# Supplementary material for: Molecular encoding and synaptic decoding of context during salt chemotaxis in C. elegans
Source: Nat Commun. 2022 May 27;13:2928. doi: 10.1038/s41467-022-30279-7 (PMC9142520; doi:10.1038/s41467-022-30279-7)
Supplement: Supplementary file 4 — Supplemental Data S1 [file 41467_2022_30279_MOESM4_ESM.xlsx]

## Sheet: PeptideGroups
Checked	Annotated Sequence	Master Protein Accessions	Master Protein Descriptions	Modifications	Modifications (all possible sites)	Modifications in Proteins	Modifications in Proteins (all Sites)	Qvality PEP	Qvality q-value	# Protein Groups	# Proteins	# PSMs	Positions in Proteins	# Missed Cleavages	Theo. MH+ [Da]	Is[pkc-1(gf)]_amount_normalized1	Is[pkc-1(gf)]_amount_normalized2	Is[pkc-1(gf)]_amount_normalized3	pkc-1(nj3)_amount_normalized1	pkc-1(nj3)_amount_normalized2	pkc-1(nj3)_amount_normalized3	gf-AVE	nj3-AVE	ratio	TTEST	Is[pkc-1(gf)]_amount_1	Is[pkc-1(gf)]_amount_2	Is[pkc-1(gf)]_amount_3	pkc-1(nj3)1	pkc-1(nj3)2	pkc-1(nj3)3	gf-AVE	nj3-AVE	ratio	TTEST	# Razor Quan Results	Quan Info	Top Apex RT [min]
480	[R].SSVSHEDSPAAQYFHDNESDHDSPVPSDR.[A]	Q17490	Uncharacterized protein OS=Caenorhabditis elegans OX=6239 GN=unc-44 PE=1 SV=2	1xPhospho [Y/S]	1xPhospho [S1; S2; S4; S8; Y13; S19; S23]	Q17490 1xPhospho [Y/S]	Q17490 1xPhospho [S4378; S4379; S4381; S4385; Y4390; S4396; S4400]	4.83586e-06	0	1	1	135	Q17490 [4378-4406]	0	3292.31	295.9	124.3	137.9	26.4	6.5	9	186.033	13.9667	13.3198	0.0360693	1.85065	0.798226	0.891837	0.166834	0.0423725	0.0555953	1.18024	0.0882673	13.3712	0.0321293	0		85.72
182	[R].TKSGSDASSNAGDISTEPPHQDVVTPAPAFVEHTA.[-]	Q86MI3	Uncharacterized protein OS=Caenorhabditis elegans OX=6239 GN=CELE_Y71H10B.1 PE=1 SV=1	1xPhospho [T/S]	1xPhospho [T1; S3; S5; S8; S9; S15; T16; T25]	Q9TZC8 1xPhospho [S/T]; Q86MI3 1xPhospho [S/T]; Q95X21 1xPhospho [S/T]	Q9TZC8 1xPhospho [T522; S524; S526; S529; S530; S536; T537; T546]; Q86MI3 1xPhospho [T536; S538; S540; S543; S544; S550; T551; T560]; Q95X21 1xPhospho [T525; S527; S529; S532; S533; S539; T540; T549]	2.54018e-08	0	1	3	81	Q9TZC8 [522-556]; Q86MI3 [536-570]; Q95X21 [525-559]	1	3600.61	334.8	69.2	162	8.6	0	25.4	188.667	11.3333	16.6471	0.0858901	1.82644	0.387507	0.913965	0.0475178	0	0.137339	1.04264	0.061619	16.9207	0.080848	0		96.02
255	[K].IEEKPEGPVTSQTAGAPSGSSNQLTLPTVESVPK.[D]	B3WFV9	Anion exchange protein OS=Caenorhabditis elegans OX=6239 GN=abts-1 PE=1 SV=2	1xPhospho [S/T]	1xPhospho [T10; S11; T13; S18; S20; S21; T25]	G5EC65 1xPhospho [S/T]; B3WFV9 1xPhospho [S/T]; G5EDF4 1xPhospho [S/T]	G5EC65 1xPhospho [T193; S194; T196; S201; S203; S204; T208]; B3WFV9 1xPhospho [T289; S290; T292; S297; S299; S300; T304]; G5EDF4 1xPhospho [T235; S236; T238; S243; S245; S246; T250]	1.6674e-07	0	1	3	75	G5EC65 [184-217]; B3WFV9 [280-313]; G5EDF4 [226-259]	0	3515.72	274.6	104	185	0	0	36.4	187.867	12.1333	15.4835	0.0257391	0.970903	0.377547	0.676195	0	0	0.127429	0.674882	0.0424763	15.8885	0.0230951	0		103.16
506	[R].HQHHSGITLSPSDSSR.[T]	Q9U2D6	Calcineurin-interacting protein 2 OS=Caenorhabditis elegans OX=6239 GN=cnp-2 PE=1 SV=3	1xPhospho [S/T]	1xPhospho [S5; T8; S10; S12; S14; S15]	Q9U2D6 1xPhospho [S/T]	Q9U2D6 1xPhospho [T154; S156; S158; S160; S161]	6.34193e-06	0	1	1	40	Q9U2D6 [147-162]	0	1825.8	224.9	155.2	177.4	14.4	7.9	20.2	185.833	14.1667	13.1176	0.00118925	3.23013	2.28781	2.63406	0.208874	0.117332	0.287345	2.71734	0.204517	13.2866	0.000847816	0		64.87
1790	[R].SYSHEHDHHHLPPQPK.[S]	H2KYV3	Uncharacterized protein OS=Caenorhabditis elegans OX=6239 GN=C18B2.5 PE=1 SV=1	1xPhospho [S/Y]	1xPhospho [S1; Y2; S3]	Q18076 1xPhospho [S/Y]; H2KYV3 1xPhospho [S/Y]	Q18076 1xPhospho [S351; Y352; S353]; H2KYV3 1xPhospho [S377; Y378; S379]	0.00883621	0.000311557	1	2	36	Q18076 [351-366]; H2KYV3 [377-392]	0	2025.87	227.9	200.7	171.4	0	0	0	200	0	#DIV/0!	0.000254238	0.933837	0.84436	0.726227	0	0	0	0.834808	0	#DIV/0!	0.000155978	0		58.93
353	[R].LSQRSPISHETFQPHDECNSVK.[S]	Q6A2D2	Uncharacterized protein OS=Caenorhabditis elegans OX=6239 GN=hpo-34 PE=1 SV=1	1xCarbamidomethyl [C18]; 1xPhospho [S]	1xCarbamidomethyl [C18]; 1xPhospho [S2; S5]	Q6A2D2 1xPhospho [S]; E3W743 1xPhospho [S]; Q93637 1xPhospho [S]	Q6A2D2 1xPhospho [S1328; S1331]; E3W743 1xPhospho [S1237; S1240]; Q93637 1xPhospho [S647; S650]	9.55737e-07	0	1	3	4	Q6A2D2 [1327-1348]; E3W743 [1236-1257]; Q93637 [646-667]	1	2676.19	0	0	0	0	0	0	0	0	#DIV/0!	#DIV/0!	0	0	0	0	0	0	0	0	#DIV/0!	#DIV/0!	0	No Quan Values
301	[R].EHFEPEDDHSHVVESQEYSASGSPVPSEK.[S]	Q17490	Uncharacterized protein OS=Caenorhabditis elegans OX=6239 GN=unc-44 PE=1 SV=2	2xPhospho [S/Y]	2xPhospho [S10; S15; Y18; S19; S21; S23; S27]	Q17490 2xPhospho [S/Y]	Q17490 2xPhospho [S4981; S4986; Y4989; S4990; S4992; S4994; S4998]	4.37747e-07	0	1	1	35	Q17490 [4972-5000]	0	3399.34	275.1	121.2	169.2	23.2	4.2	7.1	188.5	11.5	16.3913	0.018135	2.28283	1.03274	1.45213	0.194877	0.035862	0.0581011	1.58923	0.0962801	16.5064	0.0157637	0		77.5
147	[K].KSSAHSDYPISEQYDGPLDSTHR.[A]	G5EBP5	Uncharacterized protein OS=Caenorhabditis elegans OX=6239 GN=CELE_ZC247.1 PE=1 SV=1	1xPhospho [S/Y]	1xPhospho [S2; S3; S6; Y8]	G5EBP5 1xPhospho [S/Y]; 1xPhospho [S/Y]; 1xPhospho [S/Y]; 1xPhospho [S/Y]; 1xPhospho [S/Y]; 1xPhospho [S/Y]; 1xPhospho [S/Y]; 1xPhospho [S/Y]; 1xPhospho [S/Y]; 1xPhospho [S/Y]; 1xPhospho [S/Y]; 1xPhospho [S/Y]; 1xPhospho [S/Y]; 1xPhospho [S/Y]	G5EBP5 1xPhospho [S2149; S2150; S2153; Y2155]; 1xPhospho [S4373; S4374; S4377; Y4379]; 1xPhospho [S6905; S6906; S6909; Y6911]; 1xPhospho [S9591; S9592; S9595; Y9597]; 1xPhospho [S12354; S12355; S12358; Y12360]; 1xPhospho [S15194; S15195; S15198; Y15200]; 1xPhospho [S18111; S18112; S18115; Y18117]; 1xPhospho [S21105; S21106; S21109; Y21111]; 1xPhospho [S24176; S24177; S24180; Y24182]; 1xPhospho [S…	9.83435e-09	0	1	1	33	G5EBP5 [2148-2170]; [2225-2247]; [2533-2555]; [2687-2709]; [2764-2786]; [2841-2863]; [2918-2940]; [2995-3017]; [3072-3094]; [3226-3248]; [3303-3325]; [3457-3479]; [3534-3556]; [3611-3633]	1	2670.15	342	105.6	152.4	0	0	0	200	0	#DIV/0!	0.050473	1.44504	0.458043	0.665881	0	0	0	0.856321	0	#DIV/0!	0.0463726	0		85.12
479	[R].DANNFDSDFTKEEPVLTPSDPAVVR.[A]	H9G2Y7	Protein kinase C OS=Caenorhabditis elegans OX=6239 GN=pkc-1 PE=1 SV=1	1xPhospho [T/S]	1xPhospho [S7; T10; T17; S19]	P34885 1xPhospho [T/S]; H9G2Y7 1xPhospho [T/S]	P34885 1xPhospho [S670; T673; T680; S682]; H9G2Y7 1xPhospho [S726; T729; T736; S738]	4.7321e-06	0	1	2	27	P34885 [664-688]; H9G2Y7 [720-744]	1	2843.28	316	136.6	147.4	0	0	0	200	0	#DIV/0!	0.0262144	2.31929	1.0293	1.11825	0	0	0	1.48895	0	#DIV/0!	0.0231781	0		111.09
562	[R].HNSISAGSPLNNDRNVFEGR.[Q]	A0A0K3AS36	ITSN (Intersectin) family OS=Caenorhabditis elegans OX=6239 GN=itsn-1 PE=1 SV=1	1xPhospho [S]	1xPhospho [S3; S5; S8]	Q9U2T9 1xPhospho [S]; A0A0K3AS36 1xPhospho [S]	Q9U2T9 1xPhospho [S148; S150; S153]; A0A0K3AS36 1xPhospho [S148; S150; S153]	1.07897e-05	0	1	2	31	Q9U2T9 [146-165]; A0A0K3AS36 [146-165]	1	2264.02	379.8	101.1	87.6	11.6	0	19.9	189.5	10.5	18.0476	0.133864	2.41032	0.658859	0.574364	0.0745068	0	0.124957	1.21451	0.0664881	18.2666	0.12801	0		88.07
701	[R].ISSPAHSDEEDENDAEVIDSEFYR.[H]	Q17490	Uncharacterized protein OS=Caenorhabditis elegans OX=6239 GN=unc-44 PE=1 SV=2	1xPhospho [S/Y]	1xPhospho [S2; S3; S7; S20; Y23]	Q17490 1xPhospho [S]	Q17490 1xPhospho [S5370; S5371; S5375]	3.53788e-05	0	1	1	31	Q17490 [5369-5392]	0	2834.13	194.1	127.9	246.1	8.9	7.1	16	189.367	10.6667	17.7531	0.0064795	0.552315	0.373515	0.72404	0.0254728	0.0208441	0.0449993	0.549957	0.0304387	18.0677	0.0068853	0		106.42
1343	[R].IDLEAYHNSPTKESTSPVTVNPVEVR.[V]	O61802	Uncharacterized protein OS=Caenorhabditis elegans OX=6239 GN=CELE_H11E01.3 PE=1 SV=2	2xPhospho [T/S/Y]	2xPhospho [Y6; S9; T11; S14; T15; S16; T19]	O61802 2xPhospho [S/T/Y]	O61802 2xPhospho [Y1192; S1195; T1197; S1200; T1201; S1202; T1205]	0.00132846	0.000311557	1	1	26	O61802 [1187-1212]	1	3042.39	292.7	0	307.3	0	0	0	200	0	#DIV/0!	0.116352	0.87341	0	0.948276	0	0	0	0.607229	0	#DIV/0!	0.116788	0		99.75
1372	[K].YTHRSVTPDYEPLR.[K]	Q9U2D6	Calcineurin-interacting protein 2 OS=Caenorhabditis elegans OX=6239 GN=cnp-2 PE=1 SV=3	2xPhospho [Y/T/S]	2xPhospho [Y1; T2; S5; T7]	Q9U2D6 2xPhospho [T/Y/S]	Q9U2D6 2xPhospho [Y107; T108; S111; T113]	0.00152336	0.000311557	1	1	30	Q9U2D6 [107-120]	1	1893.79	270.9	138.9	147.6	15	2.3	25.3	185.8	14.2	13.0845	0.0164319	1.23781	0.651645	0.697316	0.0694393	0.0108923	0.114595	0.862258	0.0649754	13.2705	0.0138891	0		79.72
594	[K].TPYHHSDGESECDEGVLGVPTTRPR.[R]	Q9N537	Suppressor of ZYg-1 OS=Caenorhabditis elegans OX=6239 GN=szy-2 PE=1 SV=2	1xCarbamidomethyl [C12]; 1xPhospho [S/T/Y]	1xCarbamidomethyl [C12]; 1xPhospho [T1; Y3; S6; S10]	Q9N537 1xPhospho [S/Y/T]	Q9N537 1xPhospho [T80; Y82; S85; S89]	1.34031e-05	0	1	1	29	Q9N537 [80-104]	0	2876.23	266.8	128.4	166.1	29.9	0	8.7	187.1	12.8667	14.5415	0.0145698	1.01281	0.500565	0.651848	0.114725	0	0.0327321	0.721742	0.0491524	14.6838	0.0124581	0		81.1
447	[R].TVLAQSLVGSPVLPR.[H]	Q86NH1	Rho GTPase-activating protein syd-1 OS=Caenorhabditis elegans OX=6239 GN=syd-1 PE=2 SV=1	1xPhospho [S/T]	1xPhospho [T1; S6; S10]	Q86NH1 1xPhospho [S/T]	Q86NH1 1xPhospho [T554; S559; S563]	3.10003e-06	0	1	1	28	Q86NH1 [554-568]	0	1616.88	241.8	182.6	135.1	7.6	6.8	26	186.5	13.4667	13.849	0.00534852	1.46936	1.13921	0.848733	0.0464324	0.0430703	0.156696	1.15244	0.0820661	14.0428	0.00427259	0		114.02
711	[K].RHESEVEMEDIEIDGTK.[Y]	G5EEY5	PolyBRoMo domain containing OS=Caenorhabditis elegans OX=6239 GN=pbrm-1 PE=1 SV=1	1xPhospho [S4]	1xPhospho [S4]	G5EEY5 1xPhospho [S982]	G5EEY5 1xPhospho [S982]	3.73501e-05	0	1	1	4	G5EEY5 [979-995]	1	2096.88	0	0	0	0	0	0	0	0	#DIV/0!	#DIV/0!	0	0	0	0	0	0	0	0	#DIV/0!	#DIV/0!	0	No Quan Values	87.78
1243	[K].IATVTTSNSAFTGAPK.[Q]	A0A2C9C3E9	GYF domain-containing protein C18H9.3 OS=Caenorhabditis elegans OX=6239 GN=gyf-1 PE=1 SV=1	1xPhospho [S/T]	1xPhospho [T3; T5; T6; S7; S9; T12]	A0A2C9C367 1xPhospho [T/S]; A0A2C9C3E9 1xPhospho [T/S]; A0A2C9C305 1xPhospho [T/S]; Q09237 1xPhospho [T/S]	A0A2C9C367 1xPhospho [T703; T705; T706; S707; S709; T712]; A0A2C9C3E9 1xPhospho [T771; T773; T774; S775; S777; T780]; A0A2C9C305 1xPhospho [T768; T770; T771; S772; S774; T777]; Q09237 1xPhospho [T700; T702; T703; S704; S706; T709]	0.000843946	0.000311557	1	4	26	A0A2C9C367 [701-716]; A0A2C9C3E9 [769-784]; A0A2C9C305 [766-781]; Q09237 [698-713]	0	1645.78	245.7	178.4	175.9	0	0	0	200	0	#DIV/0!	0.000940867	0.252997	0.188587	0.187291	0	0	0	0.209625	0	#DIV/0!	0.000641168	0		84.12
585	[R].HHVHSETPELPYTR.[G]	Q9U2D6	Calcineurin-interacting protein 2 OS=Caenorhabditis elegans OX=6239 GN=cnp-2 PE=1 SV=3	2xPhospho [S5; T7]	2xPhospho [S5; T7]	Q9U2D6 2xPhospho [S467; T469]	Q9U2D6 2xPhospho [S467; T469]	1.23561e-05	0	1	1	27	Q9U2D6 [463-476]	0	1862.76	216	119.4	226	22	0	16.5	187.133	12.8333	14.5818	0.00731416	1.40681	0.79842	1.52155	0.144771	0	0.10675	1.24226	0.0838405	14.817	0.00713484	0		73.38
1732	[R].EHVVPDEEIDSGRMDELEKYSSESPVPPEEDSSR.[V]	Q17490	Uncharacterized protein OS=Caenorhabditis elegans OX=6239 GN=unc-44 PE=1 SV=2	1xPhospho [S/Y]; 1xOxidation [M14]	1xPhospho [S11; Y20; S21; S22; S24]; 1xOxidation [M14]	Q17490 1xPhospho [S/Y]	Q17490 1xPhospho [S5757; Y5766; S5767; S5768; S5770]	0.00700253	0.000311557	1	1	20	Q17490 [5747-5780]	2	3969.69	600	0	0	0	0	0	200	0	#DIV/0!	0.373901	0.395414	0	0	0	0	0	0.131805	0	#DIV/0!	0.373901	0		90.04
791	[R].DKSNTLESFVTGPQPVEEADEKGK.[I]	Q17624	ARRestin Domain protein OS=Caenorhabditis elegans OX=6239 GN=arrd-25 PE=1 SV=1	1xPhospho [S/T]	1xPhospho [S3; T5; S8]	Q17624 1xPhospho [T/S]	Q17624 1xPhospho [S344; T346; S349]	6.60024e-05	0	1	1	3	Q17624 [342-365]	2	2685.23	0	0	0	0	0	0	0	0	#DIV/0!	#DIV/0!	0	0	0	0	0	0	0	0	#DIV/0!	#DIV/0!	0	No Quan Values
847	[R].KLSMMYVPSQAPNITKH.[-]	Q9U307	Glutamine synthetase OS=Caenorhabditis elegans OX=6239 GN=gln-3 PE=1 SV=1	1xPhospho [Y/S]	1xPhospho [S3; Y6]	H8ESF5 1xPhospho [Y/S]; Q2HQL4 1xPhospho [Y/S]; Q9U307 1xPhospho [Y/S]	H8ESF5 1xPhospho [S249; Y252]; Q2HQL4 1xPhospho [S371; Y374]; Q9U307 1xPhospho [S374; Y377]	9.08864e-05	0	1	3	9	H8ESF5 [247-263]; Q2HQL4 [369-385]; Q9U307 [372-388]	2	2024.97	391.1	68.2	128.1	5.9	0	6.8	195.8	4.23333	46.252	0.125632	0.382435	0.068424	0.129485	0.00583121	0	0.00659139	0.193448	0.00414087	46.7168	0.120313	0		97.94
956	[R].GVSTPHTPSEVHIPYNNPEKER.[A]	Q9U2D6	Calcineurin-interacting protein 2 OS=Caenorhabditis elegans OX=6239 GN=cnp-2 PE=1 SV=3	1xPhospho [S/T]	1xPhospho [S3; T4; T7; S9]	Q9U2D6 1xPhospho [T/S]	Q9U2D6 1xPhospho [S649; T650; T653; S655]	0.000184966	0.000311557	1	1	17	Q9U2D6 [647-668]	1	2568.19	523.2	28.5	29.6	13.2	0	5.5	193.767	6.23333	31.0856	0.318578	1.17639	0.0657915	0.0687934	0.0299384	0	0.0122675	0.436992	0.0140687	31.0614	0.316563	0		80.32
2726	[R].YVYTHDVYVDSTTGRPFTPGREDVR.[E]	Q9U2D6	Calcineurin-interacting protein 2 OS=Caenorhabditis elegans OX=6239 GN=cnp-2 PE=1 SV=3	1xPhospho [T/S/Y]	1xPhospho [Y3; T4; Y8; S11; T12; T13; T18]	Q9U2D6 1xPhospho [S/Y/T]	Q9U2D6 1xPhospho [Y237; T238; Y242; S245; T246; T247; T252]	0.122627	0.00737936	1	1	13	Q9U2D6 [235-259]	1	3010.37	584.8	0	0	15.2	0	0	194.933	5.06667	38.4737	0.38535	0.356589	0	0	0.00939452	0	0	0.118863	0.00313151	37.9571	0.38551	0		91.47
1779	[K].YTHRSVTPDYEPLRK.[E]	Q9U2D6	Calcineurin-interacting protein 2 OS=Caenorhabditis elegans OX=6239 GN=cnp-2 PE=1 SV=3	2xPhospho [Y/T/S]	2xPhospho [Y1; T2; S5; T7]	Q9U2D6 2xPhospho [T/Y/S]	Q9U2D6 2xPhospho [Y107; T108; S111; T113]	0.00845311	0.000311557	1	1	13	Q9U2D6 [107-121]	2	2021.89	271.2	147.6	160.8	8.9	0	11.4	193.2	6.76667	28.5517	0.00904217	0.440907	0.246407	0.270329	0.0147012	0	0.018394	0.319214	0.0110317	28.936	0.00742934	0		73.16
197	[K].TTTTTVTEERYEPEDSHSPVPSEDDVHGFVK.[T]	Q17490	Uncharacterized protein OS=Caenorhabditis elegans OX=6239 GN=unc-44 PE=1 SV=2	1xPhospho [T/S/Y]	1xPhospho [T1; T2; T3; T4; T5; T7; Y11; S16; S18; S22]	Q17490 1xPhospho [S/T/Y]; 1xPhospho [S/T/Y]	Q17490 1xPhospho [T4748; T4749; T4750; T4751; T4752; T4754; Y4758; S4763; S4765; S4769]; 1xPhospho [T10316; T10317; T10318; T10319; T10320; T10322; Y10326; S10331; S10333; S10337]	5.33944e-08	0	1	1	25	Q17490 [4748-4778]; [5569-5599]	1	3569.56	500.7	40.3	20.3	5.5	0	33.2	187.1	12.9	14.5039	0.330057	4.1902	0.346407	0.175598	0.04646	0	0.275488	1.57074	0.107316	14.6365	0.327623	0		89.39
1446	[R].KRSMDEESSTTVTSQISDESVPK.[K]	Q9U2P3	Poly-A Polymerase OS=Caenorhabditis elegans OX=6239 GN=pap-1 PE=1 SV=1	1xPhospho [S/T]	1xPhospho [S3; S8; S9; T10; T11]	Q9U2P3 1xPhospho [S/T]	Q9U2P3 1xPhospho [S573; S578; S579; T580; T581]	0.00233692	0.000311557	1	1	25	Q9U2P3 [571-593]	2	2621.16	270.3	138.5	150.3	40.9	0	0	186.367	13.6333	13.6699	0.0174975	0.639556	0.336343	0.367515	0.0978054	0	0	0.447805	0.0326018	13.7356	0.0150492	0		81.93
834	[R].SSSHKSASTVTSSATITTLDSAK.[R]	B3WFT8	Uncharacterized protein OS=Caenorhabditis elegans OX=6239 GN=C14F11.4 PE=1 SV=1	1xPhospho [S/T]	1xPhospho [S1; S2; S3; S6; S8; T9; T11; S12; S13]	B3WFT8 1xPhospho [S/T]; H2KYS2 1xPhospho [S/T]	B3WFT8 1xPhospho [S287; S288; S289; S292; S294; T295; T297; S298; S299]; H2KYS2 1xPhospho [S283; S284; S285; S288; S290; T291; T293; S294; S295]	8.65575e-05	0	1	2	19	B3WFT8 [287-309]; H2KYS2 [283-305]	1	2347.1	343.5	137.2	119.3	0	0	0	200	0	#DIV/0!	0.0498055	0.286806	0.117598	0.102941	0	0	0	0.169115	0	#DIV/0!	0.04563	0		79.12
366	[R].SRSPSEHDISEQYAPESPVEQDPYVVEK.[T]	Q17490	Uncharacterized protein OS=Caenorhabditis elegans OX=6239 GN=unc-44 PE=1 SV=2	1xPhospho [S/Y]	1xPhospho [S1; S3; S5; S10; Y13; S17; Y24]	Q17490 1xPhospho [S/Y]	Q17490 1xPhospho [S4546; S4548; S4550; S4555; Y4558; S4562]	1.11849e-06	0	1	1	22	Q17490 [4546-4573]	1	3282.45	438.3	86.5	34.8	3.6	0	36.8	186.533	13.4667	13.8515	0.245589	1.68135	0.340566	0.137925	0.0138926	0	0.139939	0.719949	0.0512771	14.0404	0.241109	0		89.31
645	[K].KASVDIESLGIPAHLR.[K]	K8F7V7	Glutamine amidotransferase type-2 domain-containing protein OS=Caenorhabditis elegans OX=6239 GN=CELE_W07E11.1 PE=1 SV=1	1xPhospho [S]	1xPhospho [S3; S8]	K8F7V7 1xPhospho [S]; G5EF05 1xPhospho [S]	K8F7V7 1xPhospho [S1660; S1665]; G5EF05 1xPhospho [S1650; S1655]	2.2927e-05	0	1	2	18	K8F7V7 [1658-1673]; G5EF05 [1648-1663]	1	1785.93	364.8	118.7	116.5	0	0	0	200	0	#DIV/0!	0.0722058	1.69839	0.567412	0.560995	0	0	0	0.942267	0	#DIV/0!	0.0673168	0		106.71
510	[R].CKSPQHIDLHTFR.[D]	A0A2C9C377	AMP deaminase OS=Caenorhabditis elegans OX=6239 GN=ampd-1 PE=1 SV=1	1xCarbamidomethyl [C1]; 1xPhospho [S3]	1xCarbamidomethyl [C1]; 1xPhospho [S3]	H2KZ18 1xPhospho [S129]; D7SFL2 1xPhospho [S153]; A0A2C9C377 1xPhospho [S279]; H2KZ19 1xPhospho [S192]	H2KZ18 1xPhospho [S129]; D7SFL2 1xPhospho [S153]; A0A2C9C377 1xPhospho [S279]; H2KZ19 1xPhospho [S192]	6.48099e-06	0	1	4	18	H2KZ18 [127-139]; D7SFL2 [151-163]; A0A2C9C377 [277-289]; H2KZ19 [190-202]	1	1718.78	327.2	136.3	132.7	2.7	1	0	198.733	1.23333	161.135	0.0371445	3.12815	1.33748	1.31169	0.0265018	0.0102475	0	1.92577	0.0122498	157.209	0.0334586	0		78.35
2795	[R].DPIVNPEPPSVGSRRPSK.[Q]	Q22715	Uncharacterized protein OS=Caenorhabditis elegans OX=6239 GN=CELE_T24B8.4 PE=1 SV=3	1xPhospho [S]	1xPhospho [S10; S13; S17]	E3W732 1xPhospho [S]; Q22715 1xPhospho [S]; E3W733 1xPhospho [S]	E3W732 1xPhospho [S292; S295; S299]; Q22715 1xPhospho [S800; S803; S807]; E3W733 1xPhospho [S56; S59; S63]	0.145077	0.00900872	1	3	17	E3W732 [283-300]; Q22715 [791-808]; E3W733 [47-64]	1	2012	0	330	270	0	0	0	200	0	#DIV/0!	0.120079	0	0.145135	0.119609	0	0	0	0.0882483	0	#DIV/0!	0.119801	0		113.79
1052	[R].MLKGNSHEDDSIVIVSSGHR.[Q]	O01759	PIP Kinase OS=Caenorhabditis elegans OX=6239 GN=ppk-1 PE=1 SV=2	1xPhospho [S]	1xPhospho [S6; S11]	O01759 1xPhospho [S]	O01759 1xPhospho [S474; S479]	0.000320115	0.000311557	1	1	17	O01759 [469-488]	1	2261.04	408.7	109.7	81.7	0	0	0	200.033	0	#DIV/0!	0.12852	0.597283	0.164556	0.12337	0	0	0	0.295069	0	#DIV/0!	0.123423	0		79.14
1421	[K].LEHEIALPDEEPTAPRTTPDIPASVR.[F]	P91502	Ubiquitin carboxyl-terminal hydrolase OS=Caenorhabditis elegans OX=6239 GN=usp-5 PE=1 SV=2	1xPhospho [T]	1xPhospho [T13; T17; T18]	P91502 1xPhospho [T]	P91502 1xPhospho [T584; T588; T589]	0.00199291	0.000311557	1	1	15	P91502 [572-597]	1	2934.42	445.6	72.9	81.5	0	0	0	200	0	#DIV/0!	0.178785	0.316368	0.0531752	0.0598127	0	0	0	0.143119	0	#DIV/0!	0.173927	0		100.41
1010	[K].GAGDAADSSATTESLGTSSETASPDSK.[S]	P91398	C. Elegans Y-box OS=Caenorhabditis elegans OX=6239 GN=cey-3 PE=1 SV=1	1xPhospho [S/T]	1xPhospho [S8; S9; T11; T12; S14; T17; S18]	P91398 1xPhospho [T/S]	P91398 1xPhospho [S210; S211; T213; T214; S216; T219; S220]	0.000243968	0.000311557	1	1	13	P91398 [203-229]	0	2580.05	0	0	0	0	0	0	0	0	#DIV/0!	#DIV/0!	0	0	0	0	0	0	0	0	#DIV/0!	#DIV/0!	0	No Quan Values
1214	[-R].MPTQLLHPTGDDESDCDEPLLSGSGK.[V]	H2KZZ6	TBC (Tre-2/Bub2/Cdc16) domain family OS=Caenorhabditis elegans OX=6239 GN=tbc-11 PE=1 SV=1	1xCarbamidomethyl [C16]; 1xPhospho [S/T]	1xCarbamidomethyl [C16]; 1xPhospho [T3; T9; S14]	Q5LK42 1xPhospho [S/T]; H2KZZ6 1xPhospho [S/T]; H2KZZ5 1xPhospho [S/T]	Q5LK42 1xPhospho [T3; T9; S14]; H2KZZ6 1xPhospho [T362; T368; S373]; H2KZZ5 1xPhospho [T362; T368; S373]	0.000736321	0.000311557	1	3	15	Q5LK42 [1-26]; H2KZZ6 [360-385]; H2KZZ5 [360-385]	0	2879.21	362.6	43.1	194.4	0	0	0	200.033	0	#DIV/0!	0.0960461	0.235143	0.0286648	0.130302	0	0	0	0.13137	0	#DIV/0!	0.0922489	0		106.44
622	[R].VIEDSSFLFASPVQEKK.[S]	Q9N4P4	Uncharacterized protein OS=Caenorhabditis elegans OX=6239 GN=CELE_Y9C12A.1 PE=1 SV=1	1xPhospho [S]	1xPhospho [S5; S6; S11]	Q9N4P4 1xPhospho [S]	Q9N4P4 1xPhospho [S227; S228; S233]	1.78657e-05	0	1	1	19	Q9N4P4 [223-239]	1	2003.97	297.7	144.7	127.9	13.7	0	16	190.1	9.9	19.202	0.0293306	2.38314	1.18954	1.05818	0.111008	0	0.126878	1.54362	0.0792953	19.4667	0.0258443	0		108.1
1727	[R].SVSTHTAKSPSLVVVISPSPR.[R]	Q17626	SPerm CHromatin enriched OS=Caenorhabditis elegans OX=6239 GN=spch-1 PE=1 SV=1	1xPhospho [S/T]	1xPhospho [S1; S3; T4; T6; S9; S11]	Q17626 1xPhospho [S/T]	Q17626 1xPhospho [S60; S62; T63; T65; S68; S70]	0.00684922	0.000311557	1	1	13	Q17626 [60-80]	1	2229.16	531.9	46.7	21.4	0	0	0	200	0	#DIV/0!	0.294958	0.195928	0.0176781	0.00815252	0	0	0	0.0739195	0	#DIV/0!	0.292727	0		90.7
548	[K].VLEDYEEHKEKVPESPLLSK.[H]	Q93896	MonoCarboxylate Transporter family OS=Caenorhabditis elegans OX=6239 GN=mct-3 PE=1 SV=1	1xPhospho [S15]	1xPhospho [Y5; S15]	Q93896 1xPhospho [S248]	Q93896 1xPhospho [S248]	9.32017e-06	0	1	1	18	Q93896 [234-253]	2	2449.19	402.9	68.1	97	19.4	0	12.6	189.333	10.6667	17.75	0.171094	3.44261	0.597225	0.857302	0.167471	0	0.106693	1.63238	0.0913883	17.862	0.165466	0		85.34
1977	[R].NINTQIEDDSETSTTPPGPFDANLLR.[L]	Q19969	Importin subunit alpha-3 OS=Caenorhabditis elegans OX=6239 GN=ima-3 PE=1 SV=2	1xPhospho [T/S]	1xPhospho [T4; S10; T12; S13; T14; T15]	Q19969 1xPhospho [T/S]	Q19969 1xPhospho [T46; S52; T54; S55; T56; T57]	0.015047	0.000311557	1	1	12	Q19969 [43-68]	0	2925.31	364.4	134.8	100.8	0	0	0	200	0	#DIV/0!	0.0730842	0.125375	0.0476012	0.0358723	0	0	0	0.0696163	0	#DIV/0!	0.0682969	0		123.97
845	[R].MLKGNSHEDDSIVIVSSGHR.[Q]	O01759	PIP Kinase OS=Caenorhabditis elegans OX=6239 GN=ppk-1 PE=1 SV=2	1xPhospho [S]; 1xOxidation [M1]	1xPhospho [S6; S11]; 1xOxidation [M1]	O01759 1xPhospho [S]	O01759 1xPhospho [S474; S479]	9.03949e-05	0	1	1	12	O01759 [469-488]	1	2277.03	505.9	75.9	18.1	0	0	0	199.967	0	#DIV/0!	0.263592	0.597232	0.0920153	0.0221217	0	0	0	0.237123	0	#DIV/0!	0.260743	0		74.95
2494	[R].EVSTSPSTSPVPIVHTQQHSDHNSQNLEK.[N]	Q95Q79	FERM domain (Protein4.1-ezrin-radixin-moesin) family OS=Caenorhabditis elegans OX=6239 GN=frm-4 PE=1 SV=1	1xPhospho [T/S]	1xPhospho [S3; T4; S5; S7; T8; S9]	H2KYZ6 1xPhospho [S/T]; Q95Q79 1xPhospho [S/T]	H2KYZ6 1xPhospho [S488; T489; S490; S492; T493; S494]; Q95Q79 1xPhospho [S496; T497; S498; S500; T501; S502]	0.0668062	0.00351026	1	2	7	H2KYZ6 [486-514]; Q95Q79 [494-522]	0	3263.5	412.1	116.2	55.2	16.4	0	0	194.5	5.46667	35.5793	0.161868	0.756976	0.219173	0.104775	0.0305108	0	0	0.360308	0.0101703	35.4276	0.156985	0		76.07
2033	[R].QSSDTEMSSSCATSTASAIDESDVR.[F]	Q18776	INSOmniac (Drosophila sleep affecting) homolog OS=Caenorhabditis elegans OX=6239 GN=inso-1 PE=1 SV=2	1xCarbamidomethyl [C11]; 1xPhospho [T/S]	1xCarbamidomethyl [C11]; 1xPhospho [S2; S3; T5; S8; S9; S10; T13; S14; T15; S17]	Q18776 1xPhospho [T/S]	Q18776 1xPhospho [S17; S18; T20; S23; S24; S25; T28; S29; T30; S32]	0.0180691	0.000311557	1	1	10	Q18776 [16-40]	0	2702.04	186.4	205.1	208.4	0	0	0	199.967	0	#DIV/0!	8.19724e-06	0.0650752	0.0735152	0.075221	0	0	0	0.0712705	0	#DIV/0!	2.22185e-05	0		87.94
500	[R].TGSRESVSYVDDTMGQLKR.[T]	Q8MXU3	SyNapsiN OS=Caenorhabditis elegans OX=6239 GN=snn-1 PE=1 SV=1	1xPhospho [S/T/Y]	1xPhospho [T1; S3; S6; S8; Y9; T13]	G5EGI2 1xPhospho [S/Y/T]; Q8MXU3 1xPhospho [S/Y/T]	G5EGI2 1xPhospho [T375; S377; S380; S382; Y383]; Q8MXU3 1xPhospho [T448; S450; S453; S455; Y456]	6.0072e-06	0	1	2	13	G5EGI2 [375-393]; Q8MXU3 [448-466]	2	2209	490.5	102.8	0	0	0	6.8	197.767	2.26667	87.25	0.2607	0.634563	0.136503	0	0	0	0.00869672	0.257022	0.00289891	88.6617	0.258022	0		92.94
1288	[K].ATPAATPAATATPAATATPAATGTPK.[A]	H2KZS2	Uncharacterized protein OS=Caenorhabditis elegans OX=6239 GN=CELE_T23E7.2 PE=1 SV=2	2xPhospho [T18; T22]	2xPhospho [T18; T22]	H2KZS2 2xPhospho [T426; T430]; H2KZS3 2xPhospho [T376; T380]; L8E6J9 2xPhospho [T426; T430]; Q8MXJ1 2xPhospho [T426; T430]	H2KZS2 2xPhospho [T426; T430]; H2KZS3 2xPhospho [T376; T380]; L8E6J9 2xPhospho [T426; T430]; Q8MXJ1 2xPhospho [T426; T430]	0.00102173	0.000311557	1	4	1	H2KZS2 [409-434]; H2KZS3 [359-384]; L8E6J9 [409-434]; Q8MXJ1 [409-434]	0	2439.12	0	0	0	0	0	0	0	0	#DIV/0!	#DIV/0!	0	0	0	0	0	0	0	0	#DIV/0!	#DIV/0!	0	No Quan Values
231	[R].SFSPTHSLAGAEGSPVPSQMHR.[G]	Q8MQA1	Voltage-dependent L-type calcium channel subunit alpha OS=Caenorhabditis elegans OX=6239 GN=egl-19 PE=1 SV=1	1xPhospho [S/T]	1xPhospho [S1; S3; T5; S7; S14]	Q8MQA1 1xPhospho [S/T]; G5EG02 1xPhospho [S/T]	Q8MQA1 1xPhospho [S1619; S1621; T1623; S1625; S1632]; G5EG02 1xPhospho [S1619; S1621; T1623; S1625; S1632]	1.16576e-07	0	1	2	26	Q8MQA1 [1619-1640]; G5EG02 [1619-1640]	0	2360.05	435	108	29.2	27.8	0	0	190.733	9.26667	20.5827	0.218937	0.83265	0.212205	0.0577218	0.0537519	0	0	0.367526	0.0179173	20.5123	0.214951	0		89.92
1796	[K].KIDSLSTMPYCGVETDENAVVEEK.[I]	Q17693	Probable methylenetetrahydrofolate reductase OS=Caenorhabditis elegans OX=6239 GN=mthf-1 PE=3 SV=2	1xCarbamidomethyl [C11]; 1xPhospho [S/T]	1xCarbamidomethyl [C11]; 1xPhospho [S4; S6; T7]	Q17693 1xPhospho [S/T]	Q17693 1xPhospho [S21; S23; T24]	0.00898433	0.000311557	1	1	10	Q17693 [18-41]	1	2794.22	297.3	102.2	200.5	0	0	0	200	0	#DIV/0!	0.0237758	0.15679	0.0553292	0.109325	0	0	0	0.107148	0	#DIV/0!	0.0216611	0		105.71
832	[R].RTSNVFNKEVDEMR.[R]	P54244	Acetylcholine receptor subunit alpha-type deg-3 OS=Caenorhabditis elegans OX=6239 GN=deg-3 PE=1 SV=1	1xPhospho [S/T]	1xPhospho [T2; S3]	P54244 1xPhospho [T/S]	P54244 1xPhospho [T496; S497]	8.56239e-05	0	1	1	10	P54244 [495-508]	2	1804.8	317.3	136.4	146.3	0	0	0	200	0	#DIV/0!	0.0271266	0.425221	0.187646	0.202652	0	0	0	0.27184	0	#DIV/0!	0.0240353	0		87.94
1176	[R].KTSHPPLHFNNNETR.[N]	P30645	Probable 3',5'-cyclic phosphodiesterase pde-2 OS=Caenorhabditis elegans OX=6239 GN=pde-2 PE=3 SV=4	1xPhospho [S/T]	1xPhospho [T2; S3]	P30645 1xPhospho [S/T]	P30645 1xPhospho [T74; S75]	0.000582451	0.000311557	1	1	10	P30645 [73-87]	1	1871.85	182.8	221.1	196.1	0	0	0	200	0	#DIV/0!	5.83448e-05	0.465882	0.578467	0.516513	0	0	0	0.520287	0	#DIV/0!	8.96222e-05	0		64.57
1385	[R].TTTPDGSQVYLLQPSQSHPQQR.[Q]	Q9XW26	SP (Specificity Protein) Transcription Factor OS=Caenorhabditis elegans OX=6239 GN=sptf-3 PE=1 SV=3	1xPhospho [T/S/Y]	1xPhospho [T1; T2; T3; S7; Y10]	Q9XW26 1xPhospho [T/Y/S]	Q9XW26 1xPhospho [T32; T33; T34; S38; Y41]	0.00168129	0.000311557	1	1	9	Q9XW26 [32-53]	0	2548.18	336.5	263.5	0	0	0	0	200	0	#DIV/0!	0.121971	0.214175	0.172239	0	0	0	0	0.128805	0	#DIV/0!	0.12078	0		88.52
1361	[R].EESPTRESGYATSTSYER.[E]	W6RTA4	Protein clarinet OS=Caenorhabditis elegans OX=6239 GN=cla-1 PE=1 SV=2	1xPhospho [S/Y/T]	1xPhospho [S3; T5; S8; Y10; T12]	W6RTA4 1xPhospho [S/Y/T]	W6RTA4 1xPhospho [S7006; T7008; S7011; Y7013]	0.00143429	0.000311557	1	1	13	W6RTA4 [7004-7021]	1	2129.87	0	0	0	0	0	0	0	0	#DIV/0!	#DIV/0!	0	0	0	0	0	0	0	0	#DIV/0!	#DIV/0!	0	No Quan Values	68.99
2283	[R].KDSESSCSSDGSHTHEDYTLANDAVVTK.[Y]	Q9N5B3	Peptidase_M24 domain-containing protein OS=Caenorhabditis elegans OX=6239 GN=CELE_W08E12.7 PE=1 SV=1	1xCarbamidomethyl [C7]; 1xPhospho [T/Y/S]	1xCarbamidomethyl [C7]; 1xPhospho [S3; S5; S6; S8; S9; S12; T14; Y18; T19]	Q9N5B3 1xPhospho [T/Y/S]	Q9N5B3 1xPhospho [S6; S8; S9; S11; S12; S15; T17; Y21; T22]	0.0376898	0.00111142	1	1	9	Q9N5B3 [4-31]	1	3120.27	249.6	180.3	170.1	0	0	0	200	0	#DIV/0!	0.00131871	0.140102	0.103942	0.0987133	0	0	0	0.114252	0	#DIV/0!	0.000927916	0		76.23
1221	[K].EHFVPDDEIDSEHMNESDKYASGSPVPSEEDSSR.[V]	Q17490	Uncharacterized protein OS=Caenorhabditis elegans OX=6239 GN=unc-44 PE=1 SV=2	1xPhospho [S/Y]; 1xOxidation [M14]	1xPhospho [S11; S17; Y20; S22; S24; S28]; 1xOxidation [M14]	Q17490 1xPhospho [S/Y]	Q17490 1xPhospho [S4196; S4202; Y4205; S4207; S4209; S4213]	0.000769169	0.000311557	1	1	9	Q17490 [4186-4219]	1	3917.56	531.9	33.1	35.1	0	0	0	200.033	0	#DIV/0!	0.294446	0.78402	0.0500188	0.0534503	0	0	0	0.29583	0	#DIV/0!	0.292229	0		82.79
496	[R].GVDDVEQSEKPEGIEEMQHYHASSPSKR.[Q]	P50488	Cell surface receptor daf-4 OS=Caenorhabditis elegans OX=6239 GN=daf-4 PE=1 SV=2	1xPhospho [S/Y]	1xPhospho [S8; Y20; S23; S24]	Q8ITX8 1xPhospho [S/Y]; A0A131MB12 1xPhospho [S/Y]; A0A131MBJ8 1xPhospho [S/Y]; P50488 1xPhospho [S/Y]	Q8ITX8 1xPhospho [Y488; S491; S492]; A0A131MB12 1xPhospho [Y619; S622; S623]; A0A131MBJ8 1xPhospho [Y421; S424; S425]; P50488 1xPhospho [Y640; S643; S644]	5.78345e-06	0	1	4	9	Q8ITX8 [469-496]; A0A131MB12 [600-627]; A0A131MBJ8 [402-429]; P50488 [621-648]	1	3249.42	461.8	0	138.2	0	0	0	200	0	#DIV/0!	0.21768	1.48444	0	0.459347	0	0	0	0.64793	0	#DIV/0!	0.21381	0		81.02
442	[KE].KSPSHLDYPVSESYDGPLESTSR.[A]	G5EBP5	Uncharacterized protein OS=Caenorhabditis elegans OX=6239 GN=CELE_ZC247.1 PE=1 SV=1	1xPhospho [S/Y]	1xPhospho [S2; S4; Y8; S11; S13; Y14]	G5EBP5 1xPhospho [Y/S]; 1xPhospho [Y/S]; 1xPhospho [Y/S]; 1xPhospho [Y/S]; 1xPhospho [Y/S]; 1xPhospho [Y/S]; 1xPhospho [Y/S]; 1xPhospho [Y/S]; 1xPhospho [Y/S]; 1xPhospho [Y/S]; 1xPhospho [Y/S]; 1xPhospho [Y/S]; 1xPhospho [Y/S]; 1xPhospho [Y/S]; 1xPhospho [Y/S]; 1xPhospho [Y/S]	G5EBP5 1xPhospho [S467; S469; Y473; S476; S478; Y479]; 1xPhospho [S997; S999; Y1003; S1006; S1008; Y1009]; 1xPhospho [S1604; S1606; Y1610; S1613; S1615; Y1616]; 1xPhospho [S2288; S2290; Y2294; S2297; S2299; Y2300]; 1xPhospho [S3049; S3051; Y3055; S3058; S3060; Y3061]; 1xPhospho [S3887; S3889; Y3893; S3896; S3898; Y3899]; 1xPhospho [S5110; S5112; Y5116; S5119; S5121; Y5122]; 1xPhospho [S6410; S641…	2.82704e-06	0	1	1	9	G5EBP5 [466-488]; [531-553]; [608-630]; [685-707]; [762-784]; [839-861]; [1224-1246]; [1301-1323]; [1378-1400]; [1455-1477]; [1532-1554]; [1609-1631]; [1763-1785]; [1840-1862]; [1917-1939]; [1994-2016]	1	2631.16	456.8	121.5	21.8	0	0	0	200.033	0	#DIV/0!	0.203057	0.422019	0.115222	0.0208063	0	0	0	0.186016	0	#DIV/0!	0.199355	0		93.34
2675	[K].LADQSSFEQASAIQSLPTAEEPIVEKR.[E]	W6RTA4	Protein clarinet OS=Caenorhabditis elegans OX=6239 GN=cla-1 PE=1 SV=2	1xPhospho [S]	1xPhospho [S5; S6; S11; S15]	W6RTA4 1xPhospho [S]	W6RTA4 1xPhospho [S4553; S4554; S4559; S4563]	0.107171	0.00682394	1	1	8	W6RTA4 [4549-4575]	1	3024.46	393.2	0	206.8	0	0	0	200	0	#DIV/0!	0.153	0.102112	0	0.0555386	0	0	0	0.0525502	0	#DIV/0!	0.149605	0		108.2
1950	[R].TTSKEEDDDADVIAAIPPPIPEEK.[A]	Q5ZR77	ZT_dimer domain-containing protein OS=Caenorhabditis elegans OX=6239 GN=CELE_R02F11.3 PE=1 SV=1	1xPhospho [T/S]	1xPhospho [T1; T2; S3]	Q5ZR77 1xPhospho [T/S]; H2KZ89 1xPhospho [T/S]	Q5ZR77 1xPhospho [T112; T113; S114]; H2KZ89 1xPhospho [T112; T113; S114]	0.0141563	0.000311557	1	2	15	Q5ZR77 [112-135]; H2KZ89 [112-135]	1	2660.22	234.1	102	237.5	0	0	26.4	191.2	8.8	21.7273	0.0159781	0.0717664	0.0320981	0.0752432	0	0	0.00802109	0.0597026	0.0026737	22.3296	0.0155249	0		109.93
683	[R].STEALVLPLHESIDTNR.[H]	Q9XV66	Protein unc-80 OS=Caenorhabditis elegans OX=6239 GN=unc-80 PE=2 SV=4	1xPhospho [S/T]	1xPhospho [S1; T2]	Q9XV66 1xPhospho [T/S]	Q9XV66 1xPhospho [S3218; T3219]	3.10616e-05	0	1	1	8	Q9XV66 [3218-3234]	0	1974.95	248.1	132.7	219.2	0	0	0	200	0	#DIV/0!	0.00448162	0.0894936	0.0491544	0.0817514	0	0	0	0.0734664	0	#DIV/0!	0.00401822	0		108.68
671	[K].VSQHENPLYKPPPPIASNSPR.[L]	Q22629	DystroGlycaN OS=Caenorhabditis elegans OX=6239 GN=dgn-1 PE=1 SV=1	1xPhospho [S/Y]	1xPhospho [S2; Y9; S17; S19]	Q22629 1xPhospho [S/Y]	Q22629 1xPhospho [S546; Y553; S561; S563]	2.92631e-05	0	1	1	30	Q22629 [545-565]	0	2408.18	249.4	161.8	173.8	0	0	15	195	5	39	0.00242064	0.492662	0.328008	0.354984	0	0	0.0293082	0.391885	0.00976939	40.1135	0.00181503	0		81.12
2189	[R].TDTTDHALVADTDDEPIPSGRGSTASMR.[S]	Q22240	Ubiquitin carboxyl-terminal hydrolase OS=Caenorhabditis elegans OX=6239 GN=CELE_T05H10.1 PE=1 SV=2	1xPhospho [T/S]	1xPhospho [T12; S19; S23; T24; S26]	Q22240 1xPhospho [S/T]	Q22240 1xPhospho [S861; S865; T866; S868]	0.0294108	0.000871048	1	1	16	Q22240 [843-870]	1	2996.29	270.5	149.9	164.1	0	0	15.6	194.833	5.2	37.4679	0.00783193	0.53256	0.302975	0.333951	0	0	0.0304266	0.389829	0.0101422	38.4363	0.00639543	0		85.79
2031	[R].KMSESSTLGIIKR.[E]	Q9N5S8	ACyLtransferase-like OS=Caenorhabditis elegans OX=6239 GN=acl-4 PE=1 SV=1	1xPhospho [S/T]	1xPhospho [S3; S5; S6; T7]	Q9N5S8 1xPhospho [S/T]	Q9N5S8 1xPhospho [S162; S164; S165; T166]	0.0178698	0.000311557	1	1	8	Q9N5S8 [160-172]	2	1529.78	333.2	154.3	112.5	0	0	0	200	0	#DIV/0!	0.0417656	0.102629	0.0488036	0.035811	0	0	0	0.0624144	0	#DIV/0!	0.037974	0		82.28
1422	[K].AISDHHELYAQTQQGAGSSTSNQSPK.[A]	B5U8M3	SMAll OS=Caenorhabditis elegans OX=6239 GN=sma-9 PE=1 SV=1	1xPhospho [S/T]	1xPhospho [S18; S19; T20; S21; S24]	B5U8M2 1xPhospho [S/T]; B5U8M3 1xPhospho [S/T]; Q7JM42 1xPhospho [S/T]; Q7JM44 1xPhospho [S/T]; Q7JM48 1xPhospho [S/T]; Q7JM43 1xPhospho [S/T]; Q22190 1xPhospho [S/T]	B5U8M2 1xPhospho [S2162; S2163; T2164; S2165; S2168]; B5U8M3 1xPhospho [S2221; S2222; T2223; S2224; S2227]; Q7JM42 1xPhospho [S2037; S2038; T2039; S2040; S2043]; Q7JM44 1xPhospho [S2123; S2124; T2125; S2126; S2129]; Q7JM48 1xPhospho [S1681; S1682; T1683; S1684; S1687]; Q7JM43 1xPhospho [S2090; S2091; T2092; S2093; S2096]; Q22190 1xPhospho [S2055; S2056; T2057; S2058; S2061]	0.00199291	0.000311557	1	7	13	B5U8M2 [2145-2170]; B5U8M3 [2204-2229]; Q7JM42 [2020-2045]; Q7JM44 [2106-2131]; Q7JM48 [1664-1689]; Q7JM43 [2073-2098]; Q22190 [2038-2063]	0	2822.24	170.8	180.3	208.1	0	0	40.8	186.4	13.6	13.7059	0.000605026	0.168756	0.182829	0.212531	0	0	0.0400083	0.188039	0.0133361	14.1	0.000709417	0		67.74
2006	[K].YSDYDGTSRLPSPAPPKTPEPAYTVLNR.[S]	Q20330	Intermediate Filament Organize OS=Caenorhabditis elegans OX=6239 GN=ifo-1 PE=1 SV=2	1xPhospho [S/T/Y]	1xPhospho [Y4; T7; S8; S12]	Q20330 1xPhospho [Y/T/S]	Q20330 1xPhospho [Y401; T404; S405; S409]	0.0163525	0.000311557	1	1	8	Q20330 [398-425]	2	3172.5	501.9	40.5	57.6	0	0	0	200	0	#DIV/0!	0.256024	0.205394	0.0170011	0.02439	0	0	0	0.0822618	0	#DIV/0!	0.252685	0		100.11
2191	[R].RTSTDMQNQEIPNSLPAENENSMK.[I]	Q18195	Putative elongator complex protein 4 OS=Caenorhabditis elegans OX=6239 GN=elpc-4 PE=3 SV=1	1xPhospho [S/T]	1xPhospho [T2; S3; T4]	Q18195 1xPhospho [T/S]	Q18195 1xPhospho [T92; S93; T94]	0.0295736	0.000871048	1	1	8	Q18195 [91-114]	1	2814.21	234.6	236	129.3	0	0	0	199.967	0	#DIV/0!	0.00480586	0.154865	0.159917	0.0882585	0	0	0	0.134347	0	#DIV/0!	0.0043444	0		88.37
1550	[R].AAPVIDSNQLSDEDEIDDEDTYGTR.[G]	Q19672	Uncharacterized protein OS=Caenorhabditis elegans OX=6239 GN=rde-2 PE=1 SV=3	1xPhospho [S]	1xPhospho [S7; S11]	Q19672 1xPhospho [S]; Q58AA4 1xPhospho [S]	Q19672 1xPhospho [S317; S321]; Q58AA4 1xPhospho [S309; S313]	0.00360932	0.000311557	1	2	7	Q19672 [311-335]; Q58AA4 [303-327]	0	2848.17	153.6	122	298.3	0	0	26.1	191.3	8.7	21.9885	0.0293206	0.0743488	0.0606322	0.149245	0	0	0.0125336	0.094742	0.00417786	22.6771	0.0313305	0		98.01
978	[K].LAEPISAGDEADSESEGGGGEEHHERPPVR.[A]	G5EGS5	SEC7 domain-containing protein OS=Caenorhabditis elegans OX=6239 GN=gbf-1 PE=1 SV=1	2xPhospho [S13; S]	2xPhospho [S6; S13; S15]	G5EGS5 2xPhospho [S307; S]	G5EGS5 2xPhospho [S300; S307; S309]	0.000205059	0.000311557	1	1	8	G5EGS5 [295-324]	0	3274.33	353	61.7	185.3	0	0	0	200	0	#DIV/0!	0.0768761	1.05351	0.189058	0.571752	0	0	0	0.604774	0	#DIV/0!	0.0729045	0		73.49
1800	[K].FSIQYGSGSCNGYLGK.[D]	G5EEI4	Aspartic protease 1 OS=Caenorhabditis elegans OX=6239 GN=asp-1 PE=1 SV=1	1xCarbamidomethyl [C10]; 1xPhospho [S/Y]	1xCarbamidomethyl [C10]; 1xPhospho [Y5; S7; S9; Y13]	G5EEI4 1xPhospho [S/Y]	G5EEI4 1xPhospho [Y136; S138; S140; Y144]	0.00903425	0.000311557	1	1	8	G5EEI4 [132-147]	0	1817.76	320.5	0	279.5	0	0	0	200	0	#DIV/0!	0.117971	0.418445	0	0.377171	0	0	0	0.265205	0	#DIV/0!	0.117186	0		101.07
920	[K].SMSLDTPVSVAHV.[-]	Q95XP5	Calcium-transporting ATPase OS=Caenorhabditis elegans OX=6239 GN=mca-3 PE=1 SV=1	1xPhospho [S]	1xPhospho [S1; S3]	Q95XP5 1xPhospho [S]; U4PMD6 1xPhospho [S]	Q95XP5 1xPhospho [S1222; S1224]; U4PMD6 1xPhospho [S1015; S1017]	0.000147273	0.000311557	1	2	11	Q95XP5 [1222-1234]; U4PMD6 [1015-1027]	0	1422.63	151.8	195	213.6	8	2.5	29.1	186.8	13.2	14.1515	0.000973325	0.467292	0.616318	0.679991	0.0248737	0.00801627	0.0888507	0.587867	0.0405802	14.4865	0.00126983	0		107.16
1493	[R].AHTPIAFPGELLAK.[N]	Q18990	CAD protein OS=Caenorhabditis elegans OX=6239 GN=pyr-1 PE=1 SV=2	1xPhospho [T3]	1xPhospho [T3]	Q18990 1xPhospho [T1866]	Q18990 1xPhospho [T1866]	0.00275591	0.000311557	1	1	9	Q18990 [1864-1877]	0	1544.79	303.8	138	133.9	15.4	0	8.8	191.9	8.06667	23.7893	0.0306575	0.430414	0.200691	0.196172	0.0220804	0	0.0124249	0.275759	0.0115018	23.9753	0.0271447	0		113.91
1707	[R].THDLEGTSFEHGEHPAYSPK.[Q]	G5EEG8	FERM domain (Protein4.1-ezrin-radixin-moesin) family OS=Caenorhabditis elegans OX=6239 GN=frm-1 PE=1 SV=1	1xPhospho [Y/S]	1xPhospho [Y17; S18]	G5EEG8 1xPhospho [Y/S]; 1xPhospho [Y/S]; 1xPhospho [Y/S]; 1xPhospho [Y/S]; G5EEP9 1xPhospho [Y/S]; 1xPhospho [Y/S]; 1xPhospho [Y/S]; 1xPhospho [Y/S]; G5EBP4 1xPhospho [Y/S]; 1xPhospho [Y/S]; 1xPhospho [Y/S]; 1xPhospho [Y/S]	G5EEG8 1xPhospho [Y1463; S1464]; 1xPhospho [Y3518; S3519]; 1xPhospho [Y5979; S5980]; 1xPhospho [Y9049; S9050]; G5EEP9 1xPhospho [Y1463; S1464]; 1xPhospho [Y3518; S3519]; 1xPhospho [Y5979; S5980]; 1xPhospho [Y9049; S9050]; G5EBP4 1xPhospho [Y1474; S1475]; 1xPhospho [Y3540; S3541]; 1xPhospho [Y6012; S6013]; 1xPhospho [Y9093; S9094]	0.00633876	0.000311557	1	3	8	G5EEG8 [1447-1466]; [2056-2075]; [2462-2481]; [3071-3090]; G5EEP9 [1447-1466]; [2056-2075]; [2462-2481]; [3071-3090]; G5EBP4 [1458-1477]; [2067-2086]; [2473-2492]; [3082-3101]	0	2318.97	264.3	218.9	116.8	0	0	0	200	0	#DIV/0!	0.0101411	0.388141	0.330065	0.177255	0	0	0	0.298487	0	#DIV/0!	0.00899702	0		75.3
1695	[K].KSPSHLDYPVSESYDGPLDSTSR.[A]	G5EBP5	Uncharacterized protein OS=Caenorhabditis elegans OX=6239 GN=CELE_ZC247.1 PE=1 SV=1	1xPhospho [Y/S]	1xPhospho [S2; S4; Y8; S11; S13; Y14]	G5EBP5 1xPhospho [Y/S]; 1xPhospho [Y/S]; 1xPhospho [Y/S]; 1xPhospho [Y/S]	G5EBP5 1xPhospho [S390; S392; Y396; S399; S401; Y402]; 1xPhospho [S1305; S1307; Y1311; S1314; S1316; Y1317]; 1xPhospho [S2451; S2453; Y2457; S2460; S2462; Y2463]; 1xPhospho [S4136; S4138; Y4142; S4145; S4147; Y4148]	0.00606443	0.000311557	1	1	8	G5EBP5 [389-411]; [916-938]; [1147-1169]; [1686-1708]	1	2617.15	460.4	105.5	34.2	0	0	0	200.033	0	#DIV/0!	0.203696	0.201879	0.0474898	0.0154904	0	0	0	0.0882864	0	#DIV/0!	0.199747	0		93.18
2624	[R].NSYSGGSIHASPSSSSAGMSSSGPTR.[S]	B5WWM0	Uncharacterized protein OS=Caenorhabditis elegans OX=6239 GN=CELE_Y40B1A.3 PE=1 SV=2	1xPhospho [S/Y]	1xPhospho [Y3; S4; S7; S11; S13; S14; S15; S16]	Q9XW27 1xPhospho [S/Y]; B5WWM0 1xPhospho [S/Y]; E1NZ12 1xPhospho [S/Y]	Q9XW27 1xPhospho [Y256; S257; S260; S264; S266; S267; S268; S269]; B5WWM0 1xPhospho [Y256; S257; S260; S264; S266; S267; S268; S269]; E1NZ12 1xPhospho [Y225; S226; S229; S233; S235; S236; S237; S238]	0.0965076	0.00576694	1	3	8	Q9XW27 [254-279]; B5WWM0 [254-279]; E1NZ12 [223-248]	0	2536.04	245.4	177.1	177.5	0	0	0	200	0	#DIV/0!	0.000915692	0.0728131	0.0539534	0.0544559	0	0	0	0.0604075	0	#DIV/0!	0.000623263	0		71.06
2325	[K].HFHKSNDEILR.[S]	Q9XXT5	LiPIN (Mammalian lipodystrophy associated) homolog OS=Caenorhabditis elegans OX=6239 GN=lpin-1 PE=1 SV=2	1xPhospho [S5]	1xPhospho [S5]	Q9XXT5 1xPhospho [S238]	Q9XXT5 1xPhospho [S238]	0.0416063	0.0013608	1	1	7	Q9XXT5 [234-244]	1	1475.68	140.8	238.8	220.5	0	0	0	200.033	0	#DIV/0!	0.00265635	0.270609	0.471197	0.438155	0	0	0	0.39332	0	#DIV/0!	0.00317983	0		66.03
703	[R].SVEYIDPDMISER.[R]	C0P271	JNK-interacting protein OS=Caenorhabditis elegans OX=6239 GN=unc-16 PE=1 SV=1	1xPhospho [S1]	1xPhospho [S1; Y4]	S6FWP6 1xPhospho [S200]; S6EZN6 1xPhospho [S194]; C0P271 1xPhospho [S544]; P34609 1xPhospho [S511]; C7FZT6 1xPhospho [S262]; A7LPE4 1xPhospho [S511]	S6FWP6 1xPhospho [S200]; S6EZN6 1xPhospho [S194]; C0P271 1xPhospho [S544]; P34609 1xPhospho [S511]; C7FZT6 1xPhospho [S262]; A7LPE4 1xPhospho [S511]	3.55711e-05	0	1	6	10	S6FWP6 [200-212]; S6EZN6 [194-206]; C0P271 [544-556]; P34609 [511-523]; C7FZT6 [262-274]; A7LPE4 [511-523]	0	1633.68	154	169	235.2	12.2	15.3	14.3	186.067	13.9333	13.3541	0.00231875	0.304898	0.343599	0.481427	0.0243796	0.0313885	0.0281114	0.376641	0.0279598	13.4708	0.00288314	0		106.48
2074	[K].AASVTVISTEPSLPHSMYEPEK.[T]	Q17624	ARRestin Domain protein OS=Caenorhabditis elegans OX=6239 GN=arrd-25 PE=1 SV=1	1xPhospho [S/T]	1xPhospho [S3; T5; S8; T9]	Q17624 1xPhospho [S/T]	Q17624 1xPhospho [S392; T394; S397; T398]	0.0212201	0.00058773	1	1	7	Q17624 [390-411]	0	2453.13	285.4	148.7	137.1	0	0	28.8	190.4	9.6	19.8333	0.0204387	0.120332	0.0643825	0.0597833	0	0	0.0120387	0.0814992	0.00401289	20.3093	0.0175495	0		103.75
1034	[R].ETSSSPVQSNRDEEFVLPAIAPYK.[Q]	Q17490	Uncharacterized protein OS=Caenorhabditis elegans OX=6239 GN=unc-44 PE=1 SV=2	1xPhospho [S/T]	1xPhospho [T2; S3; S4; S5; S9]	Q17490 1xPhospho [T/S]	Q17490 1xPhospho [T4310; S4311; S4312; S4313; S4317]	0.000282505	0.000311557	1	1	33	Q17490 [4309-4332]	1	2744.28	310	112.3	149.7	15.7	0	12.4	190.667	9.36667	20.3559	0.0407087	0.444738	0.165453	0.222024	0.0227072	0	0.017638	0.277405	0.0134484	20.6274	0.0367029	0		118.8
379	[R].EYSDEELAQELSPSEEHVSTAEIK.[D]	Q17490	Uncharacterized protein OS=Caenorhabditis elegans OX=6239 GN=unc-44 PE=1 SV=2	1xPhospho [Y/S]	1xPhospho [Y2; S3; S12]	Q17490 1xPhospho [S/Y]	Q17490 1xPhospho [Y2060; S2061; S2070]	1.33043e-06	0	1	1	26	Q17490 [2059-2082]	0	2800.21	198.1	86.4	292.5	0	0	23	192.333	7.66667	25.087	0.0371172	1.0536	0.471835	1.60874	0	0	0.121456	1.04473	0.0404854	25.805	0.0385314	0		107.19
1814	[K].LRPSRSDTILSR.[S]	Q9U2D6	Calcineurin-interacting protein 2 OS=Caenorhabditis elegans OX=6239 GN=cnp-2 PE=1 SV=3	1xPhospho [S]	1xPhospho [S4; S6]	Q9U2D6 1xPhospho [S]	Q9U2D6 1xPhospho [S305; S307]	0.0093916	0.000311557	1	1	7	Q9U2D6 [302-313]	1	1480.76	305.1	156.7	138.2	0	0	0	200	0	#DIV/0!	0.0193288	0.550831	0.290487	0.258027	0	0	0	0.366449	0	#DIV/0!	0.0167548	0		71.31
2062	[K].TSSSEPVEQTLEEADITEETHQR.[F]	Q17490	Uncharacterized protein OS=Caenorhabditis elegans OX=6239 GN=unc-44 PE=1 SV=2	1xPhospho [S/T]	1xPhospho [T1; S2; S3; S4]	Q17490 1xPhospho [S/T]	Q17490 1xPhospho [T5858; S5859; S5860; S5861]	0.0200762	0.00058773	1	1	18	Q17490 [5858-5880]	0	2696.16	186.3	200.8	202.4	0	0	10.5	196.5	3.5	56.1429	6.35707e-06	0.179765	0.198948	0.201852	0	0	0.0100424	0.193522	0.00334746	57.8114	1.59126e-05	0		104.46
1910	[R].SSVSHEDSPAAQYFHDNESDHDSPVPSDR.[A]	Q17490	Uncharacterized protein OS=Caenorhabditis elegans OX=6239 GN=unc-44 PE=1 SV=2	2xPhospho [S]	2xPhospho [S1; S2; S4; S8; S19; S23]	Q17490 2xPhospho [S]	Q17490 2xPhospho [S4378; S4379; S4381; S4385; S4396; S4400]	0.0125301	0.000311557	1	1	16	Q17490 [4378-4406]	0	3372.28	297.8	160.9	111.4	21.1	0	8.8	190.033	9.96667	19.0669	0.0325626	0.77764	0.43131	0.300633	0.0557253	0	0.0227846	0.503194	0.02617	19.2279	0.0290927	0		88.93
1045	[R].HQSSDNLSLTSLQEFER.[L]	Q17490	Uncharacterized protein OS=Caenorhabditis elegans OX=6239 GN=unc-44 PE=1 SV=2	1xPhospho [S/T]	1xPhospho [S3; S4; S8; T10; S11]	Q17490 1xPhospho [S/T]	Q17490 1xPhospho [S6670; S6671; S6675; T6677]	0.000309844	0.000311557	1	1	14	Q17490 [6668-6684]	0	2070.91	238.7	202.3	147	0	0	12.1	196	4.03333	48.595	0.00205672	0.176838	0.153822	0.112541	0	0	0.00886277	0.147733	0.00295426	50.0069	0.00160499	0		112.81
1433	[K].EHFVPDDEIDSEHMNESDKYASGSPVPSEEDSSR.[V]	Q17490	Uncharacterized protein OS=Caenorhabditis elegans OX=6239 GN=unc-44 PE=1 SV=2	1xPhospho [S/Y]	1xPhospho [S11; S17; Y20; S22; S24; S28; S32; S33]	Q17490 1xPhospho [S/Y]	Q17490 1xPhospho [S4196; S4202; Y4205; S4207; S4209; S4213; S4217; S4218]	0.00218786	0.000311557	1	1	14	Q17490 [4186-4219]	1	3901.57	458.2	35.8	87.1	0	0	18.9	193.7	6.3	30.746	0.232271	0.779375	0.0625453	0.153136	0	0	0.0318935	0.331685	0.0106312	31.1994	0.22782	0		88.14
1016	[R].GDGSLTRSEIELLVAGR.[L]	Q17490	Uncharacterized protein OS=Caenorhabditis elegans OX=6239 GN=unc-44 PE=1 SV=2	1xPhospho [S/T]	1xPhospho [S4; T6; S8]	Q17490 1xPhospho [S/T]	Q17490 1xPhospho [S6696; T6698; S6700]	0.000254802	0.000311557	1	1	12	Q17490 [6693-6709]	1	1852.92	256.5	129.1	206.4	7.9	0	0	197.333	2.63333	74.9367	0.0063357	0.149729	0.0773685	0.12455	0.00466778	0	0	0.117216	0.00155593	75.335	0.00554682	0		118.6
1722	[R].SIIESEEYKTSSPLPPTSVTTVEHVEPAEIHK.[Y]	Q17490	Uncharacterized protein OS=Caenorhabditis elegans OX=6239 GN=unc-44 PE=1 SV=2	1xPhospho [S/T/Y]	1xPhospho [S1; S5; Y8; T10; S11; S12]	Q17490 1xPhospho [S/T/Y]	Q17490 1xPhospho [S5455; S5459; Y5462; T5464; S5465; S5466]	0.0066993	0.000311557	1	1	6	Q17490 [5455-5486]	1	3614.75	0	0	0	0	0	0	0	0	#DIV/0!	#DIV/0!	0	0	0	0	0	0	0	0	#DIV/0!	#DIV/0!	0	No Quan Values
347	[K].KKPADDDIITLSDDDDEELNR.[G]	Q94361	E3 SUMO-protein ligase gei-17 OS=Caenorhabditis elegans OX=6239 GN=gei-17 PE=1 SV=4	1xPhospho [S/T]	1xPhospho [T10; S12]	Q94361 1xPhospho [S/T]	Q94361 1xPhospho [T547; S549]	8.81077e-07	0	1	1	7	Q94361 [538-558]	1	2497.1	457.2	108.5	34.3	0	0	0	200	0	#DIV/0!	0.199795	0.895386	0.218088	0.0695025	0	0	0	0.394326	0	#DIV/0!	0.195753	0		93.32
430	[R].QLYDDEASEIRGESPVATEEHEHVSSTK.[S]	Q17490	Uncharacterized protein OS=Caenorhabditis elegans OX=6239 GN=unc-44 PE=1 SV=2	1xPhospho [T/S/Y]	1xPhospho [Y3; S8; S14; T18; S25; S26; T27]	Q17490 1xPhospho [S/T/Y]	Q17490 1xPhospho [Y3628; S3633; S3639; T3643]	2.50913e-06	0	1	1	9	Q17490 [3626-3653]	1	3223.41	371.1	86.6	128	14.2	0	0	195.233	4.73333	41.2465	0.0986846	1.23462	0.295896	0.440314	0.0476533	0	0	0.656943	0.0158844	41.3577	0.0933341	0		83.09
558	[R].EHFELEDDQEHVVESQEYSASGSPVPSEK.[S]	Q17490	Uncharacterized protein OS=Caenorhabditis elegans OX=6239 GN=unc-44 PE=1 SV=2	1xPhospho [S/Y]	1xPhospho [S15; Y18; S19; S21; S23]	Q17490 1xPhospho [S/Y]	Q17490 1xPhospho [S4849; Y4852; S4853; S4855; S4857]	1.05011e-05	0	1	1	8	Q17490 [4835-4863]	0	3368.41	465.2	87.3	28.9	0	0	18.6	193.8	6.2	31.2581	0.242406	0.76712	0.147884	0.0492194	0	0	0.0303815	0.321408	0.0101272	31.7372	0.238541	0		92.15
2117	[R].KLASPDSQKSPNLPPSDYVSR.[A]	Q6A573	CD2AP homolog OS=Caenorhabditis elegans OX=6239 GN=cdap-2 PE=1 SV=2	1xPhospho [S]	1xPhospho [S4; S7; S10]	Q6A573 1xPhospho [S]	Q6A573 1xPhospho [S509; S512; S515]	0.0235747	0.00058773	1	1	7	Q6A573 [506-526]	2	2366.14	320.4	201.7	77.9	0	0	0	200	0	#DIV/0!	0.046079	0.168329	0.108806	0.0423378	0	0	0	0.106491	0	#DIV/0!	0.0429655	0		78.49
1737	[R].SSSFSSIAPPTPPTPGTPR.[N]	Q03606	CRAL-TRIO domain-containing protein T23G5.2 OS=Caenorhabditis elegans OX=6239 GN=T23G5.2 PE=4 SV=3	1xPhospho [S]	1xPhospho [S1; S2; S3; S5; S6]	Q03606 1xPhospho [S]	Q03606 1xPhospho [S699; S700; S701; S703; S704]	0.00711976	0.000311557	1	1	5	Q03606 [699-717]	0	1963.92	0	0	0	0	0	0	0	0	#DIV/0!	#DIV/0!	0	0	0	0	0	0	0	0	#DIV/0!	#DIV/0!	0	No Quan Values
935	[R].VNPTVQQHVIYNPYGDHQSVR.[V]	Q6A2D2	Uncharacterized protein OS=Caenorhabditis elegans OX=6239 GN=hpo-34 PE=1 SV=1	1xPhospho [S/T/Y]	1xPhospho [T4; Y11; Y14; S19]	Q6A2D2 1xPhospho [S/Y/T]; E3W743 1xPhospho [S/Y/T]; Q93637 1xPhospho [S/Y/T]	Q6A2D2 1xPhospho [T1280; Y1287; Y1290; S1295]; E3W743 1xPhospho [T1189; Y1196; Y1199; S1204]; Q93637 1xPhospho [T599; Y606; Y609; S614]	0.000160628	0.000311557	1	3	7	Q6A2D2 [1277-1297]; E3W743 [1186-1206]; Q93637 [596-616]	0	2531.18	465.7	76.4	58	0	0	0	200.033	0	#DIV/0!	0.206849	0.841802	0.141748	0.108308	0	0	0	0.363953	0	#DIV/0!	0.202651	0		87.08
2263	[R].RLSDSSVGSACSDSESNASSINMIAR.[H]	Q19469	Serine/threonine kinase SAD-1 OS=Caenorhabditis elegans OX=6239 GN=sad-1 PE=1 SV=2	1xCarbamidomethyl [C11]; 1xPhospho [S]	1xCarbamidomethyl [C11]; 1xPhospho [S3; S5; S6; S9; S12; S14; S16]	Q19469 1xPhospho [S]	Q19469 1xPhospho [S779; S781; S782; S785; S788; S790; S792]	0.035869	0.00111142	1	1	7	Q19469 [777-802]	1	2781.18	456.4	143.6	0	0	0	0	200	0	#DIV/0!	0.211872	0.0888273	0.02869	0	0	0	0	0.0391724	0	#DIV/0!	0.208811	0		91.61
194	[R].RSSIPTEETEHEDSHLIKETTTTTTVTR.[E]	Q17490	Uncharacterized protein OS=Caenorhabditis elegans OX=6239 GN=unc-44 PE=1 SV=2	1xPhospho [S]	1xPhospho [S2; S3]	Q17490 1xPhospho [S]	Q17490 1xPhospho [S3698; S3699]	5.05762e-08	0	1	1	7	Q17490 [3697-3724]	2	3279.54	555.9	12.9	31.3	0	0	0	200.033	0	#DIV/0!	0.324016	1.60057	0.0380338	0.0930909	0	0	0	0.577232	0	#DIV/0!	0.322551	0		81.94
1129	[K].RSVEDLASEALQNVTK.[I]	Q17490	Uncharacterized protein OS=Caenorhabditis elegans OX=6239 GN=unc-44 PE=1 SV=2	1xPhospho [S2]	1xPhospho [S2]	Q17490 1xPhospho [S6079]	Q17490 1xPhospho [S6079]	0.000468442	0.000311557	1	1	7	Q17490 [6078-6093]	1	1839.88	243.2	130	226.8	0	0	0	200	0	#DIV/0!	0.00479463	0.434044	0.238211	0.418531	0	0	0	0.363595	0	#DIV/0!	0.00443644	0		115.01
595	[K].ASLSGGVSSLAAPISTAPR.[V]	Q09236	Probable coatomer subunit delta OS=Caenorhabditis elegans OX=6239 GN=copd-1 PE=3 SV=1	1xPhospho [S]	1xPhospho [S2; S4]	Q09236 1xPhospho [S]	Q09236 1xPhospho [S256; S258]	1.39217e-05	0	1	1	8	Q09236 [255-273]	0	1821.91	255.3	91.1	226.5	0	0	27.1	190.967	9.03333	21.1402	0.0240533	0.102333	0.0374872	0.0938828	0	0	0.0107748	0.0779009	0.00359161	21.6897	0.022852	0		105.58
1875	[K].ATHVSPSLSVDAALQQAR.[A]	Q09592	Uncharacterized protein OS=Caenorhabditis elegans OX=6239 GN=CELE_M106.2 PE=1 SV=3	1xPhospho [S/T]	1xPhospho [T2; S5; S7; S9]	Q09592 1xPhospho [S/T]	Q09592 1xPhospho [T318; S321; S323; S325]	0.011277	0.000311557	1	1	7	Q09592 [317-334]	0	1930.94	458.3	98.8	42.9	0	0	0	200	0	#DIV/0!	0.199191	0.0904163	0.0200086	0.00874093	0	0	0	0.039722	0	#DIV/0!	0.195066	0		99.07
533	[K].VKHDFQSSSSPSEEPLDMSQK.[S]	P91198	Protein Phosphatase Four Regulatory subunit OS=Caenorhabditis elegans OX=6239 GN=ppfr-2 PE=1 SV=1	1xPhospho [S]	1xPhospho [S7; S8; S9; S10; S12]	P91198 1xPhospho [S]	P91198 1xPhospho [S258; S259; S260; S261; S263]	8.1386e-06	0	1	1	15	P91198 [252-272]	1	2443.05	216.7	151	209.9	9.5	12.9	0	192.533	7.46667	25.7857	0.000950967	0.297919	0.213141	0.298221	0.0131556	0.0183476	0	0.26976	0.0105011	25.6888	0.000846646	0		78.39
1009	[K].ESSESSQTIDDNDSEKGGGQLKHENTVVR.[A]	O62305	Calcium/calmodulin-dependent protein kinase type II OS=Caenorhabditis elegans OX=6239 GN=unc-43 PE=1 SV=2	1xPhospho [S]	1xPhospho [S2; S3; S5]	F5GUA8 1xPhospho [S]; F5GUA9 1xPhospho [S]; O62305 1xPhospho [S]; G5EDZ5 1xPhospho [S]	F5GUA8 1xPhospho [S79; S80; S82]; F5GUA9 1xPhospho [S111; S112; S114]; O62305 1xPhospho [S533; S534; S536]; G5EDZ5 1xPhospho [S494; S495; S497]	0.000242647	0.000311557	1	4	7	F5GUA8 [78-106]; F5GUA9 [110-138]; O62305 [532-560]; G5EDZ5 [493-521]	2	3226.41	203.3	268.5	128.3	0	0	0	200.033	0	#DIV/0!	0.00782538	0.635257	0.861454	0.414459	0	0	0	0.637057	0	#DIV/0!	0.00783408	0		66.75
1139	[R].GVSTPHTPSEVHIPYNNPEKER.[A]	Q9U2D6	Calcineurin-interacting protein 2 OS=Caenorhabditis elegans OX=6239 GN=cnp-2 PE=1 SV=3	2xPhospho [T/S]	2xPhospho [S3; T4; T7; S9]	Q9U2D6 2xPhospho [T/S]	Q9U2D6 2xPhospho [S649; T650; T653; S655]	0.00049465	0.000311557	1	1	8	Q9U2D6 [647-668]	1	2648.15	346.8	106	111.5	19.7	0	16	188.1	11.9	15.8067	0.091251	0.897375	0.281582	0.298303	0.0513977	0	0.041054	0.49242	0.0308172	15.9787	0.085509	0		84.06
404	[R].LHSLDHKPDESSEEWK.[T]	Q9XUS6	UTP--glucose-1-phosphate uridylyltransferase OS=Caenorhabditis elegans OX=6239 GN=CELE_K08E3.5 PE=1 SV=1	1xPhospho [S3]	1xPhospho [S3; S11]	Q9XUS6 1xPhospho [S11]	Q9XUS6 1xPhospho [S11]	1.99809e-06	0	1	1	8	Q9XUS6 [9-24]	0	2016.87	271.8	138.4	153.7	16.9	8.9	10.4	187.967	12.0667	15.5773	0.0140737	1.47563	0.771312	0.862501	0.0926962	0.0501609	0.0557829	1.03648	0.0662133	15.6537	0.0118798	0		70.61
1661	[K].EEPVLTPSDPAVVR.[A]	H9G2Y7	Protein kinase C OS=Caenorhabditis elegans OX=6239 GN=pkc-1 PE=1 SV=1	1xPhospho [T6]	1xPhospho [T6; S8]	P34885 1xPhospho [T680]; H9G2Y7 1xPhospho [T736]	P34885 1xPhospho [T680]; H9G2Y7 1xPhospho [T736]	0.00525266	0.000311557	1	2	7	P34885 [675-688]; H9G2Y7 [731-744]	0	1588.76	297.1	241	61.9	0	0	0	200	0	#DIV/0!	0.0478314	0.720925	0.600478	0.155372	0	0	0	0.492258	0	#DIV/0!	0.0458341	0		89.19
2506	[R].SSSHKSASTVTSSATITTLDSAK.[R]	B3WFT8	Uncharacterized protein OS=Caenorhabditis elegans OX=6239 GN=C14F11.4 PE=1 SV=1	2xPhospho [S/T]	2xPhospho [S1; S2; S3; S6; S8; T9; T11; S12; S13]	B3WFT8 2xPhospho [S/T]; H2KYS2 2xPhospho [S/T]	B3WFT8 2xPhospho [S287; S288; S289; S292; S294; T295; T297; S298; S299]; H2KYS2 2xPhospho [S283; S284; S285; S288; S290; T291; T293; S294; S295]	0.0678948	0.00351026	1	2	7	B3WFT8 [287-309]; H2KYS2 [283-305]	1	2427.07	378.8	124.2	97	0	0	0	200	0	#DIV/0!	0.0897546	0.140231	0.0472241	0.0371269	0	0	0	0.0748606	0	#DIV/0!	0.0846644	0		83.7
1938	[R].IHQHFDQSSFDEVVVPTSHPDDGR.[S]	W6RTA4	Protein clarinet OS=Caenorhabditis elegans OX=6239 GN=cla-1 PE=1 SV=2	1xPhospho [S]	1xPhospho [S8; S9]	W6RTA4 1xPhospho [S]	W6RTA4 1xPhospho [S4350; S4351]	0.013467	0.000311557	1	1	6	W6RTA4 [4343-4366]	0	2829.23	600	0	0	0	0	0	200	0	#DIV/0!	0.373901	0.205899	0	0	0	0	0	0.068633	0	#DIV/0!	0.373901	0		92.81
2225	[K].YLGKPPSVTSIDSGHVSR.[G]	Q9XXT5	LiPIN (Mammalian lipodystrophy associated) homolog OS=Caenorhabditis elegans OX=6239 GN=lpin-1 PE=1 SV=2	1xPhospho [S/T]	1xPhospho [S7; T9; S10]	Q9XXT5 1xPhospho [S/T]	Q9XXT5 1xPhospho [S419; T421; S422]	0.0319494	0.00111142	1	1	6	Q9XXT5 [413-430]	0	1979.96	389.1	111.5	99.4	0	0	0	200	0	#DIV/0!	0.102048	0.155488	0.0457488	0.0410646	0	0	0	0.0807672	0	#DIV/0!	0.0968436	0		83.21
613	[R].SERTPCSDIHIPYNNPEKER.[A]	Q9U2D6	Calcineurin-interacting protein 2 OS=Caenorhabditis elegans OX=6239 GN=cnp-2 PE=1 SV=3	1xCarbamidomethyl [C6]; 1xPhospho [T/S]	1xCarbamidomethyl [C6]; 1xPhospho [S1; T4]	Q9U2D6 1xPhospho [T/S]	Q9U2D6 1xPhospho [S573; T576]	1.66496e-05	0	1	1	6	Q9U2D6 [573-592]	2	2522.11	422.1	110	68	0	0	0	200.033	0	#DIV/0!	0.147793	0.405969	0.108579	0.0676038	0	0	0	0.194051	0	#DIV/0!	0.142866	0		80.86
1438	[R].SERTPCSDIHIPYNNPEKER.[A]	Q9U2D6	Calcineurin-interacting protein 2 OS=Caenorhabditis elegans OX=6239 GN=cnp-2 PE=1 SV=3	1xCarbamidomethyl [C6]; 2xPhospho [S7; S/T]	1xCarbamidomethyl [C6]; 2xPhospho [S1; T4; S7]	Q9U2D6 2xPhospho [S579; T/S]	Q9U2D6 2xPhospho [S573; T576; S579]	0.00223645	0.000311557	1	1	6	Q9U2D6 [573-592]	2	2602.08	356.6	43.1	200.2	0	0	0	199.967	0	#DIV/0!	0.0916687	0.225864	0.0280505	0.131096	0	0	0	0.128337	0	#DIV/0!	0.0879588	0		84.76
1469	[K].VAASPCLDSSQDVELKPADPEKDKK.[E]	Q9N443	Uncharacterized protein OS=Caenorhabditis elegans OX=6239 GN=CELE_Y37E11AL.2 PE=1 SV=2	1xCarbamidomethyl [C6]; 1xPhospho [S]	1xCarbamidomethyl [C6]; 1xPhospho [S4; S9; S10]	U4PBI4 1xPhospho [S]; Q9N443 1xPhospho [S]	U4PBI4 1xPhospho [S87; S92; S93]; Q9N443 1xPhospho [S171; S176; S177]	0.00252381	0.000311557	1	2	6	U4PBI4 [84-108]; Q9N443 [168-192]	2	2807.32	328.9	126.3	144.8	0	0	0	200	0	#DIV/0!	0.0364827	0.314125	0.123868	0.142964	0	0	0	0.193652	0	#DIV/0!	0.032854	0		77.46
1902	[R].KSPSTTNDSGRGSQGHLEEK.[M]	G5EDP5	C2 domain-containing protein OS=Caenorhabditis elegans OX=6239 GN=CELE_DH11.5 PE=4 SV=1	1xPhospho [S]	1xPhospho [S2; S9; S13]	G5EFC6 1xPhospho [S]; Q8I4L8 1xPhospho [S]; G5EDP5 1xPhospho [S]	G5EFC6 1xPhospho [S268; S272]; Q8I4L8 1xPhospho [S212; S216]; G5EDP5 1xPhospho [S268; S272]	0.0121874	0.000311557	1	3	4	G5EFC6 [260-279]; Q8I4L8 [204-223]; G5EDP5 [260-279]	2	2194.97	0	0	0	0	0	0	0	0	#DIV/0!	#DIV/0!	0	0	0	0	0	0	0	0	#DIV/0!	#DIV/0!	0	No Quan Values	54.78
112	[K].SKSDQNLASNDDIVDNLGGMKR.[S]	P23678	Kinesin-like protein unc-104 OS=Caenorhabditis elegans OX=6239 GN=unc-104 PE=1 SV=4	1xPhospho [S]	1xPhospho [S1; S3; S9]	P23678 1xPhospho [S]	P23678 1xPhospho [S1414; S1416; S1422]	2.33711e-09	0	1	1	25	P23678 [1414-1435]	2	2457.11	326.1	75.2	180.9	11.6	0	6.3	194.067	5.96667	32.5251	0.0610926	1.09135	0.258335	0.625854	0.0391054	0	0.0207707	0.658512	0.0199587	32.9938	0.0571946	0		96.09
1924	[K].GELPPEGGRHTPVGSAQAGSASSTPTPAAAPTNWGAVAR.[A]	Q20937	NTL-1a OS=Caenorhabditis elegans OX=6239 GN=let-711 PE=1 SV=3	1xPhospho [S/T]	1xPhospho [S15; S20; S22; S23; T24; T26]	A0A1D3PCL8 1xPhospho [T/S]; S5ZDJ9 1xPhospho [T/S]; Q20937 1xPhospho [T/S]; A0A1D3PCM5 1xPhospho [T/S]	A0A1D3PCL8 1xPhospho [S899; S904; S906; S907; T908; T910]; S5ZDJ9 1xPhospho [S440; S445; S447; S448; T449; T451]; Q20937 1xPhospho [S1206; S1211; S1213; S1214; T1215; T1217]; A0A1D3PCM5 1xPhospho [S1189; S1194; S1196; S1197; T1198; T1200]	0.0129541	0.000311557	1	4	6	A0A1D3PCL8 [885-923]; S5ZDJ9 [426-464]; Q20937 [1192-1230]; A0A1D3PCM5 [1175-1213]	1	3790.79	0	0	0	0	0	0	0	0	#DIV/0!	#DIV/0!	0	0	0	0	0	0	0	0	#DIV/0!	#DIV/0!	0	No Quan Values
948	[R].KHSSDTDDYDLNTKKPIQR.[T]	Q9BL02	Homeobox protein cut-like ceh-44 OS=Caenorhabditis elegans OX=6239 GN=ceh-44 PE=3 SV=1	2xPhospho [S4; T/S]	2xPhospho [S3; S4; T6]	Q9BL02 2xPhospho [S1092; S/T]	Q9BL02 2xPhospho [S1091; S1092; T1094]	0.000171434	0.000311557	1	1	6	Q9BL02 [1089-1107]	2	2421.05	171	256.2	172.8	0	0	0	200	0	#DIV/0!	0.00206081	0.153457	0.236093	0.160338	0	0	0	0.183296	0	#DIV/0!	0.00228378	0		66.64
2625	[K].KSSPSSESSVVVVEEPTSPSQSEWSVCSEK.[N]	Q965R9	BSD domain-containing protein OS=Caenorhabditis elegans OX=6239 GN=CELE_Y97E10AR.6 PE=1 SV=2	1xCarbamidomethyl [C27]; 1xPhospho [S]	1xCarbamidomethyl [C27]; 1xPhospho [S2; S3; S5; S6; S8; S9]	Q965R9 1xPhospho [S]	Q965R9 1xPhospho [S305; S306; S308; S309; S311; S312]	0.0965076	0.00576694	1	1	6	Q965R9 [304-333]	1	3319.46	429.5	0	170.5	0	0	0	200	0	#DIV/0!	0.18446	0.0844067	0	0.0346545	0	0	0	0.0396871	0	#DIV/0!	0.180512	0		98.92
1594	[K].EPQVDVSDDSDNEAVEQELTEEQR.[R]	Q86S66	Nascent polypeptide-associated complex subunit alpha OS=Caenorhabditis elegans OX=6239 GN=icd-2 PE=1 SV=1	1xPhospho [S]	1xPhospho [S7; S10]	Q86S66 1xPhospho [S]	Q86S66 1xPhospho [S20; S23]	0.00421186	0.000311557	1	1	6	Q86S66 [14-37]	0	2841.16	97.7	155.8	346.5	0	0	0	200	0	#DIV/0!	0.0563023	0.0499423	0.0818154	0.18317	0	0	0	0.104976	0	#DIV/0!	0.0591954	0		99.21
557	[R].DNQESPVMSETEAIPIVDR.[I]	O61802	Uncharacterized protein OS=Caenorhabditis elegans OX=6239 GN=CELE_H11E01.3 PE=1 SV=2	1xPhospho [S/T]	1xPhospho [S5; S9; T11]	O61802 1xPhospho [S/T]	O61802 1xPhospho [S1172; S1176; T1178]	1.04443e-05	0	1	1	13	O61802 [1168-1186]	0	2209.97	148.9	151.3	289	3.4	0	7.3	196.4	3.56667	55.0654	0.0141442	0.195396	0.203747	0.391998	0.0045367	0	0.00954398	0.263714	0.00469356	56.1863	0.0157121	0		106.46
2152	[R].TKSGSDASSNAGDISTEPPHQDVVTPAPAFVEHTA.[-]	Q86MI3	Uncharacterized protein OS=Caenorhabditis elegans OX=6239 GN=CELE_Y71H10B.1 PE=1 SV=1	2xPhospho [T/S]	2xPhospho [T1; S3; S5; S8; S9; S15; T16]	Q9TZC8 2xPhospho [S/T]; Q86MI3 2xPhospho [S/T]; Q95X21 2xPhospho [S/T]	Q9TZC8 2xPhospho [T522; S524; S526; S529; S530; S536; T537]; Q86MI3 2xPhospho [T536; S538; S540; S543; S544; S550; T551]; Q95X21 2xPhospho [T525; S527; S529; S532; S533; S539; T540]	0.0260436	0.00058773	1	3	6	Q9TZC8 [522-556]; Q86MI3 [536-570]; Q95X21 [525-559]	1	3680.58	340.1	0	259.9	0	0	0	200	0	#DIV/0!	0.123174	0.126797	0	0.100151	0	0	0	0.0756496	0	#DIV/0!	0.121571	0		98.87
1048	[R].HTTVGSIPAHSTGRLDDVR.[E]	O17328	MonoCarboxylate Transporter family OS=Caenorhabditis elegans OX=6239 GN=mct-6 PE=1 SV=2	1xPhospho [S/T]	1xPhospho [S11; T12]	O17328 1xPhospho [T/S]	O17328 1xPhospho [S336; T337]	0.000316654	0.000311557	1	1	14	O17328 [326-344]	1	2099	373.4	105.7	96.4	24.4	0	0	191.833	8.13333	23.5861	0.114204	0.587815	0.170863	0.156936	0.0388755	0	0	0.305205	0.0129585	23.5525	0.108609	0		73.41
1949	[K].KVVEEEEIHSHGDDPALKR.[T]	B3WFV9	Anion exchange protein OS=Caenorhabditis elegans OX=6239 GN=abts-1 PE=1 SV=2	1xPhospho [S10]	1xPhospho [S10]	G5EC65 1xPhospho [S388]; B3WFV9 1xPhospho [S484]; G5EDF4 1xPhospho [S430]	G5EC65 1xPhospho [S388]; B3WFV9 1xPhospho [S484]; G5EDF4 1xPhospho [S430]	0.0140002	0.000311557	1	3	1	G5EC65 [379-397]; B3WFV9 [475-493]; G5EDF4 [421-439]	2	2268.07	0	0	0	0	0	0	0	0	#DIV/0!	#DIV/0!	0	0	0	0	0	0	0	0	#DIV/0!	#DIV/0!	0	No Quan Values
167	[K].SRTPTNPHPDDGLLGAGPSSALR.[S]	O01864	NRD (Yeast Nuclear pre-mRNA Down-regulation) homolog OS=Caenorhabditis elegans OX=6239 GN=nrd-1 PE=1 SV=2	1xPhospho [S/T]	1xPhospho [S1; T3; T5]	O01864 1xPhospho [S/T]	O01864 1xPhospho [S180; T182]	2.05599e-08	0	1	1	17	O01864 [180-202]	1	2396.14	425.4	117.3	41.7	9.8	0	5.9	194.8	5.23333	37.2229	0.181622	1.45231	0.410927	0.146998	0.0337391	0	0.0198501	0.670077	0.0178631	37.5118	0.177114	0		91.2
1965	[K].QAETLVTPVSSPHASDTTTTTPASGTAESASTVADVR.[V]	A0A486WX07	Initiation Factor 4G (eIF4G) family OS=Caenorhabditis elegans OX=6239 GN=ifg-1 PE=1 SV=1	2xPhospho [T/S]	2xPhospho [T4; T7; S10; S11; S15; T17; T18; T19; T20; T21]	Q21531 2xPhospho [T/S]; B5BM24 2xPhospho [T/S]; B5BM23 2xPhospho [T/S]; Q7JMF0 2xPhospho [T/S]; A0A486WX07 2xPhospho [T/S]	Q21531 2xPhospho [T268; T271; S274; S275; S279; T281; T282; T283; T284; T285]; B5BM24 2xPhospho [T272; T275; S278; S279; S283; T285; T286; T287; T288; T289]; B5BM23 2xPhospho [T154; T157; S160; S161; S165; T167; T168; T169; T170; T171]; Q7JMF0 2xPhospho [T268; T271; S274; S275; S279; T281; T282; T283; T284; T285]; A0A486WX07 2xPhospho [T272; T275; S278; S279; S283; T285; T286; T287; T288; T289]	0.0145544	0.000311557	1	5	8	Q21531 [265-301]; B5BM24 [269-305]; B5BM23 [151-187]; Q7JMF0 [265-301]; A0A486WX07 [269-305]	0	3803.69	0	0	0	0	0	0	0	0	#DIV/0!	#DIV/0!	0	0	0	0	0	0	0	0	#DIV/0!	#DIV/0!	0	No Quan Values
1457	[R].VAAATSFTGETLNLK.[S]	U4PEX3	Uncharacterized protein OS=Caenorhabditis elegans OX=6239 GN=CELE_Y77E11A.7 PE=1 SV=1	1xPhospho [T/S]	1xPhospho [T5; S6; T8; T11]	U4PRS4 1xPhospho [T/S]; U4PC14 1xPhospho [T/S]; U4PEX3 1xPhospho [T/S]; H2L0E0 1xPhospho [T/S]	U4PRS4 1xPhospho [T171; S172; T174]; U4PC14 1xPhospho [T156; S157; T159]; U4PEX3 1xPhospho [T171; S172; T174]; H2L0E0 1xPhospho [T156; S157; T159]	0.00236274	0.000311557	1	4	7	U4PRS4 [167-181]; U4PC14 [152-166]; U4PEX3 [167-181]; H2L0E0 [152-166]	0	1602.78	270.7	184.6	106.7	24.7	13.3	0	187.333	12.6667	14.7895	0.021835	0.190697	0.133492	0.0777108	0.0175907	0.0096969	0	0.133967	0.00909587	14.7283	0.0193914	0		101.52
1521	[K].LPEKAESISSASESSEDSESVAILK.[Y]	Q7YZT6	Alpha,alpha-trehalose-phosphate synthase [UDP-forming] 1 OS=Caenorhabditis elegans OX=6239 GN=tps-1 PE=2 SV=1	1xPhospho [S]	1xPhospho [S7; S9; S10; S12; S14; S15]	Q7YZT6 1xPhospho [S]	Q7YZT6 1xPhospho [S129; S131; S132; S134; S136; S137]	0.00323279	0.000311557	1	1	6	Q7YZT6 [123-147]	1	2673.24	379.7	176.2	44.1	0	0	0	200	0	#DIV/0!	0.109812	0.140409	0.066868	0.0168577	0	0	0	0.0747117	0	#DIV/0!	0.10576	0		94.23
860	[K].YVVLTGNQELKPLTAKESA.[-]	Q7JMQ6	AQuaPorin or aquaglyceroporin related OS=Caenorhabditis elegans OX=6239 GN=aqp-2 PE=1 SV=1	1xPhospho [S18]	1xPhospho [T5; T14; S18]	Q7JMQ6 1xPhospho [S284]	Q7JMQ6 1xPhospho [S284]	9.54319e-05	0	1	1	6	Q7JMQ6 [267-285]	1	2141.09	319.7	132.1	148.2	0	0	0	200	0	#DIV/0!	0.0290607	1.40311	0.595298	0.67275	0	0	0	0.890385	0	#DIV/0!	0.0258169	0		100.2
1815	[R].VHRVSESFPVVGNR.[T]	Q19052	Eukaryotic translation initiation factor 2A OS=Caenorhabditis elegans OX=6239 GN=eif-2A PE=3 SV=2	1xPhospho [S]	1xPhospho [S5; S7]	Q19052 1xPhospho [S]	Q19052 1xPhospho [S209; S211]	0.0093916	0.000311557	1	1	6	Q19052 [205-218]	1	1662.81	339.5	136.2	124.2	0	0	0	199.967	0	#DIV/0!	0.0458048	0.103038	0.0424445	0.0389825	0	0	0	0.0614882	0	#DIV/0!	0.0417056	0		82.7
818	[R].SIAYGEPDALINYSQADSPSQKREPIR.[H]	Q17490	Uncharacterized protein OS=Caenorhabditis elegans OX=6239 GN=unc-44 PE=1 SV=2	1xPhospho [Y/S]	1xPhospho [Y13; S14; S18; S20]	V6CLS7 1xPhospho [S]; V6CLR6 1xPhospho [S]; Q8MQG0 1xPhospho [S]; Q5TYL5 1xPhospho [S]; Q5TYL6 1xPhospho [S]; Q17490 1xPhospho [S]; Q7JP86 1xPhospho [S]; G5ECZ1 1xPhospho [S]	V6CLS7 1xPhospho [S757; S759]; V6CLR6 1xPhospho [S763; S765]; Q8MQG0 1xPhospho [S1590; S1592]; Q5TYL5 1xPhospho [S576; S578]; Q5TYL6 1xPhospho [S686; S688]; Q17490 1xPhospho [S1596; S1598]; Q7JP86 1xPhospho [S1596; S1598]; G5ECZ1 1xPhospho [S1590; S1592]	7.85084e-05	0	1	8	6	V6CLS7 [740-766]; V6CLR6 [746-772]; Q8MQG0 [1573-1599]; Q5TYL5 [559-585]; Q5TYL6 [669-695]; Q17490 [1579-1605]; Q7JP86 [1579-1605]; G5ECZ1 [1573-1599]	2	3085.46	469.3	33.1	97.6	0	0	0	200	0	#DIV/0!	0.215168	0.485629	0.0351733	0.104376	0	0	0	0.208393	0	#DIV/0!	0.210974	0		102.03
732	[R].RVSSPSSRHPVSNVVHIR.[G]	P91156	ACINus (Mammalian Apoptotic Chromatin condensation Inducer in the Nucleus) homolog OS=Caenorhabditis elegans OX=6239 GN=acin-1 PE=1 SV=2	2xPhospho [S3; S4]	2xPhospho [S3; S4]	P91156 2xPhospho [S284; S285]	P91156 2xPhospho [S284; S285]	4.41871e-05	0	1	1	6	P91156 [282-299]	2	2174.04	429.5	77.5	93	0	0	0	200	0	#DIV/0!	0.156546	0.794798	0.14727	0.177876	0	0	0	0.373315	0	#DIV/0!	0.151461	0		71.58
519	[R].AQSDEQLRSPLMDELNR.[K]	H2L2C2	SIPA (Vertebrate Signal-Induced Proliferation-Associated) homolog OS=Caenorhabditis elegans OX=6239 GN=sipa-1 PE=1 SV=1	1xPhospho [S]	1xPhospho [S3; S9]	A0A486WYD5 1xPhospho [S]; A0A486WWL8 1xPhospho [S]; G5EBQ9 1xPhospho [S]; H2L2C2 1xPhospho [S]; A0A486WXF2 1xPhospho [S]; L8E7Y6 1xPhospho [S]; A0A486WXR6 1xPhospho [S]; G5EBY5 1xPhospho [S]; H2L2C1 1xPhospho [S]; A0A486WX54 1xPhospho [S]; A0A486WWS2 1xPhospho [S]; A0A486WTR7 1xPhospho [S]; H2L2C3 1xPhospho [S]	A0A486WYD5 1xPhospho [S903; S909]; A0A486WWL8 1xPhospho [S872; S878]; G5EBQ9 1xPhospho [S902; S908]; H2L2C2 1xPhospho [S913; S919]; A0A486WXF2 1xPhospho [S912; S918]; L8E7Y6 1xPhospho [S910; S916]; A0A486WXR6 1xPhospho [S901; S907]; G5EBY5 1xPhospho [S911; S917]; H2L2C1 1xPhospho [S864; S870]; A0A486WX54 1xPhospho [S881; S887]; A0A486WWS2 1xPhospho [S870; S876]; A0A486WTR7 1xPhospho [S855; S861];…	6.95434e-06	0	1	13	16	A0A486WYD5 [901-917]; A0A486WWL8 [870-886]; G5EBQ9 [900-916]; H2L2C2 [911-927]; A0A486WXF2 [910-926]; L8E7Y6 [908-924]; A0A486WXR6 [899-915]; G5EBY5 [909-925]; H2L2C1 [862-878]; A0A486WX54 [879-895]; A0A486WWS2 [868-884]; A0A486WTR7 [853-869]; H2L2C3 [877-893]	1	2081.93	186.1	147.7	241.6	6.2	0	18.5	191.8	8.23333	23.2955	0.00272328	0.606663	0.494246	0.81432	0.0202757	0	0.0599	0.638409	0.0267252	23.8879	0.0030386	0		105.41
415	[K].LSVLTERSEEALTDYQR.[T]	H2L0E6	MonoCarboxylate Transporter family OS=Caenorhabditis elegans OX=6239 GN=mct-4 PE=1 SV=1	1xPhospho [S/T]	1xPhospho [S2; T5; S8]	H2L0E6 1xPhospho [S/T]	H2L0E6 1xPhospho [T719; S722]	2.21492e-06	0	1	1	18	H2L0E6 [715-731]	1	2089.98	233.2	105.5	239.7	12.2	0	9.4	192.8	7.2	26.7778	0.0133378	0.689699	0.320311	0.732956	0.0364264	0	0.0275067	0.580989	0.021311	27.2623	0.0130584	0		98.13
1624	[K].AVEEKAEEPVKRPSTPPKPR.[E]	P45968	Chromo domain-containing protein cec-3 OS=Caenorhabditis elegans OX=6239 GN=cec-3 PE=1 SV=1	1xPhospho [T/S]	1xPhospho [S14; T15]	P45968 1xPhospho [T/S]	P45968 1xPhospho [S226; T227]	0.00460066	0.000311557	1	1	6	P45968 [213-232]	2	2325.2	205.7	243.4	150.9	0	0	0	200	0	#DIV/0!	0.0017362	0.371476	0.45122	0.281645	0	0	0	0.368114	0	#DIV/0!	0.00167774	0		61.11
1490	[R].AGSGHSGSPITIPNAMSNNFR.[Q]	H2KZZ2	Helix Loop Helix OS=Caenorhabditis elegans OX=6239 GN=hlh-30 PE=1 SV=1	1xPhospho [S/T]	1xPhospho [S3; S6; S8; T11]	H2KZZ1 1xPhospho [S/T]; Q86MJ3 1xPhospho [S/T]; Q5TYL0 1xPhospho [S/T]; A0A2X0T4B7 1xPhospho [S/T]; H2KZZ3 1xPhospho [S/T]; H2KZZ0 1xPhospho [S/T]; A0A2X0RWL7 1xPhospho [S/T]; H2KZZ4 1xPhospho [S/T]; Q86MJ4 1xPhospho [S/T]; H2KZZ2 1xPhospho [S/T]	H2KZZ1 1xPhospho [S178; S181; S183; T186]; Q86MJ3 1xPhospho [S118; S121; S123; T126]; Q5TYL0 1xPhospho [S40; S43; S45; T48]; A0A2X0T4B7 1xPhospho [S127; S130; S132; T135]; H2KZZ3 1xPhospho [S152; S155; S157; T160]; H2KZZ0 1xPhospho [S177; S180; S182; T185]; A0A2X0RWL7 1xPhospho [S152; S155; S157; T160]; H2KZZ4 1xPhospho [S177; S180; S182; T185]; Q86MJ4 1xPhospho [S143; S146; S148; T151]; H2KZZ2 1…	0.00274079	0.000311557	1	10	12	H2KZZ1 [176-196]; Q86MJ3 [116-136]; Q5TYL0 [38-58]; A0A2X0T4B7 [125-145]; H2KZZ3 [150-170]; H2KZZ0 [175-195]; A0A2X0RWL7 [150-170]; H2KZZ4 [175-195]; Q86MJ4 [141-161]; H2KZZ2 [201-221]	0	2194.97	274	180.2	134.5	0	0	11.2	196.233	3.73333	52.5625	0.0095257	0.212814	0.143738	0.108049	0	0	0.00865415	0.154867	0.00288472	53.6853	0.00792481	0		100.5
1841	[R].KRTHDEADDSNSVPPTEFGR.[R]	G5EDT9	UBR E3 ubiquitin ligase homolog OS=Caenorhabditis elegans OX=6239 GN=ubr-5 PE=1 SV=1	1xPhospho [S/T]	1xPhospho [T3; S10]	G5EDT9 1xPhospho [S/T]	G5EDT9 1xPhospho [T627; S634]	0.0100375	0.000311557	1	1	6	G5EDT9 [625-644]	2	2338.01	224.9	181.8	193.3	0	0	0	200	0	#DIV/0!	0.000100565	0.269066	0.223302	0.239056	0	0	0	0.243808	0	#DIV/0!	5.40292e-05	0		68.67
2573	[R].ATSQESGVMDSSLYYPDEALTK.[Y]	G5EBF2	Myotubularin-related protein 6 OS=Caenorhabditis elegans OX=6239 GN=mtm-6 PE=1 SV=1	1xPhospho [S/Y/T]	1xPhospho [T2; S3; S6; S11; S12; Y14]	G5EBF2 1xPhospho [S/T/Y]; G5ED68 1xPhospho [S/T/Y]	G5EBF2 1xPhospho [T700; S701; S704; S709; S710; Y712]; G5ED68 1xPhospho [T594; S595; S598; S603; S604; Y606]	0.0850033	0.004908	1	2	6	G5EBF2 [699-720]; G5ED68 [593-614]	0	2472.05	212.3	152.8	234.8	0	0	0	199.967	0	#DIV/0!	0.00121932	0.0480302	0.035494	0.0549162	0	0	0	0.0461468	0	#DIV/0!	0.00125274	0		114.82
1025	[R].RPKSPDSAMFSSLK.[L]	H2KYB6	TeTratriCopeptide repeat domain protein related OS=Caenorhabditis elegans OX=6239 GN=ttc-7 PE=1 SV=1	1xPhospho [S]	1xPhospho [S4; S7]	H2KYB6 1xPhospho [S]; F8WU09 1xPhospho [S]	H2KYB6 1xPhospho [S471; S474]; F8WU09 1xPhospho [S75; S78]	0.000269024	0.000311557	1	2	6	H2KYB6 [468-481]; F8WU09 [72-85]	1	1630.77	342.2	137.9	113.4	0	6.5	0	197.833	2.16667	91.3077	0.054287	0.607134	0.251102	0.208038	0	0.011881	0	0.355425	0.00396032	89.7464	0.0499338	0		85.94
2111	[K].MSGVISPDGSSSTPR.[K]	Q21430	PIX (PAK (p21-activated kinase) Interacting eXchange factor) homolog OS=Caenorhabditis elegans OX=6239 GN=pix-1 PE=1 SV=3	1xPhospho [S6]; 1xOxidation [M1]	1xPhospho [S6]; 1xOxidation [M1]	Q21430 1xPhospho [S629]	Q21430 1xPhospho [S629]	0.0231864	0.00058773	1	1	1	Q21430 [624-638]	0	1573.66	0	0	0	0	0	0	0	0	#DIV/0!	#DIV/0!	0	0	0	0	0	0	0	0	#DIV/0!	#DIV/0!	0	No Quan Values
1408	[R].HRENTWTPENYPIVR.[V]	Q9U2D6	Calcineurin-interacting protein 2 OS=Caenorhabditis elegans OX=6239 GN=cnp-2 PE=1 SV=3	1xPhospho [T/Y]	1xPhospho [T5; T7; Y11]	Q9U2D6 1xPhospho [T]	Q9U2D6 1xPhospho [T75; T77]	0.00183546	0.000311557	1	1	5	Q9U2D6 [71-85]	1	1991.91	495.7	94.1	10.3	0	0	0	200.033	0	#DIV/0!	0.252689	0.340582	0.0663491	0.00728277	0	0	0	0.138071	0	#DIV/0!	0.249922	0		92.34
2045	[K].SKKDSGEHAEPSNVGFVVR.[R]	Q9TZK3	Uncharacterized protein OS=Caenorhabditis elegans OX=6239 GN=CELE_F40H3.2 PE=1 SV=2	1xPhospho [S]	1xPhospho [S1; S5]	Q9TZK3 1xPhospho [S]	Q9TZK3 1xPhospho [S90; S94]	0.0189936	0.000311557	1	1	5	Q9TZK3 [90-108]	2	2122.99	283	193.4	123.6	0	0	0	200	0	#DIV/0!	0.0122984	0.165938	0.11644	0.0749503	0	0	0	0.119109	0	#DIV/0!	0.0105863	0		75.45
2311	[R].ERTKSGSDASSNAGDISTEPPHQDVVTPAPAFVEHTA.[-]	Q86MI3	Uncharacterized protein OS=Caenorhabditis elegans OX=6239 GN=CELE_Y71H10B.1 PE=1 SV=1	1xPhospho [S/T]	1xPhospho [T3; S5; S7; S10; S11]	Q9TZC8 1xPhospho [S/T]; Q86MI3 1xPhospho [S/T]; Q95X21 1xPhospho [S/T]	Q9TZC8 1xPhospho [T522; S524; S526; S529; S530]; Q86MI3 1xPhospho [T536; S538; S540; S543; S544]; Q95X21 1xPhospho [T525; S527; S529; S532; S533]	0.0400382	0.0013608	1	3	5	Q9TZC8 [520-556]; Q86MI3 [534-570]; Q95X21 [523-559]	2	3885.76	600	0	0	0	0	0	200	0	#DIV/0!	0.373901	0.164608	0	0	0	0	0	0.0548694	0	#DIV/0!	0.373901	0		92.76
1291	[R].FREHEGRADSPPSNLNVR.[R]	G5EDU3	Phospholipase OS=Caenorhabditis elegans OX=6239 GN=pld-1 PE=1 SV=1	1xPhospho [S10]	1xPhospho [S10]	G5EDU3 1xPhospho [S69]	G5EDU3 1xPhospho [S69]	0.00103296	0.000311557	1	1	10	G5EDU3 [60-77]	2	2160.99	233.8	165.8	171.6	0	7.3	21.5	190.4	9.6	19.8333	0.00133762	0.531995	0.387297	0.403707	0	0.0172554	0.0483876	0.441	0.021881	20.1545	0.000939086	0		68.89
413	[R].RSNSICDQDSPSDPESLQVQVR.[R]	Q7YTL1	Uncharacterized protein OS=Caenorhabditis elegans OX=6239 GN=CELE_K01F9.2 PE=1 SV=2	1xCarbamidomethyl [C6]; 1xPhospho [S]	1xCarbamidomethyl [C6]; 1xPhospho [S2; S4; S10; S12]	Q7YTL1 1xPhospho [S]	Q7YTL1 1xPhospho [S17; S19; S25; S27]	2.09802e-06	0	1	1	5	Q7YTL1 [16-37]	1	2597.13	600	0	0	0	0	0	200	0	#DIV/0!	0.373901	0.367242	0	0	0	0	0	0.122414	0	#DIV/0!	0.373901	0		86.11
2499	[R].DQSVVSSIVPASVHIQSDSEDSIAPSK.[L]	Q6A2D2	Uncharacterized protein OS=Caenorhabditis elegans OX=6239 GN=hpo-34 PE=1 SV=1	1xPhospho [S3]	1xPhospho [S3; S26]	K8FDY0 1xPhospho [S221]; Q6A2D2 1xPhospho [S221]; E3W743 1xPhospho [S130]; Q93636 1xPhospho [S221]; Q93637 1xPhospho [S221]	K8FDY0 1xPhospho [S221]; Q6A2D2 1xPhospho [S221]; E3W743 1xPhospho [S130]; Q93636 1xPhospho [S221]; Q93637 1xPhospho [S221]	0.0671672	0.00351026	1	5	5	K8FDY0 [219-245]; Q6A2D2 [219-245]; E3W743 [128-154]; Q93636 [219-245]; Q93637 [219-245]	0	2862.34	392.7	150.3	57	0	0	0	200	0	#DIV/0!	0.116232	0.333905	0.131195	0.0501487	0	0	0	0.17175	0	#DIV/0!	0.111539	0		111.63
2159	[R].GHSPTPGQYMGDRR.[G]	Q9XTZ2	SR Protein (Splicing factor) OS=Caenorhabditis elegans OX=6239 GN=rsp-8 PE=1 SV=1	1xPhospho [S3]; 1xOxidation [M10]	1xPhospho [S3]; 1xOxidation [M10]	Q9XTZ2 1xPhospho [S159]	Q9XTZ2 1xPhospho [S159]	0.0266261	0.00058773	1	1	3	Q9XTZ2 [157-170]	1	1654.68	0	0	0	0	0	0	0	0	#DIV/0!	#DIV/0!	0	0	0	0	0	0	0	0	#DIV/0!	#DIV/0!	0	No Quan Values	57.49
2170	[R].EDAPEASIPVPAPSPPASR.[R]	O44498	Histone-lysine N-methyltransferase set-9 OS=Caenorhabditis elegans OX=6239 GN=set-9 PE=1 SV=2	1xPhospho [S14]	1xPhospho [S14]	O44498 1xPhospho [S1231]	O44498 1xPhospho [S1231]	0.0273724	0.00058773	1	1	1	O44498 [1218-1236]	0	1967.91	0	0	0	0	0	0	0	0	#DIV/0!	#DIV/0!	0	0	0	0	0	0	0	0	#DIV/0!	#DIV/0!	0	No Quan Values
936	[R].IPLCEQHSPLALYEQDYDTQGQK.[I]	H2KZC3	K+/Cl-Cotransporter OS=Caenorhabditis elegans OX=6239 GN=kcc-2 PE=1 SV=2	1xCarbamidomethyl [C4]; 1xPhospho [S8]	1xCarbamidomethyl [C4]; 1xPhospho [S8]	H2KZC2 1xPhospho [S79]; G5EEC9 1xPhospho [S56]; H2KZC3 1xPhospho [S106]; C0KDV0 1xPhospho [S38]	H2KZC2 1xPhospho [S79]; G5EEC9 1xPhospho [S56]; H2KZC3 1xPhospho [S106]; C0KDV0 1xPhospho [S38]	0.000160628	0.000311557	1	4	6	H2KZC2 [72-94]; G5EEC9 [49-71]; H2KZC3 [99-121]; C0KDV0 [31-53]	0	2813.25	297.7	0	271.5	12.1	0	18.8	189.733	10.3	18.4207	0.132927	0.27392	0	0.258216	0.0112183	0	0.017128	0.177378	0.00944877	18.7726	0.132059	0		106.25
619	[K].GLSPEPIESEVHEIR.[L]	G5EEG8	FERM domain (Protein4.1-ezrin-radixin-moesin) family OS=Caenorhabditis elegans OX=6239 GN=frm-1 PE=1 SV=1	1xPhospho [S3]	1xPhospho [S3]	G5EEG8 1xPhospho [S3577]; G5EEP9 1xPhospho [S3577]; G5EBP4 1xPhospho [S3588]	G5EEG8 1xPhospho [S3577]; G5EEP9 1xPhospho [S3577]; G5EBP4 1xPhospho [S3588]	1.7673e-05	0	1	3	6	G5EEG8 [3575-3589]; G5EEP9 [3575-3589]; G5EBP4 [3586-3600]	0	1771.83	263.6	177.3	124.2	4.7	5.5	24.7	188.367	11.6333	16.192	0.0126895	0.443305	0.306196	0.215927	0.00798107	0.00953759	0.041241	0.32181	0.0195865	16.4301	0.0107244	0		101.42
2188	[R].NISPPQPR.[W]	Q95XA7	Uncharacterized protein OS=Caenorhabditis elegans OX=6239 GN=CELE_Y20F4.4 PE=1 SV=3	1xPhospho [S3]	1xPhospho [S3]	Q95XA7 1xPhospho [S427]	Q95XA7 1xPhospho [S427]	0.0294108	0.000871048	1	1	43	Q95XA7 [425-432]	0	988.461	0	0	0	0	0	0	0	0	#DIV/0!	#DIV/0!	0	0	0	0	0	0	0	0	#DIV/0!	#DIV/0!	0	No Quan Values	63.26
1141	[R].TSPEAMNLNALYAAANK.[A]	G5EDP5	C2 domain-containing protein OS=Caenorhabditis elegans OX=6239 GN=CELE_DH11.5 PE=4 SV=1	1xPhospho [T/Y/S]	1xPhospho [T1; S2; Y12]	Q19016 1xPhospho [S/T/Y]; G5EDP5 1xPhospho [S/T/Y]	Q19016 1xPhospho [T194; S195; Y205]; G5EDP5 1xPhospho [T645; S646; Y656]	0.000502796	0.000311557	1	2	9	Q19016 [194-210]; G5EDP5 [645-661]	0	1858.84	233.2	176.3	181.3	9.2	0	0	196.933	3.06667	64.2174	0.00046356	0.115962	0.0900044	0.0931712	0.0046129	0	0	0.0997124	0.00153763	64.848	0.000295102	0		117.09
384	[R].KDSRPTLITANTADHSVGSPPAR.[R]	G5EDJ5	LIM domain family OS=Caenorhabditis elegans OX=6239 GN=lim-9 PE=1 SV=2	2xPhospho [T/S]	2xPhospho [S3; T6; T9; T12; S16; S19]	G5EDJ5 2xPhospho [S/T]	G5EDJ5 2xPhospho [S57; T60; T63; T66; S70; S73]	1.37443e-06	0	1	1	12	G5EDJ5 [55-77]	1	2551.17	261.7	175.4	143.4	0	19.5	0	193.5	6.5	29.7692	0.00649065	0.514192	0.353939	0.29136	0	0.0396438	0	0.386497	0.0132146	29.2478	0.00526812	0		78.46
1443	[K].QTSGSNSDTEAPLFDPDCDPENPK.[K]	Q21080	ACT domain-containing protein OS=Caenorhabditis elegans OX=6239 GN=CELE_K01C8.1 PE=1 SV=2	1xCarbamidomethyl [C18]; 1xPhospho [T/S]	1xCarbamidomethyl [C18]; 1xPhospho [T2; S3; S5; S7; T9]	Q21080 1xPhospho [T/S]	Q21080 1xPhospho [T75; S76; S78; S80; T82]	0.00229872	0.000311557	1	1	5	Q21080 [74-97]	0	2701.06	321.2	127	151.8	0	0	0	200	0	#DIV/0!	0.0305715	0.0642398	0.0260868	0.0313855	0	0	0	0.0405707	0	#DIV/0!	0.0272803	0		98.2
428	[K].NYFNDNAPTAALLESPIAEEAR.[K]	G5EDI2	Reticulon-like protein OS=Caenorhabditis elegans OX=6239 GN=ret-1 PE=1 SV=1	1xPhospho [S15]	1xPhospho [S15]	G5ECZ2 1xPhospho [S2831]; G5EDI2 1xPhospho [S2831]; Q7JLB1 1xPhospho [S102]; B5U8N2 1xPhospho [S26]	G5ECZ2 1xPhospho [S2831]; G5EDI2 1xPhospho [S2831]; Q7JLB1 1xPhospho [S102]; B5U8N2 1xPhospho [S26]	2.48206e-06	0	1	4	5	G5ECZ2 [2817-2838]; G5EDI2 [2817-2838]; Q7JLB1 [88-109]; B5U8N2 [12-33]	0	2486.12	247.9	166	162.6	23.5	0	0	192.167	7.83333	24.5319	0.00312485	0.369055	0.253702	0.250318	0.0353463	0	0	0.291025	0.0117821	24.7006	0.00237752	0		123.37
2605	[R].TIDSGADSEFTTAATIPR.[R]	Q10010	Uncharacterized protein T19C3.4 OS=Caenorhabditis elegans OX=6239 GN=T19C3.4 PE=3 SV=1	1xPhospho [T/S]	1xPhospho [S4; S8; T11; T12; T15]	Q10010 1xPhospho [T/S]	Q10010 1xPhospho [S207; S211; T214; T215; T218]	0.0915494	0.00554558	1	1	5	Q10010 [204-221]	0	1932.86	600	0	0	0	0	0	200	0	#DIV/0!	0.373901	0.0330322	0	0	0	0	0	0.0110107	0	#DIV/0!	0.373901	0		102.01
2209	[-].MGCGSSSPAEVAPAEIIEPSPSSDVPSDPK.[I]	Q9XWR4	CHK domain-containing protein OS=Caenorhabditis elegans OX=6239 GN=CELE_Y11D7A.8 PE=4 SV=2	1xAcetyl [N-Term]; 1xCarbamidomethyl [C3]; 2xPhospho [S]	1xAcetyl [N-Term]; 1xCarbamidomethyl [C3]; 2xPhospho [S5; S6; S7; S20; S22; S23]	Q9XWR4 1xAcetyl [N-Term]; 2xPhospho [S]	Q9XWR4 1xAcetyl [N-Term]; 2xPhospho [S5; S6; S7; S20; S22; S23]	0.030909	0.00111142	1	1	10	Q9XWR4 [1-30]	0	3200.31	0	0	0	0	0	0	0	0	#DIV/0!	#DIV/0!	0	0	0	0	0	0	0	0	#DIV/0!	#DIV/0!	0	No Quan Values
1602	[R].IAAISSSPLDLR.[T]	P91129	PaTched Related family OS=Caenorhabditis elegans OX=6239 GN=ptr-2 PE=1 SV=1	1xPhospho [S]	1xPhospho [S5; S6; S7]	P91129 1xPhospho [S]	P91129 1xPhospho [S886; S887; S888]	0.00428216	0.000311557	1	1	5	P91129 [882-893]	0	1322.67	243.5	102.1	254.4	0	0	0	200	0	#DIV/0!	0.0151309	0.0595991	0.0256615	0.0643769	0	0	0	0.0498792	0	#DIV/0!	0.0149412	0		102.6
2038	[R].GVDDVEQSEKPEGIEEMQHYHASSPSKR.[Q]	P50488	Cell surface receptor daf-4 OS=Caenorhabditis elegans OX=6239 GN=daf-4 PE=1 SV=2	1xPhospho [S/Y]; 1xOxidation [M17]	1xPhospho [Y20; S23; S24]; 1xOxidation [M17]	Q8ITX8 1xPhospho [S/Y]; A0A131MB12 1xPhospho [S/Y]; A0A131MBJ8 1xPhospho [S/Y]; P50488 1xPhospho [S/Y]	Q8ITX8 1xPhospho [Y488; S491; S492]; A0A131MB12 1xPhospho [Y619; S622; S623]; A0A131MBJ8 1xPhospho [Y421; S424; S425]; P50488 1xPhospho [Y640; S643; S644]	0.0183722	0.000311557	1	4	5	Q8ITX8 [469-496]; A0A131MB12 [600-627]; A0A131MBJ8 [402-429]; P50488 [621-648]	1	3265.41	446.9	46.9	106.2	0	0	0	200	0	#DIV/0!	0.183821	0.861579	0.092895	0.211573	0	0	0	0.388682	0	#DIV/0!	0.179098	0		70.3
2208	[R].KSSSCSTIYIDDSTVSQPHLK.[N]	P34624	Cyclin-Y OS=Caenorhabditis elegans OX=6239 GN=cyy-1 PE=1 SV=3	1xCarbamidomethyl [C5]; 1xPhospho [S/T]	1xCarbamidomethyl [C5]; 1xPhospho [S2; S3; S4; S6; T7]	P34624 1xPhospho [T/S]	P34624 1xPhospho [S117; S118; S119; S121; T122]	0.0307389	0.00111142	1	1	5	P34624 [116-136]	1	2433.1	513.9	86.1	0	0	0	0	200	0	#DIV/0!	0.276623	0.0823283	0.0141661	0	0	0	0	0.0321648	0	#DIV/0!	0.274326	0		87.51
764	[R].RPHNQDNVFYDSEDDDDAEFR.[S]	O62356	Uncharacterized protein OS=Caenorhabditis elegans OX=6239 GN=CELE_T02G6.1 PE=1 SV=3	1xPhospho [S/Y]	1xPhospho [Y10; S12]	O62356 1xPhospho [S/Y]	O62356 1xPhospho [Y15; S17]	5.60934e-05	0	1	1	5	O62356 [6-26]	0	2664.03	474.5	94.2	31.4	0	0	0	200.033	0	#DIV/0!	0.221955	0.356738	0.0726928	0.0243818	0	0	0	0.151271	0	#DIV/0!	0.218308	0		93.07
2560	[R].SRSPPVSGQEQNLEDEGFTTECDNNPDSVDR.[K]	O18143	PhosphatidylSerine SYnthase OS=Caenorhabditis elegans OX=6239 GN=pssy-2 PE=1 SV=5	1xCarbamidomethyl [C22]; 1xPhospho [T/S]	1xCarbamidomethyl [C22]; 1xPhospho [S1; S3; S7; T19; T20]	O18143 1xPhospho [S/T]	O18143 1xPhospho [S21; S23; S27; T39; T40]	0.0823335	0.004674	1	1	5	O18143 [21-51]	1	3559.46	500.7	0	99.3	0	0	0	200	0	#DIV/0!	0.26138	0.0727536	0	0.0149219	0	0	0	0.0292252	0	#DIV/0!	0.258142	0		91
2422	[R].VQSVADGGGGGAGSVGALDSVSDSNLAVNSATKK.[E]	H2KZC3	K+/Cl-Cotransporter OS=Caenorhabditis elegans OX=6239 GN=kcc-2 PE=1 SV=2	1xPhospho [S]	1xPhospho [S3; S14; S20; S22; S24]	G5EEC9 1xPhospho [S]; H2KZC3 1xPhospho [S]	G5EEC9 1xPhospho [S10; S21; S27; S29; S31]; H2KZC3 1xPhospho [S10; S21; S27; S29; S31]	0.0543794	0.00335146	1	2	5	G5EEC9 [8-41]; H2KZC3 [8-41]	1	3155.49	419.8	150.5	29.6	0	0	0	199.967	0	#DIV/0!	0.157952	0.178419	0.0656668	0.0130257	0	0	0	0.0857038	0	#DIV/0!	0.153794	0		93.17
2277	[R].FQVIDKHSISEPDQK.[I]	A0A0K3AR76	Uncharacterized protein OS=Caenorhabditis elegans OX=6239 GN=B0303.11 PE=1 SV=1	1xPhospho [S8]	1xPhospho [S8; S10]	P34261 1xPhospho [S695]; A0A0K3AR76 1xPhospho [S716]; A0A0K3AU37 1xPhospho [S698]	P34261 1xPhospho [S695]; A0A0K3AR76 1xPhospho [S716]; A0A0K3AU37 1xPhospho [S698]	0.0364662	0.00111142	1	3	1	P34261 [688-702]; A0A0K3AR76 [709-723]; A0A0K3AU37 [691-705]	1	1850.87	0	0	0	0	0	0	0	0	#DIV/0!	#DIV/0!	0	0	0	0	0	0	0	0	#DIV/0!	#DIV/0!	0	Not Reliable
2279	[K].TDEESPEALTDSLNK.[L]	Q9BHK7	5'-3' exoribonuclease 1 OS=Caenorhabditis elegans OX=6239 GN=xrn-1 PE=1 SV=3	1xPhospho [T/S]	1xPhospho [S5; T10; S12]	Q9BHK7 1xPhospho [S/T]	Q9BHK7 1xPhospho [S1317; T1322; S1324]	0.037073	0.00111142	1	1	3	Q9BHK7 [1313-1327]	0	1728.72	0	0	0	0	0	0	0	0	#DIV/0!	#DIV/0!	0	0	0	0	0	0	0	0	#DIV/0!	#DIV/0!	0	No Quan Values
2281	[K].AAVSTEDMAMIDSHKPQK.[T]	G5EC30	Anion transporter SULP-7d OS=Caenorhabditis elegans OX=6239 GN=sulp-7 PE=1 SV=1	1xPhospho [T/S]	1xPhospho [S4; T5]	G5EC30 1xPhospho [S/T]	G5EC30 1xPhospho [S509; T510]	0.0372775	0.00111142	1	1	2	G5EC30 [506-523]	0	2038.9	0	0	0	0	0	0	0	0	#DIV/0!	#DIV/0!	0	0	0	0	0	0	0	0	#DIV/0!	#DIV/0!	0	No Quan Values
677	[K].LKKDDSTELDGTSKPDALQSSSSFPR.[S]	B5U8M3	SMAll OS=Caenorhabditis elegans OX=6239 GN=sma-9 PE=1 SV=1	1xPhospho [T/S]	1xPhospho [S6; T7; T12; S13]	B5U8M2 1xPhospho [S/T]; B5U8M3 1xPhospho [S/T]; Q7JM45 1xPhospho [S/T]; Q7JM47 1xPhospho [S/T]; Q7JM42 1xPhospho [S/T]; Q7JM44 1xPhospho [S/T]; Q8MPY1 1xPhospho [S/T]; Q7JM48 1xPhospho [S/T]; Q7JM46 1xPhospho [S/T]; Q7JM43 1xPhospho [S/T]; Q22190 1xPhospho [S/T]	B5U8M2 1xPhospho [S666; T667; T672; S673]; B5U8M3 1xPhospho [S758; T759; T764; S765]; Q7JM45 1xPhospho [S627; T628; T633; S634]; Q7JM47 1xPhospho [S627; T628; T633; S634]; Q7JM42 1xPhospho [S627; T628; T633; S634]; Q7JM44 1xPhospho [S627; T628; T633; S634]; Q8MPY1 1xPhospho [S650; T651; T656; S657]; Q7JM48 1xPhospho [S185; T186; T191; S192]; Q7JM46 1xPhospho [S627; T628; T633; S634]; Q7JM43 1xPho…	3.05604e-05	0	1	11	14	B5U8M2 [661-686]; B5U8M3 [753-778]; Q7JM45 [622-647]; Q7JM47 [622-647]; Q7JM42 [622-647]; Q7JM44 [622-647]; Q8MPY1 [645-670]; Q7JM48 [180-205]; Q7JM46 [622-647]; Q7JM43 [622-647]; Q22190 [554-579]	2	2889.35	376.2	111.2	83.5	13.3	0	15.9	190.3	9.73333	19.5514	0.125413	0.57287	0.173879	0.131406	0.020431	0	0.0239626	0.292718	0.0147979	19.7811	0.119657	0		83.05
540	[K].NASPKPPRSPVLEVLER.[T]	B3WFT8	Uncharacterized protein OS=Caenorhabditis elegans OX=6239 GN=C14F11.4 PE=1 SV=1	1xPhospho [S]	1xPhospho [S3; S9]	B3WFT8 1xPhospho [S]; H2KYS2 1xPhospho [S]	B3WFT8 1xPhospho [S318; S324]; H2KYS2 1xPhospho [S314; S320]	8.82825e-06	0	1	2	22	B3WFT8 [316-332]; H2KYS2 [312-328]	1	1969.03	338.7	90.1	160.8	4.1	0	6.3	196.533	3.46667	56.6923	0.0594341	1.46615	0.400426	0.719696	0.0178797	0	0.0270245	0.86209	0.0149681	57.5953	0.0551253	0		104.51
1944	[K].ALLTDDPTKPPESPEPRPDSWDSPSPDTPSSSDSR.[L]	G5EDP9	Phosphoinositide 3-kinase adapter subunit OS=Caenorhabditis elegans OX=6239 GN=aap-1 PE=1 SV=1	1xPhospho [S/T]	1xPhospho [T4; T8; S13]	G5EDP9 1xPhospho [S/T]	G5EDP9 1xPhospho [T478; T482; S487]	0.0138457	0.000311557	1	1	5	G5EDP9 [475-509]	0	3843.69	446.9	42.7	110.5	0	0	0	200.033	0	#DIV/0!	0.184723	0.200168	0.0196136	0.0511555	0	0	0	0.0903123	0	#DIV/0!	0.180109	0		95.62
1705	[K].NYFNDNAPTAALLESPIAEEARK.[L]	G5EDI2	Reticulon-like protein OS=Caenorhabditis elegans OX=6239 GN=ret-1 PE=1 SV=1	1xPhospho [T/S]	1xPhospho [T9; S15]	G5ECZ2 1xPhospho [T/S]; G5EDI2 1xPhospho [T/S]; Q7JLB1 1xPhospho [T/S]; B5U8N2 1xPhospho [T/S]	G5ECZ2 1xPhospho [T2825; S2831]; G5EDI2 1xPhospho [T2825; S2831]; Q7JLB1 1xPhospho [T96; S102]; B5U8N2 1xPhospho [T20; S26]	0.00630379	0.000311557	1	4	5	G5ECZ2 [2817-2839]; G5EDI2 [2817-2839]; Q7JLB1 [88-110]; B5U8N2 [12-34]	1	2614.22	266.5	149.3	184.2	0	0	0	200	0	#DIV/0!	0.00451656	0.229889	0.132263	0.164302	0	0	0	0.175484	0	#DIV/0!	0.00363706	0		117.64
1060	[K].GFLRPSSPLAPSMAK.[L]	A0A4V0IKJ4	RaBConnectin related OS=Caenorhabditis elegans OX=6239 GN=rbc-1 PE=4 SV=1	1xPhospho [S]	1xPhospho [S6; S7]	A0A4V0ILV9 1xPhospho [S]; A0A4V0IM91 1xPhospho [S]; A0A4V0INT8 1xPhospho [S]; J7S122 1xPhospho [S]; A0A4V0IKJ4 1xPhospho [S]; A0A4V0IL12 1xPhospho [S]; A0A4V0IKG1 1xPhospho [S]; D6R8W9 1xPhospho [S]	A0A4V0ILV9 1xPhospho [S889; S890]; A0A4V0IM91 1xPhospho [S889; S890]; A0A4V0INT8 1xPhospho [S887; S888]; J7S122 1xPhospho [S887; S888]; A0A4V0IKJ4 1xPhospho [S889; S890]; A0A4V0IL12 1xPhospho [S887; S888]; A0A4V0IKG1 1xPhospho [S889; S890]; D6R8W9 1xPhospho [S887; S888]	0.000336164	0.000311557	1	8	18	A0A4V0ILV9 [884-898]; A0A4V0IM91 [884-898]; A0A4V0INT8 [882-896]; J7S122 [882-896]; A0A4V0IKJ4 [884-898]; A0A4V0IL12 [882-896]; A0A4V0IKG1 [884-898]; D6R8W9 [882-896]	0	1638.81	340.2	104.1	134.8	0	7.2	13.6	193.033	6.93333	27.8413	0.0662381	0.864341	0.271479	0.354131	0	0.0190548	0.0343133	0.49665	0.0177894	27.9184	0.0613703	0		97.51
2317	[K].KQMSVEELDYGVPGQTTDTTTDK.[K]	A0A4V0IKK7; A0A4V0IKJ7	Uncharacterized protein OS=Caenorhabditis elegans OX=6239 GN=CELE_F49E2.5 PE=4 SV=1 Uncharacterized protein OS=Caenorhabditis elegans OX=6239 GN=CELE_F49E2.5 PE=4 SV=1	1xPhospho [Y/S]; 1xOxidation [M3]	1xPhospho [S4; Y10]; 1xOxidation [M3]	Q565D1 1xPhospho [Y/S]; Q20625 1xPhospho [Y/S]; Q565D2 1xPhospho [Y/S]; D0VWM5 1xPhospho [Y/S]; A0A4V0IJD5 1xPhospho [Y/S]; A0A4V0IKE7 1xPhospho [Y/S]; Q6BEV6 1xPhospho [Y/S]; A0A4V0IM76 1xPhospho [Y/S]; A0A4V0IKZ1 1xPhospho [Y/S]; A0A4V0INJ4 1xPhospho [Y/S]; O45544 1xPhospho [Y/S]; A0A4V0INR9 1xPhospho [Y/S]; A0A4V6M3D2 1xPhospho [Y/S]; Q20626 1xPhospho [Y/S]; O45541 1xPhospho [Y/S]; A0A4V0IKK7 …	Q565D1 1xPhospho [S846; Y852]; Q20625 1xPhospho [S693; Y699]; Q565D2 1xPhospho [S776; Y782]; D0VWM5 1xPhospho [S445; Y451]; A0A4V0IJD5 1xPhospho [S1031; Y1037]; A0A4V0IKE7 1xPhospho [S948; Y954]; Q6BEV6 1xPhospho [S591; Y597]; A0A4V0IM76 1xPhospho [S807; Y813]; A0A4V0IKZ1 1xPhospho [S794; Y800]; A0A4V0INJ4 1xPhospho [S724; Y730]; O45544 1xPhospho [S635; Y641]; A0A4V0INR9 1xPhospho [S763; Y769]; A…	0.040927	0.0013608	2	20	4	Q565D1 [843-865]; Q20625 [690-712]; Q565D2 [773-795]; D0VWM5 [442-464]; A0A4V0IJD5 [1028-1050]; A0A4V0IKE7 [945-967]; Q6BEV6 [588-610]; A0A4V0IM76 [804-826]; A0A4V0IKZ1 [791-813]; A0A4V0INJ4 [721-743]; O45544 [632-654]; A0A4V0INR9 [760-782]; A0A4V6M3D2 [690-712]; Q20626 [958-980]; O45541 [773-795]; A0A4V0IKK7 [536-558]; A0A4V0IKI2 [976-998]; A0A4V0IJF1 [505-527]; A0A4V0IKJ7 [1059-1081]; A0A4V0ILU…	1	2639.14	0	0	0	0	0	0	0	0	#DIV/0!	#DIV/0!	0	0	0	0	0	0	0	0	#DIV/0!	#DIV/0!	0	No Quan Values	87.26
2324	[R].QFGGYGAGAGQLDSAAGLASSK.[L]	Q03601	RING finger protein nhl-1 OS=Caenorhabditis elegans OX=6239 GN=nhl-1 PE=1 SV=2	2xPhospho [S14; S20]	2xPhospho [S14; S20]	A0A131MCD3 2xPhospho [S711; S717]; Q03601 2xPhospho [S761; S767]	A0A131MCD3 2xPhospho [S711; S717]; Q03601 2xPhospho [S761; S767]	0.0413787	0.0013608	1	2	1	A0A131MCD3 [698-719]; Q03601 [748-769]	0	2172.9	0	0	0	0	0	0	0	0	#DIV/0!	#DIV/0!	0	0	0	0	0	0	0	0	#DIV/0!	#DIV/0!	0	No Quan Values	96.31
623	[R].SPALQVVNEEEHLHHTK.[E]	G5EC98	CTP synthase OS=Caenorhabditis elegans OX=6239 GN=ctps-1 PE=1 SV=1	1xPhospho [S1]	1xPhospho [S1]	G5EC98 1xPhospho [S620]	G5EC98 1xPhospho [S620]	1.78657e-05	0	1	1	5	G5EC98 [620-636]	0	2047.96	390.1	93.6	111.8	4.4	0	0	198.5	1.46667	135.341	0.109269	0.532017	0.131086	0.157618	0.00611973	0	0	0.273574	0.00203991	134.111	0.103962	0		80
2756	[K].TEERSDDDDDDSSGGGGGLTSTGSSNPNGSSSNFQIHTTSR.[S]	G5EBG6	GEX Interacting protein OS=Caenorhabditis elegans OX=6239 GN=gei-3 PE=1 SV=1	1xPhospho [S/T]	1xPhospho [T1; S5; S21; S24; S25]	G5EBG6 1xPhospho [S/T]	G5EBG6 1xPhospho [T692; S696; S712; S715; S716]	0.133098	0.00798225	1	1	5	G5EBG6 [692-732]	1	4211.68	414.3	67.6	118.1	0	0	0	200	0	#DIV/0!	0.138069	0.112628	0.0188573	0.033192	0	0	0	0.0548924	0	#DIV/0!	0.132932	0		78.93
448	[K].DKTSDVFDSLKEHGEDASDSAK.[D]	A0A486WVD1; H2FLL1	Plant Late Embryo Abundant (LEA) related OS=Caenorhabditis elegans OX=6239 GN=lea-1 PE=1 SV=1 Plant Late Embryo Abundant (LEA) related OS=Caenorhabditis elegans OX=6239 GN=lea-1 PE=1 SV=1	1xPhospho [T/S]	1xPhospho [T3; S4; S9; S18]	A0A486WXP6 1xPhospho [S/T]; G5EBW6 1xPhospho [S/T]; G5EEF0 1xPhospho [S/T]; A0A486WUR9 1xPhospho [S/T]; G5EDH9 1xPhospho [S/T]; A0A486WVD1 1xPhospho [S/T]; H2FLK6 1xPhospho [S/T]; H2FLK9 1xPhospho [S/T]; H2FLK7 1xPhospho [S/T]; G5EGB8 1xPhospho [S/T]; A0A486WTP6 1xPhospho [S/T]; H2FLK8 1xPhospho [S/T]; H2FLL1 1xPhospho [S/T]; H2FLL0 1xPhospho [S/T]; A0A486WWP8 1xPhospho [S/T]; A0A486WVH0 1xPhosph…	A0A486WXP6 1xPhospho [T882; S883; S888]; G5EBW6 1xPhospho [T129; S130; S135]; G5EEF0 1xPhospho [T882; S883; S888]; A0A486WUR9 1xPhospho [T970; S971; S976]; G5EDH9 1xPhospho [T758; S759; S764]; A0A486WVD1 1xPhospho [T846; S847; S852]; H2FLK6 1xPhospho [T798; S799; S804]; H2FLK9 1xPhospho [T830; S831; S836]; H2FLK7 1xPhospho [T846; S847; S852]; G5EGB8 1xPhospho [T129; S130; S135]; A0A486WTP6 1xPhos…	3.13384e-06	0	2	16	5	A0A486WXP6 [880-901]; G5EBW6 [127-148]; G5EEF0 [880-901]; A0A486WUR9 [968-989]; G5EDH9 [756-777]; A0A486WVD1 [844-865]; H2FLK6 [796-817]; H2FLK9 [828-849]; H2FLK7 [844-865]; G5EGB8 [127-148]; A0A486WTP6 [756-777]; H2FLK8 [952-973]; H2FLL1 [968-989]; H2FLL0 [920-941]; A0A486WWP8 [828-849]; A0A486WVH0 [952-973]	2	2461.04	475.6	60.6	27.9	13.3	0	22.6	188.033	11.9667	15.7131	0.289258	0.740027	0.0968035	0.0449147	0.0208439	0	0.034823	0.293915	0.0185556	15.8396	0.285939	0	Shared	93.33
865	[K].VQSDGDENMEDMEVIDAEK.[L]	Q20595	C-terminal-binding protein 1 OS=Caenorhabditis elegans OX=6239 GN=ctbp-1 PE=1 SV=3	1xPhospho [S3]	1xPhospho [S3]	Q20595 1xPhospho [S676]	Q20595 1xPhospho [S676]	9.96629e-05	0	1	1	5	Q20595 [674-692]	0	2233.85	157	185.7	217.6	0	33	6.6	186.767	13.2	14.149	0.00100759	0.232242	0.281941	0.332712	0	0.050648	0.00972048	0.282298	0.0201228	14.0288	0.00134278	0		98.23
1066	[R].SEIDKSDDDDDDDIDTAFDEK.[V]	Q9N4U5	Smu-2 suppressor of mec-8 and unc-52 protein OS=Caenorhabditis elegans OX=6239 GN=smu-2 PE=1 SV=1	1xPhospho [T/S]	1xPhospho [S6; T16]	Q9N4U5 1xPhospho [S/T]	Q9N4U5 1xPhospho [S167; T177]	0.000341692	0.000311557	1	1	5	Q9N4U5 [162-182]	1	2482.91	359.9	134.4	64.3	32.8	8.6	0	186.2	13.8	13.4928	0.127032	0.421295	0.161489	0.0777757	0.0388567	0.0104581	0	0.220187	0.0164383	13.3948	0.121853	0		91.17
2358	[R].GELSPSGCLVDSCDTPAIR.[Q]	Q22497	Uncharacterized protein OS=Caenorhabditis elegans OX=6239 GN=CELE_T14G10.8 PE=1 SV=1	2xCarbamidomethyl [C8; C13]; 1xPhospho [S]	2xCarbamidomethyl [C8; C13]; 1xPhospho [S4; S6; S12]	Q22497 1xPhospho [S]	Q22497 1xPhospho [S158; S160; S166]	0.0451705	0.00189414	1	1	3	Q22497 [155-173]	0	2113.89	0	0	0	0	0	0	0	0	#DIV/0!	#DIV/0!	0	0	0	0	0	0	0	0	#DIV/0!	#DIV/0!	0	No Quan Values
1520	[R].KDSRPTLITANTADHSVGSPPAR.[R]	G5EDJ5	LIM domain family OS=Caenorhabditis elegans OX=6239 GN=lim-9 PE=1 SV=2	1xPhospho [S/T]	1xPhospho [T12; S16; S19]	G5EDJ5 1xPhospho [T/S]	G5EDJ5 1xPhospho [T66; S70; S73]	0.00321504	0.000311557	1	1	5	G5EDJ5 [55-77]	1	2471.2	328.6	113.1	114.3	19.8	0	24.3	185.333	14.7	12.6077	0.0768892	0.385738	0.136274	0.138699	0.0234748	0	0.0282628	0.220237	0.0172458	12.7704	0.0712535	0		75.74
327	[R].RGSLNSAGPSGSYDVLLHR.[N]	C1P633	MAGI (Membrane Associated Guanylate kinase Inverted) homolog OS=Caenorhabditis elegans OX=6239 GN=magi-1 PE=1 SV=1	1xPhospho [S]	1xPhospho [S3; S6]	C1P635 1xPhospho [S]; C1P633 1xPhospho [S]; D3YT29 1xPhospho [S]; C1P634 1xPhospho [S]; C6KRJ8 1xPhospho [S]	C1P635 1xPhospho [S812; S815]; C1P633 1xPhospho [S812; S815]; D3YT29 1xPhospho [S587; S590]; C1P634 1xPhospho [S613; S616]; C6KRJ8 1xPhospho [S560; S563]	5.96288e-07	0	1	5	4	C1P635 [810-828]; C1P633 [810-828]; D3YT29 [585-603]; C1P634 [611-629]; C6KRJ8 [558-576]	1	2065.98	470.5	129.5	0	0	0	0	200	0	#DIV/0!	0.227202	0.326332	0.092242	0	0	0	0	0.139525	0	#DIV/0!	0.224201	0		94.24
1257	[K].SLPRNSETPELHYTR.[G]	Q9U2D6	Calcineurin-interacting protein 2 OS=Caenorhabditis elegans OX=6239 GN=cnp-2 PE=1 SV=3	1xPhospho [S/T]	1xPhospho [S6; T8]	Q9U2D6 1xPhospho [T/S]	Q9U2D6 1xPhospho [S619; T621]	0.000891304	0.000311557	1	1	4	Q9U2D6 [614-628]	1	1879.87	403.6	0	196.4	0	0	0	200	0	#DIV/0!	0.161229	0.108075	0	0.0543874	0	0	0	0.054154	0	#DIV/0!	0.157614	0		76.84
1499	[R].QKSKSDQNLASNDDIVDNLGGMK.[R]	P23678	Kinesin-like protein unc-104 OS=Caenorhabditis elegans OX=6239 GN=unc-104 PE=1 SV=4	1xPhospho [S]	1xPhospho [S3; S5; S11]	P23678 1xPhospho [S]	P23678 1xPhospho [S1414; S1416]	0.00289579	0.000311557	1	1	4	P23678 [1412-1434]	2	2557.16	334.9	104.7	160.3	0	0	0	199.967	0	#DIV/0!	0.0448568	0.28108	0.0902518	0.139108	0	0	0	0.170147	0	#DIV/0!	0.0410246	0		96.08
2400	[R].SCTTSPSTPPESTTSDELR.[K]	O62519	Kinase OS=Caenorhabditis elegans OX=6239 GN=ipmk-1 PE=1 SV=3	1xCarbamidomethyl [C2]; 1xPhospho [T/S]	1xCarbamidomethyl [C2]; 1xPhospho [S7; T8]	O62519 1xPhospho [T/S]	O62519 1xPhospho [S74; T75]	0.0490304	0.00265087	1	1	2	O62519 [68-86]	0	2132.87	0	0	0	0	0	0	0	0	#DIV/0!	#DIV/0!	0	0	0	0	0	0	0	0	#DIV/0!	#DIV/0!	0	Not Reliable
1581	[R].IHDLEGTSFEHGEHPAYSPK.[Q]	G5EEG8	FERM domain (Protein4.1-ezrin-radixin-moesin) family OS=Caenorhabditis elegans OX=6239 GN=frm-1 PE=1 SV=1	1xPhospho [T/S/Y]	1xPhospho [T7; S8; Y17; S18]	G5EEG8 1xPhospho [S/Y]; 1xPhospho [S/Y]; 1xPhospho [S/Y]; 1xPhospho [S/Y]; G5EEP9 1xPhospho [S/Y]; 1xPhospho [S/Y]; 1xPhospho [S/Y]; 1xPhospho [S/Y]; G5EBP4 1xPhospho [S/Y]; 1xPhospho [S/Y]; 1xPhospho [S/Y]; 1xPhospho [S/Y]	G5EEG8 1xPhospho [Y1869; S1870]; 1xPhospho [Y4127; S4128]; 1xPhospho [Y6791; S6792]; 1xPhospho [Y9658; S9659]; G5EEP9 1xPhospho [Y1869; S1870]; 1xPhospho [Y4127; S4128]; 1xPhospho [Y6791; S6792]; 1xPhospho [Y9658; S9659]; G5EBP4 1xPhospho [Y1880; S1881]; 1xPhospho [Y4149; S4150]; 1xPhospho [Y6824; S6825]; 1xPhospho [Y9702; S9703]	0.00407475	0.000311557	1	3	4	G5EEG8 [1853-1872]; [2259-2278]; [2665-2684]; [2868-2887]; G5EEP9 [1853-1872]; [2259-2278]; [2665-2684]; [2868-2887]; G5EBP4 [1864-1883]; [2270-2289]; [2676-2695]; [2879-2898]	0	2331.01	600	0	0	0	0	0	200	0	#DIV/0!	0.373901	0.517689	0	0	0	0	0	0.172563	0	#DIV/0!	0.373901	0		80.37
1586	[R].RKSLQSTGGPNDTLDILGVDGTEEK.[L]	A0A4V0INX3	Uncoordinated protein 58 OS=Caenorhabditis elegans OX=6239 GN=unc-58 PE=4 SV=1	1xPhospho [T/S]	1xPhospho [S3; S6; T7; T13]	A0A4V0IKM3 1xPhospho [T/S]; A0A4V0INP7 1xPhospho [T/S]; A0A4V0IKI8 1xPhospho [T/S]; A0A4V0IL39 1xPhospho [T/S]; A0A4V0INX3 1xPhospho [T/S]; Q22271 1xPhospho [T/S]	A0A4V0IKM3 1xPhospho [S298; S301; T302; T308]; A0A4V0INP7 1xPhospho [S294; S297; T298; T304]; A0A4V0IKI8 1xPhospho [S346; S349; T350; T356]; A0A4V0IL39 1xPhospho [S271; S274; T275; T281]; A0A4V0INX3 1xPhospho [S386; S389; T390; T396]; Q22271 1xPhospho [S374; S377; T378; T384]	0.00411995	0.000311557	1	6	4	A0A4V0IKM3 [296-320]; A0A4V0INP7 [292-316]; A0A4V0IKI8 [344-368]; A0A4V0IL39 [269-293]; A0A4V0INX3 [384-408]; Q22271 [372-396]	2	2710.29	600	0	0	0	0	0	200	0	#DIV/0!	0.373901	0.0500552	0	0	0	0	0	0.0166851	0	#DIV/0!	0.373901	0		102.38
1635	[R].KRVSSAHEEAPVADAEEDAPLTK.[K]	Q10020	Uncharacterized protein T28D9.1 OS=Caenorhabditis elegans OX=6239 GN=T28D9.1 PE=4 SV=2	1xPhospho [S]	1xPhospho [S4; S5]	Q10020 1xPhospho [S]	Q10020 1xPhospho [S88; S89]	0.0048618	0.000311557	1	1	4	Q10020 [85-107]	2	2530.18	600	0	0	0	0	0	200	0	#DIV/0!	0.373901	0.180565	0	0	0	0	0	0.0601884	0	#DIV/0!	0.373901	0		74.59
1712	[K].EGPNGNPATPSSSSQPIPSPSASSIAEESLDDKPSGTK.[M]	J7SA49	ARID domain-containing protein OS=Caenorhabditis elegans OX=6239 GN=let-526 PE=1 SV=1	1xPhospho [S]	1xPhospho [S19; S21; S23; S24]	J7SA49 1xPhospho [S]; P91019 1xPhospho [S]; X5M5M2 1xPhospho [S]	J7SA49 1xPhospho [S247; S249; S251; S252]; P91019 1xPhospho [S166; S168; S170; S171]; X5M5M2 1xPhospho [S220; S222; S224; S225]	0.00644482	0.000311557	1	3	4	J7SA49 [229-266]; P91019 [148-185]; X5M5M2 [202-239]	0	3803.71	470.9	0	129.1	0	0	0	200	0	#DIV/0!	0.227644	0.119672	0	0.0339292	0	0	0	0.0512005	0	#DIV/0!	0.223859	0		95.99
1797	[K].ISFGHADESDDKHDGDNDGEWK.[V]	Q17490	Uncharacterized protein OS=Caenorhabditis elegans OX=6239 GN=unc-44 PE=1 SV=2	1xPhospho [S]	1xPhospho [S2; S9]	Q17490 1xPhospho [S]	Q17490 1xPhospho [S6095; S6102]	0.00898433	0.000311557	1	1	4	Q17490 [6094-6115]	1	2553.98	277.3	145	177.7	0	0	0	200	0	#DIV/0!	0.00734959	0.261068	0.140136	0.172959	0	0	0	0.191388	0	#DIV/0!	0.00608395	0		80.46
1897	[K].IKEEDDEDSDDEDDEKAK.[K]	O17966	DNA topoisomerase 1 OS=Caenorhabditis elegans OX=6239 GN=top-1 PE=2 SV=1	1xPhospho [S9]	1xPhospho [S9]	O17966 1xPhospho [S194]	O17966 1xPhospho [S194]	0.01212	0.000311557	1	1	4	O17966 [186-203]	2	2204.82	132.6	235.6	231.9	0	0	0	200.033	0	#DIV/0!	0.00405351	0.27102	0.494498	0.49017	0	0	0	0.418563	0	#DIV/0!	0.00476329	0		55.83
2426	[R].SPLITTSPK.[K]	O45081	Uncharacterized protein OS=Caenorhabditis elegans OX=6239 GN=C17H12.10 PE=1 SV=1	1xPhospho [T/S]	1xPhospho [T5; T6; S7]	O45081 1xPhospho [T/S]	O45081 1xPhospho [T16; T17; S18]	0.0549741	0.00335146	1	1	3	O45081 [12-20]	0	1023.51	0	0	0	0	0	0	0	0	#DIV/0!	#DIV/0!	0	0	0	0	0	0	0	0	#DIV/0!	#DIV/0!	0	Not Reliable
2150	[R].EFQDEEYPRPESPAEIFPIPSSEQQSEEPHIVK.[E]	Q17490	Uncharacterized protein OS=Caenorhabditis elegans OX=6239 GN=unc-44 PE=1 SV=2	1xPhospho [S/Y]	1xPhospho [Y7; S12]	Q17490 1xPhospho [Y/S]	Q17490 1xPhospho [Y2585; S2590]	0.0259	0.00058773	1	1	4	Q17490 [2579-2611]	0	3948.79	600	0	0	0	0	0	200	0	#DIV/0!	0.373901	0.0841307	0	0	0	0	0	0.0280436	0	#DIV/0!	0.373901	0		117.19
2226	[K].TMADLTIADSDNDEEGVDTNKEEPK.[Q]	P91494	Uncharacterized protein OS=Caenorhabditis elegans OX=6239 GN=CELE_T23H2.3 PE=1 SV=3	1xPhospho [S/T]	1xPhospho [T6; S10; T19]	P91494 1xPhospho [S/T]	P91494 1xPhospho [T790; S794; T803]	0.0319494	0.00111142	1	1	4	P91494 [785-809]	1	2817.17	417.4	130.5	52.1	0	0	0	200	0	#DIV/0!	0.146018	0.16117	0.0517213	0.0207988	0	0	0	0.0778966	0	#DIV/0!	0.141342	0		89.22
2293	[K].RKSPVSWER.[S]	O18051	Uncharacterized protein OS=Caenorhabditis elegans OX=6239 GN=CELE_T06G6.3 PE=4 SV=3	1xPhospho [S3]	1xPhospho [S3]	O18051 1xPhospho [S72]	O18051 1xPhospho [S72]	0.0385277	0.00111142	1	1	4	O18051 [70-78]	2	1224.59	189.8	224.8	185.3	0	0	0	199.967	0	#DIV/0!	8.88371e-05	0.289866	0.352518	0.292617	0	0	0	0.311667	0	#DIV/0!	0.000107907	0		64.25
2331	[R].SSPLLEPYEEPVMESK.[V]	W6RTA4	Protein clarinet OS=Caenorhabditis elegans OX=6239 GN=cla-1 PE=1 SV=2	1xPhospho [S]	1xPhospho [S1; S2]	W6RTA4 1xPhospho [S]	W6RTA4 1xPhospho [S2948; S2949]	0.0420652	0.0013608	1	1	4	W6RTA4 [2948-2963]	0	1914.84	241	154.3	204.7	0	0	0	200	0	#DIV/0!	0.00135194	0.0514444	0.0338168	0.0451649	0	0	0	0.0434754	0	#DIV/0!	0.00108517	0		105.67
2459	[K].MMLYNGDVDLACNALMGQRFTDKLGLTLSK.[K]	P52715	Serine carboxypeptidase ctsa-1.2 OS=Caenorhabditis elegans OX=6239 GN=ctsa-1.2 PE=3 SV=1	1xCarbamidomethyl [C12]; 1xPhospho [Y4]	1xCarbamidomethyl [C12]; 1xPhospho [Y4]	P52715 1xPhospho [Y372]	P52715 1xPhospho [Y372]	0.0599618	0.00335146	1	1	1	P52715 [369-398]	2	3455.62	0	0	0	0	0	0	0	0	#DIV/0!	#DIV/0!	0	0	0	0	0	0	0	0	#DIV/0!	#DIV/0!	0	No Quan Values
2460	[R].SIASTHSVQSMR.[G]	Q95XP5	Calcium-transporting ATPase OS=Caenorhabditis elegans OX=6239 GN=mca-3 PE=1 SV=1	1xPhospho [S1]; 1xOxidation [M11]	1xPhospho [S1]; 1xOxidation [M11]	Q95XP5 1xPhospho [S1099]; U4PMD6 1xPhospho [S892]	Q95XP5 1xPhospho [S1099]; U4PMD6 1xPhospho [S892]	0.0599618	0.00335146	1	2	1	Q95XP5 [1099-1110]; U4PMD6 [892-903]	0	1399.6	0	0	0	0	0	0	0	0	#DIV/0!	#DIV/0!	0	0	0	0	0	0	0	0	#DIV/0!	#DIV/0!	0	No Quan Values
2401	[K].IVAPVSEDENDDDESSSFFLPK.[S]	G5EFM7	Uncharacterized protein OS=Caenorhabditis elegans OX=6239 GN=CELE_F18C12.3 PE=1 SV=1	1xPhospho [S]	1xPhospho [S6; S15; S16; S17]	G5EFM7 1xPhospho [S]	G5EFM7 1xPhospho [S445; S454; S455; S456]	0.0492988	0.00265087	1	1	4	G5EFM7 [440-461]	0	2520.07	95.5	126.9	377.6	0	0	0	200	0	#DIV/0!	0.0885621	0.00825691	0.0112659	0.0337659	0	0	0	0.0177629	0	#DIV/0!	0.0919348	0		117.87
2432	[K].TTTTTVTEERYEPEDSHSPVPSEDDVHGFVK.[T]	Q17490	Uncharacterized protein OS=Caenorhabditis elegans OX=6239 GN=unc-44 PE=1 SV=2	2xPhospho [S/T]	2xPhospho [T1; T3; T4; S18; S22]	Q17490 2xPhospho [S4769; T/S]; 2xPhospho [S10337; T/S]	Q17490 2xPhospho [T4748; S4765; S4769]; 2xPhospho [T10316; S10333; S10337]	0.0558779	0.00335146	1	1	4	Q17490 [4748-4778]; [5569-5599]	1	3649.53	587.3	0	12.7	0	0	0	200	0	#DIV/0!	0.36013	0.361325	0	0.00807975	0	0	0	0.123135	0	#DIV/0!	0.359666	0		90.58
2434	[K].KALNTTESSDDGGLETEVLRPDK.[N]	O01810	Uncharacterized protein OS=Caenorhabditis elegans OX=6239 GN=CELE_W02D3.4 PE=1 SV=1	1xPhospho [S/T]	1xPhospho [T5; T6; S8; S9]	O01810 1xPhospho [T/S]	O01810 1xPhospho [T171; T172; S174; S175]	0.0561823	0.00335146	1	1	4	O01810 [167-189]	1	2555.19	576	0	24	0	0	0	200	0	#DIV/0!	0.347654	0.258806	0	0.0111275	0	0	0	0.0899777	0	#DIV/0!	0.346838	0		89.57
2533	[R].RTWSHSAAEFMK.[Y]	Q09299	Putative RNA-binding protein EEED8.10 OS=Caenorhabditis elegans OX=6239 GN=EEED8.10 PE=4 SV=3	1xPhospho [S/T]	1xPhospho [T2; S4]	Q09299 1xPhospho [T/S]	Q09299 1xPhospho [T65; S67]	0.0743874	0.00374498	1	1	4	Q09299 [64-75]	1	1530.66	459.2	109.2	31.6	0	0	0	200	0	#DIV/0!	0.202985	0.200882	0.0490205	0.0142979	0	0	0	0.0880667	0	#DIV/0!	0.199065	0		88.37
2478	[R].LAGVDVSNMPNIPTAPR.[D]	Q95ZN7	Glycylpeptide N-tetradecanoyltransferase OS=Caenorhabditis elegans OX=6239 GN=nmt-1 PE=1 SV=1	2xPhospho [S7; T14]	2xPhospho [S7; T14]	Q95ZN7 2xPhospho [S48; T55]; P46548 2xPhospho [S46; T53]	Q95ZN7 2xPhospho [S48; T55]; P46548 2xPhospho [S46; T53]	0.0639837	0.00351026	1	2	1	Q95ZN7 [42-58]; P46548 [40-56]	0	1911.84	0	0	0	0	0	0	0	0	#DIV/0!	#DIV/0!	0	0	0	0	0	0	0	0	#DIV/0!	#DIV/0!	0	No Quan Values	90.05
2632	[K].DAAPISFSQEHQDDDSQASHDQHDRESPVESEK.[S]	Q17490	Uncharacterized protein OS=Caenorhabditis elegans OX=6239 GN=unc-44 PE=1 SV=2	1xPhospho [S]	1xPhospho [S6; S16; S19; S27]	Q17490 1xPhospho [S]	Q17490 1xPhospho [S3582; S3592; S3595; S3603]	0.0975284	0.00598068	1	1	4	Q17490 [3577-3609]	1	3801.55	396.6	203.4	0	0	0	0	200	0	#DIV/0!	0.155614	0.418332	0.220313	0	0	0	0	0.212882	0	#DIV/0!	0.152862	0		72.11
2658	[R].TPVSPCDPVCAIPESIKLDEK.[D]	P23678	Kinesin-like protein unc-104 OS=Caenorhabditis elegans OX=6239 GN=unc-104 PE=1 SV=4	2xCarbamidomethyl [C6; C10]; 1xPhospho [T/S]	2xCarbamidomethyl [C6; C10]; 1xPhospho [T1; S4]	P23678 1xPhospho [S/T]	P23678 1xPhospho [T1330; S1333]	0.102783	0.00615505	1	1	4	P23678 [1330-1350]	1	2435.12	301.4	141.6	157	0	0	0	200	0	#DIV/0!	0.0171074	0.143507	0.069223	0.0772629	0	0	0	0.0966644	0	#DIV/0!	0.0147676	0		112.64
2504	[R].AANALHAEQSSASPNSRSNR.[R]			1xPhospho [S]	1xPhospho [S10; S11; S13]	A0A061AE78 1xPhospho [S]; A0A061AD00 1xPhospho [S]	A0A061AE78 1xPhospho [S57; S58; S60]; A0A061AD00 1xPhospho [S57; S58; S60]	0.06753	0.00351026	0	2	3	A0A061AE78 [48-67]; A0A061AD00 [48-67]	1	2147.96	0	0	0	0	0	0	0	0	#DIV/0!	#DIV/0!	0	0	0	0	0	0	0	0	#DIV/0!	#DIV/0!	0	No Quan Values	85.82
2687	[K].KAPESGSPDFPVPDAPLTVR.[T]	Q9N3F2	B3_4 domain-containing protein OS=Caenorhabditis elegans OX=6239 GN=CELE_Y54E10A.6 PE=1 SV=1	1xPhospho [S]	1xPhospho [S5; S7]	Q9N3F2 1xPhospho [S]	Q9N3F2 1xPhospho [S264; S266]	0.110573	0.00702168	1	1	4	Q9N3F2 [260-279]	1	2160.04	352.2	106	141.8	0	0	0	200	0	#DIV/0!	0.0597823	0.0660959	0.0204114	0.0275083	0	0	0	0.0380052	0	#DIV/0!	0.0553689	0		106.27
2517	[K].SSNEPAGSASPTVWR.[K]	P30645	Probable 3',5'-cyclic phosphodiesterase pde-2 OS=Caenorhabditis elegans OX=6239 GN=pde-2 PE=3 SV=4	1xPhospho [S]	1xPhospho [S8; S10]	P30645 1xPhospho [S]	P30645 1xPhospho [S65; S67]	0.0712622	0.00351026	1	1	2	P30645 [58-72]	0	1625.7	0	0	0	0	0	0	0	0	#DIV/0!	#DIV/0!	0	0	0	0	0	0	0	0	#DIV/0!	#DIV/0!	0	No Quan Values
1982	[R].YEPEDSHSPVPSEDDVHGFVK.[T]	Q17490	Uncharacterized protein OS=Caenorhabditis elegans OX=6239 GN=unc-44 PE=1 SV=2	2xPhospho [S8; S12]	2xPhospho [S8; S12]	Q17490 2xPhospho [S4765; S4769]; 2xPhospho [S10343; S10347]	Q17490 2xPhospho [S4765; S4769]; 2xPhospho [S10343; S10347]	0.0152995	0.000311557	1	1	4	Q17490 [4758-4778]; [5579-5599]	0	2529.98	344.9	68.1	177.3	0	0	9.7	196.767	3.23333	60.8557	0.074169	0.611609	0.123915	0.325053	0	0	0.0169766	0.353526	0.00565888	62.4728	0.0699612	0		87.98
2521	[K].AADTVNPWETPRQEPVDGVVQPR.[T]	A0A0K3AWB8	BET (Two bromodomains) family protein OS=Caenorhabditis elegans OX=6239 GN=bet-2 PE=1 SV=1	1xPhospho [T]	1xPhospho [T4; T10]	A0A0K3AWB8 1xPhospho [T]; Q20947 1xPhospho [T]; Q20948 1xPhospho [T]; A0A0K3ASR2 1xPhospho [T]	A0A0K3AWB8 1xPhospho [T253; T259]; Q20947 1xPhospho [T253; T259]; Q20948 1xPhospho [T253; T259]; A0A0K3ASR2 1xPhospho [T253; T259]	0.0720317	0.00351026	1	4	2	A0A0K3AWB8 [250-272]; Q20947 [250-272]; Q20948 [250-272]; A0A0K3ASR2 [250-272]	1	2641.24	0	0	0	0	0	0	0	0	#DIV/0!	#DIV/0!	0	0	0	0	0	0	0	0	#DIV/0!	#DIV/0!	0	Not Reliable
2455	[R].NSEGILIGYDNTLSR.[A]	Q7Z138	AQuaPorin or aquaglyceroporin related OS=Caenorhabditis elegans OX=6239 GN=aqp-8 PE=1 SV=2	1xPhospho [S2]	1xPhospho [S2]	A0A2K5AU16 1xPhospho [S119]; A0A2K5AU20 1xPhospho [S5]; Q7Z138 1xPhospho [S284]	A0A2K5AU16 1xPhospho [S119]; A0A2K5AU20 1xPhospho [S5]; Q7Z138 1xPhospho [S284]	0.0596378	0.00335146	1	3	4	A0A2K5AU16 [118-132]; A0A2K5AU20 [4-18]; Q7Z138 [283-297]	0	1731.79	191.1	167.1	230.3	0	0	11.6	196.167	3.86667	50.7328	0.000517069	0.083434	0.0748968	0.103946	0	0	0.00499959	0.0874257	0.00166653	52.4597	0.00061546	0		109.74
1806	[K].GPTPPPLIPVAIPGKK.[Y]	Q9GYK8	Uncharacterized protein OS=Caenorhabditis elegans OX=6239 GN=CELE_T05A12.3 PE=1 SV=1	1xPhospho [T3]	1xPhospho [T3]	Q9GYK8 1xPhospho [T387]	Q9GYK8 1xPhospho [T387]	0.00923675	0.000311557	1	1	4	Q9GYK8 [385-400]	1	1661.94	287.6	160.8	137.1	0	0	14.5	195.167	4.83333	40.3793	0.0154469	0.0737222	0.0423252	0.0363414	0	0	0.00369133	0.0507962	0.00123044	41.2828	0.0131388	0		106.85
1145	[R].TSDLEQHPFQHGTHPAYSPK.[N]	G5EEG8	FERM domain (Protein4.1-ezrin-radixin-moesin) family OS=Caenorhabditis elegans OX=6239 GN=frm-1 PE=1 SV=1	1xPhospho [S/Y]	1xPhospho [Y17; S18]	G5EEG8 1xPhospho [S/Y]; G5EEP9 1xPhospho [S/Y]; G5EBP4 1xPhospho [S/Y]	G5EEG8 1xPhospho [Y1073; S1074]; G5EEP9 1xPhospho [Y1073; S1074]; G5EBP4 1xPhospho [Y1084; S1085]	0.000508301	0.000311557	1	3	4	G5EEG8 [1057-1076]; G5EEP9 [1057-1076]; G5EBP4 [1068-1087]	0	2357.03	438.5	95.1	47.6	18.9	0	0	193.733	6.3	30.7513	0.20314	0.534038	0.11889	0.059884	0.023274	0	0	0.237604	0.00775799	30.627	0.198749	0		74.48
1228	[R].TNRLSFDSTHHPAELAQR.[S]	G5EGK6	Daf-12-interacting protein 1 OS=Caenorhabditis elegans OX=6239 GN=din-1 PE=1 SV=1	1xPhospho [S/T]	1xPhospho [T1; S5]	G5EGK6 1xPhospho [T/S]	G5EGK6 1xPhospho [T764; S768]	0.000790443	0.000311557	1	1	4	G5EGK6 [764-781]	1	2160	415.8	89.7	73.4	0	21.1	0	192.967	7.03333	27.436	0.171441	0.164105	0.0363418	0.0299466	0	0.00861745	0	0.076798	0.00287248	26.7357	0.166626	0		77.7
1285	[R].DSAGTPSTPRDDKNQTLSVSAPDLAAAR.[Q]	V6CLA7	E3 ubiquitin-protein ligase hecd-1 OS=Caenorhabditis elegans OX=6239 GN=hecd-1 PE=1 SV=1	1xPhospho [S/T]	1xPhospho [T5; S7; T8; T16]	V6CLA2 1xPhospho [T/S]; V6CLA7 1xPhospho [T/S]; V6CJX7 1xPhospho [T/S]; V6CL75 1xPhospho [T/S]; V6CL74 1xPhospho [T/S]; V6CIS8 1xPhospho [T/S]; V6CLC0 1xPhospho [T/S]; V6CIS4 1xPhospho [T/S]	V6CLA2 1xPhospho [T1705; S1707; T1708; T1716]; V6CLA7 1xPhospho [T1707; S1709; T1710; T1718]; V6CJX7 1xPhospho [T1701; S1703; T1704; T1712]; V6CL75 1xPhospho [T1670; S1672; T1673; T1681]; V6CL74 1xPhospho [T1668; S1670; T1671; T1679]; V6CIS8 1xPhospho [T1666; S1668; T1669; T1677]; V6CLC0 1xPhospho [T1703; S1705; T1706; T1714]; V6CIS4 1xPhospho [T1664; S1666; T1667; T1675]	0.00101616	0.000311557	1	8	4	V6CLA2 [1701-1728]; V6CLA7 [1703-1730]; V6CJX7 [1697-1724]; V6CL75 [1666-1693]; V6CL74 [1664-1691]; V6CIS8 [1662-1689]; V6CLC0 [1699-1726]; V6CIS4 [1660-1687]	2	2921.36	431.2	112.4	32.1	24.3	0	0	191.9	8.1	23.6914	0.206827	0.323483	0.0865774	0.0249042	0.0184355	0	0	0.144988	0.00614517	23.5939	0.20262	0		89.29
2275	[R].CVTPLPSENIMGSPR.[R]	Q18244	CCHC-type domain-containing protein OS=Caenorhabditis elegans OX=6239 GN=C27B7.5 PE=1 SV=1	1xCarbamidomethyl [C1]; 1xPhospho [S/T]	1xCarbamidomethyl [C1]; 1xPhospho [T3; S7; S13]	Q18244 1xPhospho [S]	Q18244 1xPhospho [S125; S131]	0.0364662	0.00111142	1	1	4	Q18244 [119-133]	0	1737.77	277.8	122.6	174	25.5	0	0	191.467	8.5	22.5255	0.0169502	0.113594	0.0514789	0.0735548	0.0105398	0	0	0.0795426	0.00351326	22.6407	0.0147777	0		99.8
1887	[R].KMEDSEDGVPTYCSNDMKPSPKR.[T]	C0P271	JNK-interacting protein OS=Caenorhabditis elegans OX=6239 GN=unc-16 PE=1 SV=1	1xCarbamidomethyl [C13]; 1xPhospho [S20]	1xCarbamidomethyl [C13]; 1xPhospho [S20]	S6FWP6 1xPhospho [S445]; S6EZN6 1xPhospho [S439]; A7LPE3 1xPhospho [S145]; C0P271 1xPhospho [S789]; S6F556 1xPhospho [S145]; P34609 1xPhospho [S756]; C7FZT6 1xPhospho [S507]; A7LPE4 1xPhospho [S756]	S6FWP6 1xPhospho [S445]; S6EZN6 1xPhospho [S439]; A7LPE3 1xPhospho [S145]; C0P271 1xPhospho [S789]; S6F556 1xPhospho [S145]; P34609 1xPhospho [S756]; C7FZT6 1xPhospho [S507]; A7LPE4 1xPhospho [S756]	0.0117886	0.000311557	1	8	4	S6FWP6 [426-448]; S6EZN6 [420-442]; A7LPE3 [126-148]; C0P271 [770-792]; S6F556 [126-148]; P34609 [737-759]; C7FZT6 [488-510]; A7LPE4 [737-759]	2	2751.15	242.5	149.5	182	26.1	0	0	191.333	8.7	21.9923	0.00308805	0.346606	0.219324	0.268897	0.0376885	0	0	0.278276	0.0125628	22.1507	0.00245212	0		73.43
2565	[R].FDNDVIEEGTASGAASGGVGTPK.[K]	G5EFI1	KCNN (Potassium K ChaNNel, calcium activated)-Like OS=Caenorhabditis elegans OX=6239 GN=kcnl-1 PE=1 SV=1	1xPhospho [T/S]	1xPhospho [T10; S12; S16; T21]	G5EFI1 1xPhospho [T/S]; G5EER9 1xPhospho [T/S]; G5EEZ9 1xPhospho [T/S]; G5ED53 1xPhospho [T/S]; G5EDG3 1xPhospho [T/S]	G5EFI1 1xPhospho [T224; S226; S230; T235]; G5EER9 1xPhospho [T112; S114; S118; T123]; G5EEZ9 1xPhospho [T43; S45; S49; T54]; G5ED53 1xPhospho [T127; S129; S133; T138]; G5EDG3 1xPhospho [T177; S179; S183; T188]	0.082773	0.004674	1	5	4	G5EFI1 [215-237]; G5EER9 [103-125]; G5EEZ9 [34-56]; G5ED53 [118-140]; G5EDG3 [168-190]	0	2258.98	0	0	0	0	0	0	0	0	#DIV/0!	#DIV/0!	0	0	0	0	0	0	0	0	#DIV/0!	#DIV/0!	0	No Quan Values
2404	[R].SGAGSGLSPFGQNAASTIR.[D]	A0A4V0IIR6	Intermediate filament protein ifa-1 OS=Caenorhabditis elegans OX=6239 GN=ifa-1 PE=4 SV=1	2xPhospho [S5; S]	2xPhospho [S1; S5; S8]	A0A4V0IIR6 2xPhospho [S78; S]; P90901 2xPhospho [S49; S]	A0A4V0IIR6 2xPhospho [S74; S78; S81]; P90901 2xPhospho [S45; S49; S52]	0.0506621	0.00265087	1	2	4	A0A4V0IIR6 [74-92]; P90901 [45-63]	0	1937.82	222.8	108.4	239.7	29	0	0	190.3	9.66667	19.6862	0.0130069	0.0858126	0.0428732	0.0954598	0.0113016	0	0	0.0747152	0.0037672	19.8331	0.0128986	0		101.35
2568	[R].DSESSQSSRATPSQNGVVSR.[R]			1xPhospho [S]	1xPhospho [S2; S4; S5]	Q9XVL8 1xPhospho [S]	Q9XVL8 1xPhospho [S357; S359; S360]	0.0836585	0.004674	0	1	3	Q9XVL8 [356-375]	1	2158.94	0	0	0	0	0	0	0	0	#DIV/0!	#DIV/0!	0	0	0	0	0	0	0	0	#DIV/0!	#DIV/0!	0	No Quan Values	59.74
1374	[R].VKRPCSPISAADCLVER.[R]	G5EDP5	C2 domain-containing protein OS=Caenorhabditis elegans OX=6239 GN=CELE_DH11.5 PE=4 SV=1	2xCarbamidomethyl [C5; C13]; 1xPhospho [S6]	2xCarbamidomethyl [C5; C13]; 1xPhospho [S6]	G5EFC6 1xPhospho [S365]; Q8I4L8 1xPhospho [S309]; G5EDP5 1xPhospho [S365]	G5EFC6 1xPhospho [S365]; Q8I4L8 1xPhospho [S309]; G5EDP5 1xPhospho [S365]	0.00154015	0.000311557	1	3	4	G5EFC6 [360-376]; Q8I4L8 [304-320]; G5EDP5 [360-376]	1	2037.96	445.3	98.8	20.8	35.1	0	0	188.3	11.7	16.094	0.248855	0.381422	0.0869241	0.0183833	0.0304187	0	0	0.162243	0.0101396	16.001	0.245367	0		92.64
1013	[R].KATQGHPVVQSSQITPPISAK.[S]	Q9U2J0	SLC (SoLute Carrier) homolog OS=Caenorhabditis elegans OX=6239 GN=slc-25a46 PE=1 SV=1	1xPhospho [T/S]	1xPhospho [S11; S12; T15]	Q9U2J0 1xPhospho [S/T]	Q9U2J0 1xPhospho [S395; S396; T399]	0.000249326	0.000311557	1	1	4	Q9U2J0 [385-405]	1	2254.16	562.6	0	0	37.4	0	0	187.533	12.4667	15.0428	0.404341	0.29974	0	0	0.02012	0	0	0.0999134	0.00670667	14.8976	0.404656	0		75.07
2575	[K].IGGGGSHEALKER.[E]	Q18534	NeuroPeptide Receptor family OS=Caenorhabditis elegans OX=6239 GN=npr-1 PE=3 SV=1	1xPhospho [S6]	1xPhospho [S6]	Q18534 1xPhospho [S396]	Q18534 1xPhospho [S396]	0.0850033	0.004908	1	1	1	Q18534 [391-403]	1	1390.65	0	0	0	0	0	0	0	0	#DIV/0!	#DIV/0!	0	0	0	0	0	0	0	0	#DIV/0!	#DIV/0!	0	No Quan Values
999	[K].NKGEARTPVSPCDPVCAIPESIK.[L]	P23678	Kinesin-like protein unc-104 OS=Caenorhabditis elegans OX=6239 GN=unc-104 PE=1 SV=4	2xCarbamidomethyl [C12; C16]; 2xPhospho [T7; S21]	2xCarbamidomethyl [C12; C16]; 2xPhospho [T7; S21]	P23678 2xPhospho [T1330; S1344]	P23678 2xPhospho [T1330; S1344]	0.000229822	0.000311557	1	1	4	P23678 [1324-1346]	2	2685.18	255.3	66.3	238.6	23.5	1.3	15	186.733	13.2667	14.0754	0.0461523	4.57522	1.21995	4.42196	0.426402	0.023485	0.265938	3.40571	0.238608	14.2732	0.0450534	0		97.27
2580	[R].REPTPPFETDDVAPLSDDKPQFGNQTPEEDETTFDR.[K]	G5EDI2	Reticulon-like protein OS=Caenorhabditis elegans OX=6239 GN=ret-1 PE=1 SV=1	2xPhospho [T4; S16]	2xPhospho [T4; T9; S16]	G5ECZ2 2xPhospho [T2953; S2965]; G5EDI2 2xPhospho [T2953; S2965]; Q7JLB1 2xPhospho [T224; S236]; B5U8N2 2xPhospho [T148; S160]	G5ECZ2 2xPhospho [T2953; S2965]; G5EDI2 2xPhospho [T2953; S2965]; Q7JLB1 2xPhospho [T224; S236]; B5U8N2 2xPhospho [T148; S160]	0.0854561	0.00509829	1	4	1	G5ECZ2 [2950-2985]; G5EDI2 [2950-2985]; Q7JLB1 [221-256]; B5U8N2 [145-180]	1	4280.79	0	0	0	0	0	0	0	0	#DIV/0!	#DIV/0!	0	0	0	0	0	0	0	0	#DIV/0!	#DIV/0!	0	No Quan Values	114.63
1973	[R].LILRSESEERELEDDNHAENGENTK.[N]	Q23590	Bromodomain Adjacent to Zinc finger domain, 2A/2B, homolog OS=Caenorhabditis elegans OX=6239 GN=baz-2 PE=1 SV=4	1xPhospho [S]	1xPhospho [S5; S7]	Q23590 1xPhospho [S]	Q23590 1xPhospho [S1215; S1217]	0.0147987	0.000311557	1	1	4	Q23590 [1211-1235]	2	3007.33	380	63.6	116.1	25.3	0	15	186.567	13.4333	13.8883	0.15258	0.787223	0.135313	0.248786	0.0529112	0	0.0308319	0.390441	0.0279143	13.9871	0.146631	0		80.63
2584	[R].STSSEIIAGSESR.[S]	O01761	Muscle M-line assembly protein unc-89 OS=Caenorhabditis elegans OX=6239 GN=unc-89 PE=1 SV=3	1xPhospho [S/T]	1xPhospho [S1; T2; S3; S4]	A0A2C9C365 1xPhospho [S/T]; A0A2C9C3B7 1xPhospho [S/T]; O01761 1xPhospho [S/T]; A0A2C9C2S8 1xPhospho [S/T]; A0A2C9C2W9 1xPhospho [S/T]; A0A2C9C330 1xPhospho [S/T]	A0A2C9C365 1xPhospho [S51; T52; S53; S54]; A0A2C9C3B7 1xPhospho [S51; T52; S53; S54]; O01761 1xPhospho [S51; T52; S53; S54]; A0A2C9C2S8 1xPhospho [S51; T52; S53; S54]; A0A2C9C2W9 1xPhospho [S51; T52; S53; S54]; A0A2C9C330 1xPhospho [S51; T52; S53; S54]	0.0872896	0.00509829	1	6	4	A0A2C9C365 [51-63]; A0A2C9C3B7 [51-63]; O01761 [51-63]; A0A2C9C2S8 [51-63]; A0A2C9C2W9 [51-63]; A0A2C9C330 [51-63]	0	1403.6	0	0	0	0	0	0	0	0	#DIV/0!	#DIV/0!	0	0	0	0	0	0	0	0	#DIV/0!	#DIV/0!	0	No Quan Values	73.88
1047	[R].AVSFTDLAAAMSK.[I]	Q02331	Uncharacterized NTE family protein ZK370.4 OS=Caenorhabditis elegans OX=6239 GN=ZK370.4 PE=3 SV=3	1xPhospho [S3]	1xPhospho [S3; T5]	Q02331 1xPhospho [S1253]	Q02331 1xPhospho [S1253]	0.000311533	0.000311557	1	1	4	Q02331 [1251-1263]	0	1391.63	212.6	120.5	224.1	42.8	0	0	185.733	14.2667	13.0187	0.00867582	0.278523	0.162144	0.303564	0.05667	0	0	0.248077	0.01889	13.1327	0.00848525	0		124.75
2600	[-].MGSFGSVSSVPPGSAK.[I]	H2L003	LysM Domain (Peptidoglycan binding) protein OS=Caenorhabditis elegans OX=6239 GN=lmd-3 PE=1 SV=1	1xPhospho [S]; 1xOxidation [M1]	1xPhospho [S3; S6; S8; S9; S14]; 1xOxidation [M1]	H2L005 1xPhospho [S]; H2L003 1xPhospho [S]	H2L005 1xPhospho [S3; S6; S8; S9; S14]; H2L003 1xPhospho [S3; S6; S8; S9; S14]	0.0905864	0.00509829	1	2	7	H2L005 [1-16]; H2L003 [1-16]	0	1590.69	0	0	0	0	0	0	0	0	#DIV/0!	#DIV/0!	0	0	0	0	0	0	0	0	#DIV/0!	#DIV/0!	0	No Quan Values	70.7
2603	[R].TVVRELENMPTAHSRR.[S]			1xPhospho [T1]; 1xOxidation [M9]	1xPhospho [T1; T11; S14]; 1xOxidation [M9]	M1Z882 1xPhospho [T316]; Q95Y15 1xPhospho [T1280]	M1Z882 1xPhospho [T316]; Q95Y15 1xPhospho [T1280]	0.0910667	0.00554558	0	2	1	M1Z882 [316-331]; Q95Y15 [1280-1295]	2	1991.95	0	0	0	0	0	0	0	0	#DIV/0!	#DIV/0!	0	0	0	0	0	0	0	0	#DIV/0!	#DIV/0!	0	No Quan Values
1412	[R].SSIPTEETEHEDSHLIK.[E]	Q17490	Uncharacterized protein OS=Caenorhabditis elegans OX=6239 GN=unc-44 PE=1 SV=2	1xPhospho [S]	1xPhospho [S1; S2]	Q17490 1xPhospho [S]	Q17490 1xPhospho [S3698; S3699]	0.0018865	0.000311557	1	1	4	Q17490 [3698-3714]	0	2031.89	198.9	161	198.2	0	41.9	0	186.033	13.9667	13.3198	0.00078389	0.557171	0.462916	0.574075	0	0.121724	0	0.531387	0.0405747	13.0965	0.000773368	0		76.01
527	[R].REPTPPFETDDVAPLSDDKPQFGNQTPEEDETTFDR.[K]	G5EDI2	Reticulon-like protein OS=Caenorhabditis elegans OX=6239 GN=ret-1 PE=1 SV=1	1xPhospho [T4]	1xPhospho [T4]	G5ECZ2 1xPhospho [T2953]; G5EDI2 1xPhospho [T2953]; Q7JLB1 1xPhospho [T224]; B5U8N2 1xPhospho [T148]	G5ECZ2 1xPhospho [T2953]; G5EDI2 1xPhospho [T2953]; Q7JLB1 1xPhospho [T224]; B5U8N2 1xPhospho [T148]	7.50284e-06	0	1	4	3	G5ECZ2 [2950-2985]; G5EDI2 [2950-2985]; Q7JLB1 [221-256]; B5U8N2 [145-180]	1	4200.82	573.1	26.9	0	0	0	0	200	0	#DIV/0!	0.344422	0.283594	0.013646	0	0	0	0	0.09908	0	#DIV/0!	0.343701	0		112.34
644	[R].SPSEVRIPVTTTHTRPIAK.[R]	Q9U2D6	Calcineurin-interacting protein 2 OS=Caenorhabditis elegans OX=6239 GN=cnp-2 PE=1 SV=3	1xPhospho [S3]	1xPhospho [S1; S3]	Q9U2D6 1xPhospho [S508]	Q9U2D6 1xPhospho [S508]	2.26797e-05	0	1	1	3	Q9U2D6 [506-524]	1	2170.14	486.6	65.2	48.2	0	0	0	200	0	#DIV/0!	0.235529	0.419508	0.0576789	0.0429697	0	0	0	0.173386	0	#DIV/0!	0.23187	0		77.21
825	[R].TPVNLDDSLEEIDKIEK.[I]	Q19210	Uncharacterized protein OS=Caenorhabditis elegans OX=6239 GN=CELE_F08G12.1 PE=1 SV=1	1xPhospho [S8]	1xPhospho [S8]	Q19210 1xPhospho [S560]	Q19210 1xPhospho [S560]	8.11047e-05	0	1	1	3	Q19210 [553-569]	1	2037.96	189.5	247.4	163.1	0	0	0	200	0	#DIV/0!	0.0013029	0.304128	0.40757	0.27063	0	0	0	0.327443	0	#DIV/0!	0.00135914	0		104.27
842	[R].IDLEAYHNSPTKESTSPVTVNPVEVR.[V]	O61802	Uncharacterized protein OS=Caenorhabditis elegans OX=6239 GN=CELE_H11E01.3 PE=1 SV=2	1xPhospho [S/Y/T]	1xPhospho [Y6; S9; T11]	O61802 1xPhospho [Y/S/T]	O61802 1xPhospho [Y1192; S1195; T1197]	8.84554e-05	0	1	1	3	O61802 [1187-1212]	1	2962.42	430.3	48.7	121	0	0	0	200	0	#DIV/0!	0.162627	0.20356	0.0236529	0.059193	0	0	0	0.0954688	0	#DIV/0!	0.157675	0		98.87
868	[R].SVVGTPAYLAPEVLR.[N]	O45818	Serine/threonine-protein kinase dkf-2 OS=Caenorhabditis elegans OX=6239 GN=dkf-2 PE=1 SV=4	1xPhospho [S1]	1xPhospho [S1; T5; Y8]	O45818 1xPhospho [S929]	O45818 1xPhospho [S929]	0.000102959	0	1	1	3	O45818 [929-943]	0	1651.85	255.5	139.4	205.1	0	0	0	200	0	#DIV/0!	0.00400277	0.104975	0.0588036	0.0871351	0	0	0	0.0836378	0	#DIV/0!	0.00339748	0		118.2
1306	[-].MEVDGASDDEQEQIIR.[K]	Q23206	Uncharacterized protein OS=Caenorhabditis elegans OX=6239 GN=CELE_W06E11.1 PE=1 SV=1	1xAcetyl [N-Term]; 1xPhospho [S7]	1xAcetyl [N-Term]; 1xPhospho [S7]	Q23206 1xAcetyl [N-Term]; 1xPhospho [S7]	Q23206 1xAcetyl [N-Term]; 1xPhospho [S7]	0.00110299	0.000311557	1	1	3	Q23206 [1-16]	0	1956.79	167.7	164.3	268	0	0	0	200	0	#DIV/0!	0.00418067	0.0375355	0.037764	0.0620245	0	0	0	0.0457747	0	#DIV/0!	0.00488489	0		103.63
1313	[K].SIAVEGTEIALR.[D]	O45818	Serine/threonine-protein kinase dkf-2 OS=Caenorhabditis elegans OX=6239 GN=dkf-2 PE=1 SV=4	1xPhospho [S1]	1xPhospho [S1]	O45818 1xPhospho [S239]	O45818 1xPhospho [S239]	0.00112738	0.000311557	1	1	3	O45818 [239-250]	0	1338.67	243	100.9	256.2	0	0	0	200.033	0	#DIV/0!	0.0158149	0.152221	0.0648693	0.165916	0	0	0	0.127669	0	#DIV/0!	0.0156806	0		102.65
1418	[K].NKGEARTPVSPCDPVCAIPESIK.[L]	P23678	Kinesin-like protein unc-104 OS=Caenorhabditis elegans OX=6239 GN=unc-104 PE=1 SV=4	2xCarbamidomethyl [C12; C16]; 1xPhospho [T/S]	2xCarbamidomethyl [C12; C16]; 1xPhospho [T7; S10]	P23678 1xPhospho [S/T]	P23678 1xPhospho [T1330; S1333]	0.001982	0.000311557	1	1	3	P23678 [1324-1346]	2	2605.22	511.2	88.8	0	0	0	0	200	0	#DIV/0!	0.273498	0.262866	0.0468915	0	0	0	0	0.103253	0	#DIV/0!	0.271152	0		94.06
1524	[R].KLSDSVMSIASMSR.[T]	Q94010	Uncharacterized protein OS=Caenorhabditis elegans OX=6239 GN=CELE_T08G11.1 PE=1 SV=1	1xPhospho [S]	1xPhospho [S3; S5]	Q94010 1xPhospho [S]; Q8T3D2 1xPhospho [S]	Q94010 1xPhospho [S1003; S1005]; Q8T3D2 1xPhospho [S1003; S1005]	0.00328664	0.000311557	1	2	3	Q94010 [1001-1014]; Q8T3D2 [1001-1014]	1	1591.72	366.6	100.4	133	0	0	0	200	0	#DIV/0!	0.0755129	0.272868	0.0767133	0.102356	0	0	0	0.150646	0	#DIV/0!	0.0706562	0		105.18
1558	[R].EHFEPEDDHSPVVQTQEYSASESPVPSEKSVER.[V]	Q17490	Uncharacterized protein OS=Caenorhabditis elegans OX=6239 GN=unc-44 PE=1 SV=2	2xPhospho [S/T]	2xPhospho [T15; S23; S27; S30]	Q17490 2xPhospho [S/T]	Q17490 2xPhospho [T4246; S4254; S4258; S4261]	0.00375129	0.000311557	1	1	3	Q17490 [4232-4264]	1	3915.63	397.7	39.8	162.5	0	0	0	200	0	#DIV/0!	0.129538	0.382527	0.0393337	0.161534	0	0	0	0.194465	0	#DIV/0!	0.124905	0		86.38
1723	[R].SSSMLDINEDSQHSTNKAPPPK.[K]	Q09580	Probable GMP synthase [glutamine-hydrolyzing] OS=Caenorhabditis elegans OX=6239 GN=gmps-1 PE=3 SV=3	1xPhospho [S]	1xPhospho [S1; S2; S3]	Q09580 1xPhospho [S]	Q09580 1xPhospho [S4; S5; S6]	0.0066993	0.000311557	1	1	3	Q09580 [4-25]	1	2463.09	0	0	600	0	0	0	200	0	#DIV/0!	0.373901	0	0	0.109623	0	0	0	0.0365411	0	#DIV/0!	0.373901	0		73.13
2682	[R].SGGSPVFARPR.[S]	I2HAF0	Uncharacterized protein OS=Caenorhabditis elegans OX=6239 GN=CELE_T28D6.5 PE=1 SV=1	1xPhospho [S4]	1xPhospho [S1; S4]	I2HAE7 1xPhospho [S529]; G5ECY9 1xPhospho [S560]; I2HAF0 1xPhospho [S582]; I2HAF1 1xPhospho [S548]; I2HAE8 1xPhospho [S526]; I2HAE9 1xPhospho [S563]; G5EFU5 1xPhospho [S560]	I2HAE7 1xPhospho [S529]; G5ECY9 1xPhospho [S560]; I2HAF0 1xPhospho [S582]; I2HAF1 1xPhospho [S548]; I2HAE8 1xPhospho [S526]; I2HAE9 1xPhospho [S563]; G5EFU5 1xPhospho [S560]	0.109428	0.00702168	1	7	2	I2HAE7 [526-536]; G5ECY9 [557-567]; I2HAF0 [579-589]; I2HAF1 [545-555]; I2HAE8 [523-533]; I2HAE9 [560-570]; G5EFU5 [557-567]	0	1210.57	0	0	0	0	0	0	0	0	#DIV/0!	#DIV/0!	0	0	0	0	0	0	0	0	#DIV/0!	#DIV/0!	0	No Quan Values
1745	[R].RLSGVNSQNTIIATVDR.[Q]	Q95QW4	Cation diffusion facilitator family protein 1 OS=Caenorhabditis elegans OX=6239 GN=cdf-1 PE=1 SV=1	1xPhospho [T/S]	1xPhospho [S3; S7; T10]	Q95QW4 1xPhospho [S/T]; A0A0K3ASM2 1xPhospho [S/T]	Q95QW4 1xPhospho [S333; S337; T340]; A0A0K3ASM2 1xPhospho [S284; S288; T291]	0.0073602	0.000311557	1	2	3	Q95QW4 [331-347]; A0A0K3ASM2 [282-298]	1	1923.96	376.4	94.3	129.3	0	0	0	200	0	#DIV/0!	0.0873699	0.0731901	0.0188251	0.0259829	0	0	0	0.0393327	0	#DIV/0!	0.0823647	0		96.65
1759	[K].MNEENHILSQTRPVSHPVSR.[A]	Q20330	Intermediate Filament Organize OS=Caenorhabditis elegans OX=6239 GN=ifo-1 PE=1 SV=2	1xPhospho [S/T]	1xPhospho [S9; T11; S15]	Q20330 1xPhospho [S/T]	Q20330 1xPhospho [S791; T793; S797]	0.0078224	0.000311557	1	1	3	Q20330 [783-802]	0	2411.13	486.1	67.6	46.3	0	0	0	200	0	#DIV/0!	0.234982	0.294085	0.0420169	0.0289622	0	0	0	0.121688	0	#DIV/0!	0.231248	0		73.93
2693	[R].ETHQSSITKAPSLENVAK.[I]	Q19663	Uncharacterized protein OS=Caenorhabditis elegans OX=6239 GN=CELE_F21C10.7 PE=1 SV=2	1xPhospho [S12]	1xPhospho [S12]	Q19663 1xPhospho [S1701]	Q19663 1xPhospho [S1701]	0.112895	0.00702168	1	1	1	Q19663 [1690-1707]	1	2019.97	0	0	0	0	0	0	0	0	#DIV/0!	#DIV/0!	0	0	0	0	0	0	0	0	#DIV/0!	#DIV/0!	0	No Quan Values
1784	[R].KESEDRGDILNLLR.[R]	W6RTA4	Protein clarinet OS=Caenorhabditis elegans OX=6239 GN=cla-1 PE=1 SV=2	1xPhospho [S3]	1xPhospho [S3]	W6RTA4 1xPhospho [S5379]	W6RTA4 1xPhospho [S5379]	0.00864253	0.000311557	1	1	3	W6RTA4 [5377-5390]	2	1737.85	423.1	79.2	97.8	0	0	0	200.033	0	#DIV/0!	0.147708	0.206566	0.0396852	0.0493598	0	0	0	0.098537	0	#DIV/0!	0.142573	0		113.99
1946	[K].QQHFTQAATPPPTNHESPLYLQNGLSK.[E]	F5GUG6	Uncharacterized protein OS=Caenorhabditis elegans OX=6239 GN=CELE_W05B5.1 PE=1 SV=1	1xPhospho [T]	1xPhospho [T5; T9]	F5GUG8 1xPhospho [T]; F5GUG9 1xPhospho [T]; F5GUH0 1xPhospho [T]; F5GUG7 1xPhospho [T]; F5GUG6 1xPhospho [T]; F5GUH2 1xPhospho [T]	F5GUG8 1xPhospho [T103; T107]; F5GUG9 1xPhospho [T56; T60]; F5GUH0 1xPhospho [T49; T53]; F5GUG7 1xPhospho [T138; T142]; F5GUG6 1xPhospho [T143; T147]; F5GUH2 1xPhospho [T150; T154]	0.0139227	0.000311557	1	6	3	F5GUG8 [99-125]; F5GUG9 [52-78]; F5GUH0 [45-71]; F5GUG7 [134-160]; F5GUG6 [139-165]; F5GUH2 [146-172]	0	3084.46	470.6	99.6	29.8	0	0	0	200	0	#DIV/0!	0.217536	0.138995	0.030209	0.00908427	0	0	0	0.0594293	0	#DIV/0!	0.213832	0		93.09
2049	[R].RKSLDLVPR.[K]	O17905	FERM domain (Protein4.1-ezrin-radixin-moesin) family OS=Caenorhabditis elegans OX=6239 GN=frm-3 PE=1 SV=2	1xPhospho [S3]	1xPhospho [S3]	O17905 1xPhospho [S865]	O17905 1xPhospho [S865]	0.0192054	0.000311557	1	1	3	O17905 [863-871]	2	1163.63	335.5	210.5	54	0	0	0	200	0	#DIV/0!	0.0699879	0.169595	0.109239	0.0282065	0	0	0	0.102347	0	#DIV/0!	0.0668615	0		74.8
2092	[R].HQTGDRSPLGSPISMQK.[K]	H7BRC9	Calcium-activated potassium channel slo-1 OS=Caenorhabditis elegans OX=6239 GN=slo-1 PE=1 SV=1	1xPhospho [S/T]	1xPhospho [T3; S7]	H7BRC9 1xPhospho [T/S]; H8ESD8 1xPhospho [T/S]; H8ESE3 1xPhospho [T/S]; Q95V25 1xPhospho [T/S]; H8ESE5 1xPhospho [T/S]; H7BRM4 1xPhospho [T/S]; H8ESE4 1xPhospho [T/S]; H7BRM7 1xPhospho [T/S]; H8ESE2 1xPhospho [T/S]; H7BRM5 1xPhospho [T/S]; H8ESD6 1xPhospho [T/S]	H7BRC9 1xPhospho [T948; S952]; H8ESD8 1xPhospho [T926; S930]; H8ESE3 1xPhospho [T941; S945]; Q95V25 1xPhospho [T928; S932]; H8ESE5 1xPhospho [T928; S932]; H7BRM4 1xPhospho [T941; S945]; H8ESE4 1xPhospho [T926; S930]; H7BRM7 1xPhospho [T919; S923]; H8ESE2 1xPhospho [T948; S952]; H7BRM5 1xPhospho [T906; S910]; H8ESD6 1xPhospho [T934; S938]	0.0223048	0.00058773	1	11	3	H7BRC9 [946-962]; H8ESD8 [924-940]; H8ESE3 [939-955]; Q95V25 [926-942]; H8ESE5 [926-942]; H7BRM4 [939-955]; H8ESE4 [924-940]; H7BRM7 [917-933]; H8ESE2 [946-962]; H7BRM5 [904-920]; H8ESD6 [932-948]	1	1918.88	394.7	205.3	0	0	0	0	200	0	#DIV/0!	0.154144	0.301753	0.161142	0	0	0	0	0.154298	0	#DIV/0!	0.151445	0		75.07
2186	[K].EHFVPDDEIDSEHMNESDKYASGSPVPSEEDSSR.[V]	Q17490	Uncharacterized protein OS=Caenorhabditis elegans OX=6239 GN=unc-44 PE=1 SV=2	2xPhospho [S/Y]; 1xOxidation [M14]	2xPhospho [Y20; S24; S28; S33]; 1xOxidation [M14]	Q17490 2xPhospho [S/Y]	Q17490 2xPhospho [Y4205; S4209; S4213; S4218]	0.0292488	0.000871048	1	1	3	Q17490 [4186-4219]	1	3997.53	562.8	0	37.2	0	0	0	200	0	#DIV/0!	0.332848	0.506668	0	0.0345781	0	0	0	0.180415	0	#DIV/0!	0.331568	0		83.61
2733	[R].HASDLDDSMNTSPPPNR.[S]	P91494	Uncharacterized protein OS=Caenorhabditis elegans OX=6239 GN=CELE_T23H2.3 PE=1 SV=3	1xPhospho [S/T]	1xPhospho [S3; S8; T11; S12]	P91494 1xPhospho [S/T]	P91494 1xPhospho [S181; S186; T189; S190]	0.125174	0.00760001	1	1	4	P91494 [179-195]	0	1933.77	0	0	0	0	0	0	0	0	#DIV/0!	#DIV/0!	0	0	0	0	0	0	0	0	#DIV/0!	#DIV/0!	0	No Quan Values
2215	[R].LNVHLEEASDTPKDPSPK.[K]	O62191	Fmp27_GFWDK domain-containing protein OS=Caenorhabditis elegans OX=6239 GN=CELE_F31C3.3 PE=1 SV=4	1xPhospho [S16]	1xPhospho [S16]	O62191 1xPhospho [S1437]	O62191 1xPhospho [S1437]	0.0310801	0.00111142	1	1	3	O62191 [1422-1439]	1	2056.96	341.1	129.7	129.2	0	0	0	200	0	#DIV/0!	0.0471122	0.31468	0.122869	0.123252	0	0	0	0.186934	0	#DIV/0!	0.0429576	0		76.01
2738	[R].VATEPSNCPPKLSPSVLR.[R]	H2KYT5	Protein phosphatase 1 regulatory subunit OS=Caenorhabditis elegans OX=6239 GN=CELE_H18N23.2 PE=4 SV=1	1xCarbamidomethyl [C8]; 1xPhospho [S13]	1xCarbamidomethyl [C8]; 1xPhospho [S6; S13]	H2KYT5 1xPhospho [S166]; Q400N3 1xPhospho [S152]; G5EE64 1xPhospho [S142]	H2KYT5 1xPhospho [S166]; Q400N3 1xPhospho [S152]; G5EE64 1xPhospho [S142]	0.126465	0.00778953	1	3	1	H2KYT5 [154-171]; Q400N3 [140-157]; G5EE64 [130-147]	1	2031.99	0	0	0	0	0	0	0	0	#DIV/0!	#DIV/0!	0	0	0	0	0	0	0	0	#DIV/0!	#DIV/0!	0	No Quan Values
2739	[K].DTTENNSVDSSVMHDR.[G]	G5EDU3	Phospholipase OS=Caenorhabditis elegans OX=6239 GN=pld-1 PE=1 SV=1	1xPhospho [S/T]	1xPhospho [T2; T3; S7]	G5EDU3 1xPhospho [T/S]	G5EDU3 1xPhospho [T24; T25; S29]	0.127115	0.00778953	1	1	3	G5EDU3 [23-38]	0	1886.72	0	0	0	0	0	0	0	0	#DIV/0!	#DIV/0!	0	0	0	0	0	0	0	0	#DIV/0!	#DIV/0!	0	No Quan Values
2742	[K].QKTLEHTMAERQVLER.[L]			1xPhospho [T]	1xPhospho [T3; T7]	A0A2K5ATM0 1xPhospho [T]; A0A2K5ATN2 1xPhospho [T]; Q18846 1xPhospho [T]	A0A2K5ATM0 1xPhospho [T62; T66]; A0A2K5ATN2 1xPhospho [T62; T66]; Q18846 1xPhospho [T62; T66]	0.127115	0.00778953	0	3	2	A0A2K5ATM0 [60-75]; A0A2K5ATN2 [60-75]; Q18846 [60-75]	2	2048.99	0	0	0	0	0	0	0	0	#DIV/0!	#DIV/0!	0	0	0	0	0	0	0	0	#DIV/0!	#DIV/0!	0	No Quan Values	100.5
2338	[R].VASSSEEPEEVDVIPAESTPVKPFR.[L]	G5EEG8	FERM domain (Protein4.1-ezrin-radixin-moesin) family OS=Caenorhabditis elegans OX=6239 GN=frm-1 PE=1 SV=1	1xPhospho [S]	1xPhospho [S3; S4; S5]	G5EEG8 1xPhospho [S]; G5EEP9 1xPhospho [S]; G5EBP4 1xPhospho [S]	G5EEG8 1xPhospho [S3596; S3597; S3598]; G5EEP9 1xPhospho [S3596; S3597; S3598]; G5EBP4 1xPhospho [S3607; S3608; S3609]	0.0432342	0.0013608	1	3	3	G5EEG8 [3594-3618]; G5EEP9 [3594-3618]; G5EBP4 [3605-3629]	0	2779.31	395.1	0	204.9	0	0	0	200	0	#DIV/0!	0.154451	0.108692	0	0.0582944	0	0	0	0.055662	0	#DIV/0!	0.151009	0		106.24
2748	[R].DMFQTANRSPK.[Q]	O44444	RRM domain-containing protein OS=Caenorhabditis elegans OX=6239 GN=C02B10.4 PE=1 SV=1	1xPhospho [S9]; 1xOxidation [M2]	1xPhospho [T5; S9]; 1xOxidation [M2]	O44444 1xPhospho [S40]	O44444 1xPhospho [S40]	0.127768	0.00778953	1	1	1	O44444 [32-42]	1	1390.58	0	0	0	0	0	0	0	0	#DIV/0!	#DIV/0!	0	0	0	0	0	0	0	0	#DIV/0!	#DIV/0!	0	No Quan Values
2754	[K].SDYSFNTGLGGAITDFEILGSSSFFVGVIEHR.[R]	Q20849	Kinetochore-associated protein rod-1 OS=Caenorhabditis elegans OX=6239 GN=rod-1 PE=1 SV=1	4xPhospho [T7; T14; S22; S23]	4xPhospho [T7; T14; S22; S23]	Q20849 4xPhospho [T80; T87; S95; S96]	Q20849 4xPhospho [T80; T87; S95; S96]	0.132422	0.00798225	1	1	1	Q20849 [74-105]	0	3742.52	0	0	0	0	0	0	0	0	#DIV/0!	#DIV/0!	0	0	0	0	0	0	0	0	#DIV/0!	#DIV/0!	0	No Quan Values	81.61
2378	[R].AAYHPQVNTARPVSVSPAPSAGSK.[T]	G5EFL5	ALP/Enigma encoding OS=Caenorhabditis elegans OX=6239 GN=alp-1 PE=1 SV=1	1xPhospho [T/S]	1xPhospho [T9; S14; S16]	G5EFL5 1xPhospho [S/T]; G5EEF6 1xPhospho [S/T]; G5EEL1 1xPhospho [S/T]; G5EC72 1xPhospho [S/T]; G5EFG1 1xPhospho [S/T]	G5EFL5 1xPhospho [T314; S319; S321]; G5EEF6 1xPhospho [T243; S248; S250]; G5EEL1 1xPhospho [T314; S319; S321]; G5EC72 1xPhospho [T314; S319; S321]; G5EFG1 1xPhospho [T314; S319; S321]	0.0466778	0.00213598	1	5	3	G5EFL5 [306-329]; G5EEF6 [235-258]; G5EEL1 [306-329]; G5EC72 [306-329]; G5EFG1 [306-329]	0	2472.2	507.2	92.8	0	0	0	0	200	0	#DIV/0!	0.268875	0.0880624	0.0165523	0	0	0	0	0.0348716	0	#DIV/0!	0.266412	0		73.35
2380	[K].FTAPAPVEHPKPESPRSDPK.[S]	L8E917	Vacuolar protein sorting-associated protein 26 OS=Caenorhabditis elegans OX=6239 GN=vps-26 PE=1 SV=1	1xPhospho [S14]	1xPhospho [T2; S14]	B3GWB9 1xPhospho [S337]; L8E917 1xPhospho [S391]; L8E6W6 1xPhospho [S339]	B3GWB9 1xPhospho [S337]; L8E917 1xPhospho [S391]; L8E6W6 1xPhospho [S339]	0.0471909	0.00213598	1	3	3	B3GWB9 [324-343]; L8E917 [378-397]; L8E6W6 [326-345]	1	2267.09	273.8	173.8	152.3	0	0	0	199.967	0	#DIV/0!	0.00591837	2.3995	1.56383	1.38014	0	0	0	1.78116	0	#DIV/0!	0.00474757	0		67.57
2439	[K].SQNSMTFSQEGGSNLSER.[V]	D2N112	BTB domain-containing protein OS=Caenorhabditis elegans OX=6239 GN=CELE_F18A11.5 PE=1 SV=1	1xPhospho [T/S]	1xPhospho [S4; T6; S8]	D2N113 1xPhospho [S/T]; D2N112 1xPhospho [S/T]	D2N113 1xPhospho [S7; T9; S11]; D2N112 1xPhospho [S7; T9; S11]	0.056796	0.00335146	1	2	3	D2N113 [4-21]; D2N112 [4-21]	0	2038.82	150.8	229.4	219.8	0	0	0	200	0	#DIV/0!	0.00127532	0.0337679	0.0527319	0.0508931	0	0	0	0.0457976	0	#DIV/0!	0.00162067	0		83.76
2491	[K].NKSENEEDDMELGSPNPKR.[C]	Q22240	Ubiquitin carboxyl-terminal hydrolase OS=Caenorhabditis elegans OX=6239 GN=CELE_T05H10.1 PE=1 SV=2	2xPhospho [S3; S14]	2xPhospho [S3; S14]	Q22240 2xPhospho [S348; S359]	Q22240 2xPhospho [S348; S359]	0.066447	0.00351026	1	1	3	Q22240 [346-364]	2	2348.91	139.2	210.3	250.4	0	0	0	199.967	0	#DIV/0!	0.0035455	0.0970672	0.150576	0.180524	0	0	0	0.142722	0	#DIV/0!	0.0042674	0		70.75
2789	[K].EWHSGASGGGNTSSESAVPVK.[S]	A0A486WX07	Initiation Factor 4G (eIF4G) family OS=Caenorhabditis elegans OX=6239 GN=ifg-1 PE=1 SV=1	1xPhospho [S/T]	1xPhospho [S4; S7; T12; S13; S14]	Q21531 1xPhospho [S/T]; B5BM24 1xPhospho [S/T]; B5BM23 1xPhospho [S/T]; Q7JMF0 1xPhospho [S/T]; A0A486WX07 1xPhospho [S/T]	Q21531 1xPhospho [S863; S866; T871; S872; S873]; B5BM24 1xPhospho [S866; S869; T874; S875; S876]; B5BM23 1xPhospho [S749; S752; T757; S758; S759]; Q7JMF0 1xPhospho [S862; S865; T870; S871; S872]; A0A486WX07 1xPhospho [S867; S870; T875; S876; S877]	0.143621	0.00878632	1	5	5	Q21531 [860-880]; B5BM24 [863-883]; B5BM23 [746-766]; Q7JMF0 [859-879]; A0A486WX07 [864-884]	0	2123.9	0	0	0	0	0	0	0	0	#DIV/0!	#DIV/0!	0	0	0	0	0	0	0	0	#DIV/0!	#DIV/0!	0	No Quan Values
2639	[R].LGGTTAAPMSTTVPHDRTETGSPENERK.[F]	H2L0N0	AAA_28 domain-containing protein OS=Caenorhabditis elegans OX=6239 GN=unc-132 PE=1 SV=1	1xPhospho [S/T]	1xPhospho [T18; T20; S22]	H2L0N0 1xPhospho [S/T]	H2L0N0 1xPhospho [T29; T31; S33]	0.0985592	0.00615505	1	1	3	H2L0N0 [12-39]	2	3020.38	429.6	141.3	29.1	0	0	0	200	0	#DIV/0!	0.168907	0.267557	0.0903274	0.0187537	0	0	0	0.125546	0	#DIV/0!	0.164798	0		70.37
2803	[R].KVVIDNIDDQLNSSK.[R]			2xPhospho [S13; S14]	2xPhospho [S13; S14]	Q52GX6 2xPhospho [S282; S283]; O18015 2xPhospho [S301; S302]	Q52GX6 2xPhospho [S282; S283]; O18015 2xPhospho [S301; S302]	0.148028	0.00984032	0	2	1	Q52GX6 [270-284]; O18015 [289-303]	1	1847.82	0	0	0	0	0	0	0	0	#DIV/0!	#DIV/0!	0	0	0	0	0	0	0	0	#DIV/0!	#DIV/0!	0	No Quan Values	99.06
2804	[R].ATPTIPTPIPLIVEEK.[K]	V6CLN5	Zinc Finger and Homeobox OS=Caenorhabditis elegans OX=6239 GN=zfh-2 PE=1 SV=1	1xPhospho [T]	1xPhospho [T2; T4]	V6CLT5 1xPhospho [T]; V6CKG1 1xPhospho [T]; V6CLN5 1xPhospho [T]; V6CLS4 1xPhospho [T]; V6CLP1 1xPhospho [T]; V6CJA9 1xPhospho [T]	V6CLT5 1xPhospho [T482; T484]; V6CKG1 1xPhospho [T580; T582]; V6CLN5 1xPhospho [T960; T962]; V6CLS4 1xPhospho [T368; T370]; V6CLP1 1xPhospho [T73; T75]; V6CJA9 1xPhospho [T598; T600]	0.148774	0.00984032	1	6	2	V6CLT5 [481-496]; V6CKG1 [579-594]; V6CLN5 [959-974]; V6CLS4 [367-382]; V6CLP1 [72-87]; V6CJA9 [597-612]	0	1798.96	0	0	0	0	0	0	0	0	#DIV/0!	#DIV/0!	0	0	0	0	0	0	0	0	#DIV/0!	#DIV/0!	0	No Quan Values
2806	[K].TQNQEDYTHISGER.[Y]	G5EFE3	Uncharacterized protein OS=Caenorhabditis elegans OX=6239 GN=CELE_H03A11.2 PE=1 SV=2	1xPhospho [S11]	1xPhospho [T8; S11]	G5EFE3 1xPhospho [S366]	G5EFE3 1xPhospho [S366]	0.148774	0.00984032	1	1	1	G5EFE3 [356-369]	0	1757.71	0	0	0	0	0	0	0	0	#DIV/0!	#DIV/0!	0	0	0	0	0	0	0	0	#DIV/0!	#DIV/0!	0	No Quan Values	60.95
2640	[R].FRYRTNIIVGNILR.[Y]	Q21874	Uncharacterized protein R09E10.5 OS=Caenorhabditis elegans OX=6239 GN=R09E10.5 PE=1 SV=2	2xPhospho [Y3; T5]	2xPhospho [Y3; T5]	Q21874 2xPhospho [Y944; T946]	Q21874 2xPhospho [Y944; T946]	0.0990783	0.00615505	1	1	3	Q21874 [942-955]	2	1894.95	270.2	165.4	164.4	0	0	0	200	0	#DIV/0!	0.00468827	0.607427	0.381854	0.382196	0	0	0	0.457159	0	#DIV/0!	0.00368815	0		72.96
2668	[K].VAIVEKPEPKPEPITETEASPSKASEK.[D]	P91156	ACINus (Mammalian Apoptotic Chromatin condensation Inducer in the Nucleus) homolog OS=Caenorhabditis elegans OX=6239 GN=acin-1 PE=1 SV=2	1xPhospho [T/S]	1xPhospho [T15; T17; S20; S22; S25]	P91156 1xPhospho [S/T]	P91156 1xPhospho [T151; T153; S156]	0.106058	0.00682394	1	1	3	P91156 [137-163]	1	2971.49	565.9	0	34.1	0	0	0	200	0	#DIV/0!	0.336346	0.344389	0	0.0214708	0	0	0	0.121953	0	#DIV/0!	0.335093	0		74.91
2718	[R].TPVSPCDPVCAIPESIKLDEKDK.[G]	P23678	Kinesin-like protein unc-104 OS=Caenorhabditis elegans OX=6239 GN=unc-104 PE=1 SV=4	2xCarbamidomethyl [C6; C10]; 1xPhospho [S/T]	2xCarbamidomethyl [C6; C10]; 1xPhospho [T1; S4]	P23678 1xPhospho [S/T]	P23678 1xPhospho [T1330; S1333]	0.120126	0.0071699	1	1	3	P23678 [1330-1352]	2	2678.25	600	0	0	0	0	0	200	0	#DIV/0!	0.373901	0.0819415	0	0	0	0	0	0.0273138	0	#DIV/0!	0.373901	0		105.76
2735	[K].EKPTIQSVHGSLENAVDPATQK.[I]	H2KYE1	Uncharacterized protein OS=Caenorhabditis elegans OX=6239 GN=CELE_R11G1.6 PE=1 SV=1	1xPhospho [S/T]	1xPhospho [T4; S7; S11]	Q8MPZ6 1xPhospho [S/T]; H2KYE1 1xPhospho [S/T]; Q7Z1P9 1xPhospho [S/T]; Q7Z1P8 1xPhospho [S/T]	Q8MPZ6 1xPhospho [T597; S600; S604]; H2KYE1 1xPhospho [T597; S600; S604]; Q7Z1P9 1xPhospho [T507; S510; S514]; Q7Z1P8 1xPhospho [T507; S510; S514]	0.126465	0.00778953	1	4	3	Q8MPZ6 [594-615]; H2KYE1 [594-615]; Q7Z1P9 [504-525]; Q7Z1P8 [504-525]	0	2429.17	600	0	0	0	0	0	200	0	#DIV/0!	0.373901	0.0859761	0	0	0	0	0	0.0286587	0	#DIV/0!	0.373901	0		85.84
1057	[R].VDSPTSGPSDQLTTHDLDRHIEK.[L]	Q9XW79	Serine/threonine-protein phosphatase 4 catalytic subunit 1 OS=Caenorhabditis elegans OX=6239 GN=pph-4.1 PE=1 SV=1	1xPhospho [S/T]	1xPhospho [S3; T5; S6]	Q9XW79 1xPhospho [S/T]	Q9XW79 1xPhospho [S18; T20; S21]	0.000330727	0.000311557	1	1	3	Q9XW79 [16-38]	1	2628.19	418.2	86.6	78.1	17.1	0	0	194.3	5.7	34.0877	0.167841	0.466092	0.0990507	0.0900478	0.0193047	0	0	0.218397	0.00643489	33.9395	0.16267	0		80.73
1854	[K].HAQPLPSPLHSPVK.[S]	Q9TYQ5	Uncharacterized protein OS=Caenorhabditis elegans OX=6239 GN=lin-33 PE=1 SV=1	1xPhospho [S]	1xPhospho [S7; S11]	Q9TYQ5 1xPhospho [S]	Q9TYQ5 1xPhospho [S58; S62]	0.0104347	0.000311557	1	1	3	Q9TYQ5 [52-65]	0	1587.8	369.4	129.3	82.9	5.4	0	13.1	193.867	6.16667	31.4378	0.102235	0.374483	0.134553	0.0868403	0.00552546	0	0.013168	0.198626	0.00623115	31.8762	0.0969188	0		75.78
1414	[K].GVEFPAADLDTLAPIKTPK.[R]	Q95QX5	Uncharacterized protein OS=Caenorhabditis elegans OX=6239 GN=C07A12.7 PE=1 SV=1	1xPhospho [T17]	1xPhospho [T17]	Q95QX5 1xPhospho [T192]; H2KYH5 1xPhospho [T192]	Q95QX5 1xPhospho [T192]; H2KYH5 1xPhospho [T192]	0.00189688	0.000311557	1	2	3	Q95QX5 [176-194]; H2KYH5 [176-194]	1	2063.05	360.4	105.4	115.8	18.3	0	0	193.867	6.1	31.7814	0.0878858	0.101383	0.0304498	0.0336651	0.00521314	0	0	0.055166	0.00173771	31.7463	0.0826026	0		121.99
2164	[K].EQEPAFEPEKLHETPPEPMEPQNFGESEAK.[A]	O44502	Conserved oligomeric Golgi complex subunit 8 OS=Caenorhabditis elegans OX=6239 GN=cogc-8 PE=3 SV=1	1xPhospho [T14]; 1xOxidation [M19]	1xPhospho [T14]; 1xOxidation [M19]	O44502 1xPhospho [T620]	O44502 1xPhospho [T620]	0.0270714	0.00058773	1	1	3	O44502 [607-636]	1	3547.52	538.1	34.3	0	27.7	0	0	190.8	9.23333	20.6643	0.35607	0.229215	0.0149845	0	0.0119138	0	0	0.0813999	0.00397128	20.4972	0.355281	0		95.98
502	[K].TTTTTTTVTHEHFEPEDPPSDEHVVESER.[Y]	Q17490	Uncharacterized protein OS=Caenorhabditis elegans OX=6239 GN=unc-44 PE=1 SV=2	1xPhospho [S20]	1xPhospho [S20]	Q17490 1xPhospho [S4798]	Q17490 1xPhospho [S4798]	6.10572e-06	0	1	1	3	Q17490 [4779-4807]	0	3388.45	306.8	81.7	180.4	17.9	0	13.2	189.633	10.3667	18.2926	0.0517685	1.92429	0.526086	1.16942	0.113637	0	0.08189	1.2066	0.0651756	18.513	0.0480689	0		81.15
1002	[R].RVSDSGIEDVMKNDEQR.[R]	Q18968	SREBP Cleavage activating Protein (SCAP) homolog OS=Caenorhabditis elegans OX=6239 GN=scp-1 PE=1 SV=3	1xPhospho [S]	1xPhospho [S3; S5]	Q18968 1xPhospho [S]	Q18968 1xPhospho [S483; S485]	0.000233596	0.000311557	1	1	3	Q18968 [481-497]	2	2057.9	249.3	156.4	159	35.3	0	0	188.233	11.7667	15.9972	0.00572467	0.214896	0.138418	0.141715	0.030749	0	0	0.165009	0.0102497	16.099	0.00457778	0		87.26
2098	[R].SFYIDAVCGEEESPITDDGK.[L]	Q09299	Putative RNA-binding protein EEED8.10 OS=Caenorhabditis elegans OX=6239 GN=EEED8.10 PE=4 SV=3	1xCarbamidomethyl [C8]; 1xPhospho [S/T/Y]	1xCarbamidomethyl [C8]; 1xPhospho [S1; Y3; S13; T16]	Q09299 1xPhospho [S/T]	Q09299 1xPhospho [S714; T717]	0.0224287	0.00058773	1	1	3	Q09299 [702-721]	0	2311.93	176.5	136.5	249.7	0	0	37.3	187.567	12.4333	15.0858	0.00777523	0.0817524	0.0648981	0.119555	0	0	0.0171133	0.0887351	0.00570442	15.5555	0.00836896	0		108.73
1948	[K].TMADLTIADSDNDEEGVDTNKEEPKQPPTR.[I]	P91494	Uncharacterized protein OS=Caenorhabditis elegans OX=6239 GN=CELE_T23H2.3 PE=1 SV=3	1xPhospho [S/T]	1xPhospho [T6; S10]	P91494 1xPhospho [S/T]	P91494 1xPhospho [T790; S794]	0.0140002	0.000311557	1	1	3	P91494 [785-814]	2	3396.48	316.2	66	176.8	0	0	41	186.333	13.6667	13.6341	0.0790299	0.203894	0.0437094	0.117858	0	0	0.0261921	0.121821	0.00873071	13.9531	0.0742712	0		85.78
2710	[R].RFETEESIEKPTVIR.[M]	Q09221	Copine family protein 2 OS=Caenorhabditis elegans OX=6239 GN=cpna-2 PE=2 SV=4	1xPhospho [T/S]	1xPhospho [T4; S7]	Q09221 1xPhospho [S/T]	Q09221 1xPhospho [T827; S830]	0.117671	0.0071699	1	1	3	Q09221 [824-838]	1	1913.94	360	84.2	113.3	42.5	0	0	185.833	14.1667	13.1176	0.124814	0.156031	0.0374641	0.0507752	0.0186224	0	0	0.0814234	0.00620747	13.117	0.118969	0		84.59
340	[K].EKTNENSPETVHLIEKDETAR.[T]	H8ESD5	Na-K-Cl Cotransporter homolog OS=Caenorhabditis elegans OX=6239 GN=nkcc-1 PE=1 SV=1	1xPhospho [S/T]	1xPhospho [T3; S7]	H8ESD5 1xPhospho [T/S]; G5EFE5 1xPhospho [T/S]; E9P898 1xPhospho [T/S]; G5EEQ4 1xPhospho [T/S]; L8E912 1xPhospho [T/S]; E9P897 1xPhospho [T/S]; H8ESD4 1xPhospho [T/S]	H8ESD5 1xPhospho [T915; S919]; G5EFE5 1xPhospho [T915; S919]; E9P898 1xPhospho [T253; S257]; G5EEQ4 1xPhospho [T915; S919]; L8E912 1xPhospho [T893; S897]; E9P897 1xPhospho [T575; S579]; H8ESD4 1xPhospho [T891; S895]	7.32732e-07	0	1	7	2	H8ESD5 [913-933]; G5EFE5 [913-933]; E9P898 [251-271]; G5EEQ4 [913-933]; L8E912 [891-911]; E9P897 [573-593]; H8ESD4 [889-909]	2	2520.16	321.7	163.1	115.2	0	0	0	200	0	#DIV/0!	0.0327425	0.249722	0.129983	0.0924717	0	0	0	0.157392	0	#DIV/0!	0.0293989	0		76.22
987	[R].HVHDSEDGPVVEER.[T]	Q17490	Uncharacterized protein OS=Caenorhabditis elegans OX=6239 GN=unc-44 PE=1 SV=2	1xPhospho [S5]	1xPhospho [S5]	V6CLS7 1xPhospho [S847]; V6CLR6 1xPhospho [S853]; Q8MQG0 1xPhospho [S1680]; Q5TYL5 1xPhospho [S666]; Q5TYL6 1xPhospho [S776]; Q17490 1xPhospho [S1686]; Q7JP86 1xPhospho [S1686]; G5ECZ1 1xPhospho [S1680]	V6CLS7 1xPhospho [S847]; V6CLR6 1xPhospho [S853]; Q8MQG0 1xPhospho [S1680]; Q5TYL5 1xPhospho [S666]; Q5TYL6 1xPhospho [S776]; Q17490 1xPhospho [S1686]; Q7JP86 1xPhospho [S1686]; G5ECZ1 1xPhospho [S1680]	0.000215326	0.000311557	1	8	2	V6CLS7 [843-856]; V6CLR6 [849-862]; Q8MQG0 [1676-1689]; Q5TYL5 [662-675]; Q5TYL6 [772-785]; Q17490 [1682-1695]; Q7JP86 [1682-1695]; G5ECZ1 [1676-1689]	0	1684.7	164.1	240.2	195.7	0	0	0	200	0	#DIV/0!	0.000822279	0.155634	0.233869	0.191945	0	0	0	0.193816	0	#DIV/0!	0.00101612	0		61.44
1123	[R].SSVEPEILEHPVKSESDKEEK.[T]	H2KZQ8	Protein transport protein sec16 OS=Caenorhabditis elegans OX=6239 GN=CELE_F13B9.1 PE=1 SV=1	1xPhospho [S]	1xPhospho [S14; S16]	Q95ZV3 1xPhospho [S]; H2KZQ8 1xPhospho [S]; A0A4V0IM30 1xPhospho [S]; A0A4V0IKE4 1xPhospho [S]; H2KZQ9 1xPhospho [S]; A0A4V0IKA6 1xPhospho [S]	Q95ZV3 1xPhospho [S355; S357]; H2KZQ8 1xPhospho [S355; S357]; A0A4V0IM30 1xPhospho [S355; S357]; A0A4V0IKE4 1xPhospho [S314; S316]; H2KZQ9 1xPhospho [S355; S357]; A0A4V0IKA6 1xPhospho [S314; S316]	0.000446049	0.000311557	1	6	2	Q95ZV3 [342-362]; H2KZQ8 [342-362]; A0A4V0IM30 [342-362]; A0A4V0IKE4 [301-321]; H2KZQ9 [342-362]; A0A4V0IKA6 [301-321]	2	2476.15	384.7	99.6	115.7	0	0	0	200	0	#DIV/0!	0.0965708	0.322209	0.0856218	0.10016	0	0	0	0.16933	0	#DIV/0!	0.0914336	0		78.2
1279	[R].GKSENGSLPDLIEKR.[E]	V6CJ50	Leucine-rich repeat protein soc-2 OS=Caenorhabditis elegans OX=6239 GN=soc-2 PE=1 SV=1	1xPhospho [S]	1xPhospho [S3; S7]	V6CJ50 1xPhospho [S]	V6CJ50 1xPhospho [S77; S81]	0.000988775	0.000311557	1	1	2	V6CJ50 [75-89]	2	1722.84	288.2	152.6	159.2	0	0	0	200	0	#DIV/0!	0.0105699	0.0947422	0.051505	0.0541175	0	0	0	0.0667882	0	#DIV/0!	0.00883031	0		85.83
1378	[R].AKPEFITTFGGGADRDSDDEIKK.[E]	Q19854	DRY_EERY domain-containing protein OS=Caenorhabditis elegans OX=6239 GN=CELE_F28C1.1 PE=1 SV=2	1xPhospho [S17]	1xPhospho [S17]	Q19854 1xPhospho [S346]	Q19854 1xPhospho [S346]	0.00160037	0.000311557	1	1	2	Q19854 [330-352]	2	2577.19	552.6	38.2	9.1	0	0	0	199.967	0	#DIV/0!	0.320579	0.397601	0.02825	0.00679095	0	0	0	0.144214	0	#DIV/0!	0.319055	0		91.47
1379	[K].SWSPKHYELLHER.[I]	Q17693	Probable methylenetetrahydrofolate reductase OS=Caenorhabditis elegans OX=6239 GN=mthf-1 PE=3 SV=2	1xPhospho [S]	1xPhospho [S1; S3]	Q17693 1xPhospho [S]	Q17693 1xPhospho [S49; S51]	0.00160916	0.000311557	1	1	2	Q17693 [49-61]	1	1761.81	600	0	0	0	0	0	200	0	#DIV/0!	0.373901	0.0910584	0	0	0	0	0	0.0303528	0	#DIV/0!	0.373901	0		86.46
1466	[R].RSSAEKPIVVVPVTR.[D]	Q9U1Y5	Serine/threonine-protein kinase chk-2 OS=Caenorhabditis elegans OX=6239 GN=chk-2 PE=2 SV=2	1xPhospho [S]	1xPhospho [S2; S3]	Q9U1Y5 1xPhospho [S]	Q9U1Y5 1xPhospho [S10; S11]	0.00250998	0.000311557	1	1	2	Q9U1Y5 [9-23]	1	1717.94	400.6	103.2	96.2	0	0	0	200	0	#DIV/0!	0.116967	0.0682989	0.0180553	0.0169585	0	0	0	0.0344376	0	#DIV/0!	0.111744	0		80.64
1472	[R].GVPRTPPYENEHEHQDYQAPDDYNQGGYDDR.[F]	Q9U3S8	ZiNc Finger protein homolog OS=Caenorhabditis elegans OX=6239 GN=znf-207 PE=1 SV=1	1xPhospho [T5]	1xPhospho [T5]	Q93156 1xPhospho [T229]; Q9U3S8 1xPhospho [T229]	Q93156 1xPhospho [T229]; Q9U3S8 1xPhospho [T229]	0.00255171	0.000311557	1	2	2	Q93156 [225-255]; Q9U3S8 [225-255]	1	3742.51	385.7	40.4	173.9	0	0	0	200	0	#DIV/0!	0.117524	0.277196	0.0298028	0.129226	0	0	0	0.145408	0	#DIV/0!	0.113095	1		81.61
1626	[K].SLPRNSETPELHYTR.[G]	Q9U2D6	Calcineurin-interacting protein 2 OS=Caenorhabditis elegans OX=6239 GN=cnp-2 PE=1 SV=3	2xPhospho [S1; S6]	2xPhospho [S1; S6; T8]	Q9U2D6 2xPhospho [S614; S619]	Q9U2D6 2xPhospho [S614; S619]	0.00467748	0.000311557	1	1	2	Q9U2D6 [614-628]	1	1959.84	240.4	0	359.6	0	0	0	200	0	#DIV/0!	0.131573	0.117982	0	0.182457	0	0	0	0.100146	0	#DIV/0!	0.134103	0		81.06
1663	[R].KFEHGAPPPLSPVFEMK.[K]	Q6A2D2	Uncharacterized protein OS=Caenorhabditis elegans OX=6239 GN=hpo-34 PE=1 SV=1	1xPhospho [S11]; 1xOxidation [M16]	1xPhospho [S11]; 1xOxidation [M16]	K8FDY0 1xPhospho [S511]; Q6A2D2 1xPhospho [S511]; E3W743 1xPhospho [S420]; Q93636 1xPhospho [S511]; Q93637 1xPhospho [S496]	K8FDY0 1xPhospho [S511]; Q6A2D2 1xPhospho [S511]; E3W743 1xPhospho [S420]; Q93636 1xPhospho [S511]; Q93637 1xPhospho [S496]	0.00528176	0.000311557	1	5	2	K8FDY0 [501-517]; Q6A2D2 [501-517]; E3W743 [410-426]; Q93636 [501-517]; Q93637 [486-502]	1	2006.94	548.6	0	51.4	0	0	0	200	0	#DIV/0!	0.316687	0.13333	0	0.012923	0	0	0	0.048751	0	#DIV/0!	0.314834	0		95.39
1693	[R].KRNSNENDDDPMLTPGGDDTEK.[S]	A3QMB1	Protein Phosphatase, Mg2+/Mn2+ dependent OS=Caenorhabditis elegans OX=6239 GN=ppm-1.h PE=3 SV=2	1xPhospho [S4]	1xPhospho [S4]	A3QMB1 1xPhospho [S144]	A3QMB1 1xPhospho [S144]	0.00603099	0.000311557	1	1	2	A3QMB1 [141-162]	2	2528.02	238.8	361.2	0	0	0	0	200	0	#DIV/0!	0.132399	0.141219	0.219332	0	0	0	0	0.120184	0	#DIV/0!	0.134441	0		70.58
1743	[R].NSSSVLEECSSPSPVPPPRSPKPK.[K]	Q23419	TBC (Tre-2/Bub2/Cdc16) domain family OS=Caenorhabditis elegans OX=6239 GN=tbc-2 PE=1 SV=2	1xCarbamidomethyl [C9]; 1xPhospho [S20]	1xCarbamidomethyl [C9]; 1xPhospho [S20]	Q23419 1xPhospho [S156]	Q23419 1xPhospho [S156]	0.00727916	0.000311557	1	1	2	Q23419 [137-160]	1	2643.25	322.9	171.7	105.4	0	0	0	200	0	#DIV/0!	0.0359607	0.206319	0.112615	0.0696363	0	0	0	0.129524	0	#DIV/0!	0.0325951	0		75.74
1918	[K].VGLGAEPVGGVGNDVNSSDGEEKPVDPNALR.[Y]	Q23644	Zinc finger, HIT-type OS=Caenorhabditis elegans OX=6239 GN=zhit-3 PE=1 SV=2	1xPhospho [S]	1xPhospho [S17; S18]	Q23644 1xPhospho [S]	Q23644 1xPhospho [S169; S170]	0.0126699	0.000311557	1	1	2	Q23644 [153-183]	0	3128.45	368.8	86.9	144.3	0	0	0	200	0	#DIV/0!	0.0806683	0.113203	0.0273901	0.0457773	0	0	0	0.0621235	0	#DIV/0!	0.0758628	0		97.07
1925	[R].KCVVANESDRVSPILSR.[E]	O01556	Tyrosine-protein phosphatase OS=Caenorhabditis elegans OX=6239 GN=CELE_F47B3.7 PE=1 SV=1	1xCarbamidomethyl [C2]; 1xPhospho [S]	1xCarbamidomethyl [C2]; 1xPhospho [S8; S12]	O01556 1xPhospho [S]	O01556 1xPhospho [S13; S17]	0.0129541	0.000311557	1	1	2	O01556 [6-22]	2	2009.98	354	129	117	0	0	0	200	0	#DIV/0!	0.0603792	0.229969	0.0860472	0.0785558	0	0	0	0.131524	0	#DIV/0!	0.0558374	0		79.14
1934	[R].RVSLLEQEGVR.[F]	K8F7V7	Glutamine amidotransferase type-2 domain-containing protein OS=Caenorhabditis elegans OX=6239 GN=CELE_W07E11.1 PE=1 SV=1	1xPhospho [S3]	1xPhospho [S3]	K8F7V7 1xPhospho [S1882]; G5EF05 1xPhospho [S1872]	K8F7V7 1xPhospho [S1882]; G5EF05 1xPhospho [S1872]	0.0132447	0.000311557	1	2	2	K8F7V7 [1880-1890]; G5EF05 [1870-1880]	1	1365.69	312.7	159.9	127.4	0	0	0	200	0	#DIV/0!	0.0248724	0.311136	0.163341	0.131016	0	0	0	0.201831	0	#DIV/0!	0.0219585	0		84.04
1998	[K].EDDGKKTPTGDNILEAASVLDNR.[E]	Q21836	AristaLess (Drosophila homeodomain) Related OS=Caenorhabditis elegans OX=6239 GN=alr-1 PE=4 SV=1	1xPhospho [T]	1xPhospho [T7; T9]	Q21836 1xPhospho [T]	Q21836 1xPhospho [T81; T83]	0.0158172	0.000311557	1	1	2	Q21836 [75-97]	2	2538.17	342.7	117	140.2	0	0	0	199.967	0	#DIV/0!	0.0493269	0.0644477	0.0225971	0.0272656	0	0	0	0.0381035	0	#DIV/0!	0.0451167	0		112.4
2037	[K].SLSNLFSVDTR.[H]	Q20330	Intermediate Filament Organize OS=Caenorhabditis elegans OX=6239 GN=ifo-1 PE=1 SV=2	1xPhospho [S]	1xPhospho [S1; S3]	Q20330 1xPhospho [S]	Q20330 1xPhospho [S271; S273]	0.0182706	0.000311557	1	1	2	Q20330 [271-281]	0	1318.6	318.8	152.6	128.6	0	0	0	200	0	#DIV/0!	0.0287198	0.0384293	0.0188879	0.016032	0	0	0	0.0244497	0	#DIV/0!	0.0254944	0		118.02
2073	[K].SARLSLEEDEAPIDEKKPLNTESGPK.[S]	P90847	Uncharacterized protein OS=Caenorhabditis elegans OX=6239 GN=CELE_F26E4.4 PE=1 SV=1	1xPhospho [S]	1xPhospho [S1; S5]	P90847 1xPhospho [S]	P90847 1xPhospho [S173; S177]	0.0211028	0.00058773	1	1	2	P90847 [173-198]	2	2933.41	600	0	0	0	0	0	200	0	#DIV/0!	0.373901	0.223988	0	0	0	0	0	0.0746628	0	#DIV/0!	0.373901	0		85.68
2122	[R].TGASPVSVSYSVPMEVEATPK.[M]	Q9U202	RRM domain-containing protein OS=Caenorhabditis elegans OX=6239 GN=CELE_Y57G11C.9 PE=1 SV=2	1xPhospho [T/S]	1xPhospho [T1; S4]	Q9U203 1xPhospho [T/S]; Q9U202 1xPhospho [T/S]	Q9U203 1xPhospho [T356; S359]; Q9U202 1xPhospho [T356; S359]	0.0238371	0.00058773	1	2	2	Q9U203 [356-376]; Q9U202 [356-376]	0	2216.02	288.1	127.7	184.2	0	0	0	200	0	#DIV/0!	0.0130765	0.0804201	0.0366117	0.0531703	0	0	0	0.056734	0	#DIV/0!	0.0113138	0		106.61
2182	[R].KSSKNFDDSLNLGNMK.[F]	Q21430	PIX (PAK (p21-activated kinase) Interacting eXchange factor) homolog OS=Caenorhabditis elegans OX=6239 GN=pix-1 PE=1 SV=3	1xPhospho [S]	1xPhospho [S3; S9]	Q21430 1xPhospho [S]	Q21430 1xPhospho [S448; S454]	0.0287681	0.000871048	1	1	2	Q21430 [446-461]	2	1877.85	388.8	174.9	36.3	0	0	0	200	0	#DIV/0!	0.122863	0.0967582	0.0446938	0.00934241	0	0	0	0.0502648	0	#DIV/0!	0.11882	0		90.74
2196	[R].EILGLSPDKVKPNSDDKTK.[T]	G5EBK0	DEP domain-containing protein OS=Caenorhabditis elegans OX=6239 GN=CELE_T08A11.1 PE=1 SV=1	1xPhospho [S6]	1xPhospho [S6]	G5EBK0 1xPhospho [S775]	G5EBK0 1xPhospho [S775]	0.0297374	0.000871048	1	1	2	G5EBK0 [770-788]	2	2164.09	466.3	79.3	54.4	0	0	0	200	0	#DIV/0!	0.208029	0.203054	0.0354536	0.0244762	0	0	0	0.0876611	0	#DIV/0!	0.203848	0		86.69
2207	[K].KDSGEHAEPSNVGFVVR.[R]	Q9TZK3	Uncharacterized protein OS=Caenorhabditis elegans OX=6239 GN=CELE_F40H3.2 PE=1 SV=2	1xPhospho [S3]	1xPhospho [S3]	Q9TZK3 1xPhospho [S94]	Q9TZK3 1xPhospho [S94]	0.0305697	0.00111142	1	1	2	Q9TZK3 [92-108]	1	1907.86	281.8	154	164.2	0	0	0	200	0	#DIV/0!	0.0081762	0.119805	0.067237	0.0721888	0	0	0	0.0864104	0	#DIV/0!	0.00671564	0		80.45
2242	[K].TVAVHSDVDSNSLHVK.[M]	Q19842	Propionyl-CoA carboxylase alpha chain, mitochondrial OS=Caenorhabditis elegans OX=6239 GN=pcca-1 PE=1 SV=1	1xPhospho [S]	1xPhospho [S10; S12]	Q19842 1xPhospho [S]	Q19842 1xPhospho [S84; S86]	0.0333903	0.00111142	1	1	2	Q19842 [75-90]	0	1787.83	600	0	0	0	0	0	200	0	#DIV/0!	0.373901	0.231258	0	0	0	0	0	0.0770861	0	#DIV/0!	0.373901	0		69.6
2294	[R].SFPMIHGGQEVR.[K]	G5EC02	Na/Ca eXchangers OS=Caenorhabditis elegans OX=6239 GN=ncx-5 PE=3 SV=1	1xPhospho [S1]	1xPhospho [S1]	G5EC02 1xPhospho [S296]	G5EC02 1xPhospho [S296]	0.0387401	0.00111142	1	1	2	G5EC02 [296-307]	0	1437.63	327.8	224.8	47.4	0	0	0	200	0	#DIV/0!	0.0710292	0.187686	0.132186	0.0280491	0	0	0	0.115974	0	#DIV/0!	0.068316	0		90.36
2392	[R].AISGNLETDFNFDEPEPQHR.[R]	Q8MQA1	Voltage-dependent L-type calcium channel subunit alpha OS=Caenorhabditis elegans OX=6239 GN=egl-19 PE=1 SV=1	1xPhospho [S/T]	1xPhospho [S3; T8]	Q8MQA1 1xPhospho [T/S]; G5EG02 1xPhospho [T/S]	Q8MQA1 1xPhospho [S1562; T1567]; G5EG02 1xPhospho [S1562; T1567]	0.0482337	0.00240116	1	2	2	Q8MQA1 [1560-1579]; G5EG02 [1560-1579]	0	2396.02	364.7	147.7	87.6	0	0	0	200	0	#DIV/0!	0.07628	0.0755545	0.0314083	0.0187521	0	0	0	0.041905	0	#DIV/0!	0.0716751	0		112.72
2416	[R].GTSFDHDDHFELPTETGR.[V]	Q93380	Putative potassium channel regulatory protein unc-93 OS=Caenorhabditis elegans OX=6239 GN=unc-93 PE=1 SV=4	1xPhospho [S/T]	1xPhospho [T2; S3]	Q93380 1xPhospho [S/T]	Q93380 1xPhospho [T154; S155]	0.0526322	0.00316673	1	1	2	Q93380 [153-170]	0	2140.86	344.5	89.4	166.2	0	0	0	200.033	0	#DIV/0!	0.0571381	0.0936809	0.0249526	0.0467262	0	0	0	0.0551199	0	#DIV/0!	0.0530935	0		96.59
2464	[R].IDSEIDEK.[R]	H2L049	Uncharacterized protein OS=Caenorhabditis elegans OX=6239 GN=CELE_F46H5.7 PE=4 SV=2	1xPhospho [S3]	1xPhospho [S3]	H2L049 1xPhospho [S225]; H2L048 1xPhospho [S225]; Q8MQ42 1xPhospho [S225]	H2L049 1xPhospho [S225]; H2L048 1xPhospho [S225]; Q8MQ42 1xPhospho [S225]	0.0606149	0.00335146	1	3	2	H2L049 [223-230]; H2L048 [223-230]; Q8MQ42 [223-230]	0	1028.42	224.1	162.6	213.4	0	0	0	200.033	0	#DIV/0!	0.000457505	0.225925	0.168316	0.222433	0	0	0	0.205558	0	#DIV/0!	0.000385055	0		65.09
2470	[K].VSTVSEPSTSSGPSGGFNQNVSSPAGIPR.[V]	H2KYJ8	Nuclear Hormone Receptor family OS=Caenorhabditis elegans OX=6239 GN=nhr-66 PE=1 SV=1	1xPhospho [S]	1xPhospho [S22; S23]	W6RT76 1xPhospho [S]; Q5W611 1xPhospho [S]; W6RQQ7 1xPhospho [S]; H2KYJ8 1xPhospho [S]; W6SB62 1xPhospho [S]; H2KYJ7 1xPhospho [S]; W6RRP4 1xPhospho [S]; W6RT69 1xPhospho [S]; Q8MXH0 1xPhospho [S]; W6RXQ9 1xPhospho [S]	W6RT76 1xPhospho [S187; S188]; Q5W611 1xPhospho [S318; S319]; W6RQQ7 1xPhospho [S316; S317]; H2KYJ8 1xPhospho [S392; S393]; W6SB62 1xPhospho [S390; S391]; H2KYJ7 1xPhospho [S236; S237]; W6RRP4 1xPhospho [S176; S177]; W6RT69 1xPhospho [S178; S179]; Q8MXH0 1xPhospho [S185; S186]; W6RXQ9 1xPhospho [S238; S239]	0.0622776	0.00351026	1	10	2	W6RT76 [166-194]; Q5W611 [297-325]; W6RQQ7 [295-323]; H2KYJ8 [371-399]; W6SB62 [369-397]; H2KYJ7 [215-243]; W6RRP4 [155-183]; W6RT69 [157-185]; Q8MXH0 [164-192]; W6RXQ9 [217-245]	0	2883.32	382.3	207.4	10.3	0	0	0	200	0	#DIV/0!	0.136193	0.107476	0.0598481	0.00299873	0	0	0	0.0567741	0	#DIV/0!	0.133281	0		92
2476	[R].RISVEQLHPMR.[N]	Q9U2F1	R3H-assoc domain-containing protein OS=Caenorhabditis elegans OX=6239 GN=CELE_Y46G5A.18 PE=1 SV=1	1xPhospho [S3]	1xPhospho [S3]	Q9U2F1 1xPhospho [S44]; A5HWA5 1xPhospho [S44]	Q9U2F1 1xPhospho [S44]; A5HWA5 1xPhospho [S44]	0.0636389	0.00351026	1	2	2	Q9U2F1 [42-52]; A5HWA5 [42-52]	1	1445.71	420.6	130.4	48.9	0	0	0	199.967	0	#DIV/0!	0.150947	0.149452	0.0475886	0.0179798	0	0	0	0.0716734	0	#DIV/0!	0.146229	0		81.63
2544	[R].LIQKDSIGSGHPDYSVQTPVR.[S]	Q95QA3	Uncharacterized protein OS=Caenorhabditis elegans OX=6239 GN=tag-232 PE=1 SV=1	1xPhospho [S]	1xPhospho [S6; S9]	Q95QA3 1xPhospho [S]	Q95QA3 1xPhospho [S343; S346]	0.0776412	0.00420552	1	1	2	Q95QA3 [338-358]	1	2377.15	341.4	132.1	126.6	0	0	0	200.033	0	#DIV/0!	0.0473797	0.161898	0.0643227	0.0620534	0	0	0	0.0960914	0	#DIV/0!	0.0432505	0		82.94
2545	[K].SVTPSEKSLPRNSETPELHYTR.[G]	Q9U2D6	Calcineurin-interacting protein 2 OS=Caenorhabditis elegans OX=6239 GN=cnp-2 PE=1 SV=3	2xPhospho [S8; S]	2xPhospho [S5; S8; S13]	Q9U2D6 2xPhospho [S614; S]	Q9U2D6 2xPhospho [S611; S614; S619]	0.0776412	0.00420552	1	1	2	Q9U2D6 [607-628]	2	2688.21	484.6	0	115.4	0	0	0	200	0	#DIV/0!	0.242987	0.0988469	0	0.0243466	0	0	0	0.0410645	0	#DIV/0!	0.239398	0		82.25
2569	[R].VESKPPGEKTSTEPEETGVGKAPIQTSEGLEK.[L]	Q18788	Mannosyl-oligosaccharide 1,2-alpha-mannosidase C52E4.5 OS=Caenorhabditis elegans OX=6239 GN=C52E4.5 PE=1 SV=1	1xPhospho [T/S]	1xPhospho [T10; S11]	Q18788 1xPhospho [S/T]	Q18788 1xPhospho [T100; S101]	0.0836585	0.004674	1	1	2	Q18788 [91-122]	2	3419.65	523.1	0	76.9	0	0	0	200	0	#DIV/0!	0.287277	0.146978	0	0.0223342	0	0	0	0.0564374	0	#DIV/0!	0.284675	0		76.34
2583	[R].AHFVDSSERYTASKK.[G]	Q19523	Adenylyl CYclase OS=Caenorhabditis elegans OX=6239 GN=acy-1 PE=1 SV=1	1xPhospho [S/Y/T]	1xPhospho [S6; S7; Y10; T11; S13]	Q19523 1xPhospho [S]	Q19523 1xPhospho [S732; S733]	0.0868278	0.00509829	1	1	2	Q19523 [727-741]	2	1805.82	215	189.3	195.7	0	0	0	200	0	#DIV/0!	1.32172e-05	0.114311	0.103347	0.107582	0	0	0	0.108413	0	#DIV/0!	4.48341e-06	0		64.19
2641	[K].FISGAALENSDDESESADRDPNIIR.[G]	A0A061AD47	Uncharacterized protein OS=Caenorhabditis elegans OX=6239 GN=tag-273 PE=1 SV=1	1xPhospho [S10]	1xPhospho [S3; S10]	Q86CZ7 1xPhospho [S353]; H2L2L1 1xPhospho [S353]; O18221 1xPhospho [S68]; A0A061AE99 1xPhospho [S353]; A0A061AD47 1xPhospho [S361]	Q86CZ7 1xPhospho [S353]; H2L2L1 1xPhospho [S353]; O18221 1xPhospho [S68]; A0A061AE99 1xPhospho [S353]; A0A061AD47 1xPhospho [S361]	0.0990783	0.00615505	1	5	2	Q86CZ7 [344-368]; H2L2L1 [344-368]; O18221 [59-83]; A0A061AE99 [344-368]; A0A061AD47 [352-376]	1	2801.23	220.3	104.6	275.1	0	0	0	200	0	#DIV/0!	0.0164049	0.1735	0.0845933	0.223962	0	0	0	0.160685	0	#DIV/0!	0.0168997	0		97.21
2645	[K].AADHIAPPITPHPFTK.[L]	P91871	Fatty Acid SyNthase OS=Caenorhabditis elegans OX=6239 GN=fasn-1 PE=1 SV=2	1xPhospho [T10]	1xPhospho [T10]	P91871 1xPhospho [T451]	P91871 1xPhospho [T451]	0.100124	0.00615505	1	1	2	P91871 [442-457]	0	1792.88	468.5	112.1	19.4	0	0	0	200	0	#DIV/0!	0.217808	0.0773256	0.0189937	0.00330286	0	0	0	0.0332074	0	#DIV/0!	0.214334	0		88.93
2722	[R].SGSLGIPFVPEEDVK.[Q]	G5EED8	Tryptophan hydroxylase OS=Caenorhabditis elegans OX=6239 GN=tph-1 PE=1 SV=1	1xPhospho [S]	1xPhospho [S1; S3]	G5EED8 1xPhospho [S]	G5EED8 1xPhospho [S47; S49]	0.121997	0.0071699	1	1	2	G5EED8 [47-61]	0	1653.78	159.6	139.5	300.9	0	0	0	200	0	#DIV/0!	0.0169832	0.0139216	0.0124941	0.0271279	0	0	0	0.0178479	0	#DIV/0!	0.0185952	0		121.85
2731	[R].RQQDGEYDSVSISSSLVNK.[N]	H2KZA6	PID domain-containing protein OS=Caenorhabditis elegans OX=6239 GN=CELE_R148.5 PE=1 SV=1	1xPhospho [S]	1xPhospho [S14; S15]	Q8ITY9 1xPhospho [S]; H2KZA6 1xPhospho [S]	Q8ITY9 1xPhospho [S229; S230]; H2KZA6 1xPhospho [S229; S230]	0.124533	0.00737936	1	2	2	Q8ITY9 [216-234]; H2KZA6 [216-234]	1	2191.99	422.5	160.6	16.9	0	0	0	200	0	#DIV/0!	0.167377	0.114977	0.0448761	0.00475415	0	0	0	0.054869	0	#DIV/0!	0.163671	0		90.38
2747	[K].KGSIDGHMLPHEIDQPR.[Q]	O61967	Protein lap1 OS=Caenorhabditis elegans OX=6239 GN=let-413 PE=1 SV=3	1xPhospho [S3]; 1xOxidation [M8]	1xPhospho [S3]; 1xOxidation [M8]	O61967 1xPhospho [S487]	O61967 1xPhospho [S487]	0.127768	0.00778953	1	1	2	O61967 [485-501]	1	2025.92	600	0	0	0	0	0	200	0	#DIV/0!	0.373901	0.0781979	0	0	0	0	0	0.026066	0	#DIV/0!	0.373901	0		77.42
2774	[R].HKQQESFDLEEHPIPVESEAMR.[Q]	Q9GN62	Serine/threonine-protein kinase par-4 OS=Caenorhabditis elegans OX=6239 GN=par-4 PE=1 SV=2	1xPhospho [S6]	1xPhospho [S6]	Q9GN62 1xPhospho [S127]	Q9GN62 1xPhospho [S127]	0.137922	0.00836519	1	1	2	Q9GN62 [122-143]	1	2716.21	600	0	0	0	0	0	200	0	#DIV/0!	0.373901	0.0850701	0	0	0	0	0	0.0283567	0	#DIV/0!	0.373901	0		97.09
2070	[R].HSVASVQEEDDDDDEKSELGDFAKK.[A]	Q17490	Uncharacterized protein OS=Caenorhabditis elegans OX=6239 GN=unc-44 PE=1 SV=2	1xPhospho [S]	1xPhospho [S5; S17]	Q17490 1xPhospho [S]	Q17490 1xPhospho [S2208; S2220]	0.0207549	0.00058773	1	1	2	Q17490 [2204-2228]	2	2873.2	317.9	113.8	154.2	14	0	0	195.3	4.66667	41.85	0.0381573	0.485111	0.17829	0.243297	0.0216587	0	0	0.302233	0.00721957	41.863	0.0344788	0		82
2776	[K].EVHVPVEEDVQISPVHSETSVSEK.[Q]	Q17490	Uncharacterized protein OS=Caenorhabditis elegans OX=6239 GN=unc-44 PE=1 SV=2	2xPhospho [S13; S17]	2xPhospho [S13; S17]	Q17490 2xPhospho [S4641; S4645]	Q17490 2xPhospho [S4641; S4645]	0.137922	0.00836519	1	1	2	Q17490 [4629-4652]	0	2820.24	455	84.6	45	0	0	15.4	194.867	5.13333	37.961	0.220138	0.342885	0.0654413	0.0350244	0	0	0.0115397	0.147784	0.00384658	38.4195	0.215906	0		93.86
1647	[K].GIEQMLTPDAFAK.[Q]	H2L2C2	SIPA (Vertebrate Signal-Induced Proliferation-Associated) homolog OS=Caenorhabditis elegans OX=6239 GN=sipa-1 PE=1 SV=1	1xPhospho [T7]	1xPhospho [T7]	A0A486WYD5 1xPhospho [T813]; A0A486WWL8 1xPhospho [T813]; G5EBQ9 1xPhospho [T813]; H2L2C2 1xPhospho [T822]; A0A486WXF2 1xPhospho [T822]; L8E7Y6 1xPhospho [T822]; A0A486WXR6 1xPhospho [T813]; G5EBY5 1xPhospho [T822]; H2L2C1 1xPhospho [T822]; A0A486WX54 1xPhospho [T822]; A0A486WWS2 1xPhospho [T813]; A0A486WTR7 1xPhospho [T813]; H2L2C3 1xPhospho [T822]	A0A486WYD5 1xPhospho [T813]; A0A486WWL8 1xPhospho [T813]; G5EBQ9 1xPhospho [T813]; H2L2C2 1xPhospho [T822]; A0A486WXF2 1xPhospho [T822]; L8E7Y6 1xPhospho [T822]; A0A486WXR6 1xPhospho [T813]; G5EBY5 1xPhospho [T822]; H2L2C1 1xPhospho [T822]; A0A486WX54 1xPhospho [T822]; A0A486WWS2 1xPhospho [T813]; A0A486WTR7 1xPhospho [T813]; H2L2C3 1xPhospho [T822]	0.00502559	0.000311557	1	13	2	A0A486WYD5 [807-819]; A0A486WWL8 [807-819]; G5EBQ9 [807-819]; H2L2C2 [816-828]; A0A486WXF2 [816-828]; L8E7Y6 [816-828]; A0A486WXR6 [807-819]; G5EBY5 [816-828]; H2L2C1 [816-828]; A0A486WX54 [816-828]; A0A486WWS2 [807-819]; A0A486WTR7 [807-819]; H2L2C3 [816-828]	0	1500.68	206.4	159.6	212.8	21.2	0	0	192.933	7.06667	27.3019	0.000517708	0.0652464	0.0518037	0.0695386	0.00677492	0	0	0.0621962	0.00225831	27.5411	0.000494685	0		118.05
1194	[K].GPGGRSSPLPDEEVLLDKK.[H]	O45678	Vesicular NUcleotide Transporte OS=Caenorhabditis elegans OX=6239 GN=vnut-1 PE=1 SV=1	1xPhospho [S]	1xPhospho [S6; S7]	O45678 1xPhospho [S]	O45678 1xPhospho [S216; S217]	0.000649527	0.000311557	1	1	2	O45678 [211-229]	2	2074.02	403	126.9	45.8	24.3	0	0	191.9	8.1	23.6914	0.165265	0.187594	0.060665	0.0220627	0.0114155	0	0	0.0901074	0.00380516	23.6803	0.160357	0		90.53
2239	[R].GRAHSHDQDSPLPYNEEIAK.[L]	O45087	DYnein Chain, light Intermediate OS=Caenorhabditis elegans OX=6239 GN=dyci-1 PE=1 SV=1	2xPhospho [S5; S10]	2xPhospho [S5; S10]	O45087 2xPhospho [S169; S174]	O45087 2xPhospho [S169; S174]	0.0332067	0.00111142	1	1	2	O45087 [165-184]	1	2424	286.8	144.5	144.3	24.5	0	0	191.867	8.16667	23.4939	0.0188745	0.408848	0.211464	0.212677	0.0352389	0	0	0.277663	0.0117463	23.6383	0.0162577	0		75.42
1012	[K].QVPAPVVVAQESPILK.[R]	H8W3Y2	FERM domain (Protein4.1-ezrin-radixin-moesin) family OS=Caenorhabditis elegans OX=6239 GN=frm-5.1 PE=1 SV=1	1xPhospho [S12]	1xPhospho [S12]	A0A4V0IJV5 1xPhospho [S435]; A0A4V0IMZ6 1xPhospho [S433]; Q33BL4 1xPhospho [S614]; A0A4V0IJR4 1xPhospho [S435]; H8W3Y2 1xPhospho [S614]; A0A4V0IK98 1xPhospho [S433]	A0A4V0IJV5 1xPhospho [S435]; A0A4V0IMZ6 1xPhospho [S433]; Q33BL4 1xPhospho [S614]; A0A4V0IJR4 1xPhospho [S435]; H8W3Y2 1xPhospho [S614]; A0A4V0IK98 1xPhospho [S433]	0.000246632	0.000311557	1	6	2	A0A4V0IJV5 [424-439]; A0A4V0IMZ6 [422-437]; Q33BL4 [603-618]; A0A4V0IJR4 [424-439]; H8W3Y2 [603-618]; A0A4V0IK98 [422-437]	0	1754.95	238.4	141	194.3	12	0	14.3	191.233	8.76667	21.8137	0.00305903	0.155919	0.0946757	0.131341	0.00791918	0	0.00927196	0.127312	0.00573038	22.217	0.00251931	0		104.04
1823	[R].LITPVLDADESK.[S]	Q18550	Uncharacterized protein OS=Caenorhabditis elegans OX=6239 GN=C39H7.4 PE=1 SV=1	1xPhospho [T3]	1xPhospho [T3; S11]	Q18550 1xPhospho [T168]	Q18550 1xPhospho [T168]	0.00954906	0.000311557	1	1	2	Q18550 [166-177]	0	1380.67	224.6	189.2	160	0	26.2	0	191.267	8.73333	21.9008	0.000898883	0.0772657	0.0668011	0.0569025	0	0.00933862	0	0.0669898	0.00311287	21.5202	0.000657526	0		102.93
2589	[K].FLKQESCQEISNEPEVDYYSDLQEK.[L]	Q17490	Uncharacterized protein OS=Caenorhabditis elegans OX=6239 GN=unc-44 PE=1 SV=2	1xCarbamidomethyl [C7]; 1xPhospho [S]	1xCarbamidomethyl [C7]; 1xPhospho [S6; S11]	Q17490 1xPhospho [S]	Q17490 1xPhospho [S6166; S6171]	0.0886886	0.00509829	1	1	2	Q17490 [6161-6185]	1	3158.35	250	53.8	260.2	0	0	36.1	188	12.0333	15.6233	0.0614006	0.110825	0.0244665	0.119233	0	0	0.0158447	0.0848413	0.00528157	16.0636	0.0608128	0		104.78
1546	[R].LKHTSPADSNADSLFK.[I]	Q8MYM6	REPS (RalBP1-associated Eps domain-containing protein) homolog OS=Caenorhabditis elegans OX=6239 GN=reps-1 PE=1 SV=2	1xPhospho [T/S]	1xPhospho [T4; S5]	Q8MYM6 1xPhospho [T/S]	Q8MYM6 1xPhospho [T33; S34]	0.00353063	0.000311557	1	1	2	Q8MYM6 [30-45]	1	1810.84	256.6	170.2	137.1	16.7	19.4	0	187.967	12.0333	15.6205	0.00822698	0.340781	0.232104	0.188272	0.0224056	0.0267474	0	0.253719	0.0163843	15.4855	0.00674417	0		78.96
2578	[R].TGGSVSSDAPSSKDILDVK.[L]	A0A4V0IKJ4	RaBConnectin related OS=Caenorhabditis elegans OX=6239 GN=rbc-1 PE=4 SV=1	2xPhospho [S6; S]	2xPhospho [S4; S6; S7]	A0A4V0ILV9 2xPhospho [S456; S]; A0A4V0IM91 2xPhospho [S456; S]; A0A4V0INT8 2xPhospho [S456; S]; J7S122 2xPhospho [S456; S]; A0A4V0IKJ4 2xPhospho [S456; S]; A0A4V0IL12 2xPhospho [S456; S]; A0A4V0IKG1 2xPhospho [S456; S]; D6R8W9 2xPhospho [S456; S]	A0A4V0ILV9 2xPhospho [S454; S456; S457]; A0A4V0IM91 2xPhospho [S454; S456; S457]; A0A4V0INT8 2xPhospho [S454; S456; S457]; J7S122 2xPhospho [S454; S456; S457]; A0A4V0IKJ4 2xPhospho [S454; S456; S457]; A0A4V0IL12 2xPhospho [S454; S456; S457]; A0A4V0IKG1 2xPhospho [S454; S456; S457]; D6R8W9 2xPhospho [S454; S456; S457]	0.0854561	0.00509829	1	8	2	A0A4V0ILV9 [451-469]; A0A4V0IM91 [451-469]; A0A4V0INT8 [451-469]; J7S122 [451-469]; A0A4V0IKJ4 [451-469]; A0A4V0IL12 [451-469]; A0A4V0IKG1 [451-469]; D6R8W9 [451-469]	1	2022.87	316.9	171.7	69.6	0	0	41.7	186.067	13.9	13.3861	0.0780247	0.111822	0.0622105	0.025388	0	0	0.0146031	0.0664734	0.0048677	13.656	0.0731669	0		92.69
1849	[R].AKPGVDQHDPDDSHEDAEAICTTNSQQSFGR.[R]	Q19991	Uncharacterized protein OS=Caenorhabditis elegans OX=6239 GN=CELE_F33H1.4 PE=1 SV=2	1xCarbamidomethyl [C21]; 1xPhospho [S13]	1xCarbamidomethyl [C21]; 1xPhospho [S13]	Q19991 1xPhospho [S1008]	Q19991 1xPhospho [S1008]	0.0103197	0.000311557	1	1	2	Q19991 [996-1026]	0	3492.44	361.5	84.6	110.7	43.2	0	0	185.6	14.4	12.8889	0.128131	0.25085	0.0602737	0.0793994	0.0302712	0	0	0.130174	0.0100904	12.9008	0.122255	0		75.27
782	[K].KADPTDEAGVEGAKSDDEDDEFLMK.[I]	O61845	Chromodomain and Helicase Domain protein OS=Caenorhabditis elegans OX=6239 GN=chd-7 PE=1 SV=3	1xPhospho [S15]	1xPhospho [T5; S15]	O61845 1xPhospho [S962]	O61845 1xPhospho [S962]	6.18444e-05	0	1	1	1	O61845 [948-972]	2	2792.15	546.9	0	53.1	0	0	0	200	0	#DIV/0!	0.314739	0.420328	0	0.0421493	0	0	0	0.154159	0	#DIV/0!	0.312923	0		91.49
1317	[R].RMSQEDMKDILDR.[V]	Q9U205	Uncharacterized protein OS=Caenorhabditis elegans OX=6239 GN=CELE_Y57G11C.32 PE=4 SV=3	1xPhospho [S3]	1xPhospho [S3]	Q9U205 1xPhospho [S781]	Q9U205 1xPhospho [S781]	0.00115231	0.000311557	1	1	1	Q9U205 [779-791]	2	1716.74	386.5	182.1	31.4	0	0	0	200	0	#DIV/0!	0.123855	0.145466	0.0703777	0.0122105	0	0	0	0.0760181	0	#DIV/0!	0.12005	0		91.79
1347	[R].QKSKSDQNLASNDDIVDNLGGMK.[R]	P23678	Kinesin-like protein unc-104 OS=Caenorhabditis elegans OX=6239 GN=unc-104 PE=1 SV=4	1xPhospho [S5]; 1xOxidation [M22]	1xPhospho [S5]; 1xOxidation [M22]	P23678 1xPhospho [S1416]	P23678 1xPhospho [S1416]	0.00135045	0.000311557	1	1	1	P23678 [1412-1434]	2	2573.15	600	0	0	0	0	0	200	0	#DIV/0!	0.373901	0.339079	0	0	0	0	0	0.113026	0	#DIV/0!	0.373901	0		86.03
1508	[R].RNIVDVDEGGNSESELEEPEKISHQQSSTR.[L]	P91276	Importin subunit alpha-2 OS=Caenorhabditis elegans OX=6239 GN=ima-2 PE=1 SV=1	1xPhospho [S12]	1xPhospho [S12]	P91276 1xPhospho [S69]	P91276 1xPhospho [S69]	0.00300952	0.000311557	1	1	1	P91276 [58-87]	2	3449.55	517	0	83	0	0	0	200	0	#DIV/0!	0.280212	0.258599	0	0.0429343	0	0	0	0.100511	0	#DIV/0!	0.277396	0		88.08
1674	[R].RQSEGEAVEIEFDNENQATIHAVK.[T]	B3WFV9	Anion exchange protein OS=Caenorhabditis elegans OX=6239 GN=abts-1 PE=1 SV=2	1xPhospho [S3]	1xPhospho [S3]	G5EC65 1xPhospho [S978]; B3WFV9 1xPhospho [S1074]; G5EDF4 1xPhospho [S1020]	G5EC65 1xPhospho [S978]; B3WFV9 1xPhospho [S1074]; G5EDF4 1xPhospho [S1020]	0.0054598	0.000311557	1	3	1	G5EC65 [976-999]; B3WFV9 [1072-1095]; G5EDF4 [1018-1041]	1	2794.27	600	0	0	0	0	0	200	0	#DIV/0!	0.373901	0.136307	0	0	0	0	0	0.0454358	0	#DIV/0!	0.373901	0		98.88
1675	[R].KGHSDNEQSVDGIDKIEAAANR.[V]	G5EE33	Adenylyl CYclase OS=Caenorhabditis elegans OX=6239 GN=acy-3 PE=1 SV=2	1xPhospho [S4]	1xPhospho [S4]	G5EE33 1xPhospho [S1061]	G5EE33 1xPhospho [S1061]	0.00552048	0.000311557	1	1	1	G5EE33 [1058-1079]	2	2434.1	387.5	86.3	126.2	0	0	0	200	0	#DIV/0!	0.101638	0.169646	0.0387899	0.0571109	0	0	0	0.0885157	0	#DIV/0!	0.0964836	0		85.05
1736	[R].HLSPVSEKTVDDEEEKR.[S]	Q21776	Mitotic checkpoint serine/threonine-protein kinase bub-1 OS=Caenorhabditis elegans OX=6239 GN=bub-1 PE=1 SV=1	1xPhospho [S3]	1xPhospho [S3]	Q21776 1xPhospho [S283]	Q21776 1xPhospho [S283]	0.00708047	0.000311557	1	1	1	Q21776 [281-297]	2	2077.94	264.9	115.1	220	0	0	0	200	0	#DIV/0!	0.0107725	0.0943413	0.0420899	0.080977	0	0	0	0.0724694	0	#DIV/0!	0.0098505	0		68.66
1789	[K].VPESTTPEPLSVDQERDMTPGEHELQVHQK.[H]	U4PEX3	Uncharacterized protein OS=Caenorhabditis elegans OX=6239 GN=CELE_Y77E11A.7 PE=1 SV=1	1xPhospho [S11]; 1xOxidation [M18]	1xPhospho [S11; T19]; 1xOxidation [M18]	U4PRS4 1xPhospho [S54]; U4PC14 1xPhospho [S54]; U4PEX3 1xPhospho [S54]; H2L0E0 1xPhospho [S54]	U4PRS4 1xPhospho [S54]; U4PC14 1xPhospho [S54]; U4PEX3 1xPhospho [S54]; H2L0E0 1xPhospho [S54]	0.00878739	0.000311557	1	4	1	U4PRS4 [44-73]; U4PC14 [44-73]; U4PEX3 [44-73]; H2L0E0 [44-73]	1	3509.59	600	0	0	0	0	0	200	0	#DIV/0!	0.373901	0.32173	0	0	0	0	0	0.107243	0	#DIV/0!	0.373901	0		82.93
1817	[K].ARRESQSIELSSLAPGTR.[V]	B3WFV9	Anion exchange protein OS=Caenorhabditis elegans OX=6239 GN=abts-1 PE=1 SV=2	2xPhospho [S5; S7]	2xPhospho [S5; S7]	G5EC65 2xPhospho [S16; S18]; B3WFV9 2xPhospho [S58; S60]; G5EDF4 2xPhospho [S58; S60]	G5EC65 2xPhospho [S16; S18]; B3WFV9 2xPhospho [S58; S60]; G5EDF4 2xPhospho [S58; S60]	0.0093916	0.000311557	1	3	1	G5EC65 [12-29]; B3WFV9 [54-71]; G5EDF4 [54-71]	2	2117.97	446.9	115	38.1	0	0	0	200	0	#DIV/0!	0.186048	0.111373	0.0294128	0.00981347	0	0	0	0.0501999	0	#DIV/0!	0.181858	0		89.36
1827	[R].SLPSLTASAPGNTLKEPLR.[S]	O61802	Uncharacterized protein OS=Caenorhabditis elegans OX=6239 GN=CELE_H11E01.3 PE=1 SV=2	1xPhospho [S1]	1xPhospho [S1]	O61802 1xPhospho [S163]	O61802 1xPhospho [S163]	0.00960214	0.000311557	1	1	1	O61802 [163-181]	1	2032.05	376	224	0	0	0	0	200	0	#DIV/0!	0.14099	0.0705257	0.0431342	0	0	0	0	0.0378866	0	#DIV/0!	0.138685	0		103.71
1870	[K].EQKLPTYQVIPPTPEKNTPR.[H]	Q9U2D6	Calcineurin-interacting protein 2 OS=Caenorhabditis elegans OX=6239 GN=cnp-2 PE=1 SV=3	1xPhospho [T13]	1xPhospho [T13]	Q9U2D6 1xPhospho [T139]	Q9U2D6 1xPhospho [T139]	0.0110296	0.000311557	1	1	1	Q9U2D6 [127-146]	2	2416.23	392.9	104.3	102.8	0	0	0	200	0	#DIV/0!	0.106795	0.212998	0.0580529	0.0576061	0	0	0	0.109553	0	#DIV/0!	0.101564	0		87.52
1926	[K].RESGHQVQIGNINACK.[T]	Q9N4J8	T-complex protein 1 subunit gamma OS=Caenorhabditis elegans OX=6239 GN=cct-3 PE=3 SV=3	1xCarbamidomethyl [C15]; 1xPhospho [S3]	1xCarbamidomethyl [C15]; 1xPhospho [S3]	Q9N4J8 1xPhospho [S20]	Q9N4J8 1xPhospho [S20]	0.0129541	0.000311557	1	1	1	Q9N4J8 [18-33]	1	1890.86	234.1	168.3	197.7	0	0	0	200.033	0	#DIV/0!	0.000463225	0.0931484	0.0687386	0.0813174	0	0	0	0.0810681	0	#DIV/0!	0.000326096	0		70.63
1954	[K].RFEESPVPSEKHHDQSSALPQESVSQPIEK.[E]	Q17490	Uncharacterized protein OS=Caenorhabditis elegans OX=6239 GN=unc-44 PE=1 SV=2	1xPhospho [S5]	1xPhospho [S5]	Q17490 1xPhospho [S3897]	Q17490 1xPhospho [S3897]	0.0141563	0.000311557	1	1	1	Q17490 [3893-3922]	2	3482.62	600	0	0	0	0	0	200	0	#DIV/0!	0.373901	0.221819	0	0	0	0	0	0.0739398	0	#DIV/0!	0.373901	0		79.2
2024	[R].RPPSEEPAPLEHLTQEEYER.[K]	Q564Z8	Uncharacterized protein OS=Caenorhabditis elegans OX=6239 GN=suds-3 PE=1 SV=1	1xPhospho [S4]	1xPhospho [S4]	Q564Z8 1xPhospho [S28]	Q564Z8 1xPhospho [S28]	0.017285	0.000311557	1	1	1	Q564Z8 [25-44]	0	2487.12	381.8	70.1	148	0	0	0	199.967	0	#DIV/0!	0.0996341	0.161026	0.030362	0.0645452	0	0	0	0.085311	0	#DIV/0!	0.094679	0		97.52
2056	[R].HRENTWTPENYPIVR.[V]	Q9U2D6	Calcineurin-interacting protein 2 OS=Caenorhabditis elegans OX=6239 GN=cnp-2 PE=1 SV=3	2xPhospho [T5; T7]	2xPhospho [T5; T7]	Q9U2D6 2xPhospho [T75; T77]	Q9U2D6 2xPhospho [T75; T77]	0.019636	0.00058773	1	1	1	Q9U2D6 [71-85]	1	2071.88	578.9	0	21.1	0	0	0	200	0	#DIV/0!	0.350875	0.138447	0	0.00521915	0	0	0	0.0478886	0	#DIV/0!	0.350102	0		93.42
2123	[K].KNSGDDGNGGGGEMSILLVK.[N]	Q01630	Protein unc-33 OS=Caenorhabditis elegans OX=6239 GN=unc-33 PE=2 SV=1	1xPhospho [S3]	1xPhospho [S3]	U4PE21 1xPhospho [S146]; Q01630 1xPhospho [S321]	U4PE21 1xPhospho [S146]; Q01630 1xPhospho [S321]	0.0238371	0.00058773	1	2	1	U4PE21 [144-163]; Q01630 [319-338]	1	2027.91	226.1	154.1	219.8	0	0	0	200	0	#DIV/0!	0.000966446	0.0595781	0.0417009	0.0598712	0	0	0	0.0537167	0	#DIV/0!	0.000865747	0		105.09
2155	[K].DTTPSTAADNDVSPSPSEPDTDAIK.[M]	A0A0K3AUP0	ELAV-Type RNA binding-protein family OS=Caenorhabditis elegans OX=6239 GN=etr-1 PE=1 SV=1	1xPhospho [T2]	1xPhospho [T2]	A7KQE9 1xPhospho [T33]; A8DYS3 1xPhospho [T33]; A8DYS1 1xPhospho [T33]; A8DYS0 1xPhospho [T33]; G5EF03 1xPhospho [T33]; A0A0K3AUP0 1xPhospho [T33]	A7KQE9 1xPhospho [T33]; A8DYS3 1xPhospho [T33]; A8DYS1 1xPhospho [T33]; A8DYS0 1xPhospho [T33]; G5EF03 1xPhospho [T33]; A0A0K3AUP0 1xPhospho [T33]	0.026188	0.00058773	1	6	1	A7KQE9 [32-56]; A8DYS3 [32-56]; A8DYS1 [32-56]; A8DYS0 [32-56]; G5EF03 [32-56]; A0A0K3AUP0 [32-56]	0	2611.09	223.9	218.6	157.5	0	0	0	200	0	#DIV/0!	0.00071746	0.144025	0.144372	0.104774	0	0	0	0.131057	0	#DIV/0!	0.000568008	0		78.09
2197	[R].RKESLDSEMEEEIR.[E]	Q9NB31	Serine/threonine-protein kinase cst-1 OS=Caenorhabditis elegans OX=6239 GN=cst-1 PE=1 SV=1	1xPhospho [S4]	1xPhospho [S4; S7]	Q9NB31 1xPhospho [S463]	Q9NB31 1xPhospho [S463]	0.0297374	0.000871048	1	1	1	Q9NB31 [460-473]	2	1830.79	326.5	204.6	68.9	0	0	0	200	0	#DIV/0!	0.0547583	0.231108	0.148725	0.050398	0	0	0	0.14341	0	#DIV/0!	0.0516109	0		88.32
2237	[K].IEEKPEGPVTSQTAGAPSGSSNQLTLPTVESVPKDISSEESSK.[G]	B3WFV9	Anion exchange protein OS=Caenorhabditis elegans OX=6239 GN=abts-1 PE=1 SV=2	1xPhospho [T28]	1xPhospho [T28]	G5EC65 1xPhospho [T211]; B3WFV9 1xPhospho [T307]; G5EDF4 1xPhospho [T253]	G5EC65 1xPhospho [T211]; B3WFV9 1xPhospho [T307]; G5EDF4 1xPhospho [T253]	0.0328426	0.00111142	1	3	1	G5EC65 [184-226]; B3WFV9 [280-322]; G5EDF4 [226-268]	1	4478.13	600	0	0	0	0	0	200	0	#DIV/0!	0.373901	0.0749153	0	0	0	0	0	0.0249718	0	#DIV/0!	0.373901	0		110.42
2298	[R].SISTHTAKSPSLVLVISGSPSPR.[R]	P91026	SPerm CHromatin enriched OS=Caenorhabditis elegans OX=6239 GN=spch-2 PE=4 SV=1	2xPhospho [S11; S17]	2xPhospho [S11; S17; S19]	P91497 2xPhospho [S73; S79]; P91026 2xPhospho [S73; S79]	P91497 2xPhospho [S73; S79]; P91026 2xPhospho [S73; S79]	0.0389535	0.00111142	1	2	1	P91497 [63-85]; P91026 [63-85]	1	2481.22	510.6	0	89.4	0	0	0	200	0	#DIV/0!	0.272804	0.0602897	0	0.0109097	0	0	0	0.0237331	0	#DIV/0!	0.269872	0		102.22
2339	[R].SFIDLHELR.[D]	Q23460	CRC domain-containing protein OS=Caenorhabditis elegans OX=6239 GN=CELE_ZK287.1 PE=1 SV=1	1xPhospho [S1]	1xPhospho [S1]	Q23460 1xPhospho [S412]; J7S127 1xPhospho [S412]	Q23460 1xPhospho [S412]; J7S127 1xPhospho [S412]	0.0432342	0.0013608	1	2	1	Q23460 [412-420]; J7S127 [412-420]	0	1209.57	321.7	0	278.3	0	0	0	200	0	#DIV/0!	0.118193	0.136823	0	0.122406	0	0	0	0.0864097	0	#DIV/0!	0.117345	0		107.3
2340	[K].NRYTPELDSFDQEQHGKR.[K]	Q95R19	Uncharacterized protein OS=Caenorhabditis elegans OX=6239 GN=B0041.8 PE=1 SV=1	1xPhospho [T4]	1xPhospho [T4]	Q95R19 1xPhospho [T156]	Q95R19 1xPhospho [T156]	0.0432342	0.0013608	1	1	1	Q95R19 [153-170]	2	2300.01	329.8	118.9	151.3	0	0	0	200	0	#DIV/0!	0.0380226	0.0707432	0.0261854	0.0335516	0	0	0	0.0434934	0	#DIV/0!	0.0343812	0		82.18
2390	[K].EHFVPDDEIDSEHMNESDKYASGSPVPSEEDSSR.[V]	Q17490	Uncharacterized protein OS=Caenorhabditis elegans OX=6239 GN=unc-44 PE=1 SV=2	2xPhospho [S24; S28]	2xPhospho [S24; S28]	Q17490 2xPhospho [S4209; S4213]	Q17490 2xPhospho [S4209; S4213]	0.0479709	0.00213598	1	1	1	Q17490 [4186-4219]	1	3981.53	571.8	0	28.2	0	0	0	200	0	#DIV/0!	0.342969	0.164637	0	0.00838654	0	0	0	0.0576747	0	#DIV/0!	0.341981	0		89.01
2410	[R].LRSILTEGDEGSETPKSDAHK.[V]	H2L0E6	MonoCarboxylate Transporter family OS=Caenorhabditis elegans OX=6239 GN=mct-4 PE=1 SV=1	1xPhospho [S3]	1xPhospho [S3]	Q2L6X7 1xPhospho [S317]; H2L0E6 1xPhospho [S317]; H2L0E5 1xPhospho [S262]	Q2L6X7 1xPhospho [S317]; H2L0E6 1xPhospho [S317]; H2L0E5 1xPhospho [S262]	0.051779	0.00290829	1	3	1	Q2L6X7 [315-335]; H2L0E6 [315-335]; H2L0E5 [260-280]	2	2350.09	442.4	157.6	0	0	0	0	200	0	#DIV/0!	0.197256	0.130538	0.0477403	0	0	0	0	0.059426	0	#DIV/0!	0.194146	0		74.62
2413	[R].FNSDDDLGFDPFTESSK.[G]	W6RTE4	NOT-Like (Yeast CCR4/NOT complex component) OS=Caenorhabditis elegans OX=6239 GN=ntl-4 PE=1 SV=1	1xPhospho [S3]	1xPhospho [S3]	Q9GYQ9 1xPhospho [S480]; W6SBC7 1xPhospho [S478]; W6RTE4 1xPhospho [S480]; W6RRU8 1xPhospho [S478]	Q9GYQ9 1xPhospho [S480]; W6SBC7 1xPhospho [S478]; W6RTE4 1xPhospho [S480]; W6RRU8 1xPhospho [S478]	0.0523463	0.00316673	1	4	1	Q9GYQ9 [478-494]; W6SBC7 [476-492]; W6RTE4 [478-494]; W6RRU8 [476-492]	0	2000.78	0	0	600	0	0	0	200	0	#DIV/0!	0.373901	0	0	0.0948155	0	0	0	0.0316052	0	#DIV/0!	0.373901	0		125.33
2417	[K].LPTYQVIPPTPEK.[N]	Q9U2D6	Calcineurin-interacting protein 2 OS=Caenorhabditis elegans OX=6239 GN=cnp-2 PE=1 SV=3	1xPhospho [T10]	1xPhospho [T10]	Q9U2D6 1xPhospho [T139]	Q9U2D6 1xPhospho [T139]	0.0526322	0.00316673	1	1	1	Q9U2D6 [130-142]	0	1562.79	324	232	44	0	0	0	200	0	#DIV/0!	0.0721942	0.105334	0.0774316	0.014801	0	0	0	0.0658555	0	#DIV/0!	0.0696733	0		94.4
2442	[R].DIFDPDHLRTPEDSPKK.[Q]	H2L003	LysM Domain (Peptidoglycan binding) protein OS=Caenorhabditis elegans OX=6239 GN=lmd-3 PE=1 SV=1	1xPhospho [T10]	1xPhospho [T10; S14]	Q3Y409 1xPhospho [T216]; A0A486WXA9 1xPhospho [T216]; H2L005 1xPhospho [T226]; A0A486WX74 1xPhospho [T205]; A0A486WTT8 1xPhospho [T205]; H2L003 1xPhospho [T226]	Q3Y409 1xPhospho [T216]; A0A486WXA9 1xPhospho [T216]; H2L005 1xPhospho [T226]; A0A486WX74 1xPhospho [T205]; A0A486WTT8 1xPhospho [T205]; H2L003 1xPhospho [T226]	0.0571052	0.00335146	1	6	1	Q3Y409 [207-223]; A0A486WXA9 [207-223]; H2L005 [217-233]; A0A486WX74 [196-212]; A0A486WTT8 [196-212]; H2L003 [217-233]	2	2089.96	356.6	90.3	153.1	0	0	0	200	0	#DIV/0!	0.0675964	0.104176	0.0270867	0.0462492	0	0	0	0.0591706	0	#DIV/0!	0.0630729	0		87.04
2467	[R].IGGSKEKDDVPASPALNNNIETK.[S]	O16979	Uncharacterized protein OS=Caenorhabditis elegans OX=6239 GN=CELE_T03D3.5 PE=1 SV=3	1xPhospho [S4]	1xPhospho [S4]	O16979 1xPhospho [S238]	O16979 1xPhospho [S238]	0.0616074	0.00351026	1	1	1	O16979 [235-257]	2	2477.19	600	0	0	0	0	0	200	0	#DIV/0!	0.373901	0.0568685	0	0	0	0	0	0.0189562	0	#DIV/0!	0.373901	0		79.18
2518	[K].VCDAILSDDDDDLEMDEEQEKPSTSSK.[S]	Q2WF63	Uncharacterized protein OS=Caenorhabditis elegans OX=6239 GN=CELE_H20J04.4 PE=1 SV=1	1xCarbamidomethyl [C2]; 1xPhospho [S7]	1xCarbamidomethyl [C2]; 1xPhospho [S7]	Q2WF63 1xPhospho [S10]; Q9N5M1 1xPhospho [S10]	Q2WF63 1xPhospho [S10]; Q9N5M1 1xPhospho [S10]	0.0712622	0.00351026	1	2	1	Q2WF63 [4-30]; Q9N5M1 [4-30]	0	3151.25	206.1	96.2	297.7	0	0	0	200	0	#DIV/0!	0.0264483	0.104019	0.0498392	0.155365	0	0	0	0.103074	0	#DIV/0!	0.0277025	0		97.09
2525	[K].RLNVHLEEASDTPKDPSPK.[K]	O62191	Fmp27_GFWDK domain-containing protein OS=Caenorhabditis elegans OX=6239 GN=CELE_F31C3.3 PE=1 SV=4	1xPhospho [S17]	1xPhospho [S17]	O62191 1xPhospho [S1437]	O62191 1xPhospho [S1437]	0.072809	0.00351026	1	1	1	O62191 [1421-1439]	2	2213.06	510.9	63.3	25.8	0	0	0	200	0	#DIV/0!	0.268634	0.112536	0.014323	0.00587872	0	0	0	0.0442459	0	#DIV/0!	0.265782	0		73.85
2527	[K].HHASDAADAAQDAFDSVK.[E]	A0A486WVD1; H2FLL1	Plant Late Embryo Abundant (LEA) related OS=Caenorhabditis elegans OX=6239 GN=lea-1 PE=1 SV=1 Plant Late Embryo Abundant (LEA) related OS=Caenorhabditis elegans OX=6239 GN=lea-1 PE=1 SV=1	1xPhospho [S4]	1xPhospho [S4]	A0A486WXP6 1xPhospho [S734]; G5EEF0 1xPhospho [S734]; A0A486WUR9 1xPhospho [S822]; G5EDH9 1xPhospho [S610]; A0A486WVD1 1xPhospho [S698]; H2FLK6 1xPhospho [S650]; H2FLK9 1xPhospho [S682]; H2FLK7 1xPhospho [S698]; A0A486WTP6 1xPhospho [S610]; H2FLK8 1xPhospho [S806]; H2FLL1 1xPhospho [S822]; H2FLL0 1xPhospho [S774]; A0A486WWP8 1xPhospho [S682]; A0A486WVH0 1xPhospho [S806]	A0A486WXP6 1xPhospho [S734]; G5EEF0 1xPhospho [S734]; A0A486WUR9 1xPhospho [S822]; G5EDH9 1xPhospho [S610]; A0A486WVD1 1xPhospho [S698]; H2FLK6 1xPhospho [S650]; H2FLK9 1xPhospho [S682]; H2FLK7 1xPhospho [S698]; A0A486WTP6 1xPhospho [S610]; H2FLK8 1xPhospho [S806]; H2FLL1 1xPhospho [S822]; H2FLL0 1xPhospho [S774]; A0A486WWP8 1xPhospho [S682]; A0A486WVH0 1xPhospho [S806]	0.0732006	0.00351026	2	14	1	A0A486WXP6 [731-748]; G5EEF0 [731-748]; A0A486WUR9 [819-836]; G5EDH9 [607-624]; A0A486WVD1 [695-712]; H2FLK6 [647-664]; H2FLK9 [679-696]; H2FLK7 [695-712]; A0A486WTP6 [607-624]; H2FLK8 [803-820]; H2FLL1 [819-836]; H2FLL0 [771-788]; A0A486WWP8 [679-696]; A0A486WVH0 [803-820]	0	1935.79	477.3	122.7	0	0	0	0	200	0	#DIV/0!	0.234767	0.0968162	0.0255478	0	0	0	0	0.040788	0	#DIV/0!	0.231895	0	Shared	93.72
2540	[K].NGTCKNSDDCLDALDQLDAFARYPAPGSPNIYDGSFR.[K]	Q23054	O-ACyltransferase homolog OS=Caenorhabditis elegans OX=6239 GN=oac-50 PE=4 SV=2	2xCarbamidomethyl [C4; C10]; 2xPhospho [T3; Y23]	2xCarbamidomethyl [C4; C10]; 2xPhospho [T3; Y23]	Q23054 2xPhospho [T79; Y99]	Q23054 2xPhospho [T79; Y99]	0.0759979	0.00420552	1	1	1	Q23054 [77-113]	2	4280.77	350.6	72.2	177.2	0	0	0	200	0	#DIV/0!	0.0693989	0.22047	0.046642	0.115221	0	0	0	0.127444	0	#DIV/0!	0.065279	1		114.63
2567	[K].NVSEKELGQIVEGKPEHTVR.[E]	G5EDZ6	MFS domain-containing protein OS=Caenorhabditis elegans OX=6239 GN=C01B4.7 PE=1 SV=1	1xPhospho [S3]	1xPhospho [S3]	G5EDZ6 1xPhospho [S242]; A0A0M7RFG7 1xPhospho [S47]	G5EDZ6 1xPhospho [S242]; A0A0M7RFG7 1xPhospho [S47]	0.0832146	0.004674	1	2	1	G5EDZ6 [240-259]; A0A0M7RFG7 [45-64]	1	2329.15	600	0	0	0	0	0	200	0	#DIV/0!	0.373901	0.093622	0	0	0	0	0	0.0312073	0	#DIV/0!	0.373901	0		87.87
2579	[R].GQSPISSPASEPSAIRR.[D]	G5ECH5	Serine/threonine-protein phosphatase 4 regulatory subunit 1 OS=Caenorhabditis elegans OX=6239 GN=ppfr-1 PE=1 SV=1	1xPhospho [S3]	1xPhospho [S3]	G5ECH5 1xPhospho [S1337]	G5ECH5 1xPhospho [S1337]	0.0854561	0.00509829	1	1	1	G5ECH5 [1335-1351]	1	1819.87	327.6	272.4	0	0	0	0	200	0	#DIV/0!	0.119472	0.114008	0.0973008	0	0	0	0	0.0704363	0	#DIV/0!	0.118597	0		72.42
2590	[R].AISEEKEGDGHCQTHCPLTVHER.[R]	P91348	Zrt (ZRT), Irt-(IRT-) like Protein Transporter OS=Caenorhabditis elegans OX=6239 GN=zipt-2.4 PE=1 SV=2	2xCarbamidomethyl [C12; C16]; 1xPhospho [T14]	2xCarbamidomethyl [C12; C16]; 1xPhospho [T14]	P91348 1xPhospho [T198]; G4SKK4 1xPhospho [T198]	P91348 1xPhospho [T198]; G4SKK4 1xPhospho [T198]	0.0891596	0.00509829	1	2	1	P91348 [185-207]; G4SKK4 [185-207]	1	2770.17	150.1	218.2	231.7	0	0	0	200	0	#DIV/0!	0.00137546	0.0689149	0.10282	0.109936	0	0	0	0.0938903	0	#DIV/0!	0.0017617	0		64.79
2666	[R].DVMPFNPRHSPPKNAK.[L]	Q9N368	RNA Binding Motif protein homolog OS=Caenorhabditis elegans OX=6239 GN=rbm-39 PE=1 SV=2	1xPhospho [S10]	1xPhospho [S10]	Q9N368 1xPhospho [S153]	Q9N368 1xPhospho [S153]	0.104956	0.00662406	1	1	1	Q9N368 [144-159]	2	1914.9	354.4	145.4	100.2	0	0	0	200	0	#DIV/0!	0.0630078	0.1233	0.0519237	0.0360575	0	0	0	0.0704269	0	#DIV/0!	0.0584968	0		72.64
2685	[K].EVSSAASLFANDNGNETENRTPSPTVLNAK.[K]	Q10033	Uncharacterized protein F15G9.1 OS=Caenorhabditis elegans OX=6239 GN=F15G9.1 PE=4 SV=1	1xPhospho [S3]	1xPhospho [S3]	Q8I4L0 1xPhospho [S181]; Q10033 1xPhospho [S182]	Q8I4L0 1xPhospho [S181]; Q10033 1xPhospho [S182]	0.109999	0.00702168	1	2	1	Q8I4L0 [179-208]; Q10033 [180-209]	1	3213.47	291.7	101.3	206.9	0	0	0	199.967	0	#DIV/0!	0.0221414	0.0771155	0.0275037	0.0565545	0	0	0	0.0537246	0	#DIV/0!	0.0202422	0		102.65
2707	[K].KESKADEGGGGGVGGLLR.[K]	P41849	Ligand-gated ion channel 50 OS=Caenorhabditis elegans OX=6239 GN=lgc-50 PE=3 SV=3	1xPhospho [S3]	1xPhospho [S3]	P41849 1xPhospho [S353]	P41849 1xPhospho [S353]	0.117064	0.0071699	1	1	1	P41849 [351-368]	2	1766.84	286.3	180.6	133.1	0	0	0	200	0	#DIV/0!	0.0115348	0.0606707	0.0392873	0.0291452	0	0	0	0.0430344	0	#DIV/0!	0.00979547	0		78.41
2724	[K].EQEPAFEPEKLHETPPEPMEPQNFGESEAK.[A]	O44502	Conserved oligomeric Golgi complex subunit 8 OS=Caenorhabditis elegans OX=6239 GN=cogc-8 PE=3 SV=1	1xPhospho [T14]	1xPhospho [T14]	O44502 1xPhospho [T620]	O44502 1xPhospho [T620]	0.121997	0.0071699	1	1	1	O44502 [607-636]	1	3531.53	493.9	106.1	0	0	0	0	200	0	#DIV/0!	0.253575	0.104681	0.0230962	0	0	0	0	0.0425924	0	#DIV/0!	0.250886	0		102.75
2759	[R].RNSAANIANQIPTSDCQTPFTQYK.[E]	H2KZC9	Diacylglycerol kinase OS=Caenorhabditis elegans OX=6239 GN=dgk-4 PE=1 SV=1	1xCarbamidomethyl [C16]; 1xPhospho [S3]	1xCarbamidomethyl [C16]; 1xPhospho [S3]	H2KZC9 1xPhospho [S781]	H2KZC9 1xPhospho [S781]	0.133098	0.00798225	1	1	1	H2KZC9 [779-802]	1	2805.27	358.7	81.1	160.2	0	0	0	200	0	#DIV/0!	0.0725914	0.106889	0.0248205	0.0493701	0	0	0	0.06036	0	#DIV/0!	0.0680727	0		102.14
2768	[R].HKQQESFDLEEHPIPVESEAMR.[Q]	Q9GN62	Serine/threonine-protein kinase par-4 OS=Caenorhabditis elegans OX=6239 GN=par-4 PE=1 SV=2	1xPhospho [S6]; 1xOxidation [M21]	1xPhospho [S6]; 1xOxidation [M21]	Q9GN62 1xPhospho [S127]	Q9GN62 1xPhospho [S127]	0.135836	0.00818644	1	1	1	Q9GN62 [122-143]	1	2732.2	600	0	0	0	0	0	200	0	#DIV/0!	0.373901	0.210976	0	0	0	0	0	0.0703254	0	#DIV/0!	0.373901	0		90.4
1943	[K].TKHSKEESAENLKPVHDIDR.[Q]	Q22120	alpha-1,2-Mannosidase OS=Caenorhabditis elegans OX=6239 GN=mans-3 PE=1 SV=2	2xPhospho [S4; S8]	2xPhospho [S4; S8]	Q22120 2xPhospho [S92; S96]	Q22120 2xPhospho [S92; S96]	0.0137691	0.000311557	1	1	1	Q22120 [89-108]	2	2493.12	256.4	116.4	214.2	13	0	0	195.667	4.33333	45.1538	0.0101104	0.892795	0.416071	0.771029	0.0457134	0	0	0.693299	0.0152378	45.4986	0.00920594	0		65.74
2269	[R].ETEEEDPPSAFETAQEFDTEDEEEEKKPK.[R]	Q19953	ADA (Histone acetyltransferase complex) subunit OS=Caenorhabditis elegans OX=6239 GN=ada-2 PE=1 SV=2	1xPhospho [T19]	1xPhospho [T2; T19]	Q19953 1xPhospho [T328]; Q5DX44 1xPhospho [T315]	Q19953 1xPhospho [T328]; Q5DX44 1xPhospho [T315]	0.036067	0.00111142	1	2	1	Q19953 [310-338]; Q5DX44 [297-325]	1	3493.42	341.2	201.6	34.8	10.6	0	11.8	192.533	7.46667	25.7857	0.105102	0.329765	0.200066	0.0348051	0.010368	0	0.0113043	0.188212	0.00722411	26.0533	0.101509	0		92.81
2203	[R].HSVASVQEEDDDDDEKSELGDFAK.[K]	Q17490	Uncharacterized protein OS=Caenorhabditis elegans OX=6239 GN=unc-44 PE=1 SV=2	2xPhospho [S5; S17]	2xPhospho [S5; S17]	Q17490 2xPhospho [S2208; S2220]	Q17490 2xPhospho [S2208; S2220]	0.0304014	0.000871048	1	1	1	Q17490 [2204-2227]	1	2825.07	330.5	168.2	74.9	26.3	0	0	191.2	8.76667	21.8099	0.0722669	0.212029	0.110805	0.0496632	0.0170799	0	0	0.124166	0.00569329	21.8091	0.0678876	0		92.49
1509	[R].SMNDVDSDVEYEADGVGAANADANR.[T]	A5JYX3	Alpha-catenin-like protein hmp-1 OS=Caenorhabditis elegans OX=6239 GN=hmp-1 PE=1 SV=1	1xPhospho [S1]	1xPhospho [S1]	I7LFF2 1xPhospho [S643]; P90947 1xPhospho [S643]; A5JYX3 1xPhospho [S643]; I7J4D2 1xPhospho [S643]; I7K4K5 1xPhospho [S643]	I7LFF2 1xPhospho [S643]; P90947 1xPhospho [S643]; A5JYX3 1xPhospho [S643]; I7J4D2 1xPhospho [S643]; I7K4K5 1xPhospho [S643]	0.00304283	0.000311557	1	5	1	I7LFF2 [643-667]; P90947 [643-667]; A5JYX3 [643-667]; I7J4D2 [643-667]; I7K4K5 [643-667]	0	2665.04	0	160.1	407.8	0	0	32.1	189.3	10.7	17.6916	0.208119	0	0.057583	0.147658	0	0	0.0111348	0.0684136	0.00371159	18.4324	0.207941	0		97.63
1420	[K].KDGPNMTPLPVATAGGGDKSPSVVK.[K]	O18178	Serine/threonine-protein phosphatase 2A regulatory subunit pptr-1 OS=Caenorhabditis elegans OX=6239 GN=pptr-1 PE=1 SV=4	1xPhospho [S20]	1xPhospho [T13; S20]	O18178 1xPhospho [S523]	O18178 1xPhospho [S523]	0.001982	0.000311557	1	1	1	O18178 [504-528]	2	2503.23	345.2	137.1	86.3	31.4	0	0	189.533	10.4667	18.1083	0.0884868	0.21366	0.0871351	0.0552203	0.0196407	0	0	0.118672	0.0065469	18.1264	0.0832425	0		85.89
2183	[K].LFDSEDENDKDEEEDFEIKNR.[H]	Q21298	Uncharacterized protein OS=Caenorhabditis elegans OX=6239 GN=CELE_K07F5.14 PE=1 SV=2	1xPhospho [S4]	1xPhospho [S4]	Q21298 1xPhospho [S89]	Q21298 1xPhospho [S89]	0.0287681	0.000871048	1	1	1	Q21298 [86-106]	2	2696.09	390.9	151.6	22.5	35.1	0	0	188.333	11.7	16.0969	0.179037	0.250456	0.0997025	0.014873	0.0226971	0	0	0.121677	0.00756569	16.0828	0.174994	0		93.47
2691	[K].MTGRSHENLANR.[A]	Q19118	Uncharacterized protein OS=Caenorhabditis elegans OX=6239 GN=CELE_F02D8.1 PE=4 SV=2	1xPhospho [S5]	1xPhospho [S5]	Q19118 1xPhospho [S128]	Q19118 1xPhospho [S128]	0.11115	0.00702168	1	1	1	Q19118 [124-135]	1	1465.64	122.6	245.6	193.2	38.6	0	0	187.133	12.8667	14.544	0.0100345	0.0789052	0.162267	0.128577	0.0250766	0	0	0.12325	0.00835888	14.7448	0.0109433	0		57.57
1136	[R].RGPAHIGSPSRSTPAAETSFGAQDDGAK.[Q]	E0AHA7	Spectrin beta chain OS=Caenorhabditis elegans OX=6239 GN=unc-70 PE=1 SV=1	2xPhospho [S8; S10]	2xPhospho [S8; S10]	E0AHA7 2xPhospho [S2164; S2166]; G5EG85 2xPhospho [S2095; S2097]	E0AHA7 2xPhospho [S2164; S2166]; G5EG85 2xPhospho [S2095; S2097]	0.000476154	0.000311557	1	2	1	E0AHA7 [2157-2184]; G5EG85 [2088-2115]	2	2928.27	330.3	140.6	90.3	38.8	0	0	187.067	12.9333	14.4639	0.0788155	0.237274	0.103685	0.0670622	0.0281861	0	0	0.136007	0.00939537	14.476	0.0736858	0		73.98
2585	[R].HIDSSSSSEASEPAKDLDDRER.[Y]	Q9U2D6	Calcineurin-interacting protein 2 OS=Caenorhabditis elegans OX=6239 GN=cnp-2 PE=1 SV=3	1xPhospho [S11]	1xPhospho [S11]	Q9U2D6 1xPhospho [S223]	Q9U2D6 1xPhospho [S223]	0.0872896	0.00509829	1	1	1	Q9U2D6 [213-234]	2	2511.06	223.9	216	120.1	40	0	0	186.667	13.3333	14	0.00849468	0.129573	0.128321	0.0718333	0.0233678	0	0	0.109909	0.00778926	14.1103	0.00768525	0		66.29
2664	[R].TTLPGEGEEPSAPDSPVESLGSVKDR.[I]	Q17490	Uncharacterized protein OS=Caenorhabditis elegans OX=6239 GN=unc-44 PE=1 SV=2	2xPhospho [S15; S19]	2xPhospho [S15; S19]	Q17490 2xPhospho [S1873; S1877]	Q17490 2xPhospho [S1873; S1877]	0.103864	0.00615505	1	1	1	Q17490 [1859-1884]	1	2814.21	390.7	141.7	27.5	40.1	0	0	186.633	13.3667	13.9626	0.184093	0.204733	0.0762163	0.0148931	0.021234	0	0	0.0986142	0.00707801	13.9325	0.179797	0		94.1
1505	[R].SDSSGDLIGKAESENKLR.[R]	G5ECB2	Gamma-aminobutyric acid type B receptor subunit 2 OS=Caenorhabditis elegans OX=6239 GN=gbb-2 PE=1 SV=1	1xPhospho [S3]	1xPhospho [S3]	G5ECB2 1xPhospho [S739]	G5ECB2 1xPhospho [S739]	0.00292784	0.000311557	1	1	1	G5ECB2 [737-754]	2	1985.92	317.2	136	105.9	15.1	0	25.8	186.367	13.6333	13.6699	0.0599945	0.123304	0.0542821	0.0425392	0.00592936	0	0.00995638	0.0733752	0.00529525	13.8568	0.0549628	0		88.2
1601	[R].SPVLEVLER.[T]	B3WFT8	Uncharacterized protein OS=Caenorhabditis elegans OX=6239 GN=C14F11.4 PE=1 SV=1	1xPhospho [S1]	1xPhospho [S1]	B3WFT8 1xPhospho [S324]; H2KYS2 1xPhospho [S320]	B3WFT8 1xPhospho [S324]; H2KYS2 1xPhospho [S320]	0.00428216	0.000311557	1	2	8	B3WFT8 [324-332]; H2KYS2 [320-328]	0	1121.56	120.7	218	216	20.4	13.2	11.8	184.9	15.1333	12.2181	0.00621335	0.2036	0.377527	0.376591	0.0347573	0.0230375	0.0196785	0.31924	0.0258244	12.3619	0.0071865	0		104.22
2131	[K].SSTSADSPTNNNYSSPIFSFDK.[A]	Q9BL02	Homeobox protein cut-like ceh-44 OS=Caenorhabditis elegans OX=6239 GN=ceh-44 PE=3 SV=1	1xPhospho [Y/S/T]	1xPhospho [S2; T3; S4; S7; T9; Y13; S14; S15]	Q9BL02 1xPhospho [Y/S/T]	Q9BL02 1xPhospho [S1215; T1216; S1217; S1220; T1222; Y1226; S1227; S1228]	0.024642	0.00058773	1	1	8	Q9BL02 [1214-1235]	0	2446.01	228.4	194.2	132.2	45.2	0	0	184.933	15.0667	12.2743	0.00600727	0.0263173	0.0229794	0.0157566	0.00526276	0	0	0.0216844	0.00175425	12.3611	0.00508126	0		117.02
651	[K].SQKTPPSSLNDSYAEELLEAK.[L]	A0A486WVD1; H2FLL1	Plant Late Embryo Abundant (LEA) related OS=Caenorhabditis elegans OX=6239 GN=lea-1 PE=1 SV=1 Plant Late Embryo Abundant (LEA) related OS=Caenorhabditis elegans OX=6239 GN=lea-1 PE=1 SV=1	1xPhospho [S/T/Y]	1xPhospho [S1; T4; S7; S8; S12; Y13]	H2FLK3 1xPhospho [S/T/Y]; A0A486WUR9 1xPhospho [S/T/Y]; H2FLK5 1xPhospho [S/T/Y]; A0A486WVD1 1xPhospho [S/T/Y]; H2FLK9 1xPhospho [S/T/Y]; H2FLK7 1xPhospho [S/T/Y]; H2FLK8 1xPhospho [S/T/Y]; H2FLL1 1xPhospho [S/T/Y]; A0A486WWP8 1xPhospho [S/T/Y]; A0A486WVH0 1xPhospho [S/T/Y]	H2FLK3 1xPhospho [S38; T41; S44; S45; S49; Y50]; A0A486WUR9 1xPhospho [S54; T57; S60; S61; S65; Y66]; H2FLK5 1xPhospho [S54; T57; S60; S61; S65; Y66]; A0A486WVD1 1xPhospho [S54; T57; S60; S61; S65; Y66]; H2FLK9 1xPhospho [S38; T41; S44; S45; S49; Y50]; H2FLK7 1xPhospho [S54; T57; S60; S61; S65; Y66]; H2FLK8 1xPhospho [S38; T41; S44; S45; S49; Y50]; H2FLL1 1xPhospho [S54; T57; S60; S61; S65; Y66];…	2.42045e-05	0	2	10	16	H2FLK3 [38-58]; A0A486WUR9 [54-74]; H2FLK5 [54-74]; A0A486WVD1 [54-74]; H2FLK9 [38-58]; H2FLK7 [54-74]; H2FLK8 [38-58]; H2FLL1 [54-74]; A0A486WWP8 [38-58]; A0A486WVH0 [38-58]	1	2387.1	253.3	131.7	168.9	0	0	46	184.633	15.3333	12.0413	0.012356	0.311598	0.166366	0.214781	0	0	0.0561196	0.230915	0.0187065	12.3441	0.0103968	0	Shared	113.56
1659	[R].LIDLENNASSPNTLNSSTR.[S]	Q8IU00	PUF (Pumilio/FBF) domain-containing OS=Caenorhabditis elegans OX=6239 GN=puf-11 PE=1 SV=1	1xPhospho [S]	1xPhospho [S9; S10]	Q8IU00 1xPhospho [S]	Q8IU00 1xPhospho [S107; S108]	0.00522372	0.000311557	1	1	2	Q8IU00 [99-117]	0	2125.98	384.3	134.8	35.9	45	0	0	185	15	12.3333	0.179893	0.175421	0.0631884	0.0169359	0.0207515	0	0	0.0851817	0.00691717	12.3145	0.175188	0		92.31
221	[R].KTSNSLLLPDEKYDQIR.[Q]	Q9U290	Uncharacterized protein OS=Caenorhabditis elegans OX=6239 GN=CELE_Y48C3A.12 PE=1 SV=3	1xPhospho [S/T]	1xPhospho [T2; S3; S5]	Q9U290 1xPhospho [S/T]	Q9U290 1xPhospho [T136; S137; S139]	9.2833e-08	0	1	1	73	Q9U290 [135-151]	2	2100.04	303.8	84.6	166.3	17.7	10	17.6	184.9	15.1	12.245	0.0568163	1.61364	0.461629	0.91338	0.0952752	0.0549309	0.0925056	0.996215	0.0809039	12.3136	0.0524865	0		95.99
2280	[K].IDLKGDGFGEEHDDSDDNDDEENGKK.[S]	O44959	Serine/threonine-protein kinase RIO1 OS=Caenorhabditis elegans OX=6239 GN=riok-1 PE=2 SV=5	1xPhospho [S15]	1xPhospho [S15]	O44959 1xPhospho [S428]	O44959 1xPhospho [S428]	0.037073	0.00111142	1	1	1	O44959 [414-439]	2	2973.15	227.4	168.1	158.8	28.5	0	17.2	184.767	15.2333	12.1291	0.00181342	0.456671	0.346556	0.329757	0.0577738	0	0.0343093	0.377661	0.0306944	12.3039	0.00130326	0		76.96
2254	[R].SIDSPHASEQSQIEEEHERFEESPVPSEK.[H]	Q17490	Uncharacterized protein OS=Caenorhabditis elegans OX=6239 GN=unc-44 PE=1 SV=2	2xPhospho [S]	2xPhospho [S1; S4; S8; S11; S23]	Q17490 2xPhospho [S3316; S]	Q17490 2xPhospho [S3313; S3316; S3328]	0.0345127	0.00111142	1	1	2	Q17490 [3306-3334]	1	3497.44	266.8	118.1	170	29	16.1	0	184.967	15.0333	12.3038	0.0186243	0.649299	0.295124	0.427785	0.0712087	0.0405441	0	0.457403	0.0372509	12.279	0.0162882	0		87
100	[R].EHFEPEDDHSHVVESQEYSASGSPVPSEK.[S]	Q17490	Uncharacterized protein OS=Caenorhabditis elegans OX=6239 GN=unc-44 PE=1 SV=2	1xPhospho [S/Y]	1xPhospho [S10; S15; Y18; S19; S21; S23]	Q17490 1xPhospho [S/Y]	Q17490 1xPhospho [S4981; S4986; Y4989; S4990; S4992; S4994]	1.34423e-09	0	1	1	33	Q17490 [4972-5000]	0	3319.37	301.6	100.2	152.8	30	4.1	11.3	184.867	15.1333	12.2159	0.0492314	4.1397	1.4116	2.16856	0.415967	0.0585368	0.154244	2.57329	0.209583	12.2782	0.0449137	0		76.31
1171	[-R].MPTQLLHPTGDDESDCDEPLLSGSGK.[V]	H2KZZ6	TBC (Tre-2/Bub2/Cdc16) domain family OS=Caenorhabditis elegans OX=6239 GN=tbc-11 PE=1 SV=1	1xCarbamidomethyl [C16]; 1xPhospho [T/S]; 1xOxidation [M1]	1xCarbamidomethyl [C16]; 1xPhospho [T3; T9; S14]; 1xOxidation [M1]	Q5LK42 1xPhospho [S/T]; H2KZZ6 1xPhospho [S/T]; H2KZZ5 1xPhospho [S/T]	Q5LK42 1xPhospho [T3; T9; S14]; H2KZZ6 1xPhospho [T362; T368; S373]; H2KZZ5 1xPhospho [T362; T368; S373]	0.000576138	0.000311557	1	3	8	Q5LK42 [1-26]; H2KZZ6 [360-385]; H2KZZ5 [360-385]	0	2895.21	430.3	78.9	45.6	45.1	0	0	184.933	15.0333	12.3016	0.242423	0.269635	0.0507671	0.0295443	0.0285762	0	0	0.116649	0.0095254	12.2461	0.238196	0		99.22
1244	[R].VYAEDPYKGFGLPSVGR.[L]	Q19842	Propionyl-CoA carboxylase alpha chain, mitochondrial OS=Caenorhabditis elegans OX=6239 GN=pcca-1 PE=1 SV=1	1xPhospho [Y7]	1xPhospho [Y7]	Q19842 1xPhospho [Y392]	Q19842 1xPhospho [Y392]	0.00085321	0.000311557	1	1	4	Q19842 [386-402]	1	1934.9	266.7	155.5	131.6	7.1	0	39.1	184.6	15.4	11.987	0.0174662	0.166602	0.0996879	0.0849597	0.00448517	0	0.0242395	0.117083	0.00957488	12.2282	0.014816	0		101.13
2167	[K].LSPGTAKPSALVDEVSAPR.[N]	O61906	Uncharacterized protein OS=Caenorhabditis elegans OX=6239 GN=CELE_T27C4.1 PE=1 SV=2	1xPhospho [S2]	1xPhospho [S2]	O61906 1xPhospho [S15]	O61906 1xPhospho [S15]	0.0272215	0.00058773	1	1	1	O61906 [14-32]	0	1974.99	232.7	86.2	235	24.1	0	22	184.633	15.3667	12.0152	0.0273402	0.0609882	0.0232051	0.0636771	0.00638987	0	0.00572762	0.0492901	0.00403916	12.2031	0.0267221	0		98.05
87	[R].RMTIEEEHAGDYFKQEQK.[L]	B7WNA0	Pyruvate kinase OS=Caenorhabditis elegans OX=6239 GN=pyk-1 PE=1 SV=1	1xPhospho [T3]	1xPhospho [T3; Y12]	B7WNA0 1xPhospho [T388]; Q3S1I8 1xPhospho [T33]; O17836 1xPhospho [T37]	B7WNA0 1xPhospho [T388]; Q3S1I8 1xPhospho [T33]; O17836 1xPhospho [T37]	5.20419e-10	0	1	3	25	B7WNA0 [386-403]; Q3S1I8 [31-48]; O17836 [35-52]	2	2319.01	229.6	97.1	227.3	10.9	13.7	21.3	184.667	15.3	12.0697	0.0181759	4.60023	1.99828	4.71013	0.221278	0.284807	0.423757	3.76955	0.309947	12.1619	0.0176158	0		85.93
600	[K].EPQVDVSDDSDNEAVEQELTEEQRR.[V]	Q86S66	Nascent polypeptide-associated complex subunit alpha OS=Caenorhabditis elegans OX=6239 GN=icd-2 PE=1 SV=1	1xPhospho [S10]	1xPhospho [S7; S10; T20]	Q86S66 1xPhospho [S23]	Q86S66 1xPhospho [S23]	1.44603e-05	0	1	1	4	Q86S66 [14-38]	1	2997.26	162.5	68.8	322.4	11.8	12.6	21.9	184.567	15.4333	11.959	0.0845694	0.557127	0.242262	1.14295	0.041004	0.044608	0.0742831	0.647446	0.0532984	12.1476	0.0876813	0		95.93
104	[R].NIVDVDEGGNSESELEEPEKISHQQSSTR.[L]	P91276	Importin subunit alpha-2 OS=Caenorhabditis elegans OX=6239 GN=ima-2 PE=1 SV=1	1xPhospho [S/T]	1xPhospho [S11; S13; S22; S26; S27; T28]	P91276 1xPhospho [T/S]	P91276 1xPhospho [S69; S71; S80; S84; S85; T86]	1.64288e-09	0	1	1	21	P91276 [59-87]	1	3293.44	416.6	86.5	49.7	14.7	0	32.4	184.267	15.7	11.7367	0.223179	2.42514	0.517045	0.299307	0.0863375	0	0.187247	1.0805	0.0911949	11.8482	0.217966	0		91.51
1974	[R].SVVLEPIHISPK.[Y]	Q09973	Fe2OG dioxygenase domain-containing protein OS=Caenorhabditis elegans OX=6239 GN=C17G10.1 PE=1 SV=1	1xPhospho [S1]	1xPhospho [S1]	Q09973 1xPhospho [S24]	Q09973 1xPhospho [S24]	0.0147987	0.000311557	1	1	2	Q09973 [24-35]	0	1398.74	261	84.2	207.2	15.8	0	31.8	184.133	15.8667	11.605	0.0339409	0.171013	0.0566439	0.140314	0.0104431	0	0.0206846	0.122657	0.0103759	11.8213	0.0317822	0		98.07
1282	[R].SVTPDYEPLRKEPELK.[E]	Q9U2D6	Calcineurin-interacting protein 2 OS=Caenorhabditis elegans OX=6239 GN=cnp-2 PE=1 SV=3	1xPhospho [T/S/Y]	1xPhospho [S1; T3; Y6]	Q9U2D6 1xPhospho [T/Y/S]	Q9U2D6 1xPhospho [S111; T113; Y116]	0.00100512	0.000311557	1	1	14	Q9U2D6 [111-126]	2	1980.97	288.3	168.5	96.2	40.5	6.5	0	184.333	15.6667	11.766	0.0424702	1.11338	0.66798	0.383908	0.158155	0.0260083	0	0.721756	0.0613876	11.7574	0.0387383	0		87.2
1183	[K].EMSYQHSEPSPALPSPDASVPSEHER.[F]	O61802	Uncharacterized protein OS=Caenorhabditis elegans OX=6239 GN=CELE_H11E01.3 PE=1 SV=2	1xPhospho [S/Y]	1xPhospho [S3; Y4; S7; S10; S15; S19]	O61802 1xPhospho [S/Y]	O61802 1xPhospho [S450; Y451; S454; S457; S462; S466]	0.000615071	0.000311557	1	1	32	O61802 [448-473]	0	2944.25	233.1	137.5	181.9	41.4	6.2	0	184.167	15.8667	11.6071	0.00525368	0.517875	0.313652	0.417811	0.0928848	0.0143118	0	0.416446	0.0357322	11.6546	0.00439667	0		86.42
2371	[K].SVTYGGGVGPGGTHYDSNRLSPAPSQYSTQSR.[N]	G5EFL5	ALP/Enigma encoding OS=Caenorhabditis elegans OX=6239 GN=alp-1 PE=1 SV=1	1xPhospho [S/Y]	1xPhospho [Y15; S17; S21]	G5EFL5 1xPhospho [S/Y]; G5EEF6 1xPhospho [S/Y]; G5EEL1 1xPhospho [S/Y]; G5EC72 1xPhospho [S/Y]; G5EFG1 1xPhospho [S/Y]	G5EFL5 1xPhospho [Y377; S379; S383]; G5EEF6 1xPhospho [Y306; S308; S312]; G5EEL1 1xPhospho [Y377; S379; S383]; G5EC72 1xPhospho [Y377; S379; S383]; G5EFG1 1xPhospho [Y377; S379; S383]	0.0456676	0.00213598	1	5	3	G5EFL5 [363-394]; G5EEF6 [292-323]; G5EEL1 [363-394]; G5EC72 [363-394]; G5EFG1 [363-394]	1	3363.5	310	111	131	33.4	0	14.6	184	16	11.5	0.0584877	0.494211	0.18167	0.21593	0.0537397	0	0.0230564	0.29727	0.0255987	11.6127	0.0534393	0		83.47
2030	[R].GKTDDEIGALPAGWEQR.[V]	A0A061ACQ8	E3 ubiquitin-protein ligase OS=Caenorhabditis elegans OX=6239 GN=CELE_Y92H12A.2 PE=1 SV=1	1xPhospho [T3]	1xPhospho [T3]	A0A061ACQ8 1xPhospho [T316]; Q9BKW4 1xPhospho [T65]	A0A061ACQ8 1xPhospho [T316]; Q9BKW4 1xPhospho [T65]	0.017771	0.000311557	1	2	2	A0A061ACQ8 [314-330]; Q9BKW4 [63-79]	1	1922.86	258.6	155.9	136.8	14.8	0	33.9	183.767	16.2333	11.3203	0.0127693	0.0939582	0.0581347	0.0513721	0.00541853	0	0.0122213	0.0678217	0.00587994	11.5344	0.0105892	0		100.66
2657	[R].TPTKPLGQNVTPTSTNNHEIAQSTR.[S]	O02626	MAP kinase-activating death domain protein OS=Caenorhabditis elegans OX=6239 GN=aex-3 PE=1 SV=1	1xPhospho [T]	1xPhospho [T3; T11]	O02626 1xPhospho [T]	O02626 1xPhospho [T938; T946]	0.102246	0.00615505	1	1	2	O02626 [936-960]	0	2772.33	268.4	176.8	106.6	48.2	0	0	183.933	16.0667	11.4481	0.0275372	0.169356	0.114565	0.0695461	0.0307154	0	0	0.117823	0.0102385	11.5078	0.0245962	0		70.81
403	[R].RKSVEPEENELQTIK.[E]	Q6A586	Uncharacterized protein OS=Caenorhabditis elegans OX=6239 GN=CELE_D1069.3 PE=1 SV=1	1xPhospho [S3]	1xPhospho [S3]	Q6A586 1xPhospho [S406]; A0A0K3ARJ1 1xPhospho [S90]	Q6A586 1xPhospho [S406]; A0A0K3ARJ1 1xPhospho [S90]	1.97653e-06	0	1	2	6	Q6A586 [404-418]; A0A0K3ARJ1 [88-102]	2	1879.92	210.6	172.1	169	48.3	0	0	183.9	16.1	11.4224	0.00131409	0.337468	0.283131	0.279899	0.0782583	0	0	0.300166	0.0260861	11.5067	0.00103037	0		75.76
805	[R].SAGGAVLRSSLPDMSKPAK.[Q]	Q95QM5	Uncharacterized protein OS=Caenorhabditis elegans OX=6239 GN=unc-115 PE=1 SV=1	1xPhospho [S]	1xPhospho [S9; S10; S15]	Q19240 1xPhospho [S]; Q95QM5 1xPhospho [S]	Q19240 1xPhospho [S554; S555]; Q95QM5 1xPhospho [S568; S569]	7.23757e-05	0	1	2	2	Q19240 [546-564]; Q95QM5 [560-578]	1	1951.97	319.2	152.1	79.7	0	0	49.1	183.667	16.3667	11.222	0.0830584	0.233472	0.114183	0.0602314	0	0	0.035564	0.135962	0.0118547	11.4691	0.0774696	0		83.86
2132	[R].ERVSSKLVTLQQK.[L]	Q21812	ACyLtransferase-like OS=Caenorhabditis elegans OX=6239 GN=acl-5 PE=1 SV=1	1xPhospho [S]	1xPhospho [S4; S5]	Q1ZXU8 1xPhospho [S]; Q21812 1xPhospho [S]	Q1ZXU8 1xPhospho [S370; S371]; Q21812 1xPhospho [S427; S428]	0.0247787	0.00058773	1	2	4	Q1ZXU8 [367-379]; Q21812 [424-436]	2	1595.85	337.2	128.3	85.8	31.7	0	17	183.767	16.2333	11.3203	0.0989141	0.310853	0.121408	0.0818184	0.0295449	0	0.0155793	0.17136	0.0150414	11.3926	0.0930887	0		77.28
708	[K].RYGGEYGDSDDEFDDSFDR.[Q]	G5EGE9	Condensin complex subunit dpy-26 OS=Caenorhabditis elegans OX=6239 GN=dpy-26 PE=1 SV=1	1xPhospho [S/Y]	1xPhospho [Y2; Y6; S9; S16]	G5EGE9 1xPhospho [S/Y]	G5EGE9 1xPhospho [Y978; Y982; S985]	3.63511e-05	0	1	1	13	G5EGE9 [977-995]	1	2324.83	203.1	97.3	250.4	31.9	0	17.3	183.6	16.4	11.1951	0.022358	0.369331	0.181726	0.470769	0.0585909	0	0.0312616	0.340608	0.0299508	11.3722	0.0227987	0		95.94
1629	[R].GGSGSLTGGGAIVLTNNKPDMK.[K]	H2KYX4	Uncharacterized protein OS=Caenorhabditis elegans OX=6239 GN=C23H3.2 PE=1 SV=1	1xPhospho [S]	1xPhospho [S3; S5]	H2KYX4 1xPhospho [S]	H2KYX4 1xPhospho [S46; S48]	0.0047556	0.000311557	1	1	2	H2KYX4 [44-65]	0	2154.03	333.8	181.4	36	48.8	0	0	183.733	16.2667	11.2951	0.12817	0.137368	0.0766544	0.0153324	0.0202902	0	0	0.0764516	0.00676339	11.3037	0.123994	0		90.67
976	[K].SPTSPDSEFPECSPQYDGPVDLTSR.[S]	G5EEG8	FERM domain (Protein4.1-ezrin-radixin-moesin) family OS=Caenorhabditis elegans OX=6239 GN=frm-1 PE=1 SV=1	1xCarbamidomethyl [C12]; 1xPhospho [S/Y/T]	1xCarbamidomethyl [C12]; 1xPhospho [S1; T3; S4; S7; S13; Y16]	G5EEG8 1xPhospho [S/T]; G5EEP9 1xPhospho [S/T]; G5EBP4 1xPhospho [S/T]	G5EEG8 1xPhospho [S3628; T3630; S3631; S3634; S3640]; G5EEP9 1xPhospho [S3628; T3630; S3631; S3634; S3640]; G5EBP4 1xPhospho [S3639; T3641; S3642; S3645; S3651]	0.000203949	0.000311557	1	3	14	G5EEG8 [3628-3652]; G5EEP9 [3628-3652]; G5EBP4 [3639-3663]	0	2848.17	258.1	154.1	137.2	0	0	50.5	183.133	16.8333	10.8792	0.0158774	0.124313	0.0762193	0.0683369	0	0	0.0241219	0.0896232	0.00804065	11.1463	0.0132914	0		107.31
1382	[K].YSDYDGTSRLPSPAPPKTPEPAYTVLNR.[S]	Q20330	Intermediate Filament Organize OS=Caenorhabditis elegans OX=6239 GN=ifo-1 PE=1 SV=2	2xPhospho [T/S/Y]	2xPhospho [Y4; T7; S8; S12; T18; Y23]	Q20330 2xPhospho [T/S]	Q20330 2xPhospho [T404; S405; S409; T415]	0.00165387	0.000311557	1	1	8	Q20330 [398-425]	2	3252.47	289.9	76.2	183.6	13.1	0	37.2	183.233	16.7667	10.9284	0.0565484	0.676967	0.182729	0.443271	0.030812	0	0.08613	0.434322	0.0389807	11.142	0.0525833	0		101.3
1041	[-].MEDASQLSNSQNDK.[A]	G5EE12; A0A486WY88	CKA And Striatin Homolog OS=Caenorhabditis elegans OX=6239 GN=cash-1 PE=1 SV=1 CKA And Striatin Homolog OS=Caenorhabditis elegans OX=6239 GN=cash-1 PE=1 SV=1	1xAcetyl [N-Term]; 1xPhospho [S]	1xAcetyl [N-Term]; 1xPhospho [S8; S10]	G5EE12 1xAcetyl [N-Term]; 1xPhospho [S]; A0A486WY88 1xAcetyl [N-Term]; 1xPhospho [S]	G5EE12 1xAcetyl [N-Term]; 1xPhospho [S8; S10]; A0A486WY88 1xAcetyl [N-Term]; 1xPhospho [S8; S10]	0.000304834	0.000311557	2	2	6	G5EE12 [1-14]; A0A486WY88 [1-14]	0	1688.65	142.7	196.4	211.2	27.2	22.5	0	183.433	16.5667	11.0724	0.00174608	0.275411	0.389182	0.421462	0.0529909	0.0449455	0	0.362018	0.0326455	11.0894	0.00222907	0	Shared	78.89
1004	[K].ALNTTESSDDGGLETEVLRPDK.[N]	O01810	Uncharacterized protein OS=Caenorhabditis elegans OX=6239 GN=CELE_W02D3.4 PE=1 SV=1	1xPhospho [S/T]	1xPhospho [T4; T5; S7; S8; T15]	O01810 1xPhospho [S/T]	O01810 1xPhospho [T171; T172; S174; S175; T182]	0.000237433	0.000311557	1	1	12	O01810 [168-189]	0	2427.09	228	89.5	232.3	0	23.5	26.7	183.267	16.7333	10.9522	0.0250094	0.313791	0.126433	0.330478	0	0.0334508	0.036389	0.256901	0.0232799	11.0353	0.0245377	0		96.14
1402	[K].ISNAFTSLKDSITGDNAHK.[T]	A0A486WVD1; H2FLL1	Plant Late Embryo Abundant (LEA) related OS=Caenorhabditis elegans OX=6239 GN=lea-1 PE=1 SV=1 Plant Late Embryo Abundant (LEA) related OS=Caenorhabditis elegans OX=6239 GN=lea-1 PE=1 SV=1	1xPhospho [T/S]	1xPhospho [T6; S7; S11]	H2FLK3 1xPhospho [S/T]; A0A486WXP6 1xPhospho [S/T]; G5EEF0 1xPhospho [S/T]; A0A486WUR9 1xPhospho [S/T]; H2FLK5 1xPhospho [S/T]; G5EDH9 1xPhospho [S/T]; A0A486WVD1 1xPhospho [S/T]; H2FLK6 1xPhospho [S/T]; H2FLK9 1xPhospho [S/T]; H2FLK4 1xPhospho [S/T]; H2FLK7 1xPhospho [S/T]; A0A486WTP6 1xPhospho [S/T]; G5EFU3 1xPhospho [S/T]; H2FLK8 1xPhospho [S/T]; H2FLL1 1xPhospho [S/T]; H2FLL0 1xPhospho [S/T];…	H2FLK3 1xPhospho [T175; S176; S180]; A0A486WXP6 1xPhospho [T103; S104; S108]; G5EEF0 1xPhospho [T103; S104; S108]; A0A486WUR9 1xPhospho [T191; S192; S196]; H2FLK5 1xPhospho [T191; S192; S196]; G5EDH9 1xPhospho [T103; S104; S108]; A0A486WVD1 1xPhospho [T191; S192; S196]; H2FLK6 1xPhospho [T143; S144; S148]; H2FLK9 1xPhospho [T175; S176; S180]; H2FLK4 1xPhospho [T143; S144; S148]; H2FLK7 1xPhospho …	0.00177605	0.000311557	2	18	3	H2FLK3 [170-188]; A0A486WXP6 [98-116]; G5EEF0 [98-116]; A0A486WUR9 [186-204]; H2FLK5 [186-204]; G5EDH9 [98-116]; A0A486WVD1 [186-204]; H2FLK6 [138-156]; H2FLK9 [170-188]; H2FLK4 [138-156]; H2FLK7 [186-204]; A0A486WTP6 [98-116]; G5EFU3 [98-116]; H2FLK8 [170-188]; H2FLL1 [186-204]; H2FLL0 [138-156]; A0A486WWP8 [170-188]; A0A486WVH0 [170-188]	1	2098.98	334.4	214.6	0	0	0	51	183	17	10.7647	0.169847	0.272708	0.179618	0	0	0	0.0412211	0.150775	0.0137404	10.9732	0.166777	0	Shared	91.62
2402	[K].DEIEELSYDAKTPTTPTEETVDAPR.[E]	Q10033	Uncharacterized protein F15G9.1 OS=Caenorhabditis elegans OX=6239 GN=F15G9.1 PE=4 SV=1	2xPhospho [Y/T/S]	2xPhospho [S7; Y8; T12; T14; T15; T17; T20]	Q8I4L0 2xPhospho [T/S/Y]; Q10033 2xPhospho [T/S/Y]	Q8I4L0 2xPhospho [S91; Y92; T96; T98; T99; T101; T104]; Q10033 2xPhospho [S92; Y93; T97; T99; T100; T102; T105]	0.0495686	0.00265087	1	2	6	Q8I4L0 [85-109]; Q10033 [86-110]	1	2967.24	0	126.9	421.9	51.2	0	0	182.933	17.0667	10.7187	0.258825	0	0.059835	0.200259	0.0237487	0	0	0.0866981	0.00791623	10.9519	0.258596	0		99.08
981	[R].ALALSPPPAPSNDLLAK.[D]	P30630	Protein lin-9 OS=Caenorhabditis elegans OX=6239 GN=lin-9 PE=1 SV=3	1xPhospho [S5]	1xPhospho [S5]	P30630 1xPhospho [S120]	P30630 1xPhospho [S120]	0.000211848	0.000311557	1	1	9	P30630 [116-132]	0	1754.91	175.5	163.5	209.7	14.9	0	36.5	182.9	17.1333	10.6751	0.000682439	0.338976	0.324217	0.418757	0.0290598	0	0.0699928	0.36065	0.0330175	10.923	0.000782738	0		108.36
965	[R].QSQHLSASEPITEESPSAGSPPAVLPNQAEQK.[S]	A0A4V6M3C0	PhosphoLipase C OS=Caenorhabditis elegans OX=6239 GN=plc-1 PE=4 SV=1	1xPhospho [S]	1xPhospho [S15; S17; S20]	A0A4V0IKD8 1xPhospho [S]; A0A4V0IK11 1xPhospho [S]; A0A4V0IN51 1xPhospho [S]; A0A4V0IJW2 1xPhospho [S]; A0A4V6M3C0 1xPhospho [S]; A0A4V0IMY5 1xPhospho [S]	A0A4V0IKD8 1xPhospho [S822; S824; S827]; A0A4V0IK11 1xPhospho [S822; S824; S827]; A0A4V0IN51 1xPhospho [S879; S881; S884]; A0A4V0IJW2 1xPhospho [S822; S824; S827]; A0A4V6M3C0 1xPhospho [S879; S881; S884]; A0A4V0IMY5 1xPhospho [S822; S824; S827]	0.000196345	0.000311557	1	6	5	A0A4V0IKD8 [808-839]; A0A4V0IK11 [808-839]; A0A4V0IN51 [865-896]; A0A4V0IJW2 [808-839]; A0A4V6M3C0 [865-896]; A0A4V0IMY5 [808-839]	0	3394.58	395.6	125	28.1	0	0	51.2	182.9	17.0667	10.7168	0.210426	0.298759	0.0969456	0.0219474	0	0	0.0383625	0.139217	0.0127875	10.887	0.20517	0		91.71
1877	[K].EKDLDESDDMTENEDHDEMANEDDGIPSNEK.[K]	Q7YZT6	Alpha,alpha-trehalose-phosphate synthase [UDP-forming] 1 OS=Caenorhabditis elegans OX=6239 GN=tps-1 PE=2 SV=1	1xPhospho [S/T]	1xPhospho [S7; T11]	Q7YZT6 1xPhospho [S/T]	Q7YZT6 1xPhospho [S80; T84]	0.011277	0.000311557	1	1	4	Q7YZT6 [74-104]	1	3646.35	92.7	212.8	242.3	0	7	45.2	182.6	17.4	10.4943	0.0260085	0.237115	0.558862	0.640753	0	0.0184982	0.114497	0.47891	0.0443316	10.8029	0.0275315	0		81.38
1553	[R].GRAHSHDQDSPLPYNEEIAK.[L]	O45087	DYnein Chain, light Intermediate OS=Caenorhabditis elegans OX=6239 GN=dyci-1 PE=1 SV=1	1xPhospho [S]	1xPhospho [S5; S10]	O45087 1xPhospho [S]	O45087 1xPhospho [S169; S174]	0.00368977	0.000311557	1	1	11	O45087 [165-184]	1	2344.04	266.5	142.7	139.2	23	0	28.6	182.8	17.2	10.6279	0.0179607	0.606899	0.333694	0.327868	0.0529675	0	0.0645087	0.42282	0.0391587	10.7976	0.0151729	0		76.56
821	[R].NSSLSEGEALIESRPPSREER.[V]	Q21029	Mitogen-activated protein kinase kinase kinase nsy-1 OS=Caenorhabditis elegans OX=6239 GN=nsy-1 PE=1 SV=4	1xPhospho [S]	1xPhospho [S13; S17]	A0A0K3ATZ5 1xPhospho [S]; Q21029 1xPhospho [S]	A0A0K3ATZ5 1xPhospho [S1255; S1259]; Q21029 1xPhospho [S1272; S1276]	7.9796e-05	0	1	2	10	A0A0K3ATZ5 [1243-1263]; Q21029 [1260-1280]	1	2423.12	402.9	114.6	31.1	17.5	0	34	182.867	17.1667	10.6524	0.21661	1.00089	0.292351	0.0797782	0.0438148	0	0.0836568	0.457673	0.0424906	10.7712	0.211608	0		92.42
1770	[R].SLTTPPLAPALK.[H]	Q21747	BTB/POZ Domain-containing protein homolog OS=Caenorhabditis elegans OX=6239 GN=btbd-10 PE=1 SV=2	1xPhospho [T]	1xPhospho [T3; T4]	Q21748 1xPhospho [T]; Q21747 1xPhospho [T]	Q21748 1xPhospho [T82; T83]; Q21747 1xPhospho [T179; T180]	0.00804204	0.000311557	1	2	16	Q21748 [80-91]; Q21747 [177-188]	0	1288.69	253.3	174.7	121	34.7	16.3	0	183	17	10.7647	0.0139061	0.250101	0.177152	0.123502	0.0346552	0.0166716	0	0.183585	0.0171089	10.7304	0.0118957	0		103
1625	[R].KPRASVDGEESQSTDAKPQEMSADAEK.[K]	P91306	C. Elegans Y-box OS=Caenorhabditis elegans OX=6239 GN=cey-2 PE=1 SV=1	1xPhospho [S5]	1xPhospho [S5]	P91306 1xPhospho [S163]	P91306 1xPhospho [S163]	0.00460066	0.000311557	1	1	2	P91306 [159-185]	1	2971.3	127.7	233.4	186.9	51.9	0	0	182.667	17.3	10.5588	0.00926741	0.144745	0.27159	0.219014	0.0594763	0	0	0.211783	0.0198254	10.6824	0.0100863	0		64.41
338	[R].TPVSPCDPVCAIPESIK.[L]	P23678	Kinesin-like protein unc-104 OS=Caenorhabditis elegans OX=6239 GN=unc-104 PE=1 SV=4	2xCarbamidomethyl [C6; C10]; 1xPhospho [S/T]	2xCarbamidomethyl [C6; C10]; 1xPhospho [T1; S4]	P23678 1xPhospho [T/S]	P23678 1xPhospho [T1330; S1333]	7.24828e-07	0	1	1	14	P23678 [1330-1346]	0	1949.87	281.9	128.9	137.2	26.6	5.4	20.1	182.667	17.3667	10.5182	0.0298924	0.742653	0.348604	0.373671	0.0708572	0.0147046	0.0523745	0.488309	0.0459788	10.6203	0.0262039	0		106.1
968	[R].SAFPTTSDASFDYTNVK.[G]	K8F7V7	Glutamine amidotransferase type-2 domain-containing protein OS=Caenorhabditis elegans OX=6239 GN=CELE_W07E11.1 PE=1 SV=1	1xPhospho [S/Y/T]	1xPhospho [S1; T5; T6; S7; S10; Y13; T14]	K8F7V7 1xPhospho [S/Y]	K8F7V7 1xPhospho [S822; Y825]	0.000198488	0.000311557	1	1	5	K8F7V7 [813-829]	0	1930.81	236.4	131.7	179.7	16.1	14.2	22	182.6	17.4333	10.4742	0.00553548	0.375744	0.214883	0.295245	0.0257896	0.0234333	0.0346114	0.295291	0.0279448	10.5669	0.00455895	0		101.23
1451	[R].RLSIEQEEITGDLK.[F]	Q94010	Uncharacterized protein OS=Caenorhabditis elegans OX=6239 GN=CELE_T08G11.1 PE=1 SV=1	1xPhospho [S3]	1xPhospho [S3; T10]	Q94010 1xPhospho [S1952]; Q8T3D2 1xPhospho [S1952]	Q94010 1xPhospho [S1952]; Q8T3D2 1xPhospho [S1952]	0.00233692	0.000311557	1	2	4	Q94010 [1950-1963]; Q8T3D2 [1950-1963]	1	1710.83	344.6	81.2	121.8	31.6	0	20.9	182.533	17.5	10.4305	0.115744	0.701026	0.169555	0.256092	0.0648967	0	0.0420665	0.375558	0.0356544	10.5333	0.109578	0		98.92
1258	[R].VASIGDGSGEVDEILR.[D]	Q20943	Uncharacterized protein OS=Caenorhabditis elegans OX=6239 GN=mrp-2 PE=1 SV=2	1xPhospho [S3]	1xPhospho [S3]	Q20943 1xPhospho [S853]	Q20943 1xPhospho [S853]	0.000891304	0.000311557	1	1	4	Q20943 [851-866]	0	1696.78	153.5	122.2	271.6	0	19.9	32.9	182.433	17.6	10.3655	0.0238851	0.159215	0.130084	0.29122	0	0.0213643	0.0338353	0.193506	0.0183998	10.5167	0.0257233	0		110.49
2284	[K].TSNSLLLPDEKYDQIR.[Q]	Q9U290	Uncharacterized protein OS=Caenorhabditis elegans OX=6239 GN=CELE_Y48C3A.12 PE=1 SV=3	1xPhospho [S/T]	1xPhospho [T1; S2; S4]	Q9U290 1xPhospho [S/T]	Q9U290 1xPhospho [T136; S137; S139]	0.0376898	0.00111142	1	1	6	Q9U290 [136-151]	1	1971.94	242.4	108	196.2	13.3	0	40.1	182.2	17.8	10.236	0.0161958	0.0712757	0.0326129	0.0596433	0.00393713	0	0.0116863	0.0545106	0.0052078	10.4671	0.0145672	0		102.56
1987	[R].SLSHEETSELLK.[S]	Q22560	Importin subunit alpha-1 OS=Caenorhabditis elegans OX=6239 GN=ima-1 PE=1 SV=1	1xPhospho [S/T]	1xPhospho [S1; S3; T7; S8]	Q22560 1xPhospho [S]	Q22560 1xPhospho [S57; S59]	0.0156427	0.000311557	1	1	8	Q22560 [57-68]	0	1452.66	237.3	174.8	136.4	0	51.6	0	182.833	17.2	10.6298	0.00826508	0.426858	0.322839	0.253674	0	0.0961136	0	0.334457	0.0320379	10.4394	0.00713606	0		84.08
1605	[K].KKEAEASTSVPQASSPDISSQEQPESSTSSSK.[K]	Q9N4L7	C.Elegans Chromodomain protein OS=Caenorhabditis elegans OX=6239 GN=cec-10 PE=1 SV=1	1xPhospho [S]	1xPhospho [S7; S14; S15; S19]	Q9N4L7 1xPhospho [S]	Q9N4L7 1xPhospho [S228; S235; S236; S240]	0.00432967	0.000311557	1	1	4	Q9N4L7 [222-253]	2	3374.51	172.4	202.5	171.8	53.3	0	0	182.233	17.7667	10.257	0.00129853	0.138822	0.167428	0.143057	0.0433943	0	0	0.149769	0.0144648	10.3541	0.00134715	0		67.81
237	[K].LGCDAGLIITASHNPKEDNGYK.[A]	O45934	Uncharacterized protein OS=Caenorhabditis elegans OX=6239 GN=CELE_Y43F4B.5 PE=1 SV=1	1xCarbamidomethyl [C3]; 1xPhospho [S/Y/T]	1xCarbamidomethyl [C3]; 1xPhospho [T10; S12; Y21]	O45934 1xPhospho [T/S]; Q86DA0 1xPhospho [T/S]	O45934 1xPhospho [T149; S151]; Q86DA0 1xPhospho [T149; S151]	1.27834e-07	0	1	2	22	O45934 [140-161]; Q86DA0 [140-161]	1	2453.12	351.7	103.6	91.6	36.6	3.5	12.9	182.3	17.6667	10.3189	0.125942	3.49011	1.05563	0.939712	0.367425	0.0359602	0.127175	1.82848	0.176853	10.339	0.119831	0		87.7
539	[K].ESGEAFSQFTSEKEQDRSDSPIHSQK.[E]	Q17490	Uncharacterized protein OS=Caenorhabditis elegans OX=6239 GN=unc-44 PE=1 SV=2	1xPhospho [S/T]	1xPhospho [S7; T10; S11; S18; S20]	Q17490 1xPhospho [S/T]	Q17490 1xPhospho [S3959; T3962; S3963; S3970; S3972]	8.49943e-06	0	1	1	9	Q17490 [3953-3978]	2	3034.31	361.5	98.7	87	48	4.8	0	182.4	17.6	10.3636	0.144061	1.60209	0.448815	0.398397	0.215059	0.0221253	0	0.816435	0.0790614	10.3266	0.138292	0		80.93
1492	[R].ENTWTPENYPIVR.[V]	Q9U2D6	Calcineurin-interacting protein 2 OS=Caenorhabditis elegans OX=6239 GN=cnp-2 PE=1 SV=3	1xPhospho [T5]	1xPhospho [T5]	Q9U2D6 1xPhospho [T77]	Q9U2D6 1xPhospho [T77]	0.00274079	0.000311557	1	1	2	Q9U2D6 [73-85]	0	1698.75	168.6	170.1	206.9	20.4	0	33.8	181.867	18.0667	10.0664	0.000503165	0.0558704	0.0578721	0.0708788	0.00684017	0	0.0111112	0.0615405	0.00598378	10.2846	0.000624936	0		103.86
2185	[R].SSPLLEPSEEPVMLSK.[E]	W6RTA4	Protein clarinet OS=Caenorhabditis elegans OX=6239 GN=cla-1 PE=1 SV=2	1xPhospho [S]	1xPhospho [S1; S2]	W6RTA4 1xPhospho [S]	W6RTA4 1xPhospho [S3324; S3325]	0.0292488	0.000871048	1	1	4	W6RTA4 [3324-3339]	0	1822.85	210.3	157.7	177.8	19.8	0	34.4	181.933	18.0667	10.0701	0.000857032	0.174668	0.134446	0.152623	0.0166461	0	0.0283446	0.153912	0.0149969	10.2629	0.000619044	0		106.08
763	[K].KHSAILSNPVNDQK.[T]	O16000	Syntaxin-1A homolog OS=Caenorhabditis elegans OX=6239 GN=unc-64 PE=1 SV=1	1xPhospho [S]	1xPhospho [S3; S7]	O16000 1xPhospho [S]	O16000 1xPhospho [S61; S65]	5.51883e-05	0	1	1	7	O16000 [59-72]	1	1630.79	231	150.9	163.4	0	0	54.6	181.767	18.2	9.98718	0.00606202	0.359665	0.241252	0.263032	0	0	0.0843113	0.287983	0.0281038	10.2471	0.00482675	0		68.7
170	[K].HQTSDAGDSAEKHFDDAVDAAK.[D]	A0A486WVD1; H2FLL1	Plant Late Embryo Abundant (LEA) related OS=Caenorhabditis elegans OX=6239 GN=lea-1 PE=1 SV=1 Plant Late Embryo Abundant (LEA) related OS=Caenorhabditis elegans OX=6239 GN=lea-1 PE=1 SV=1	1xPhospho [T/S]	1xPhospho [T3; S4; S9]	A0A486WXP6 1xPhospho [S/T]; G5EBW6 1xPhospho [S/T]; G5EEF0 1xPhospho [S/T]; A0A486WUR9 1xPhospho [S/T]; G5EDH9 1xPhospho [S/T]; A0A486WVD1 1xPhospho [S/T]; H2FLK6 1xPhospho [S/T]; H2FLK9 1xPhospho [S/T]; H2FLK7 1xPhospho [S/T]; G5EGB8 1xPhospho [S/T]; A0A486WTP6 1xPhospho [S/T]; H2FLK8 1xPhospho [S/T]; H2FLL1 1xPhospho [S/T]; H2FLL0 1xPhospho [S/T]; A0A486WWP8 1xPhospho [S/T]; A0A486WVH0 1xPhosph…	A0A486WXP6 1xPhospho [T762; S763; S768]; G5EBW6 1xPhospho [T9; S10; S15]; G5EEF0 1xPhospho [T762; S763; S768]; A0A486WUR9 1xPhospho [T850; S851; S856]; G5EDH9 1xPhospho [T638; S639; S644]; A0A486WVD1 1xPhospho [T726; S727; S732]; H2FLK6 1xPhospho [T678; S679; S684]; H2FLK9 1xPhospho [T710; S711; S716]; H2FLK7 1xPhospho [T726; S727; S732]; G5EGB8 1xPhospho [T9; S10; S15]; A0A486WTP6 1xPhospho [T63…	2.15882e-08	0	2	16	31	A0A486WXP6 [760-781]; G5EBW6 [7-28]; G5EEF0 [760-781]; A0A486WUR9 [848-869]; G5EDH9 [636-657]; A0A486WVD1 [724-745]; H2FLK6 [676-697]; H2FLK9 [708-729]; H2FLK7 [724-745]; G5EGB8 [7-28]; A0A486WTP6 [636-657]; H2FLK8 [832-853]; H2FLL1 [848-869]; H2FLL0 [800-821]; A0A486WWP8 [708-729]; A0A486WVH0 [832-853]	1	2394.98	279.1	124.7	142.3	25.1	4.8	23.9	182.033	17.9333	10.1506	0.029033	2.05817	0.943678	1.08481	0.187139	0.0369957	0.17496	1.36222	0.133032	10.2398	0.0254495	0	Shared	85.38
1242	[K].RGHSPTPGQYMGDRR.[G]	Q9XTZ2	SR Protein (Splicing factor) OS=Caenorhabditis elegans OX=6239 GN=rsp-8 PE=1 SV=1	1xPhospho [S4]	1xPhospho [S4]	Q9XTZ2 1xPhospho [S159]	Q9XTZ2 1xPhospho [S159]	0.000834782	0.000311557	1	1	3	Q9XTZ2 [156-170]	2	1794.79	190.9	246.3	109.1	0	28.8	24.9	182.1	17.9	10.1732	0.0158804	0.748185	0.990995	0.441957	0	0.117069	0.0966153	0.727046	0.0712282	10.2073	0.015786	0		61.9
1105	[R].ISSPAHSDEEDENDAEVIDSEFYR.[H]	Q17490	Uncharacterized protein OS=Caenorhabditis elegans OX=6239 GN=unc-44 PE=1 SV=2	2xPhospho [S3; S]	2xPhospho [S2; S3; S7]	Q17490 2xPhospho [S5371; S]	Q17490 2xPhospho [S5370; S5371; S5375]	0.00041109	0.000311557	1	1	29	Q17490 [5369-5392]	0	2914.1	151.5	102	292.2	44.7	9.6	0	181.9	18.1	10.0497	0.048975	0.138851	0.0959351	0.276843	0.0414222	0.00915375	0	0.170543	0.0168587	10.116	0.0516781	0		111.71
351	[R].IDGDDDEDQSDNEDMATSEEPQSSSVPTAATPR.[R]	Q9XVR7	DNA helicase OS=Caenorhabditis elegans OX=6239 GN=mcm-3 PE=1 SV=1	1xPhospho [S/T]	1xPhospho [S10; T17; S18]	Q9XVR7 1xPhospho [S/T]	Q9XVR7 1xPhospho [S679; T686; S687]	9.20139e-07	0	1	1	12	Q9XVR7 [670-702]	0	3589.39	157.9	142	246.6	0	53.5	0	182.167	17.8333	10.215	0.0114352	0.193393	0.178619	0.312211	0	0.0678769	0	0.228074	0.0226256	10.0804	0.0128067	0		82.72
2407	[K].RQSFQMIDVTSPNSPNTAR.[S]	P54244	Acetylcholine receptor subunit alpha-type deg-3 OS=Caenorhabditis elegans OX=6239 GN=deg-3 PE=1 SV=1	2xPhospho [T10; S14]	2xPhospho [T10; S14]	P54244 2xPhospho [T454; S458]	P54244 2xPhospho [T454; S458]	0.0509391	0.00265087	1	1	1	P54244 [445-463]	1	2308.98	224.4	141.2	179.4	27.5	0	27.5	181.667	18.3333	9.90909	0.00315597	0.0622207	0.0402105	0.051438	0.00771021	0	0.00755963	0.0512897	0.00508995	10.0767	0.00251234	0		97.38
979	[K].SSAHSDYPISEQYDGPLDSTHR.[A]	G5EBP5	Uncharacterized protein OS=Caenorhabditis elegans OX=6239 GN=CELE_ZC247.1 PE=1 SV=1	1xPhospho [S/Y]	1xPhospho [S1; S2; S5; Y7]	G5EBP5 1xPhospho [Y/S]; 1xPhospho [Y/S]; 1xPhospho [Y/S]; 1xPhospho [Y/S]; 1xPhospho [Y/S]; 1xPhospho [Y/S]; 1xPhospho [Y/S]; 1xPhospho [Y/S]; 1xPhospho [Y/S]; 1xPhospho [Y/S]; 1xPhospho [Y/S]; 1xPhospho [Y/S]; 1xPhospho [Y/S]; 1xPhospho [Y/S]	G5EBP5 1xPhospho [S2149; S2150; S2153; Y2155]; 1xPhospho [S4374; S4375; S4378; Y4380]; 1xPhospho [S6907; S6908; S6911; Y6913]; 1xPhospho [S9594; S9595; S9598; Y9600]; 1xPhospho [S12358; S12359; S12362; Y12364]; 1xPhospho [S15199; S15200; S15203; Y15205]; 1xPhospho [S18117; S18118; S18121; Y18123]; 1xPhospho [S21112; S21113; S21116; Y21118]; 1xPhospho [S24184; S24185; S24188; Y24190]; 1xPhospho [S…	0.000207297	0.000311557	1	1	4	G5EBP5 [2149-2170]; [2226-2247]; [2534-2555]; [2688-2709]; [2765-2786]; [2842-2863]; [2919-2940]; [2996-3017]; [3073-3094]; [3227-3248]; [3304-3325]; [3458-3479]; [3535-3556]; [3612-3633]	0	2542.05	311.7	185.6	48.7	41.1	12.9	0	182	18	10.1111	0.0999308	0.25714	0.157232	0.041519	0.034245	0.011022	0	0.151964	0.015089	10.0712	0.0959445	0		89.9
1560	[R].KLEETQNENEDVDMNDIAKSR.[S]	Q9XXT5	LiPIN (Mammalian lipodystrophy associated) homolog OS=Caenorhabditis elegans OX=6239 GN=lpin-1 PE=1 SV=2	1xPhospho [S20]	1xPhospho [S20]	Q9XXT5 1xPhospho [S143]	Q9XXT5 1xPhospho [S143]	0.00377203	0.000311557	1	1	4	Q9XXT5 [124-144]	2	2558.11	188.3	153.6	203.2	47.7	7.3	0	181.7	18.3333	9.91091	0.00144041	0.597229	0.499989	0.666121	0.152814	0.0239792	0	0.58778	0.0589311	9.97402	0.00144358	0		77.17
1358	[R].ALSDPYAAESR.[Y]	Q9BIB7	HnRNP F homolog OS=Caenorhabditis elegans OX=6239 GN=hrpf-1 PE=1 SV=1	1xPhospho [S3]	1xPhospho [S3]	Q9BIB7 1xPhospho [S342]	Q9BIB7 1xPhospho [S342]	0.00140321	0.000311557	1	1	1	Q9BIB7 [340-350]	0	1259.53	253.7	291.9	0	0	54.4	0	181.867	18.1333	10.0294	0.154391	0.0998302	0.117933	0	0	0.022171	0	0.0725878	0.00739032	9.822	0.156291	0		76.18
576	[K].VSQAAAHAQFGSTQVINSNAGEVVEESR.[N]	Q8WQ99	Casein kinase I gamma OS=Caenorhabditis elegans OX=6239 GN=csnk-1 PE=3 SV=1	1xPhospho [S18]	1xPhospho [S18]	Q8WQ99 1xPhospho [S360]	Q8WQ99 1xPhospho [S360]	1.15777e-05	0	1	1	2	Q8WQ99 [343-370]	0	2966.36	403.8	111.7	27.6	0	0	56.9	181.033	18.9667	9.54482	0.233443	0.263086	0.0747318	0.0185617	0	0	0.0367274	0.118793	0.0122425	9.70337	0.228206	0		94.3
2548	[R].NDVDPGNLSDDFM.[-]	Q9XW03	NFACT-R_1 domain-containing protein OS=Caenorhabditis elegans OX=6239 GN=CELE_Y54G11A.2 PE=1 SV=1	1xPhospho [S9]	1xPhospho [S9]	Q9XW03 1xPhospho [S206]	Q9XW03 1xPhospho [S206]	0.0780572	0.00420552	1	1	1	Q9XW03 [198-210]	0	1518.55	83.1	152.3	307.7	16.8	21.9	18.1	181.033	18.9333	9.56162	0.0711866	0.0297489	0.05598	0.113864	0.00605938	0.00812457	0.0064395	0.0665309	0.00687448	9.67796	0.0743534	0		116.41
893	[K].EAVKAPEPVECVGSRPSSTGLK.[T]	Q20898	Translational repressor ifet-1 OS=Caenorhabditis elegans OX=6239 GN=ifet-1 PE=1 SV=2	1xCarbamidomethyl [C11]; 1xPhospho [S/T]	1xCarbamidomethyl [C11]; 1xPhospho [S14; S17; S18; T19]	Q20898 1xPhospho [T/S]	Q20898 1xPhospho [S249; S252; S253; T254]	0.000123806	0.000311557	1	1	17	Q20898 [236-257]	1	2378.14	299.7	126.3	116.7	10.7	0	46.6	180.9	19.1	9.4712	0.0571242	1.47209	0.636888	0.59273	0.0530563	0	0.226805	0.900569	0.0932872	9.65373	0.0516584	0		79.04
1256	[K].SFEEQILLEERSPEK.[S]	Q21342	Enhancer of AKt-1 null OS=Caenorhabditis elegans OX=6239 GN=eak-7 PE=1 SV=1	1xPhospho [S12]	1xPhospho [S12]	Q21342 1xPhospho [S361]	Q21342 1xPhospho [S361]	0.00088645	0.000311557	1	1	4	Q21342 [350-364]	1	1913.89	248.7	149.3	144.7	10.3	6.4	40.5	180.9	19.0667	9.48776	0.0104464	0.700821	0.432002	0.421457	0.029466	0.0185426	0.11315	0.518094	0.0537195	9.64442	0.00847084	0		103.99
1548	[K].KSSVSTPEDITKGSPDRPR.[I]	H2KZC9	Diacylglycerol kinase OS=Caenorhabditis elegans OX=6239 GN=dgk-4 PE=1 SV=1	1xPhospho [S14]	1xPhospho [S14]	H2KZC9 1xPhospho [S646]; D5MCN8 1xPhospho [S646]	H2KZC9 1xPhospho [S646]; D5MCN8 1xPhospho [S646]	0.00356976	0.000311557	1	2	1	H2KZC9 [633-651]; D5MCN8 [633-651]	2	2137.03	166.3	192.2	184.5	56.9	0	0	181	18.9667	9.54306	0.00137631	0.130802	0.155189	0.150039	0.045228	0	0	0.145343	0.015076	9.64072	0.00149182	0		64.54
675	[R].SMSSSEEDIIAGGGGNTLK.[M]	Q22366	Rab-3-interacting molecule unc-10 OS=Caenorhabditis elegans OX=6239 GN=unc-10 PE=2 SV=2	1xPhospho [S]	1xPhospho [S1; S3; S4; S5]	Q22366 1xPhospho [S]	Q22366 1xPhospho [S478; S480; S481; S482]	3.00673e-05	0	1	1	22	Q22366 [478-496]	0	1932.83	165.6	166.3	211.4	0	33.2	23.4	181.1	18.8667	9.59894	0.000851936	0.168633	0.173865	0.222517	0	0.0350014	0.0236483	0.188338	0.0195499	9.63373	0.00108291	0		98.49
1200	[K].EIVEFTIDSPAGPK.[K]	Q09437	Cyclin-dependent kinase 11.1 OS=Caenorhabditis elegans OX=6239 GN=cdk-11.1 PE=1 SV=1	1xPhospho [S/T]	1xPhospho [T6; S9]	Q09437 1xPhospho [S/T]	Q09437 1xPhospho [T242; S245]	0.000682193	0.000311557	1	1	5	Q09437 [237-250]	0	1582.74	231.8	120.9	190.2	4.6	15.7	36.9	180.967	19.0667	9.49126	0.00862596	0.263028	0.140856	0.223079	0.00526134	0.0184399	0.0414796	0.208988	0.021727	9.61882	0.0075173	0		105.63
2224	[R].TYADNLFPQQVAEQHEEQMSSGSSPK.[S]	P46580	Protein arginine N-methyltransferase 5 OS=Caenorhabditis elegans OX=6239 GN=prmt-5 PE=1 SV=2	1xPhospho [S]	1xPhospho [S20; S21; S23; S24]	P46580 1xPhospho [S]	P46580 1xPhospho [S24; S25; S27; S28]	0.0319494	0.00111142	1	1	8	P46580 [5-30]	0	2988.27	289	83.7	169.8	16.3	0	41.2	180.833	19.1667	9.43478	0.0562305	0.245959	0.0730943	0.14939	0.0139831	0	0.0347635	0.156148	0.0162489	9.60976	0.0518123	0		101.89
1919	[K].TSPDFYYNRDPQNHLNK.[N]	Q22240	Ubiquitin carboxyl-terminal hydrolase OS=Caenorhabditis elegans OX=6239 GN=CELE_T05H10.1 PE=1 SV=2	1xPhospho [S/T]	1xPhospho [T1; S2]	Q22240 1xPhospho [S/T]	Q22240 1xPhospho [T923; S924]	0.0127404	0.000311557	1	1	6	Q22240 [923-939]	1	2188.94	255.6	124.1	163.2	57.2	0	0	180.967	19.0667	9.49126	0.020288	0.310342	0.154657	0.204903	0.0701406	0	0	0.223301	0.0233802	9.55085	0.0177987	0		80.15
2328	[R].IECVSDEQINVNEETPGIDKEIK.[S]	W6RTA4	Protein clarinet OS=Caenorhabditis elegans OX=6239 GN=cla-1 PE=1 SV=2	1xCarbamidomethyl [C3]; 1xPhospho [S/T]	1xCarbamidomethyl [C3]; 1xPhospho [S5; T15]	W6RTA4 1xPhospho [S/T]	W6RTA4 1xPhospho [S3537; T3547]	0.0416063	0.0013608	1	1	3	W6RTA4 [3533-3555]	1	2739.24	240.2	31.6	270.1	25.1	0	33.1	180.633	19.4	9.311	0.100139	0.283597	0.0383418	0.329706	0.0299039	0	0.0387106	0.217215	0.0228715	9.49718	0.10004	0		96.35
1396	[K].IRQSPVPESHISTLTR.[R]	Q19663	Uncharacterized protein OS=Caenorhabditis elegans OX=6239 GN=CELE_F21C10.7 PE=1 SV=2	1xPhospho [S4]	1xPhospho [S4]	Q19663 1xPhospho [S1711]	Q19663 1xPhospho [S1711]	0.00171857	0.000311557	1	1	1	Q19663 [1708-1723]	1	1900.96	335.4	117.7	89.3	57.6	0	0	180.8	19.2	9.41667	0.113725	0.191757	0.0691016	0.0527714	0.0332499	0	0	0.104543	0.0110833	9.43252	0.107731	0		76.01
102	[K].RHSGDQEHLHLLQQR.[IT]	A0A4V0IKJ4	RaBConnectin related OS=Caenorhabditis elegans OX=6239 GN=rbc-1 PE=4 SV=1	1xPhospho [S3]	1xPhospho [S3]	A0A4V0ILV9 1xPhospho [S1065]; A0A4V0IM91 1xPhospho [S1065]; A0A4V0INT8 1xPhospho [S1063]; J7S122 1xPhospho [S1063]; A0A4V0IKJ4 1xPhospho [S1065]; A0A4V0IL12 1xPhospho [S1063]; A0A4V0IKG1 1xPhospho [S1065]; D6R8W9 1xPhospho [S1063]	A0A4V0ILV9 1xPhospho [S1065]; A0A4V0IM91 1xPhospho [S1065]; A0A4V0INT8 1xPhospho [S1063]; J7S122 1xPhospho [S1063]; A0A4V0IKJ4 1xPhospho [S1065]; A0A4V0IL12 1xPhospho [S1063]; A0A4V0IKG1 1xPhospho [S1065]; D6R8W9 1xPhospho [S1063]	1.50635e-09	0	1	8	58	A0A4V0ILV9 [1063-1077]; A0A4V0IM91 [1063-1077]; A0A4V0INT8 [1061-1075]; J7S122 [1061-1075]; A0A4V0IKJ4 [1063-1077]; A0A4V0IL12 [1061-1075]; A0A4V0IKG1 [1063-1077]; D6R8W9 [1061-1075]	1	1933.91	296.4	58.5	187.1	24.6	8.1	25.3	180.667	19.3333	9.34483	0.0794803	3.22453	0.653328	2.10491	0.27062	0.0913507	0.272772	1.99426	0.211581	9.42551	0.0753866	0		71.43
1639	[R].ATASFDDADSKLEAEYIRR.[F]	Q03606	CRAL-TRIO domain-containing protein T23G5.2 OS=Caenorhabditis elegans OX=6239 GN=T23G5.2 PE=4 SV=3	1xPhospho [S4]	1xPhospho [S4]	Q03606 1xPhospho [S231]	Q03606 1xPhospho [S231]	0.00491579	0.000311557	1	1	5	Q03606 [228-246]	2	2238.01	325	48.4	168.1	26.3	0	32.2	180.5	19.5	9.25641	0.116766	0.644705	0.0986128	0.344704	0.0527299	0	0.0633175	0.362674	0.0386824	9.37567	0.111412	0		97.48
1207	[R].VSDSHLLTLGSDSR.[S]	O45432	Uncharacterized protein OS=Caenorhabditis elegans OX=6239 GN=CELE_F32B6.4 PE=1 SV=3	1xPhospho [S]	1xPhospho [S2; S4]	O45432 1xPhospho [S]	O45432 1xPhospho [S78; S80]	0.000697237	0.000311557	1	1	8	O45432 [77-90]	0	1566.72	284.5	167.8	88.9	34.8	0	24.1	180.4	19.6333	9.18846	0.0495983	0.401339	0.243059	0.129628	0.0495511	0	0.0337008	0.258008	0.0277506	9.2974	0.0453138	0		91.31
1929	[K].QKPTKTDEESPEALTDSLNK.[L]	Q9BHK7	5'-3' exoribonuclease 1 OS=Caenorhabditis elegans OX=6239 GN=xrn-1 PE=1 SV=3	1xPhospho [S/T]	1xPhospho [T4; T6; S10]	Q9BHK7 1xPhospho [T/S]	Q9BHK7 1xPhospho [T1311; T1313; S1317]	0.0130986	0.000311557	1	1	3	Q9BHK7 [1308-1327]	1	2311.07	203.1	160.7	178	26.5	31.6	0	180.6	19.3667	9.3253	0.000510736	0.144731	0.11758	0.13108	0.019103	0.0233635	0	0.131131	0.0141555	9.26358	0.000387873	0		79.63
1768	[K].VPESTTPEPLSVDQERDMTPGEHELQVHQK.[H]	U4PEX3	Uncharacterized protein OS=Caenorhabditis elegans OX=6239 GN=CELE_Y77E11A.7 PE=1 SV=1	2xPhospho [T6; T19]; 1xOxidation [M18]	2xPhospho [S4; T5; T6; S11; T19]; 1xOxidation [M18]	U4PRS4 2xPhospho [T49; T62]; U4PC14 2xPhospho [T49; T62]; U4PEX3 2xPhospho [T49; T62]; H2L0E0 2xPhospho [T49; T62]	U4PRS4 2xPhospho [T49; T62]; U4PC14 2xPhospho [T49; T62]; U4PEX3 2xPhospho [T49; T62]; H2L0E0 2xPhospho [T49; T62]	0.00799762	0.000311557	1	4	2	U4PRS4 [44-73]; U4PC14 [44-73]; U4PEX3 [44-73]; H2L0E0 [44-73]	1	3589.56	452.2	44.2	45.3	58.3	0	0	180.567	19.4333	9.2916	0.305365	0.561764	0.0563587	0.0582165	0.0731775	0	0	0.225446	0.0243925	9.24244	0.302237	0		83.73
2077	[R].SFDQDVTYERSSPLLEPSEEPVMESR.[V]	W6RTA4	Protein clarinet OS=Caenorhabditis elegans OX=6239 GN=cla-1 PE=1 SV=2	1xPhospho [S/T/Y]; 1xOxidation [M23]	1xPhospho [S1; T7; Y8; S11; S12; S18]; 1xOxidation [M23]	W6RTA4 1xPhospho [S]	W6RTA4 1xPhospho [S1782; S1783]	0.0212201	0.00058773	1	1	2	W6RTA4 [1772-1797]	1	3123.35	541.6	0	0	58.4	0	0	180.533	19.4667	9.27397	0.425178	0.183225	0	0	0.0199702	0	0	0.0610749	0.00665675	9.17488	0.425785	0		100.83
1889	[K].KLPTPAPELDVPARDQVK.[L]	V6CLP5	KETtiN (Drosophila actin-binding) homolog OS=Caenorhabditis elegans OX=6239 GN=ketn-1 PE=1 SV=1	1xPhospho [T4]	1xPhospho [T4]	V6CJB8 1xPhospho [T4352]; V6CLU5 1xPhospho [T3713]; V6CLP5 1xPhospho [T4352]; Q9NL87 1xPhospho [T3646]; V6CLT3 1xPhospho [T4352]; Q8MXD8 1xPhospho [T3713]; V6CLU0 1xPhospho [T4352]; A0A0M9JJ85 1xPhospho [T2723]; V6CKH1 1xPhospho [T3713]; H2L075 1xPhospho [T3713]; A0A0M7RDU5 1xPhospho [T2860]; Q5PY59 1xPhospho [T3713]	V6CJB8 1xPhospho [T4352]; V6CLU5 1xPhospho [T3713]; V6CLP5 1xPhospho [T4352]; Q9NL87 1xPhospho [T3646]; V6CLT3 1xPhospho [T4352]; Q8MXD8 1xPhospho [T3713]; V6CLU0 1xPhospho [T4352]; A0A0M9JJ85 1xPhospho [T2723]; V6CKH1 1xPhospho [T3713]; H2L075 1xPhospho [T3713]; A0A0M7RDU5 1xPhospho [T2860]; Q5PY59 1xPhospho [T3713]	0.01192	0.000311557	1	12	2	V6CJB8 [4349-4366]; V6CLU5 [3710-3727]; V6CLP5 [4349-4366]; Q9NL87 [3643-3660]; V6CLT3 [4349-4366]; Q8MXD8 [3710-3727]; V6CLU0 [4349-4366]; A0A0M9JJ85 [2720-2737]; V6CKH1 [3710-3727]; H2L075 [3710-3727]; A0A0M7RDU5 [2857-2874]; Q5PY59 [3710-3727]	2	2054.07	422.4	95.8	22.9	58.9	0	0	180.367	19.6333	9.18676	0.265902	0.141828	0.0330302	0.00796583	0.0199819	0	0	0.0609415	0.00666062	9.14952	0.262168	0		88.58
1448	[R].SMTPPPFETAAANAAAAAK.[E]	G5EEM9	Intracelllar PhosphoLipase A family OS=Caenorhabditis elegans OX=6239 GN=ipla-1 PE=1 SV=1	1xPhospho [T/S]	1xPhospho [S1; T3; T9]	G5EEM9 1xPhospho [T/S]; A0A0K3AU10 1xPhospho [T/S]; G4SGU1 1xPhospho [T/S]; Q8WQE0 1xPhospho [T/S]; G8JYA8 1xPhospho [T/S]; Q21478 1xPhospho [T/S]	G5EEM9 1xPhospho [S705; T707; T713]; A0A0K3AU10 1xPhospho [S533; T535; T541]; G4SGU1 1xPhospho [S644; T646; T652]; Q8WQE0 1xPhospho [S618; T620; T626]; G8JYA8 1xPhospho [S642; T644; T650]; Q21478 1xPhospho [S630; T632; T638]	0.00233692	0.000311557	1	6	10	G5EEM9 [705-723]; A0A0K3AU10 [533-551]; G4SGU1 [644-662]; Q8WQE0 [618-636]; G8JYA8 [642-660]; Q21478 [630-648]	0	1896.86	228.4	156	155.6	32	0	27.9	180	19.9667	9.01503	0.00363887	0.13863	0.0972172	0.0975987	0.0196515	0	0.0168139	0.111149	0.0121552	9.14416	0.00276369	0		112.09
2219	[R].HTTVGSIPAHSTGRLDDVR.[E]	O17328	MonoCarboxylate Transporter family OS=Caenorhabditis elegans OX=6239 GN=mct-6 PE=1 SV=2	2xPhospho [T/S]	2xPhospho [T2; T3; S6; S11; T12]	O17328 2xPhospho [T/S]	O17328 2xPhospho [T328; S331; S336; T337]	0.0315988	0.00111142	1	1	10	O17328 [326-344]	1	2178.97	327	55.8	157.9	59.4	0	0	180.233	19.8	9.10269	0.120449	0.669929	0.117306	0.334388	0.12288	0	0	0.373874	0.0409601	9.12778	0.115201	0		76.98
1174	[R].AHSHDQDSPLPYNEEIAK.[L]	O45087	DYnein Chain, light Intermediate OS=Caenorhabditis elegans OX=6239 GN=dyci-1 PE=1 SV=1	2xPhospho [S3; S8]	2xPhospho [S3; S8]	A0A486WV95 2xPhospho [S165; S170]; O45087 2xPhospho [S169; S174]	A0A486WV95 2xPhospho [S165; S170]; O45087 2xPhospho [S169; S174]	0.000579286	0.000311557	1	2	11	A0A486WV95 [163-180]; O45087 [167-184]	0	2210.88	205.6	131.4	203.5	34.9	24.6	0	180.167	19.8333	9.08403	0.0037639	0.399919	0.262305	0.40912	0.0685678	0.0495775	0	0.357115	0.0393818	9.06802	0.003553	0		79.8
807	[K].RPCSPISAADCLVER.[R]	G5EDP5	C2 domain-containing protein OS=Caenorhabditis elegans OX=6239 GN=CELE_DH11.5 PE=4 SV=1	2xCarbamidomethyl [C3; C11]; 1xPhospho [S]	2xCarbamidomethyl [C3; C11]; 1xPhospho [S4; S7]	G5EFC6 1xPhospho [S]; Q8I4L8 1xPhospho [S]; G5EDP5 1xPhospho [S]	G5EFC6 1xPhospho [S365; S368]; Q8I4L8 1xPhospho [S309; S312]; G5EDP5 1xPhospho [S365; S368]	7.39626e-05	0	1	3	12	G5EFC6 [362-376]; Q8I4L8 [306-320]; G5EDP5 [362-376]	0	1810.8	257	112.3	169.8	19.6	0	41.2	179.7	20.2667	8.86678	0.0218254	0.30343	0.136116	0.207213	0.0234406	0	0.0482085	0.215586	0.023883	9.02676	0.019092	0		97.44
418	[R].ATASFDDADSKLEAEYIR.[R]	Q03606	CRAL-TRIO domain-containing protein T23G5.2 OS=Caenorhabditis elegans OX=6239 GN=T23G5.2 PE=4 SV=3	1xPhospho [T/S]	1xPhospho [T2; S4]	Q03606 1xPhospho [S/T]	Q03606 1xPhospho [T229; S231]	2.3257e-06	0	1	1	11	Q03606 [228-245]	1	2081.91	228.6	116.1	195.1	30.9	12.8	16.5	179.933	20.0667	8.96678	0.00910882	0.565421	0.29469	0.498761	0.077276	0.0328775	0.0404467	0.452957	0.0502001	9.02304	0.00817946	0		102.79
795	[K].SPTTVPTDLLDQEVH.[-]	O61906	Uncharacterized protein OS=Caenorhabditis elegans OX=6239 GN=CELE_T27C4.1 PE=1 SV=2	1xPhospho [T/S]	1xPhospho [S1; T3; T4]	O61906 1xPhospho [T/S]	O61906 1xPhospho [S229; T231; T232]	6.6722e-05	0	1	1	13	O61906 [229-243]	0	1731.78	135.1	182.6	221.1	14.6	7.6	39	179.6	20.4	8.80392	0.00393461	0.233159	0.323389	0.394395	0.0254767	0.0135093	0.0666649	0.316981	0.035217	9.0008	0.00465506	1		109.74
2210	[R].EESEAEDMSIRDDDEEDAEGSDTELK.[S]	Q17490	Uncharacterized protein OS=Caenorhabditis elegans OX=6239 GN=unc-44 PE=1 SV=2	1xPhospho [S21]	1xPhospho [S3; S9; S21; T23]	Q17490 1xPhospho [S6769]	Q17490 1xPhospho [S6769]	0.030909	0.00111142	1	1	5	Q17490 [6749-6774]	1	3024.13	146.8	187.6	205.4	0	43.5	16.8	179.933	20.1	8.95191	0.00174116	0.41842	0.5488	0.605054	0	0.128363	0.0473645	0.524091	0.0585759	8.94721	0.00222687	0		83.91
509	[R].GDSLIFEHQWELEK.[L]	P23678	Kinesin-like protein unc-104 OS=Caenorhabditis elegans OX=6239 GN=unc-104 PE=1 SV=4	1xPhospho [S3]	1xPhospho [S3]	P23678 1xPhospho [S1288]	P23678 1xPhospho [S1288]	6.48099e-06	0	1	1	26	P23678 [1286-1299]	0	1810.8	277.7	125.8	135.8	31.6	9.8	19.3	179.767	20.2333	8.88468	0.0321042	2.29112	1.06569	1.15783	0.263649	0.0836345	0.157877	1.50488	0.168387	8.93704	0.0282383	0		120.11
1980	[K].SVEKEVAKTPQKPQLAQQPPQQR.[A]	Q21351	Ras-Gtpase-activating protein SH3 (Three) domain-Binding Protein OS=Caenorhabditis elegans OX=6239 GN=gtbp-1 PE=1 SV=2	1xPhospho [T9]	1xPhospho [T9]	Q21351 1xPhospho [T220]	Q21351 1xPhospho [T220]	0.0152149	0.000311557	1	1	1	Q21351 [212-234]	2	2695.39	305.5	210.2	23.7	60.6	0	0	179.8	20.2	8.90099	0.13428	0.284226	0.200789	0.0227925	0.0569713	0	0	0.169269	0.0189904	8.91341	0.13135	0		66.56
1237	[R].FEESPVPSEKHHDQSSALPQESVSQPIEK.[E]	Q17490	Uncharacterized protein OS=Caenorhabditis elegans OX=6239 GN=unc-44 PE=1 SV=2	1xPhospho [S]	1xPhospho [S4; S8; S15; S16]	Q17490 1xPhospho [S]	Q17490 1xPhospho [S3897; S3901; S3908; S3909]	0.000812308	0.000311557	1	1	20	Q17490 [3894-3922]	1	3326.52	388.9	52.8	97.4	35.3	0	25.6	179.7	20.3	8.85222	0.206776	1.83647	0.256214	0.475518	0.168647	0	0.119667	0.856066	0.0961047	8.90764	0.200829	0		81.07
1565	[K].SGSWGGYPSPAVLSCK.[A]	G5ECT9	Mps One Binder (Mats/MOB1) homolog OS=Caenorhabditis elegans OX=6239 GN=mob-2 PE=1 SV=1	1xCarbamidomethyl [C15]; 1xPhospho [Y/S]	1xCarbamidomethyl [C15]; 1xPhospho [S1; S3; Y7]	G5ECT9 1xPhospho [S/Y]; F5GUA6 1xPhospho [S/Y]; Q7JLW3 1xPhospho [S/Y]; Q8MQ85 1xPhospho [S/Y]; Q19237 1xPhospho [S/Y]; Q8MQ84 1xPhospho [S/Y]	G5ECT9 1xPhospho [S329; S331; Y335]; F5GUA6 1xPhospho [S234; S236; Y240]; Q7JLW3 1xPhospho [S320; S322; Y326]; Q8MQ85 1xPhospho [S293; S295; Y299]; Q19237 1xPhospho [S279; S281; Y285]; Q8MQ84 1xPhospho [S303; S305; Y309]	0.00383493	0.000311557	1	6	11	G5ECT9 [329-344]; F5GUA6 [234-249]; Q7JLW3 [320-335]; Q8MQ85 [293-308]; Q19237 [279-294]; Q8MQ84 [303-318]	0	1732.74	539.9	0	0	60.1	0	0	179.967	20.0333	8.98336	0.427001	0.125793	0	0	0.0141426	0	0	0.041931	0.00471422	8.89458	0.427584	0		107.62
416	[K].NASPKPPRSPVLEVLER.[T]	B3WFT8	Uncharacterized protein OS=Caenorhabditis elegans OX=6239 GN=C14F11.4 PE=1 SV=1	2xPhospho [S3; S9]	2xPhospho [S3; S9]	B3WFT8 2xPhospho [S318; S324]; H2KYS2 2xPhospho [S314; S320]	B3WFT8 2xPhospho [S318; S324]; H2KYS2 2xPhospho [S314; S320]	2.25125e-06	0	1	2	50	B3WFT8 [316-332]; H2KYS2 [312-328]	1	2048.99	185.1	147	205.8	24.4	8.2	29.5	179.3	20.7	8.66184	0.00099139	21.5168	17.5392	24.7243	2.86503	0.988234	3.39436	21.2601	2.41587	8.80016	0.00102479	1		100.41
494	[R].NTAGTERPPASPAPNTSTIEHPLAK.[R]	P90731	ATP-citrate synthase OS=Caenorhabditis elegans OX=6239 GN=acly-2 PE=1 SV=1	1xPhospho [S/T]	1xPhospho [T2; T5; S11]	P90731 1xPhospho [S/T]	P90731 1xPhospho [T457; T460; S466]	5.56804e-06	0	1	1	26	P90731 [456-480]	0	2637.27	238.7	112.4	187.3	53.7	7.8	0	179.467	20.5	8.75447	0.0169151	1.18791	0.57452	0.96396	0.270142	0.0404185	0	0.908797	0.10352	8.77895	0.0152518	0		76.83
217	[R].EHFEPEDDQEHVVESQEYSASGSPVPSEK.[S]	Q17490	Uncharacterized protein OS=Caenorhabditis elegans OX=6239 GN=unc-44 PE=1 SV=2	2xPhospho [S/Y]	2xPhospho [S15; Y18; S19; S21; S23; S27]	Q17490 2xPhospho [S/Y]	Q17490 2xPhospho [S5670; Y5673; S5674; S5676; S5678; S5682]	8.42002e-08	0	1	1	37	Q17490 [5656-5684]	0	3432.35	214.6	123.2	200.1	33.7	10.2	18.1	179.3	20.6667	8.67581	0.00556246	2.6653	1.57057	2.57007	0.423551	0.131855	0.22305	2.26865	0.259485	8.74287	0.00508251	0		83.14
271	[K].KSPTTVPTDLLDQEVH.[-]	O61906	Uncharacterized protein OS=Caenorhabditis elegans OX=6239 GN=CELE_T27C4.1 PE=1 SV=2	1xPhospho [S/T]	1xPhospho [S2; T4; T5; T8]	O61906 1xPhospho [S/T]	O61906 1xPhospho [S229; T231; T232]	2.1631e-07	0	1	1	43	O61906 [228-243]	1	1859.88	131.4	175.1	230.8	40.3	6.9	15.5	179.1	20.9	8.56938	0.00654195	1.14224	1.56275	2.07439	0.353701	0.062197	0.133493	1.59312	0.18313	8.69941	0.00762629	0		100.84
385	[R].LPSPAPPKTPEPAYTVLNR.[S]	Q20330	Intermediate Filament Organize OS=Caenorhabditis elegans OX=6239 GN=ifo-1 PE=1 SV=2	1xPhospho [T/S]	1xPhospho [S3; T9]	Q20330 1xPhospho [T/S]	Q20330 1xPhospho [S409; T415]	1.40456e-06	0	1	1	24	Q20330 [407-425]	1	2128.08	325.4	57.4	154.6	21.8	5.3	35.5	179.133	20.8667	8.58466	0.115056	2.1886	0.396162	1.07523	0.147843	0.0371388	0.236682	1.22	0.140555	8.67988	0.10925	0		96.24
1883	[K].EHLNNGSSAAPTPLASAATPPPS.[-]	G5EFF4	SEM-4 long form OS=Caenorhabditis elegans OX=6239 GN=sem-4 PE=2 SV=1	1xPhospho [S/T]	1xPhospho [T12; S16; T19]	G5EFF4 1xPhospho [T/S]	G5EFF4 1xPhospho [T733; S737; T740]	0.0115941	0.000311557	1	1	3	G5EFF4 [722-744]	0	2267.03	226	158.8	154.2	0	61	0	179.667	20.3333	8.83607	0.00667823	0.0602307	0.0434553	0.0424793	0	0.0168486	0	0.0487218	0.0056162	8.67522	0.00585605	0		80.38
1564	[K].MEVHDFSDMSCDVTPPPSPGGAK.[L]	Q95ZQ4	5'-AMP-activated protein kinase catalytic subunit alpha-2 OS=Caenorhabditis elegans OX=6239 GN=aak-2 PE=1 SV=2	1xCarbamidomethyl [C11]; 1xPhospho [T14]	1xCarbamidomethyl [C11]; 1xPhospho [T14]	Q95ZQ4 1xPhospho [T597]	Q95ZQ4 1xPhospho [T597]	0.00381385	0.000311557	1	1	1	Q95ZQ4 [584-606]	0	2541.01	289.2	177.9	70.5	62.4	0	0	179.2	20.8	8.61538	0.0757528	0.10897	0.0688354	0.0274508	0.0237663	0	0	0.0684188	0.0079221	8.63644	0.0714916	0		94.99
1579	[R].GRRSEEPSTSSSFSSVPLAPR.[K]	Q9BIC2	RNA Binding Motif protein homolog OS=Caenorhabditis elegans OX=6239 GN=rbm-5 PE=1 SV=1	1xPhospho [T/S]	1xPhospho [S4; S8; T9; S10; S11; S12; S14; S15]	Q86NJ9 1xPhospho [S/T]; Q86NK0 1xPhospho [S/T]; Q9BIC2 1xPhospho [S/T]; Q8T8N7 1xPhospho [S/T]; Q9GYS7 1xPhospho [S/T]	Q86NJ9 1xPhospho [S473; S477; T478; S479; S480; S481; S483]; Q86NK0 1xPhospho [S616; S620; T621; S622; S623; S624; S626]; Q9BIC2 1xPhospho [S703; S707; T708; S709; S710; S711; S713]; Q8T8N7 1xPhospho [S644; S648; T649; S650; S651; S652; S654]; Q9GYS7 1xPhospho [S702; S706; T707; S708; S709; S710; S712]	0.00407475	0.000311557	1	5	13	Q86NJ9 [470-490]; Q86NK0 [613-633]; Q9BIC2 [700-720]; Q8T8N7 [641-661]; Q9GYS7 [699-719]	2	2314.08	307.2	135.1	94.7	32.7	0	30.4	179	21.0333	8.5103	0.0748849	0.20751	0.0936849	0.0661239	0.0223447	0	0.0203336	0.122439	0.0142261	8.60667	0.0691399	0		87
2595	[R].SNVVEEDDELRSPTPLSR.[A]	Q17412	Uncharacterized protein OS=Caenorhabditis elegans OX=6239 GN=B0001.3 PE=1 SV=2	1xPhospho [S12]	1xPhospho [S12]	A0A061ACH8 1xPhospho [S383]; A7LPH1 1xPhospho [S384]; Q17412 1xPhospho [S400]	A0A061ACH8 1xPhospho [S383]; A7LPH1 1xPhospho [S384]; Q17412 1xPhospho [S400]	0.0901085	0.00509829	1	3	2	A0A061ACH8 [372-389]; A7LPH1 [373-390]; Q17412 [389-406]	1	2122.97	297.7	238.7	0	0	0	63.6	178.8	21.2	8.43396	0.166965	0.336552	0.276988	0	0	0	0.0712977	0.204513	0.0237659	8.60533	0.164536	0		87
804	[R].AQSLDDFVLSDEDRK.[N]	Q21921	NAD-dependent protein deacetylase sir-2.1 OS=Caenorhabditis elegans OX=6239 GN=sir-2.1 PE=1 SV=1	1xPhospho [S3]	1xPhospho [S3; S10]	Q21921 1xPhospho [S556]; D3YT50 1xPhospho [S526]	Q21921 1xPhospho [S556]; D3YT50 1xPhospho [S526]	7.23757e-05	0	1	2	10	Q21921 [554-568]; D3YT50 [524-538]	1	1817.8	226.1	159.6	151	23.3	12.5	27.4	178.9	21.0667	8.49209	0.00282893	0.665378	0.482176	0.459527	0.0693818	0.0381688	0.0800041	0.535693	0.0625182	8.56859	0.00204651	0		101.14
1642	[R].AKSIELGEELP.[-]	G5EFD4	Heavy metal tolerance factor 1 OS=Caenorhabditis elegans OX=6239 GN=hmt-1 PE=1 SV=1	1xPhospho [S3]	1xPhospho [S3]	G5EFD4 1xPhospho [S793]	G5EFD4 1xPhospho [S793]	0.00494301	0.000311557	1	1	10	G5EFD4 [791-801]	1	1265.6	179.2	183.6	173.2	0	22.2	41.7	178.667	21.3	8.38811	0.000223266	1.28162	1.3478	1.28046	0	0.164692	0.295796	1.30329	0.153496	8.49071	0.000201801	0		103.35
2323	[R].RSNSCPDLGLAIESTENSR.[V]	O61201	zinc_ribbon_16 domain-containing protein OS=Caenorhabditis elegans OX=6239 GN=CELE_F39C12.1 PE=1 SV=2	1xCarbamidomethyl [C5]; 1xPhospho [S]	1xCarbamidomethyl [C5]; 1xPhospho [S2; S4]	O61201 1xPhospho [S]	O61201 1xPhospho [S1138; S1140]	0.0413787	0.0013608	1	1	2	O61201 [1137-1155]	1	2185.95	431.7	0	104	0	0	64.2	178.567	21.4	8.34424	0.299069	0.0532268	0	0.0132618	0	0	0.00785049	0.0221629	0.00261683	8.46936	0.294326	0		98.04
1075	[K].SASTVTSSATITTLDSAKR.[K]	B3WFT8	Uncharacterized protein OS=Caenorhabditis elegans OX=6239 GN=C14F11.4 PE=1 SV=1	1xPhospho [S16]	1xPhospho [S16]	B3WFT8 1xPhospho [S307]; H2KYS2 1xPhospho [S303]	B3WFT8 1xPhospho [S307]; H2KYS2 1xPhospho [S303]	0.000356881	0.000311557	1	2	2	B3WFT8 [292-310]; H2KYS2 [288-306]	1	1976.95	329	113.9	92.4	26.9	0	37.8	178.433	21.5667	8.27357	0.109187	0.318304	0.113145	0.092376	0.0262783	0	0.0362414	0.174608	0.0208399	8.37856	0.102582	0		79.49
1049	[K].RQSPEELDYGRFADK.[S]	Q9U2D6	Calcineurin-interacting protein 2 OS=Caenorhabditis elegans OX=6239 GN=cnp-2 PE=1 SV=3	1xPhospho [S3]	1xPhospho [S3; Y9]	Q9U2D6 1xPhospho [S527]	Q9U2D6 1xPhospho [S527]	0.000316654	0.000311557	1	1	3	Q9U2D6 [525-539]	2	1890.84	216.5	160.2	158.5	47.5	0	17.3	178.4	21.6	8.25926	0.00265346	0.222414	0.168881	0.168306	0.0493353	0	0.0175936	0.186534	0.0223097	8.36112	0.00204416	0		84.07
524	[K].NCSCGLAEQEELEK.[M]	P41847	Anamorsin homolog OS=Caenorhabditis elegans OX=6239 GN=T20B12.7 PE=3 SV=1	2xCarbamidomethyl [C2; C4]; 1xPhospho [S3]	2xCarbamidomethyl [C2; C4]; 1xPhospho [S3]	P41847 1xPhospho [S179]	P41847 1xPhospho [S179]	7.34185e-06	0	1	1	7	P41847 [177-190]	0	1746.67	153.2	186	195.7	9.9	17.6	37.5	178.3	21.6667	8.22923	0.000508353	0.990531	1.2347	1.30811	0.0647722	0.118238	0.240133	1.17778	0.141048	8.35024	0.000685037	0		79.12
389	[R].QSFQMIDVTSPNSPNTAR.[S]	P54244	Acetylcholine receptor subunit alpha-type deg-3 OS=Caenorhabditis elegans OX=6239 GN=deg-3 PE=1 SV=1	1xPhospho [S13]	1xPhospho [T9; S10; S13; T16]	P54244 1xPhospho [S458]	P54244 1xPhospho [S458]	1.48283e-06	0	1	1	11	P54244 [446-463]	0	2072.91	201	184.1	150	23.6	10.1	31.2	178.367	21.6333	8.24499	0.000641434	0.460448	0.433031	0.355366	0.0546396	0.0240905	0.0708435	0.416282	0.0498578	8.34937	0.000436178	0		101.1
2723	[R].VRTEPEAEIVDVPVVK.[E]	G5EEG8	FERM domain (Protein4.1-ezrin-radixin-moesin) family OS=Caenorhabditis elegans OX=6239 GN=frm-1 PE=1 SV=1	1xPhospho [T3]	1xPhospho [T3]	G5EEG8 1xPhospho [T1183]; 1xPhospho [T2566]; 1xPhospho [T4152]; 1xPhospho [T5941]; 1xPhospho [T7933]; 1xPhospho [T10128]; 1xPhospho [T12526]; 1xPhospho [T15127]; 1xPhospho [T17931]; 1xPhospho [T20938]; 1xPhospho [T24148]; G5EEP9 1xPhospho [T1183]; 1xPhospho [T2566]; 1xPhospho [T4152]; 1xPhospho [T5941]; 1xPhospho [T7933]; 1xPhospho [T10128]; 1xPhospho [T12526]; 1xPhospho [T15127]; 1xPhospho [T179…	G5EEG8 1xPhospho [T1183]; 1xPhospho [T2566]; 1xPhospho [T4152]; 1xPhospho [T5941]; 1xPhospho [T7933]; 1xPhospho [T10128]; 1xPhospho [T12526]; 1xPhospho [T15127]; 1xPhospho [T17931]; 1xPhospho [T20938]; 1xPhospho [T24148]; G5EEP9 1xPhospho [T1183]; 1xPhospho [T2566]; 1xPhospho [T4152]; 1xPhospho [T5941]; 1xPhospho [T7933]; 1xPhospho [T10128]; 1xPhospho [T12526]; 1xPhospho [T15127]; 1xPhospho [T179…	0.121997	0.0071699	1	3	1	G5EEG8 [1181-1196]; [1384-1399]; [1587-1602]; [1790-1805]; [1993-2008]; [2196-2211]; [2399-2414]; [2602-2617]; [2805-2820]; [3008-3023]; [3211-3226]; G5EEP9 [1181-1196]; [1384-1399]; [1587-1602]; [1790-1805]; [1993-2008]; [2196-2211]; [2399-2414]; [2602-2617]; [2805-2820]; [3008-3023]; [3211-3226]; G5EBP4 [1192-1207]; [1395-1410]; [1598-1613]; [1801-1816]; [2004-2019]; [2207-2222]; [2410-2425]; […	1	1859.95	219.6	173.3	142.8	28.1	26	10.1	178.567	21.4	8.34424	0.00241378	0.301585	0.244414	0.202793	0.0390159	0.0370113	0.0137832	0.249597	0.0299368	8.33747	0.00179581	0		99.04
561	[R].HHVHSETPELPYTR.[G]	Q9U2D6	Calcineurin-interacting protein 2 OS=Caenorhabditis elegans OX=6239 GN=cnp-2 PE=1 SV=3	1xPhospho [T/S]	1xPhospho [S5; T7]	Q9U2D6 1xPhospho [T/S]	Q9U2D6 1xPhospho [S467; T469]	1.07313e-05	0	1	1	23	Q9U2D6 [463-476]	0	1782.8	286.8	95.1	153.1	28.4	5.7	30.9	178.333	21.6667	8.23077	0.0522764	1.11572	0.379607	0.615748	0.11161	0.02308	0.119031	0.703693	0.0845737	8.32046	0.0475991	0		72.04
1387	[R].RSLSPQPPLPSVAPVK.[E]	O61708	Prion-like-(Q/N-rich)-domain-bearing protein OS=Caenorhabditis elegans OX=6239 GN=pqn-59 PE=1 SV=2	1xPhospho [S]	1xPhospho [S2; S4]	O61708 1xPhospho [S]	O61708 1xPhospho [S253; S255]	0.00169053	0.000311557	1	1	4	O61708 [252-267]	1	1752.94	335.4	151.5	46.8	32.1	0	34.1	177.9	22.0667	8.06193	0.140934	0.132759	0.0615734	0.0191354	0.0128555	0	0.0133831	0.0711559	0.00874622	8.13562	0.135371	0		91.42
2345	[K].TSASRDDLTTTANLVEDACK.[Y]	Q9BKT9	Nuclear pore protein OS=Caenorhabditis elegans OX=6239 GN=npp-13 PE=1 SV=1	1xCarbamidomethyl [C19]; 1xPhospho [T/S]	1xCarbamidomethyl [C19]; 1xPhospho [T1; S2; S4; T9; T10; T11]	Q9BKT9 1xPhospho [S/T]; X5M8Y9 1xPhospho [S/T]	Q9BKT9 1xPhospho [T222; S223; S225; T230; T231; T232]; X5M8Y9 1xPhospho [T90; S91; S93; T98; T99; T100]	0.0437106	0.0013608	1	2	6	Q9BKT9 [222-241]; X5M8Y9 [90-109]	1	2247.98	191.1	137	204.3	25.7	0	41.9	177.467	22.5333	7.87574	0.00293323	0.0740899	0.054554	0.0818989	0.0100644	0	0.0161213	0.0701809	0.00872857	8.04037	0.0028216	0		99.98
2637	[K].IGNFADRVNSAAGK.[L]	Q9N4G8	Receptor expression-enhancing protein OS=Caenorhabditis elegans OX=6239 GN=yop-1 PE=1 SV=1	1xPhospho [S10]	1xPhospho [S10]	Q9N4G8 1xPhospho [S169]	Q9N4G8 1xPhospho [S169]	0.0980426	0.00598068	1	1	2	Q9N4G8 [160-173]	1	1499.7	205.8	183.8	143	41	0	26.3	177.533	22.4333	7.91382	0.0021203	0.319186	0.292701	0.229225	0.064291	0	0.0404843	0.280371	0.0349251	8.02776	0.00167182	0		76.58
2003	[R].SERTPCSDIHIPYNNPEK.[E]	Q9U2D6	Calcineurin-interacting protein 2 OS=Caenorhabditis elegans OX=6239 GN=cnp-2 PE=1 SV=3	1xCarbamidomethyl [C6]; 1xPhospho [T/S]	1xCarbamidomethyl [C6]; 1xPhospho [S1; T4; S7]	Q9U2D6 1xPhospho [S/T]	Q9U2D6 1xPhospho [S573; T576; S579]	0.0160826	0.000311557	1	1	9	Q9U2D6 [573-590]	1	2236.97	255.4	137.5	139.7	33.2	0	34.2	177.533	22.4667	7.90208	0.0186787	0.320037	0.176895	0.180954	0.0420531	0	0.0424428	0.225962	0.0281653	8.0227	0.0157694	0		83.82
1342	[R].DQCSLLLSSEDDLR.[T]	Q95XR4	Ectopic P granules protein 2 OS=Caenorhabditis elegans OX=6239 GN=epg-2 PE=1 SV=1	1xCarbamidomethyl [C3]; 1xPhospho [S]	1xCarbamidomethyl [C3]; 1xPhospho [S4; S8; S9]	Q95XR4 1xPhospho [S]	Q95XR4 1xPhospho [S495; S496]	0.00132121	0.000311557	1	1	6	Q95XR4 [488-501]	0	1730.73	188.3	157.5	187	14.7	18.1	34.5	177.6	22.4333	7.91679	0.000191175	0.195102	0.167486	0.200269	0.0153742	0.0194624	0.0354025	0.187619	0.023413	8.01344	0.000158261	0		105.8
1936	[K].ALSGVQEPEDRPENFAESHEK.[T]	Q17490	Uncharacterized protein OS=Caenorhabditis elegans OX=6239 GN=unc-44 PE=1 SV=2	1xPhospho [S3]	1xPhospho [S3]	Q17490 1xPhospho [S4035]	Q17490 1xPhospho [S4035]	0.0133925	0.000311557	1	1	2	Q17490 [4033-4053]	0	2449.07	221.5	125.9	185.1	67.4	0	0	177.5	22.4667	7.90059	0.0123307	0.320816	0.187256	0.277205	0.0986556	0	0	0.261759	0.0328852	7.95978	0.0111179	0		81.94
1738	[K].IEQSDVEEELMK.[H]	Q23551	Twitchin OS=Caenorhabditis elegans OX=6239 GN=unc-22 PE=1 SV=3	1xPhospho [S4]	1xPhospho [S4]	H2FLH3 1xPhospho [S470]; Q23551 1xPhospho [S470]; H2FLH2 1xPhospho [S470]; A0A061ACT3 1xPhospho [S470]; A0A061AE24 1xPhospho [S470]	H2FLH3 1xPhospho [S470]; Q23551 1xPhospho [S470]; H2FLH2 1xPhospho [S470]; A0A061ACT3 1xPhospho [S470]; A0A061AE24 1xPhospho [S470]	0.00715928	0.000311557	1	5	3	H2FLH3 [467-478]; Q23551 [467-478]; H2FLH2 [467-478]; A0A061ACT3 [467-478]; A0A061AE24 [467-478]	0	1529.64	174.7	128.8	229	16.8	23.3	27.4	177.5	22.5	7.88889	0.0059965	0.210902	0.15969	0.285762	0.0204917	0.0291813	0.0327974	0.218785	0.0274901	7.95867	0.00651676	0		99.74
1059	[R].LPTVDEPIVISEQHEGDR.[S]	W6RTA4	Protein clarinet OS=Caenorhabditis elegans OX=6239 GN=cla-1 PE=1 SV=2	1xPhospho [T3]	1xPhospho [T3]	W6RTA4 1xPhospho [T2027]; 1xPhospho [T4145]; 1xPhospho [T6357]; 1xPhospho [T9359]; 1xPhospho [T13468]	W6RTA4 1xPhospho [T2027]; 1xPhospho [T4145]; 1xPhospho [T6357]; 1xPhospho [T9359]; 1xPhospho [T13468]	0.000334342	0.000311557	1	1	1	W6RTA4 [2025-2042]; [2119-2136]; [2213-2230]; [3003-3020]; [4110-4127]	0	2113.98	143.3	136.1	252.1	35.3	0	33.2	177.167	22.8333	7.75912	0.0170407	0.0642116	0.0626117	0.116826	0.0159734	0	0.0147689	0.0812164	0.0102475	7.92552	0.0186399	0		100.86
2395	[R].SSISPAPPRPVTPPLSVR.[N]	G5EBZ8	Ack-related non-receptor tyrosine kinase OS=Caenorhabditis elegans OX=6239 GN=ark-1 PE=2 SV=1	1xPhospho [T12]	1xPhospho [S4; T12; S16]	G5EBZ8 1xPhospho [T892]	G5EBZ8 1xPhospho [T892]	0.0487634	0.00265087	1	1	3	G5EBZ8 [881-898]	0	1938.02	330.5	159	42.6	30.7	0	37.2	177.367	22.6333	7.83652	0.140677	0.187	0.0923635	0.0248879	0.0175353	0	0.0208682	0.101417	0.0128012	7.9225	0.13527	0		91.42
824	[R].EFVANLGDETASDIEEEQER.[E]	Q95PX7	TransCription Elongation Regulator homolog OS=Caenorhabditis elegans OX=6239 GN=tcer-1 PE=1 SV=1	1xPhospho [S/T]	1xPhospho [T10; S12]	Q23398 1xPhospho [S/T]; Q95PX7 1xPhospho [S/T]; Q95PX8 1xPhospho [S/T]; Q86MP0 1xPhospho [S/T]; Q95PX9 1xPhospho [S/T]	Q23398 1xPhospho [T173; S175]; Q95PX7 1xPhospho [T664; S666]; Q95PX8 1xPhospho [T655; S657]; Q86MP0 1xPhospho [T443; S445]; Q95PX9 1xPhospho [T443; S445]	8.11047e-05	0	1	5	13	Q23398 [164-183]; Q95PX7 [655-674]; Q95PX8 [646-665]; Q86MP0 [434-453]; Q95PX9 [434-453]	0	2360.98	164.9	100.3	266.1	25	0	43.7	177.1	22.9	7.73362	0.0365293	0.367105	0.229137	0.612482	0.056252	0	0.0964664	0.402908	0.0509061	7.91472	0.0381546	0		105
698	[R].SRSPSEHDISEQYAPESPVEQDPYVVEK.[T]	Q17490	Uncharacterized protein OS=Caenorhabditis elegans OX=6239 GN=unc-44 PE=1 SV=2	2xPhospho [S/Y]	2xPhospho [S5; S10; Y13; S17]	Q17490 2xPhospho [S/Y]	Q17490 2xPhospho [S4550; S4555; Y4558; S4562]	3.46197e-05	0	1	1	6	Q17490 [4546-4573]	1	3362.41	346.7	143.1	42.3	34.3	8.2	25.5	177.367	22.6667	7.825	0.160238	0.705605	0.298986	0.0890329	0.0705338	0.0172596	0.0513642	0.364541	0.0463859	7.85889	0.154751	0		91.86
2405	[R].SFSPTNSMDGPVDVFR.[S]	Q5DX48	Sensory AXon guidance OS=Caenorhabditis elegans OX=6239 GN=sax-2 PE=1 SV=1	1xPhospho [S/T]; 1xOxidation [M8]	1xPhospho [S1; S3; T5; S7]; 1xOxidation [M8]	Q5DX48 1xPhospho [S/T]	Q5DX48 1xPhospho [S1002; S1004; T1006; S1008]	0.0506621	0.00265087	1	1	4	Q5DX48 [1002-1017]	0	1851.76	367.5	89	75.8	67.7	0	0	177.433	22.5667	7.86263	0.188298	0.0660829	0.0164198	0.0140888	0.0123045	0	0	0.0321972	0.0041015	7.85009	0.182576	0		108.99
1911	[R].TVSNSSTSNIPQASASDSKESNTSVPHSSQR.[Q]	P34529	Endoribonuclease dcr-1 OS=Caenorhabditis elegans OX=6239 GN=dcr-1 PE=1 SV=3	1xPhospho [S/T]	1xPhospho [T1; S3; S5; S6; T7; S8]	P34529 1xPhospho [T/S]	P34529 1xPhospho [T961; S963; S965; S966; T967; S968]	0.0125301	0.000311557	1	1	12	P34529 [961-991]	1	3270.45	234	181.5	116.4	68.2	0	0	177.3	22.7333	7.79912	0.0194671	0.213336	0.169874	0.109668	0.0627903	0	0	0.164292	0.0209301	7.84957	0.0173316	0		66.7
1636	[R].QLSLSDTNVTPQISR.[C]	E1NZ07	GLoBin related OS=Caenorhabditis elegans OX=6239 GN=glb-29 PE=4 SV=1	1xPhospho [S3]	1xPhospho [S3]	E1NZ08 1xPhospho [S105]; Q9XXI2 1xPhospho [S20]; E1NZ07 1xPhospho [S172]; E1NZ09 1xPhospho [S35]	E1NZ08 1xPhospho [S105]; Q9XXI2 1xPhospho [S20]; E1NZ07 1xPhospho [S172]; E1NZ09 1xPhospho [S35]	0.0048618	0.000311557	1	4	1	E1NZ08 [103-117]; Q9XXI2 [18-32]; E1NZ07 [170-184]; E1NZ09 [33-47]	0	1738.84	243.9	116	171.2	40.3	0	28.6	177.033	22.9667	7.70827	0.0167019	0.0859669	0.04198	0.062384	0.0143489	0	0.00998042	0.0634436	0.00810978	7.8231	0.0144998	0		97.21
1774	[R].DSQPANILLTQKY.[-]	B3WFT8	Uncharacterized protein OS=Caenorhabditis elegans OX=6239 GN=C14F11.4 PE=1 SV=1	1xPhospho [S2]	1xPhospho [S2]	B3WFT8 1xPhospho [S373]; H2KYS2 1xPhospho [S369]	B3WFT8 1xPhospho [S373]; H2KYS2 1xPhospho [S369]	0.0082222	0.000311557	1	2	4	B3WFT8 [372-384]; H2KYS2 [368-380]	1	1570.75	195.2	164	171.8	18.6	9.2	41.2	177	23	7.69565	0.000321913	0.271576	0.234222	0.24713	0.0261646	0.0132733	0.0568193	0.250976	0.0320857	7.82205	0.000206612	0		108
923	[R].SCNSPEHLESESSQLTLESGSEEFR.[S]	Q9BI98	Biotin Protein Ligase OS=Caenorhabditis elegans OX=6239 GN=bpl-1 PE=1 SV=3	1xCarbamidomethyl [C2]; 1xPhospho [S/T]	1xCarbamidomethyl [C2]; 1xPhospho [S1; S4; S10; S12; S13; T16]	Q9BI98 1xPhospho [S/T]	Q9BI98 1xPhospho [S285; S288; S294; S296; S297; T300]	0.000151322	0.000311557	1	1	18	Q9BI98 [285-309]	0	2919.2	211.7	133.6	184.9	17.1	0	52.6	176.733	23.2333	7.60689	0.00515674	0.209631	0.135804	0.189271	0.0171219	0	0.0516297	0.178235	0.0229172	7.77736	0.00437318	0		103.26
695	[K].KIDSLSTMPYCGVETDENAVVEEK.[I]	Q17693	Probable methylenetetrahydrofolate reductase OS=Caenorhabditis elegans OX=6239 GN=mthf-1 PE=3 SV=2	1xCarbamidomethyl [C11]; 1xPhospho [S/T]; 1xOxidation [M8]	1xCarbamidomethyl [C11]; 1xPhospho [S4; S6; T7]; 1xOxidation [M8]	Q17693 1xPhospho [S/T]	Q17693 1xPhospho [S21; S23; T24]	3.26151e-05	0	1	1	3	Q17693 [18-41]	1	2810.21	355.1	43	132.9	41.8	0	27.2	177	23	7.69565	0.175107	0.321063	0.0398984	0.124222	0.0382206	0	0.0244131	0.161728	0.0208779	7.74635	0.169087	0		98.11
2099	[R].EVSTSPSTSPVPIVHTQQHSDHNSQNLEK.[N]	Q95Q79	FERM domain (Protein4.1-ezrin-radixin-moesin) family OS=Caenorhabditis elegans OX=6239 GN=frm-4 PE=1 SV=1	2xPhospho [S3; S5]	2xPhospho [S3; T4; S5; S7; T8; S9]	H2KYZ6 2xPhospho [S488; S490]; Q95Q79 2xPhospho [S496; S498]	H2KYZ6 2xPhospho [S488; S490]; Q95Q79 2xPhospho [S496; S498]	0.0224287	0.00058773	1	2	2	H2KYZ6 [486-514]; Q95Q79 [494-522]	0	3343.46	351.9	95.1	83.8	38.5	0	30.7	176.933	23.0667	7.67052	0.156478	0.696565	0.193212	0.171487	0.0770213	0	0.0602123	0.353755	0.0457445	7.73327	0.149804	0		77.43
40	[R].NLAFDDVTSDEDDEQKIETTTAEK.[H]	O17066	Snurportin-1 OS=Caenorhabditis elegans OX=6239 GN=CELE_F23F1.5 PE=1 SV=1	1xPhospho [S/T]	1xPhospho [T8; S9; T19; T20; T21]	O17066 1xPhospho [S/T]	O17066 1xPhospho [T73; S74]	1.13789e-11	0	1	1	20	O17066 [66-89]	1	2794.18	195	115.6	219.6	18.6	10.5	40.7	176.733	23.2667	7.59599	0.00930862	2.44144	1.48576	2.84293	0.235381	0.13613	0.505135	2.25671	0.292216	7.72275	0.00925955	0		100.38
1951	[K].GPGGRSSPLPDEEVLLDK.[K]	O45678	Vesicular NUcleotide Transporte OS=Caenorhabditis elegans OX=6239 GN=vnut-1 PE=1 SV=1	1xPhospho [S]	1xPhospho [S6; S7]	O45678 1xPhospho [S]	O45678 1xPhospho [S216; S217]	0.0141563	0.000311557	1	1	8	O45678 [211-228]	1	1945.93	200	123.7	206.5	0	20	49.8	176.733	23.2667	7.59599	0.00712691	0.197422	0.125378	0.210721	0	0.0204326	0.0487563	0.17784	0.023063	7.71108	0.00673654	0		98.11
806	[R].FAAFASPDNSPNEPPVR.[V]	O61906	Uncharacterized protein OS=Caenorhabditis elegans OX=6239 GN=CELE_T27C4.1 PE=1 SV=2	2xPhospho [S6; S10]	2xPhospho [S6; S10]	O61906 2xPhospho [S186; S190]	O61906 2xPhospho [S186; S190]	7.35627e-05	0	1	1	43	O61906 [181-197]	0	1975.8	230.4	22.5	278.3	35.9	27.3	5.7	177.067	22.9667	7.70972	0.122947	0.381726	0.0382099	0.476752	0.0601341	0.0468359	0.00934055	0.298896	0.0387702	7.70942	0.124332	0		97.3
2562	[R].TPSTIISDPAPVLK.[A]	Q6A573	CD2AP homolog OS=Caenorhabditis elegans OX=6239 GN=cdap-2 PE=1 SV=2	1xPhospho [T/S]	1xPhospho [T1; S3; T4; S7]	Q6A573 1xPhospho [S/T]	Q6A573 1xPhospho [T152; S154; T155; S158]	0.0823335	0.004674	1	1	4	Q6A573 [152-165]	0	1518.78	531.7	0	0	68.3	0	0	177.233	22.7667	7.78477	0.436105	0.0599679	0	0	0.00778131	0	0	0.0199893	0.00259377	7.70666	0.436806	0		100.72
1993	[K].TRDIGSDEEREEIEVLK.[Q]	P30640	BUD13 homolog OS=Caenorhabditis elegans OX=6239 GN=R08D7.1 PE=3 SV=1	1xPhospho [S/T]	1xPhospho [T1; S6]	P30640 1xPhospho [S/T]	P30640 1xPhospho [T52; S57]	0.0157297	0.000311557	1	1	2	P30640 [52-68]	2	2097.97	320.3	149	60.9	27.8	4.2	37.8	176.733	23.2667	7.59599	0.116361	0.602422	0.2876	0.118434	0.0527918	0.00819038	0.0705149	0.336152	0.0438324	7.66903	0.110444	0		91.19
2112	[R].DIFDPDHLRTPEDSPKK.[Q]	H2L003	LysM Domain (Peptidoglycan binding) protein OS=Caenorhabditis elegans OX=6239 GN=lmd-3 PE=1 SV=1	2xPhospho [T10; S14]	2xPhospho [T10; S14]	Q3Y409 2xPhospho [T216; S220]; A0A486WXA9 2xPhospho [T216; S220]; H2L005 2xPhospho [T226; S230]; A0A486WX74 2xPhospho [T205; S209]; A0A486WTT8 2xPhospho [T205; S209]; H2L003 2xPhospho [T226; S230]	Q3Y409 2xPhospho [T216; S220]; A0A486WXA9 2xPhospho [T216; S220]; H2L005 2xPhospho [T226; S230]; A0A486WX74 2xPhospho [T205; S209]; A0A486WTT8 2xPhospho [T205; S209]; H2L003 2xPhospho [T226; S230]	0.0233151	0.00058773	1	6	6	Q3Y409 [207-223]; A0A486WXA9 [207-223]; H2L005 [217-233]; A0A486WX74 [196-212]; A0A486WTT8 [196-212]; H2L003 [217-233]	2	2169.93	305.4	171.5	52.9	31	7.3	31.9	176.6	23.4	7.54701	0.105091	1.19723	0.690378	0.214285	0.122854	0.0295423	0.123784	0.700632	0.0920601	7.6106	0.100041	0		89.93
412	[K].DCATGTDRVSVTCVGTDTQDIVK.[V]	A0A4V0INE6	Patterned Expression Site OS=Caenorhabditis elegans OX=6239 GN=pes-8 PE=4 SV=1	2xCarbamidomethyl [C2; C13]; 1xPhospho [S/T]	2xCarbamidomethyl [C2; C13]; 1xPhospho [T4; T6; S10; T12; T16; T18]	A0A4V6M3D6 1xPhospho [T/S]; A0A4V0INE6 1xPhospho [T/S]	A0A4V6M3D6 1xPhospho [T228; T230; S234; T236]; A0A4V0INE6 1xPhospho [T273; T275; S279; T281]	2.09802e-06	0	1	2	21	A0A4V6M3D6 [225-247]; A0A4V0INE6 [270-292]	1	2578.12	387.5	114	28.6	33.2	17.3	19.5	176.7	23.3333	7.57286	0.229889	3.87261	1.16923	0.295145	0.335366	0.179376	0.192714	1.77899	0.235818	7.54391	0.225519	0		93.67
1166	[R].REESPSSSVFPHNSDFER.[N]	Q8ITY3	Gamma-tubulin complex component OS=Caenorhabditis elegans OX=6239 GN=gip-1 PE=1 SV=1	1xPhospho [S]	1xPhospho [S4; S6; S7; S8]	O61208 1xPhospho [S]; H2L0A3 1xPhospho [S]; Q8ITY3 1xPhospho [S]	O61208 1xPhospho [S231; S233; S234; S235]; H2L0A3 1xPhospho [S231; S233; S234; S235]; Q8ITY3 1xPhospho [S231; S233; S234; S235]	0.000569895	0.000311557	1	3	14	O61208 [228-245]; H2L0A3 [228-245]; Q8ITY3 [228-245]	1	2186.91	224.6	147.3	157.4	70.8	0	0	176.433	23.6	7.47599	0.0106932	0.185854	0.125168	0.134636	0.0591838	0	0	0.148552	0.0197279	7.53005	0.00916261	0		85.94
1050	[K].SDEGGTVEDSGSNNDPADDILFYK.[N]	U4PB89	DENN domain type RAB GEF OS=Caenorhabditis elegans OX=6239 GN=denn-4 PE=1 SV=1	1xPhospho [T/S]	1xPhospho [T6; S10; S12]	U4PB89 1xPhospho [S/T]; U4PRB3 1xPhospho [S/T]; U4PEG9 1xPhospho [S/T]; U4PM26 1xPhospho [S/T]	U4PB89 1xPhospho [T310; S314; S316]; U4PRB3 1xPhospho [T310; S314; S316]; U4PEG9 1xPhospho [T310; S314; S316]; U4PM26 1xPhospho [T310; S314; S316]	0.000318379	0.000311557	1	4	9	U4PB89 [305-328]; U4PRB3 [305-328]; U4PEG9 [305-328]; U4PM26 [305-328]	0	2625.05	152.8	135.5	239.9	32.5	0	39.3	176.067	23.9333	7.35655	0.0116107	0.0790949	0.0720059	0.12836	0.0170133	0	0.0201775	0.0931536	0.0123969	7.51424	0.0126824	0		118.66
1020	[K].HAQPLPSPLHSPVK.[S]	Q9TYQ5	Uncharacterized protein OS=Caenorhabditis elegans OX=6239 GN=lin-33 PE=1 SV=1	2xPhospho [S7; S11]	2xPhospho [S7; S11]	Q9TYQ5 2xPhospho [S58; S62]	Q9TYQ5 2xPhospho [S58; S62]	0.000260398	0.000311557	1	1	13	Q9TYQ5 [52-65]	0	1667.77	240.7	154.4	134.4	30.9	39.6	0	176.5	23.5	7.51064	0.0116742	0.685054	0.450994	0.395358	0.0888875	0.116889	0	0.510469	0.0685923	7.44207	0.00982818	0		78.99
1195	[K].VATGDGVQELPESDPSPSKKPR.[V]	Q95XM1	Uncharacterized protein OS=Caenorhabditis elegans OX=6239 GN=CELE_Y71G12B.3 PE=4 SV=2	1xPhospho [S]	1xPhospho [S13; S16; S18]	Q95XM1 1xPhospho [S]	Q95XM1 1xPhospho [S82; S85; S87]	0.000656647	0.000311557	1	1	6	Q95XM1 [70-91]	1	2374.13	155.7	81	291	51.6	0	20.6	175.9	24.0667	7.30886	0.074346	0.505303	0.270067	0.976499	0.169354	0	0.066365	0.583957	0.0785728	7.43204	0.0770148	0		70.27
517	[R].ASDTAAPGVHADQSDVIVFR.[Q]	Q18194	DyNactin Complex component OS=Caenorhabditis elegans OX=6239 GN=dnc-4 PE=1 SV=1	1xPhospho [S2]	1xPhospho [S2]	Q18194 1xPhospho [S330]	Q18194 1xPhospho [S330]	6.76833e-06	0	1	1	2	Q18194 [329-348]	0	2135.98	284	121.1	122.8	30.5	9.7	32	175.967	24.0667	7.31163	0.0494455	0.29348	0.12845	0.131161	0.0318594	0.0103939	0.0328102	0.184364	0.0250212	7.36831	0.0443676	0		98.68
1315	[K].NTPSLPPWVAGGSPAK.[F]	G5ECL1	Uncharacterized protein OS=Caenorhabditis elegans OX=6239 GN=CELE_M05D6.2 PE=1 SV=1	1xPhospho [S13]	1xPhospho [S13]	G5ECL1 1xPhospho [S51]	G5ECL1 1xPhospho [S51]	0.00114602	0.000311557	1	1	12	G5ECL1 [39-54]	0	1658.79	214	185.1	128.3	25	11.4	36.2	175.8	24.2	7.26446	0.00441678	0.506301	0.44957	0.31368	0.0597427	0.0280278	0.0847724	0.423184	0.0575143	7.35789	0.00354635	0		108.3
684	[R].NNVVDDSPASPPPSNYSSMFGSSNR.[V]	Q22805	Uncharacterized protein OS=Caenorhabditis elegans OX=6239 GN=CELE_T26A8.4 PE=1 SV=1	1xPhospho [S]	1xPhospho [S7; S10]	Q22805 1xPhospho [S]	Q22805 1xPhospho [S466; S469]	3.12305e-05	0	1	1	12	Q22805 [460-484]	0	2706.11	197.7	168.2	161.1	28	0	45.1	175.667	24.3667	7.2093	0.000936434	0.137077	0.119701	0.115458	0.0196193	0	0.0309924	0.124079	0.0168706	7.35476	0.000667909	0		100.82
240	[R].EHFEPEDDHSHVVGSQEYSASGSPVPSEK.[S]	Q17490	Uncharacterized protein OS=Caenorhabditis elegans OX=6239 GN=unc-44 PE=1 SV=2	2xPhospho [Y/S]	2xPhospho [S10; S15; Y18; S19; S21; S23; S27]	Q17490 2xPhospho [S/Y]	Q17490 2xPhospho [S5802; S5807; Y5810; S5811; S5813; S5815; S5819]	1.31347e-07	0	1	1	72	Q17490 [5793-5821]	0	3327.32	212.2	134.2	180.9	47	8.7	16.9	175.767	24.2	7.26309	0.00400629	5.66334	3.678	4.98989	1.26859	0.240276	0.448248	4.77708	0.652372	7.32263	0.00338082	0		77.45
408	[K].LAEPISAGDEADSESEGGGGEEHHERPPVR.[A]	G5EGS5	SEC7 domain-containing protein OS=Caenorhabditis elegans OX=6239 GN=gbf-1 PE=1 SV=1	1xPhospho [S]	1xPhospho [S6; S13; S15]	G5EGS5 1xPhospho [S]	G5EGS5 1xPhospho [S300; S307; S309]	2.03085e-06	0	1	1	14	G5EGS5 [295-324]	0	3194.37	265.9	132.6	128.9	45.8	7.6	19.1	175.8	24.1667	7.27448	0.0309743	1.40884	0.721368	0.706199	0.245319	0.0417108	0.100547	0.945468	0.129192	7.3183	0.0270684	0		71.77
2069	[R].KMEDSEDGVPTYCSNDMKPSPKR.[T]	C0P271	JNK-interacting protein OS=Caenorhabditis elegans OX=6239 GN=unc-16 PE=1 SV=1	1xCarbamidomethyl [C13]; 1xPhospho [S/Y/T]; 1xOxidation [M]	1xCarbamidomethyl [C13]; 1xPhospho [T11; Y12; S14; S20]; 1xOxidation [M2; M17]	S6FWP6 1xPhospho [S]; S6EZN6 1xPhospho [S]; A7LPE3 1xPhospho [S]; C0P271 1xPhospho [S]; S6F556 1xPhospho [S]; P34609 1xPhospho [S]; C7FZT6 1xPhospho [S]; A7LPE4 1xPhospho [S]	S6FWP6 1xPhospho [S439; S445]; S6EZN6 1xPhospho [S433; S439]; A7LPE3 1xPhospho [S139; S145]; C0P271 1xPhospho [S783; S789]; S6F556 1xPhospho [S139; S145]; P34609 1xPhospho [S750; S756]; C7FZT6 1xPhospho [S501; S507]; A7LPE4 1xPhospho [S750; S756]	0.0207549	0.00058773	1	8	3	S6FWP6 [426-448]; S6EZN6 [420-442]; A7LPE3 [126-148]; C0P271 [770-792]; S6F556 [126-148]; P34609 [737-759]; C7FZT6 [488-510]; A7LPE4 [737-759]	2	2767.14	230.9	145.3	151.2	47.9	11.9	12.8	175.8	24.2	7.26446	0.00724823	0.447548	0.289036	0.302974	0.0937348	0.023971	0.0245744	0.346519	0.0474267	7.30641	0.00581358	0		70.23
1147	[R].GNSSFDRDIVPGGAHTK.[S]	O16266	Uncharacterized protein OS=Caenorhabditis elegans OX=6239 GN=CELE_F40A3.6 PE=1 SV=1	1xPhospho [S]	1xPhospho [S3; S4]	O16266 1xPhospho [S]	O16266 1xPhospho [S20; S21]	0.000511077	0.000311557	1	1	12	O16266 [18-34]	1	1837.82	207.2	167.1	152	31.1	0	42.6	175.433	24.5667	7.14111	0.00192279	0.50369	0.417227	0.382032	0.076377	0	0.102753	0.434317	0.0597099	7.27377	0.00139716	0		77.87
193	[R].QLSDLSSSAESHADTVIR.[V]	Q17490	Uncharacterized protein OS=Caenorhabditis elegans OX=6239 GN=unc-44 PE=1 SV=2	1xPhospho [S]	1xPhospho [S3; S6; S7]	Q17490 1xPhospho [S]	Q17490 1xPhospho [S6528; S6531; S6532]	5.05762e-08	0	1	1	18	Q17490 [6526-6543]	0	1995.9	254.2	99.9	172.7	31.4	11.4	30.4	175.6	24.4	7.19672	0.0283806	3.08903	1.24658	2.17021	0.38583	0.143878	0.36592	2.16861	0.298543	7.26398	0.0253697	0		95.22
1209	[R].SSPLPDEEVLLDKK.[H]	O45678	Vesicular NUcleotide Transporte OS=Caenorhabditis elegans OX=6239 GN=vnut-1 PE=1 SV=1	1xPhospho [S]	1xPhospho [S1; S2]	O45678 1xPhospho [S]	O45678 1xPhospho [S216; S217]	0.000701049	0.000311557	1	1	8	O45678 [216-229]	1	1649.8	187	107.9	231.9	0	34.6	38.5	175.6	24.3667	7.20657	0.0167731	0.244588	0.144863	0.313452	0	0.046943	0.0499711	0.234301	0.0323047	7.25285	0.0172622	0		95.71
1411	[K].ESIVPPEPTPSMQESPVPNAPQVK.[M]	O61845	Chromodomain and Helicase Domain protein OS=Caenorhabditis elegans OX=6239 GN=chd-7 PE=1 SV=3	1xPhospho [S/T]	1xPhospho [S2; T9; S11; S15]	O61845 1xPhospho [S/T]	O61845 1xPhospho [S453; T460; S462; S466]	0.00187618	0.000311557	1	1	16	O61845 [452-475]	0	2638.25	207.8	163.4	154.6	25.3	0	48.9	175.267	24.7333	7.08625	0.00226324	0.256441	0.207052	0.197203	0.0315565	0	0.0598077	0.220232	0.0304547	7.23145	0.00166087	0		98.5
2381	[K].QKAQQSQSSGVPGTNTTTQGATVPSAGVPAGVAPGGTTPQ.[-]	P42168	Casein kinase I isoform alpha OS=Caenorhabditis elegans OX=6239 GN=kin-19 PE=3 SV=1	1xPhospho [T]	1xPhospho [T37; T38]	P42168 1xPhospho [T]	P42168 1xPhospho [T338; T339]	0.0471909	0.00213598	1	1	2	P42168 [302-341]	1	3800.81	275.1	183.7	66.6	0	0	74.6	175.133	24.8667	7.0429	0.0827163	0.108146	0.07414	0.0270758	0	0	0.0290595	0.0697873	0.00968651	7.20458	0.077312	0		87.97
843	[K].KVPSDNKILQGDGQQFEAR.[T]	G5EFE3	Uncharacterized protein OS=Caenorhabditis elegans OX=6239 GN=CELE_H03A11.2 PE=1 SV=2	1xPhospho [S4]	1xPhospho [S4]	G5EFE3 1xPhospho [S448]; 1xPhospho [S928]; 1xPhospho [S1444]; 1xPhospho [S2104]; 1xPhospho [S2800]; 1xPhospho [S3568]; 1xPhospho [S4372]; 1xPhospho [S5212]; 1xPhospho [S6088]; 1xPhospho [S7000]; 1xPhospho [S7948]	G5EFE3 1xPhospho [S448]; 1xPhospho [S928]; 1xPhospho [S1444]; 1xPhospho [S2104]; 1xPhospho [S2800]; 1xPhospho [S3568]; 1xPhospho [S4372]; 1xPhospho [S5212]; 1xPhospho [S6088]; 1xPhospho [S7000]; 1xPhospho [S7948]	8.84554e-05	0	1	1	2	G5EFE3 [445-463]; [481-499]; [517-535]; [661-679]; [697-715]; [769-787]; [805-823]; [841-859]; [877-895]; [913-931]; [949-967]	2	2210.06	312.1	116.1	98.1	51.2	0	22.5	175.433	24.5667	7.14111	0.097791	0.250041	0.0955016	0.0812207	0.0414339	0	0.0178632	0.142254	0.0197657	7.19703	0.0913892	0		85.43
1302	[R].KKSYDNAPALESLEK.[L]	O18696	Probable 3',5'-cyclic phosphodiesterase pde-1 OS=Caenorhabditis elegans OX=6239 GN=pde-1 PE=1 SV=2	1xPhospho [S/Y]	1xPhospho [S3; Y4]	O18696 1xPhospho [S/Y]	O18696 1xPhospho [S140; Y141]	0.00109099	0.000311557	1	1	8	O18696 [138-152]	2	1772.85	194.7	124.3	207.2	63.3	10.4	0	175.4	24.5667	7.13976	0.00962521	0.307952	0.201912	0.338852	0.101097	0.0171133	0	0.282905	0.0394034	7.17971	0.00937678	0		83.05
2387	[R].EGKLDEEDELNETPEVVGEDSVSPPGDQR.[A]	A0A0K3AV83	1-phosphatidylinositol 4,5-bisphosphate phosphodiesterase OS=Caenorhabditis elegans OX=6239 GN=egl-8 PE=1 SV=1	1xPhospho [S/T]	1xPhospho [T13; S21; S23]	A0A0K3AS85 1xPhospho [S/T]; A0A0K3AUL3 1xPhospho [S/T]; A0A0K3AV83 1xPhospho [S/T]; A0A0K3AUN1 1xPhospho [S/T]; A0A0K3AXJ6 1xPhospho [S/T]; A0A0K3AV97 1xPhospho [S/T]; A0A0K3ARQ7 1xPhospho [S/T]; A0A0K3AXI3 1xPhospho [S/T]	A0A0K3AS85 1xPhospho [T492; S500; S502]; A0A0K3AUL3 1xPhospho [T520; S528; S530]; A0A0K3AV83 1xPhospho [T520; S528; S530]; A0A0K3AUN1 1xPhospho [T492; S500; S502]; A0A0K3AXJ6 1xPhospho [T492; S500; S502]; A0A0K3AV97 1xPhospho [T492; S500; S502]; A0A0K3ARQ7 1xPhospho [T520; S528; S530]; A0A0K3AXI3 1xPhospho [T520; S528; S530]	0.0477096	0.00213598	1	8	7	A0A0K3AS85 [480-508]; A0A0K3AUL3 [508-536]; A0A0K3AV83 [508-536]; A0A0K3AUN1 [480-508]; A0A0K3AXJ6 [480-508]; A0A0K3AV97 [480-508]; A0A0K3ARQ7 [508-536]; A0A0K3AXI3 [508-536]	1	3249.4	263.7	79.8	181.5	21.4	0	53.6	175	25	7	0.0537283	0.200649	0.0623461	0.142736	0.0164295	0	0.0404042	0.135244	0.0189446	7.13891	0.0496377	0		96.3
1719	[K].SGGASNLSIAMSGVDPK.[E]	H2L0E6	MonoCarboxylate Transporter family OS=Caenorhabditis elegans OX=6239 GN=mct-4 PE=1 SV=1	1xPhospho [S1]	1xPhospho [S1]	Q2L6X7 1xPhospho [S390]; H2L0E6 1xPhospho [S390]; H2L0E5 1xPhospho [S335]	Q2L6X7 1xPhospho [S390]; H2L0E6 1xPhospho [S390]; H2L0E5 1xPhospho [S335]	0.00662557	0.000311557	1	3	2	Q2L6X7 [390-406]; H2L0E6 [390-406]; H2L0E5 [335-351]	0	1670.75	167.2	194.6	163.2	41.3	0	33.7	175	25	7	0.000734429	0.0494677	0.0591273	0.049929	0.0123644	0	0.00988624	0.0528413	0.00741689	7.12446	0.00076215	0		100.18
1441	[R].QLAVYNSLPTDDEKHTH.[-]	Q10901	Excitatory amino acid transporter OS=Caenorhabditis elegans OX=6239 GN=glt-1 PE=1 SV=2	1xPhospho [Y/S]	1xPhospho [Y5; S7]	Q10901 1xPhospho [S/Y]	Q10901 1xPhospho [Y491; S493]	0.00228613	0.000311557	1	1	13	Q10901 [487-503]	1	2047.91	340.6	186.3	0	23	42.5	7.6	175.633	24.3667	7.20793	0.201186	0.695307	0.39053	0	0.047363	0.089885	0.0154745	0.361946	0.0509075	7.10987	0.199124	0		80.78
2721	[R].TYADNLFPQQVAEQHEEQMSSGSSPK.[S]	P46580	Protein arginine N-methyltransferase 5 OS=Caenorhabditis elegans OX=6239 GN=prmt-5 PE=1 SV=2	1xPhospho [S]; 1xOxidation [M19]	1xPhospho [S20; S21; S23; S24]; 1xOxidation [M19]	P46580 1xPhospho [S]	P46580 1xPhospho [S24; S25; S27; S28]	0.121371	0.0071699	1	1	5	P46580 [5-30]	0	3004.27	334.5	112.1	78.9	52.5	0	22	175.167	24.8333	7.05369	0.139486	0.21028	0.0723568	0.0512842	0.0333387	0	0.0137066	0.111307	0.0156818	7.09787	0.132852	0		97.4
207	[R].SIAYGEPDALINYSQADSPSQK.[R]	Q17490	Uncharacterized protein OS=Caenorhabditis elegans OX=6239 GN=unc-44 PE=1 SV=2	1xPhospho [S/Y]	1xPhospho [Y4; Y13; S14; S18; S20]	V6CLS7 1xPhospho [S/Y]; V6CLR6 1xPhospho [S/Y]; Q8MQG0 1xPhospho [S/Y]; Q5TYL5 1xPhospho [S/Y]; Q5TYL6 1xPhospho [S/Y]; Q17490 1xPhospho [S/Y]; Q7JP86 1xPhospho [S/Y]; G5ECZ1 1xPhospho [S/Y]	V6CLS7 1xPhospho [Y743; Y752; S753; S757; S759]; V6CLR6 1xPhospho [Y749; Y758; S759; S763; S765]; Q8MQG0 1xPhospho [Y1576; Y1585; S1586; S1590; S1592]; Q5TYL5 1xPhospho [Y562; Y571; S572; S576; S578]; Q5TYL6 1xPhospho [Y672; Y681; S682; S686; S688]; Q17490 1xPhospho [Y1582; Y1591; S1592; S1596; S1598]; Q7JP86 1xPhospho [Y1582; Y1591; S1592; S1596; S1598]; G5ECZ1 1xPhospho [Y1576; Y1585; S1586; S1…	7.3128e-08	0	1	8	39	V6CLS7 [740-761]; V6CLR6 [746-767]; Q8MQG0 [1573-1594]; Q5TYL5 [559-580]; Q5TYL6 [669-690]; Q17490 [1579-1600]; Q7JP86 [1579-1600]; G5ECZ1 [1573-1594]	0	2434.08	214.4	109.2	201.5	26.6	13.3	35	175.033	24.9667	7.01068	0.0112476	1.4803	0.773668	1.43795	0.185484	0.0953115	0.239774	1.23064	0.173523	7.09207	0.0104681	0		107.16
2495	[R].YDETEHLLAQDNRSPSSPR.[Y]	A0A1N7SYV7	EF-hand domain-containing protein OS=Caenorhabditis elegans OX=6239 GN=unc-2 PE=3 SV=1	1xPhospho [S/T]	1xPhospho [T4; S14; S16; S17]	A0A1N7SYV5 1xPhospho [S/T]; A0A1N7SYT1 1xPhospho [S/T]; A0A1N7SYV7 1xPhospho [S/T]; Q8MPY5 1xPhospho [S/T]; A0A1N7SYU0 1xPhospho [S/T]	A0A1N7SYV5 1xPhospho [T1698; S1708; S1710; S1711]; A0A1N7SYT1 1xPhospho [T1698; S1708; S1710; S1711]; A0A1N7SYV7 1xPhospho [T1763; S1773; S1775; S1776]; Q8MPY5 1xPhospho [T1607; S1617; S1619; S1620]; A0A1N7SYU0 1xPhospho [T1763; S1773; S1775; S1776]	0.0668062	0.00351026	1	5	5	A0A1N7SYV5 [1695-1713]; A0A1N7SYT1 [1695-1713]; A0A1N7SYV7 [1760-1778]; Q8MPY5 [1604-1622]; A0A1N7SYU0 [1760-1778]	1	2295	220.7	167.9	136.7	74.7	0	0	175.1	24.9	7.03213	0.0126606	0.155805	0.121667	0.099792	0.053254	0	0	0.125755	0.0177513	7.08424	0.0109752	0		77.45
124	[R].RMSEVPAASTVKPIPK.[A]	Q8MQA1	Voltage-dependent L-type calcium channel subunit alpha OS=Caenorhabditis elegans OX=6239 GN=egl-19 PE=1 SV=1	1xPhospho [S3]	1xPhospho [S3]	Q8MQA1 1xPhospho [S761]; G5EG02 1xPhospho [S761]	Q8MQA1 1xPhospho [S761]; G5EG02 1xPhospho [S761]	4.15246e-09	0	1	2	15	Q8MQA1 [759-774]; G5EG02 [759-774]	1	1790.92	234.4	152.8	137.5	32.5	8.5	34.3	174.9	25.1	6.96813	0.00864458	1.0838	0.725661	0.657226	0.151992	0.0408152	0.157266	0.82223	0.116691	7.0462	0.00685258	0		75.91
1715	[R].TSKPSTLPERPIDPSPTR.[Q]	G5EBW2	Ubiquitin Specific Protease OS=Caenorhabditis elegans OX=6239 GN=usp-50 PE=1 SV=1	1xPhospho [S15]	1xPhospho [S15; T17]	G5EBW2 1xPhospho [S411]	G5EBW2 1xPhospho [S411]	0.00648057	0.000311557	1	1	3	G5EBW2 [397-414]	0	2059.02	267.1	138.2	120.3	48.2	26.2	0	175.2	24.8	7.06452	0.0357218	0.490762	0.260617	0.228562	0.0895342	0.0498543	0	0.326647	0.0464629	7.03028	0.0317506	0		72.07
2398	[R].KMSESSTLGIIKR.[E]	Q9N5S8	ACyLtransferase-like OS=Caenorhabditis elegans OX=6239 GN=acl-4 PE=1 SV=1	1xPhospho [S/T]; 1xOxidation [M2]	1xPhospho [S3; S5; S6; T7]; 1xOxidation [M2]	Q9N5S8 1xPhospho [S/T]	Q9N5S8 1xPhospho [S162; S164; S165; T166]	0.0490304	0.00265087	1	1	4	Q9N5S8 [160-172]	2	1545.77	436.5	69.2	19.9	74.4	0	0	175.2	24.8	7.06452	0.323696	0.106196	0.0172911	0.00501072	0.0182872	0	0	0.0428328	0.00609574	7.02667	0.320947	0		75.04
2437	[K].SILAQKTPEKLAPK.[V]	O01756	Uncharacterized protein OS=Caenorhabditis elegans OX=6239 GN=CELE_F55A12.5 PE=1 SV=2	1xPhospho [T7]	1xPhospho [T7]	O01756 1xPhospho [T603]	O01756 1xPhospho [T603]	0.0561823	0.00335146	1	1	2	O01756 [597-610]	2	1603.88	290.1	131.7	102.8	75.5	0	0	174.867	25.1667	6.94834	0.077638	0.348108	0.162215	0.127493	0.0915422	0	0	0.212605	0.0305141	6.96746	0.0720919	0		72.89
343	[R].ASSTQSLASGSEQSFNLGNVPDK.[I]	Q09299	Putative RNA-binding protein EEED8.10 OS=Caenorhabditis elegans OX=6239 GN=EEED8.10 PE=4 SV=3	1xPhospho [S/T]	1xPhospho [S2; S3; T4; S6; S9; S11; S14]	Q09299 1xPhospho [S/T]	Q09299 1xPhospho [S227; S228; T229; S231; S234; S236; S239]	7.73561e-07	0	1	1	65	Q09299 [226-248]	0	2404.07	195.3	172.4	155.9	25.9	12	38.6	174.533	25.5	6.84444	0.000412999	0.852263	0.772418	0.703404	0.114064	0.0540596	0.166962	0.776028	0.111695	6.94773	0.00025036	0		100.46
2409	[R].DATIAALQSQTVSS.[-]	U4PAK4	Uncharacterized protein OS=Caenorhabditis elegans OX=6239 GN=CELE_F28E10.1 PE=1 SV=1	1xPhospho [S/T]	1xPhospho [S9; T11; S13; S14]	U4PQQ4 1xPhospho [S]; U4PDU4 1xPhospho [S]; U4PLE4 1xPhospho [S]; H2KZT8 1xPhospho [S]; D7SFK5 1xPhospho [S]; D7SFK7 1xPhospho [S]; U4PAK4 1xPhospho [S]; H2KZT6 1xPhospho [S]; U4PAZ0 1xPhospho [S]; H2KZT7 1xPhospho [S]	U4PQQ4 1xPhospho [S1048; S1049]; U4PDU4 1xPhospho [S1262; S1263]; U4PLE4 1xPhospho [S128; S129]; H2KZT8 1xPhospho [S1263; S1264]; D7SFK5 1xPhospho [S1261; S1262]; D7SFK7 1xPhospho [S1119; S1120]; U4PAK4 1xPhospho [S1294; S1295]; H2KZT6 1xPhospho [S105; S106]; U4PAZ0 1xPhospho [S40; S41]; H2KZT7 1xPhospho [S1215; S1216]	0.0514975	0.00290829	1	10	2	U4PQQ4 [1036-1049]; U4PDU4 [1250-1263]; U4PLE4 [116-129]; H2KZT8 [1251-1264]; D7SFK5 [1249-1262]; D7SFK7 [1107-1120]; U4PAK4 [1282-1295]; H2KZT6 [93-106]; U4PAZ0 [28-41]; H2KZT7 [1203-1216]	0	1471.67	211.4	252.1	60.9	58.1	17.5	0	174.8	25.2	6.93651	0.0691742	0.179027	0.219254	0.0533009	0.0497188	0.0153922	0	0.150527	0.0217037	6.93556	0.0687407	0		89.82
1992	[K].AQELSDESGSNSITSPVSDK.[S]	P23678	Kinesin-like protein unc-104 OS=Caenorhabditis elegans OX=6239 GN=unc-104 PE=1 SV=4	2xPhospho [S]	2xPhospho [S5; S8; S10; S12; S15]	P23678 2xPhospho [S]	P23678 2xPhospho [S1382; S1385; S1387; S1389; S1392]	0.0157297	0.000311557	1	1	4	P23678 [1378-1397]	0	2210.87	160.1	134	228.7	30.7	0	46.4	174.267	25.7	6.7808	0.00904978	0.0785273	0.0674852	0.115957	0.0152368	0	0.022553	0.0873232	0.0125966	6.93227	0.00972734	0		78.84
1955	[R].VGSPVFPVIQKK.[T]	A0A1D3PCL0	FAR (Factor ARrest) Like OS=Caenorhabditis elegans OX=6239 GN=farl-11 PE=1 SV=1	1xPhospho [S3]	1xPhospho [S3]	A0A1D3PCL0 1xPhospho [S497]; Q19300 1xPhospho [S495]	A0A1D3PCL0 1xPhospho [S497]; Q19300 1xPhospho [S495]	0.0141563	0.000311557	1	2	1	A0A1D3PCL0 [495-506]; Q19300 [493-504]	1	1378.75	357	152.6	14.5	52.6	0	23.4	174.7	25.3333	6.89605	0.211941	0.121161	0.0531677	0.00507305	0.0180235	0	0.00785919	0.0598005	0.00862755	6.93135	0.207587	0		92.95
788	[K].SKSDQNLASNDDIVDNLGGMK.[R]	P23678	Kinesin-like protein unc-104 OS=Caenorhabditis elegans OX=6239 GN=unc-104 PE=1 SV=4	1xPhospho [S]	1xPhospho [S1; S3; S9]	P23678 1xPhospho [S]	P23678 1xPhospho [S1414; S1416; S1422]	6.56454e-05	0	1	1	18	P23678 [1414-1434]	1	2301.01	224	103.6	194.8	23.3	0	54.2	174.133	25.8333	6.74065	0.0198902	0.28383	0.134789	0.255128	0.0298961	0	0.0681356	0.224582	0.0326772	6.87275	0.0181647	0		101.96
869	[R].VSTASPDPPSFVLPTAR.[S]	P91198	Protein Phosphatase Four Regulatory subunit OS=Caenorhabditis elegans OX=6239 GN=ppfr-2 PE=1 SV=1	1xPhospho [S/T]	1xPhospho [S2; T3; S5]	P91198 1xPhospho [T/S]	P91198 1xPhospho [S280; T281; S283]	0.000104648	0	1	1	29	P91198 [279-295]	0	1821.88	241.9	156.6	124.4	30.2	10.3	36.5	174.3	25.6667	6.79091	0.0144187	0.479208	0.318568	0.254852	0.0604271	0.0211724	0.0716625	0.350876	0.0510873	6.86816	0.0118972	0		106.92
18	[R].SIPEIHTSPSEEQQSEHFESAEHTEDQGR.[D]	Q17490	Uncharacterized protein OS=Caenorhabditis elegans OX=6239 GN=unc-44 PE=1 SV=2	1xPhospho [T/S]	1xPhospho [S1; T7; S8; S10; S15; S20; T24]	Q17490 1xPhospho [S/T]	Q17490 1xPhospho [S1944; T1950; S1951; S1953; S1958; S1963; T1967]	7.24065e-13	0	1	1	196	Q17490 [1944-1972]	0	3401.42	285.2	92.5	145.7	33.6	20	23	174.467	25.5333	6.8329	0.0609775	6.66537	2.21836	3.52093	0.794312	0.483646	0.532526	4.13489	0.603495	6.85157	0.0559035	0		83.39
128	[R].VIEDSSFLFASPVQEK.[K]	Q9N4P4	Uncharacterized protein OS=Caenorhabditis elegans OX=6239 GN=CELE_Y9C12A.1 PE=1 SV=1	1xPhospho [S]	1xPhospho [S5; S6; S11]	Q9N4P4 1xPhospho [S]	Q9N4P4 1xPhospho [S227; S228; S233]	5.13038e-09	0	1	1	26	Q9N4P4 [223-238]	0	1875.88	209.9	161.6	151	24.2	19.1	34.2	174.167	25.8333	6.74194	0.00135671	1.71617	1.35613	1.27663	0.199732	0.161589	0.277248	1.44964	0.212856	6.81043	0.000892462	0		116.94
570	[R].GVKPVVSPPKTDAPSVSEPK.[S]	P34339	Eukaryotic translation initiation factor 3 subunit A OS=Caenorhabditis elegans OX=6239 GN=egl-45 PE=3 SV=1	1xPhospho [S7]	1xPhospho [S7; T11; S15; S17]	P34339 1xPhospho [S978]	P34339 1xPhospho [S978]	1.1268e-05	0	1	1	7	P34339 [972-991]	1	2099.08	267.5	130.9	124.3	67	10.2	0	174.233	25.7333	6.77073	0.043887	0.600343	0.301562	0.28847	0.151928	0.0237522	0	0.396792	0.0585599	6.77582	0.0394209	0		77.13
1652	[R].RNELDSDEELDL.[-]	Q93408	Uncharacterized protein D2005.3 OS=Caenorhabditis elegans OX=6239 GN=D2005.3 PE=3 SV=2	1xPhospho [S6]	1xPhospho [S6]	Q93408 1xPhospho [S124]	Q93408 1xPhospho [S124]	0.00510956	0.000311557	1	1	6	Q93408 [119-130]	1	1527.62	211.1	110.7	200.6	35.2	22.5	19.9	174.133	25.8667	6.73196	0.0100072	0.406317	0.218675	0.399225	0.0685561	0.0447873	0.0380672	0.341406	0.0504702	6.7645	0.0094089	0		102.88
372	[K].EKLSPGTAKPSALVDEVSAPR.[N]	O61906	Uncharacterized protein OS=Caenorhabditis elegans OX=6239 GN=CELE_T27C4.1 PE=1 SV=2	1xPhospho [S/T]	1xPhospho [S4; T7; S11]	O61906 1xPhospho [S/T]	O61906 1xPhospho [S15; T18; S22]	1.25339e-06	0	1	1	59	O61906 [12-32]	1	2232.13	333.4	108.6	80.3	32.6	9.9	35.1	174.1	25.8667	6.73067	0.139253	4.13033	1.38049	1.02886	0.408617	0.127531	0.430928	2.17989	0.322359	6.76233	0.132486	0		94.11
1572	[R].GVSTPHTPSEVHIPYNNPEK.[E]	Q9U2D6	Calcineurin-interacting protein 2 OS=Caenorhabditis elegans OX=6239 GN=cnp-2 PE=1 SV=3	1xPhospho [S/T]	1xPhospho [S3; T4; T7; S9]	Q9U2D6 1xPhospho [T/S]	Q9U2D6 1xPhospho [S649; T650; T653; S655]	0.00396392	0.000311557	1	1	19	Q9U2D6 [647-666]	0	2283.04	386.3	82.3	55.1	17.1	51.9	7.4	174.567	25.4667	6.85471	0.235968	1.08078	0.236471	0.159242	0.0482668	0.150421	0.020462	0.492165	0.07305	6.73737	0.232049	0		87.31
2672	[R].DGSDGEGGGHDSDQEFEALIK.[Q]	Q22516	Chromodomain-helicase-DNA-binding protein 3 homolog OS=Caenorhabditis elegans OX=6239 GN=chd-3 PE=2 SV=2	1xPhospho [S3]	1xPhospho [S3; S12]	Q22516 1xPhospho [S194]	Q22516 1xPhospho [S194]	0.106058	0.00682394	1	1	1	Q22516 [192-212]	0	2242.88	273.1	0	249.4	42	35.5	0	174.167	25.8333	6.74194	0.168359	0.169129	0	0.159726	0.0263116	0.022759	0	0.109618	0.0163569	6.70168	0.16813	0		104.86
345	[K].SPSLVVVISPSPR.[R]	Q17626	SPerm CHromatin enriched OS=Caenorhabditis elegans OX=6239 GN=spch-1 PE=1 SV=1	1xPhospho [S]	1xPhospho [S1; S3; S9; S11]	Q17626 1xPhospho [S]	Q17626 1xPhospho [S76; S78]	8.39111e-07	0	1	1	18	Q17626 [68-80]	0	1417.75	195	157.8	168.1	27.5	10.1	41.5	173.633	26.3667	6.58534	0.000506105	1.50435	1.25019	1.3408	0.21413	0.0807448	0.31751	1.36511	0.204128	6.68753	0.000328615	0		100.99
837	[K].DGPNMTPLPVATAGGGDKSPSVVKK.[S]	O18178	Serine/threonine-protein phosphatase 2A regulatory subunit pptr-1 OS=Caenorhabditis elegans OX=6239 GN=pptr-1 PE=1 SV=4	1xPhospho [S/T]	1xPhospho [T12; S19; S21]	O18178 1xPhospho [S/T]	O18178 1xPhospho [T516; S523; S525]	8.75013e-05	0	1	1	13	O18178 [505-529]	2	2503.23	285.3	131.9	104.3	40.6	9.4	28.5	173.833	26.1667	6.64331	0.0607234	1.12678	0.534651	0.42571	0.16219	0.0385818	0.111506	0.695713	0.104093	6.6836	0.0552255	0		86.59
1773	[K].VIKPEPLSPDNSPPRGK.[R]	P30640	BUD13 homolog OS=Caenorhabditis elegans OX=6239 GN=R08D7.1 PE=3 SV=1	2xPhospho [S8; S12]	2xPhospho [S8; S12]	P30640 2xPhospho [S99; S103]	P30640 2xPhospho [S99; S103]	0.00817678	0.000311557	1	1	3	P30640 [92-108]	1	1990.94	173.6	160.5	185.6	0	0	80.3	173.233	26.7667	6.47198	0.00616278	0.303657	0.288292	0.335593	0	0	0.139256	0.309181	0.0464188	6.66067	0.00561044	0		71.43
547	[R].SSPLLIPSEDPVMESK.[E]	W6RTA4	Protein clarinet OS=Caenorhabditis elegans OX=6239 GN=cla-1 PE=1 SV=2	1xPhospho [S]	1xPhospho [S1; S2; S8]	W6RTA4 1xPhospho [S]; 1xPhospho [S]	W6RTA4 1xPhospho [S1970; S1971; S1977]; 1xPhospho [S4033; S4034; S4040]	9.32017e-06	0	1	1	24	W6RTA4 [1970-1985]; [2064-2079]	0	1808.84	193.5	143.4	184	18.2	24.8	36.2	173.633	26.4	6.57702	0.000820053	1.05132	0.799778	1.03343	0.0996667	0.139779	0.194812	0.96151	0.144753	6.64244	0.00067365	0		106.67
1568	[R].DNQESPVMSETEAIPIVDR.[I]	O61802	Uncharacterized protein OS=Caenorhabditis elegans OX=6239 GN=CELE_H11E01.3 PE=1 SV=2	1xPhospho [T/S]; 1xOxidation [M8]	1xPhospho [S5; S9; T11]; 1xOxidation [M8]	O61802 1xPhospho [S/T]	O61802 1xPhospho [S1172; S1176; T1178]	0.00387745	0.000311557	1	1	6	O61802 [1168-1186]	0	2225.96	438.7	83.2	0	78.1	0	0	173.967	26.0333	6.68246	0.341064	0.106112	0.0206565	0	0.0190993	0	0	0.0422563	0.00636642	6.63736	0.339198	0		98.28
2173	[R].TLHNEPSIDDSDSLPCCICR.[E]	A0A0S4XR36	UBR E3 ubiquitin ligase homolog OS=Caenorhabditis elegans OX=6239 GN=ubr-4 PE=1 SV=1	3xCarbamidomethyl [C16; C17; C19]; 1xPhospho [S]	3xCarbamidomethyl [C16; C17; C19]; 1xPhospho [S7; S11; S13]	Q7KQG4 1xPhospho [S]; A0A0S4XR36 1xPhospho [S]; O01808 1xPhospho [S]	Q7KQG4 1xPhospho [S513; S517; S519]; A0A0S4XR36 1xPhospho [S3917; S3921; S3923]; O01808 1xPhospho [S3912; S3916; S3918]	0.0279842	0.00058773	1	3	6	Q7KQG4 [507-526]; A0A0S4XR36 [3911-3930]; O01808 [3906-3925]	0	2468.99	350.1	140.9	30.5	78.5	0	0	173.833	26.1667	6.64331	0.203721	0.13235	0.0546917	0.0119289	0.0299962	0	0	0.0663235	0.00999874	6.63319	0.199013	0		93.33
336	[R].ERYEEPEEVRPPSGSEADDESHAPK.[Y]	Q17490	Uncharacterized protein OS=Caenorhabditis elegans OX=6239 GN=unc-44 PE=1 SV=2	2xPhospho [S13; S15]	2xPhospho [S13; S15]	Q17490 2xPhospho [S4688; S4690]	Q17490 2xPhospho [S4688; S4690]	6.94057e-07	0	1	1	14	Q17490 [4676-4700]	1	3000.19	207.3	137.9	174.9	44.1	12.9	22.8	173.367	26.6	6.51754	0.00265088	1.97001	1.34533	1.71864	0.42369	0.127196	0.214724	1.67799	0.255204	6.57512	0.00212841	0		73.91
1069	[K].SGSDASSNAGDISTEPPHQDVVTPAPAFVEHTA.[-]	Q86MI3	Uncharacterized protein OS=Caenorhabditis elegans OX=6239 GN=CELE_Y71H10B.1 PE=1 SV=1	1xPhospho [S/T]	1xPhospho [S1; S3; S6; S7; S13; T14]	Q9TZC8 1xPhospho [S/T]; Q86MI3 1xPhospho [S/T]; Q95X21 1xPhospho [S/T]	Q9TZC8 1xPhospho [S524; S526; S529; S530; S536; T537]; Q86MI3 1xPhospho [S538; S540; S543; S544; S550; T551]; Q95X21 1xPhospho [S527; S529; S532; S533; S539; T540]	0.000349204	0.000311557	1	3	16	Q9TZC8 [524-556]; Q86MI3 [538-570]; Q95X21 [527-559]	0	3371.47	195.7	137.7	185.9	28.8	0	51.9	173.1	26.9	6.43494	0.00333547	0.188012	0.135826	0.184593	0.0279755	0	0.0493954	0.169477	0.0257903	6.57135	0.00288928	0		100.19
787	[K].KEEPKEESDDDMGFGLFD.[-]	Q93572; O01504	60S acidic ribosomal protein P0 OS=Caenorhabditis elegans OX=6239 GN=rla-0 PE=1 SV=3 60S acidic ribosomal protein P2 OS=Caenorhabditis elegans OX=6239 GN=C37A2.7 PE=3 SV=2	1xPhospho [S8]	1xPhospho [S8]	Q9U1X9 1xPhospho [S100]; Q93572 1xPhospho [S302]; O01504 1xPhospho [S97]; P91913 1xPhospho [S101]	Q9U1X9 1xPhospho [S100]; Q93572 1xPhospho [S302]; O01504 1xPhospho [S97]; P91913 1xPhospho [S101]	6.49374e-05	0	2	4	101	Q9U1X9 [93-110]; Q93572 [295-312]; O01504 [90-107]; P91913 [94-111]	2	2167.84	46.1	157	316.2	43.5	15.4	21.8	173.1	26.9	6.43494	0.13731	2.52851	8.84755	17.9489	2.41537	0.875178	1.18621	9.775	1.49225	6.55049	0.139514	0	Shared	120.64
410	[K].SASTVTSSATITTLDSAK.[R]	B3WFT8	Uncharacterized protein OS=Caenorhabditis elegans OX=6239 GN=C14F11.4 PE=1 SV=1	1xPhospho [S/T]	1xPhospho [S1; S3; T4; T6; S7; S8; T10; T12; T13; S16]	B3WFT8 1xPhospho [T/S]; H2KYS2 1xPhospho [T/S]	B3WFT8 1xPhospho [S292; S294; T295; T297; S298; S299; T301; T303; T304]; H2KYS2 1xPhospho [S288; S290; T291; T293; S294; S295; T297; T299; T300]	2.06416e-06	0	1	2	36	B3WFT8 [292-309]; H2KYS2 [288-305]	0	1820.85	277.8	143.1	99	36.6	11.3	32.2	173.3	26.7	6.49064	0.0542212	1.31181	0.693808	0.483534	0.174809	0.0552623	0.150814	0.829716	0.126962	6.53516	0.0489529	0		88.06
2798	[R].AGALDSDEEFDRLVK.[F]	Q19788	Uncharacterized protein OS=Caenorhabditis elegans OX=6239 GN=CELE_F25H8.2 PE=1 SV=1	1xPhospho [S6]	1xPhospho [S6]	Q19788 1xPhospho [S102]	Q19788 1xPhospho [S102]	0.14581	0.00921919	1	1	4	Q19788 [97-111]	1	1744.78	207.9	116.4	195	22.2	14.4	44.1	173.1	26.9	6.43494	0.00814586	0.25487	0.146525	0.247129	0.0275554	0.0182711	0.0536167	0.216175	0.0331477	6.52156	0.00738913	0		103.27
544	[R].LNKSGEGSVSSLAEFER.[L]	Q17490	Uncharacterized protein OS=Caenorhabditis elegans OX=6239 GN=unc-44 PE=1 SV=2	2xPhospho [S]	2xPhospho [S4; S8; S10; S11]	Q17490 2xPhospho [S]	Q17490 2xPhospho [S6713; S6717; S6719; S6720]	9.26977e-06	0	1	1	30	Q17490 [6710-6726]	1	1969.83	174.8	126.7	217.6	35.7	19	26.2	173.033	26.9667	6.41656	0.00542979	1.30263	0.96948	1.67721	0.269201	0.146391	0.19373	1.31644	0.203107	6.48149	0.00582755	0		97.77
1940	[K].SSNNLIDAITKR.[K]	Q9XW63	Uncharacterized protein OS=Caenorhabditis elegans OX=6239 GN=CELE_Y75B8A.24 PE=1 SV=2	1xPhospho [S]	1xPhospho [S1; S2]	Q9XW63 1xPhospho [S]	Q9XW63 1xPhospho [S510; S511]	0.0135419	0.000311557	1	1	2	Q9XW63 [510-521]	1	1411.69	263.4	26.8	228.2	45.9	0	35.8	172.8	27.2333	6.34517	0.124279	0.0487086	0.00509458	0.043625	0.00857532	0	0.00656018	0.0324761	0.00504517	6.43706	0.121849	0		105.53
70	[R].EHFEPEDDHSYVVESQEYSSSGSPVPSEK.[S]	Q17490	Uncharacterized protein OS=Caenorhabditis elegans OX=6239 GN=unc-44 PE=1 SV=2	1xPhospho [S/Y]	1xPhospho [S10; Y11; S15; Y18; S19; S20; S21; S23; S27]	Q17490 1xPhospho [S/Y]	Q17490 1xPhospho [S4104; Y4105; S4109; Y4112; S4113; S4114; S4115; S4117; S4121]	2.03678e-10	0	1	1	87	Q17490 [4095-4123]	0	3361.37	261.1	121.3	136.1	37.2	14.4	29.9	172.833	27.1667	6.36196	0.0314313	3.0788	1.46844	1.65903	0.443923	0.176156	0.34988	2.06876	0.32332	6.39849	0.027388	0		87.32
123	[R].LPSPAPPKTPEPAYTVLNR.[S]	Q20330	Intermediate Filament Organize OS=Caenorhabditis elegans OX=6239 GN=ifo-1 PE=1 SV=2	2xPhospho [S3; T9]	2xPhospho [S3; T9]	Q20330 2xPhospho [S409; T415]	Q20330 2xPhospho [S409; T415]	3.93329e-09	0	1	1	21	Q20330 [407-425]	1	2208.05	250.3	104	163	15.8	10.7	56.2	172.433	27.5667	6.25514	0.0320113	4.05243	1.72817	2.7276	0.258295	0.180254	0.901649	2.83607	0.446733	6.34846	0.0282776	0		98.43
352	[R].RDSQPANILLTQKY.[-]	B3WFT8	Uncharacterized protein OS=Caenorhabditis elegans OX=6239 GN=C14F11.4 PE=1 SV=1	1xPhospho [S3]	1xPhospho [S3]	B3WFT8 1xPhospho [S373]; H2KYS2 1xPhospho [S369]	B3WFT8 1xPhospho [S373]; H2KYS2 1xPhospho [S369]	9.55737e-07	0	1	2	32	B3WFT8 [371-384]; H2KYS2 [367-380]	2	1726.85	212.2	125.9	179.1	28.9	14.2	39.6	172.4	27.5667	6.25393	0.00522629	5.47934	3.33897	4.78292	0.755295	0.381123	1.01396	4.53374	0.716794	6.32503	0.00435675	0		101.19
2786	[R].DVMPFNPRHSPPK.[N]	Q9N368	RNA Binding Motif protein homolog OS=Caenorhabditis elegans OX=6239 GN=rbm-39 PE=1 SV=2	1xPhospho [S10]	1xPhospho [S10]	Q9N368 1xPhospho [S153]	Q9N368 1xPhospho [S153]	0.14146	0.00858576	1	1	1	Q9N368 [144-156]	1	1601.73	243.4	146.3	127.7	18.8	21.3	42.5	172.467	27.5333	6.26392	0.0167546	0.218038	0.134582	0.118243	0.0170231	0.01981	0.0377306	0.156954	0.0248546	6.31489	0.0138809	0		79.09
642	[R].SVSTHTAKSPSLVVVISPSPR.[R]	Q17626	SPerm CHromatin enriched OS=Caenorhabditis elegans OX=6239 GN=spch-1 PE=1 SV=1	2xPhospho [S11; S17]	2xPhospho [S11; S17]	Q17626 2xPhospho [S70; S76]	Q17626 2xPhospho [S70; S76]	2.23137e-05	0	1	1	3	Q17626 [60-80]	1	2309.13	407.9	97.4	12.1	33.9	12.8	35.9	172.467	27.5333	6.26392	0.295361	0.882837	0.216403	0.0271479	0.0742132	0.0287006	0.0769906	0.375463	0.0599681	6.26104	0.291673	0		92.07
2644	[K].RDVSPETLLIEKK.[L]	Q21345	Uncharacterized protein OS=Caenorhabditis elegans OX=6239 GN=CELE_K08E7.6 PE=4 SV=2	1xPhospho [S4]	1xPhospho [S4; T7]	Q21345 1xPhospho [S238]	Q21345 1xPhospho [S238]	0.0996	0.00615505	1	1	1	Q21345 [235-247]	2	1607.84	324.4	148.3	43.9	25.3	13.5	44.6	172.2	27.8	6.19424	0.154389	0.186253	0.0874286	0.0260493	0.0146848	0.0080411	0.0254129	0.0999102	0.0160463	6.22637	0.148531	0		88.51
1994	[K].EAAANSAQANSEVEKIAESPVKEK.[L]	P91198	Protein Phosphatase Four Regulatory subunit OS=Caenorhabditis elegans OX=6239 GN=ppfr-2 PE=1 SV=1	1xPhospho [S]	1xPhospho [S11; S19]	P91198 1xPhospho [S]	P91198 1xPhospho [S124; S132]	0.0157297	0.000311557	1	1	2	P91198 [114-137]	2	2580.22	325.3	190.2	0	0	0	84.4	171.833	28.1333	6.10782	0.218201	0.226522	0.135982	0	0	0	0.0582877	0.120835	0.0194292	6.21922	0.213619	0		81.01
1091	[R].IDDSLSAFQLR.[F]	A0A2X0RDZ3	TWiK family of potassium channels OS=Caenorhabditis elegans OX=6239 GN=twk-2 PE=3 SV=1	1xPhospho [S4]	1xPhospho [S4]	A0A2X0SX30 1xPhospho [S441]; A0A2X0REA8 1xPhospho [S441]; A0A2X0RDZ3 1xPhospho [S441]; A0A2X0RQ43 1xPhospho [S441]; A0A2X0REL6 1xPhospho [S441]; A0A2X0RCW6 1xPhospho [S441]	A0A2X0SX30 1xPhospho [S441]; A0A2X0REA8 1xPhospho [S441]; A0A2X0RDZ3 1xPhospho [S441]; A0A2X0RQ43 1xPhospho [S441]; A0A2X0REL6 1xPhospho [S441]; A0A2X0RCW6 1xPhospho [S441]	0.00037888	0.000311557	1	6	6	A0A2X0SX30 [438-448]; A0A2X0REA8 [438-448]; A0A2X0RDZ3 [438-448]; A0A2X0RQ43 [438-448]; A0A2X0REL6 [438-448]; A0A2X0RCW6 [438-448]	0	1344.62	189.4	165.8	159.4	24.3	0	61	171.533	28.4333	6.03283	0.0019962	0.276419	0.248327	0.240521	0.0358647	0	0.0882907	0.255089	0.0413851	6.16378	0.00155241	0		112.26
438	[R].TPCSDIHIPYNNPEKER.[A]	Q9U2D6	Calcineurin-interacting protein 2 OS=Caenorhabditis elegans OX=6239 GN=cnp-2 PE=1 SV=3	1xCarbamidomethyl [C3]; 1xPhospho [T/S]	1xCarbamidomethyl [C3]; 1xPhospho [T1; S4]	Q9U2D6 1xPhospho [S/T]	Q9U2D6 1xPhospho [T576; S579]	2.75142e-06	0	1	1	15	Q9U2D6 [576-592]	1	2149.94	271.1	101.4	142.9	37.6	9	37.9	171.8	28.1667	6.09941	0.0506428	0.898809	0.34514	0.489734	0.126125	0.0307965	0.124671	0.577894	0.0938642	6.1567	0.045561	0		85.31
1531	[K].KTSQEPPIIDVAR.[Q]	B3WFT8	Uncharacterized protein OS=Caenorhabditis elegans OX=6239 GN=C14F11.4 PE=1 SV=1	1xPhospho [S/T]	1xPhospho [T2; S3]	B3WFT8 1xPhospho [T/S]; H2KYS2 1xPhospho [T/S]	B3WFT8 1xPhospho [T87; S88]; H2KYS2 1xPhospho [T87; S88]	0.00335985	0.000311557	1	2	8	B3WFT8 [86-98]; H2KYS2 [86-98]	1	1533.77	212.4	142.2	160.4	49	0	36	171.667	28.3333	6.05882	0.00502068	0.0750334	0.0515643	0.0585892	0.0175096	0	0.0126082	0.061729	0.0100393	6.14874	0.00401243	0		86.48
1597	[K].SSEKPSIEVATTSLKR.[Y]	Q5DX48	Sensory AXon guidance OS=Caenorhabditis elegans OX=6239 GN=sax-2 PE=1 SV=1	1xPhospho [S13]	1xPhospho [T11; T12; S13]	H2KZU6 1xPhospho [S85]; Q5DX48 1xPhospho [S2257]	H2KZU6 1xPhospho [S85]; Q5DX48 1xPhospho [S2257]	0.00423517	0.000311557	1	2	1	H2KZU6 [73-88]; Q5DX48 [2245-2260]	1	1812.91	280.3	127.4	108.1	84.3	0	0	171.933	28.1	6.11862	0.0787938	0.345131	0.161033	0.137612	0.104851	0	0	0.214592	0.0349503	6.13992	0.0730555	0		73.83
2757	[R].YDSKENLLEDER.[S]	A0A061AD72	KiDINs220 (Vertebrate scaffold protein) homolog OS=Caenorhabditis elegans OX=6239 GN=kdin-1 PE=1 SV=1	1xPhospho [S/Y]	1xPhospho [Y1; S3]	A0A061AL87 1xPhospho [S/Y]; Q20109 1xPhospho [S/Y]; A0A061AD72 1xPhospho [S/Y]; A0A061AD39 1xPhospho [S/Y]; A0A061AEC1 1xPhospho [S/Y]; Q27GQ4 1xPhospho [S/Y]; Q067Y1 1xPhospho [S/Y]; A0A061AJK4 1xPhospho [S/Y]	A0A061AL87 1xPhospho [Y1340; S1342]; Q20109 1xPhospho [Y1337; S1339]; A0A061AD72 1xPhospho [Y1369; S1371]; A0A061AD39 1xPhospho [Y1366; S1368]; A0A061AEC1 1xPhospho [Y1369; S1371]; Q27GQ4 1xPhospho [Y1337; S1339]; Q067Y1 1xPhospho [Y1366; S1368]; A0A061AJK4 1xPhospho [Y1340; S1342]	0.133098	0.00798225	1	8	3	A0A061AL87 [1340-1351]; Q20109 [1337-1348]; A0A061AD72 [1369-1380]; A0A061AD39 [1366-1377]; A0A061AEC1 [1369-1380]; Q27GQ4 [1337-1348]; Q067Y1 [1366-1377]; A0A061AJK4 [1340-1351]	1	1590.67	171.7	172	171.5	84.8	0	0	171.733	28.2667	6.07547	0.00710351	0.12423	0.127824	0.128295	0.0620181	0	0	0.126783	0.0206727	6.13287	0.0068718	0		80.55
2435	[R].DIFDPDHLRTPEDSPK.[K]	H2L003	LysM Domain (Peptidoglycan binding) protein OS=Caenorhabditis elegans OX=6239 GN=lmd-3 PE=1 SV=1	1xPhospho [T10]	1xPhospho [T10; S14]	Q3Y409 1xPhospho [T216]; A0A486WXA9 1xPhospho [T216]; H2L005 1xPhospho [T226]; A0A486WX74 1xPhospho [T205]; A0A486WTT8 1xPhospho [T205]; H2L003 1xPhospho [T226]	Q3Y409 1xPhospho [T216]; A0A486WXA9 1xPhospho [T216]; H2L005 1xPhospho [T226]; A0A486WX74 1xPhospho [T205]; A0A486WTT8 1xPhospho [T205]; H2L003 1xPhospho [T226]	0.0561823	0.00335146	1	6	3	Q3Y409 [207-222]; A0A486WXA9 [207-222]; H2L005 [217-232]; A0A486WX74 [196-211]; A0A486WTT8 [196-211]; H2L003 [217-232]	1	1961.86	338.2	146.5	30.7	53.1	0	31.5	171.8	28.2	6.0922	0.189623	0.361495	0.160802	0.0339552	0.0573844	0	0.0333622	0.185417	0.0302489	6.12972	0.184169	0		93.3
369	[R].RPGPVYTITEDESEDDGTLSNSESR.[L]	W6RTA4	Protein clarinet OS=Caenorhabditis elegans OX=6239 GN=cla-1 PE=1 SV=2	1xPhospho [T/S/Y]	1xPhospho [Y6; T7; T9; S13; T18]	W6RTA4 1xPhospho [S/T/Y]	W6RTA4 1xPhospho [Y7410; T7411; T7413; S7417; T7422]	1.18082e-06	0	1	1	9	W6RTA4 [7405-7429]	0	2834.2	271.9	200.2	43.8	53.3	30.8	0	171.967	28.0333	6.13436	0.105639	0.2656	0.200823	0.0442086	0.0526427	0.0311736	0	0.170211	0.0279388	6.09228	0.102649	0		90.55
370	[K].KFAEVERPASPMDTAATK.[I]	Q20199	RIIa domain-containing protein OS=Caenorhabditis elegans OX=6239 GN=CELE_F39H12.3 PE=1 SV=2	1xPhospho [S10]	1xPhospho [S10; T14]	Q20199 1xPhospho [S79]	Q20199 1xPhospho [S79]	1.18724e-06	0	1	1	10	Q20199 [70-87]	1	2028.95	274.7	142.5	97.3	0	27.6	58	171.5	28.5333	6.01051	0.0624897	1.09884	0.585082	0.402212	0	0.114484	0.229902	0.695377	0.114795	6.05754	0.0567964	0		74.99
1345	[R].NLEVVDEEQEDGKSENGSAKIEHK.[G]	H2KZC3	K+/Cl-Cotransporter OS=Caenorhabditis elegans OX=6239 GN=kcc-2 PE=1 SV=2	1xPhospho [S]	1xPhospho [S14; S18]	V6CJH3 1xPhospho [S]; H2KZC2 1xPhospho [S]; G5EEC9 1xPhospho [S]; H2KZC3 1xPhospho [S]; C0KDV0 1xPhospho [S]	V6CJH3 1xPhospho [S892; S896]; H2KZC2 1xPhospho [S989; S993]; G5EEC9 1xPhospho [S966; S970]; H2KZC3 1xPhospho [S1016; S1020]; C0KDV0 1xPhospho [S948; S952]	0.00135045	0.000311557	1	5	7	V6CJH3 [879-902]; H2KZC2 [976-999]; G5EEC9 [953-976]; H2KZC3 [1003-1026]; C0KDV0 [935-958]	2	2764.23	176	159.6	178.5	77.7	0	8.2	171.367	28.6333	5.98487	0.00489484	1.03808	0.966888	1.08836	0.463157	0	0.0480714	1.03111	0.170409	6.0508	0.00470358	0		70.49
139	[K].DGPNMTPLPVATAGGGDKSPSVVK.[K]	O18178	Serine/threonine-protein phosphatase 2A regulatory subunit pptr-1 OS=Caenorhabditis elegans OX=6239 GN=pptr-1 PE=1 SV=4	1xPhospho [S/T]	1xPhospho [T6; T12; S19; S21]	O18178 1xPhospho [S/T]	O18178 1xPhospho [T510; T516; S523; S525]	7.21959e-09	0	1	1	13	O18178 [505-528]	1	2375.13	296.5	186.7	31.6	40.1	23.8	21.3	171.6	28.4	6.04225	0.136699	1.80523	1.16713	0.198706	0.246892	0.150079	0.12859	1.05702	0.175187	6.03367	0.132895	0		93.49
1157	[R].GVSSEDTLIPSVR.[R]	Q21871	Uncharacterized protein OS=Caenorhabditis elegans OX=6239 GN=CELE_R09E10.6 PE=1 SV=1	1xPhospho [S/T]	1xPhospho [S3; S4; T7]	Q21871 1xPhospho [S/T]	Q21871 1xPhospho [S199; S200; T203]	0.000545593	0.000311557	1	1	33	Q21871 [197-209]	0	1439.68	188.3	157.6	168.1	27	24.6	34.4	171.333	28.6667	5.97674	0.000113565	0.521196	0.44791	0.481156	0.0754768	0.0706851	0.0943864	0.483421	0.0801827	6.02899	5.58531e-05	0		99.97
1703	[R].SDSPIHSQKEDISQFQNESSPEDVK.[S]	Q17490	Uncharacterized protein OS=Caenorhabditis elegans OX=6239 GN=unc-44 PE=1 SV=2	1xPhospho [S]	1xPhospho [S1; S3; S7; S13; S19; S20]	Q17490 1xPhospho [S]	Q17490 1xPhospho [S3970; S3972; S3976; S3982]	0.00626903	0.000311557	1	1	12	Q17490 [3970-3994]	1	2911.26	236	116.8	160.1	31.6	0	55.5	170.967	29.0333	5.88863	0.0208444	0.203962	0.103678	0.143047	0.0275648	0	0.0475557	0.150229	0.0250401	5.99953	0.017841	0		85.13
1640	[R].TAVEGSVSNPNLNETNVGASKPEGVDLSK.[M]	O17859	Uncharacterized protein OS=Caenorhabditis elegans OX=6239 GN=CELE_F32H2.7 PE=1 SV=2	1xPhospho [S]	1xPhospho [S6; S8]	O17859 1xPhospho [S]	O17859 1xPhospho [S126; S128]	0.00491579	0.000311557	1	1	2	O17859 [121-149]	0	2993.41	340.7	173.5	0	85.8	0	0	171.4	28.6	5.99301	0.235736	0.148191	0.0774644	0	0.0377358	0	0	0.0752184	0.0125786	5.97986	0.2329	0		88.39
1359	[R].GASQSSPDATTDTTVTYPEILR.[R]	O02626	MAP kinase-activating death domain protein OS=Caenorhabditis elegans OX=6239 GN=aex-3 PE=1 SV=1	1xPhospho [T/S/Y]	1xPhospho [S3; S5; S6; T10; T11; T13; T14; T16; Y17]	O02626 1xPhospho [S/T/Y]	O02626 1xPhospho [S29; S31; S32; T36; T37; T39; T40; T42; Y43]	0.00141092	0.000311557	1	1	126	O02626 [27-48]	0	2390.08	259	104.2	149.6	29.1	3.9	54.1	170.933	29.0333	5.88749	0.0421538	0.545179	0.225146	0.3256	0.06192	0.00860598	0.112929	0.365308	0.0611517	5.9738	0.037411	0		107.04
2385	[R].TTSLQSISDHFR.[S]	G5EBV0	Hypoxia-inducible factor prolyl hydroxylase OS=Caenorhabditis elegans OX=6239 GN=egl-9 PE=1 SV=1	1xPhospho [S/T]	1xPhospho [T1; T2; S3; S6]	G5EBV0 1xPhospho [T/S]	G5EBV0 1xPhospho [T679; T680; S681]	0.0474496	0.00213598	1	1	6	G5EBV0 [679-690]	0	1471.66	260.2	102.8	149.6	66.3	0	21	170.867	29.1	5.87171	0.0487259	0.166186	0.0674199	0.098804	0.0428266	0	0.0133217	0.110803	0.0187161	5.92022	0.0441612	0		96.57
1006	[R].SSTSTPVTFCISDDDLQER.[H]	A0A4V0IKJ4	RaBConnectin related OS=Caenorhabditis elegans OX=6239 GN=rbc-1 PE=4 SV=1	1xCarbamidomethyl [C10]; 1xPhospho [T/S]	1xCarbamidomethyl [C10]; 1xPhospho [S1; S2; T3; S4; T5; T8; S12]	A0A4V0ILV9 1xPhospho [T/S]; A0A4V0IM91 1xPhospho [T/S]; A0A4V0INT8 1xPhospho [T/S]; J7S122 1xPhospho [T/S]; A0A4V0IKJ4 1xPhospho [T/S]; A0A4V0IL12 1xPhospho [T/S]; A0A4V0IKG1 1xPhospho [T/S]; D6R8W9 1xPhospho [T/S]	A0A4V0ILV9 1xPhospho [S149; S150; T151; S152; T153]; A0A4V0IM91 1xPhospho [S149; S150; T151; S152; T153]; A0A4V0INT8 1xPhospho [S149; S150; T151; S152; T153]; J7S122 1xPhospho [S149; S150; T151; S152; T153]; A0A4V0IKJ4 1xPhospho [S149; S150; T151; S152; T153]; A0A4V0IL12 1xPhospho [S149; S150; T151; S152; T153]; A0A4V0IKG1 1xPhospho [S149; S150; T151; S152; T153]; D6R8W9 1xPhospho [S149; S150; T1…	0.000240026	0.000311557	1	8	24	A0A4V0ILV9 [149-167]; A0A4V0IM91 [149-167]; A0A4V0INT8 [149-167]; J7S122 [149-167]; A0A4V0IKJ4 [149-167]; A0A4V0IL12 [149-167]; A0A4V0IKG1 [149-167]; D6R8W9 [149-167]	0	2237.93	192.1	127.7	191.8	27.5	0	61	170.533	29.5	5.78079	0.00706459	0.121192	0.0827251	0.125099	0.0175157	0	0.0381883	0.109672	0.018568	5.90651	0.00642783	0		109.66
1202	[K].TMADLTIADSDNDEEGVDTNKEEPKQPPTR.[I]	P91494	Uncharacterized protein OS=Caenorhabditis elegans OX=6239 GN=CELE_T23H2.3 PE=1 SV=3	1xPhospho [S/T]; 1xOxidation [M2]	1xPhospho [T6; S10]; 1xOxidation [M2]	P91494 1xPhospho [S/T]	P91494 1xPhospho [T790; S794]	0.000682193	0.000311557	1	1	3	P91494 [785-814]	2	3412.47	391.8	83.5	38	86.7	0	0	171.1	28.9	5.92042	0.283279	0.401375	0.0877834	0.0402948	0.0897766	0	0	0.176485	0.0299255	5.89746	0.279148	0		78.25
1376	[K].KGSGISESHDTAPAPTVEIPQTTEGGK.[G]	A0A4V0IKK7; A0A4V0IKJ7	Uncharacterized protein OS=Caenorhabditis elegans OX=6239 GN=CELE_F49E2.5 PE=4 SV=1 Uncharacterized protein OS=Caenorhabditis elegans OX=6239 GN=CELE_F49E2.5 PE=4 SV=1	1xPhospho [S/T]	1xPhospho [S3; S6; S8; T11]	Q565D1 1xPhospho [S/T]; Q20625 1xPhospho [S/T]; Q565D2 1xPhospho [S/T]; D0VWM5 1xPhospho [S/T]; A0A4V0IJD5 1xPhospho [S/T]; A0A4V0IKE7 1xPhospho [S/T]; Q6BEV6 1xPhospho [S/T]; A0A4V0IM76 1xPhospho [S/T]; A0A4V0IKZ1 1xPhospho [S/T]; A0A4V0INJ4 1xPhospho [S/T]; O45544 1xPhospho [S/T]; A0A4V0INR9 1xPhospho [S/T]; A0A4V6M3D2 1xPhospho [S/T]; Q20626 1xPhospho [S/T]; O45541 1xPhospho [S/T]; A0A4V0IKK7 …	Q565D1 1xPhospho [S799; S802; S804; T807]; Q20625 1xPhospho [S646; S649; S651; T654]; Q565D2 1xPhospho [S729; S732; S734; T737]; D0VWM5 1xPhospho [S398; S401; S403; T406]; A0A4V0IJD5 1xPhospho [S984; S987; S989; T992]; A0A4V0IKE7 1xPhospho [S901; S904; S906; T909]; Q6BEV6 1xPhospho [S544; S547; S549; T552]; A0A4V0IM76 1xPhospho [S760; S763; S765; T768]; A0A4V0IKZ1 1xPhospho [S747; S750; S752; T75…	0.00154861	0.000311557	2	20	8	Q565D1 [797-823]; Q20625 [644-670]; Q565D2 [727-753]; D0VWM5 [396-422]; A0A4V0IJD5 [982-1008]; A0A4V0IKE7 [899-925]; Q6BEV6 [542-568]; A0A4V0IM76 [758-784]; A0A4V0IKZ1 [745-771]; A0A4V0INJ4 [675-701]; O45544 [586-612]; A0A4V0INR9 [714-740]; A0A4V6M3D2 [644-670]; Q20626 [912-938]; O45541 [727-753]; A0A4V0IKK7 [490-516]; A0A4V0IKI2 [930-956]; A0A4V0IJF1 [459-485]; A0A4V0IKJ7 [1013-1039]; A0A4V0ILU3…	1	2774.29	268.4	131.7	112.2	87.8	0	0	170.767	29.2667	5.83485	0.0686527	0.180753	0.0910729	0.0781042	0.0597577	0	0	0.116643	0.0199192	5.85582	0.0632782	0	Shared	82.95
1185	[R].KLHSPEQDDAGSSSISWNAK.[K]	Q27365	Protein lin-15A OS=Caenorhabditis elegans OX=6239 GN=lin-15A PE=2 SV=1	1xPhospho [S4]	1xPhospho [S4]	Q27365 1xPhospho [S451]	Q27365 1xPhospho [S451]	0.000621812	0.000311557	1	1	3	Q27365 [448-467]	1	2236.99	243	119.2	149.9	65.7	22.1	0	170.7	29.2667	5.83257	0.0279585	0.373146	0.187859	0.238002	0.102006	0.0351429	0	0.266336	0.0457164	5.82582	0.0247312	0		76.89
1267	[R].LRDLSPDDSTEALNSVR.[S]	Q93203	Uncharacterized protein OS=Caenorhabditis elegans OX=6239 GN=C11E4.6 PE=1 SV=2	1xPhospho [S/T]	1xPhospho [S5; S9; T10]	Q93203 1xPhospho [S/T]	Q93203 1xPhospho [S376; S380; T381]	0.000926036	0.000311557	1	1	9	Q93203 [372-388]	1	1967.91	374.9	102.3	34.4	49.3	12	27	170.533	29.4333	5.79388	0.248694	0.490808	0.137538	0.0465983	0.0652625	0.0162153	0.0350894	0.224982	0.0388557	5.79018	0.24363	0		93.05
1615	[K].TALPQSASADAVMLAK.[K]	U4PAK4	Uncharacterized protein OS=Caenorhabditis elegans OX=6239 GN=CELE_F28E10.1 PE=1 SV=1	1xPhospho [S]	1xPhospho [S6; S8]	U4PQQ4 1xPhospho [S]; U4PDU4 1xPhospho [S]; H2KZT8 1xPhospho [S]; D7SFK5 1xPhospho [S]; D7SFK7 1xPhospho [S]; U4PAK4 1xPhospho [S]; H2KZT7 1xPhospho [S]	U4PQQ4 1xPhospho [S422; S424]; U4PDU4 1xPhospho [S636; S638]; H2KZT8 1xPhospho [S637; S639]; D7SFK5 1xPhospho [S635; S637]; D7SFK7 1xPhospho [S493; S495]; U4PAK4 1xPhospho [S668; S670]; H2KZT7 1xPhospho [S589; S591]	0.00447543	0.000311557	1	7	3	U4PQQ4 [417-432]; U4PDU4 [631-646]; H2KZT8 [632-647]; D7SFK5 [630-645]; D7SFK7 [488-503]; U4PAK4 [663-678]; H2KZT7 [584-599]	0	1653.79	221.9	125.3	163.5	41.9	11.4	36.1	170.233	29.8	5.71253	0.00901261	0.228785	0.132589	0.174209	0.0436465	0.0121435	0.0368454	0.178528	0.0308785	5.78163	0.00742057	0		97.26
97	[K].VQPSEKKSPTTVPTDLLDQEVH.[-]	O61906	Uncharacterized protein OS=Caenorhabditis elegans OX=6239 GN=CELE_T27C4.1 PE=1 SV=2	1xPhospho [T/S]	1xPhospho [S4; S8; T10; T11; T14]	O61906 1xPhospho [S/T]	O61906 1xPhospho [S225; S229; T231; T232; T235]	1.07044e-09	0	1	1	96	O61906 [222-243]	2	2528.23	260.6	87.5	162.3	50.6	5.1	33.9	170.133	29.8667	5.69643	0.0538149	5.68391	1.95961	3.65874	1.11446	0.11549	0.732028	3.76742	0.653992	5.76065	0.0492118	0		96.1
2498	[K].SKSSSPPSDLLHHPR.[S]	A0A0K3AR51	Uncharacterized protein OS=Caenorhabditis elegans OX=6239 GN=CELE_F22G12.5 PE=1 SV=1	1xPhospho [S]	1xPhospho [S1; S3; S4; S5]	G5EBE8 1xPhospho [S]; A0A0K3AR51 1xPhospho [S]	G5EBE8 1xPhospho [S977; S979; S980; S981]; A0A0K3AR51 1xPhospho [S979; S981; S982; S983]	0.0671672	0.00351026	1	2	7	G5EBE8 [977-991]; A0A0K3AR51 [979-993]	1	1724.81	247.5	204.7	58.3	64.9	0	24.6	170.167	29.8333	5.70391	0.0805773	0.135952	0.115452	0.0331007	0.036012	0	0.0133858	0.0948349	0.0164659	5.75945	0.0772573	0		67.28
511	[R].ETSPSTTSLVLTIR.[L]	Q95Y67	Patterned Expression Site OS=Caenorhabditis elegans OX=6239 GN=pes-4 PE=1 SV=3	1xPhospho [S/T]	1xPhospho [T2; S3; S5; T6]	Q95Y67 1xPhospho [T/S]	Q95Y67 1xPhospho [T63; S64; S66; T67]	6.48099e-06	0	1	1	13	Q95Y67 [62-75]	0	1584.79	161.7	157.6	190.6	58.8	0	31.2	169.967	30	5.66556	0.00215635	0.0948757	0.0949038	0.115639	0.034891	0	0.018175	0.101806	0.0176887	5.75545	0.00233467	0		109.01
1915	[R].RATPPPEPLRNELPK.[H]	Q9GRZ3	Lysine-specific demethylase 9 OS=Caenorhabditis elegans OX=6239 GN=dpy-21 PE=1 SV=1	1xPhospho [T3]	1xPhospho [T3]	Q9GRZ3 1xPhospho [T565]	Q9GRZ3 1xPhospho [T565]	0.0125998	0.000311557	1	1	2	Q9GRZ3 [563-577]	2	1794.93	412.1	99.8	0	64	24	0	170.633	29.3333	5.81705	0.323253	0.396254	0.0985614	0	0.0622197	0.0239397	0	0.164938	0.0287198	5.74302	0.321396	0		81.68
567	[K].SIETMNEIHTSQK.[L]	B3WFT8	Uncharacterized protein OS=Caenorhabditis elegans OX=6239 GN=C14F11.4 PE=1 SV=1	1xPhospho [S1]	1xPhospho [S1]	B3WFT8 1xPhospho [S335]; H2KYS2 1xPhospho [S331]	B3WFT8 1xPhospho [S335]; H2KYS2 1xPhospho [S331]	1.10262e-05	0	1	2	7	B3WFT8 [335-347]; H2KYS2 [331-343]	0	1597.69	111.4	204	193.5	16.7	4	70.3	169.633	30.3333	5.59231	0.0174049	0.827905	1.55628	1.48624	0.125435	0.0311672	0.518163	1.29014	0.224922	5.73596	0.0181107	0		73.43
400	[K].REPTPPPTEDTVFSQEDLIK.[F]	P34545	Protein cbp-1 OS=Caenorhabditis elegans OX=6239 GN=cbp-1 PE=1 SV=6	1xPhospho [T4]	1xPhospho [T4; T8; T11]	P34545 1xPhospho [T855]	P34545 1xPhospho [T855]	1.88239e-06	0	1	1	12	P34545 [852-871]	1	2379.11	163	96.9	248.6	22.4	4.5	64.5	169.5	30.4667	5.56346	0.0426169	0.509573	0.311061	0.803421	0.0709119	0.0146809	0.199936	0.541352	0.0951763	5.68788	0.0435501	0		107.6
2431	[R].EGGDGASGAEEGTAQALLDSKGDEAMANGK.[A]	Q95XP6; Q95XP5	Calcium-transporting ATPase OS=Caenorhabditis elegans OX=6239 GN=mca-3 PE=1 SV=1 Calcium-transporting ATPase OS=Caenorhabditis elegans OX=6239 GN=mca-3 PE=1 SV=1	1xPhospho [S7]; 1xOxidation [M26]	1xPhospho [S7]; 1xOxidation [M26]	Q8MXS0 1xPhospho [S284]; Q95XP6 1xPhospho [S284]; Q95XP5 1xPhospho [S284]; U4PMD6 1xPhospho [S77]	Q8MXS0 1xPhospho [S284]; Q95XP6 1xPhospho [S284]; Q95XP5 1xPhospho [S284]; U4PMD6 1xPhospho [S77]	0.055575	0.00335146	2	4	1	Q8MXS0 [278-307]; Q95XP6 [278-307]; Q95XP5 [278-307]; U4PMD6 [71-100]	1	2932.21	427.6	73.7	9.4	89.3	0	0	170.233	29.7667	5.71892	0.351689	0.213514	0.0377737	0.00486171	0.0450875	0	0	0.0853833	0.0150292	5.68117	0.349651	0	Shared	92.5
1785	[R].ISSPVHSDAGDASSFKRPESVTGEDEK.[N]	Q17490	Uncharacterized protein OS=Caenorhabditis elegans OX=6239 GN=unc-44 PE=1 SV=2	2xPhospho [S3; S7]	2xPhospho [S3; S7]	Q17490 2xPhospho [S5315; S5319]	Q17490 2xPhospho [S5315; S5319]	0.00864253	0.000311557	1	1	2	Q17490 [5313-5339]	1	2992.26	309.3	127	72.6	52.1	8.3	30.7	169.633	30.3667	5.58617	0.127857	0.515524	0.217337	0.125122	0.0877661	0.0142719	0.0508069	0.285994	0.0509483	5.61342	0.121066	0		74.64
702	[R].YLDDGVFKPTAATGVSSSPVQQR.[R]	P91272	Uncharacterized protein OS=Caenorhabditis elegans OX=6239 GN=CELE_F25F8.1 PE=1 SV=2	1xPhospho [S]	1xPhospho [S16; S17; S18]	P91272 1xPhospho [S]	P91272 1xPhospho [S614; S615; S616]	3.53788e-05	0	1	1	9	P91272 [599-621]	0	2503.19	262.9	109.5	136.1	39.5	13.6	38.4	169.5	30.5	5.55738	0.0445083	0.261198	0.111707	0.1398	0.039652	0.0140012	0.0378414	0.170902	0.0304982	5.60366	0.0394589	0		96.04
2683	[K].MLEPVDPGPGGRPSALAAYK.[A]	Q9TZM3	Leucine-rich repeat serine/threonine-protein kinase 1 OS=Caenorhabditis elegans OX=6239 GN=lrk-1 PE=1 SV=6	1xPhospho [S14]	1xPhospho [S14; Y19]	Q9TZM3 1xPhospho [S1740]	Q9TZM3 1xPhospho [S1740]	0.109428	0.00702168	1	1	1	Q9TZM3 [1727-1746]	0	2106.01	261.7	89.6	156.5	34.2	0	58	169.267	30.7333	5.50759	0.0586978	0.191673	0.0673853	0.118534	0.0253112	0	0.0421462	0.125864	0.0224858	5.59748	0.053308	0		98.21
2509	[R].SVSTSPSSVTDNIPK.[T]	Q9U2D6	Calcineurin-interacting protein 2 OS=Caenorhabditis elegans OX=6239 GN=cnp-2 PE=1 SV=3	1xPhospho [S/T]	1xPhospho [S3; T4; S5; S7; S8; T10]	Q9U2D6 1xPhospho [T/S]	Q9U2D6 1xPhospho [S316; T317; S320; S321; T323]	0.0686298	0.00351026	1	1	8	Q9U2D6 [314-328]	0	1598.73	295.1	115.5	97.9	75.9	0	15.7	169.5	30.5333	5.55131	0.107169	0.415782	0.167107	0.142533	0.108018	0	0.0218777	0.241807	0.0432987	5.58464	0.100464	0		80.93
1539	[K].IAPVATSSPIATSNSQSFGIAPR.[A]	Q17490	Uncharacterized protein OS=Caenorhabditis elegans OX=6239 GN=unc-44 PE=1 SV=2	2xPhospho [S/T]	2xPhospho [T6; S7; S8; T12; S13; S15; S17]	V6CLS7 2xPhospho [S/T]; V6CLR6 2xPhospho [S/T]; Q8MQG0 2xPhospho [S/T]; Q5TYL6 2xPhospho [S/T]; Q17490 2xPhospho [S/T]; Q7JP86 2xPhospho [S/T]; G5ECZ1 2xPhospho [S/T]	V6CLS7 2xPhospho [T86; S87; S88; T92; S93; S95; S97]; V6CLR6 2xPhospho [T86; S87; S88; T92; S93; S95; S97]; Q8MQG0 2xPhospho [T919; S920; S921; T925; S926; S928; S930]; Q5TYL6 2xPhospho [T15; S16; S17; T21; S22; S24; S26]; Q17490 2xPhospho [T919; S920; S921; T925; S926; S928; S930]; Q7JP86 2xPhospho [T919; S920; S921; T925; S926; S928; S930]; G5ECZ1 2xPhospho [T919; S920; S921; T925; S926; S928; …	0.00347276	0.000311557	1	7	38	V6CLS7 [81-103]; V6CLR6 [81-103]; Q8MQG0 [914-936]; Q5TYL6 [10-32]; Q17490 [914-936]; Q7JP86 [914-936]; G5ECZ1 [914-936]	0	2432.13	211.1	143.1	153	0	20.2	72.5	169.067	30.9	5.47141	0.0103085	0.148337	0.103255	0.111147	0	0.0147389	0.0504616	0.120913	0.0217335	5.56343	0.00832069	0		102.63
2610	[R].SQSPQPHSPLVRPPSIK.[S]	A0A4V6M3C0	PhosphoLipase C OS=Caenorhabditis elegans OX=6239 GN=plc-1 PE=4 SV=1	1xPhospho [S3]	1xPhospho [S3]	A0A4V0IKD8 1xPhospho [S2251]; A0A4V0IK11 1xPhospho [S2244]; A0A4V0IN51 1xPhospho [S2291]; A0A4V0IJW2 1xPhospho [S2241]; A0A4V6M3C0 1xPhospho [S2301]; G5EFI8 1xPhospho [S615]; A0A4V0IMY5 1xPhospho [S2234]; G5EFG8 1xPhospho [S633]	A0A4V0IKD8 1xPhospho [S2251]; A0A4V0IK11 1xPhospho [S2244]; A0A4V0IN51 1xPhospho [S2291]; A0A4V0IJW2 1xPhospho [S2241]; A0A4V6M3C0 1xPhospho [S2301]; G5EFI8 1xPhospho [S615]; A0A4V0IMY5 1xPhospho [S2234]; G5EFG8 1xPhospho [S633]	0.0920344	0.00554558	1	8	1	A0A4V0IKD8 [2249-2265]; A0A4V0IK11 [2242-2258]; A0A4V0IN51 [2289-2305]; A0A4V0IJW2 [2239-2255]; A0A4V6M3C0 [2299-2315]; G5EFI8 [613-629]; A0A4V0IMY5 [2232-2248]; G5EFG8 [631-647]	0	1934.98	254.7	150.7	102.7	92	0	0	169.367	30.6667	5.52283	0.0631429	0.043551	0.026444	0.0181442	0.015888	0	0	0.0293798	0.00529601	5.54752	0.0583182	0		80.56
1017	[R].RDSPPPEFDPILDGTGR.[R]	Q9XUB9	Nicotinic receptor-associated protein 1 OS=Caenorhabditis elegans OX=6239 GN=nra-1 PE=1 SV=1	1xPhospho [S3]	1xPhospho [S3]	Q9XUB9 1xPhospho [S591]	Q9XUB9 1xPhospho [S591]	0.000256189	0.000311557	1	1	11	Q9XUB9 [589-605]	1	1948.88	178.8	99.5	228.2	32.4	0	61.1	168.833	31.1667	5.41711	0.0293045	0.14181	0.0810185	0.187091	0.0259522	0	0.0480489	0.13664	0.024667	5.53936	0.0293628	0		107.41
2782	[R].NEAKKSFGNDEMLVEK.[F]	O45430	MethylCrotonoyl-Coenzyme A Carboxylase (Alpha) OS=Caenorhabditis elegans OX=6239 GN=mccc-1 PE=1 SV=2	1xPhospho [S6]	1xPhospho [S6]	O45430 1xPhospho [S208]	O45430 1xPhospho [S208]	0.140036	0.00836519	1	1	1	O45430 [203-218]	2	1918.86	203.2	181.9	122.7	70.9	21.2	0	169.267	30.7	5.51357	0.012294	0.175164	0.160956	0.109357	0.0617796	0.0189662	0	0.148492	0.0269153	5.51703	0.0109159	0		78.02
910	[K].SPSHLDYPVSESYDGPLESTSR.[A]	G5EBP5	Uncharacterized protein OS=Caenorhabditis elegans OX=6239 GN=CELE_ZC247.1 PE=1 SV=1	1xPhospho [S/Y]	1xPhospho [S1; S3; Y7; S10; S12; Y13]	G5EBP5 1xPhospho [S/Y]; 1xPhospho [S/Y]; 1xPhospho [S/Y]; 1xPhospho [S/Y]; 1xPhospho [S/Y]; 1xPhospho [S/Y]; 1xPhospho [S/Y]; 1xPhospho [S/Y]; 1xPhospho [S/Y]; 1xPhospho [S/Y]; 1xPhospho [S/Y]; 1xPhospho [S/Y]; 1xPhospho [S/Y]; 1xPhospho [S/Y]; 1xPhospho [S/Y]; 1xPhospho [S/Y]	G5EBP5 1xPhospho [S467; S469; Y473; S476; S478; Y479]; 1xPhospho [S998; S1000; Y1004; S1007; S1009; Y1010]; 1xPhospho [S1606; S1608; Y1612; S1615; S1617; Y1618]; 1xPhospho [S2291; S2293; Y2297; S2300; S2302; Y2303]; 1xPhospho [S3053; S3055; Y3059; S3062; S3064; Y3065]; 1xPhospho [S3892; S3894; Y3898; S3901; S3903; Y3904]; 1xPhospho [S5116; S5118; Y5122; S5125; S5127; Y5128]; 1xPhospho [S6417; S64…	0.000143332	0.000311557	1	1	27	G5EBP5 [467-488]; [532-553]; [609-630]; [686-707]; [763-784]; [840-861]; [1225-1246]; [1302-1323]; [1379-1400]; [1456-1477]; [1533-1554]; [1610-1631]; [1764-1785]; [1841-1862]; [1918-1939]; [1995-2016]	0	2503.07	205.2	99.8	201.6	22.9	16.4	54	168.867	31.1	5.4298	0.0194341	0.184049	0.0919121	0.186931	0.0207756	0.0152352	0.0479961	0.154297	0.0280023	5.51017	0.0183047	0		98.8
219	[R].SPSEHDISEQYAPESPVEQDPYVVEK.[T]	Q17490	Uncharacterized protein OS=Caenorhabditis elegans OX=6239 GN=unc-44 PE=1 SV=2	1xPhospho [S15]	1xPhospho [S1; S3; S15]	Q17490 1xPhospho [S4562]	Q17490 1xPhospho [S4562]	8.79332e-08	0	1	1	6	Q17490 [4548-4573]	0	3039.31	304.7	179.3	24.1	46.2	30	15.7	169.367	30.6333	5.52884	0.164449	0.639067	0.386135	0.0523125	0.09781	0.0650963	0.0326728	0.359171	0.0651931	5.50935	0.160619	0		92.93
2692	[R].IKTPSPERVEPSEIK.[L]	G5EEG8	FERM domain (Protein4.1-ezrin-radixin-moesin) family OS=Caenorhabditis elegans OX=6239 GN=frm-1 PE=1 SV=1	1xPhospho [T/S]	1xPhospho [T3; S5]	G5EEG8 1xPhospho [S/T]; G5EEP9 1xPhospho [S/T]; G5EBP4 1xPhospho [S/T]	G5EEG8 1xPhospho [T3389; S3391]; G5EEP9 1xPhospho [T3389; S3391]; G5EBP4 1xPhospho [T3400; S3402]	0.11231	0.00702168	1	3	4	G5EEG8 [3387-3401]; G5EEP9 [3387-3401]; G5EBP4 [3398-3412]	2	1789.91	246.3	132.2	128.9	92.6	0	0	169.133	30.8667	5.47948	0.0489216	0.160581	0.0884984	0.0868491	0.0610226	0	0	0.111976	0.0203409	5.50498	0.0445117	0		76.95
2064	[R].TAPPTTTVQTTQTNVGTPPPVFR.[N]	Q8MQ41	Muscarinic acetylcholine receptor gar-2 OS=Caenorhabditis elegans OX=6239 GN=gar-2 PE=3 SV=1	1xPhospho [T17]	1xPhospho [T17]	Q8MQ41 1xPhospho [T265]; Q09388 1xPhospho [T265]	Q8MQ41 1xPhospho [T265]; Q09388 1xPhospho [T265]	0.0201878	0.00058773	1	2	2	Q8MQ41 [249-271]; Q09388 [249-271]	0	2491.22	224.5	135.7	146.3	53.5	0	40	168.833	31.1667	5.41711	0.013006	0.100929	0.0626325	0.0680118	0.0242852	0	0.0178303	0.0771911	0.0140385	5.49853	0.0107349	0		96.76
451	[R].GHSEEGDKSTTTLSTIAVK.[A]	Q19663	Uncharacterized protein OS=Caenorhabditis elegans OX=6239 GN=CELE_F21C10.7 PE=1 SV=2	1xPhospho [T/S]	1xPhospho [S3; S9; T10; T11; T12]	Q19663 1xPhospho [S/T]	Q19663 1xPhospho [S21; S27; T28; T29; T30]	3.20255e-06	0	1	1	18	Q19663 [19-37]	1	2040.95	225.5	156.2	125.5	76.8	15.9	0	169.067	30.9	5.47141	0.0215167	0.437685	0.311343	0.251972	0.150738	0.0320565	0	0.333667	0.0609314	5.4761	0.0187973	0		76.45
43	[R].TTLPGEGEEPSAPDSPVESLGSVK.[D]	Q17490	Uncharacterized protein OS=Caenorhabditis elegans OX=6239 GN=unc-44 PE=1 SV=2	1xPhospho [S/T]	1xPhospho [T1; T2; S15; S19; S22]	Q17490 1xPhospho [S/T]	Q17490 1xPhospho [T1859; T1860; S1873; S1877; S1880]	1.39827e-11	0	1	1	32	Q17490 [1859-1882]	0	2463.12	206.5	94.3	205.2	39	15.3	39.6	168.667	31.3	5.38871	0.0225276	3.69014	1.72994	3.79108	0.703937	0.283076	0.701819	3.07039	0.562944	5.45416	0.0216009	0		99.62
2468	[K].KTVTPSTEAAAAPASASK.[K]	A0A4V0IKK7; A0A4V0IKJ7	Uncharacterized protein OS=Caenorhabditis elegans OX=6239 GN=CELE_F49E2.5 PE=4 SV=1 Uncharacterized protein OS=Caenorhabditis elegans OX=6239 GN=CELE_F49E2.5 PE=4 SV=1	2xPhospho [T/S]	2xPhospho [T2; T4; S6; T7; S15; S17]	Q565D1 2xPhospho [S/T]; Q20625 2xPhospho [S/T]; Q565D2 2xPhospho [S/T]; D0VWM5 2xPhospho [S/T]; A0A4V0IJD5 2xPhospho [S/T]; A0A4V0IKE7 2xPhospho [S/T]; Q6BEV6 2xPhospho [S/T]; A0A4V0IM76 2xPhospho [S/T]; A0A4V0IKZ1 2xPhospho [S/T]; A0A4V0INJ4 2xPhospho [S/T]; O45544 2xPhospho [S/T]; A0A4V0INR9 2xPhospho [S/T]; A0A4V6M3D2 2xPhospho [S/T]; Q20626 2xPhospho [S/T]; O45541 2xPhospho [S/T]; A0A4V0IKK7 …	Q565D1 2xPhospho [T774; T776; S778; T779; S787; S789]; Q20625 2xPhospho [T621; T623; S625; T626; S634; S636]; Q565D2 2xPhospho [T704; T706; S708; T709; S717; S719]; D0VWM5 2xPhospho [T373; T375; S377; T378; S386; S388]; A0A4V0IJD5 2xPhospho [T959; T961; S963; T964; S972; S974]; A0A4V0IKE7 2xPhospho [T876; T878; S880; T881; S889; S891]; Q6BEV6 2xPhospho [T519; T521; S523; T524; S532; S534]; A0A4V0…	0.0622776	0.00351026	2	20	5	Q565D1 [773-790]; Q20625 [620-637]; Q565D2 [703-720]; D0VWM5 [372-389]; A0A4V0IJD5 [958-975]; A0A4V0IKE7 [875-892]; Q6BEV6 [518-535]; A0A4V0IM76 [734-751]; A0A4V0IKZ1 [721-738]; A0A4V0INJ4 [651-668]; O45544 [562-579]; A0A4V0INR9 [690-707]; A0A4V6M3D2 [620-637]; Q20626 [888-905]; O45541 [703-720]; A0A4V0IKK7 [466-483]; A0A4V0IKI2 [906-923]; A0A4V0IJF1 [435-452]; A0A4V0IKJ7 [989-1006]; A0A4V0ILU3 […	1	1847.82	249.6	95.8	160.1	47.7	0	46.8	168.5	31.5	5.34921	0.0442682	0.0766867	0.0302258	0.0508515	0.0148038	0	0.0142514	0.052588	0.00968504	5.42981	0.0398253	1	Shared	99.06
288	[R].TISMDSTDSEIGALGGR.[K]	H2L0G8; Q95ZL3	Uncharacterized protein OS=Caenorhabditis elegans OX=6239 GN=CELE_M01H9.3 PE=1 SV=1 Uncharacterized protein OS=Caenorhabditis elegans OX=6239 GN=CELE_M01H9.3 PE=1 SV=1	1xPhospho [S/T]	1xPhospho [T1; S3; S6; T7]	H2L0G8 1xPhospho [T/S]; A5HU95 1xPhospho [T/S]; Q5TYL1 1xPhospho [T/S]; U4PRJ1 1xPhospho [T/S]; Q95ZL3 1xPhospho [T/S]	H2L0G8 1xPhospho [T127; S129; S132; T133]; A5HU95 1xPhospho [T66; S68; S71; T72]; Q5TYL1 1xPhospho [T76; S78; S81; T82]; U4PRJ1 1xPhospho [T31; S33; S36; T37]; Q95ZL3 1xPhospho [T31; S33; S36; T37]	3.68014e-07	0	2	5	11	H2L0G8 [127-143]; A5HU95 [66-82]; Q5TYL1 [76-92]; U4PRJ1 [31-47]; Q95ZL3 [31-47]	0	1789.77	138.3	166.1	202.3	32.5	60.7	0	168.9	31.0667	5.4367	0.00568181	0.10573	0.130356	0.159841	0.0251242	0.0480861	0	0.131976	0.0244034	5.40808	0.00677663	0	Shared	102.95
660	[K].SPSLVLVISGSPSPR.[R]	P91026	SPerm CHromatin enriched OS=Caenorhabditis elegans OX=6239 GN=spch-2 PE=4 SV=1	1xPhospho [S]	1xPhospho [S1; S3; S9; S11]	P91497 1xPhospho [S]; P91026 1xPhospho [S]	P91497 1xPhospho [S71; S73; S79; S81]; P91026 1xPhospho [S71; S73; S79; S81]	2.61136e-05	0	1	2	9	P91497 [71-85]; P91026 [71-85]	0	1575.81	214.7	177.3	113.7	17.9	66.3	10.1	168.567	31.4333	5.36267	0.0161939	0.184677	0.156613	0.101115	0.0155776	0.0590967	0.00864087	0.147468	0.0277717	5.31001	0.0148472	0		111.56
1662	[R].EHFEPEDDHSPVVQTQEYSASESPVPSEK.[S]	Q17490	Uncharacterized protein OS=Caenorhabditis elegans OX=6239 GN=unc-44 PE=1 SV=2	2xPhospho [T/Y/S]	2xPhospho [S10; T15; Y18; S19; S21; S23; S27]	Q17490 2xPhospho [S/T/Y]	Q17490 2xPhospho [S4241; T4246; Y4249; S4250; S4252; S4254]	0.00528176	0.000311557	1	1	39	Q17490 [4232-4260]	0	3444.38	182.4	130.8	190.8	41.9	22.4	31.7	168	32	5.25	0.00225873	1.60959	1.18509	1.74063	0.373213	0.204531	0.27693	1.51177	0.284891	5.30649	0.0021626	0		84.83
492	[K].KTQSTASLGSVNATSTENIEFAK.[E]	G5EEM9	Intracelllar PhosphoLipase A family OS=Caenorhabditis elegans OX=6239 GN=ipla-1 PE=1 SV=1	1xPhospho [S/T]	1xPhospho [S10; T14; S15; T16]	G5EEM9 1xPhospho [S/T]; A0A0K3AU10 1xPhospho [S/T]; G4SGU1 1xPhospho [S/T]; Q8WQE0 1xPhospho [S/T]; G8JYA8 1xPhospho [S/T]; Q21478 1xPhospho [S/T]	G5EEM9 1xPhospho [S752; T756; S757; T758]; A0A0K3AU10 1xPhospho [S580; T584; S585; T586]; G4SGU1 1xPhospho [S691; T695; S696; T697]; Q8WQE0 1xPhospho [S665; T669; S670; T671]; G8JYA8 1xPhospho [S689; T693; S694; T695]; Q21478 1xPhospho [S677; T681; S682; T683]	5.4782e-06	0	1	6	5	G5EEM9 [743-765]; A0A0K3AU10 [571-593]; G4SGU1 [682-704]; Q8WQE0 [656-678]; G8JYA8 [680-702]; Q21478 [668-690]	1	2464.16	345.2	138.9	20.3	40.7	16.6	38.3	168.133	31.8667	5.27615	0.225703	0.674306	0.278668	0.0410457	0.0803885	0.0335648	0.0741119	0.33134	0.0626884	5.2855	0.220661	0		91.66
1263	[R].NNTPFNASDDAFPALGAK.[-]	H2KYR1	VIG (Drosophila Vasa Intronic Gene) ortholog OS=Caenorhabditis elegans OX=6239 GN=vig-1 PE=1 SV=1	1xPhospho [T/S]	1xPhospho [T3; S8]	H2KYR1 1xPhospho [S/T]	H2KYR1 1xPhospho [T363; S368]	0.000906026	0.000311557	1	1	16	H2KYR1 [361-378]	0	1929.84	196.8	137.2	169	49.3	0	47.8	167.667	32.3667	5.18023	0.00460814	0.131303	0.093934	0.11653	0.0332124	0	0.0316034	0.113922	0.0216053	5.2729	0.00383006	0		114.7
1196	[R].SSPLPDEEVLLDK.[K]	O45678	Vesicular NUcleotide Transporte OS=Caenorhabditis elegans OX=6239 GN=vnut-1 PE=1 SV=1	1xPhospho [S]	1xPhospho [S1; S2]	O45678 1xPhospho [S]	O45678 1xPhospho [S216; S217]	0.000660237	0.000311557	1	1	10	O45678 [216-228]	0	1521.71	140.8	198.9	163.2	27.9	29.5	39.8	167.633	32.4	5.17387	0.00145318	0.37579	0.544989	0.450473	0.0752082	0.0815652	0.105202	0.457084	0.087325	5.23429	0.00175616	0		104.33
1620	[R].TVGGSSPVQQMFQSR.[L]	Q09592	Uncharacterized protein OS=Caenorhabditis elegans OX=6239 GN=CELE_M106.2 PE=1 SV=3	1xPhospho [S/T]	1xPhospho [T1; S5; S6]	Q09592 1xPhospho [S/T]	Q09592 1xPhospho [T10; S14; S15]	0.00455015	0.000311557	1	1	6	Q09592 [10-24]	0	1688.75	286.3	216.7	0	59.8	0	37.2	167.667	32.3333	5.18557	0.198705	0.0934293	0.0726184	0	0.0197262	0	0.012036	0.0553492	0.0105874	5.22784	0.196279	0		96.89
2472	[R].EDDGTIVTTTVTTSHISESPSGSPTRR.[S]	Q17490	Uncharacterized protein OS=Caenorhabditis elegans OX=6239 GN=unc-44 PE=1 SV=2	2xPhospho [S/T]	2xPhospho [T5; T8; T12; T13; S14; S17; S19; S21; S23; T25]	V6CLS7 2xPhospho [S/T]; V6CLR6 2xPhospho [S/T]; Q5TYL5 2xPhospho [S/T]; Q5TYL6 2xPhospho [S/T]; Q17490 2xPhospho [S/T]; Q7JP86 2xPhospho [S/T]; G5ECZ1 2xPhospho [S/T]	V6CLS7 2xPhospho [T942; T943; S944; S947; S949; S951; S953]; V6CLR6 2xPhospho [T948; T949; S950; S953; S955; S957; S959]; Q5TYL5 2xPhospho [T761; T762; S763; S766; S768; S770; S772]; Q5TYL6 2xPhospho [T871; T872; S873; S876; S878; S880; S882]; Q17490 2xPhospho [T1781; T1782; S1783; S1786; S1788; S1790; S1792]; Q7JP86 2xPhospho [T1781; T1782; S1783; S1786; S1788; S1790; S1792]; G5ECZ1 2xPhospho [T…	0.0629547	0.00351026	1	7	11	V6CLS7 [931-957]; V6CLR6 [937-963]; Q5TYL5 [750-776]; Q5TYL6 [860-886]; Q17490 [1770-1796]; Q7JP86 [1770-1796]; G5ECZ1 [1764-1790]	1	2991.3	244.8	112.5	145.1	43.3	6.8	47.6	167.467	32.5667	5.14227	0.0321695	0.580817	0.273876	0.355777	0.103778	0.0166356	0.111898	0.40349	0.0774374	5.21053	0.0279927	0		87.51
476	[R].ALTPIDTTSLASSDAPATPDQNKSDNSSLR.[Q]	Q21004	AMPHiphysin homolog OS=Caenorhabditis elegans OX=6239 GN=amph-1 PE=1 SV=1	1xPhospho [T3]	1xPhospho [T3]	Q21004 1xPhospho [T249]	Q21004 1xPhospho [T249]	4.60552e-06	0	1	1	5	Q21004 [247-276]	1	3153.46	276	141.5	85.7	56.1	17.8	22.9	167.733	32.2667	5.19835	0.0788511	0.481876	0.253535	0.154664	0.0988969	0.0322859	0.0396924	0.296692	0.0569584	5.20893	0.0729438	0		95.11
1043	[K].ANSGEDPVSAEPGSGAITPVQTQSK.[E]	Q20937	NTL-1a OS=Caenorhabditis elegans OX=6239 GN=let-711 PE=1 SV=3	2xPhospho [S]	2xPhospho [S3; S9; S14; S24]	A0A1D3PCL8 2xPhospho [S]; S5ZDJ9 2xPhospho [S]; Q20937 2xPhospho [S]; A0A1D3PCM5 2xPhospho [S]	A0A1D3PCL8 2xPhospho [S1499; S1505; S1510; S1520]; S5ZDJ9 2xPhospho [S1040; S1046; S1051; S1061]; Q20937 2xPhospho [S1806; S1812; S1817; S1827]; A0A1D3PCM5 2xPhospho [S1789; S1795; S1800; S1810]	0.000308165	0.000311557	1	4	5	A0A1D3PCL8 [1497-1521]; S5ZDJ9 [1038-1062]; Q20937 [1804-1828]; A0A1D3PCM5 [1787-1811]	0	2587.1	166.9	166	171.1	23.5	72.5	0	168	32	5.25	0.0031492	0.324937	0.331843	0.344528	0.0462169	0.146305	0	0.333769	0.0641741	5.201	0.00346366	0		78.8
2452	[R].SALPALQLR.[N]	P34531	CAP-Gly domain-containing linker protein 1 homolog OS=Caenorhabditis elegans OX=6239 GN=clip-1 PE=4 SV=4	1xPhospho [S1]	1xPhospho [S1]	P34531 1xPhospho [S107]	P34531 1xPhospho [S107]	0.0593154	0.00335146	1	1	2	P34531 [107-115]	0	1048.56	147.1	216.7	137.6	27.6	18.6	52.4	167.133	32.8667	5.08519	0.0075414	0.123816	0.187252	0.11974	0.0234526	0.0162172	0.0437015	0.143603	0.0277904	5.16735	0.0077104	0		100.96
2221	[R].IECVSDEQINVNEETPGIDK.[E]	W6RTA4	Protein clarinet OS=Caenorhabditis elegans OX=6239 GN=cla-1 PE=1 SV=2	1xCarbamidomethyl [C3]; 1xPhospho [S5]	1xCarbamidomethyl [C3]; 1xPhospho [S5]	W6RTA4 1xPhospho [S3537]	W6RTA4 1xPhospho [S3537]	0.0315988	0.00111142	1	1	1	W6RTA4 [3533-3552]	0	2369.02	285	158.9	56.6	38.2	0	61.3	166.833	33.1667	5.03015	0.12248	0.0900338	0.0515267	0.0184916	0.0121979	0	0.0191838	0.0533507	0.0104606	5.10016	0.115795	0		93.06
1570	[K].RDVSPETLLIEK.[K]	Q21345	Uncharacterized protein OS=Caenorhabditis elegans OX=6239 GN=CELE_K08E7.6 PE=4 SV=2	1xPhospho [S4]	1xPhospho [S4; T7]	Q21345 1xPhospho [S238]	Q21345 1xPhospho [S238]	0.00389889	0.000311557	1	1	5	Q21345 [235-246]	1	1479.75	212.4	135.2	153.2	35.9	27.1	36.1	166.933	33.0333	5.05348	0.00469363	0.554147	0.362159	0.413117	0.0947601	0.0733197	0.0933612	0.443141	0.087147	5.08499	0.00353472	0		97.68
1172	[K].MDLSDDDYSATDLATTCK.[L]	B5U8M3	SMAll OS=Caenorhabditis elegans OX=6239 GN=sma-9 PE=1 SV=1	1xCarbamidomethyl [C17]; 1xPhospho [S/Y/T]	1xCarbamidomethyl [C17]; 1xPhospho [S4; Y8; S9; T11; T15]	B5U8M2 1xPhospho [Y/S]; B5U8M3 1xPhospho [Y/S]; Q7JM45 1xPhospho [Y/S]; Q7JM47 1xPhospho [Y/S]; Q7JM42 1xPhospho [Y/S]; Q7JM44 1xPhospho [Y/S]; Q7JM48 1xPhospho [Y/S]; Q7JM46 1xPhospho [Y/S]; Q7JM43 1xPhospho [Y/S]; Q22190 1xPhospho [Y/S]	B5U8M2 1xPhospho [S1288; Y1292]; B5U8M3 1xPhospho [S1380; Y1384]; Q7JM45 1xPhospho [S1249; Y1253]; Q7JM47 1xPhospho [S1249; Y1253]; Q7JM42 1xPhospho [S1249; Y1253]; Q7JM44 1xPhospho [S1249; Y1253]; Q7JM48 1xPhospho [S807; Y811]; Q7JM46 1xPhospho [S1249; Y1253]; Q7JM43 1xPhospho [S1249; Y1253]; Q22190 1xPhospho [S1181; Y1185]	0.000576138	0.000311557	1	10	2	B5U8M2 [1285-1302]; B5U8M3 [1377-1394]; Q7JM45 [1246-1263]; Q7JM47 [1246-1263]; Q7JM42 [1246-1263]; Q7JM44 [1246-1263]; Q7JM48 [804-821]; Q7JM46 [1246-1263]; Q7JM43 [1246-1263]; Q22190 [1178-1195]	0	2101.8	131	102.4	266.9	0	47.8	51.8	166.767	33.2	5.02309	0.0666828	0.0486038	0.0390028	0.102368	0	0.0183846	0.0190387	0.0633248	0.0124745	5.07636	0.0697829	0		98.22
2198	[R].KLSLETVASSSSSSGSSNLSTTPQR.[S]	H2KZ82	Prion-like-(Q/N-rich)-domain-bearing protein OS=Caenorhabditis elegans OX=6239 GN=pqn-21 PE=1 SV=1	1xPhospho [S/T]	1xPhospho [S3; T6; S9; S10; S11; S12; S13; S14; S16; S17]	G5EF29 1xPhospho [S/T]; H2KZ82 1xPhospho [S/T]; S6F562 1xPhospho [S/T]	G5EF29 1xPhospho [S198; T201; S204; S205; S206; S207; S208; S209; S211; S212]; H2KZ82 1xPhospho [S198; T201; S204; S205; S206; S207; S208; S209; S211; S212]; S6F562 1xPhospho [S59; T62; S65; S66; S67; S68; S69; S70; S72; S73]	0.029902	0.000871048	1	3	10	G5EF29 [196-220]; H2KZ82 [196-220]; S6F562 [57-81]	1	2591.22	287.1	126	87.4	31.1	14.6	53.7	166.833	33.1333	5.03521	0.0980278	0.296325	0.133461	0.0932467	0.0324712	0.0156642	0.0549927	0.174344	0.0343761	5.07168	0.0908726	0		88.39
2463	[R].GSHGQMIATEAEEMK.[M]	H2KYP2	Na/Ca eXchangers OS=Caenorhabditis elegans OX=6239 GN=ncx-2 PE=1 SV=1	1xPhospho [S2]	1xPhospho [S2]	H2KYP3 1xPhospho [S251]; H2KYP4 1xPhospho [S251]; H2KYP2 1xPhospho [S251]	H2KYP3 1xPhospho [S251]; H2KYP4 1xPhospho [S251]; H2KYP2 1xPhospho [S251]	0.0602875	0.00335146	1	3	1	H2KYP3 [250-264]; H2KYP4 [250-264]; H2KYP2 [250-264]	0	1698.69	154.1	179.7	165.4	44.2	0	56.6	166.4	33.6	4.95238	0.00207931	0.0800059	0.0958003	0.0888152	0.0232035	0	0.0291247	0.0882071	0.0174427	5.05695	0.00209931	0		82.67
919	[R].HLSWEPANESGSK.[F]	Q21161	Palmitoyltransferase OS=Caenorhabditis elegans OX=6239 GN=dhhc-10 PE=3 SV=4	1xPhospho [S3]	1xPhospho [S3; S10; S12]	Q21161 1xPhospho [S121]	Q21161 1xPhospho [S121]	0.000145684	0.000311557	1	1	6	Q21161 [119-131]	0	1521.64	177.7	164.7	158	65.8	25	8.8	166.8	33.2	5.0241	0.00172818	0.441542	0.4201	0.405858	0.165122	0.0643788	0.0216685	0.4225	0.0837229	5.04641	0.0015012	0		76.85
2238	[R].TSFSENDYLGIPAPAK.[H]	W6RTE4	NOT-Like (Yeast CCR4/NOT complex component) OS=Caenorhabditis elegans OX=6239 GN=ntl-4 PE=1 SV=1	1xPhospho [S/T/Y]	1xPhospho [T1; S2; S4; Y8]	Q9GYQ9 1xPhospho [Y/S/T]; W6SBC7 1xPhospho [Y/S/T]; W6RTE4 1xPhospho [Y/S/T]; W6RRU8 1xPhospho [Y/S/T]	Q9GYQ9 1xPhospho [T392; S393; S395; Y399]; W6SBC7 1xPhospho [T390; S391; S393; Y397]; W6RTE4 1xPhospho [T392; S393; S395; Y399]; W6RRU8 1xPhospho [T390; S391; S393; Y397]	0.0332067	0.00111142	1	4	4	Q9GYQ9 [392-407]; W6SBC7 [390-405]; W6RTE4 [392-407]; W6RRU8 [390-405]	0	1789.8	186.6	135	177.5	60.9	0	40	166.367	33.6333	4.94648	0.00515838	0.0589519	0.0437723	0.0579776	0.0194449	0	0.0125408	0.0535673	0.0106619	5.02418	0.00465115	0		109.8
525	[R].SSLDTPSPSGGSLMVPDR.[A]	G5EBH0	1-phosphatidylinositol 4,5-bisphosphate phosphodiesterase beta egl-8 OS=Caenorhabditis elegans OX=6239 GN=egl-8 PE=1 SV=1	1xPhospho [S/T]	1xPhospho [S1; S2; T5]	A0A0K3AUM3 1xPhospho [S/T]; A0A0K3AS71 1xPhospho [S/T]; A0A0K3AXJ0 1xPhospho [S/T]; A0A0K3ARR7 1xPhospho [S/T]; A0A0K3AXH8 1xPhospho [S/T]; A0A0K3AS80 1xPhospho [S/T]; G5EBH0 1xPhospho [S/T]	A0A0K3AUM3 1xPhospho [S557; S558; T561]; A0A0K3AS71 1xPhospho [S585; S586; T589]; A0A0K3AXJ0 1xPhospho [S557; S558; T561]; A0A0K3ARR7 1xPhospho [S557; S558; T561]; A0A0K3AXH8 1xPhospho [S585; S586; T589]; A0A0K3AS80 1xPhospho [S557; S558; T561]; G5EBH0 1xPhospho [S585; S586; T589]	7.38177e-06	0	1	7	21	A0A0K3AUM3 [557-574]; A0A0K3AS71 [585-602]; A0A0K3AXJ0 [557-574]; A0A0K3ARR7 [557-574]; A0A0K3AXH8 [585-602]; A0A0K3AS80 [557-574]; G5EBH0 [585-602]	0	1882.83	217.3	146.2	136.2	40.5	27.9	31.8	166.567	33.4	4.98703	0.00669165	0.474105	0.327569	0.307167	0.0893792	0.063143	0.0688897	0.369613	0.073804	5.00804	0.0051139	0		95.25
1027	[R].VSVTCVGTDTQDIVK.[V]	A0A4V0INE6	Patterned Expression Site OS=Caenorhabditis elegans OX=6239 GN=pes-8 PE=4 SV=1	1xCarbamidomethyl [C5]; 1xPhospho [S2]	1xCarbamidomethyl [C5]; 1xPhospho [S2]	A0A4V6M3D6 1xPhospho [S234]; A0A4V0INE6 1xPhospho [S279]	A0A4V6M3D6 1xPhospho [S234]; A0A4V0INE6 1xPhospho [S279]	0.000271963	0.000311557	1	2	1	A0A4V6M3D6 [233-247]; A0A4V0INE6 [278-292]	0	1701.78	299.5	168.3	31.7	35.4	17	48.1	166.5	33.5	4.97015	0.162692	0.157289	0.0907553	0.0172343	0.0187613	0.00923288	0.0250318	0.0884264	0.0176753	5.00281	0.157196	0		92.62
179	[R].SGSSDSLEVVSVISAGK.[D]	Q17490	Uncharacterized protein OS=Caenorhabditis elegans OX=6239 GN=unc-44 PE=1 SV=2	1xPhospho [S]	1xPhospho [S1; S3; S4; S6; S11]	Q17490 1xPhospho [S]	Q17490 1xPhospho [S6549; S6551; S6552; S6554; S6559]	2.48568e-08	0	1	1	48	Q17490 [6549-6565]	0	1701.79	184.1	148	166.9	34.2	33.9	33	166.333	33.7	4.93571	0.000220388	0.769714	0.635243	0.721716	0.144604	0.146769	0.136727	0.708891	0.1427	4.9677	0.000137122	0		114.52
1368	[R].EEDDSHVIESHEYTSSPVPSEDSVK.[H]	Q17490	Uncharacterized protein OS=Caenorhabditis elegans OX=6239 GN=unc-44 PE=1 SV=2	2xPhospho [S16; S20]	2xPhospho [T14; S15; S16; S20; S23]	Q17490 2xPhospho [S5554; S5558]	Q17490 2xPhospho [S5554; S5558]	0.00147411	0.000311557	1	1	2	Q17490 [5539-5563]	0	2962.16	178	131.2	188.9	26.9	23.2	51.7	166.033	33.9333	4.89293	0.00263868	0.583704	0.441759	0.640285	0.0892553	0.0786669	0.168018	0.55525	0.11198	4.95847	0.00247752	0		80.23
2482	[K].SLQFHAGGSQSPPKR.[I]	Q8MXE9	FERM domain (Protein4.1-ezrin-radixin-moesin) family OS=Caenorhabditis elegans OX=6239 GN=frm-8 PE=4 SV=1	1xPhospho [S]	1xPhospho [S9; S11]	Q8MXE9 1xPhospho [S]; Q8ITW4 1xPhospho [S]	Q8MXE9 1xPhospho [S14; S16]; Q8ITW4 1xPhospho [S14; S16]	0.0646785	0.00351026	1	2	2	Q8MXE9 [6-20]; Q8ITW4 [6-20]	1	1676.79	317.1	0	182	100.9	0	0	166.367	33.6333	4.94648	0.246391	0.151504	0	0.0899187	0.0487286	0	0	0.0804743	0.0162429	4.95444	0.242621	0		67.24
554	[K].KSPTSPDSEFPECSPQYDGPVDLTSR.[S]	G5EEG8	FERM domain (Protein4.1-ezrin-radixin-moesin) family OS=Caenorhabditis elegans OX=6239 GN=frm-1 PE=1 SV=1	1xCarbamidomethyl [C13]; 1xPhospho [T/S/Y]	1xCarbamidomethyl [C13]; 1xPhospho [S2; T4; S5; S8; S14; Y17]	G5EEG8 1xPhospho [S/T/Y]; G5EEP9 1xPhospho [S/T/Y]; G5EBP4 1xPhospho [S/T/Y]	G5EEG8 1xPhospho [S3628; T3630; S3631; S3634; S3640; Y3643]; G5EEP9 1xPhospho [S3628; T3630; S3631; S3634; S3640; Y3643]; G5EBP4 1xPhospho [S3639; T3641; S3642; S3645; S3651; Y3654]	1.01099e-05	0	1	3	41	G5EEG8 [3627-3652]; G5EEP9 [3627-3652]; G5EBP4 [3638-3663]	1	2976.26	238.5	105	154.2	35.6	0	66.7	165.9	34.1	4.8651	0.0387381	0.279139	0.126244	0.186589	0.0421224	0	0.0774246	0.197324	0.039849	4.9518	0.0340649	0		102.42
633	[K].LSVDEDEDEDEKSLDEETFKK.[I]	Q21938	FYVE-type domain-containing protein OS=Caenorhabditis elegans OX=6239 GN=CELE_R11D1.10 PE=1 SV=4	1xPhospho [S/T]	1xPhospho [S13; T18]	Q21938 1xPhospho [S/T]	Q21938 1xPhospho [S340; T345]	2.00204e-05	0	1	1	6	Q21938 [328-348]	2	2580.08	237.1	137.2	123.7	28.6	16.2	57.1	166	33.9667	4.88714	0.0249656	1.64981	0.979887	0.890065	0.201439	0.117038	0.393723	1.17325	0.2374	4.94209	0.0209282	0		87.86
1535	[R].TRSLSPGKTPLPPSEALR.[A]	H2L0I2	Lin-5 (Five) Interacting protein OS=Caenorhabditis elegans OX=6239 GN=lfi-1 PE=1 SV=1	2xPhospho [T/S]	2xPhospho [T1; S3; S5; T9; S14]	H2L0I2 2xPhospho [T/S]; Q45EJ8 2xPhospho [T/S]; H2L0I3 2xPhospho [T/S]	H2L0I2 2xPhospho [T586; S588; S590; T594]; Q45EJ8 2xPhospho [T586; S588; S590; T594]; H2L0I3 2xPhospho [T513; S515; S517; T521]	0.00341583	0.000311557	1	3	7	H2L0I2 [586-603]; Q45EJ8 [586-603]; H2L0I3 [513-530]	2	2067	299.6	50	148.6	80.6	0	21.2	166.067	33.9333	4.89391	0.159131	0.213108	0.0365201	0.109242	0.0579425	0	0.014922	0.119623	0.0242882	4.92517	0.152848	0		86.93
559	[K].STLSEALNVDTKSPKK.[S]	Q965R9	BSD domain-containing protein OS=Caenorhabditis elegans OX=6239 GN=CELE_Y97E10AR.6 PE=1 SV=2	1xPhospho [S/T]	1xPhospho [S4; T11; S13]	Q965R9 1xPhospho [S/T]	Q965R9 1xPhospho [T286; S288]	1.06156e-05	0	1	1	8	Q965R9 [276-291]	2	1797.9	271.5	133.1	93.3	49.4	10.3	42.5	165.967	34.0667	4.87182	0.0756725	1.6096	0.81043	0.571782	0.296053	0.063069	0.249566	0.99727	0.202896	4.91518	0.069051	0		82.23
248	[K].SKSDQNLASNDDIVDNLGGMKR.[S]	P23678	Kinesin-like protein unc-104 OS=Caenorhabditis elegans OX=6239 GN=unc-104 PE=1 SV=4	1xPhospho [S]; 1xOxidation [M20]	1xPhospho [S1; S3; S9]; 1xOxidation [M20]	P23678 1xPhospho [S]	P23678 1xPhospho [S1414; S1416; S1422]	1.47189e-07	0	1	1	8	P23678 [1414-1435]	2	2473.1	417.9	74.9	6.3	101	0	0	166.367	33.6667	4.94158	0.370628	1.39004	0.255837	0.0215075	0.339469	0	0	0.555796	0.113156	4.91175	0.368849	0		87.52
2447	[R].VVSQEKVEILRPAR.[V]	Q18788	Mannosyl-oligosaccharide 1,2-alpha-mannosidase C52E4.5 OS=Caenorhabditis elegans OX=6239 GN=C52E4.5 PE=1 SV=1	1xPhospho [S3]	1xPhospho [S3]	Q18788 1xPhospho [S79]	Q18788 1xPhospho [S79]	0.0583583	0.00335146	1	1	4	Q18788 [77-90]	1	1703.92	307.6	105.9	84.6	70.7	10.9	20.3	166.033	33.9667	4.88813	0.146511	0.656072	0.231857	0.186509	0.152275	0.0241538	0.0429483	0.358146	0.0731259	4.89766	0.139364	0		80.78
173	[R].RGSHGQMIATEAEEMK.[M]	H2KYP2	Na/Ca eXchangers OS=Caenorhabditis elegans OX=6239 GN=ncx-2 PE=1 SV=1	1xPhospho [S3]	1xPhospho [S3]	H2KYP3 1xPhospho [S251]; H2KYP4 1xPhospho [S251]; H2KYP2 1xPhospho [S251]	H2KYP3 1xPhospho [S251]; H2KYP4 1xPhospho [S251]; H2KYP2 1xPhospho [S251]	2.20615e-08	0	1	3	22	H2KYP3 [249-264]; H2KYP4 [249-264]; H2KYP2 [249-264]	1	1854.79	153.7	94.9	248.5	57.6	15.1	30.1	165.7	34.2667	4.8356	0.0473451	0.762825	0.483833	1.27562	0.289139	0.0777377	0.148198	0.840758	0.171692	4.8969	0.0494534	0		78.69
1403	[K].VVVVKEEQNHESDSEPPTRPDTPK.[K]	Q23590	Bromodomain Adjacent to Zinc finger domain, 2A/2B, homolog OS=Caenorhabditis elegans OX=6239 GN=baz-2 PE=1 SV=4	1xPhospho [T/S]	1xPhospho [S12; S14; T18; T22]	Q23590 1xPhospho [S]	Q23590 1xPhospho [S712; S714]	0.00178582	0.000311557	1	1	8	Q23590 [701-724]	1	2797.3	211.8	150.7	135	102.5	0	0	165.833	34.1667	4.85366	0.0335886	0.363841	0.265886	0.239785	0.178058	0	0	0.289837	0.0593525	4.88332	0.0306036	0		65.49
1304	[R].HQHHSGITLSPSDSSR.[T]	Q9U2D6	Calcineurin-interacting protein 2 OS=Caenorhabditis elegans OX=6239 GN=cnp-2 PE=1 SV=3	2xPhospho [T/S]	2xPhospho [S5; T8; S10; S12; S14; S15]	Q9U2D6 2xPhospho [S/T]	Q9U2D6 2xPhospho [S151; T154; S156; S158; S161]	0.00110299	0.000311557	1	1	8	Q9U2D6 [147-162]	0	1905.76	183.2	139.6	173.7	103.5	0	0	165.5	34.5	4.7971	0.0239034	0.29504	0.230761	0.289144	0.168408	0	0	0.271648	0.0561358	4.83912	0.0226393	0		67.72
1179	[R].SMTPPPFETAAANAAAAAK.[E]	G5EEM9	Intracelllar PhosphoLipase A family OS=Caenorhabditis elegans OX=6239 GN=ipla-1 PE=1 SV=1	1xPhospho [S/T]; 1xOxidation [M2]	1xPhospho [S1; T3]; 1xOxidation [M2]	G5EEM9 1xPhospho [S/T]; A0A0K3AU10 1xPhospho [S/T]; G4SGU1 1xPhospho [S/T]; Q8WQE0 1xPhospho [S/T]; G8JYA8 1xPhospho [S/T]; Q21478 1xPhospho [S/T]	G5EEM9 1xPhospho [S705; T707]; A0A0K3AU10 1xPhospho [S533; T535]; G4SGU1 1xPhospho [S644; T646]; Q8WQE0 1xPhospho [S618; T620]; G8JYA8 1xPhospho [S642; T644]; Q21478 1xPhospho [S630; T632]	0.000595285	0.000311557	1	6	5	G5EEM9 [705-723]; A0A0K3AU10 [533-551]; G4SGU1 [644-662]; Q8WQE0 [618-636]; G8JYA8 [642-660]; Q21478 [630-648]	0	1912.85	305.2	117.5	73.5	67.2	0	36.5	165.4	34.5667	4.78496	0.150318	0.284116	0.112347	0.0707247	0.0632638	0	0.0336979	0.155729	0.0323206	4.81827	0.142922	0		104.78
662	[K].SVDKSPSDAPSLHDYIVK.[A]	P34549	Uncharacterized protein R10E11.5 OS=Caenorhabditis elegans OX=6239 GN=R10E11.5 PE=4 SV=3	1xPhospho [S]	1xPhospho [S5; S7]	P34549 1xPhospho [S]	P34549 1xPhospho [S49; S51]	2.71238e-05	0	1	1	3	P34549 [45-62]	1	2037.95	272.3	115.6	108.3	44.6	18.3	41	165.4	34.6333	4.77575	0.0730646	0.3623	0.157864	0.148933	0.0599626	0.0252271	0.054114	0.223032	0.0464346	4.80316	0.0664257	0		87.71
1927	[K].KLDNPDTDSGEVSEEDDSLASTTRR.[K]	Q8IA75	Phosphoinositide phospholipase C OS=Caenorhabditis elegans OX=6239 GN=pll-1 PE=4 SV=1	1xPhospho [S/T]	1xPhospho [T7; S9; S13; S18; S21; T22; T23]	Q8IA76 1xPhospho [S]; Q8IA75 1xPhospho [S]	Q8IA76 1xPhospho [S518; S522]; Q8IA75 1xPhospho [S525; S529]	0.0130262	0.000311557	1	2	5	Q8IA76 [510-534]; Q8IA75 [517-541]	2	2817.21	202.4	142.2	150.2	24.8	8.7	71.6	164.933	35.0333	4.7079	0.00823342	0.779654	0.562192	0.598177	0.0966794	0.0348293	0.273241	0.646674	0.134917	4.79314	0.00645085	0		78.77
78	[K].IGTASEDGDIDDDDVEVIKS.[-]	Q20106	Heme transporter hrg-4 OS=Caenorhabditis elegans OX=6239 GN=hrg-4 PE=1 SV=2	1xPhospho [S/T]	1xPhospho [T3; S5]	Q20106 1xPhospho [S/T]	Q20106 1xPhospho [T167; S169]	3.42784e-10	0	1	1	11	Q20106 [165-184]	1	2172.91	207.5	86.1	202.2	41.3	33.4	29.5	165.267	34.7333	4.75816	0.030425	0.766525	0.326552	0.772047	0.154083	0.127926	0.108174	0.621708	0.130061	4.78012	0.0294389	1		96.31
2543	[R].RISLGSPKDLR.[E]	Q23624	PKS_ER domain-containing protein OS=Caenorhabditis elegans OX=6239 GN=CELE_ZK829.7 PE=1 SV=2	2xPhospho [S3; S6]	2xPhospho [S3; S6]	Q23624 2xPhospho [S9; S12]	Q23624 2xPhospho [S9; S12]	0.0768154	0.00420552	1	1	12	Q23624 [7-17]	2	1401.67	234.5	129.3	131.4	57.3	12.3	35.2	165.067	34.9333	4.72519	0.0246669	0.595874	0.337162	0.345122	0.14716	0.0324957	0.0886052	0.426053	0.0894203	4.76461	0.020971	0		83.25
1120	[K].DGPNMTPLPVATAGGGDKSPSVVKK.[S]	O18178	Serine/threonine-protein phosphatase 2A regulatory subunit pptr-1 OS=Caenorhabditis elegans OX=6239 GN=pptr-1 PE=1 SV=4	1xPhospho [S/T]; 1xOxidation [M5]	1xPhospho [T6; T12; S19; S21]; 1xOxidation [M5]	O18178 1xPhospho [T/S]	O18178 1xPhospho [T510; T516; S523; S525]	0.000443628	0.000311557	1	1	11	O18178 [505-529]	2	2519.22	382.5	83.1	30.5	94.3	0	9.6	165.367	34.6333	4.77478	0.314084	1.08978	0.242985	0.0897887	0.27164	0	0.0271579	0.474185	0.0995992	4.76094	0.310327	0		77.84
2252	[K].KLESAQSADSEEKFVR.[I]	H2L049	Uncharacterized protein OS=Caenorhabditis elegans OX=6239 GN=CELE_F46H5.7 PE=4 SV=2	2xPhospho [S7; S10]	2xPhospho [S4; S7; S10]	H2L049 2xPhospho [S213; S216]; H2L048 2xPhospho [S213; S216]; Q8MQ42 2xPhospho [S213; S216]	H2L049 2xPhospho [S213; S216]; H2L048 2xPhospho [S213; S216]; Q8MQ42 2xPhospho [S213; S216]	0.0343231	0.00111142	1	3	1	H2L049 [207-222]; H2L048 [207-222]; Q8MQ42 [207-222]	2	1983.85	183.7	127.4	184.6	71.1	33.2	0	165.233	34.7667	4.75264	0.00950352	0.407922	0.290362	0.423763	0.159485	0.0763038	0	0.374016	0.0785963	4.75869	0.00906555	0		75.46
1637	[K].GAPTTMKEHSFQQTYSSDLK.[E]	Q95Q95	Target of rapamycin homolog OS=Caenorhabditis elegans OX=6239 GN=let-363 PE=2 SV=3	1xPhospho [T/S/Y]	1xPhospho [T4; T5; S10; T14; Y15]	Q95Q95 1xPhospho [S/T/Y]	Q95Q95 1xPhospho [T2239; T2240; S2245; T2249; Y2250]	0.00488872	0.000311557	1	1	9	Q95Q95 [2236-2255]	1	2336.03	286.1	93	116.5	104.4	0	0	165.2	34.8	4.74713	0.136287	0.539288	0.18002	0.226929	0.198879	0	0	0.315412	0.0662928	4.75786	0.129549	0		82.11
994	[R].QSMLAQGTGRTTPTPNPIVEEK.[K]	A0A2K5ATM8	BSD domain-containing protein OS=Caenorhabditis elegans OX=6239 GN=C16C2.4 PE=1 SV=1	1xPhospho [T/S]	1xPhospho [S2; T8; T11; T12; T14]	O17591 1xPhospho [T/S]; A0A2K5ATM8 1xPhospho [T/S]	O17591 1xPhospho [S228; T234; T237; T238; T240]; A0A2K5ATM8 1xPhospho [S232; T238; T241; T242; T244]	0.000221251	0.000311557	1	2	12	O17591 [227-248]; A0A2K5ATM8 [231-252]	1	2435.16	234.5	148.8	111.2	64.9	0	40.6	164.833	35.1667	4.6872	0.0343623	0.335198	0.218358	0.164362	0.0937263	0	0.0575016	0.239306	0.0504093	4.74726	0.0300727	0		87.28
588	[K].KTSTPLDVGTEQEPTNLEK.[T]	O16486	N-alpha-AcetylTransferase C complex subunit OS=Caenorhabditis elegans OX=6239 GN=natc-2 PE=1 SV=1	1xPhospho [S/T]	1xPhospho [T2; S3; T4; T10]	O16486 1xPhospho [S/T]	O16486 1xPhospho [T9; S10; T11; T17]	1.27647e-05	0	1	1	39	O16486 [8-26]	1	2167.02	193.8	150.5	150.3	48.1	21.3	36	164.867	35.1333	4.6926	0.0013853	1.3672	1.09034	1.09604	0.342588	0.155633	0.251798	1.18453	0.250007	4.73798	0.000916891	0		85.01
2438	[R].FLSIHDDEDESLEEQEHPR.[S]	C1P660	Uncharacterized protein OS=Caenorhabditis elegans OX=6239 GN=mlt-11 PE=1 SV=1	1xPhospho [S]	1xPhospho [S3; S11]	C1P660 1xPhospho [S]; H9G334 1xPhospho [S]; H9G335 1xPhospho [S]	C1P660 1xPhospho [S1138; S1146]; H9G334 1xPhospho [S908; S916]; H9G335 1xPhospho [S917; S925]	0.0561823	0.00335146	1	3	2	C1P660 [1136-1154]; H9G334 [906-924]; H9G335 [915-933]	0	2404.99	358.8	135.8	0	45.4	0	60	164.867	35.1333	4.6926	0.288697	0.193104	0.075052	0	0.0246935	0	0.0320273	0.0893853	0.0189069	4.72765	0.284157	0		88.26
1356	[R].FLDSPTIDIEDDKK.[N]	G5EGG9	MADF domain transcription factor OS=Caenorhabditis elegans OX=6239 GN=madf-4 PE=4 SV=1	1xPhospho [T/S]	1xPhospho [S4; T6]	G5EGG9 1xPhospho [S/T]	G5EGG9 1xPhospho [S182; T184]	0.00140321	0.000311557	1	1	11	G5EGG9 [179-192]	1	1715.78	194.7	141.2	158.4	30.1	27.2	48.4	164.767	35.2333	4.67644	0.00163142	0.482782	0.359279	0.406041	0.0753664	0.0698333	0.118927	0.416034	0.0880422	4.72539	0.00111638	0		96.98
378	[K].LVTPNEEEKPLPGEGDDNGESSEQKTGTEKPK.[L]	Q965R9	BSD domain-containing protein OS=Caenorhabditis elegans OX=6239 GN=CELE_Y97E10AR.6 PE=1 SV=2	1xPhospho [T3]	1xPhospho [T3]	Q965R9 1xPhospho [T107]	Q965R9 1xPhospho [T107]	1.31608e-06	0	1	1	6	Q965R9 [105-136]	1	3519.6	185.3	140.1	168.4	48.5	9.3	48.5	164.6	35.4333	4.64534	0.00224196	1.03912	0.80675	0.97623	0.274652	0.0539612	0.269745	0.9407	0.199453	4.71641	0.00180407	0		70.97
420	[K].EKTSQSPPESNQETSDAHNQSDAMNQLKK.[L]	Q20898	Translational repressor ifet-1 OS=Caenorhabditis elegans OX=6239 GN=ifet-1 PE=1 SV=2	2xPhospho [S4; S6]	2xPhospho [S4; S6; S10]	Q20898 2xPhospho [S576; S578]	Q20898 2xPhospho [S576; S578]	2.36384e-06	0	1	1	2	Q20898 [573-601]	2	3389.4	116.2	159.3	218	34.4	27.3	44.7	164.5	35.4667	4.63816	0.0125362	0.328254	0.46197	0.636592	0.0981834	0.0800462	0.125303	0.475605	0.101178	4.7007	0.0142657	0		68.37
190	[K].KGLSPEPIESEVHEIR.[L]	G5EEG8	FERM domain (Protein4.1-ezrin-radixin-moesin) family OS=Caenorhabditis elegans OX=6239 GN=frm-1 PE=1 SV=1	1xPhospho [S4]	1xPhospho [S4]	G5EEG8 1xPhospho [S3577]; G5EEP9 1xPhospho [S3577]; G5EBP4 1xPhospho [S3588]	G5EEG8 1xPhospho [S3577]; G5EEP9 1xPhospho [S3577]; G5EBP4 1xPhospho [S3588]	4.44045e-08	0	1	3	12	G5EEG8 [3574-3589]; G5EEP9 [3574-3589]; G5EBP4 [3585-3600]	1	1899.92	264.2	107.9	121.5	41.3	11.4	53.8	164.533	35.5	4.63474	0.0665343	0.752066	0.315156	0.357609	0.118647	0.0334771	0.151727	0.474944	0.101284	4.68924	0.0597931	0		95.14
1430	[R].SSSPADDIIDTEEEDPHRVR.[S]	Q09446	DnaJ homolog dnj-5 OS=Caenorhabditis elegans OX=6239 GN=dnj-5 PE=4 SV=2	1xPhospho [S]	1xPhospho [S1; S2; S3]	Q8MQF1 1xPhospho [S]; Q09446 1xPhospho [S]	Q8MQF1 1xPhospho [S474; S475; S476]; Q09446 1xPhospho [S474; S475; S476]	0.00208237	0.000311557	1	2	13	Q8MQF1 [474-493]; Q09446 [474-493]	1	2348	249.3	117.6	127.1	47.4	21	37.6	164.667	35.3333	4.66038	0.0399107	0.404155	0.195735	0.212945	0.0776942	0.0352463	0.0604687	0.270945	0.0578031	4.68738	0.0349072	0		84.86
491	[R].TLSGTVPVVGYSPR.[W]	Q20448	Zinc finger putative Transcription Factor family OS=Caenorhabditis elegans OX=6239 GN=ztf-7 PE=1 SV=1	1xPhospho [Y/T/S]	1xPhospho [T1; S3; T5; Y11; S12]	Q20448 1xPhospho [T/S]	Q20448 1xPhospho [T170; S172; T174]	5.4782e-06	0	1	1	22	Q20448 [170-183]	0	1512.75	205.7	167	121	56.6	19.1	30.5	164.567	35.4	4.64878	0.00861425	0.789391	0.658037	0.479907	0.219654	0.0759408	0.11602	0.642445	0.137205	4.68238	0.00706062	0		100.21
348	[K].IVQSFIDDSKAGSESPLAGER.[T]	Q95QN6	BRCA1-associated protein homolog 2 OS=Caenorhabditis elegans OX=6239 GN=brap-2 PE=4 SV=1	1xPhospho [S]	1xPhospho [S4; S9; S13; S15]	Q95QN6 1xPhospho [S]	Q95QN6 1xPhospho [S23; S28; S32; S34]	8.95527e-07	0	1	1	18	Q95QN6 [20-40]	1	2286.06	329.3	135	29.5	56.4	20.5	29.2	164.6	35.3667	4.6541	0.21785	1.08744	0.457657	0.100857	0.188145	0.0700966	0.0956545	0.54865	0.117965	4.65095	0.2125	0		94.56
192	[K].IAPVATSSPIATSNSQSFGIAPR.[A]	Q17490	Uncharacterized protein OS=Caenorhabditis elegans OX=6239 GN=unc-44 PE=1 SV=2	1xPhospho [T/S]	1xPhospho [T6; S7; S8; T12; S13; S15; S17]	V6CLS7 1xPhospho [T/S]; V6CLR6 1xPhospho [T/S]; Q8MQG0 1xPhospho [T/S]; Q5TYL6 1xPhospho [T/S]; Q17490 1xPhospho [T/S]; Q7JP86 1xPhospho [T/S]; G5ECZ1 1xPhospho [T/S]	V6CLS7 1xPhospho [T86; S87; S88; T92; S93; S95; S97]; V6CLR6 1xPhospho [T86; S87; S88; T92; S93; S95; S97]; Q8MQG0 1xPhospho [T919; S920; S921; T925; S926; S928; S930]; Q5TYL6 1xPhospho [T15; S16; S17; T21; S22; S24; S26]; Q17490 1xPhospho [T919; S920; S921; T925; S926; S928; S930]; Q7JP86 1xPhospho [T919; S920; S921; T925; S926; S928; S930]; G5ECZ1 1xPhospho [T919; S920; S921; T925; S926; S928; …	4.739e-08	0	1	7	67	V6CLS7 [81-103]; V6CLR6 [81-103]; Q8MQG0 [914-936]; Q5TYL6 [10-32]; Q17490 [914-936]; Q7JP86 [914-936]; G5ECZ1 [914-936]	0	2352.16	201.9	132.7	158.3	20.3	27.2	59.8	164.3	35.7667	4.59366	0.00551026	1.78875	1.20683	1.44988	0.181618	0.249391	0.525276	1.48182	0.318762	4.64867	0.0042577	0		100.66
2760	[R].SIDSPHASEQSQIEEEHER.[F]	Q17490	Uncharacterized protein OS=Caenorhabditis elegans OX=6239 GN=unc-44 PE=1 SV=2	1xPhospho [S]	1xPhospho [S4; S8; S11]	Q17490 1xPhospho [S]	Q17490 1xPhospho [S3309; S3313; S3316]	0.133778	0.00818644	1	1	3	Q17490 [3306-3324]	0	2287.95	104	234.6	152.3	0	0	109.2	163.633	36.4	4.49542	0.073253	0.0797139	0.184646	0.120683	0	0	0.0829987	0.128348	0.0276662	4.63914	0.0709362	0		66.86
769	[R].AVGDSNISGFSLDSPR.[L]	G5EEW9	Connector enhancer of kinase suppressor of ras OS=Caenorhabditis elegans OX=6239 GN=cnk-1 PE=2 SV=1	1xPhospho [S]	1xPhospho [S5; S8; S11; S14]	G5EEW9 1xPhospho [S]	G5EEW9 1xPhospho [S555; S558; S561]	5.79484e-05	0	1	1	11	G5EEW9 [548-563]	0	1701.75	195.6	132.1	164.8	26.9	34.2	46.3	164.167	35.8	4.58566	0.00259578	0.27874	0.193317	0.242872	0.0387136	0.0505691	0.0654142	0.238309	0.0515657	4.62148	0.00197351	0		101.15
2719	[R].QGGRSVSPIDKSSLAAR.[M]	O62258	SAM domain-containing protein OS=Caenorhabditis elegans OX=6239 GN=CELE_F53F8.5 PE=1 SV=1	2xPhospho [S5; S7]	2xPhospho [S5; S7; S12; S13]	O62258 2xPhospho [S161; S163]	O62258 2xPhospho [S161; S163]	0.120126	0.0071699	1	1	2	O62258 [157-173]	2	1888.87	170.4	146.2	176.3	68	39.1	0	164.3	35.7	4.60224	0.00409612	0.123451	0.108765	0.132105	0.0497891	0.0293442	0	0.12144	0.0263778	4.60389	0.00400129	0		71.78
272	[K].LGDNVDSDEEDSEDKKPDTLKVER.[I]	Q95YE6	LIGase OS=Caenorhabditis elegans OX=6239 GN=lig-4 PE=1 SV=2	1xPhospho [S7]	1xPhospho [S7; S12]	Q95YE6 1xPhospho [S602]	Q95YE6 1xPhospho [S602]	2.30854e-07	0	1	1	5	Q95YE6 [596-619]	2	2813.24	224.6	114.9	152.8	56.3	22.4	29	164.1	35.9	4.57103	0.0192206	1.36894	0.718899	0.962634	0.346661	0.141665	0.175152	1.01682	0.221159	4.59769	0.0164088	0		73.02
2107	[R].SNSCPEFPIDRDR.[E]	Q9GUI6	Uncharacterized protein OS=Caenorhabditis elegans OX=6239 GN=pid-5 PE=1 SV=3	1xCarbamidomethyl [C4]; 1xPhospho [S]	1xCarbamidomethyl [C4]; 1xPhospho [S1; S3]	Q9GUI6 1xPhospho [S]; A0A163VU95 1xPhospho [S]	Q9GUI6 1xPhospho [S154; S156]; A0A163VU95 1xPhospho [S96; S98]	0.0230583	0.00058773	1	2	6	Q9GUI6 [154-166]; A0A163VU95 [96-108]	1	1672.68	176.7	148.6	167.1	35.1	50.4	22	164.133	35.8333	4.58047	0.000384339	0.101345	0.0875172	0.0991068	0.0203727	0.0299614	0.0125294	0.0959898	0.0209545	4.58087	0.000344582	0		82.71
693	[K].APEAAPQGSEAPGNPAEAEDSDEDIADALKK.[A]	O61900	THUMP domain-containing protein OS=Caenorhabditis elegans OX=6239 GN=CELE_W02G9.3 PE=1 SV=2	1xPhospho [S]	1xPhospho [S9; S21]	O61900 1xPhospho [S]	O61900 1xPhospho [S71; S83]	3.24387e-05	0	1	1	6	O61900 [63-93]	1	3173.38	296.3	145.9	49.5	85.2	23.1	0	163.9	36.1	4.54017	0.168746	0.477882	0.241677	0.0825265	0.138854	0.0386144	0	0.267362	0.059156	4.5196	0.163292	0		94.03
1589	[K].KKSSTSSPSYDEDIAFGNK.[L]	H2L003	LysM Domain (Peptidoglycan binding) protein OS=Caenorhabditis elegans OX=6239 GN=lmd-3 PE=1 SV=1	2xPhospho [S/T/Y]	2xPhospho [S3; S4; T5; S6; S7; S9; Y10]	Q3Y409 2xPhospho [S/T/Y]; A0A486WXA9 2xPhospho [S/T/Y]; H2L005 2xPhospho [S/T/Y]; A0A486WX74 2xPhospho [S/T/Y]; A0A486WTT8 2xPhospho [S/T/Y]; H2L003 2xPhospho [S/T/Y]	Q3Y409 2xPhospho [S528; S529; T530; S531; S532; S534; Y535]; A0A486WXA9 2xPhospho [S530; S531; T532; S533; S534; S536; Y537]; H2L005 2xPhospho [S538; S539; T540; S541; S542; S544; Y545]; A0A486WX74 2xPhospho [S519; S520; T521; S522; S523; S525; Y526]; A0A486WTT8 2xPhospho [S517; S518; T519; S520; S521; S523; Y524]; H2L003 2xPhospho [S538; S539; T540; S541; S542; S544; Y545]	0.00416565	0.000311557	1	6	18	Q3Y409 [526-544]; A0A486WXA9 [528-546]; H2L005 [536-554]; A0A486WX74 [517-535]; A0A486WTT8 [515-533]; H2L003 [536-554]	2	2220.91	160.6	152.2	177.1	0	36	74.1	163.3	36.7	4.44959	0.00499386	0.405901	0.39485	0.462593	0	0.0942525	0.185636	0.421115	0.0932963	4.51374	0.00469362	0		85.32
2602	[R].ESPVESEKSVKHTTETTTTTTVTR.[Q]	Q17490	Uncharacterized protein OS=Caenorhabditis elegans OX=6239 GN=unc-44 PE=1 SV=2	2xPhospho [S/T]	2xPhospho [S2; S6; S9; T13]	Q17490 2xPhospho [S/T]	Q17490 2xPhospho [S3603; S3607; S3610; T3614]	0.0910667	0.00554558	1	1	4	Q17490 [3602-3625]	2	2809.25	120.6	272	97.3	40.8	23.5	45.8	163.3	36.7	4.44959	0.0834592	0.485051	1.12287	0.404614	0.165777	0.0978841	0.18267	0.670844	0.148777	4.50905	0.0845043	0		66.55
390	[K].SLTPEDPEKPTDSVQEHQQKDQEQAEAEDQR.[E]	Q17490	Uncharacterized protein OS=Caenorhabditis elegans OX=6239 GN=unc-44 PE=1 SV=2	1xPhospho [T/S]	1xPhospho [S1; T3]	Q17490 1xPhospho [S/T]	Q17490 1xPhospho [S6573; T6575]	1.50715e-06	0	1	1	16	Q17490 [6573-6603]	1	3672.59	186.1	117.8	186.5	0	50.4	59.2	163.467	36.5333	4.47445	0.0124021	1.28821	0.837064	1.33417	0	0.361334	0.406003	1.15315	0.255779	4.50838	0.01173	0		70.75
2251	[R].EASPPPPPPPPRPSALKPK.[T]	B9WRU1	Heterogeneous nuclear RibonucleoProtein U OS=Caenorhabditis elegans OX=6239 GN=hrpu-1 PE=1 SV=1	1xPhospho [S3]	1xPhospho [S3]	B9WRU1 1xPhospho [S645]	B9WRU1 1xPhospho [S645]	0.0343231	0.00111142	1	1	1	B9WRU1 [643-661]	0	2040.07	274.4	140.4	73.8	0	0	111.4	162.867	37.1333	4.386	0.145584	0.0794115	0.041718	0.0220971	0	0	0.0319559	0.0477422	0.010652	4.48201	0.135897	0		72.06
210	[R].KESGTHVDTVVTTIDGQR.[Y]	U4PRI1	Phosphodiesterase OS=Caenorhabditis elegans OX=6239 GN=pde-3 PE=1 SV=1	1xPhospho [T/S]	1xPhospho [S3; T5; T9; T12]	U4PRI1 1xPhospho [S/T]; U4PEM9 1xPhospho [S/T]; U4PBF4 1xPhospho [S/T]; Q8I0P7 1xPhospho [S/T]; U4PBS8 1xPhospho [S/T]; U4PM84 1xPhospho [S/T]	U4PRI1 1xPhospho [S162; T164; T168; T171]; U4PEM9 1xPhospho [S266; T268; T272; T275]; U4PBF4 1xPhospho [S213; T215; T219; T222]; Q8I0P7 1xPhospho [S266; T268; T272; T275]; U4PBS8 1xPhospho [S166; T168; T172; T175]; U4PM84 1xPhospho [S166; T168; T172; T175]	7.63701e-08	0	1	6	60	U4PRI1 [160-177]; U4PEM9 [264-281]; U4PBF4 [211-228]; Q8I0P7 [264-281]; U4PBS8 [164-181]; U4PM84 [164-181]	1	2022.95	253.7	120.1	116.3	65.8	18	26	163.367	36.6	4.46357	0.0559969	1.81425	0.882033	0.85952	0.475447	0.133562	0.184644	1.18527	0.264551	4.48029	0.0502024	0		84.16
1287	[R].SRSPPVSGQEQNLEDEGFTTECDNNPDSVDRK.[F]	O18143	PhosphatidylSerine SYnthase OS=Caenorhabditis elegans OX=6239 GN=pssy-2 PE=1 SV=5	1xCarbamidomethyl [C22]; 1xPhospho [S]	1xCarbamidomethyl [C22]; 1xPhospho [S1; S3]	O18143 1xPhospho [S]	O18143 1xPhospho [S21; S23]	0.00101616	0.000311557	1	1	2	O18143 [21-52]	2	3687.55	226.9	97.2	165	69.9	0	41	163.033	36.9667	4.41028	0.0415587	0.238473	0.104867	0.17935	0.0742817	0	0.0427291	0.17423	0.0390036	4.46701	0.037788	0		87.04
2546	[K].EKTSQSPPESNQETSDAHNQSDAMNQLKK.[L]	Q20898	Translational repressor ifet-1 OS=Caenorhabditis elegans OX=6239 GN=ifet-1 PE=1 SV=2	1xPhospho [S/T]	1xPhospho [T3; S4; S6]	Q20898 1xPhospho [S/T]	Q20898 1xPhospho [T575; S576; S578]	0.0780572	0.00420552	1	1	6	Q20898 [573-601]	2	3309.43	143.8	245.2	100.2	110.9	0	0	163.067	36.9667	4.41118	0.0900913	0.35109	0.614705	0.252951	0.273589	0	0	0.406249	0.0911962	4.45467	0.0897393	0		66.79
2171	[R].HQTGDRSPLGSPISMQK.[K]	H7BRC9	Calcium-activated potassium channel slo-1 OS=Caenorhabditis elegans OX=6239 GN=slo-1 PE=1 SV=1	2xPhospho [S7; S11]	2xPhospho [S7; S11]	H7BRC9 2xPhospho [S952; S956]; H8ESD8 2xPhospho [S930; S934]; H8ESE3 2xPhospho [S945; S949]; Q95V25 2xPhospho [S932; S936]; H8ESE5 2xPhospho [S932; S936]; H7BRM4 2xPhospho [S945; S949]; H8ESE4 2xPhospho [S930; S934]; H7BRM7 2xPhospho [S923; S927]; H8ESE2 2xPhospho [S952; S956]; H7BRM5 2xPhospho [S910; S914]; H8ESD6 2xPhospho [S938; S942]	H7BRC9 2xPhospho [S952; S956]; H8ESD8 2xPhospho [S930; S934]; H8ESE3 2xPhospho [S945; S949]; Q95V25 2xPhospho [S932; S936]; H8ESE5 2xPhospho [S932; S936]; H7BRM4 2xPhospho [S945; S949]; H8ESE4 2xPhospho [S930; S934]; H7BRM7 2xPhospho [S923; S927]; H8ESE2 2xPhospho [S952; S956]; H7BRM5 2xPhospho [S910; S914]; H8ESD6 2xPhospho [S938; S942]	0.0276766	0.00058773	1	11	4	H7BRC9 [946-962]; H8ESD8 [924-940]; H8ESE3 [939-955]; Q95V25 [926-942]; H8ESE5 [926-942]; H7BRM4 [939-955]; H8ESE4 [924-940]; H7BRM7 [917-933]; H8ESE2 [946-962]; H7BRM5 [904-920]; H8ESD6 [932-948]	1	1998.85	173.3	143.2	171.9	44.8	15.9	50.8	162.8	37.1667	4.38027	0.000994364	0.370635	0.314315	0.380131	0.096866	0.0352641	0.107801	0.355027	0.0799771	4.43911	0.000839803	0		76.45
2397	[K].GFLRPSSPLAPSMAK.[L]	A0A4V0IKJ4	RaBConnectin related OS=Caenorhabditis elegans OX=6239 GN=rbc-1 PE=4 SV=1	1xPhospho [S]; 1xOxidation [M13]	1xPhospho [S6; S7]; 1xOxidation [M13]	A0A4V0ILV9 1xPhospho [S]; A0A4V0IM91 1xPhospho [S]; A0A4V0INT8 1xPhospho [S]; J7S122 1xPhospho [S]; A0A4V0IKJ4 1xPhospho [S]; A0A4V0IL12 1xPhospho [S]; A0A4V0IKG1 1xPhospho [S]; D6R8W9 1xPhospho [S]	A0A4V0ILV9 1xPhospho [S889; S890]; A0A4V0IM91 1xPhospho [S889; S890]; A0A4V0INT8 1xPhospho [S887; S888]; J7S122 1xPhospho [S887; S888]; A0A4V0IKJ4 1xPhospho [S889; S890]; A0A4V0IL12 1xPhospho [S887; S888]; A0A4V0IKG1 1xPhospho [S889; S890]; D6R8W9 1xPhospho [S887; S888]	0.0490304	0.00265087	1	8	6	A0A4V0ILV9 [884-898]; A0A4V0IM91 [884-898]; A0A4V0INT8 [882-896]; J7S122 [882-896]; A0A4V0IKJ4 [884-898]; A0A4V0IL12 [882-896]; A0A4V0IKG1 [884-898]; D6R8W9 [882-896]	0	1654.8	373.7	79.3	36.9	84.4	9.8	15.9	163.3	36.7	4.44959	0.308396	0.434659	0.0947082	0.0443744	0.0992123	0.0118482	0.0182814	0.191247	0.043114	4.43585	0.304103	0		87.84
850	[R].TPCSDIHIPYNNPEK.[E]	Q9U2D6	Calcineurin-interacting protein 2 OS=Caenorhabditis elegans OX=6239 GN=cnp-2 PE=1 SV=3	1xCarbamidomethyl [C3]; 1xPhospho [S/T/Y]	1xCarbamidomethyl [C3]; 1xPhospho [T1; S4; Y10]	Q9U2D6 1xPhospho [S/T]	Q9U2D6 1xPhospho [T576; S579]	9.18774e-05	0	1	1	15	Q9U2D6 [576-590]	0	1864.79	254	163.4	71.3	51.5	10	49.9	162.9	37.1333	4.38689	0.0820934	1.36888	0.904155	0.397527	0.280299	0.0557847	0.266563	0.890189	0.200882	4.43139	0.0760754	0		88.87
2020	[R].SKSPVTGVDRPPGGDRIER.[S]	Q8MQ25	Uncharacterized protein OS=Caenorhabditis elegans OX=6239 GN=CELE_F54D8.6 PE=1 SV=3	1xPhospho [S3]	1xPhospho [S3; T6]	Q8MQ25 1xPhospho [S522]	Q8MQ25 1xPhospho [S522]	0.0170944	0.000311557	1	1	3	Q8MQ25 [520-538]	2	2103.03	171.4	220.6	96.6	65.1	21.9	24.5	162.867	37.1667	4.38206	0.031352	0.678644	0.896975	0.395503	0.260561	0.0897246	0.0961804	0.65704	0.148822	4.41494	0.0308733	0		66.44
2258	[R].SFPMIHGGQEVR.[K]	G5EC02	Na/Ca eXchangers OS=Caenorhabditis elegans OX=6239 GN=ncx-5 PE=3 SV=1	1xPhospho [S1]; 1xOxidation [M4]	1xPhospho [S1]; 1xOxidation [M4]	G5EC02 1xPhospho [S296]	G5EC02 1xPhospho [S296]	0.034895	0.00111142	1	1	2	G5EC02 [296-307]	0	1453.63	315.6	116.2	57.2	111	0	0	163	37	4.40541	0.218898	0.175681	0.0663842	0.0329365	0.0624591	0	0	0.0916671	0.0208197	4.4029	0.212953	0		81.26
2116	[R].QGSVDDDKPSTQKPFYKR.[T]	G5EFA8	RNA-dependent RNA polymerase Family OS=Caenorhabditis elegans OX=6239 GN=rrf-2 PE=4 SV=1	1xPhospho [S3]	1xPhospho [S3]	G5EFA8 1xPhospho [S219]	G5EFA8 1xPhospho [S219]	0.0234445	0.00058773	1	1	2	G5EFA8 [217-234]	1	2176.01	204.2	134.4	148.6	45.1	0	67.7	162.4	37.6	4.31915	0.0128317	0.174594	0.117973	0.131371	0.0390051	0	0.0574173	0.141313	0.0321408	4.39668	0.0105015	0		65.64
2034	[K].DAQMSEKSLTPEDPEKPTDSVQEHQQK.[D]	Q17490	Uncharacterized protein OS=Caenorhabditis elegans OX=6239 GN=unc-44 PE=1 SV=2	2xPhospho [S5; S8]	2xPhospho [S5; S8]	Q17490 2xPhospho [S6570; S6573]	Q17490 2xPhospho [S6570; S6573]	0.0180691	0.000311557	1	1	1	Q17490 [6566-6592]	1	3242.36	170.8	110.4	205.5	52.5	0	60.7	162.233	37.7333	4.29947	0.0208753	0.28651	0.190098	0.356282	0.0889964	0	0.100993	0.27763	0.0633298	4.38388	0.0206463	0		71.57
2561	[K].LSVYNATEATSVEADEKPK.[A]	H2KZC3	K+/Cl-Cotransporter OS=Caenorhabditis elegans OX=6239 GN=kcc-2 PE=1 SV=2	1xPhospho [T/Y/S]	1xPhospho [Y4; T7; T10; S11]	V6CJH3 1xPhospho [T/S/Y]; H2KZC2 1xPhospho [T/S/Y]; G5EEC9 1xPhospho [T/S/Y]; H2KZC3 1xPhospho [T/S/Y]; C0KDV0 1xPhospho [T/S/Y]	V6CJH3 1xPhospho [Y8; T11; T14; S15]; H2KZC2 1xPhospho [Y105; T108; T111; S112]; G5EEC9 1xPhospho [Y82; T85; T88; S89]; H2KZC3 1xPhospho [Y132; T135; T138; S139]; C0KDV0 1xPhospho [Y64; T67; T70; S71]	0.0823335	0.004674	1	5	4	V6CJH3 [5-23]; H2KZC2 [102-120]; G5EEC9 [79-97]; H2KZC3 [129-147]; C0KDV0 [61-79]	0	2131.98	186.5	141.4	159	56.2	0	56.8	162.3	37.6667	4.30885	0.00558216	0.159348	0.124082	0.1405	0.0485756	0	0.0481341	0.14131	0.0322366	4.38353	0.00462259	0		84.82
2036	[K].ETPAAEATPEPEIPKPEEIPFPK.[I]	G5EE04	Hsp-70 Interacting Protein homolog OS=Caenorhabditis elegans OX=6239 GN=hip-1 PE=1 SV=1	1xPhospho [T]	1xPhospho [T2; T8]	G5EE04 1xPhospho [T]	G5EE04 1xPhospho [T62; T68]	0.0182706	0.000311557	1	1	3	G5EE04 [61-83]	0	2597.24	300.6	0	186.5	38.3	0	74.5	162.367	37.6	4.31826	0.238844	0.115731	0	0.0742423	0.0148936	0	0.0284469	0.0633244	0.0144468	4.38327	0.233231	0		111.73
485	[R].SARSSLDTPSPSGGSLMVPDR.[A]	G5EBH0	1-phosphatidylinositol 4,5-bisphosphate phosphodiesterase beta egl-8 OS=Caenorhabditis elegans OX=6239 GN=egl-8 PE=1 SV=1	1xPhospho [S/T]	1xPhospho [S1; S4; S5; T8; S10]	A0A0K3AUM3 1xPhospho [S/T]; A0A0K3AS71 1xPhospho [S/T]; A0A0K3AXJ0 1xPhospho [S/T]; A0A0K3ARR7 1xPhospho [S/T]; A0A0K3AXH8 1xPhospho [S/T]; A0A0K3AS80 1xPhospho [S/T]; G5EBH0 1xPhospho [S/T]	A0A0K3AUM3 1xPhospho [S554; S557; S558; T561; S563]; A0A0K3AS71 1xPhospho [S582; S585; S586; T589; S591]; A0A0K3AXJ0 1xPhospho [S554; S557; S558; T561; S563]; A0A0K3ARR7 1xPhospho [S554; S557; S558; T561; S563]; A0A0K3AXH8 1xPhospho [S582; S585; S586; T589; S591]; A0A0K3AS80 1xPhospho [S554; S557; S558; T561; S563]; G5EBH0 1xPhospho [S582; S585; S586; T589; S591]	5.10532e-06	0	1	7	17	A0A0K3AUM3 [554-574]; A0A0K3AS71 [582-602]; A0A0K3AXJ0 [554-574]; A0A0K3ARR7 [554-574]; A0A0K3AXH8 [582-602]; A0A0K3AS80 [554-574]; G5EBH0 [582-602]	1	2197	260.8	174.8	52.1	48.4	11.5	52.3	162.567	37.4	4.3467	0.11338	0.43675	0.300584	0.090255	0.0819645	0.0200017	0.0868875	0.275863	0.0629513	4.38217	0.107724	0		88.99
749	[R].TFSEDSLDSLEK.[N]	Q8MPY8	GLoBin related OS=Caenorhabditis elegans OX=6239 GN=glb-24 PE=4 SV=1	1xPhospho [S3]	1xPhospho [S3; S6; S9]	E1B6T1 1xPhospho [S30]; Q8MPY8 1xPhospho [S52]	E1B6T1 1xPhospho [S30]; Q8MPY8 1xPhospho [S52]	4.92486e-05	0	1	2	9	E1B6T1 [28-39]; Q8MPY8 [50-61]	0	1450.6	166.6	161.9	158.3	0	30.4	82.8	162.267	37.7333	4.30035	0.0068641	0.905119	0.903258	0.888979	0	0.17114	0.44566	0.899119	0.2056	4.37315	0.00592973	0		101.97
273	[K].FAEVERPASPMDTAATK.[I]	Q20199	RIIa domain-containing protein OS=Caenorhabditis elegans OX=6239 GN=CELE_F39H12.3 PE=1 SV=2	1xPhospho [S/T]	1xPhospho [S9; T13; T16]	Q20199 1xPhospho [S/T]	Q20199 1xPhospho [S79; T83]	2.35916e-07	0	1	1	24	Q20199 [71-87]	0	1900.85	152.3	155.9	178.8	12.3	34	66.6	162.333	37.6333	4.31355	0.00219895	2.53051	2.65945	3.07055	0.207273	0.585863	1.0967	2.7535	0.629945	4.37102	0.00223219	0		78.23
2302	[R].SNTIDSSASFAESR.[F]	H2KYV3	Uncharacterized protein OS=Caenorhabditis elegans OX=6239 GN=C18B2.5 PE=1 SV=1	2xPhospho [S1; S6]	2xPhospho [S1; T3; S6; S13]	Q18076 2xPhospho [S221; S226]; H2KYV3 2xPhospho [S247; S252]	Q18076 2xPhospho [S221; S226]; H2KYV3 2xPhospho [S247; S252]	0.0393839	0.0013608	1	2	2	Q18076 [221-234]; H2KYV3 [247-260]	0	1631.6	117.8	148.2	221	113	0	0	162.333	37.6667	4.30973	0.0620921	0.0761209	0.0983316	0.147693	0.073811	0	0	0.107382	0.0246037	4.36446	0.063217	0		80.75
699	[R].NAFGEKPSSPTPPSAPLK.[F]	Q27365	Protein lin-15A OS=Caenorhabditis elegans OX=6239 GN=lin-15A PE=2 SV=1	1xPhospho [S/T]	1xPhospho [S8; S9; T11]	Q27365 1xPhospho [S/T]	Q27365 1xPhospho [S511; S512; T514]	3.48079e-05	0	1	1	20	Q27365 [504-521]	0	1904.92	242.4	135.7	110	36.3	46.3	29.2	162.7	37.2667	4.36583	0.0372364	0.43297	0.248865	0.203094	0.0654566	0.0857265	0.0517742	0.294976	0.0676524	4.36017	0.0327611	0		80.08
503	[R].YASGSPVPSEEDSSREIETTTTTTVTR.[E]	Q17490	Uncharacterized protein OS=Caenorhabditis elegans OX=6239 GN=unc-44 PE=1 SV=2	2xPhospho [S5; S9]	2xPhospho [Y1; S5; S9; S13; S14; T19; T20; T21; T22; T23; T24; T26]	Q17490 2xPhospho [S4812; S4816]	Q17490 2xPhospho [S4812; S4816]	6.13892e-06	0	1	1	3	Q17490 [4808-4834]	1	3061.29	268.7	134.8	84	55.9	19.5	37	162.5	37.4667	4.33719	0.0896612	1.28821	0.663644	0.416296	0.270985	0.0970896	0.175911	0.789384	0.181329	4.35333	0.0828496	0		88.64
902	[R].SVLSTDILDSPSR.[R]	Q7YTL1	Uncharacterized protein OS=Caenorhabditis elegans OX=6239 GN=CELE_K01F9.2 PE=1 SV=2	1xPhospho [T/S]	1xPhospho [S4; T5; S10; S12]	Q7YTL1 1xPhospho [S/T]	Q7YTL1 1xPhospho [S83; T84; S89]	0.000137245	0.000311557	1	1	7	Q7YTL1 [80-92]	0	1469.69	164.4	153.5	169.5	37.1	43.3	32.2	162.467	37.5333	4.3286	2.57857e-05	0.135204	0.129619	0.14405	0.0307934	0.0368919	0.0262474	0.136291	0.0313109	4.35283	3.58497e-05	0		101.9
2377	[K].YDGSLFSSKELDYDETDTK.[A]	Q09225	Nose resistant to fluoxetine protein 6 OS=Caenorhabditis elegans OX=6239 GN=nrf-6 PE=1 SV=3	2xPhospho [S7; S]	2xPhospho [S4; S7; S8]	Q09225 2xPhospho [S34; S]	Q09225 2xPhospho [S31; S34; S35]	0.0466778	0.00213598	1	1	5	Q09225 [28-46]	1	2372.91	160.6	122.9	203.5	34.4	36.8	41.8	162.333	37.6667	4.30973	0.00596118	0.18756	0.147306	0.245707	0.0406107	0.0445285	0.0484329	0.193524	0.044524	4.34652	0.00651389	0		107.2
827	[R].QLSDLSSSAESHADTVIR.[V]	Q17490	Uncharacterized protein OS=Caenorhabditis elegans OX=6239 GN=unc-44 PE=1 SV=2	2xPhospho [S3; S6]	2xPhospho [S3; S6]	Q17490 2xPhospho [S6528; S6531]	Q17490 2xPhospho [S6528; S6531]	8.1989e-05	0	1	1	3	Q17490 [6526-6543]	0	2075.87	259	147.9	80.3	51.8	21.6	39.3	162.4	37.5667	4.32298	0.0773959	0.481978	0.28261	0.15454	0.0973678	0.0416487	0.0725435	0.306376	0.07052	4.34452	0.0711285	0		93.01
2480	[K].TQESQVDEKPGAPPAPEAAEKEIK.[R]	G5EG58	p-GlycoProtein related OS=Caenorhabditis elegans OX=6239 GN=pgp-9 PE=1 SV=1	1xPhospho [S/T]	1xPhospho [T1; S4]	G5EG58 1xPhospho [S/T]	G5EG58 1xPhospho [T653; S656]	0.0643302	0.00351026	1	1	3	G5EG58 [653-676]	1	2629.24	185.5	79.8	220.3	45.7	0	68.7	161.867	38.1333	4.24476	0.0574212	0.133	0.0587473	0.163249	0.0331015	0	0.0487924	0.118332	0.027298	4.33483	0.0563508	0		75.62
2712	[R].RPTVDTEDQRSEVSAMSK.[A]	Q6A2D2	Uncharacterized protein OS=Caenorhabditis elegans OX=6239 GN=hpo-34 PE=1 SV=1	2xPhospho [S/T]	2xPhospho [T3; T6; S11; S14]	K8FDY0 2xPhospho [S/T]; Q6A2D2 2xPhospho [S/T]; Q93636 2xPhospho [S/T]; Q93637 2xPhospho [S/T]	K8FDY0 2xPhospho [T79; T82; S87; S90]; Q6A2D2 2xPhospho [T79; T82; S87; S90]; Q93636 2xPhospho [T79; T82; S87; S90]; Q93637 2xPhospho [T79; T82; S87; S90]	0.118893	0.0071699	1	4	4	K8FDY0 [77-94]; Q6A2D2 [77-94]; Q93636 [77-94]; Q93637 [77-94]	1	2195.9	124.2	172	191	73.4	39.4	0	162.4	37.6	4.31915	0.0127048	0.391364	0.556292	0.621928	0.233535	0.128742	0	0.523195	0.120759	4.33255	0.013907	0		70.61
2181	[R].RQSTSPAQLFSGDDAR.[T]	A0A3P6MYD2	Uncharacterized protein OS=Caenorhabditis elegans OX=6239 GN=CELE_D1079.1 PE=4 SV=1	1xPhospho [S/T]	1xPhospho [S3; T4; S5]	A0A3P6MYD2 1xPhospho [S/T]	A0A3P6MYD2 1xPhospho [S226; T227; S228]	0.0287681	0.000871048	1	1	6	A0A3P6MYD2 [224-239]	1	1815.8	230.1	202.3	52.8	0	0	114.7	161.733	38.2333	4.23017	0.139194	0.085283	0.0769795	0.0202288	0	0	0.0421463	0.0608304	0.0140488	4.32995	0.132352	0		89.98
2469	[R].KLQQSLTELTER.[L]	Q9UB28	Myotactin form B OS=Caenorhabditis elegans OX=6239 GN=let-805 PE=1 SV=1	1xPhospho [S/T]	1xPhospho [S5; T7]	Q9UB28 1xPhospho [S/T]; Q9UB29 1xPhospho [S/T]; Q9BKP3 1xPhospho [S/T]	Q9UB28 1xPhospho [S4123; T4125]; Q9UB29 1xPhospho [S4126; T4128]; Q9BKP3 1xPhospho [S232; T234]	0.0622776	0.00351026	1	3	3	Q9UB28 [4119-4130]; Q9UB29 [4122-4133]; Q9BKP3 [228-239]	1	1525.76	267.7	114.4	105.4	50.7	34.9	26.9	162.5	37.5	4.33333	0.0782684	0.449106	0.19698	0.182847	0.0860466	0.0607153	0.0447077	0.276311	0.0638232	4.32932	0.0717293	0		86.94
1909	[R].EASPQDDLLAKPMK.[Q]	Q21745	Uncharacterized protein OS=Caenorhabditis elegans OX=6239 GN=CELE_R05F9.9 PE=1 SV=2	1xPhospho [S3]	1xPhospho [S3]	Q21745 1xPhospho [S257]	Q21745 1xPhospho [S257]	0.0124608	0.000311557	1	1	3	Q21745 [255-268]	0	1622.75	192.2	155.9	137.9	0	33.7	80.3	162	38	4.26316	0.0117608	0.151622	0.126249	0.112434	0	0.0275113	0.0627661	0.130102	0.0300925	4.32339	0.00962836	0		85.01
1294	[R].SFSPTHSLAGAEGSPVPSQMHR.[G]	Q8MQA1	Voltage-dependent L-type calcium channel subunit alpha OS=Caenorhabditis elegans OX=6239 GN=egl-19 PE=1 SV=1	2xPhospho [S]	2xPhospho [S1; S3; S7; S14]	Q8MQA1 2xPhospho [S]; G5EG02 2xPhospho [S]	Q8MQA1 2xPhospho [S1619; S1621; S1625; S1632]; G5EG02 2xPhospho [S1619; S1621; S1625; S1632]	0.00104431	0.000311557	1	2	7	Q8MQA1 [1619-1640]; G5EG02 [1619-1640]	0	2440.02	288	160.1	37.5	42.6	0	71.8	161.867	38.1333	4.24476	0.17552	0.269324	0.153674	0.0362149	0.0402609	0	0.0665724	0.153071	0.0356111	4.29841	0.168757	0		89.37
463	[K].SDSFDDDQESLNMPR.[S]	Q27GV3	Uncharacterized protein OS=Caenorhabditis elegans OX=6239 GN=CELE_ZK688.11 PE=1 SV=1	1xPhospho [S]	1xPhospho [S1; S3; S10]	Q27GV3 1xPhospho [S]	Q27GV3 1xPhospho [S89; S91]	3.74792e-06	0	1	1	10	Q27GV3 [89-103]	0	1835.68	204.2	237	44.5	42.2	28	44.1	161.9	38.1	4.24934	0.106678	0.406339	0.484023	0.0915354	0.084799	0.0578037	0.0869072	0.327299	0.0765033	4.27823	0.105581	0		91.6
331	[K].LQTLNLTDSELEQR.[Q]	G5EEG8	FERM domain (Protein4.1-ezrin-radixin-moesin) family OS=Caenorhabditis elegans OX=6239 GN=frm-1 PE=1 SV=1	1xPhospho [S/T]	1xPhospho [T3; T7; S9]	G5EEG8 1xPhospho [T/S]; G5EEP9 1xPhospho [T/S]; G5EFD6 1xPhospho [T/S]; G5EBP4 1xPhospho [T/S]	G5EEG8 1xPhospho [T373; T377; S379]; G5EEP9 1xPhospho [T373; T377; S379]; G5EFD6 1xPhospho [T373; T377; S379]; G5EBP4 1xPhospho [T384; T388; S390]	6.29515e-07	0	1	4	14	G5EEG8 [371-384]; G5EEP9 [371-384]; G5EFD6 [371-384]; G5EBP4 [382-395]	0	1739.82	126.4	96.7	262.2	38	37.3	39.5	161.767	38.2667	4.22735	0.0724439	0.955264	0.750146	2.04911	0.290006	0.29211	0.295681	1.25151	0.292599	4.27721	0.0761238	0		102.68
2581	[R].GPTRPYSPVGSYQSSHQNFDNR.[S]	Q9XUE3	Uncharacterized protein OS=Caenorhabditis elegans OX=6239 GN=rsd-2 PE=1 SV=2	1xPhospho [Y/S/T]	1xPhospho [T3; Y6; S7; S11; Y12; S14]	Q9XUE3 1xPhospho [T/Y/S]; Q2EEN1 1xPhospho [T/Y/S]; D3YT78 1xPhospho [T/Y/S]; E1B6W0 1xPhospho [T/Y/S]	Q9XUE3 1xPhospho [T1163; Y1166; S1167; S1171; Y1172]; Q2EEN1 1xPhospho [T973; Y976; S977; S981; Y982]; D3YT78 1xPhospho [T261; Y264; S265; S269; Y270]; E1B6W0 1xPhospho [T715; Y718; S719; S723; Y724]	0.0863683	0.00509829	1	4	8	Q9XUE3 [1161-1182]; Q2EEN1 [971-992]; D3YT78 [259-280]; E1B6W0 [713-734]	0	2574.12	357.8	69.2	59.1	88.3	0	25.6	162.033	37.9667	4.26778	0.288186	0.351485	0.0697959	0.059997	0.0876877	0	0.0249243	0.160426	0.0375374	4.27376	0.282597	0		78
1116	[K].NLEAHVKPVSDPPASPGR.[V]	O17646	USP domain-containing protein OS=Caenorhabditis elegans OX=6239 GN=C34F6.9 PE=3 SV=1	1xPhospho [S15]	1xPhospho [S15]	O17646 1xPhospho [S227]	O17646 1xPhospho [S227]	0.000431721	0.000311557	1	1	5	O17646 [213-230]	0	1950.94	158.6	138.5	187.5	70.5	0	44.9	161.533	38.4667	4.19931	0.00795378	0.326957	0.293089	0.399503	0.146819	0	0.0917477	0.33985	0.0795223	4.27364	0.00802549	0		69.44
184	[R].NQFVESDEEDVAEEMR.[T]	G5EG81	Ubiquitin carboxyl-terminal hydrolase OS=Caenorhabditis elegans OX=6239 GN=CELE_T24B8.7 PE=1 SV=2	1xPhospho [S6]	1xPhospho [S6]	N1NVC2 1xPhospho [S149]; N1NV23 1xPhospho [S204]; G5EG81 1xPhospho [S204]; N1NVC1 1xPhospho [S204]; G5EGM9 1xPhospho [S204]; N1NSH8 1xPhospho [S149]; N1NTH7 1xPhospho [S149]; N1NTM2 1xPhospho [S149]	N1NVC2 1xPhospho [S149]; N1NV23 1xPhospho [S204]; G5EG81 1xPhospho [S204]; N1NVC1 1xPhospho [S204]; G5EGM9 1xPhospho [S204]; N1NSH8 1xPhospho [S149]; N1NTH7 1xPhospho [S149]; N1NTM2 1xPhospho [S149]	2.87759e-08	0	1	8	17	N1NVC2 [144-159]; N1NV23 [199-214]; G5EG81 [199-214]; N1NVC1 [199-214]; G5EGM9 [199-214]; N1NSH8 [144-159]; N1NTH7 [144-159]; N1NTM2 [144-159]	0	2006.77	154.2	123.8	206.6	33.5	24.8	57.1	161.533	38.4667	4.19931	0.00912567	0.531615	0.438426	0.736605	0.116618	0.0885451	0.195228	0.568882	0.133464	4.26245	0.00967618	0		104.57
1752	[-].MEPVFKEPSPK.[K]	Q9U1Q3	CYclophyliN OS=Caenorhabditis elegans OX=6239 GN=cyn-15 PE=1 SV=1	1xAcetyl [N-Term]; 1xPhospho [S9]	1xAcetyl [N-Term]; 1xPhospho [S9]	Q9U1Q3 1xAcetyl [N-Term]; 1xPhospho [S9]	Q9U1Q3 1xAcetyl [N-Term]; 1xPhospho [S9]	0.00748346	0.000311557	1	1	3	Q9U1Q3 [1-11]	1	1410.64	162.3	138.3	184.5	38.3	32.4	44.2	161.7	38.3	4.22193	0.000857412	0.279089	0.244119	0.327901	0.0666172	0.0577459	0.0753821	0.283703	0.0665817	4.26097	0.000941574	0		99.48
119	[R].SIPEIHTSPSEEQQSEHFESAEHTEDQGR.[D]	Q17490	Uncharacterized protein OS=Caenorhabditis elegans OX=6239 GN=unc-44 PE=1 SV=2	2xPhospho [S/T]	2xPhospho [S1; T7; S8; S10; S15; S20; T24]	Q17490 2xPhospho [S/T]	Q17490 2xPhospho [S1944; T1950; S1951; S1953; S1958; S1963; T1967]	3.13219e-09	0	1	1	15	Q17490 [1944-1972]	0	3481.39	219.8	106.7	158.6	45.7	27.5	41.7	161.7	38.3	4.22193	0.0204286	1.06701	0.531724	0.795768	0.224312	0.138489	0.200661	0.798166	0.187821	4.24961	0.017591	0		86.92
866	[R].KVSEEASKRPLDESNIGNR.[L]	Q9BIC2	RNA Binding Motif protein homolog OS=Caenorhabditis elegans OX=6239 GN=rbm-5 PE=1 SV=1	1xPhospho [S]	1xPhospho [S3; S7]	Q86NJ9 1xPhospho [S]; Q86NK0 1xPhospho [S]; Q9BIC2 1xPhospho [S]; Q8T8N7 1xPhospho [S]; Q9GYS7 1xPhospho [S]	Q86NJ9 1xPhospho [S614; S618]; Q86NK0 1xPhospho [S757; S761]; Q9BIC2 1xPhospho [S844; S848]; Q8T8N7 1xPhospho [S785; S789]; Q9GYS7 1xPhospho [S843; S847]	0.000101297	0	1	5	11	Q86NJ9 [612-630]; Q86NK0 [755-773]; Q9BIC2 [842-860]; Q8T8N7 [783-801]; Q9GYS7 [841-859]	2	2209.06	152.2	178.7	153.1	54.7	22.6	38.5	161.333	38.6	4.17962	0.000641774	0.837063	1.00877	0.870428	0.304157	0.128973	0.210066	0.905419	0.214398	4.22307	0.000693769	0		66.24
1126	[R].IDSVEGVASAVYK.[R]	G5EGJ5	Receptor-type tyrosine-protein phosphatase-like ida-1 OS=Caenorhabditis elegans OX=6239 GN=ida-1 PE=1 SV=1	1xPhospho [S3]	1xPhospho [S3]	G5EGJ5 1xPhospho [S354]	G5EGJ5 1xPhospho [S354]	0.000458353	0.000311557	1	1	4	G5EGJ5 [352-364]	0	1417.66	174.3	127.5	183.4	65.9	48.9	0	161.733	38.2667	4.22648	0.00930751	0.175161	0.131611	0.190647	0.0669337	0.0509252	0	0.165806	0.0392863	4.22047	0.00919403	0		98.11
1478	[R].QAGGGCGCSHASAGSPMDIAVATEPEK.[A]	P91001	COP9 signalosome complex subunit 5 OS=Caenorhabditis elegans OX=6239 GN=csn-5 PE=1 SV=1	2xCarbamidomethyl [C6; C8]; 1xPhospho [S/T]	2xCarbamidomethyl [C6; C8]; 1xPhospho [S9; S12; S15; T23]	P91001 1xPhospho [S/T]	P91001 1xPhospho [S333; S336; S339; T347]	0.00259415	0.000311557	1	1	10	P91001 [325-351]	0	2725.11	154	166.7	162.8	83.9	0	32.5	161.167	38.8	4.15378	0.00775059	0.10076	0.111972	0.110109	0.0554651	0	0.0210948	0.107613	0.02552	4.21684	0.00767395	0		86.18
2044	[R].DIGSDEEREEIEVLK.[Q]	P30640	BUD13 homolog OS=Caenorhabditis elegans OX=6239 GN=R08D7.1 PE=3 SV=1	1xPhospho [S4]	1xPhospho [S4]	P30640 1xPhospho [S57]	P30640 1xPhospho [S57]	0.0189936	0.000311557	1	1	9	P30640 [54-68]	1	1840.82	171.8	154.2	157.9	30.5	29.1	56.5	161.3	38.7	4.16796	0.000295881	1.2015	1.10713	1.14162	0.215878	0.211305	0.392053	1.15008	0.273079	4.21155	0.000180781	0		101.73
2035	[K].SSSCSTIYIDDSTVSQPHLK.[N]	P34624	Cyclin-Y OS=Caenorhabditis elegans OX=6239 GN=cyy-1 PE=1 SV=3	1xCarbamidomethyl [C4]; 1xPhospho [T/Y/S]	1xCarbamidomethyl [C4]; 1xPhospho [S1; S2; S3; S5; T6; Y8; S12; T13]	P34624 1xPhospho [S/Y/T]	P34624 1xPhospho [S117; S118; S119; S121; T122; Y124; S128; T129]	0.0181696	0.000311557	1	1	13	P34624 [117-136]	0	2305.01	292.4	155.7	35.7	57.7	0	58.4	161.267	38.7	4.1671	0.185005	0.160512	0.0877384	0.0202682	0.0320276	0	0.0317826	0.0895062	0.0212701	4.20808	0.178477	0		92.73
655	[R].SSSPTPQSAWAPNR.[Q]	Q9U2G4	PUF (Pumilio/FBF) domain-containing OS=Caenorhabditis elegans OX=6239 GN=puf-3 PE=1 SV=1	1xPhospho [T/S]	1xPhospho [S1; S2; S3; T5]	Q9U2G4 1xPhospho [S/T]	Q9U2G4 1xPhospho [S54; S55; S56; T58]	2.55533e-05	0	1	1	11	Q9U2G4 [54-67]	0	1565.67	162.2	137	183.9	0	29.6	87.3	161.033	38.9667	4.13259	0.0135863	0.377334	0.327108	0.442165	0	0.0712862	0.201249	0.382202	0.0908449	4.20719	0.012593	0		77.06
1175	[K].EMSYQHSEPSPALPSPDASVPSEHER.[F]	O61802	Uncharacterized protein OS=Caenorhabditis elegans OX=6239 GN=CELE_H11E01.3 PE=1 SV=2	1xPhospho [S/Y]; 1xOxidation [M2]	1xPhospho [S3; Y4; S15; S19]; 1xOxidation [M2]	O61802 1xPhospho [Y/S]	O61802 1xPhospho [S450; Y451; S462; S466]	0.000579286	0.000311557	1	1	8	O61802 [448-473]	0	2960.24	286.8	97.8	99.3	75.2	0	40.8	161.3	38.6667	4.17155	0.138528	0.621424	0.21752	0.222463	0.164743	0	0.0876297	0.353802	0.0841243	4.20571	0.130425	0		82.4
898	[K].KASTPAPVEEEIVVKK.[V]	A0A4V0IKK7; A0A4V0IKJ7	Uncharacterized protein OS=Caenorhabditis elegans OX=6239 GN=CELE_F49E2.5 PE=4 SV=1 Uncharacterized protein OS=Caenorhabditis elegans OX=6239 GN=CELE_F49E2.5 PE=4 SV=1	1xPhospho [T/S]	1xPhospho [S3; T4]	Q565D1 1xPhospho [S/T]; Q8I4I3 1xPhospho [S/T]; Q20625 1xPhospho [S/T]; Q565D2 1xPhospho [S/T]; D0VWM5 1xPhospho [S/T]; A0A4V0IJD5 1xPhospho [S/T]; A0A4V0IKE7 1xPhospho [S/T]; Q6BEV6 1xPhospho [S/T]; A0A4V0IM76 1xPhospho [S/T]; A0A4V0IKZ1 1xPhospho [S/T]; A0A4V0INJ4 1xPhospho [S/T]; O45544 1xPhospho [S/T]; A0A4V0INR9 1xPhospho [S/T]; A0A4V6M3D2 1xPhospho [S/T]; Q20626 1xPhospho [S/T]; O45541 1xPh…	Q565D1 1xPhospho [S168; T169]; Q8I4I3 1xPhospho [S168; T169]; Q20625 1xPhospho [S168; T169]; Q565D2 1xPhospho [S168; T169]; D0VWM5 1xPhospho [S168; T169]; A0A4V0IJD5 1xPhospho [S168; T169]; A0A4V0IKE7 1xPhospho [S168; T169]; Q6BEV6 1xPhospho [S168; T169]; A0A4V0IM76 1xPhospho [S168; T169]; A0A4V0IKZ1 1xPhospho [S168; T169]; A0A4V0INJ4 1xPhospho [S168; T169]; O45544 1xPhospho [S168; T169]; A0A4V0I…	0.000129999	0.000311557	2	23	2	Q565D1 [166-181]; Q8I4I3 [166-181]; Q20625 [166-181]; Q565D2 [166-181]; D0VWM5 [166-181]; A0A4V0IJD5 [166-181]; A0A4V0IKE7 [166-181]; Q6BEV6 [166-181]; A0A4V0IM76 [166-181]; A0A4V0IKZ1 [166-181]; A0A4V0INJ4 [166-181]; O45544 [166-181]; A0A4V0INR9 [166-181]; A0A4V6M3D2 [166-181]; Q20626 [166-181]; O45541 [166-181]; A0A4V0IKK7 [166-181]; O45543 [166-181]; A0A4V0IKI2 [166-181]; A0A4V0IJF1 [166-181];…	2	1804.95	191.5	158.6	134.1	96.1	19.6	0	161.4	38.5667	4.18496	0.021881	0.158082	0.134353	0.114455	0.0801923	0.0167915	0	0.13563	0.0323279	4.19545	0.0197937	0	Shared	76.24
1051	[R].KQSIAEEIDTPEIKK.[S]	Q17792	C. Elegans Homeobox OS=Caenorhabditis elegans OX=6239 GN=ceh-58 PE=1 SV=3	1xPhospho [S3]	1xPhospho [S3]	Q17792 1xPhospho [S116]	Q17792 1xPhospho [S116]	0.000318379	0.000311557	1	1	1	Q17792 [114-128]	2	1808.9	238.5	130.9	113.9	50.8	10.1	55.8	161.1	38.9	4.14139	0.0425184	0.256582	0.144585	0.126694	0.0552783	0.0112443	0.0595625	0.175954	0.0420284	4.18654	0.0369216	0		80.34
109	[K].RHSVGGYTIDVDTPEDR.[A]	Q20199	RIIa domain-containing protein OS=Caenorhabditis elegans OX=6239 GN=CELE_F39H12.3 PE=1 SV=2	1xPhospho [S/T/Y]	1xPhospho [S3; Y7; T8]	Q20199 1xPhospho [S/T/Y]	Q20199 1xPhospho [S129; Y133; T134]	2.04082e-09	0	1	1	48	Q20199 [127-143]	1	1996.88	229.2	114	140.6	38.2	36.9	41	161.267	38.7	4.1671	0.0245053	2.4628	1.25822	1.56188	0.415083	0.411469	0.437175	1.76097	0.421242	4.18041	0.0207794	0		86.24
2027	[R].ATSQESGVMDSSLYYPDEALTK.[Y]	G5EBF2	Myotubularin-related protein 6 OS=Caenorhabditis elegans OX=6239 GN=mtm-6 PE=1 SV=1	1xPhospho [S/T]; 1xOxidation [M9]	1xPhospho [T2; S3]; 1xOxidation [M9]	G5EBF2 1xPhospho [S/T]; G5ED68 1xPhospho [S/T]	G5EBF2 1xPhospho [T700; S701]; G5ED68 1xPhospho [T594; S595]	0.0174778	0.000311557	1	2	2	G5EBF2 [699-720]; G5ED68 [593-614]	0	2488.05	302.5	180.4	0	42	0	75	160.967	39	4.12735	0.249044	0.0936506	0.0573553	0	0.0131432	0	0.0230314	0.0503353	0.0120582	4.17436	0.244324	0		103.79
339	[R].ELYDEPEKGNVTFSPAPSSHAESER.[Q]	Q17490	Uncharacterized protein OS=Caenorhabditis elegans OX=6239 GN=unc-44 PE=1 SV=2	1xPhospho [S/Y/T]	1xPhospho [Y3; T12; S14; S18; S19; S23]	Q17490 1xPhospho [S/Y/T]	Q17490 1xPhospho [Y2624; T2633; S2635]	7.28769e-07	0	1	1	35	Q17490 [2622-2646]	1	2856.24	239	114.1	130	57.2	16.8	42.8	161.033	38.9333	4.13613	0.0408004	1.7463	0.85571	0.982202	0.422065	0.12728	0.310306	1.19474	0.28655	4.16938	0.0355521	0		85.68
899	[R].RTDGKSSPEDTQGLGFLR.[L]	P91309	Inositol hexakisphosphate and diphosphoinositol-pentakisphosphate kinase OS=Caenorhabditis elegans OX=6239 GN=F46F11.1 PE=3 SV=3	1xPhospho [S/T]	1xPhospho [T2; S6; S7; T11]	P91309 1xPhospho [S/T]	P91309 1xPhospho [T544; S548; S549]	0.000132851	0.000311557	1	1	8	P91309 [543-560]	2	2043.95	354	106.8	23	42.8	23.6	49.7	161.267	38.7	4.1671	0.286155	0.555603	0.172145	0.0373844	0.0679073	0.0384259	0.0772742	0.255044	0.0612025	4.16722	0.281029	0		93.67
1850	[K].SSDYKGGRPHSAPSSGQEKDGSALEK.[M]	K8FE02	IMP Homolog OS=Caenorhabditis elegans OX=6239 GN=imph-1 PE=1 SV=1	1xPhospho [S11]	1xPhospho [S11; S14; S15]	K8ERX1 1xPhospho [S686]; K8FE02 1xPhospho [S810]; Q21605 1xPhospho [S784]; Q6A582 1xPhospho [S660]	K8ERX1 1xPhospho [S686]; K8FE02 1xPhospho [S810]; Q21605 1xPhospho [S784]; Q6A582 1xPhospho [S660]	0.0103197	0.000311557	1	4	1	K8ERX1 [676-701]; K8FE02 [800-825]; Q21605 [774-799]; Q6A582 [650-675]	2	2755.23	167.3	195.5	119.8	85.5	0	32	160.867	39.1667	4.10723	0.0217146	0.695596	0.834517	0.514883	0.359235	0	0.131815	0.681665	0.163683	4.16454	0.0207868	0		59.16
2091	[K].NCVLEERPKTPERPK.[F]	O45084	BTB domain-containing protein OS=Caenorhabditis elegans OX=6239 GN=C17H12.12 PE=1 SV=2	1xCarbamidomethyl [C2]; 1xPhospho [T10]	1xCarbamidomethyl [C2]; 1xPhospho [T10]	O45084 1xPhospho [T384]	O45084 1xPhospho [T384]	0.0223048	0.00058773	1	1	5	O45084 [375-389]	1	1932.94	150.8	204.3	127	80.7	0	37.2	160.7	39.3	4.08906	0.0205135	0.155721	0.216596	0.135622	0.0841593	0	0.0380578	0.169313	0.040739	4.15604	0.0201977	0		66.5
2051	[K].SAKSLEETTDKIGSK.[I]	P34549	Uncharacterized protein R10E11.5 OS=Caenorhabditis elegans OX=6239 GN=R10E11.5 PE=4 SV=3	1xPhospho [T/S]	1xPhospho [S1; T8; T9]	P34549 1xPhospho [S/T]; G3MTX4 1xPhospho [S/T]	P34549 1xPhospho [S353; T360; T361]; G3MTX4 1xPhospho [S52; T59; T60]	0.0193121	0.000311557	1	2	3	P34549 [353-367]; G3MTX4 [52-66]	2	1673.8	149.7	172.4	160	41.4	35	41.5	160.7	39.3	4.08906	6.14837e-05	0.204062	0.241202	0.225459	0.0569801	0.0494793	0.0560048	0.223574	0.0541547	4.12843	0.000104344	0		69.9
1132	[K].LEDKDDDQHSAVVVGENSEHSMEK.[S]	G5EE72	Uncharacterized protein OS=Caenorhabditis elegans OX=6239 GN=mrp-5 PE=1 SV=1	1xPhospho [S10]	1xPhospho [S10]	G5EE72 1xPhospho [S1357]	G5EE72 1xPhospho [S1357]	0.000470999	0.000311557	1	1	2	G5EE72 [1348-1371]	1	2778.16	124.8	150.8	204.9	56.9	0	62.5	160.167	39.8	4.02429	0.0176231	0.251281	0.311626	0.426462	0.115767	0	0.124707	0.32979	0.0801579	4.11425	0.0186517	0		68.93
2085	[R].GVSTPHTPSEVHIPYNNPEK.[E]	Q9U2D6	Calcineurin-interacting protein 2 OS=Caenorhabditis elegans OX=6239 GN=cnp-2 PE=1 SV=3	2xPhospho [T/S]	2xPhospho [S3; T4; T7; S9]	Q9U2D6 2xPhospho [S/T]	Q9U2D6 2xPhospho [S649; T650; T653; S655]	0.0219372	0.00058773	1	1	16	Q9U2D6 [647-666]	0	2363.01	227.3	126.2	128.1	49.4	20.9	48	160.533	39.4333	4.07101	0.0250156	0.901723	0.513969	0.525477	0.198171	0.0858366	0.188599	0.647056	0.157536	4.10736	0.0208616	0		86.85
1108	[R].AQIGKSPSLLDIPTSK.[D]	A0A4V0IKJ4	RaBConnectin related OS=Caenorhabditis elegans OX=6239 GN=rbc-1 PE=4 SV=1	1xPhospho [S/T]	1xPhospho [S6; S8; T14; S15]	A0A4V0ILV9 1xPhospho [S]; A0A4V0IM91 1xPhospho [S]; A0A4V0INT8 1xPhospho [S]; J7S122 1xPhospho [S]; A0A4V0IKJ4 1xPhospho [S]; A0A4V0IL12 1xPhospho [S]; A0A4V0IKG1 1xPhospho [S]; D6R8W9 1xPhospho [S]	A0A4V0ILV9 1xPhospho [S337; S339]; A0A4V0IM91 1xPhospho [S337; S339]; A0A4V0INT8 1xPhospho [S337; S339]; J7S122 1xPhospho [S337; S339]; A0A4V0IKJ4 1xPhospho [S337; S339]; A0A4V0IL12 1xPhospho [S337; S339]; A0A4V0IKG1 1xPhospho [S337; S339]; D6R8W9 1xPhospho [S337; S339]	0.000417854	0.000311557	1	8	18	A0A4V0ILV9 [332-347]; A0A4V0IM91 [332-347]; A0A4V0INT8 [332-347]; J7S122 [332-347]; A0A4V0IKJ4 [332-347]; A0A4V0IL12 [332-347]; A0A4V0IKG1 [332-347]; D6R8W9 [332-347]	1	1734.9	314.1	79.4	89.1	63.8	26	27.7	160.867	39.1667	4.10723	0.192127	1.23952	0.321507	0.363404	0.254386	0.106231	0.108522	0.641476	0.156379	4.10205	0.184924	0		96.62
265	[K].IVTETHSSSVSSGLSPYGQNAASTIR.[D]	O02365	Intermediate filament protein ifa-2 OS=Caenorhabditis elegans OX=6239 GN=mua-6 PE=1 SV=1	1xPhospho [S/T]	1xPhospho [T3; T5; S7; S8; S9; S15]	O02365 1xPhospho [S/T]	O02365 1xPhospho [T42; T44; S46; S47; S48; S54]	1.96195e-07	0	1	1	6	O02365 [40-65]	0	2729.28	334.2	124.6	23.3	71.3	8.8	37.8	160.7	39.3	4.08906	0.263129	0.533292	0.204091	0.0384984	0.114993	0.0146184	0.0597515	0.258627	0.063121	4.09732	0.257772	0		90.28
1651	[R].KRNSNENDDDPMLTPGGDDTEK.[S]	A3QMB1	Protein Phosphatase, Mg2+/Mn2+ dependent OS=Caenorhabditis elegans OX=6239 GN=ppm-1.h PE=3 SV=2	1xPhospho [S4]; 1xOxidation [M12]	1xPhospho [S4; T14]; 1xOxidation [M12]	A3QMB1 1xPhospho [S144]	A3QMB1 1xPhospho [S144]	0.00508142	0.000311557	1	1	2	A3QMB1 [141-162]	2	2544.02	240.5	167.1	74.2	118.1	0	0	160.6	39.3667	4.07959	0.122947	0.175751	0.125399	0.0560656	0.0872297	0	0	0.119072	0.0290766	4.09511	0.11771	0		63.94
1180	[K].ILTEVDGVKNSPEMSR.[L]	Q95QC9	Uncharacterized protein OS=Caenorhabditis elegans OX=6239 GN=CELE_K09F5.6 PE=1 SV=2	1xPhospho [S11]	1xPhospho [T3; S11]	Q95QC9 1xPhospho [S536]	Q95QC9 1xPhospho [S536]	0.000608403	0.000311557	1	1	3	Q95QC9 [526-541]	1	1854.87	206.5	150.4	122.6	0	38.4	82	159.833	40.1333	3.98256	0.024906	0.353107	0.264	0.216743	0	0.0680556	0.139032	0.27795	0.0690293	4.02655	0.021058	0		80.12
536	[R].SVDSTNSDLLEAVTPR.[S]	Q18086	Globin-like protein 6 OS=Caenorhabditis elegans OX=6239 GN=glb-6 PE=1 SV=2	1xPhospho [S/T]	1xPhospho [S1; S4; T5; S7]	Q18086 1xPhospho [S/T]	Q18086 1xPhospho [S120; S123; T124; S126]	8.31706e-06	0	1	1	27	Q18086 [120-135]	0	1783.81	189.2	169.1	121.2	22.4	56.9	41.2	159.833	40.1667	3.97925	0.00601168	0.184971	0.169761	0.122486	0.0221107	0.0576871	0.0399074	0.159073	0.0399018	3.98661	0.00512333	0		112.85
1115	[R].KVSKEPAIHEQCLK.[R]	A0A0K3AR51	Uncharacterized protein OS=Caenorhabditis elegans OX=6239 GN=CELE_F22G12.5 PE=1 SV=1	1xCarbamidomethyl [C12]; 1xPhospho [S3]	1xCarbamidomethyl [C12]; 1xPhospho [S3]	G1K0Y1 1xPhospho [S1062]; G5EBE8 1xPhospho [S2131]; A0A0K3AR51 1xPhospho [S2133]	G1K0Y1 1xPhospho [S1062]; G5EBE8 1xPhospho [S2131]; A0A0K3AR51 1xPhospho [S2133]	0.000431721	0.000311557	1	3	6	G1K0Y1 [1060-1073]; G5EBE8 [2129-2142]; A0A0K3AR51 [2131-2144]	2	1746.86	177.3	167.3	133.4	86.3	0	35.6	159.333	40.6333	3.92125	0.0138324	0.319002	0.30906	0.248191	0.156992	0	0.0635825	0.292084	0.0735247	3.9726	0.012521	0		63.58
1076	[R].RDSNESNTSGSDAVLEFTR.[K]	A0A4V6M3C0	PhosphoLipase C OS=Caenorhabditis elegans OX=6239 GN=plc-1 PE=4 SV=1	1xPhospho [S/T]	1xPhospho [S3; S6; T8; S9; S11]	A0A4V0IK11 1xPhospho [S/T]; A0A4V0IN51 1xPhospho [S/T]; A0A4V6M3C0 1xPhospho [S/T]; A0A4V0IMY5 1xPhospho [S/T]	A0A4V0IK11 1xPhospho [S1039; S1042; T1044; S1045; S1047]; A0A4V0IN51 1xPhospho [S1086; S1089; T1091; S1092; S1094]; A0A4V6M3C0 1xPhospho [S1096; S1099; T1101; S1102; S1104]; A0A4V0IMY5 1xPhospho [S1029; S1032; T1034; S1035; S1037]	0.000358827	0.000311557	1	4	17	A0A4V0IK11 [1037-1055]; A0A4V0IN51 [1084-1102]; A0A4V6M3C0 [1094-1112]; A0A4V0IMY5 [1027-1045]	1	2164.91	209.4	112.9	156.3	41.8	30.5	49.2	159.533	40.5	3.93909	0.0138392	0.248173	0.137388	0.191493	0.0500312	0.0375097	0.0578188	0.192351	0.0484532	3.96983	0.0114748	0		95.8
1793	[K].SFGALESVNSLSPAK.[T]	G5EEV4	SYM-4 OS=Caenorhabditis elegans OX=6239 GN=sym-4 PE=1 SV=1	1xPhospho [S]	1xPhospho [S7; S10; S12]	G5EEV4 1xPhospho [S]	G5EEV4 1xPhospho [S448; S451; S453]	0.00888531	0.000311557	1	1	4	G5EEV4 [442-456]	0	1586.75	155.3	134.3	188.7	33.4	36.2	52.1	159.433	40.5667	3.93016	0.00214166	0.109351	0.0970948	0.137382	0.0237989	0.026453	0.0363591	0.114609	0.0288703	3.96979	0.00238024	0		101.13
2784	[R].LAQVVREPPSPVK.[I]	U4PEQ9	cGMP-dependent protein kinase OS=Caenorhabditis elegans OX=6239 GN=egl-4 PE=1 SV=1	1xPhospho [S10]	1xPhospho [S10]	O76360 1xPhospho [S449]; U4PEQ9 1xPhospho [S452]; U4PRL6 1xPhospho [S153]	O76360 1xPhospho [S449]; U4PEQ9 1xPhospho [S452]; U4PRL6 1xPhospho [S153]	0.140746	0.00836519	1	3	2	O76360 [440-452]; U4PEQ9 [443-455]; U4PRL6 [144-156]	1	1499.8	234.8	140.8	103.2	121.2	0	0	159.6	40.4	3.9505	0.101431	0.310256	0.190997	0.14091	0.161855	0	0	0.214055	0.0539516	3.96753	0.0955967	0		72.86
2010	[K].QTSFVVDDLEER.[I]	Q9TYN4	BLOC (Biogenesis of Lysosome-related Organelles Complex) and Related complexes subunit homolog OS=Caenorhabditis elegans OX=6239 GN=blos-7 PE=1 SV=1	1xPhospho [T/S]	1xPhospho [T2; S3]	Q9TYN4 1xPhospho [T/S]	Q9TYN4 1xPhospho [T23; S24]	0.0164434	0.000311557	1	1	6	Q9TYN4 [22-33]	0	1517.65	137.3	157.5	182.2	0	41.6	81.4	159	41	3.87805	0.0117358	0.100805	0.118723	0.138292	0	0.0316514	0.0592671	0.119273	0.0303062	3.93562	0.0117653	0		103.58
2777	[R].TETPDDGEYAPYAGTGPGFRK.[N]	Q93249	Protein cab-1 OS=Caenorhabditis elegans OX=6239 GN=cab-1 PE=1 SV=3	1xPhospho [Y/T]	1xPhospho [T3; Y9]	Q93249 1xPhospho [Y/T]	Q93249 1xPhospho [T332; Y338]	0.138623	0.00836519	1	1	2	Q93249 [330-350]	1	2308.98	0	258.3	219.1	0	82	40.6	159.133	40.8667	3.89396	0.230908	0	0.114107	0.097475	0	0.0365512	0.0173388	0.0705275	0.0179633	3.9262	0.229714	0		87.03
362	[K].QMSVEELDYGVPGQTTDTTTDKK.[N]	A0A4V0IKK7; A0A4V0IKJ7	Uncharacterized protein OS=Caenorhabditis elegans OX=6239 GN=CELE_F49E2.5 PE=4 SV=1 Uncharacterized protein OS=Caenorhabditis elegans OX=6239 GN=CELE_F49E2.5 PE=4 SV=1	1xPhospho [S/Y]	1xPhospho [S3; Y9]	Q565D1 1xPhospho [S/Y]; Q20625 1xPhospho [S/Y]; Q565D2 1xPhospho [S/Y]; D0VWM5 1xPhospho [S/Y]; A0A4V0IJD5 1xPhospho [S/Y]; A0A4V0IKE7 1xPhospho [S/Y]; Q6BEV6 1xPhospho [S/Y]; A0A4V0IM76 1xPhospho [S/Y]; A0A4V0IKZ1 1xPhospho [S/Y]; A0A4V0INJ4 1xPhospho [S/Y]; O45544 1xPhospho [S/Y]; A0A4V0INR9 1xPhospho [S/Y]; A0A4V6M3D2 1xPhospho [S/Y]; Q20626 1xPhospho [S/Y]; O45541 1xPhospho [S/Y]; A0A4V0IKK7 …	Q565D1 1xPhospho [S846; Y852]; Q20625 1xPhospho [S693; Y699]; Q565D2 1xPhospho [S776; Y782]; D0VWM5 1xPhospho [S445; Y451]; A0A4V0IJD5 1xPhospho [S1031; Y1037]; A0A4V0IKE7 1xPhospho [S948; Y954]; Q6BEV6 1xPhospho [S591; Y597]; A0A4V0IM76 1xPhospho [S807; Y813]; A0A4V0IKZ1 1xPhospho [S794; Y800]; A0A4V0INJ4 1xPhospho [S724; Y730]; O45544 1xPhospho [S635; Y641]; A0A4V0INR9 1xPhospho [S763; Y769]; A…	1.07683e-06	0	2	20	18	Q565D1 [844-866]; Q20625 [691-713]; Q565D2 [774-796]; D0VWM5 [443-465]; A0A4V0IJD5 [1029-1051]; A0A4V0IKE7 [946-968]; Q6BEV6 [589-611]; A0A4V0IM76 [805-827]; A0A4V0IKZ1 [792-814]; A0A4V0INJ4 [722-744]; O45544 [633-655]; A0A4V0INR9 [761-783]; A0A4V6M3D2 [691-713]; Q20626 [959-981]; O45541 [774-796]; A0A4V0IKK7 [537-559]; A0A4V0IKI2 [977-999]; A0A4V0IJF1 [506-528]; A0A4V0IKJ7 [1060-1082]; A0A4V0ILU…	1	2623.15	171.8	128.1	176.6	54.5	25.6	43.3	158.833	41.1333	3.86143	0.0025855	1.14497	0.876528	1.21653	0.367084	0.176452	0.286168	1.07934	0.276568	3.90263	0.00238609	0	Shared	96.57
808	[K].GIAEIACAFSPK.[K]	P34258	Uncharacterized protein B0303.7 OS=Caenorhabditis elegans OX=6239 GN=B0303.7 PE=1 SV=5	1xCarbamidomethyl [C7]; 1xPhospho [S10]	1xCarbamidomethyl [C7]; 1xPhospho [S10]	P34258 1xPhospho [S432]; A9Z1J8 1xPhospho [S406]	P34258 1xPhospho [S432]; A9Z1J8 1xPhospho [S406]	7.39626e-05	0	1	2	11	P34258 [423-434]; A9Z1J8 [397-408]	0	1343.61	175.4	168.3	132.8	39.3	31.9	52.3	158.833	41.1667	3.8583	0.00124187	0.297263	0.292918	0.232614	0.0673059	0.05596	0.0879403	0.274265	0.0704021	3.8957	0.000875115	0		111.57
1377	[R].ESSPQLLELR.[K]	Q9N3S7	P300/CBP Associated Factor homolog OS=Caenorhabditis elegans OX=6239 GN=pcaf-1 PE=1 SV=1	1xPhospho [S]	1xPhospho [S2; S3]	Q9N3S7 1xPhospho [S]	Q9N3S7 1xPhospho [S618; S619]	0.00157427	0.000311557	1	1	30	Q9N3S7 [617-626]	0	1251.6	164.6	166.9	145.1	35.2	48.8	39.4	158.867	41.1333	3.86224	0.000124014	1.07522	1.11899	0.979474	0.232329	0.330402	0.255163	1.05789	0.272632	3.8803	0.000101767	0		100.51
2566	[R].KSSAGDTVGLVEEAR.[C]	Q20846	Uncharacterized protein OS=Caenorhabditis elegans OX=6239 GN=CELE_F55G1.6 PE=1 SV=3	1xPhospho [S/T]	1xPhospho [S2; S3; T7]	Q20846 1xPhospho [T/S]	Q20846 1xPhospho [S301; S302; T306]	0.0832146	0.004674	1	1	3	Q20846 [300-314]	1	1598.74	196	152.2	127.4	77.8	0	46.7	158.533	41.5	3.82008	0.0179555	0.0836043	0.0666587	0.0561906	0.0335278	0	0.0197383	0.0688179	0.0177554	3.87589	0.0153926	0		80.85
1852	[K].DMSFDEEKTTSPVR.[T]	U4PAK4	Uncharacterized protein OS=Caenorhabditis elegans OX=6239 GN=CELE_F28E10.1 PE=1 SV=1	1xPhospho [T/S]	1xPhospho [T9; T10; S11]	U4PQQ4 1xPhospho [S/T]; U4PDU4 1xPhospho [S/T]; H2KZT8 1xPhospho [S/T]; D7SFK5 1xPhospho [S/T]; D7SFK7 1xPhospho [S/T]; U4PAK4 1xPhospho [S/T]; H2KZT7 1xPhospho [S/T]	U4PQQ4 1xPhospho [T540; T541; S542]; U4PDU4 1xPhospho [T754; T755; S756]; H2KZT8 1xPhospho [T755; T756; S757]; D7SFK5 1xPhospho [T753; T754; S755]; D7SFK7 1xPhospho [T611; T612; S613]; U4PAK4 1xPhospho [T786; T787; S788]; H2KZT7 1xPhospho [T707; T708; S709]	0.010377	0.000311557	1	7	5	U4PQQ4 [532-545]; U4PDU4 [746-759]; H2KZT8 [747-760]; D7SFK5 [745-758]; D7SFK7 [603-616]; U4PAK4 [778-791]; H2KZT7 [699-712]	1	1721.71	128.4	189.5	157.3	31.9	30.9	62	158.4	41.6	3.80769	0.0045937	0.449019	0.680516	0.569008	0.112884	0.111972	0.214854	0.566181	0.14657	3.86287	0.00502284	0		78.13
2537	[R].DQLSDDEEEEEEEAPVEPEEEKDDQYAGMDEETKAK.[M]	G5EF53	SWI/SNF nucleosome remodeling complex component OS=Caenorhabditis elegans OX=6239 GN=swsn-4 PE=1 SV=1	1xPhospho [S4]	1xPhospho [S4]	G5EF53 1xPhospho [S450]	G5EF53 1xPhospho [S450]	0.0751886	0.00420552	1	1	1	G5EF53 [447-482]	2	4265.68	361.6	0	113.1	0	0	125.3	158.233	41.7667	3.78851	0.367238	0.342009	0	0.1106	0	0	0.117454	0.15087	0.0391512	3.85351	0.359772	0		91.22
2514	[K].LNNVSTPSGSLHTSESKDVK.[R]	Q8WQ99	Casein kinase I gamma OS=Caenorhabditis elegans OX=6239 GN=csnk-1 PE=3 SV=1	1xPhospho [S/T]	1xPhospho [S5; T6; S8; S10; T13; S14; S16]	Q8WQ99 1xPhospho [T/S]	Q8WQ99 1xPhospho [S319; T320]	0.0705005	0.00351026	1	1	4	Q8WQ99 [315-334]	1	2180.02	180.5	180.6	114	92.8	0	32.1	158.367	41.6333	3.80384	0.0292388	0.205153	0.210761	0.133956	0.106602	0	0.0361376	0.18329	0.0475799	3.85226	0.0272135	0		67.19
2502	[K].ATQGHPVVQSSQITPPISAK.[S]	Q9U2J0	SLC (SoLute Carrier) homolog OS=Caenorhabditis elegans OX=6239 GN=slc-25a46 PE=1 SV=1	1xPhospho [T14]	1xPhospho [T14]	Q9U2J0 1xPhospho [T399]	Q9U2J0 1xPhospho [T399]	0.0671672	0.00351026	1	1	1	Q9U2J0 [386-405]	0	2126.06	236.7	131.4	107	43.6	14.5	66.9	158.367	41.6667	3.8008	0.0518803	0.265994	0.151572	0.124333	0.049475	0.0168291	0.0744863	0.180633	0.0469301	3.84898	0.0452209	0		79.71
2086	[K].NEYSDGEEVTEKLPVTSR.[D]	Q8MNT0	LIM domain family OS=Caenorhabditis elegans OX=6239 GN=lim-8 PE=1 SV=1	1xPhospho [S/T/Y]	1xPhospho [Y3; S4; T10]	Q95QI3 1xPhospho [Y/S/T]; Q8MNT0 1xPhospho [Y/S/T]	Q95QI3 1xPhospho [Y613; S614; T620]; Q8MNT0 1xPhospho [Y708; S709; T715]	0.0219372	0.00058773	1	2	4	Q95QI3 [611-628]; Q8MNT0 [706-723]	1	2132.94	246.3	173.3	55.6	52.7	15.3	56.8	158.4	41.6	3.80769	0.110246	0.182685	0.131996	0.0426529	0.039513	0.0117391	0.0417459	0.119111	0.0309993	3.84238	0.10423	0		89.81
189	[R].SGAGSGLSPFGQNAASTIR.[D]	A0A4V0IIR6	Intermediate filament protein ifa-1 OS=Caenorhabditis elegans OX=6239 GN=ifa-1 PE=4 SV=1	1xPhospho [S]	1xPhospho [S1; S5; S8]	A0A4V0IIR6 1xPhospho [S]; P90901 1xPhospho [S]	A0A4V0IIR6 1xPhospho [S74; S78; S81]; P90901 1xPhospho [S45; S49; S52]	4.41643e-08	0	1	2	20	A0A4V0IIR6 [74-92]; P90901 [45-63]	0	1857.85	252.5	112.1	111.2	89.1	20.1	14.9	158.6	41.3667	3.834	0.0901139	1.019	0.464327	0.463959	0.363446	0.0840173	0.0597713	0.649094	0.169078	3.83901	0.0832855	0		98.98
1684	[R].KASSLLPNIQPDSR.[F]	A0A4V0IKJ4	RaBConnectin related OS=Caenorhabditis elegans OX=6239 GN=rbc-1 PE=4 SV=1	1xPhospho [S]	1xPhospho [S3; S4]	A0A4V0ILV9 1xPhospho [S]; A0A4V0IM91 1xPhospho [S]; A0A4V0INT8 1xPhospho [S]; J7S122 1xPhospho [S]; A0A4V0IKJ4 1xPhospho [S]; A0A4V0IL12 1xPhospho [S]; A0A4V0IKG1 1xPhospho [S]; D6R8W9 1xPhospho [S]	A0A4V0ILV9 1xPhospho [S1169; S1170]; A0A4V0IM91 1xPhospho [S1169; S1170]; A0A4V0INT8 1xPhospho [S1167; S1168]; J7S122 1xPhospho [S1178; S1179]; A0A4V0IKJ4 1xPhospho [S1180; S1181]; A0A4V0IL12 1xPhospho [S1167; S1168]; A0A4V0IKG1 1xPhospho [S1180; S1181]; D6R8W9 1xPhospho [S1178; S1179]	0.00580204	0.000311557	1	8	8	A0A4V0ILV9 [1167-1180]; A0A4V0IM91 [1167-1180]; A0A4V0INT8 [1165-1178]; J7S122 [1176-1189]; A0A4V0IKJ4 [1178-1191]; A0A4V0IL12 [1165-1178]; A0A4V0IKG1 [1178-1191]; D6R8W9 [1176-1189]	1	1605.8	367.5	89.6	20.2	57	55.4	10.4	159.1	40.9333	3.88681	0.332202	0.290512	0.0726947	0.0165018	0.0455166	0.0454016	0.00813731	0.126569	0.0330185	3.83329	0.330247	0		92.27
790	[K].ENPRATPQYTPPLIR.[H]	Q9U2D6	Calcineurin-interacting protein 2 OS=Caenorhabditis elegans OX=6239 GN=cnp-2 PE=1 SV=3	1xPhospho [Y/T]	1xPhospho [T6; Y9; T10]	Q9U2D6 1xPhospho [T/Y]	Q9U2D6 1xPhospho [T61; Y64; T65]	6.56454e-05	0	1	1	6	Q9U2D6 [56-70]	1	1832.91	293.9	149.5	32	57.9	18.9	47.9	158.467	41.5667	3.81235	0.201847	0.398497	0.208134	0.0447967	0.0792869	0.0265629	0.0643787	0.217143	0.0567429	3.82679	0.195789	0		90.54
779	[R].SNSSDLLILR.[K]	Q8I112	AMP-Activated protein Kinase Gamma subunit OS=Caenorhabditis elegans OX=6239 GN=aakg-5 PE=4 SV=1	1xPhospho [S]	1xPhospho [S3; S4]	Q22022 1xPhospho [S]; Q8I112 1xPhospho [S]	Q22022 1xPhospho [S111; S112]; Q8I112 1xPhospho [S139; S140]	6.11773e-05	0	1	2	12	Q22022 [109-118]; Q8I112 [137-146]	0	1197.59	153.6	147.6	173.2	35.5	34.3	55.8	158.133	41.8667	3.77707	0.00036607	0.305846	0.30169	0.356566	0.071462	0.0706833	0.110102	0.321368	0.0840823	3.82206	0.000413138	0		108.67
328	[R].EGGDGASGAEEGTAQALLDSK.[G]	Q95XP6; Q95XP5	Calcium-transporting ATPase OS=Caenorhabditis elegans OX=6239 GN=mca-3 PE=1 SV=1 Calcium-transporting ATPase OS=Caenorhabditis elegans OX=6239 GN=mca-3 PE=1 SV=1	1xPhospho [S/T]	1xPhospho [S7; T13]	Q8MXS0 1xPhospho [S/T]; Q95XP6 1xPhospho [S/T]; Q95XP5 1xPhospho [S/T]; U4PMD6 1xPhospho [S/T]	Q8MXS0 1xPhospho [S284; T290]; Q95XP6 1xPhospho [S284; T290]; Q95XP5 1xPhospho [S284; T290]; U4PMD6 1xPhospho [S77; T83]	5.9953e-07	0	2	4	10	Q8MXS0 [278-298]; Q95XP6 [278-298]; Q95XP5 [278-298]; U4PMD6 [71-91]	0	2042.86	154.7	130	189.9	42.9	37.5	44.9	158.2	41.7667	3.78771	0.00266136	0.362856	0.313246	0.460728	0.101777	0.0912469	0.104471	0.378943	0.0991652	3.82133	0.00300935	0	Shared	97.96
1234	[K].VQSDGDENMEDMEVIDAEK.[L]	Q20595	C-terminal-binding protein 1 OS=Caenorhabditis elegans OX=6239 GN=ctbp-1 PE=1 SV=3	1xPhospho [S3]; 1xOxidation [M]	1xPhospho [S3]; 1xOxidation [M9; M12]	Q20595 1xPhospho [S676]	Q20595 1xPhospho [S676]	0.000807887	0.000311557	1	1	3	Q20595 [674-692]	0	2249.85	236.6	151.2	86.6	0	33.3	92.2	158.133	41.8333	3.78008	0.0852672	0.145763	0.095614	0.0551694	0	0.0212874	0.0563331	0.0988489	0.0258735	3.82047	0.077674	0		87.91
239	[R].SMDQDSVTDFQTIR.[Q]	U4PAZ9	Patronin (microtubule-binding protein) homolog OS=Caenorhabditis elegans OX=6239 GN=ptrn-1 PE=1 SV=1	1xPhospho [S1]	1xPhospho [S1; S6]	U4PAZ9 1xPhospho [S376]	U4PAZ9 1xPhospho [S376]	1.28529e-07	0	1	1	15	U4PAZ9 [376-389]	0	1722.7	112.3	155.9	206.3	19.9	60.8	44.9	158.167	41.8667	3.77787	0.0172188	0.685452	0.976727	1.30157	0.122524	0.384272	0.271846	0.987916	0.259547	3.8063	0.0196773	0		99.34
1295	[R].NRSATLGDEEIQLR.[A]	H2L003	LysM Domain (Peptidoglycan binding) protein OS=Caenorhabditis elegans OX=6239 GN=lmd-3 PE=1 SV=1	1xPhospho [S/T]	1xPhospho [S3; T5]	Q3Y409 1xPhospho [S/T]; A0A486WXA9 1xPhospho [S/T]; H2L005 1xPhospho [S/T]; A0A486WX74 1xPhospho [S/T]; A0A486WTT8 1xPhospho [S/T]; H2L003 1xPhospho [S/T]	Q3Y409 1xPhospho [S284; T286]; A0A486WXA9 1xPhospho [S284; T286]; H2L005 1xPhospho [S294; T296]; A0A486WX74 1xPhospho [S273; T275]; A0A486WTT8 1xPhospho [S273; T275]; H2L003 1xPhospho [S294; T296]	0.00105004	0.000311557	1	6	17	Q3Y409 [282-295]; A0A486WXA9 [282-295]; H2L005 [292-305]; A0A486WX74 [271-284]; A0A486WTT8 [271-284]; H2L003 [292-305]	1	1681.79	198.2	150.7	125.7	42.5	38.5	44.4	158.2	41.8	3.78469	0.0054837	0.784907	0.612583	0.514869	0.170069	0.158065	0.174337	0.637453	0.16749	3.80591	0.00402267	2		88.53
1386	[R].RGLSPERPDVDLTNR.[K]	H2KYW1	NeurABin OS=Caenorhabditis elegans OX=6239 GN=nab-1 PE=1 SV=1	1xPhospho [S4]	1xPhospho [S4]	Q5R3Y6 1xPhospho [S8]; H2KYW1 1xPhospho [S202]; H2KYW3 1xPhospho [S139]	Q5R3Y6 1xPhospho [S8]; H2KYW1 1xPhospho [S202]; H2KYW3 1xPhospho [S139]	0.00168129	0.000311557	1	3	5	Q5R3Y6 [5-19]; H2KYW1 [199-213]; H2KYW3 [136-150]	1	1804.87	228.6	125	120.5	72.3	11.3	42.3	158.033	41.9667	3.76569	0.042316	0.36476	0.204791	0.198857	0.116612	0.0186885	0.0669193	0.256136	0.0674067	3.79986	0.0368898	0		80.46
2079	[R].VSSGVFIASDYDEFR.[S]	Q19819	Uncharacterized protein OS=Caenorhabditis elegans OX=6239 GN=tag-340 PE=1 SV=3	1xPhospho [S]	1xPhospho [S2; S3]	Q19819 1xPhospho [S]	Q19819 1xPhospho [S205; S206]	0.0214565	0.00058773	1	1	10	Q19819 [204-218]	0	1771.76	166	114.1	193.1	88.5	0	38.2	157.733	42.2333	3.73481	0.0287641	0.0831981	0.0586877	0.100023	0.0448351	0	0.0189888	0.0806363	0.0212747	3.79025	0.0284064	0		117.56
376	[K].RNSSASVISATSEKGENVDTFSK.[L]	Q65XX9; Q9N4Z7	MeValonate Kinase OS=Caenorhabditis elegans OX=6239 GN=mvk-1 PE=1 SV=1 MeValonate Kinase OS=Caenorhabditis elegans OX=6239 GN=mvk-1 PE=1 SV=2	1xPhospho [S]	1xPhospho [S3; S4; S6]	Q65XX9 1xPhospho [S]; Q65XX8 1xPhospho [S]; Q9N4Z7 1xPhospho [S]; Q65XY0 1xPhospho [S]	Q65XX9 1xPhospho [S483; S484; S486]; Q65XX8 1xPhospho [S353; S354; S356]; Q9N4Z7 1xPhospho [S476; S477; S479]; Q65XY0 1xPhospho [S383; S384; S386]	1.28784e-06	0	2	4	13	Q65XX9 [481-503]; Q65XX8 [351-373]; Q9N4Z7 [474-496]; Q65XY0 [381-403]	2	2494.15	221	129.5	122.6	55.3	6.1	65.5	157.7	42.3	3.72813	0.0345083	0.737418	0.443762	0.422848	0.186543	0.0211267	0.216566	0.534676	0.141412	3.78099	0.0292931	0	Shared	82.5
267	[K].STLSEALNVDTKSPK.[K]	Q965R9	BSD domain-containing protein OS=Caenorhabditis elegans OX=6239 GN=CELE_Y97E10AR.6 PE=1 SV=2	1xPhospho [S/T]	1xPhospho [S1; T2; S4; T11; S13]	Q965R9 1xPhospho [S/T]	Q965R9 1xPhospho [S279; T286; S288]	1.98334e-07	0	1	1	23	Q965R9 [276-290]	1	1669.8	279.8	142.1	51.9	36.9	22.7	66.6	157.933	42.0667	3.75436	0.161268	3.33167	1.73729	0.638979	0.443692	0.280395	0.785917	1.90265	0.503335	3.78008	0.153493	0		89.11
[truncated: 2,061 more rows]

## Sheet: seleceted1
Checked	Annotated Sequence	Master Protein Accessions	Master Protein Descriptions	Modifications	Modifications (all possible sites)	Modifications in Proteins	Modifications in Proteins (all Sites)	Qvality PEP	Qvality q-value	# Protein Groups	# Proteins	# PSMs	Positions in Proteins	# Missed Cleavages	Theo. MH+ [Da]	ox1	ox2	ox3	ko1	ko2	ko3	ox-AVE	ko-AVE	ratio	TTEST	ox1	ox2	ox3	ko1	ko2	ko3	ox-AVE	ko-AVE	ratio	TTEST	# Razor Quan Results	Quan Info	Top Apex RT [min]
[truncated: 635 more rows]

[truncated: 2 more sheets: seleceted2, figure]
