# Supplementary material for: Molecular encoding and synaptic decoding of context during salt chemotaxis in C. elegans
Source: Nat Commun. 2022 May 27;13:2928. doi: 10.1038/s41467-022-30279-7 (PMC9142520; doi:10.1038/s41467-022-30279-7)
Supplement: Supplementary file 5 — Supplemental Data S2 [file 41467_2022_30279_MOESM5_ESM.csv]

Checked	Protein FDR Confidence: Combined	Accession	Description	Exp. q-value: Combined	Sum PEP Score	Coverage [%]	# Peptides	# PSMs	# Unique Peptides	# Protein Groups	# AAs	MW [kDa]	calc. pI	# Razor Peptides	Modifications	Is[pkc-1(gf)]1	Is[pkc-1(gf)]2	Is[pkc-1(gf)]3	pkc-1(nj3)1	pkc-1(nj3)2	pkc-1(nj3)3	pkc-1(gf)_average	nj3_average	ratio	TTEST
1	High	O17732	Pyruvate carboxylase 1 OS=Caenorhabditis elegans OX=6239 GN=pyc-1 PE=1 SV=1	0	1458.37	78	83	5234	83	1	1175	129.2	6.99	0		116.9	105.1	59.6	98.2	101.9	118.2	93.86666667	106.1	0.884699969	0.544953007
2	High	H2L0M0	Uncharacterized protein OS=Caenorhabditis elegans OX=6239 GN=pod-2 PE=1 SV=1	0	1181.591	64	112	1695	111	1	2165	242.4	6.06	1		100.4	69.9	92.1	126.8	88.8	122	87.46666667	112.5333333	0.777251185	0.170482605
3	High	Q19842	Propionyl-CoA carboxylase alpha chain, mitochondrial OS=Caenorhabditis elegans OX=6239 GN=pcca-1 PE=1 SV=1	0	994.156	75	60	5443	60	1	724	79.7	7.74	0		89.2	101.3	105.8	105	93.2	105.5	98.76666667	101.2333333	0.975633849	0.718778601
4	High	O45430	MethylCrotonoyl-Coenzyme A Carboxylase (Alpha) OS=Caenorhabditis elegans OX=6239 GN=mccc-1 PE=1 SV=2	0	884.396	79	55	3735	55	1	671	73.7	6.47	0		106.3	104.7	76.5	116.1	100.1	96.3	95.83333333	104.1666667	0.92	0.506070608
5	High	P02566	Myosin-4 OS=Caenorhabditis elegans OX=6239 GN=unc-54 PE=1 SV=2	0	783.943	54	100	735	85	1	1963	224.6	5.74	15	Acetyl [N-Term]	87.7	85.2	121.8	103.7	108.5	93	98.23333333	101.7333333	0.96559633	0.795940017
6	High	Q17490	Uncharacterized protein OS=Caenorhabditis elegans OX=6239 GN=unc-44 PE=1 SV=2	0	443.692	23	87	388	86	1	6994	774.9	4.54	1	Phospho [Y2585; S2590]	86.1	99.3	117	120	84.5	93	100.8	99.16666667	1.016470588	0.912448641
7	High	Q18688	Heat shock protein 90 OS=Caenorhabditis elegans OX=6239 GN=daf-21 PE=1 SV=1	0	413.24	67	46	516	44	1	702	80.2	5.05	2		102.7	117.6	149.1	72.5	85.9	72.2	123.1333333	76.86666667	1.601908066	0.032524856
8	High	P29691	Elongation factor 2 OS=Caenorhabditis elegans OX=6239 GN=eef-2 PE=1 SV=4	0	410.189	57	46	658	46	1	852	94.7	6.52	0		89.6	97.2	115.9	94.1	110.8	92.3	100.9	99.06666667	1.018506057	0.860500609
9	High	P52275	Tubulin beta-2 chain OS=Caenorhabditis elegans OX=6239 GN=tbb-2 PE=1 SV=1	0	394.09	73	31	1081	3	1	450	50.3	4.89	33		101.9	86.5	96.4	115.9	106.6	92.7	94.93333333	105.0666667	0.903553299	0.279515254
10	High	O17921	Tubulin beta chain OS=Caenorhabditis elegans OX=6239 GN=tbb-1 PE=1 SV=1	0	393.907	73	31	1055	3	1	449	50.2	4.89	1		92.9	88.7	79.1	115.7	111.1	112.6	86.9	113.1333333	0.768120212	0.003661176
11	High	P09446	Heat shock 70 kDa protein A OS=Caenorhabditis elegans OX=6239 GN=hsp-1 PE=1 SV=2	0	345.401	58	33	485	30	1	640	69.7	5.64	3		104.6	105.2	125.8	82.7	98	83.7	111.8666667	88.13333333	1.269288956	0.049917897
12	High	K8F7V7	Glutamine amidotransferase type-2 domain-containing protein OS=Caenorhabditis elegans OX=6239 GN=CELE_W07E11.1 PE=1 SV=1	0	344.282	39	58	229	58	1	2185	241.9	7.21	0	Phospho [S1665]	136.6	134.9	133.3	60.4	71.4	63.5	134.9333333	65.1	2.072708653	3.36E-05
13	High	P34385	Probable methylcrotonoyl-CoA carboxylase beta chain, mitochondrial OS=Caenorhabditis elegans OX=6239 GN=F02A9.10 PE=3 SV=1	0	340.728	72	32	493	32	1	608	66.5	8.31	0		181.5	183.5	33.6	45.3	89.3	66.9	132.8666667	67.16666667	1.978163772	0.26900942
14	High	P46561	ATP synthase subunit beta, mitochondrial OS=Caenorhabditis elegans OX=6239 GN=atp-2 PE=1 SV=2	0	308.809	67	24	417	24	1	538	57.5	5.77	0		120.7	123	151.6	56.2	90.3	58.2	131.7666667	68.23333333	1.93111871	0.012896966
15	High	H2FLL1	Plant Late Embryo Abundant (LEA) related OS=Caenorhabditis elegans OX=6239 GN=lea-1 PE=1 SV=1	0	299.695	40	48	267	48	1	1397	147.8	4.84	0		73.7	76.4	108.3	121.1	98	122.5	86.13333333	113.8666667	0.756440281	0.112147232
16	High	P53013	Elongation factor 1-alpha OS=Caenorhabditis elegans OX=6239 GN=eft-3 PE=3 SV=1	0	296.633	68	21	961	21	1	463	50.6	8.94	0		99.7	83.8	106.9	103.6	116.4	89.7	96.8	103.2333333	0.937681627	0.565958275
17	High	Q9XXK1	ATP synthase subunit alpha, mitochondrial OS=Caenorhabditis elegans OX=6239 GN=atp-1 PE=1 SV=1	0	270.58	60	36	488	36	1	538	57.8	8.94	0		73.1	101.1	102.8	111.1	103.9	107.9	92.33333333	107.6333333	0.857850728	0.195379627
18	High	Q19328	Staphylococcal nuclease domain-containing protein OS=Caenorhabditis elegans OX=6239 GN=tsn-1 PE=1 SV=1	0	267.534	52	39	274	39	1	914	100.7	7.75	0		133	99.7	127.3	67.7	91.4	80.9	120	80	1.5	0.031777339
19	High	O45815	ACTin OS=Caenorhabditis elegans OX=6239 GN=act-5 PE=1 SV=1	0	265.339	71	23	383	13	1	375	41.8	5.68	0	Acetyl [N-Term]	136.1	111.2	142.7	45.4	100.7	64	130	70.03333333	1.856258924	0.033582254
20	High	P91871	Fatty Acid SyNthase OS=Caenorhabditis elegans OX=6239 GN=fasn-1 PE=1 SV=2	0	246.104	30	51	185	51	1	2613	289	6.09	0		114.9	95.2	118.2	89.3	104.2	78.1	109.4333333	90.53333333	1.208762887	0.14408264
21	High	G5EDB7	Glutamic acid decarboxylase OS=Caenorhabditis elegans OX=6239 GN=unc-25 PE=1 SV=1	0	239.352	59	27	471	27	1	508	57.8	6.23	0		118.8	145.2	140.6	79.2	59.9	56.2	134.8666667	65.1	2.071684588	0.002980736
22	High	Q23621	Glutamate dehydrogenase OS=Caenorhabditis elegans OX=6239 GN=gdh-1 PE=1 SV=1	0	233.409	64	29	280	29	1	536	58.8	7.31	0		107.6	88.8	68.6	130.1	125.3	79.6	88.33333333	111.6666667	0.791044776	0.300567369
23	High	Q9XW92	V-type proton ATPase catalytic subunit A OS=Caenorhabditis elegans OX=6239 GN=vha-13 PE=1 SV=3	0	229.708	58	30	272	30	1	606	66.4	5.19	0		81.2	86.5	132.5	106.5	89	104.4	100.0666667	99.96666667	1.001000333	0.995638943
24	High	P0DM41	Actin-1 OS=Caenorhabditis elegans OX=6239 GN=act-1 PE=1 SV=1	0	228.08	68	23	363	3	1	376	41.8	5.48	23		59.3	96.9	128	90.5	136.6	88.7	94.73333333	105.2666667	0.899936669	0.698555909
25	High	Q18817	Tubulin beta chain OS=Caenorhabditis elegans OX=6239 GN=ben-1 PE=1 SV=3	0	226.578	56	22	819	1	1	444	49.4	4.94	2		62.2	91	144.4	155.1	106.7	40.6	99.2	100.8	0.984126984	0.970741888
26	High	O02286	Phosphoenolypyruvate CarboxyKinase OS=Caenorhabditis elegans OX=6239 GN=pck-2 PE=1 SV=1	0	226.475	66	33	305	29	1	654	73.4	6.16	4		121.7	98.2	127.4	59.1	112.8	80.7	115.7666667	84.2	1.374901029	0.153968697
27	High	G5EEK8	Calcium-transporting ATPase OS=Caenorhabditis elegans OX=6239 GN=sca-1 PE=1 SV=1	0	225.422	36	28	170	28	1	1059	115.4	5.16	0		110.3	100	113.4	86.4	97.7	92.2	107.9	92.1	1.17155266	0.038474267
28	High	P34690	Tubulin alpha-2 chain OS=Caenorhabditis elegans OX=6239 GN=tba-2 PE=1 SV=1	0	222.726	55	21	537	3	1	448	49.9	5.05	0		112.7	122	105.2	95.3	100	64.9	113.3	86.73333333	1.306302844	0.091717548
29	High	A0A486WV52	Uncharacterized protein OS=Caenorhabditis elegans OX=6239 GN=CELE_Y37E3.17 PE=1 SV=1	0	219.404	56	35	192	35	1	833	92.1	7.31	0		131.4	97.8	110.6	82.9	81.3	96.1	113.2666667	86.76666667	1.305416827	0.07112507
30	High	P34466	Clustered mitochondria protein homolog OS=Caenorhabditis elegans OX=6239 GN=clu-1 PE=3 SV=1	0	212.135	42	40	198	40	1	1247	139.8	6.18	0		86.3	92.9	119.1	99.4	101	101.4	99.43333333	100.6	0.988402916	0.913048366
31	High	G5ECM6	Elongation factor Tu homologue OS=Caenorhabditis elegans OX=6239 GN=tufm-1 PE=1 SV=1	0	209.945	59	30	263	30	1	496	54.6	7.83	0		74.3	86.6	103.2	130.3	109.6	96	88.03333333	111.9666667	0.786245907	0.139921494
32	High	P34574	Probable clathrin heavy chain 1 OS=Caenorhabditis elegans OX=6239 GN=chc-1 PE=1 SV=1	0	204.495	30	36	128	36	1	1681	191.4	6	0		97.1	91.2	110.3	83.5	111.8	106	99.53333333	100.4333333	0.991038832	0.934655611
33	High	H9G2T4	Isocitrate dehydrogenase [NADP] OS=Caenorhabditis elegans OX=6239 GN=idh-1 PE=1 SV=1	0	202.662	66	24	273	22	1	435	48.5	6.95	2		98.8	99.4	105.1	88.2	104	104.5	101.1	98.9	1.022244692	0.719914774
34	High	P10984	Actin-2 OS=Caenorhabditis elegans OX=6239 GN=act-2 PE=3 SV=3	0	201.202	67	22	330	2	1	376	41.8	5.48	0		129.9	111.3	133.8	19.2	183.8	22	125	75	1.666666667	0.41353675
35	High	H2L2E8	Tubulin alpha chain OS=Caenorhabditis elegans OX=6239 GN=tba-1 PE=1 SV=1	0	201.11	61	22	445	3	1	454	50.6	5.05	19		113.9	102.1	110.5	92.9	97.5	83.2	108.8333333	91.2	1.193347953	0.032399843
36	High	P50140	Chaperonin homolog Hsp-60, mitochondrial OS=Caenorhabditis elegans OX=6239 GN=hsp-60 PE=2 SV=2	0	197.582	61	29	175	29	1	568	60.1	5.4	0		86.6	95.3	107.7	66	162.5	82	96.53333333	103.5	0.932689211	0.83041966
37	High	Q21215	Guanine nucleotide-binding protein subunit beta-2-like 1 OS=Caenorhabditis elegans OX=6239 GN=rack-1 PE=1 SV=3	0	192.352	77	19	267	19	1	325	35.8	6.93	0		92	94.8	153.7	91	87.2	81.4	113.5	86.53333333	1.311633282	0.254942399
38	High	G5EEA8	Annexin OS=Caenorhabditis elegans OX=6239 GN=nex-1 PE=1 SV=1	0	191.933	63	21	216	21	1	322	35.7	6.58	0		101	182.4	139.4	17	96.2	64	140.9333333	59.06666667	2.386004515	0.067532748
39	High	G5EEI4	Aspartic protease 1 OS=Caenorhabditis elegans OX=6239 GN=asp-1 PE=1 SV=1	0	189.022	55	14	313	14	1	396	42.7	6.23	0		123.8	97.5	166.3	65.3	81.7	65.5	129.2	70.83333333	1.824	0.048289878
40	High	P49405	60S ribosomal protein L5 OS=Caenorhabditis elegans OX=6239 GN=rpl-5 PE=3 SV=1	0	188.705	53	14	247	14	1	293	33.4	9.76	0		87	92.1	129.7	90	98.9	102.3	102.9333333	97.06666667	1.06043956	0.695786302
41	High	P90735	Sodium/potassium-transporting ATPase subunit alpha OS=Caenorhabditis elegans OX=6239 GN=eat-6 PE=1 SV=1	0	187.866	43	33	214	33	1	996	110.9	5.53	0		92.2	107.3	112.1	96	104.4	88	103.8666667	96.13333333	1.080443828	0.368673268
42	High	Q21752	Probable voltage-dependent anion-selective channel OS=Caenorhabditis elegans OX=6239 GN=vdac-1 PE=3 SV=2	0	185.35	79	20	167	20	1	283	29.9	9.22	0		107.1	102.9	119	75.3	99.3	96.5	109.6666667	90.36666667	1.213574327	0.098084675
43	High	G5EDD4	Tubulin alpha chain OS=Caenorhabditis elegans OX=6239 GN=tba-4 PE=1 SV=1	0	181.986	54	20	356	6	1	448	49.9	5.01	0		126.2	44.1	108.3	75.7	123.1	122.7	92.86666667	107.1666667	0.866562986	0.652942427
44	High	O17759	TransKeTolase homolog OS=Caenorhabditis elegans OX=6239 GN=tkt-1 PE=1 SV=1	0	180.961	56	23	186	23	1	618	66	6.64	0		91.4	90.2	154.9	88.8	102.5	72.2	112.1666667	87.83333333	1.277039848	0.351500082
45	High	O45865	Adenine Nucleotide Translocator OS=Caenorhabditis elegans OX=6239 GN=ant-1.1 PE=1 SV=1	0	178.241	66	24	462	15	1	300	33	9.72	9		90.5	105.3	115.8	82.7	113.8	91.9	103.8666667	96.13333333	1.080443828	0.54759245
46	High	P27604	Adenosylhomocysteinase OS=Caenorhabditis elegans OX=6239 GN=ahcy-1 PE=3 SV=1	0	177.424	62	22	219	22	1	437	47.5	6.25	0		76.4	88.1	107	91.6	143.7	93.3	90.5	109.5333333	0.826232502	0.379332294
47	High	Q93572	60S acidic ribosomal protein P0 OS=Caenorhabditis elegans OX=6239 GN=rla-0 PE=1 SV=3	0	176.839	53	17	257	17	1	312	33.8	6.71	0		75.8	93	120.3	106.6	123	81.2	96.36666667	103.6	0.93018018	0.704781225
48	High	Q10454	Probable arginine kinase F46H5.3 OS=Caenorhabditis elegans OX=6239 GN=F46H5.3 PE=3 SV=2	0	174.566	49	17	224	17	1	396	44.1	7.25	0		105	117	140.2	58.2	102.5	77.1	120.7333333	79.26666667	1.52312868	0.065578527
49	High	Q9XVF7	60S ribosomal protein L8 OS=Caenorhabditis elegans OX=6239 GN=rpl-2 PE=3 SV=1	0	167.079	48	13	275	13	1	260	28.2	11.06	0		90.4	56.8	75.8	93.9	153.4	129.6	74.33333333	125.6333333	0.591668878	0.060949332
50	High	Q27481	UBA (Human ubiquitin) related OS=Caenorhabditis elegans OX=6239 GN=uba-1 PE=1 SV=1	0	166.828	38	31	171	31	1	1113	124	5.21	0		112.4	116.3	138.3	80.6	90.6	62	122.3333333	77.73333333	1.573756432	0.018531505
51	High	Q95YF3	ATP-dependent RNA helicase cgh-1 OS=Caenorhabditis elegans OX=6239 GN=cgh-1 PE=1 SV=1	0	166.425	66	27	216	27	1	430	48.7	8.06	0		93.8	140.4	155.9	81.5	61.7	66.7	130.0333333	69.96666667	1.85850405	0.037403172
52	High	O45904	Galectin OS=Caenorhabditis elegans OX=6239 GN=lec-1 PE=1 SV=1	0	166.258	66	22	214	22	1	285	32.7	6.86	0		157.6	124.3	111.2	42.9	105.1	58.9	131.0333333	68.96666667	1.899951667	0.055535057
53	High	O02056	60S ribosomal protein L4 OS=Caenorhabditis elegans OX=6239 GN=rpl-4 PE=1 SV=3	0	165.766	54	21	349	21	1	345	38.6	11.22	0		71.9	88.2	83.6	131.4	120.6	104.3	81.23333333	118.7666667	0.683974179	0.015384273
54	High	Q9U1Q4	Valine--tRNA ligase OS=Caenorhabditis elegans OX=6239 GN=glp-4 PE=1 SV=1	0	163.944	41	32	147	32	1	1050	118.8	6.7	0		111.8	100.3	118.6	73.4	106.6	89.4	110.2333333	89.8	1.227542687	0.13607134
55	High	Q9N358	T-complex protein 1 subunit theta OS=Caenorhabditis elegans OX=6239 GN=cct-8 PE=1 SV=3	0	161.866	52	26	153	26	1	548	59.7	6.18	0		107.5	109.7	118.1	67.4	107	90.4	111.7666667	88.26666667	1.266238671	0.120121323
56	High	G5EBR1	Rab GDP dissociation inhibitor OS=Caenorhabditis elegans OX=6239 GN=gdi-1 PE=1 SV=1	0	161.472	62	22	175	22	1	444	50	5.54	0	Acetyl [N-Term]	95.9	123.6	137.5	74.8	107	61.2	119	81	1.469135802	0.106079714
57	High	Q05036	Heat shock protein 110 OS=Caenorhabditis elegans OX=6239 GN=hsp-110 PE=3 SV=1	0	160.84	59	31	138	31	1	776	86.8	5.44	0		74	94.2	158.3	79.3	104.1	90.1	108.8333333	91.16666667	1.193784278	0.54010379
58	High	P53588	Succinate--CoA ligase [ADP-forming] subunit beta, mitochondrial OS=Caenorhabditis elegans OX=6239 GN=suca-1 PE=3 SV=1	0	159.273	68	25	197	25	1	435	47.4	6.35	0		86.8	79.1	79.5	149.3	100.7	104.6	81.8	118.2	0.692047377	0.082464876
59	High	H2KZG6	Acyl CoA DeHydrogenase OS=Caenorhabditis elegans OX=6239 GN=acdh-1 PE=1 SV=1	0	158.157	54	17	224	15	1	427	47.1	6.86	2		103.5	83.2	114.5	81.4	102.5	114.8	100.4	99.56666667	1.008369602	0.95334355
60	High	Q9N4J8	T-complex protein 1 subunit gamma OS=Caenorhabditis elegans OX=6239 GN=cct-3 PE=3 SV=3	0	158.114	48	22	152	22	1	543	60.4	7.85	0		115.9	81.7	106.3	101	89.5	105.6	101.3	98.7	1.026342452	0.828622306
61	High	P50880	60S ribosomal protein L3 OS=Caenorhabditis elegans OX=6239 GN=rpl-3 PE=2 SV=1	0	156.415	46	17	261	17	1	401	45.6	10.4	0		130.8	84.4	120.1	101.4	82.2	81.1	111.7666667	88.23333333	1.266717038	0.203530413
62	High	Q17832	ViGiLN homolog OS=Caenorhabditis elegans OX=6239 GN=vgln-1 PE=1 SV=2	0	156.062	37	36	121	36	1	1220	134.3	6.8	0		79.4	95.1	111.7	109.6	124.8	79.4	95.4	104.6	0.912045889	0.602146922
63	High	E0AHA7	Spectrin beta chain OS=Caenorhabditis elegans OX=6239 GN=unc-70 PE=1 SV=1	0	152.778	21	34	94	34	1	2326	269.3	5.49	0		116.5	100	104.3	52.4	114.9	112	106.9333333	93.1	1.14858575	0.5452953
64	High	Q9U2X0	Protein arginine N-methyltransferase 1 OS=Caenorhabditis elegans OX=6239 GN=prmt-1 PE=1 SV=1	0	149.575	58	18	143	18	1	348	39.7	5.71	0		91.8	92.7	101.8	75.3	119.8	118.6	95.43333333	104.5666667	0.912655403	0.57503969
65	High	F5GUA3	Coatomer subunit gamma OS=Caenorhabditis elegans OX=6239 GN=copg-1 PE=1 SV=1	0	148.403	45	26	98	26	1	885	97.8	5.85	0		117.3	113.8	126.4	67	90.4	85.1	119.1666667	80.83333333	1.474226804	0.008768234
66	High	Q21481	DeHydrogenases, Short chain OS=Caenorhabditis elegans OX=6239 GN=dhs-28 PE=1 SV=1	0	147.965	64	20	171	20	1	436	46.2	8.94	0		107.1	89	132	86	80.9	105.1	109.3666667	90.66666667	1.20625	0.266072872
67	High	Q22235	Endoplasmin homolog OS=Caenorhabditis elegans OX=6239 GN=enpl-1 PE=3 SV=1	0	146.576	45	32	115	30	1	760	87.1	5.06	0		94.2	121.7	164.6	64	94.5	61	126.8333333	73.16666667	1.733485194	0.080949696
68	High	B3WFV9	Anion exchange protein OS=Caenorhabditis elegans OX=6239 GN=abts-1 PE=1 SV=2	0	145.721	28	24	194	24	1	1215	135.3	6.54	0	Phospho [T289; S290; T292; S297; S299; S300]	89.2	98.6	118	120.8	80.9	92.5	101.9333333	98.06666667	1.03942896	0.803840608
69	High	P27639	Eukaryotic initiation factor 4A OS=Caenorhabditis elegans OX=6239 GN=inf-1 PE=2 SV=1	0	145.063	63	20	163	19	1	402	45.4	5.15	1		79.4	98.3	113.9	101.4	110.3	96.7	97.2	102.8	0.945525292	0.629680722
70	High	P54811	Transitional endoplasmic reticulum ATPase homolog 1 OS=Caenorhabditis elegans OX=6239 GN=cdc-48.1 PE=1 SV=1	0	143.646	45	26	122	8	1	809	89.7	5.33	18		123	133.1	168.9	36.8	79.8	58.5	141.6666667	58.36666667	2.427184466	0.011114525
71	High	Q9N4H7	Coatomer subunit alpha OS=Caenorhabditis elegans OX=6239 GN=copa-1 PE=1 SV=2	0	142.057	33	28	123	28	1	1232	137.6	6.65	0		121.5	96.5	113.2	99.2	83.1	86.5	110.4	89.6	1.232142857	0.078136251
72	High	P46563	Fructose-bisphosphate aldolase 2 OS=Caenorhabditis elegans OX=6239 GN=aldo-2 PE=2 SV=1	0	141.185	63	18	112	18	1	366	38.8	7.88	0		98.8	112.4	123.9	67.3	114.2	83.4	111.7	88.3	1.265005663	0.206912478
73	High	G5ECU3	Phosphate carrier protein, mitochondrial OS=Caenorhabditis elegans OX=6239 GN=CELE_F01G4.6 PE=1 SV=1	0	141.125	47	17	262	17	1	387	42.1	8.72	0		110.9	89.8	104.2	82.2	114.6	98.4	101.6333333	98.4	1.032859079	0.787803877
74	High	P98080	Cytochrome b-c1 complex subunit 1, mitochondrial OS=Caenorhabditis elegans OX=6239 GN=ucr-1 PE=3 SV=2	0	140.059	52	20	155	20	1	471	51.7	6.54	0		115.8	77.8	126.1	91.7	87.8	100.8	106.5666667	93.43333333	1.140563682	0.435859794
75	High	P34455	Probable aconitate hydratase, mitochondrial OS=Caenorhabditis elegans OX=6239 GN=aco-2 PE=3 SV=2	0	139.805	34	19	131	19	1	777	84	8.03	0		87.6	97	130.3	71.6	126	87.5	104.9666667	95.03333333	1.104524728	0.656423059
76	High	P54812	Transitional endoplasmic reticulum ATPase homolog 2 OS=Caenorhabditis elegans OX=6239 GN=cdc-48.2 PE=1 SV=2	0	139.717	40	24	111	6	1	810	89.6	5.39	0		124.5	113.8	150.4	18.3	111.6	81.5	129.5666667	70.46666667	1.838694418	0.116220731
77	High	Q20676	Propionyl Coenzyme A Carboxylase Beta subunit OS=Caenorhabditis elegans OX=6239 GN=pccb-1 PE=1 SV=1	0	139.2	59	22	175	22	1	536	58.5	6.65	0		127.9	106.1	134.2	47.1	112.6	72.2	122.7333333	77.3	1.587753342	0.095316048
78	High	P52713	Probable methylmalonate-semialdehyde dehydrogenase [acylating], mitochondrial OS=Caenorhabditis elegans OX=6239 GN=alh-8 PE=3 SV=1	0	138.253	49	16	134	16	1	523	56.4	7.65	0		143.4	123.4	129	39.6	104.3	60.2	131.9333333	68.03333333	1.939245468	0.03301595
79	High	O02640	Probable malate dehydrogenase, mitochondrial OS=Caenorhabditis elegans OX=6239 GN=mdh-2 PE=3 SV=1	0	137.931	68	18	166	18	1	341	35.1	9.38	0		85.1	98.6	133.7	83.5	122.4	76.7	105.8	94.2	1.123142251	0.59844033
80	High	P12456	Tubulin beta-1 chain OS=Caenorhabditis elegans OX=6239 GN=mec-7 PE=2 SV=1	0	136.803	58	21	460	9	1	441	49.2	5.01	0		147.1	130	131.3	53.9	83.1	54.7	136.1333333	63.9	2.130412102	0.00284355
81	High	P23678	Kinesin-like protein unc-104 OS=Caenorhabditis elegans OX=6239 GN=unc-104 PE=1 SV=4	0	136.576	26	31	119	31	1	1584	179.5	7.17	0		90.1	103	114.3	93.7	102.2	96.8	102.4666667	97.56666667	1.05022207	0.545053723
82	High	Q86S66	Nascent polypeptide-associated complex subunit alpha OS=Caenorhabditis elegans OX=6239 GN=icd-2 PE=1 SV=1	0	135.527	60	11	143	4	1	197	22.1	5.06	7		97.5	119	132.6	70	102.3	78.7	116.3666667	83.66666667	1.390836653	0.08053616
83	High	Q93714	Probable isocitrate dehydrogenase [NAD] subunit alpha, mitochondrial OS=Caenorhabditis elegans OX=6239 GN=idha-1 PE=3 SV=3	0	135.236	58	17	158	17	1	358	38.4	7.39	0		110.8	102.6	134.7	55.6	106.7	89.6	116.0333333	83.96666667	1.381897578	0.146663411
84	High	Q18040	Probable ornithine aminotransferase, mitochondrial OS=Caenorhabditis elegans OX=6239 GN=oatr-1 PE=3 SV=3	0	135.1	75	24	123	24	1	422	46.4	8.47	0		135.7	115.1	140	37.5	89.5	82.2	130.2666667	69.73333333	1.868068834	0.028123394
85	High	Q10663	Bifunctional glyoxylate cycle protein OS=Caenorhabditis elegans OX=6239 GN=icl-1 PE=1 SV=2	0	133.601	42	29	111	29	1	968	108.6	6.89	0		156.8	127.9	145.3	51.6	62.3	56.2	143.3333333	56.7	2.52792475	0.000638463
86	High	Q9U2T9	ITSN (Intersectin) family OS=Caenorhabditis elegans OX=6239 GN=itsn-1 PE=1 SV=2	0	132.252	34	30	125	30	1	1085	120.4	5.78	0		84.1	87.6	112	127.7	81.5	107.1	94.56666667	105.4333333	0.896933291	0.533970152
87	High	P48152	40S ribosomal protein S3 OS=Caenorhabditis elegans OX=6239 GN=rps-3 PE=3 SV=1	0	130.317	74	21	193	21	1	247	27.3	9.6	0		79.9	51.3	116	169.1	89.1	94.6	82.4	117.6	0.700680272	0.33141041
88	High	G5EDI2	Reticulon-like protein OS=Caenorhabditis elegans OX=6239 GN=ret-1 PE=1 SV=1	0	129.821	8	18	132	18	1	3303	362.3	4.16	0	Phospho [S2831; T2953; S2965]	102.8	91.7	134.6	93	85.1	92.9	109.7	90.33333333	1.214391144	0.213936026
89	High	Q8I111	Pyruvate dehydrogenase E1 component subunit alpha OS=Caenorhabditis elegans OX=6239 GN=pdha-1 PE=1 SV=1	0	129.746	57	18	150	18	1	414	45.8	7.72	0	Phospho [Y300; S304; S306]	74.9	85	134.5	124.2	95.4	85.9	98.13333333	101.8333333	0.963666121	0.872999325
90	High	O01802	60S ribosomal protein L7 OS=Caenorhabditis elegans OX=6239 GN=rpl-7 PE=3 SV=1	0	128.289	69	22	213	22	1	244	28.1	10.15	0		104.3	87.3	121.2	86.8	109.7	90.7	104.2666667	95.73333333	1.08913649	0.518744417
91	High	O45622	Eukaryotic Release FActor homolog OS=Caenorhabditis elegans OX=6239 GN=erfa-3 PE=1 SV=2	0	123.215	38	15	174	15	1	532	59.1	5.66	0		95.1	99.3	87.9	99.3	116	102.4	94.1	105.9	0.888574127	0.125824599
92	High	P54412	Probable elongation factor 1-gamma OS=Caenorhabditis elegans OX=6239 GN=eef-1G PE=1 SV=1	0	122.87	34	16	151	16	1	398	44.4	6.65	0		71.4	95.6	110.6	108	115.1	99.3	92.53333333	107.4666667	0.861042184	0.29147414
93	High	Q10039	Glycine--tRNA ligase OS=Caenorhabditis elegans OX=6239 GN=gars-1 PE=1 SV=2	0	122.611	41	24	76	24	1	742	84.1	8.16	0		107.5	108.1	164.6	67.8	85.3	66.7	126.7333333	73.26666667	1.729754322	0.054608536
94	High	Q22494	Probable V-type proton ATPase subunit H 2 OS=Caenorhabditis elegans OX=6239 GN=vha-15 PE=3 SV=1	0	121.022	51	19	139	19	1	470	54.2	6.32	0		85.5	83.9	74.8	111.7	130	114.1	81.4	118.6	0.686340641	0.004981043
95	High	Q18678	Probable serine--tRNA ligase, cytoplasmic OS=Caenorhabditis elegans OX=6239 GN=sars-1 PE=3 SV=1	0	121.004	50	19	155	19	1	487	55.2	6.32	0		86.9	95.1	118.8	113.4	77.9	108	100.2666667	99.76666667	1.005011694	0.974338316
96	High	O45012	NucleOLar protein OS=Caenorhabditis elegans OX=6239 GN=nol-58 PE=1 SV=1	0	120.12	47	19	103	19	1	487	54.6	7.14	0		81.6	90.9	122.5	102.2	108.5	94.2	98.33333333	101.6333333	0.967530338	0.812847384
97	High	Q18599	ACEtyl-CoA Regulator OS=Caenorhabditis elegans OX=6239 GN=acer-1 PE=1 SV=3	0	119.835	49	13	109	13	1	471	50.7	8.54	0		100.8	97.1	127.8	76.8	94.7	102.8	108.5666667	91.43333333	1.187386074	0.237765045
98	High	Q9XW17	Cytokinesis, Apoptosis, RNA-associated OS=Caenorhabditis elegans OX=6239 GN=car-1 PE=1 SV=1	0	119.831	50	15	106	15	1	340	37.6	9.17	0	Phospho [S103; S107]	68	125.2	146.5	63	109.1	88.3	113.2333333	86.8	1.30453149	0.382412178
99	High	Q19626	Probable V-type proton ATPase subunit B OS=Caenorhabditis elegans OX=6239 GN=vha-12 PE=3 SV=1	0	119.803	49	17	160	17	1	491	54.7	5.48	0		84.3	93.3	127.5	85.3	117.2	92.4	101.7	98.3	1.034587996	0.84523849
100	High	O17214	Probable fumarate hydratase, mitochondrial OS=Caenorhabditis elegans OX=6239 GN=fum-1 PE=3 SV=1	0	119.333	38	12	74	12	1	501	53.6	7.96	0		132.9	136.1	147.3	30.7	91.2	61.8	138.7666667	61.23333333	2.266194883	0.01258226
101	High	Q9N5B3	Peptidase_M24 domain-containing protein OS=Caenorhabditis elegans OX=6239 GN=CELE_W08E12.7 PE=1 SV=1	0	119.265	64	21	169	20	1	391	43	7.72	1		85.7	76.1	146.1	108.2	102.3	81.7	102.6333333	97.4	1.053730322	0.833540106
102	High	Q9N5U1	Alpha-1,4 glucan phosphorylase OS=Caenorhabditis elegans OX=6239 GN=pygl-1 PE=1 SV=1	0	118.992	31	23	94	23	1	882	101.5	5.83	0		140.9	124.1	138.1	55.5	82.4	59	134.3666667	65.63333333	2.047232098	0.002273371
103	High	Q17624	ARRestin Domain protein OS=Caenorhabditis elegans OX=6239 GN=arrd-25 PE=1 SV=1	0	118.969	43	20	97	20	1	584	64.3	5.07	0	Phospho [S299]	144.8	140.8	130.9	62.7	61.9	59	138.8333333	61.2	2.268518519	5.44E-05
104	High	V6CKR1	Nascent polypeptide-associated complex subunit alpha OS=Caenorhabditis elegans OX=6239 GN=icd-2 PE=1 SV=1	0	118.935	56	9	129	2	1	180	20	5.16	0		53.6	39.4	121.2	184.4	103.6	97.7	71.4	128.5666667	0.555353902	0.203731781
105	High	B7WNA0	Pyruvate kinase OS=Caenorhabditis elegans OX=6239 GN=pyk-1 PE=1 SV=1	0	118.811	28	18	92	17	1	913	100.5	5.35	1	Phospho [T388]	113.4	115.3	140.7	80.2	83.3	67.1	123.1333333	76.86666667	1.601908066	0.010191632
106	High	P12845	Myosin-2 OS=Caenorhabditis elegans OX=6239 GN=myo-2 PE=1 SV=2	0	118.774	17	24	114	18	1	1947	222.9	6.34	0		93.4	89.7	127.7	89.6	131	68.6	103.6	96.4	1.074688797	0.75948819
107	High	Q17971	Uncharacterized protein OS=Caenorhabditis elegans OX=6239 GN=C14C10.5 PE=1 SV=1	0	118.052	19	25	72	25	1	1908	219.7	6.37	0		100.3	90.1	112.5	79.2	111	106.8	100.9666667	99	1.01986532	0.876662158
108	High	P27420	Heat shock 70 kDa protein C OS=Caenorhabditis elegans OX=6239 GN=hsp-3 PE=1 SV=2	0	117.597	35	17	122	9	1	661	73	5.06	5		86.1	96.7	117.9	66.2	149.7	83.4	100.2333333	99.76666667	1.004677581	0.987094178
109	High	Q9TZS5	T-complex protein 1 subunit eta OS=Caenorhabditis elegans OX=6239 GN=cct-7 PE=1 SV=2	0	117.493	50	20	105	20	1	535	58.3	6.48	0	Acetyl [N-Term]	101.2	87.7	105.1	92.2	105.2	108.7	98	102.0333333	0.960470434	0.609025862
110	High	P41988	T-complex protein 1 subunit alpha OS=Caenorhabditis elegans OX=6239 GN=cct-1 PE=3 SV=2	0	117.465	48	19	105	19	1	549	58.8	6.49	0		121.2	106.3	120.4	72	96.3	83.9	115.9666667	84.06666667	1.379460745	0.020066255
111	High	Q9U302	Polyadenylate-binding protein OS=Caenorhabditis elegans OX=6239 GN=pab-1 PE=1 SV=1	0	116.465	43	19	107	16	1	646	71.6	9.03	3		105.5	96.9	124.2	79.3	107.6	86.6	108.8666667	91.16666667	1.194149909	0.204880792
112	High	Q564Q1	UDP-glucose 4-epimerase OS=Caenorhabditis elegans OX=6239 GN=gale-1 PE=1 SV=1	0	116.363	66	13	74	13	1	349	37.9	6.24	0		135.7	117.6	114.4	83.6	80	68.8	122.5666667	77.46666667	1.582185886	0.004849736
113	High	P91917	Obg-like ATPase 1 OS=Caenorhabditis elegans OX=6239 GN=ola-1 PE=3 SV=1	0	115.475	72	21	125	21	1	395	44.3	6.89	0		109.4	108.2	130.9	93.7	91.2	66.5	116.1666667	83.8	1.386237072	0.046787749
114	High	Q95XJ0	Uncharacterized protein OS=Caenorhabditis elegans OX=6239 GN=CELE_Y69A2AR.18 PE=1 SV=1	0	115.236	43	15	150	15	1	299	32.4	9.04	0		71.3	69.2	88.2	106.6	130.6	134	76.23333333	123.7333333	0.616109914	0.010672141
115	High	P34575	Probable citrate synthase, mitochondrial OS=Caenorhabditis elegans OX=6239 GN=cts-1 PE=3 SV=1	0	114.668	46	16	251	16	1	468	51.5	7.84	0		111.2	98.2	114.6	89.3	102.4	84.3	108	92	1.173913043	0.095235385
116	High	Q9GZH4	Dolichyl-diphosphooligosaccharide--protein glycosyltransferase subunit 1 OS=Caenorhabditis elegans OX=6239 GN=ribo-1 PE=3 SV=2	0	113.899	49	23	98	23	1	586	65.7	6.93	0		110.4	91.6	107.9	65.7	120.9	103.5	103.3	96.7	1.068252327	0.722636797
117	High	Q9U238	TRanslocon-Associated Protein OS=Caenorhabditis elegans OX=6239 GN=trap-4 PE=1 SV=1	0	113.748	67	7	133	7	1	159	17.4	7.36	0		105.8	102.5	124.2	41.9	113.1	112.5	110.8333333	89.16666667	1.242990654	0.42783022
118	High	Q20684	Galectin OS=Caenorhabditis elegans OX=6239 GN=lec-2 PE=1 SV=2	0	113.181	12	14	131	14	1	1245	131.9	4.37	0		207.5	188.2	129.6	17.3	34.2	23.1	175.1	24.86666667	7.04155496	0.003292337
119	High	Q23315	Glutamyl(E) Amino-acyl tRNA Synthetase OS=Caenorhabditis elegans OX=6239 GN=ears-1 PE=1 SV=1	0	112.503	35	25	96	25	1	1149	125.1	8.7	0		133.3	91	139.2	79.5	84.1	72.8	121.1666667	78.8	1.537648054	0.052545346
120	High	O17915	GTP-binding nuclear protein ran-1 OS=Caenorhabditis elegans OX=6239 GN=ran-1 PE=1 SV=1	0	111.288	62	12	131	12	1	215	24.2	7.44	0		120.4	83.8	108.8	71.2	80	135.8	104.3333333	95.66666667	1.090592334	0.724649856
121	High	Q9U2Z1	Protein transport protein SEC23 OS=Caenorhabditis elegans OX=6239 GN=sec-23 PE=1 SV=2	0	110.936	38	19	88	19	1	821	89.6	7.21	0		84.7	106.6	121.3	93	103.5	90.9	104.2	95.8	1.087682672	0.499449747
122	High	G5EBP5	Uncharacterized protein OS=Caenorhabditis elegans OX=6239 GN=CELE_ZC247.1 PE=1 SV=1	0	110.399	49	12	78	12	1	4389	496.1	5.17	0		105	97.7	144.7	97	61.2	94.3	115.8	84.16666667	1.375841584	0.164102348
123	High	P54889	Probable delta-1-pyrroline-5-carboxylate synthase OS=Caenorhabditis elegans OX=6239 GN=alh-13 PE=3 SV=2	0	109.838	29	17	101	17	1	802	86.6	6.92	0		86.9	80.4	102.4	92.1	123.1	115.1	89.9	110.1	0.816530427	0.149843888
124	High	U4PBJ9	FiLamiN (Actin binding protein) homolog OS=Caenorhabditis elegans OX=6239 GN=fln-1 PE=1 SV=1	0	109.232	16	25	85	25	1	2259	246.4	6.33	0		115.5	110.8	115	66.9	86.1	105.8	113.7666667	86.26666667	1.31877898	0.072170694
125	High	Q03577	Aspartate--tRNA ligase, cytoplasmic OS=Caenorhabditis elegans OX=6239 GN=dars-1 PE=3 SV=1	0	108.132	55	23	128	23	1	531	59.9	6.44	0		83	92.5	121.6	99.3	96.9	106.8	99.03333333	101	0.980528053	0.87765051
126	High	Q9N3X2	40S ribosomal protein S4 OS=Caenorhabditis elegans OX=6239 GN=rps-4 PE=1 SV=1	0	107.887	63	20	298	20	1	259	29	10.46	0		64.1	63.6	101.9	192.5	82.1	95.8	76.53333333	123.4666667	0.61987041	0.273268585
127	High	P02567	Myosin-1 OS=Caenorhabditis elegans OX=6239 GN=myo-1 PE=1 SV=3	0	107.802	15	27	110	16	1	1938	223.2	6.07	1		102.9	84.3	134	95.8	100.7	82.3	107.0666667	92.93333333	1.152080344	0.413618451
128	High	P48158	60S ribosomal protein L23 OS=Caenorhabditis elegans OX=6239 GN=rpl-23 PE=3 SV=1	0	107.516	74	15	251	15	1	140	14.9	10.54	0		86.1	83.9	124.2	87.3	128.3	90.2	98.06666667	101.9333333	0.96206671	0.845404279
129	High	A0A0K3AUJ9	PeRoxireDoXin OS=Caenorhabditis elegans OX=6239 GN=prdx-2 PE=1 SV=1	0	107.342	73	11	112	11	1	201	22.4	6.11	0		122.2	86.9	101.6	102.8	77.4	109.1	103.5666667	96.43333333	1.073971656	0.639422893
130	High	P11141	Heat shock 70 kDa protein F, mitochondrial OS=Caenorhabditis elegans OX=6239 GN=hsp-6 PE=1 SV=2	0	107.303	39	19	92	19	1	657	70.8	6.2	0		82	100.6	96	59	164.4	97.9	92.86666667	107.1	0.867102397	0.672655181
131	High	O44906	Phosphoenolypyruvate CarboxyKinase OS=Caenorhabditis elegans OX=6239 GN=pck-1 PE=1 SV=2	0	107.274	48	22	130	18	1	651	73.2	6.47	0		129.6	126.5	134.8	52.6	90.3	66.2	130.3	69.7	1.869440459	0.005808738
132	High	Q966C6	60S ribosomal protein L7a OS=Caenorhabditis elegans OX=6239 GN=rpl-7A PE=1 SV=3	0	107.249	57	22	144	22	1	265	30.2	10.83	0		76.2	71.1	96.6	110.3	129.2	116.6	81.3	118.7	0.684919966	0.017414745
133	High	P17329	Glyceraldehyde-3-phosphate dehydrogenase 2 OS=Caenorhabditis elegans OX=6239 GN=gpd-2 PE=3 SV=2	0	106.685	50	15	155	10	1	341	36.4	7.27	5		88.9	71.7	90.7	118.2	122.8	107.7	83.76666667	116.2333333	0.7206768	0.012506455
134	High	Q95Y90	60S ribosomal protein L9 OS=Caenorhabditis elegans OX=6239 GN=rpl-9 PE=3 SV=1	0	106.064	56	10	179	10	1	189	21.5	10.08	0		97	108.9	119.5	102.1	86.9	85.6	108.4666667	91.53333333	1.184996358	0.113529173
135	High	Q9BKU3	Eukaryotic Initiation Factor OS=Caenorhabditis elegans OX=6239 GN=eif-2alpha PE=1 SV=2	0	105.462	52	14	96	14	1	342	38.9	4.77	0		126.9	101.8	127.7	73.2	105.9	64.5	118.8	81.2	1.463054187	0.068711502
136	High	P12844	Myosin-3 OS=Caenorhabditis elegans OX=6239 GN=myo-3 PE=2 SV=1	0	104.442	16	24	80	21	1	1969	225.4	5.66	0		77.3	80.8	109.5	91.8	150.3	90.2	89.2	110.7666667	0.805296419	0.387252791
137	High	P47991	60S ribosomal protein L6 OS=Caenorhabditis elegans OX=6239 GN=rpl-6 PE=1 SV=1	0	104.132	57	16	275	16	1	217	24.3	10.99	0		110.1	111.1	123.8	80.4	91.7	83	115	85.03333333	1.352410819	0.005799645
138	High	G5EBK3	ERM-1B OS=Caenorhabditis elegans OX=6239 GN=erm-1 PE=1 SV=1	0	102.883	36	19	100	19	1	564	66	6.65	0		103.5	106.8	118.6	99.9	88.3	82.9	109.6333333	90.36666667	1.213205459	0.047066433
139	High	Q9TYL9	Coatomer subunit beta OS=Caenorhabditis elegans OX=6239 GN=copb-1 PE=1 SV=1	0	102.433	33	21	66	21	1	971	107.5	5.69	0		143.2	113.7	123.4	73.2	80.2	66.3	126.7666667	73.23333333	1.730996814	0.004999173
140	High	Q09475	Uncharacterized helicase C28H8.3 OS=Caenorhabditis elegans OX=6239 GN=C28H8.3 PE=3 SV=2	0	101.729	18	22	60	22	1	1714	194	6.79	0		139.2	82.1	121.2	85.1	79.6	92.7	114.1666667	85.8	1.330613831	0.175958355
141	High	Q20168	Probable coatomer subunit beta' OS=Caenorhabditis elegans OX=6239 GN=copb-2 PE=3 SV=3	0	101.102	33	21	90	21	1	1000	111	5.1	0		115.4	116	157.2	62.8	76	72.7	129.5333333	70.5	1.837352246	0.014829972
142	High	A0A2C9C377	AMP deaminase OS=Caenorhabditis elegans OX=6239 GN=ampd-1 PE=1 SV=1	0	98.803	28	19	68	19	1	948	108.2	7.47	0		116.6	111.6	126.8	59	85.2	100.8	118.3333333	81.66666667	1.448979592	0.047693361
143	High	O44400	Protein F37C4.5 OS=Caenorhabditis elegans OX=6239 GN=F37C4.5 PE=1 SV=3	0	98.706	37	14	84	14	1	556	61.4	5.68	0		113	87.4	109.9	69.5	103.5	116.7	103.4333333	96.56666667	1.071108043	0.693624484
144	High	Q18990	CAD protein OS=Caenorhabditis elegans OX=6239 GN=pyr-1 PE=1 SV=2	0	98.519	19	25	68	25	1	2198	242.4	6.42	0		92.6	113	111.7	76.5	111.8	94.3	105.7666667	94.2	1.122788393	0.394578048
145	High	Q965S8	Eukaryotic translation initiation factor 3 subunit I OS=Caenorhabditis elegans OX=6239 GN=eif-3.I PE=3 SV=2	0	98.202	55	14	94	14	1	327	36.9	5.54	0		110.3	95.1	123.5	83.7	94.6	92.7	109.6333333	90.33333333	1.213653137	0.095107021
146	High	O45418	Peptidylprolyl isomerase OS=Caenorhabditis elegans OX=6239 GN=fkb-6 PE=1 SV=1	0	98.001	46	18	113	18	1	431	48	5.8	0		68.6	112.3	128.7	87.8	104.8	97.8	103.2	96.8	1.066115702	0.74813565
147	High	B3WFT8	Uncharacterized protein OS=Caenorhabditis elegans OX=6239 GN=C14F11.4 PE=1 SV=1	0	96.683	41	15	91	15	1	384	43.1	9.45	0	Phospho [S318; S324]	98.2	88.1	148.7	53.1	105.1	106.8	111.6666667	88.33333333	1.264150943	0.41574953
148	High	O44549	Acyl CoA DeHydrogenase OS=Caenorhabditis elegans OX=6239 GN=acdh-3 PE=1 SV=1	0	96.619	46	15	115	13	1	419	45.7	7.77	0		152.5	83.9	127	95.9	68.3	72.4	121.1333333	78.86666667	1.535925613	0.12438653
149	High	O02328	Eukaryotic translation initiation factor 3 subunit C OS=Caenorhabditis elegans OX=6239 GN=eif-3.C PE=3 SV=2	0	95.785	26	20	75	20	1	898	103.8	6.1	0		89.8	78.7	104.9	116.6	117.2	92.9	91.13333333	108.9	0.836853382	0.182545828
150	High	Q95XR0	Eukaryotic Initiation Factor OS=Caenorhabditis elegans OX=6239 GN=eif-2gamma PE=1 SV=1	0	95.647	52	18	134	18	1	469	51.2	8.75	0		108.6	83.7	109.5	103.9	82.8	111.5	100.6	99.4	1.012072435	0.92545766
151	High	G5EFU2	Adenine Nucleotide Translocator OS=Caenorhabditis elegans OX=6239 GN=ant-1.4 PE=1 SV=1	0	95.22	42	12	254	3	1	313	34.3	9.77	0		128.4	245.7	117.1	47.5	9.9	51.4	163.7333333	36.26666667	4.514705882	0.041914012
152	High	Q01630	Protein unc-33 OS=Caenorhabditis elegans OX=6239 GN=unc-33 PE=2 SV=1	0	95.113	32	16	75	16	1	854	90.8	5.12	0	Phospho [S299]	103	89.3	156.9	107.2	78	65.5	116.4	83.56666667	1.39289988	0.243912159
153	High	P46550	T-complex protein 1 subunit zeta OS=Caenorhabditis elegans OX=6239 GN=cct-6 PE=1 SV=1	0	94.293	41	18	110	18	1	539	58.9	6.28	0		114.3	105.8	120.1	112.3	82.8	64.8	113.4	86.63333333	1.308964987	0.137707622
154	High	P48154	40S ribosomal protein S3a OS=Caenorhabditis elegans OX=6239 GN=rps-1 PE=3 SV=2	0	94.207	54	17	112	17	1	257	28.9	9.6	0		47.9	61.8	107.5	135.9	111.5	135.4	72.4	127.6	0.567398119	0.04886059
155	High	B1V8A0	Endophilin-A homolog OS=Caenorhabditis elegans OX=6239 GN=unc-57 PE=1 SV=1	0	93.528	48	12	76	12	1	381	42.8	6.1	0		96.5	134.1	122	97.1	67.6	82.8	117.5333333	82.5	1.424646465	0.066299194
156	High	Q22053	rRNA 2'-O-methyltransferase fibrillarin OS=Caenorhabditis elegans OX=6239 GN=fib-1 PE=2 SV=1	0	92.426	38	12	93	12	1	352	36.4	10.26	0		126.4	91.7	95.3	61	136.5	89.1	104.4666667	95.53333333	1.093510119	0.73519693
157	High	Q19969	Importin subunit alpha-3 OS=Caenorhabditis elegans OX=6239 GN=ima-3 PE=1 SV=2	0	90.677	31	8	82	8	1	514	56.1	4.83	0		118.2	158.4	154	30.6	88.5	50.3	143.5333333	56.46666667	2.541912633	0.014851615
158	High	G5EC98	CTP synthase OS=Caenorhabditis elegans OX=6239 GN=ctps-1 PE=1 SV=1	0	90.14	31	16	66	16	1	672	75.2	6.35	0		65.2	78.2	157.6	105.9	96.4	96.7	100.3333333	99.66666667	1.006688963	0.982787836
159	High	Q19722	Asparagine--tRNA ligase, cytoplasmic OS=Caenorhabditis elegans OX=6239 GN=nars-1 PE=3 SV=1	0	90.097	47	21	94	21	1	545	61.1	6.33	0		102.8	113.3	127.4	64.1	104.6	87.8	114.5	85.5	1.339181287	0.102426168
160	High	P52015	Peptidyl-prolyl cis-trans isomerase 7 OS=Caenorhabditis elegans OX=6239 GN=cyn-7 PE=1 SV=2	0	90.028	75	11	138	6	1	171	18.4	8.44	1		83.9	91.4	159.5	41.3	156.5	67.6	111.6	88.46666667	1.261492087	0.613894822
161	High	P53585	Probable ATP-citrate synthase OS=Caenorhabditis elegans OX=6239 GN=acly-1 PE=3 SV=1	0	89.738	26	19	63	19	1	1106	121.5	7.05	0		148.3	136	143.7	46.8	72.5	52.6	142.6666667	57.3	2.489819663	0.000570439
162	High	Q20206	Ribosomal Protein, Small subunit OS=Caenorhabditis elegans OX=6239 GN=rps-11 PE=1 SV=1	0	89.482	59	13	154	13	1	155	17.7	10.46	0		68	60.6	134.6	165.6	81.1	90.2	87.73333333	112.3	0.781240724	0.528628339
163	High	Q9N4I4	60S ribosomal protein L10a OS=Caenorhabditis elegans OX=6239 GN=rpl-1 PE=3 SV=1	0	88.674	49	10	121	10	1	216	24.1	9.92	0		97.6	79.2	116.5	79.9	137.7	89.1	97.76666667	102.2333333	0.956309097	0.84133804
164	High	O45934	Uncharacterized protein OS=Caenorhabditis elegans OX=6239 GN=CELE_Y43F4B.5 PE=1 SV=1	0	88.175	36	15	88	15	1	595	66.5	6.18	0		136.6	127.8	146.3	50.9	83.1	55.4	136.9	63.13333333	2.16842661	0.002936138
165	High	P48150	40S ribosomal protein S14 OS=Caenorhabditis elegans OX=6239 GN=rps-14 PE=3 SV=1	0	87.989	51	10	111	10	1	152	16.2	10.4	0		64.9	49.9	85.7	185.3	106.3	107.9	66.83333333	133.1666667	0.501877347	0.077333821
166	High	O01504	60S acidic ribosomal protein P2 OS=Caenorhabditis elegans OX=6239 GN=C37A2.7 PE=3 SV=2	0	87.461	82	8	76	8	1	107	10.8	4.68	0		113.3	80.1	60.2	75.9	171.3	99.2	84.53333333	115.4666667	0.732101617	0.396757583
167	High	O44480	60S ribosomal protein L18a OS=Caenorhabditis elegans OX=6239 GN=rpl-20 PE=3 SV=2	0	87.432	58	13	163	13	1	180	20.9	10.37	0		120.6	75.2	120.6	91.2	93.7	98.8	105.4666667	94.56666667	1.115262601	0.515496945
168	High	Q19278	3-hydroxyisobutyryl-CoA hydrolase, mitochondrial OS=Caenorhabditis elegans OX=6239 GN=hach-1 PE=1 SV=1	0	87.391	50	16	58	16	1	386	42.7	8.63	0		80.6	113.7	144.6	66.1	101.3	93.7	112.9666667	87.03333333	1.297970126	0.291294015
169	High	Q22620	Prolyl Amino-acyl tRNA Synthetase OS=Caenorhabditis elegans OX=6239 GN=pars-1 PE=1 SV=1	0	87.264	42	19	80	19	1	581	65.8	7.62	0		96.6	102	135.2	81.1	93.5	91.6	111.2666667	88.73333333	1.253944403	0.149920743
170	High	Q9NAD6	Signal transducer and activator of transcription 1 OS=Caenorhabditis elegans OX=6239 GN=sta-1 PE=1 SV=2	0	86.98	30	17	95	17	1	706	80.5	6.54	0	Acetyl [N-Term]	93.4	135.5	105.4	91.1	71	103.6	111.4333333	88.56666667	1.258185924	0.219346064
171	High	P51403	40S ribosomal protein S2 OS=Caenorhabditis elegans OX=6239 GN=rps-2 PE=3 SV=1	0	86.966	49	15	110	15	1	272	28.9	10.11	0		68.2	52	92	89.5	156.9	141.4	70.73333333	129.2666667	0.547189273	0.067111707
172	High	Q21276	Nucleolar protein 56 OS=Caenorhabditis elegans OX=6239 GN=nol-56 PE=3 SV=1	0	86.6	49	16	62	16	1	486	54.5	8.56	0		104.4	121.3	123	54	129	68.3	116.2333333	83.76666667	1.38758456	0.243316562
173	High	O45181	RRM domain-containing protein OS=Caenorhabditis elegans OX=6239 GN=CELE_K07H8.10 PE=1 SV=1	0	86.431	17	14	148	14	1	798	86.8	4.77	0		69.4	92	101.9	113.7	112.6	110.5	87.76666667	112.2666667	0.781769596	0.064299389
174	High	G5EFG4	ABC transporter, class F OS=Caenorhabditis elegans OX=6239 GN=abcf-2 PE=1 SV=1	0	85.758	40	19	80	19	1	622	70.3	6.77	0		78.3	86.8	105.3	115.6	98	116	90.13333333	109.8666667	0.82038835	0.118012198
175	High	H2L2C2	SIPA (Vertebrate Signal-Induced Proliferation-Associated) homolog OS=Caenorhabditis elegans OX=6239 GN=sipa-1 PE=1 SV=1	0	85.248	25	17	73	17	1	997	111.7	7.14	0		103.4	99.1	118.3	113.7	57.9	107.6	106.9333333	93.06666667	1.148997135	0.497472959
176	High	Q09533	60S ribosomal protein L10 OS=Caenorhabditis elegans OX=6239 GN=rpl-10 PE=3 SV=1	0	85.127	50	13	190	13	1	214	24.7	10.35	0		52.4	72.9	113.8	143.9	112.5	104.5	79.7	120.3	0.662510391	0.134496625
177	High	Q9XTI0	Probable 3-hydroxyisobutyrate dehydrogenase, mitochondrial OS=Caenorhabditis elegans OX=6239 GN=B0250.5 PE=3 SV=1	0	84.983	69	15	67	15	1	299	31.2	8.05	0		110.8	98.4	108.1	65.8	147.9	69	105.7666667	94.23333333	1.122391227	0.692435343
178	High	P46769	40S ribosomal protein SA OS=Caenorhabditis elegans OX=6239 GN=rps-0 PE=1 SV=3	0	84.276	63	13	121	13	1	276	30.7	5.69	0		100.3	70.3	114.4	100.8	116	98.1	95	104.9666667	0.905049222	0.519965858
179	High	Q17693	Probable methylenetetrahydrofolate reductase OS=Caenorhabditis elegans OX=6239 GN=mthf-1 PE=3 SV=2	0	83.944	41	15	68	15	1	663	75.4	5.41	0		147.5	115.1	179.7	37	75.8	44.8	147.4333333	52.53333333	2.806472081	0.012693977
180	High	P41932	14-3-3-like protein 1 OS=Caenorhabditis elegans OX=6239 GN=par-5 PE=1 SV=2	0	83.529	61	12	99	8	1	248	28.2	4.81	4		82.2	90.2	111.1	83.8	124	108.6	94.5	105.4666667	0.896017699	0.492612943
181	High	Q20780	ALdehyde deHydrogenase OS=Caenorhabditis elegans OX=6239 GN=alh-1 PE=1 SV=3	0	83.116	54	17	86	17	1	510	55	7.53	0		100.5	101.3	204.2	63.3	68.6	62.1	135.3333333	64.66666667	2.092783505	0.109841565
182	High	G5EGJ5	Receptor-type tyrosine-protein phosphatase-like ida-1 OS=Caenorhabditis elegans OX=6239 GN=ida-1 PE=1 SV=1	0	82.621	25	14	75	14	1	767	86.7	4.78	0	Phospho [T411; T413]	143.1	81.8	109	140.6	97.5	28	111.3	88.7	1.254791432	0.577163681
183	High	P20163	Endoplasmic reticulum chaperone BiP homolog OS=Caenorhabditis elegans OX=6239 GN=hsp-4 PE=1 SV=2	0	82.327	22	13	91	5	1	657	72.2	5.14	0		78.8	90.6	116.3	56.5	184.7	73	95.23333333	104.7333333	0.909293444	0.831197611
184	High	P48156	40S ribosomal protein S8 OS=Caenorhabditis elegans OX=6239 GN=rps-8 PE=3 SV=1	0	81.958	62	11	80	11	1	208	23.7	10.55	0		93.3	95.9	109.6	105.7	94.3	101.3	99.6	100.4333333	0.991702622	0.897070679
185	High	Q93615	Probable electron transfer flavoprotein subunit alpha, mitochondrial OS=Caenorhabditis elegans OX=6239 GN=F27D4.1 PE=3 SV=2	0	81.874	51	11	53	11	1	332	34.4	9.19	0		130.7	110.7	132.5	59.5	94.1	72.5	124.6333333	75.36666667	1.653693056	0.015939743
186	High	P47208	T-complex protein 1 subunit delta OS=Caenorhabditis elegans OX=6239 GN=cct-4 PE=2 SV=1	0	81.743	55	17	50	17	1	540	58.4	6.55	0		109.5	115.8	114.1	61.3	123.3	76	113.1333333	86.86666667	1.302379125	0.234862663
187	High	Q9U217	Fatty Acid Amide Hydrolase homolog OS=Caenorhabditis elegans OX=6239 GN=faah-4 PE=1 SV=1	0	81.57	30	11	32	11	1	647	71.7	6.04	0		137	92.3	78	160.8	71.8	60.1	102.4333333	97.56666667	1.049880424	0.900164833
188	High	Q20005	Uncharacterized protein OS=Caenorhabditis elegans OX=6239 GN=CELE_F35A5.8 PE=1 SV=1	0	81.029	49	12	59	12	1	366	40.7	6.06	0		145.8	133.7	129.7	58.8	74.7	57.3	136.4	63.6	2.144654088	0.000591398
189	High	G5EDV3	C. Elegans Y-box OS=Caenorhabditis elegans OX=6239 GN=cey-4 PE=1 SV=1	0	81.018	40	10	69	10	1	294	32.4	9.5	0		73.6	81.1	104.1	143.9	97.9	99.4	86.26666667	113.7333333	0.758499414	0.194858741
190	High	Q27389	60S ribosomal protein L13a OS=Caenorhabditis elegans OX=6239 GN=rpl-16 PE=2 SV=1	0	80.857	46	14	161	14	1	202	23	10.76	0		69	80.3	117.4	140.4	85.9	107.1	88.9	111.1333333	0.799940012	0.360912346
191	High	P27798	Calreticulin OS=Caenorhabditis elegans OX=6239 GN=crt-1 PE=1 SV=1	0	80.707	43	14	64	14	1	395	45.6	4.7	0		87.5	88.1	159.5	74.3	126.9	63.7	111.7	88.3	1.265005663	0.490675237
192	High	G5ED07	Protein disulfide-isomerase OS=Caenorhabditis elegans OX=6239 GN=pdi-3 PE=1 SV=1	0	79.983	30	14	102	14	1	488	54.9	6.33	0		97.6	108.1	126.9	91.7	97.8	77.8	110.8666667	89.1	1.2442948	0.104844829
193	High	Q20585	26S proteasome non-ATPase regulatory subunit 6 OS=Caenorhabditis elegans OX=6239 GN=rpn-7 PE=2 SV=1	0	79.821	51	18	57	18	1	410	47.6	6.81	0		86.7	101.8	103.3	81.3	100	126.9	97.26666667	102.7333333	0.9467878	0.720894916
194	High	Q9GYS8	Phenylalanyl Amino-acyl tRNA Synthetase OS=Caenorhabditis elegans OX=6239 GN=fars-1 PE=1 SV=1	0	79.584	31	12	53	12	1	552	62.7	6.61	0		131.4	120.4	127.4	38.1	132.3	50.4	126.4	73.6	1.717391304	0.150472993
195	High	Q95ZN7	Glycylpeptide N-tetradecanoyltransferase OS=Caenorhabditis elegans OX=6239 GN=nmt-1 PE=1 SV=1	0	78.947	43	14	93	14	1	452	51.1	7.8	0		138.3	126.6	110.5	60.5	88.8	75.4	125.1333333	74.9	1.670672007	0.01190752
196	High	Q19554	ABC transporter, class F OS=Caenorhabditis elegans OX=6239 GN=abcf-1 PE=1 SV=1	0	78.944	35	17	55	17	1	622	69.1	6.33	0		77.7	97.4	136.7	98.7	90	99.4	103.9333333	96.03333333	1.082263103	0.676839011
197	High	O17071	Probable 26S proteasome regulatory subunit 10B OS=Caenorhabditis elegans OX=6239 GN=rpt-4 PE=1 SV=2	0	78.507	44	13	62	13	1	406	45.8	7.68	0		126.6	114	144.1	70.5	88.2	56.5	128.2333333	71.73333333	1.787639405	0.011137186
198	High	P52819	60S ribosomal protein L22 OS=Caenorhabditis elegans OX=6239 GN=rpl-22 PE=1 SV=3	0	78.235	69	12	118	12	1	130	14.9	9.8	0	Phospho [S127]	111.1	71.7	138.6	80.7	89	109	107.1333333	92.9	1.153211338	0.537897688
199	High	Q19007	Nucleosome Assembly Protein OS=Caenorhabditis elegans OX=6239 GN=nap-1 PE=1 SV=1	0	78.02	47	10	129	10	1	316	35.6	4.64	0		86.7	102.2	128.2	105.9	100.7	76.3	105.7	94.3	1.120890774	0.493901923
200	High	Q27527	Enolase OS=Caenorhabditis elegans OX=6239 GN=enol-1 PE=1 SV=3	0	77.895	49	13	54	13	1	434	46.6	5.86	0		156	92.5	57.3	58.7	162.2	73.3	101.9333333	98.06666667	1.03942896	0.933228644
201	High	Q23500	Probable cytoplasmic aconitate hydratase OS=Caenorhabditis elegans OX=6239 GN=aco-1 PE=1 SV=1	0	77.847	38	22	87	22	1	887	96.6	5.74	0		84.4	81	126.2	95.5	120.3	92.5	97.2	102.7666667	0.945831982	0.7596752
202	High	Q8WQC9	Dynamin-Related Protein OS=Caenorhabditis elegans OX=6239 GN=drp-1 PE=1 SV=1	0	77.799	34	16	39	16	1	712	79.9	6.57	0		163.9	113.7	142.9	48	69.7	61.9	140.1666667	59.86666667	2.341314031	0.007195837
203	High	P34339	Eukaryotic translation initiation factor 3 subunit A OS=Caenorhabditis elegans OX=6239 GN=egl-45 PE=3 SV=1	0	77.68	23	20	71	20	1	1076	124.3	9.04	0		105	122.3	123.2	77.4	83.3	88.8	116.8333333	83.16666667	1.404809619	0.007658005
204	High	B3CJ34	GCN (Yeast General Control Nondrepressible) homolog OS=Caenorhabditis elegans OX=6239 GN=gcn-1 PE=1 SV=2	0	77.432	10	21	65	21	1	2651	291.4	6.18	0		88.7	103.7	125.7	60	143.8	78.1	106.0333333	93.96666667	1.128414331	0.684884599
205	High	P49180	60S ribosomal protein L35a OS=Caenorhabditis elegans OX=6239 GN=rpl-33 PE=1 SV=3	0	76.292	56	13	176	13	1	124	13.8	11.25	0		82	80.1	107.2	137.8	78.6	114.4	89.76666667	110.2666667	0.814087062	0.348096114
206	High	O45552	ACetyl-CoA Acyltransferase 2 homolog OS=Caenorhabditis elegans OX=6239 GN=acaa-2 PE=1 SV=2	0	75.606	53	11	40	11	1	394	41.3	8.98	0		94.7	104.2	93.3	81.6	180.5	45.8	97.4	102.6333333	0.949009419	0.90324856
207	High	Q4TT88	Puromycin-sensitive aminopeptidase OS=Caenorhabditis elegans OX=6239 GN=pam-1 PE=1 SV=1	0	75.413	29	17	55	17	1	948	107.1	6.65	0		84.9	94.3	166.5	74.1	105.6	74.5	115.2333333	84.73333333	1.359952793	0.334326574
208	High	A0A4V0IKJ4	RaBConnectin related OS=Caenorhabditis elegans OX=6239 GN=rbc-1 PE=4 SV=1	0	74.89	10	17	48	17	1	3029	338.9	6.13	0		123.1	88.2	106.8	92.3	95.2	94.3	106.0333333	93.93333333	1.128814762	0.29780116
209	High	Q8MXR6	Homologous to Drosophila SQD (Squid) protein OS=Caenorhabditis elegans OX=6239 GN=sqd-1 PE=1 SV=1	0	74.392	38	9	63	9	1	305	33.4	8.78	0		106.7	105.9	126.3	46.3	122.6	92.2	112.9666667	87.03333333	1.297970126	0.325484903
210	High	Q9N4M4	Nuclear anchorage protein 1 OS=Caenorhabditis elegans OX=6239 GN=anc-1 PE=1 SV=3	0	74.336	18	17	61	17	1	8545	955.9	4.84	0		82.2	86.3	114.7	105.8	122.5	88.6	94.4	105.6333333	0.893657305	0.471679658
211	High	P34500	Transthyretin-like protein 2 OS=Caenorhabditis elegans OX=6239 GN=ttr-2 PE=1 SV=1	0	73.947	62	9	79	9	1	148	15.7	8.15	0		79.5	208.3	123.1	44.3	92.3	52.5	136.9666667	63.03333333	2.172924379	0.142882369
212	High	P04970	Glyceraldehyde-3-phosphate dehydrogenase 1 OS=Caenorhabditis elegans OX=6239 GN=gpd-1 PE=3 SV=1	0	73.852	54	13	72	1	1	341	36.4	7.88	6		117.9	108	201	58	67.8	47.2	142.3	57.66666667	2.467630058	0.0481532
213	High	H2KZC3	K+/Cl-Cotransporter OS=Caenorhabditis elegans OX=6239 GN=kcc-2 PE=1 SV=2	0	73.799	17	11	74	11	1	1129	124	7.66	0		104.9	98.9	111.7	78.9	129.5	76	105.1666667	94.8	1.109353024	0.590733376
214	High	Q19057	Acyl CoA DeHydrogenase OS=Caenorhabditis elegans OX=6239 GN=acdh-12 PE=1 SV=1	0	73.738	32	13	52	13	1	613	66.1	8.44	0		94.9	125.3	144.8	65.4	79.2	90.4	121.6666667	78.33333333	1.553191489	0.055708442
215	High	P34693	Synaptotagmin-1 OS=Caenorhabditis elegans OX=6239 GN=snt-1 PE=2 SV=1	0	73.574	33	14	78	14	1	441	49.9	5.92	0		120.8	133.2	135	74.2	61.7	75	129.6666667	70.3	1.844476055	0.000665605
216	High	P47207	T-complex protein 1 subunit beta OS=Caenorhabditis elegans OX=6239 GN=cct-2 PE=1 SV=2	0	73.566	33	12	68	12	1	529	56.9	5.92	0		114.2	134.3	125.3	56.2	96.4	73.6	124.6	75.4	1.652519894	0.019409052
217	High	Q19126	ATP Synthase B homolog OS=Caenorhabditis elegans OX=6239 GN=asb-2 PE=1 SV=1	0	73.301	44	13	71	13	1	305	34.9	8.73	0		80.1	89.7	115.8	108.2	110	96.2	95.2	104.8	0.908396947	0.451239898
218	High	O17218	Ribosomal Protein, Small subunit OS=Caenorhabditis elegans OX=6239 GN=rps-22 PE=1 SV=1	0	73.158	70	10	143	10	1	130	14.7	10.42	0		110.3	69.7	79.4	175.4	73.1	92	86.46666667	113.5	0.761820852	0.467735184
219	High	Q7Z1Q3	ALdehyde deHydrogenase OS=Caenorhabditis elegans OX=6239 GN=alh-12 PE=1 SV=1	0	72.63	46	13	54	13	1	499	53.2	5.44	0		128.3	95.1	117.5	69.8	96	93.3	113.6333333	86.36666667	1.315708221	0.100896242
220	High	G5EBH0	1-phosphatidylinositol 4,5-bisphosphate phosphodiesterase beta egl-8 OS=Caenorhabditis elegans OX=6239 GN=egl-8 PE=1 SV=1	0	72.377	15	15	53	15	1	1431	160.8	8.29	0		89	161.9	125.5	59.6	81.7	82.3	125.4666667	74.53333333	1.683363148	0.084703212
221	High	P52011	Peptidyl-prolyl cis-trans isomerase 3 OS=Caenorhabditis elegans OX=6239 GN=cyn-3 PE=1 SV=1	0	72.143	73	11	97	7	1	173	18.5	8.68	4		99.2	93.6	138	60.7	97.1	111.4	110.2666667	89.73333333	1.228826152	0.374437156
222	High	P34540	Kinesin heavy chain OS=Caenorhabditis elegans OX=6239 GN=unc-116 PE=2 SV=2	0	72.076	27	15	52	15	1	815	91.8	6.4	0		84.1	92.6	106.1	143.9	68.8	104.4	94.26666667	105.7	0.89183223	0.639753707
223	High	Q22968	Aminomethyltransferase OS=Caenorhabditis elegans OX=6239 GN=gcst-1 PE=1 SV=1	0	71.753	44	14	69	14	1	402	43.9	8.44	0		82.2	109.4	123.3	125.7	74	85.4	104.9666667	95.03333333	1.104524728	0.642073203
224	High	Q86G90	Nuclear Pore complex Protein OS=Caenorhabditis elegans OX=6239 GN=npp-9 PE=1 SV=1	0	71.015	22	13	75	13	1	884	95.5	6.09	0		92.4	96.4	125.4	115	83.4	87.4	104.7333333	95.26666667	1.099370189	0.546304457
225	High	O17680	Probable S-adenosylmethionine synthase 1 OS=Caenorhabditis elegans OX=6239 GN=sams-1 PE=1 SV=1	0	70.687	47	17	74	15	1	403	43.6	6.48	2		87.7	107.8	123.7	83.7	118.4	78.8	106.4	93.63333333	1.136347455	0.475828757
226	High	Q17770	Protein disulfide-isomerase 2 OS=Caenorhabditis elegans OX=6239 GN=pdi-2 PE=1 SV=1	0	70.374	37	14	65	14	1	493	55.1	4.79	0		56.6	76.6	77.3	73.6	207.9	107.9	70.16666667	129.8	0.540575244	0.218148959
227	High	A0A486WY88	CKA And Striatin Homolog OS=Caenorhabditis elegans OX=6239 GN=cash-1 PE=1 SV=1	0	70.315	26	15	65	15	1	681	75.6	5.24	0	Acetyl [N-Term]	90	91.4	112.2	127.6	76.3	102.5	97.86666667	102.1333333	0.958224543	0.80824085
228	High	O62414	Synaptosomal-associated protein OS=Caenorhabditis elegans OX=6239 GN=ric-4 PE=1 SV=2	0	69.828	69	11	74	11	1	207	23.1	4.68	0		60	122.2	129.8	92.6	83.5	112	104	96.03333333	1.082957306	0.753183525
229	High	Q94010	Uncharacterized protein OS=Caenorhabditis elegans OX=6239 GN=CELE_T08G11.1 PE=1 SV=1	0	68.727	10	20	45	20	1	3212	359.1	6.35	0		95.3	110.7	105.4	85.3	93.7	109.7	103.8	96.23333333	1.078628334	0.42180582
230	High	P17331	Glyceraldehyde-3-phosphate dehydrogenase 4 OS=Caenorhabditis elegans OX=6239 GN=gpd-4 PE=3 SV=1	0	68.709	54	13	69	1	1	341	36.4	7.88	0		133.8	70.7	110.6	35.8	95.7	153.4	105.0333333	94.96666667	1.106002106	0.807265485
231	High	Q95QX5	Uncharacterized protein OS=Caenorhabditis elegans OX=6239 GN=C07A12.7 PE=1 SV=1	0	68.212	45	13	81	13	1	437	48.5	4.93	0		107	105.5	104.1	101.5	100.8	81.1	105.5333333	94.46666667	1.117148906	0.175877192
232	High	Q21408	SPeCtrin OS=Caenorhabditis elegans OX=6239 GN=spc-1 PE=1 SV=2	0	67.924	10	15	41	15	1	2432	282.1	5.44	0		112.4	111.5	128.4	78.8	83.9	85	117.4333333	82.56666667	1.422285022	0.003885321
233	High	A0A2C9C320	L-lactate dehydrogenase OS=Caenorhabditis elegans OX=6239 GN=ldh-1 PE=1 SV=1	0	67.861	52	14	58	14	1	336	36.4	6.9	0		86.7	91.3	94.9	120	100.7	106.5	90.96666667	109.0666667	0.834046455	0.043072524
234	High	Q04908	26S proteasome non-ATPase regulatory subunit 3 OS=Caenorhabditis elegans OX=6239 GN=rpn-3 PE=1 SV=1	0	67.382	38	13	50	13	1	504	57.5	7.49	0		119	94.4	127.7	78.3	85	95.7	113.7	86.33333333	1.316988417	0.070694022
235	High	O01530	Aspartic protease 6 OS=Caenorhabditis elegans OX=6239 GN=asp-6 PE=1 SV=1	0	66.888	26	7	46	7	1	389	41.5	6	0		138.1	89.1	143.6	70.3	92.4	66.6	123.6	76.43333333	1.617095508	0.069023854
236	High	Q95ZQ3	Lysine--tRNA ligase OS=Caenorhabditis elegans OX=6239 GN=kars-1 PE=1 SV=1	0	66.863	23	11	59	11	1	596	67.8	6.51	0		110.7	115.8	137.1	50.9	114.4	71.1	121.2	78.8	1.538071066	0.106227323
237	High	P55956	Aspartic protease 3 OS=Caenorhabditis elegans OX=6239 GN=asp-3 PE=1 SV=3	0	66.747	39	9	62	9	1	398	43.4	5.88	0		154.9	160.2	134.9	20.4	89.2	40.4	150	50	3	0.010187539
238	High	Q95QW0	Eukaryotic translation initiation factor 3 subunit L OS=Caenorhabditis elegans OX=6239 GN=eif-3.L PE=3 SV=1	0	66.736	33	12	54	12	1	537	62.4	5.4	0		101.9	91.8	132.5	89.3	80.5	104	108.7333333	91.26666667	1.19138057	0.280959683
239	High	Q21742	Uncharacterized protein OS=Caenorhabditis elegans OX=6239 GN=CELE_R05F9.6 PE=1 SV=1	0	66.673	35	13	50	13	1	568	61.7	6.49	0		37.7	91.3	111.2	147.9	84	127.8	80.06666667	119.9	0.667778704	0.240739008
240	High	G5EDZ7	CaDmium Responsive OS=Caenorhabditis elegans OX=6239 GN=cdr-4 PE=1 SV=1	0	66.183	40	8	62	6	1	277	32	8.13	2		149.7	111.2	159.2	55.1	65.7	59.2	140.0333333	60	2.333888889	0.00593754
241	High	Q22781	Acyl CoA DeHydrogenase OS=Caenorhabditis elegans OX=6239 GN=acdh-7 PE=1 SV=2	0	65.814	41	11	49	11	1	412	44.6	7.58	0		100.9	98.7	139.3	81.5	94.7	84.9	112.9666667	87.03333333	1.297970126	0.132625453
242	High	P43509	Cathepsin B-like cysteine proteinase 5 OS=Caenorhabditis elegans OX=6239 GN=cpr-5 PE=2 SV=1	0	65.464	31	6	60	6	1	344	37.4	5.74	0		110.1	67.7	123	99.1	97.5	102.6	100.2666667	99.73333333	1.005347594	0.976154998
243	High	Q17761	6-phosphogluconate dehydrogenase, decarboxylating OS=Caenorhabditis elegans OX=6239 GN=T25B9.9 PE=3 SV=2	0	65.431	38	12	66	12	1	484	53.2	6.9	0		91.4	100.9	124.2	104.9	87.3	91.3	105.5	94.5	1.116402116	0.37797195
244	High	Q19202	Apyrase apy-1 OS=Caenorhabditis elegans OX=6239 GN=apy-1 PE=1 SV=2	0	64.75	41	9	59	9	1	355	40.3	6.3	0		139.6	90.2	127.5	74.3	92.7	75.7	119.1	80.9	1.472187886	0.075363289
245	High	P47209	T-complex protein 1 subunit epsilon OS=Caenorhabditis elegans OX=6239 GN=cct-5 PE=2 SV=1	0	64.136	35	12	51	12	1	542	59.4	5.59	0		87	129.2	147	62.4	105.9	68.4	121.0666667	78.9	1.53443177	0.132913898
246	High	Q17525	TEStin (Human testis-derived transcript) homolog OS=Caenorhabditis elegans OX=6239 GN=tes-1 PE=1 SV=1	0	63.834	32	12	38	12	1	465	53.7	6.57	0		82.2	98.5	121.4	113.5	74.2	110.2	100.7	99.3	1.014098691	0.938180753
247	High	Q21351	Ras-Gtpase-activating protein SH3 (Three) domain-Binding Protein OS=Caenorhabditis elegans OX=6239 GN=gtbp-1 PE=1 SV=2	0	63.717	28	10	48	10	1	473	52.4	9.52	0		91.5	104.7	133.2	86.4	111.3	73.1	109.8	90.26666667	1.216395864	0.305460716
248	High	H2KZD5	Chromosome-Segregation and RNAi deficient OS=Caenorhabditis elegans OX=6239 GN=csr-1 PE=1 SV=1	0	63.695	23	15	58	15	1	1030	116.2	8.54	0		127.7	115.8	141.9	65.3	78.1	71.4	128.4666667	71.6	1.794227188	0.002485238
249	High	Q21962	Glycine cleavage system P protein OS=Caenorhabditis elegans OX=6239 GN=gldc-1 PE=1 SV=1	0	63.216	20	12	44	12	1	979	108.8	7.03	0		105.2	127.9	179.1	59.2	70.6	57.9	137.4	62.56666667	2.196057539	0.028118558
250	High	A0A2C9C2Y0	Uncharacterized protein OS=Caenorhabditis elegans OX=6239 GN=unc-108 PE=1 SV=1	0	62.935	60	10	48	10	1	223	24.5	7.02	0		145.8	136.1	146.5	43.2	67.4	61	142.8	57.2	2.496503497	0.000428022
251	High	Q94230	Pur alpha Like Protein OS=Caenorhabditis elegans OX=6239 GN=plp-1 PE=1 SV=1	0	62.903	63	14	87	14	1	226	25.5	9.26	0		78.7	86.3	116.3	115.3	89.2	114.2	93.76666667	106.2333333	0.882648259	0.432414353
252	High	P91374	60S ribosomal protein L15 OS=Caenorhabditis elegans OX=6239 GN=rpl-15 PE=3 SV=1	0	62.902	27	7	165	7	1	204	24.1	11.63	0		117.9	77.4	92.1	103.9	101	107.6	95.8	104.1666667	0.91968	0.523731956
253	High	O45011	Uncharacterized protein OS=Caenorhabditis elegans OX=6239 GN=CELE_W10C8.5 PE=1 SV=1	0	62.38	43	13	74	13	1	399	44.7	9.01	0		143.2	120.8	129.2	48.2	87.3	71.3	131.0666667	68.93333333	1.901353965	0.009005811
254	High	P53596	Succinate--CoA ligase [ADP/GDP-forming] subunit alpha, mitochondrial OS=Caenorhabditis elegans OX=6239 GN=sucl-1 PE=3 SV=1	0	62.169	46	11	79	11	1	322	33.8	9	0		57.7	73.6	122.5	134	118.8	93.3	84.6	115.3666667	0.733314071	0.249024288
255	High	P19626	Myosin regulatory light chain 2 OS=Caenorhabditis elegans OX=6239 GN=mlc-2 PE=4 SV=1	0	62.148	81	11	65	1	1	170	18.6	5.21	0	Phospho [S14; S16]	100.9	119.3	58.4	157.6	102.2	61.6	92.86666667	107.1333333	0.866832607	0.689150227
256	High	P19625	Myosin regulatory light chain 1 OS=Caenorhabditis elegans OX=6239 GN=mlc-1 PE=4 SV=1	0	61.927	81	12	57	2	1	170	18.6	5.21	11	Phospho [S14; S16]	94.4	95.5	112.8	108	101.4	87.8	100.9	99.06666667	1.018506057	0.838259402
257	High	Q18115	26S proteasome non-ATPase regulatory subunit 1 OS=Caenorhabditis elegans OX=6239 GN=rpn-2 PE=3 SV=4	0	61.717	26	17	61	17	1	965	105.9	7.64	0	Acetyl [N-Term]	126.6	115.9	128.5	65.6	87.8	75.7	123.6666667	76.36666667	1.619380183	0.003265055
258	High	O45148	DihydroLipoamide S-SuccinylTransferase OS=Caenorhabditis elegans OX=6239 GN=dlst-1 PE=1 SV=2	0	61.603	25	7	48	7	1	463	49.8	9.09	0		102.2	82.4	111.5	111.1	94.9	98	98.7	101.3333333	0.974013158	0.803652345
259	High	Q9U2M4	Hydroxyacid-oxoacid transhydrogenase, mitochondrial OS=Caenorhabditis elegans OX=6239 GN=hphd-1 PE=3 SV=1	0	61.287	45	11	42	11	1	465	50.5	7.21	0		138.4	136.1	121	56.9	101	46.7	131.8333333	68.2	1.933040078	0.022173301
260	High	Q9U1X9	Ribosomal protein, Large subunit, Acidic (P1) OS=Caenorhabditis elegans OX=6239 GN=rla-2 PE=1 SV=1	0	60.986	74	4	39	4	1	110	10.9	4.56	0		89.5	75.3	79.7	121.4	141	93.1	81.5	118.5	0.687763713	0.06346085
261	High	P91128	60S ribosomal protein L13 OS=Caenorhabditis elegans OX=6239 GN=rpl-13 PE=3 SV=1	0	60.769	43	9	106	9	1	207	23.7	11.09	0		87	86.2	112.8	115.3	97.4	101.3	95.33333333	104.6666667	0.910828025	0.415640855
262	High	P55326	Uncharacterized protein F13E6.1 OS=Caenorhabditis elegans OX=6239 GN=F13E6.1 PE=3 SV=2	0	60.301	43	8	51	8	1	195	21.3	5.77	0		89.6	146	136.1	76.9	74.9	76.5	123.9	76.1	1.628120894	0.051503164
263	High	P10567	Paramyosin OS=Caenorhabditis elegans OX=6239 GN=unc-15 PE=1 SV=2	0	60.22	20	14	39	14	1	872	100.6	5.48	0		96.3	67.1	115.1	98.6	143.4	79.6	92.83333333	107.2	0.865982587	0.574155486
264	High	P91910	Tubulin alpha-3 chain OS=Caenorhabditis elegans OX=6239 GN=mec-12 PE=1 SV=1	0	60.173	37	12	81	10	1	450	50.1	5.15	0		114.7	114.7	118.1	72.9	77.9	101.7	115.8333333	84.16666667	1.376237624	0.024110111
265	High	G5EFK4	ADP-Ribosylation Factor related OS=Caenorhabditis elegans OX=6239 GN=arf-3 PE=1 SV=1	0	59.911	59	7	42	4	1	180	20.6	6.95	0		149.4	144.2	198.9	23	54.6	29.9	164.1666667	35.83333333	4.581395349	0.002973863
266	High	Q9N3T5	AFG3-like protein spg-7 OS=Caenorhabditis elegans OX=6239 GN=spg-7 PE=3 SV=2	0	59.866	26	12	47	12	1	782	87.4	8.56	0		75.8	87.9	129.7	95.8	111.2	99.6	97.8	102.2	0.956947162	0.808240039
267	High	Q19713	Phenylalanine--tRNA ligase beta subunit OS=Caenorhabditis elegans OX=6239 GN=fars-3 PE=3 SV=2	0	59.515	31	12	48	12	1	591	66	6	0		114.6	123.7	123.1	65.2	101.1	72.2	120.4666667	79.5	1.515303983	0.02271923
268	High	Q93573	Translationally-controlled tumor protein homolog OS=Caenorhabditis elegans OX=6239 GN=tct-1 PE=1 SV=1	0	59.514	60	8	56	8	1	181	20.5	4.91	0		81.4	71.9	80.3	61.5	177.7	127.2	77.86666667	122.1333333	0.637554585	0.26014427
269	High	O44451	Pyruvate dehydrogenase E1 component subunit beta, mitochondrial OS=Caenorhabditis elegans OX=6239 GN=pdhb-1 PE=1 SV=2	0	59.367	41	9	73	9	1	352	38.1	6.01	0		99.7	98.3	132.1	85.9	95.9	88.1	110.0333333	89.96666667	1.223045572	0.154555396
270	High	P53018	Major sperm protein 32 OS=Caenorhabditis elegans OX=6239 GN=msp-32 PE=2 SV=1	0	58.91	44	8	98	1	1	190	21.3	8.88	7		72.3	116.3	141.6	94.4	78.8	96.7	110.0666667	89.96666667	1.22341608	0.392957171
271	High	G5EE04	Hsp-70 Interacting Protein homolog OS=Caenorhabditis elegans OX=6239 GN=hip-1 PE=1 SV=1	0	58.714	40	10	71	10	1	422	44.7	4.94	0	Acetyl [N-Term]	104.4	103.1	126.9	88.3	82.5	94.8	111.4666667	88.53333333	1.259036145	0.054266091
272	High	H2KYR1	VIG (Drosophila Vasa Intronic Gene) ortholog OS=Caenorhabditis elegans OX=6239 GN=vig-1 PE=1 SV=1	0	58.639	32	7	59	7	1	378	40.4	9.73	0		96.7	91.1	86	132.8	88.1	105.4	91.26666667	108.7666667	0.839105118	0.260848269
273	High	Q9GZE9	Lipid droplet localized protein OS=Caenorhabditis elegans OX=6239 GN=ldp-1 PE=1 SV=1	0	58.561	33	11	50	11	1	426	47.3	8.44	0		74.9	103.9	124.3	77.4	106.6	112.9	101.0333333	98.96666667	1.020882452	0.914256789
274	High	Q11067	Protein disulfide-isomerase A6 homolog OS=Caenorhabditis elegans OX=6239 GN=pdi-6 PE=3 SV=1	0	58.279	30	8	22	8	1	440	47.7	6.16	0		123.4	91.8	199.7	46.3	105.2	33.6	138.3	61.7	2.241491086	0.120196386
275	High	Q22067	Aspartate aminotransferase, cytoplasmic OS=Caenorhabditis elegans OX=6239 GN=got-1.2 PE=1 SV=1	0	58.276	37	12	53	12	1	408	45.5	7.4	0		98.4	70.5	129.1	114.8	103.2	84.1	99.33333333	100.7	0.986428335	0.946514588
276	High	Q18066	Disorganized muscle protein 1 OS=Caenorhabditis elegans OX=6239 GN=dim-1 PE=1 SV=3	0	57.922	21	9	55	9	1	640	71.8	7.96	0		77.2	89.1	92.4	108.9	135	97.4	86.23333333	113.7666667	0.757984178	0.084210224
277	High	Q9XTT9	26S proteasome regulatory subunit 8 OS=Caenorhabditis elegans OX=6239 GN=rpt-6 PE=1 SV=1	0	57.263	38	11	58	10	1	416	46.2	8.82	1		117.6	106.7	134.1	86.5	89.9	65.2	119.4666667	80.53333333	1.483443709	0.024716614
278	High	G5EFI4	Galectin OS=Caenorhabditis elegans OX=6239 GN=lec-5 PE=1 SV=1	0	57.234	29	8	48	8	1	314	35.4	7.97	0		133.5	132.1	97.6	114.4	62	60.4	121.0666667	78.93333333	1.533783784	0.118713443
279	High	P34355	Probable peroxisomal acyl-coenzyme A oxidase 1.5 OS=Caenorhabditis elegans OX=6239 GN=acox-1.5 PE=3 SV=1	0	57.225	23	10	42	10	1	659	74.7	6.83	0		118.3	152.4	144	62.6	66.6	56.1	138.2333333	61.76666667	2.237992445	0.002031143
280	High	A5JYX8	Nicalin OS=Caenorhabditis elegans OX=6239 GN=nra-2 PE=1 SV=1	0	57.188	29	10	44	10	1	563	61.8	6.49	0		112.3	75.6	107.1	150.7	77.8	76.6	98.33333333	101.7	0.9668961	0.906962071
281	High	C1P627	DNaJ domain (Prokaryotic heat shock protein) OS=Caenorhabditis elegans OX=6239 GN=dnj-16 PE=1 SV=1	0	57.143	48	12	47	12	1	395	44.6	7.58	0		85	99.2	122.2	115.1	97.4	81	102.1333333	97.83333333	1.0439523	0.783628123
282	High	Q9N5V3	IMportin Beta family OS=Caenorhabditis elegans OX=6239 GN=imb-3 PE=1 SV=2	0	57.097	19	13	38	13	1	1092	122	4.72	0		75.6	99.3	133.2	71	125.8	95.1	102.7	97.3	1.055498458	0.826200497
283	High	O02089	Methionine Sulfoxide Reductase A OS=Caenorhabditis elegans OX=6239 GN=msra-1 PE=1 SV=1	0	56.984	51	12	53	12	1	207	24.1	7.5	0		123.4	108.4	129.8	84.4	74	80.1	120.5333333	79.5	1.516142558	0.004278431
284	High	Q10943	ADP-ribosylation factor 1-like 2 OS=Caenorhabditis elegans OX=6239 GN=arf-1.2 PE=2 SV=2	0	56.836	59	8	38	5	1	181	20.5	6.58	3		90.5	115.6	177.7	32.3	106.5	77.4	127.9333333	72.06666667	1.775208141	0.172987008
285	High	Q20363	Stress-induced protein 1 OS=Caenorhabditis elegans OX=6239 GN=sip-1 PE=1 SV=1	0	56.836	55	6	66	6	1	159	17.8	8.09	0		167.2	143.4	156.6	36.7	51.6	44.5	155.7333333	44.26666667	3.518072289	0.000163009
286	High	Q23381	Probable methylmalonyl-CoA mutase, mitochondrial OS=Caenorhabditis elegans OX=6239 GN=mmcm-1 PE=3 SV=2	0	56.571	22	11	42	11	1	744	81.6	6.46	0		161.7	123.4	137.5	35.2	73.3	68.9	140.8666667	59.13333333	2.382187148	0.00762351
287	High	P62784	Histone H4 OS=Caenorhabditis elegans OX=6239 GN=his-1 PE=1 SV=2	0	56.507	43	7	97	7	1	103	11.4	11.19	0		87.1	75.5	61.1	94.9	140.7	140.8	74.56666667	125.4666667	0.594314559	0.040407129
288	High	M1Z854	Intermediate filament protein ifb-2 OS=Caenorhabditis elegans OX=6239 GN=ifb-2 PE=1 SV=1	0	56.49	37	14	60	14	1	577	65.5	5.47	0		87.6	88.4	90.9	73.7	141.5	117.8	88.96666667	111	0.801501502	0.330093321
289	High	P90992	Mitochondrial 2-oxoglutarate/malate carrier protein OS=Caenorhabditis elegans OX=6239 GN=misc-1 PE=1 SV=2	0	56.369	43	11	50	11	1	306	33.3	9.76	0		117.7	144.1	139.3	61.7	76.1	61.1	133.7	66.3	2.016591252	0.002071786
290	High	Q9XUS5	UTP--glucose-1-phosphate uridylyltransferase OS=Caenorhabditis elegans OX=6239 GN=CELE_K08E3.5 PE=1 SV=1	0	56.209	30	12	57	12	1	522	58.2	7.34	0		92.2	86.4	106.9	76.6	104.8	133.1	95.16666667	104.8333333	0.907790143	0.608395567
291	High	G5EDY2	Tryptophanyl(W) Amino-acyl tRNA Synthetase OS=Caenorhabditis elegans OX=6239 GN=wars-1 PE=1 SV=1	0	56.087	47	14	42	14	1	417	47.2	6.47	0		141.7	121.4	136.4	50.7	99.7	50	133.1666667	66.8	1.993512974	0.019367768
292	High	Q93619	Branched Chain Keto acid Dehydrogenase e1 (E1) subunit OS=Caenorhabditis elegans OX=6239 GN=bckd-1b PE=1 SV=1	0	56.018	29	6	59	6	1	366	40	6.68	0		121.9	107.3	144	47.6	124.1	55.2	124.4	75.63333333	1.644777435	0.14032492
293	High	Q9N3H3	NADH Ubiquinone oxidoreductase Fe-S protein OS=Caenorhabditis elegans OX=6239 GN=nduf-9 PE=1 SV=2	0	55.92	34	12	54	12	1	431	48.2	9.19	0		103.5	108.4	112.1	66.3	116.6	93.1	108	92	1.173913043	0.33882838
294	High	Q9GZH5	26S proteasome non-ATPase regulatory subunit 2 OS=Caenorhabditis elegans OX=6239 GN=rpn-1 PE=1 SV=1	0	55.499	24	14	42	14	1	981	107.3	6.29	0		103.6	138.3	120.7	69.5	100.2	67.7	120.8666667	79.13333333	1.527379949	0.045506387
295	High	Q09996	Leucine--tRNA ligase OS=Caenorhabditis elegans OX=6239 GN=lars-1 PE=3 SV=2	0	54.986	14	12	62	12	1	1186	134.4	6.55	0		112	119.5	138.4	40.2	112.7	77.3	123.3	76.73333333	1.606863597	0.105668516
296	High	Q19324	Proteasome Regulatory Particle, Non-ATPase-like OS=Caenorhabditis elegans OX=6239 GN=rpn-5 PE=1 SV=1	0	54.965	27	10	40	10	1	490	56.4	8.44	0		156.2	104.6	143.6	76.6	55.4	63.6	134.8	65.2	2.067484663	0.014095387
297	High	O61199	2-oxoglutarate dehydrogenase, mitochondrial OS=Caenorhabditis elegans OX=6239 GN=ogdh-1 PE=1 SV=2	0	54.629	17	12	31	12	1	1029	115.6	6.8	0		116.2	91.3	146.7	89.7	84.3	71.8	118.0666667	81.93333333	1.44100895	0.098937934
298	High	P90761	Putative stoned B-like protein OS=Caenorhabditis elegans OX=6239 GN=unc-41 PE=3 SV=2	0	54.488	14	11	35	11	1	1693	189.7	4.92	0		74.6	120.6	124.9	119.5	77.3	83.1	106.7	93.3	1.143622722	0.554907902
299	High	P34334	60S ribosomal protein L21 OS=Caenorhabditis elegans OX=6239 GN=rpl-21 PE=3 SV=3	0	54.202	50	12	99	12	1	161	18.3	11.15	0		63.2	59.6	77.8	156.6	116.9	125.9	66.86666667	133.1333333	0.50225338	0.007470435
300	High	G8JY94	Intermediate filament protein ifc-2 OS=Caenorhabditis elegans OX=6239 GN=ifc-2 PE=1 SV=1	0	54.188	31	14	50	13	1	622	70.1	6.76	1		94.5	64.1	84.9	115.4	144.6	96.7	81.16666667	118.9	0.682646482	0.085124521
301	High	Q20306	ABC transporter, class F OS=Caenorhabditis elegans OX=6239 GN=abcf-3 PE=1 SV=1	0	54.169	18	11	45	11	1	712	80.2	6.43	0		82	89.8	99.4	79.7	129.4	119.7	90.4	109.6	0.824817518	0.296891383
302	High	Q94053	Major sperm protein 78 OS=Caenorhabditis elegans OX=6239 GN=msp-78 PE=2 SV=3	0	54.002	66	8	89	1	1	127	14.2	7.99	0		58.7	207.8	282.4	51.1	0	0	182.9666667	17.03333333	10.74168297	0.070999908
303	High	Q8ITV6	Yeast Enhancer of DeCapping homolog OS=Caenorhabditis elegans OX=6239 GN=edc-4 PE=1 SV=1	0	53.699	21	11	42	11	1	843	94.7	5.3	0		145.6	90.2	110.4	65.3	101.1	87.5	115.4	84.63333333	1.363528948	0.185371786
304	High	P34255	Uncharacterized protein B0303.3 OS=Caenorhabditis elegans OX=6239 GN=B0303.3 PE=3 SV=1	0	53.696	31	9	52	9	1	448	47.8	9.07	0		138.8	93.2	110	52.4	129.8	75.8	114	86	1.325581395	0.35036415
305	High	G5ECG7	Defecation Suppressor of Clk-1 OS=Caenorhabditis elegans OX=6239 GN=dsc-4 PE=1 SV=1	0	53.619	15	10	35	10	1	892	101	7.02	0		113	110.4	134.2	68.6	92	81.8	119.2	80.8	1.475247525	0.019280346
306	High	Q966C7	Transaldolase OS=Caenorhabditis elegans OX=6239 GN=tald-1 PE=1 SV=1	0	53.579	41	11	46	11	1	319	35.3	6.44	0		101.8	118.1	159.8	77.3	70.4	72.7	126.5666667	73.46666667	1.72277677	0.037891041
307	High	Q93353	Probable isocitrate dehydrogenase [NAD] subunit beta, mitochondrial OS=Caenorhabditis elegans OX=6239 GN=idhb-1 PE=3 SV=1	0	53.297	36	9	47	9	1	379	41.5	7.87	0		120.2	104.1	132.4	78.8	101.2	63.4	118.9	81.13333333	1.465488907	0.050985837
308	High	Q19289	Intermediate filament protein ifb-1 OS=Caenorhabditis elegans OX=6239 GN=ifb-1 PE=1 SV=1	0	53.059	24	11	39	11	1	589	67.1	6.23	0		87.5	101.9	115.1	82.8	125.9	86.8	101.5	98.5	1.030456853	0.85945732
309	High	O62137	Acyl-coenzyme A oxidase OS=Caenorhabditis elegans OX=6239 GN=acox-1.2 PE=1 SV=2	0	52.873	30	11	30	11	1	661	75	7.87	0		79.8	85.2	86.3	154.3	97.9	96.6	83.76666667	116.2666667	0.720470183	0.164500248
310	High	Q95Y88	Major Facilitator Superfamily Domain containing homolog OS=Caenorhabditis elegans OX=6239 GN=mfsd-6 PE=1 SV=1	0	52.8	19	8	30	8	1	630	69	7.25	0	Acetyl [N-Term]	53.8	108.6	119.5	128.2	102.4	87.5	93.96666667	106.0333333	0.886199308	0.635370763
311	High	O02639	60S ribosomal protein L19 OS=Caenorhabditis elegans OX=6239 GN=rpl-19 PE=3 SV=1	0	52.773	29	9	80	9	1	198	23.6	11.37	0		73.7	71.4	96.1	117.7	166.8	74.3	80.4	119.6	0.672240803	0.232113631
312	High	O02637	Carbonic AnHydrase OS=Caenorhabditis elegans OX=6239 GN=cah-6 PE=1 SV=1	0	52.743	30	10	63	10	1	319	35.5	5.96	0		104	114.1	107.1	93.4	88.6	92.8	108.4	91.6	1.183406114	0.007389455
313	High	Q17361	Ubiquitin carboxyl-terminal hydrolase 14 OS=Caenorhabditis elegans OX=6239 GN=usp-14 PE=2 SV=2	0	52.659	46	12	37	12	1	489	55.8	5.52	0		96.9	111.3	144.6	44.7	120.3	82.3	117.6	82.43333333	1.426607359	0.247545525
314	High	P18948	Vitellogenin-6 OS=Caenorhabditis elegans OX=6239 GN=vit-6 PE=1 SV=5	0	52.435	13	16	33	16	1	1651	193.2	7.23	0		52.3	31.7	95	124.6	137.5	158.8	59.66666667	140.3	0.425279164	0.01887142
315	High	Q22347	Probable medium-chain specific acyl-CoA dehydrogenase 10, mitochondrial OS=Caenorhabditis elegans OX=6239 GN=acdh-10 PE=2 SV=1	0	52.335	28	9	70	9	1	417	44.8	8.18	0		110.9	101.3	129.8	67.2	114.3	76.5	114	86	1.325581395	0.168100968
316	High	O62431	Probable glutamine--tRNA ligase OS=Caenorhabditis elegans OX=6239 GN=qars-1 PE=3 SV=1	0	52.021	27	15	51	15	1	786	88.2	7.69	0		118.6	99.4	131	81.5	92.7	76.7	116.3333333	83.63333333	1.390992427	0.034128727
317	High	Q9UAV5	Malate dehydrogenase OS=Caenorhabditis elegans OX=6239 GN=mdh-1 PE=1 SV=1	0	51.884	37	8	50	8	1	336	35.8	7.09	0		101.1	90.7	144.5	62.8	136.7	64.2	112.1	87.9	1.275312856	0.457307769
318	High	Q23571	Lipoamide acyltransferase component of branched-chain alpha-keto acid dehydrogenase complex, mitochondrial OS=Caenorhabditis elegans OX=6239 GN=dbt-1 PE=2 SV=1	0	51.712	29	10	45	10	1	448	49.7	8.54	0		123.3	87.1	117.3	65.9	116.2	90.2	109.2333333	90.76666667	1.203452075	0.370969399
319	High	Q23312	40S ribosomal protein S7 OS=Caenorhabditis elegans OX=6239 GN=rps-7 PE=3 SV=1	0	51.638	54	8	67	8	1	194	22	9.91	0		74.3	93.4	116.2	107.3	145.6	63.1	94.63333333	105.3333333	0.898417722	0.709459009
320	High	Q20655	14-3-3-like protein 2 OS=Caenorhabditis elegans OX=6239 GN=ftt-2 PE=1 SV=1	0	51.226	44	10	37	6	1	248	28.1	4.91	0		99.6	59.8	70.1	90.1	156.7	123.7	76.5	123.5	0.619433198	0.106339839
321	High	Q93934	PfkB domain-containing protein OS=Caenorhabditis elegans OX=6239 GN=adk-1 PE=1 SV=1	0	50.852	34	9	36	9	1	342	37.4	6	0		68.5	125.2	161.5	65.8	116.6	62.4	118.4	81.6	1.450980392	0.31740148
322	High	Q18212	Spliceosome RNA helicase DDX39B homolog OS=Caenorhabditis elegans OX=6239 GN=hel-1 PE=2 SV=1	0	50.745	37	10	46	10	1	425	48.5	5.8	0	Acetyl [N-Term]	127.6	106.5	121.3	25.1	135.9	83.6	118.4666667	81.53333333	1.452984464	0.320643706
323	High	Q22866	Tropomyosin isoforms a/b/d/f OS=Caenorhabditis elegans OX=6239 GN=lev-11 PE=1 SV=1	0	50.605	48	13	30	9	1	284	33	4.69	4		67.2	80.2	83.9	101.4	179.8	87.5	77.1	122.9	0.6273393	0.19153204
324	High	Q19905	UDP-glucose 6-dehydrogenase OS=Caenorhabditis elegans OX=6239 GN=sqv-4 PE=1 SV=1	0	50.56	27	8	32	8	1	481	52.7	6.32	0		103.4	134.1	152.6	66.1	94.7	49.1	130.0333333	69.96666667	1.85850405	0.037301133
325	High	P91914	60S ribosomal protein L27 OS=Caenorhabditis elegans OX=6239 GN=rpl-27 PE=2 SV=1	0	50.526	32	6	58	6	1	136	15.7	10.35	0		121.6	111.6	140.9	75.7	84.7	65.4	124.7	75.26666667	1.656775908	0.008501444
326	High	P91427	Probable phosphoglycerate kinase OS=Caenorhabditis elegans OX=6239 GN=pgk-1 PE=3 SV=1	0	49.742	38	11	40	11	1	417	44.1	7.02	0		118.4	105.2	117.1	88.1	101.3	69.8	113.5666667	86.4	1.314429012	0.053954402
327	High	P91495	Nuclear Pore complex Protein OS=Caenorhabditis elegans OX=6239 GN=npp-12 PE=1 SV=1	0	49.635	12	14	28	14	1	1847	199.5	6.83	0		109.7	116.2	120.6	85.9	88.6	79	115.5	84.5	1.366863905	0.001903759
328	High	Q21888	DUF4440 domain-containing protein OS=Caenorhabditis elegans OX=6239 GN=CELE_R102.2 PE=1 SV=2	0	49.298	50	5	83	5	1	125	13.7	7.87	0		121.5	146.3	144.9	70.8	40.6	75.9	137.5666667	62.43333333	2.203416978	0.005298627
329	High	P34563	Eukaryotic translation initiation factor 5A-1 OS=Caenorhabditis elegans OX=6239 GN=iff-1 PE=1 SV=1	0	49.185	42	4	50	3	1	161	17.9	5.3	1		69.2	85.2	148.4	62.3	158.8	76	100.9333333	99.03333333	1.019185459	0.963142264
330	High	Q22021	Putative ATP synthase subunit f, mitochondrial OS=Caenorhabditis elegans OX=6239 GN=R53.4 PE=3 SV=1	0	49.125	35	8	63	8	1	153	18.7	10.04	0		148.7	98.6	117.1	62.2	115.2	58.3	121.4666667	78.56666667	1.546033093	0.141540136
331	High	P05690	Vitellogenin-2 OS=Caenorhabditis elegans OX=6239 GN=vit-2 PE=1 SV=5	0	49.096	11	12	34	5	1	1613	187.6	6.61	7		63.7	61.7	133	93.4	132.1	116.1	86.13333333	113.8666667	0.756440281	0.34606883
332	High	Q9U2H9	Probable elongation factor 1-beta/1-delta 2 OS=Caenorhabditis elegans OX=6239 GN=eef-1B.2 PE=1 SV=4	0	49.01	46	9	44	4	1	263	28.2	5.05	5		114.6	116.6	90.5	49.4	146.7	82.1	107.2333333	92.73333333	1.156362329	0.651926644
333	High	O45734	Cathepsin L-like OS=Caenorhabditis elegans OX=6239 GN=cpl-1 PE=1 SV=1	0	48.632	27	7	33	7	1	337	38.1	6.01	0		104.5	101.2	134.2	104.3	95.7	60.1	113.3	86.7	1.306805075	0.19525348
334	High	Q9GUF2	ACid Phosphatase family OS=Caenorhabditis elegans OX=6239 GN=acp-6 PE=1 SV=2	0	48.583	41	13	41	13	1	381	43	8.38	0		183.5	174	157.4	14.8	35.1	35.2	171.6333333	28.36666667	6.05052879	0.000149487
335	High	Q8WTL6	Uncharacterized protein OS=Caenorhabditis elegans OX=6239 GN=hpo-29 PE=1 SV=2	0	48.426	18	13	31	13	1	852	98.4	8.09	0		103.6	134.6	158.8	67.2	75.3	60.6	132.3333333	67.7	1.954702117	0.01739644
336	High	Q86NE0	ASpartyl Protease OS=Caenorhabditis elegans OX=6239 GN=asp-2 PE=1 SV=1	0	48.305	20	6	44	6	1	429	46.6	5.2	0		109.9	114.2	173.5	67.3	64.7	70.4	132.5333333	67.46666667	1.964426877	0.034165056
337	High	Q9BKU5	Ribosomal_L18e/L15P domain-containing protein OS=Caenorhabditis elegans OX=6239 GN=CELE_Y37E3.8 PE=1 SV=1	0	48.232	46	7	105	7	1	145	16.2	10.55	0		61.3	66.6	130.4	103.5	124.4	113.8	86.1	113.9	0.755926251	0.293486537
338	High	O45946	60S ribosomal protein L18 OS=Caenorhabditis elegans OX=6239 GN=rpl-18 PE=3 SV=1	0	48.224	39	7	89	7	1	188	21	11.4	0		81.9	57.6	78.5	127.2	134.6	120.2	72.66666667	127.3333333	0.570680628	0.003221
339	High	G5EG13	DeHydrogenases, Short chain OS=Caenorhabditis elegans OX=6239 GN=dhs-12 PE=1 SV=1	0	48.172	43	6	22	6	1	255	26.6	7.12	0		120.9	116.3	181.2	50	64.5	67	139.4666667	60.5	2.30523416	0.021562239
340	High	Q20228	40S ribosomal protein S9 OS=Caenorhabditis elegans OX=6239 GN=rps-9 PE=3 SV=1	0	48.033	48	10	69	10	1	189	21.9	10.52	0		72.7	114.1	118.9	88.3	105.6	100.4	101.9	98.1	1.038735984	0.818797388
341	High	P34689	ATP-dependent RNA helicase glh-1 OS=Caenorhabditis elegans OX=6239 GN=glh-1 PE=1 SV=3	0	48.018	22	9	50	9	1	763	79.7	5.76	0		82.1	65.9	97.6	152.2	64.8	137.4	81.86666667	118.1333333	0.693002257	0.272346308
342	High	Q9BL19	60S ribosomal protein L17 OS=Caenorhabditis elegans OX=6239 GN=rpl-17 PE=3 SV=1	0	47.854	42	7	63	7	1	187	21.5	10.3	0		111.5	113	145.6	52.6	128.5	48.9	123.3666667	76.66666667	1.609130435	0.17334161
343	High	H9G2Y7	Protein kinase C OS=Caenorhabditis elegans OX=6239 GN=pkc-1 PE=1 SV=1	0	47.834	23	11	30	11	1	763	86.7	8.34	0	Phospho [T736]	223.6	183.3	193.1	0	0	0	200	0	999	7.93E-05
344	High	Q9XWS4	Ribosomal Protein, Large subunit OS=Caenorhabditis elegans OX=6239 GN=rpl-30 PE=1 SV=2	0	47.709	45	6	82	6	1	115	12.4	9.44	0		105.7	115.5	118	107.7	74	79.1	113.0666667	86.93333333	1.300613497	0.078842813
345	High	Q8WQA8	Ribosomal Protein, Small subunit OS=Caenorhabditis elegans OX=6239 GN=rps-20 PE=1 SV=1	0	47.664	60	8	49	8	1	117	13.2	9.83	0		65.7	93.5	113.1	110.4	97.9	119.3	90.76666667	109.2	0.831196581	0.288864425
346	High	Q20647	60S ribosomal protein L23a 2 OS=Caenorhabditis elegans OX=6239 GN=rpl-25.2 PE=3 SV=1	0	47.548	42	7	59	6	1	146	16.3	10.56	1		86.5	85.8	93.3	68.9	150.2	115.4	88.53333333	111.5	0.794020927	0.38687206
347	High	G5EC10	Galectin OS=Caenorhabditis elegans OX=6239 GN=lec-9 PE=1 SV=1	0	47.195	66	6	59	6	1	140	15.5	9.09	0		103.1	101.4	111	101.1	92.3	91	105.1666667	94.8	1.109353024	0.075152494
348	High	Q9BKU4	Mitochondrial prohibitin complex protein 1 OS=Caenorhabditis elegans OX=6239 GN=phb-1 PE=1 SV=1	0	47.14	47	8	65	8	1	275	30	7.56	0		134.6	105.2	113.2	70.7	91.1	85.2	117.6666667	82.33333333	1.429149798	0.029574885
349	High	Q9TZL8	ATP-dependent 6-phosphofructokinase 1 OS=Caenorhabditis elegans OX=6239 GN=pfk-1.1 PE=3 SV=2	0	46.889	17	8	29	8	1	814	89.7	6.68	0	Acetyl [N-Term]	140.4	97.8	140	82.3	81.9	57.5	126.0666667	73.9	1.705908886	0.033138876
350	High	Q20751	Eukaryotic translation initiation factor 5A-2 OS=Caenorhabditis elegans OX=6239 GN=iff-2 PE=2 SV=1	0	46.766	59	4	40	3	1	161	17.9	5.73	0		119.8	107.8	116.1	16.3	123.7	116.1	114.5666667	85.36666667	1.342053885	0.448454939
351	High	U4PEQ9	cGMP-dependent protein kinase OS=Caenorhabditis elegans OX=6239 GN=egl-4 PE=1 SV=1	0	46.726	18	12	45	12	1	783	87	7.78	0	Phospho [S134; S136]	77	81.8	113.3	108.5	121.4	98.1	90.7	109.3333333	0.829573171	0.23177383
352	High	Q1XFY9	Ribosomal Protein, Small subunit OS=Caenorhabditis elegans OX=6239 GN=rps-24 PE=1 SV=1	0	46.587	35	5	57	5	1	131	14.9	10.71	0		92.9	80	85.7	86.3	137.6	117.5	86.2	113.8	0.757469244	0.147246028
353	High	U4PFH6	AminoAdipate-Semialdehyde Synthase homolog OS=Caenorhabditis elegans OX=6239 GN=aass-1 PE=1 SV=1	0	46.568	19	12	28	12	1	952	105.6	7.62	0		124.2	121	176.9	28.6	101.9	47.4	140.7	59.3	2.372681282	0.046056148
354	High	Q9XWI6	Eukaryotic translation initiation factor 3 subunit B OS=Caenorhabditis elegans OX=6239 GN=eif-3.B PE=3 SV=2	0	46.412	24	14	51	14	1	725	83	5.95	0		109.6	113.1	123.9	65.7	96.4	91.3	115.5333333	84.46666667	1.367797948	0.040768588
355	High	G5EBJ7	Fructose-1,6-BiPhosphatase OS=Caenorhabditis elegans OX=6239 GN=fbp-1 PE=1 SV=1	0	45.727	37	8	33	8	1	341	37.2	5.59	0		151.6	93.3	117.5	88.5	67	82.1	120.8	79.2	1.525252525	0.082762198
356	High	Q9U2K8	ABC transporter, class E OS=Caenorhabditis elegans OX=6239 GN=abce-1 PE=1 SV=1	0	45.678	21	10	45	10	1	610	69	8.25	0		103.8	114.6	138.9	67.2	95.9	79.5	119.1	80.86666667	1.472794724	0.04523513
357	High	P91182	MAGUK family OS=Caenorhabditis elegans OX=6239 GN=magu-3 PE=1 SV=2	0	45.313	30	11	42	11	1	479	54.2	6.73	0		132.2	109.3	94.5	52.3	118.5	93.3	112	88.03333333	1.272245362	0.340889008
358	High	O17953	Dihydrolipoyl dehydrogenase, mitochondrial OS=Caenorhabditis elegans OX=6239 GN=dld-1 PE=3 SV=2	0	45.254	33	10	31	10	1	495	52.6	7.68	0		67.9	113.1	115.5	116.7	110.6	76.2	98.83333333	101.1666667	0.97693575	0.912598521
359	High	P91020	Aldo_ket_red domain-containing protein OS=Caenorhabditis elegans OX=6239 GN=C07D8.6 PE=1 SV=1	0	45.151	26	6	29	6	1	317	35.2	5.66	0		120.3	71.9	159.7	71.5	119.2	57.5	117.3	82.73333333	1.417808219	0.334365552
360	High	Q95XY1	Vasa-and Belle-like Helicase OS=Caenorhabditis elegans OX=6239 GN=vbh-1 PE=1 SV=1	0	45.061	27	11	33	10	1	644	69.6	8.95	1		78.5	121.1	143.5	81	77.6	98.4	114.3666667	85.66666667	1.335019455	0.226943352
361	High	Q19825	Probable arginine--tRNA ligase, cytoplasmic OS=Caenorhabditis elegans OX=6239 GN=rars-1 PE=3 SV=2	0	44.909	22	12	30	12	1	713	80.8	7.78	0		146.3	128.9	141.2	39.3	91.8	52.6	138.8	61.23333333	2.266739249	0.009465152
362	High	G5EGT7	Eukaryotic translation initiation factor eIF5B OS=Caenorhabditis elegans OX=6239 GN=iffb-1 PE=1 SV=1	0	44.677	13	9	28	9	1	1074	120.3	5.69	0		98.3	95.6	111.7	121.4	103.6	69.4	101.8666667	98.13333333	1.038043478	0.827478553
363	High	Q10576	Prolyl 4-hydroxylase subunit alpha-1 OS=Caenorhabditis elegans OX=6239 GN=dpy-18 PE=1 SV=2	0	44.601	21	9	39	9	1	559	63.9	6.23	0		90.6	119.8	124.4	82.7	97	85.5	111.6	88.4	1.262443439	0.112752719
364	High	Q20950	Pept_C1 domain-containing protein OS=Caenorhabditis elegans OX=6239 GN=CELE_F57F5.1 PE=1 SV=2	0	44.577	25	7	47	7	1	351	38.3	5.9	0		143	103.5	125.2	67.3	71.2	89.8	123.9	76.1	1.628120894	0.023242233
365	High	G5EE96	Oxoglutarate/malate carrier protein OS=Caenorhabditis elegans OX=6239 GN=slc-25a10 PE=1 SV=1	0	44.564	38	9	38	9	1	290	32	9.63	0		101.7	124.8	114.5	99.7	90.8	68.5	113.6666667	86.33333333	1.316602317	0.07513377
366	High	P34528	Putative serine protease K12H4.7 OS=Caenorhabditis elegans OX=6239 GN=K12H4.7 PE=3 SV=2	0	44.558	23	7	19	7	1	510	56.5	6.28	0		116.7	110.9	212	39.3	62.8	58.2	146.5333333	53.43333333	2.742358079	0.050099475
367	High	P34346	Adenylate kinase OS=Caenorhabditis elegans OX=6239 GN=let-754 PE=3 SV=2	0	44.505	52	10	33	10	1	251	27.9	8.88	0		94.8	98.2	128.1	75.4	110.9	92.6	107.0333333	92.96666667	1.151308713	0.393668532
368	High	Q19020	Dynein heavy chain, cytoplasmic OS=Caenorhabditis elegans OX=6239 GN=dhc-1 PE=1 SV=1	0	44.054	5	14	28	14	1	4568	521.2	6.27	0		129.9	101.4	118.7	59	116.8	74.2	116.6666667	83.33333333	1.4	0.157265783
369	High	P34559	Probable enoyl-CoA hydratase, mitochondrial OS=Caenorhabditis elegans OX=6239 GN=ech-6 PE=3 SV=1	0	44.018	30	6	43	6	1	288	31.2	8.38	0		93.9	108.3	111	84	144.2	58.6	104.4	95.6	1.092050209	0.751407205
370	High	G5EBZ4	Protein let-418 OS=Caenorhabditis elegans OX=6239 GN=let-418 PE=1 SV=1	0	43.785	10	13	31	12	1	1829	209	5.2	1		138.4	111.7	114.6	68.3	85.9	81.2	121.5666667	78.46666667	1.549277825	0.012380293
371	High	Q95XP6	Calcium-transporting ATPase OS=Caenorhabditis elegans OX=6239 GN=mca-3 PE=1 SV=1	0	43.666	14	11	45	10	1	1160	126.9	5.78	1		102.1	86.6	110.6	101.3	107.6	91.8	99.76666667	100.2333333	0.995344197	0.958327322
372	High	Q9U2Q9	Glycogen synthase kinase-3 OS=Caenorhabditis elegans OX=6239 GN=gsk-3 PE=1 SV=1	0	43.602	35	7	51	7	1	362	40.9	8.82	0		107.1	115	124.5	39.2	108.2	106.1	115.5333333	84.5	1.367258383	0.252168973
373	High	Q4A1S8	2-oxoisovalerate dehydrogenase subunit alpha OS=Caenorhabditis elegans OX=6239 GN=bckd-1a PE=1 SV=1	0	43.196	26	7	34	7	1	432	49.1	7.01	0		112.1	116.9	117.1	58.8	88.6	106.4	115.3666667	84.6	1.363672183	0.092599484
374	High	Q18211	Regulator of chromosome condensation OS=Caenorhabditis elegans OX=6239 GN=ran-3 PE=4 SV=1	0	43.032	21	8	40	8	1	569	61.4	5.49	0		78.7	82.4	114.6	78.5	124.5	121.3	91.9	108.1	0.85013876	0.435292688
375	High	Q9XVP0	40S ribosomal protein S15 OS=Caenorhabditis elegans OX=6239 GN=rps-15 PE=1 SV=3	0	42.939	34	5	45	5	1	151	17.2	10.32	0		48	61.6	114	194.7	94.6	87	74.53333333	125.4333333	0.59420675	0.273290431
376	High	Q18801	GDP-mannose 4,6 dehydratase 1 OS=Caenorhabditis elegans OX=6239 GN=bre-1 PE=1 SV=3	0	42.807	33	9	40	9	1	399	44.5	6.42	0		80.4	101.1	104.1	116.4	100.9	97.1	95.2	104.8	0.908396947	0.369651127
377	High	O62415	Lysozyme-like protein 1 OS=Caenorhabditis elegans OX=6239 GN=lys-1 PE=2 SV=1	0	42.751	21	4	25	4	1	298	32.4	5.68	0		170.7	158.9	126	8.2	64.2	72	151.8666667	48.13333333	3.155124654	0.012669407
378	High	G5ECK4	Uncharacterized protein OS=Caenorhabditis elegans OX=6239 GN=CELE_Y37A1B.17 PE=1 SV=1	0	42.719	16	13	32	13	1	1523	167.7	6.58	0		131.8	115.2	137.3	72.7	86.3	56.6	128.1	71.86666667	1.782467532	0.006601808
379	High	P91913	60S acidic ribosomal protein P1 OS=Caenorhabditis elegans OX=6239 GN=rla-1 PE=3 SV=2	0	42.717	53	3	64	3	1	111	11.3	4.32	0		52.8	124.3	113	131.5	66.7	111.7	96.7	103.3	0.936108422	0.832964518
380	High	Q9N4F3	AP complex subunit beta OS=Caenorhabditis elegans OX=6239 GN=apb-1 PE=1 SV=2	0	42.53	18	13	35	13	1	955	105.2	5.34	0		67.8	87.4	107.1	132.7	97.7	107.3	87.43333333	112.5666667	0.776724904	0.178415608
381	High	P42168	Casein kinase I isoform alpha OS=Caenorhabditis elegans OX=6239 GN=kin-19 PE=3 SV=1	0	42.5	45	11	61	11	1	341	39	9.55	0		107.4	86.9	93.1	90.1	109.8	112.6	95.8	104.1666667	0.91968	0.420339122
382	High	Q9XVE9	Ribosomal Protein, Large subunit OS=Caenorhabditis elegans OX=6239 GN=rpl-14 PE=1 SV=1	0	42.232	39	7	74	7	1	135	15.3	11.27	0		108.2	91	78.7	104.1	121.5	96.5	92.63333333	107.3666667	0.862775536	0.262655354
383	High	O18239	Yeast SEC homolog OS=Caenorhabditis elegans OX=6239 GN=sec-61.a PE=1 SV=1	0	42.23	18	6	85	6	1	473	52.2	8.18	0		68.7	76.5	111.5	129.7	112.6	101.1	85.56666667	114.4666667	0.747524752	0.136899479
384	High	Q09508	Succinate dehydrogenase [ubiquinone] flavoprotein subunit, mitochondrial OS=Caenorhabditis elegans OX=6239 GN=sdha-1 PE=2 SV=3	0	41.896	25	10	38	8	1	646	70.4	6.86	2		79.6	67.6	119.5	94.3	130.6	108.5	88.9	111.1333333	0.799940012	0.304923825
385	High	Q07750	Actin-depolymerizing factor 1, isoforms a/b OS=Caenorhabditis elegans OX=6239 GN=unc-60 PE=1 SV=2	0	41.775	39	8	28	7	1	212	23.6	5.81	1		82.8	120.7	139.3	45.9	100.4	110.9	114.2666667	85.73333333	1.33281493	0.336033764
386	High	P55216	Putative cystathionine gamma-lyase 2 OS=Caenorhabditis elegans OX=6239 GN=cth-2 PE=3 SV=1	0	41.675	31	8	35	8	1	392	43.1	5.95	0		108.8	112.5	113	67.5	86.4	111.9	111.4333333	88.6	1.257712566	0.152218026
387	High	Q21603	UDP-glucuronosyltransferase OS=Caenorhabditis elegans OX=6239 GN=ugt-62 PE=1 SV=1	0	41.532	24	8	22	8	1	531	60.2	8.95	0		155	118.1	164.6	9.8	104.7	47.7	145.9	54.06666667	2.698520345	0.041490239
388	High	O44781	Uncharacterized protein OS=Caenorhabditis elegans OX=6239 GN=CELE_F33D11.10 PE=1 SV=1	0	41.527	28	8	32	7	1	399	45.5	6.04	0		158.4	105.6	95.4	61.7	103.9	74.9	119.8	80.16666667	1.494386694	0.162230692
389	High	P49041	40S ribosomal protein S5 OS=Caenorhabditis elegans OX=6239 GN=rps-5 PE=3 SV=1	0	41.419	23	6	63	6	1	210	23.1	9.8	0		74.1	78.5	76	158.2	125	88.1	76.2	123.7666667	0.615674657	0.078958286
390	High	P52709	Threonine--tRNA ligase, cytoplasmic OS=Caenorhabditis elegans OX=6239 GN=tars-1 PE=3 SV=1	0	41.064	18	11	28	11	1	725	84.4	7.44	0		109.6	117.7	172.8	57.3	72.7	69.9	133.3666667	66.63333333	2.00150075	0.030808456
391	High	Q19853	Uncharacterized protein OS=Caenorhabditis elegans OX=6239 GN=CELE_F28B4.3 PE=1 SV=1	0	41.063	7	11	24	10	1	2229	244.7	5.02	1		107	80	139	41	112.3	120.7	108.6666667	91.33333333	1.189781022	0.600168257
392	High	P91027	Calponin Homology Domain containing Protein OS=Caenorhabditis elegans OX=6239 GN=chdp-1 PE=1 SV=1	0	40.771	54	9	27	9	1	338	35.9	4.83	0		85.9	116.8	145.4	89.5	97.5	64.9	116.0333333	83.96666667	1.381897578	0.180359603
393	High	Q18074	Uncharacterized protein OS=Caenorhabditis elegans OX=6239 GN=C18B2.3 PE=1 SV=2	0	40.76	49	7	37	7	1	236	26.6	10.14	0	Acetyl [N-Term]	103.8	96.6	123.1	100.4	102.7	73.4	107.8333333	92.16666667	1.169981917	0.271455072
394	High	O61820	Eukaryotic translation initiation factor 3 subunit E OS=Caenorhabditis elegans OX=6239 GN=eif-3.E PE=3 SV=1	0	40.747	27	10	23	10	1	432	50.7	6.15	0		136.2	126.9	117.2	54.4	80.7	84.5	126.7666667	73.2	1.731785064	0.008060953
395	High	Q20330	Intermediate Filament Organize OS=Caenorhabditis elegans OX=6239 GN=ifo-1 PE=1 SV=2	0	40.629	15	12	43	12	1	1292	148.4	6.3	0		152.1	105.1	149.3	69.3	74	50.2	135.5	64.5	2.100775194	0.013605691
396	High	Q9N3G0	SAP domain-containing protein OS=Caenorhabditis elegans OX=6239 GN=CELE_Y53G8AR.6 PE=1 SV=1	0	40.541	28	6	39	6	1	253	26.9	5.26	0		72.9	83.8	112.6	103.4	116	111.3	89.76666667	110.2333333	0.814333233	0.174172823
397	High	O45569	NEPrilysin metallopeptidase family OS=Caenorhabditis elegans OX=6239 GN=nep-17 PE=1 SV=1	0	40.419	15	13	27	13	1	1589	177.9	5.33	0		126.7	124.6	159.6	40.5	86.8	61.9	136.9666667	63.06666667	2.171775899	0.013533442
398	High	Q22799	Dynein light chain 1, cytoplasmic OS=Caenorhabditis elegans OX=6239 GN=dlc-1 PE=1 SV=1	0	40.417	51	4	37	4	1	89	10.3	7.37	0		114.5	120.5	118.5	29.5	129.3	87.6	117.8333333	82.13333333	1.434659091	0.285641866
399	High	O01541	Alanine--tRNA ligase, cytoplasmic OS=Caenorhabditis elegans OX=6239 GN=aars-2 PE=2 SV=1	0	40.266	18	11	24	11	1	968	106.7	5.76	0		132.4	89.9	131.9	58.1	111.3	76.4	118.0666667	81.93333333	1.44100895	0.160748907
400	High	Q7JNG1	ATP synthase subunit OS=Caenorhabditis elegans OX=6239 GN=atp-3 PE=1 SV=1	0	40.263	48	8	37	8	1	228	24.9	9.85	0		79.7	130.4	104.9	84.6	99.5	100.8	105	94.96666667	1.105651106	0.553465447
401	High	Q94300	60S ribosomal protein L11-1 OS=Caenorhabditis elegans OX=6239 GN=rpl-11.1 PE=3 SV=1	0	40.238	37	7	81	7	1	196	22.7	9.99	0		70	113.6	178.9	112.7	50.8	74.1	120.8333333	79.2	1.525673401	0.316865511
402	High	P54216	Fructose-bisphosphate aldolase 1 OS=Caenorhabditis elegans OX=6239 GN=aldo-1 PE=1 SV=1	0	40.215	45	9	37	9	1	366	39.2	6.73	0		88.9	105.1	111.9	55	157.1	82	101.9666667	98.03333333	1.040122407	0.906050809
403	High	P34460	Probable elongation factor 1-beta/1-delta 1 OS=Caenorhabditis elegans OX=6239 GN=eef-1B.1 PE=1 SV=1	0	39.73	36	6	30	1	1	213	22.7	4.54	0		39.6	183.5	141.5	90.7	95	49.7	121.5333333	78.46666667	1.548853016	0.39366208
404	High	O76840	Papilin OS=Caenorhabditis elegans OX=6239 GN=mig-6 PE=1 SV=1	0	39.479	10	11	26	11	1	2167	237.4	5.06	0		101.2	74.5	102.5	80.4	108.4	133	92.73333333	107.2666667	0.864512119	0.45827533
405	High	Q22601	AP-2 complex subunit alpha OS=Caenorhabditis elegans OX=6239 GN=apa-2 PE=1 SV=2	0	39.457	15	9	28	9	1	925	104.1	7.14	0		147.8	114.3	128	35.6	110.1	64.2	130.0333333	69.96666667	1.85850405	0.064929818
406	High	Q9U2D9	Glycogen [starch] synthase OS=Caenorhabditis elegans OX=6239 GN=gsy-1 PE=1 SV=1	0	39.327	20	9	33	9	1	672	76.4	6.25	0		102.7	112.4	133	64.1	104.3	83.5	116.0333333	83.96666667	1.381897578	0.093764122
407	High	Q21233	NADH dehydrogenase [ubiquinone] 1 alpha subcomplex subunit 10, mitochondrial OS=Caenorhabditis elegans OX=6239 GN=nuo-4 PE=1 SV=1	0	39.302	35	10	35	10	1	436	50.8	6.52	0		144.1	97.7	149.2	50.2	85.4	73.3	130.3333333	69.63333333	1.871708952	0.035033929
408	High	Q9U2Q8	Peptidylprolyl isomerase OS=Caenorhabditis elegans OX=6239 GN=fkb-2 PE=1 SV=1	0	38.872	45	6	41	6	1	108	11.6	8.69	0		90.1	97.1	139.1	65.1	117.1	91.5	108.7666667	91.23333333	1.19218122	0.459297459
409	High	Q02335	Mitochondrial import receptor subunit tomm-70 OS=Caenorhabditis elegans OX=6239 GN=tomm-70 PE=2 SV=3	0	38.82	22	10	34	10	1	569	64.8	6.44	0		88.6	110.2	110.2	98.5	97.1	95.5	103	97.03333333	1.061490897	0.456861911
410	High	Q93168	Activator of HSp90 (HSP90) Atpase (ATPase) activity homolog OS=Caenorhabditis elegans OX=6239 GN=ahsa-1 PE=1 SV=1	0	38.785	31	8	14	8	1	342	38.5	5.78	0		101.3	98.9	157	51.6	121.3	69.9	119.0666667	80.93333333	1.471169687	0.247754851
411	High	Q9TZD9	HAlF transporter (PGP related) OS=Caenorhabditis elegans OX=6239 GN=haf-4 PE=1 SV=2	0	38.753	13	6	22	6	1	787	88.2	6.87	0		72.1	92.9	106.8	74.7	121	132.5	90.6	109.4	0.828153565	0.407643717
412	High	O44512	Cytochrome b-c1 complex subunit Rieske, mitochondrial OS=Caenorhabditis elegans OX=6239 GN=isp-1 PE=1 SV=1	0	38.517	32	6	37	6	1	276	29.7	8.63	0		157.4	98	115.2	67.4	65	96.9	123.5333333	76.43333333	1.616223288	0.082246581
413	High	G5EEH6	Isovaleryl-CoA dehydrogenase OS=Caenorhabditis elegans OX=6239 GN=ivd-1 PE=1 SV=1	0	38.325	29	7	23	7	1	419	45.6	8.02	0		98	95.7	172	61	99.7	73.6	121.9	78.1	1.560819462	0.18680126
414	High	O02495	Synaptobrevin-1 OS=Caenorhabditis elegans OX=6239 GN=snb-1 PE=1 SV=1	0	38.31	54	5	40	5	1	109	12	9.11	0	Acetyl [N-Term]	73.3	131.5	125.5	103.4	72.5	93.9	110.1	89.93333333	1.224240178	0.383381556
415	High	P50093	Mitochondrial prohibitin complex protein 2 OS=Caenorhabditis elegans OX=6239 GN=phb-2 PE=1 SV=2	0	38.307	33	9	49	9	1	294	32.6	9.74	0		55.6	116.2	123.4	80.4	127.4	97	98.4	101.6	0.968503937	0.906290268
416	High	G5EGP8	Cathepsin Z-1 OS=Caenorhabditis elegans OX=6239 GN=cpz-1 PE=1 SV=1	0	38.251	33	7	47	7	1	306	34.7	6.87	0		95.4	88.7	97.4	99.9	127	91.6	93.83333333	106.1666667	0.883830455	0.325254676
417	High	P55155	Vitellogenin-1 OS=Caenorhabditis elegans OX=6239 GN=vit-1 PE=1 SV=2	0	38.159	7	8	22	1	1	1616	187.9	6.93	0		0	99.8	87.2	0	250.7	162.3	62.33333333	137.6666667	0.452784504	0.398803598
418	High	Q9BHK7	5'-3' exoribonuclease 1 OS=Caenorhabditis elegans OX=6239 GN=xrn-1 PE=1 SV=3	0	37.985	9	11	22	11	1	1591	180	6.68	0		83.7	103.7	84.2	81.3	149.9	97.2	90.53333333	109.4666667	0.827040195	0.433188086
419	High	G5EES9	ThioredoXin-Like OS=Caenorhabditis elegans OX=6239 GN=txl-1 PE=1 SV=1	0	37.829	43	9	29	9	1	284	31.1	5.03	0		141.6	112.7	168.3	39.3	92.7	45.4	140.8666667	59.13333333	2.382187148	0.02469343
420	High	O02485	Uncharacterized protein ZK1073.1 OS=Caenorhabditis elegans OX=6239 GN=ZK1073.1 PE=3 SV=1	0	37.69	33	7	24	7	1	325	35.6	7.31	0		143.8	126.3	126.1	54.3	123	26.5	132.0666667	67.93333333	1.944062807	0.093601197
421	High	Q09236	Probable coatomer subunit delta OS=Caenorhabditis elegans OX=6239 GN=copd-1 PE=3 SV=1	0	37.519	28	9	39	9	1	515	56.6	5.92	0		134.8	99.8	123.9	94.8	69.2	77.6	119.5	80.53333333	1.483857616	0.038189049
422	High	P34183	Histidine--tRNA ligase OS=Caenorhabditis elegans OX=6239 GN=hars-1 PE=2 SV=3	0	37.434	23	8	28	8	1	521	58.5	8.34	0		142.2	111.7	134.5	54.6	79.5	77.6	129.4666667	70.56666667	1.834671705	0.008379588
423	High	Q10657	Triosephosphate isomerase OS=Caenorhabditis elegans OX=6239 GN=tpi-1 PE=1 SV=2	0	37.165	41	7	27	7	1	247	26.6	6.7	0		47.7	95.5	148.3	85.3	137.8	85.4	97.16666667	102.8333333	0.944894652	0.875383382
424	High	Q23146	RAB family OS=Caenorhabditis elegans OX=6239 GN=rab-7 PE=1 SV=1	0	37.126	57	9	27	9	1	209	23.4	6.21	0		145.6	97.9	146	62.4	73.1	75	129.8333333	70.16666667	1.850356295	0.02217976
425	High	O16520	Eukaryotic peptide chain release factor subunit 1 OS=Caenorhabditis elegans OX=6239 GN=erfa-1 PE=3 SV=3	0	36.961	20	8	36	8	1	593	66.1	6.6	0		121.4	117.7	114.9	45.1	106	95	118	82.03333333	1.438439659	0.128765334
426	High	P49196	40S ribosomal protein S12 OS=Caenorhabditis elegans OX=6239 GN=rps-12 PE=3 SV=2	0	36.843	52	5	33	5	1	140	15.1	6.65	0		124.1	121.5	106.9	108.5	67.2	71.8	117.5	82.5	1.424242424	0.068321568
427	High	P46502	Probable 26S proteasome regulatory subunit 6B OS=Caenorhabditis elegans OX=6239 GN=rpt-3 PE=3 SV=1	0	36.771	32	8	25	8	1	414	46.3	5.22	0		100.8	69.4	116.6	72.8	116.7	123.7	95.6	104.4	0.915708812	0.698336506
428	High	P49197	40S ribosomal protein S21 OS=Caenorhabditis elegans OX=6239 GN=rps-21 PE=1 SV=1	0	36.564	58	4	24	4	1	88	9.7	7.14	0	Acetyl [N-Term]	42.7	56.4	134.1	201.6	89.3	75.8	77.73333333	122.2333333	0.635942187	0.415061077
429	High	I2HAG1	Galectin OS=Caenorhabditis elegans OX=6239 GN=lec-3 PE=1 SV=1	0	36.485	33	8	36	8	1	337	38.2	9.29	0		77.2	90.4	97.3	142.2	91.1	101.8	88.3	111.7	0.790510295	0.232365896
430	High	Q18967	Eukaryotic translation initiation factor 3 subunit F OS=Caenorhabditis elegans OX=6239 GN=eif-3.F PE=3 SV=1	0	36.056	24	5	30	5	1	294	32.9	6.09	0		111.2	102.9	127.5	96.5	79.5	82.5	113.8666667	86.16666667	1.321470019	0.036091166
431	High	Q9TXI4	ETF domain-containing protein OS=Caenorhabditis elegans OX=6239 GN=CELE_F23C8.5 PE=1 SV=2	0	36.029	52	7	21	7	1	255	27.6	8.59	0		146.4	107.4	135.2	10.7	172.3	28	129.6666667	70.33333333	1.843601896	0.321770363
432	High	Q19749	Dihydrolipoyllysine-residue acetyltransferase component of pyruvate dehydrogenase complex, mitochondrial OS=Caenorhabditis elegans OX=6239 GN=dlat-1 PE=1 SV=1	0	36	28	9	27	9	1	507	53.4	8.25	0		153.7	77.7	101.8	46.5	114.9	105.5	111.0666667	88.96666667	1.248407643	0.51529131
433	High	Q09657	AcetylCoA_hyd_C domain-containing protein OS=Caenorhabditis elegans OX=6239 GN=CELE_ZK1320.9 PE=1 SV=1	0	35.718	22	8	33	8	1	472	51.3	8.62	0		89.5	109.4	170.1	71.3	94.5	65.1	123	76.96666667	1.598094413	0.149416746
434	High	Q9NAI5	Aldo_ket_red domain-containing protein OS=Caenorhabditis elegans OX=6239 GN=CELE_Y39G8B.1 PE=1 SV=1	0	35.674	36	7	30	7	1	316	35.2	6.38	0		112.6	93.4	200.3	33.1	115.2	45.5	135.4333333	64.6	2.096491228	0.164301502
435	High	P52013	Peptidyl-prolyl cis-trans isomerase 5 OS=Caenorhabditis elegans OX=6239 GN=cyn-5 PE=1 SV=2	0	35.528	39	7	38	7	1	204	21.9	9	0		108.3	121.2	112.1	58.9	131.1	68.4	113.8666667	86.13333333	1.321981424	0.293817455
436	High	Q9XXE2	Uncharacterized protein OS=Caenorhabditis elegans OX=6239 GN=CELE_Y44A6D.2 PE=1 SV=1	0	35.465	92	5	99	5	1	76	7.4	5.17	0		107.3	119.3	112.6	99.3	69.1	92.4	113.0666667	86.93333333	1.300613497	0.055586284
437	High	G5EGK8	Serine/threonine-protein phosphatase 2A catalytic subunit OS=Caenorhabditis elegans OX=6239 GN=let-92 PE=1 SV=1	0	35.356	33	8	24	8	1	318	36.3	5.26	0		137.9	121.6	122.4	30.2	118.9	68.9	127.3	72.66666667	1.751834862	0.10555745
438	High	O44985	Tumorous Enhancer of Glp-1(Gf) OS=Caenorhabditis elegans OX=6239 GN=teg-4 PE=1 SV=1	0	35.313	12	8	18	8	1	1220	135	5.57	0		139.4	167.3	142	53.1	44.4	53.9	149.5666667	50.46666667	2.963672391	0.000458647
439	High	Q93235	Sodium/potassium-transporting ATPase subunit beta-1 OS=Caenorhabditis elegans OX=6239 GN=nkb-1 PE=1 SV=1	0	35.301	37	9	32	8	1	320	36.6	7.58	1		56	83.7	131.6	81.7	123.4	123.5	90.43333333	109.5333333	0.825623859	0.504879322
440	High	Q20822	Probable signal recognition particle subunit SRP68 OS=Caenorhabditis elegans OX=6239 GN=srpa-68 PE=3 SV=2	0	35.13	21	10	25	10	1	622	70.5	8.92	0		101.9	118.1	153.1	79.9	81.1	65.9	124.3666667	75.63333333	1.644336712	0.037312916
441	High	Q95Y15	Nuclear Pore complex Protein OS=Caenorhabditis elegans OX=6239 GN=npp-8 PE=1 SV=5	0	35.126	12	10	20	10	1	1340	150	6.25	0		104.2	98.4	126.5	113	71.8	86.2	109.7	90.33333333	1.214391144	0.260848791
442	High	O76577	26S proteasome non-ATPase regulatory subunit 14 OS=Caenorhabditis elegans OX=6239 GN=rpn-11 PE=1 SV=1	0	35.046	31	6	23	6	1	312	34.6	6.8	0		99.9	177.5	91.6	50.2	82.2	98.6	123	77	1.597402597	0.209921011
443	High	Q9XXU9	V-type proton ATPase subunit C OS=Caenorhabditis elegans OX=6239 GN=vha-11 PE=2 SV=1	0	34.976	28	8	37	8	1	384	43.4	8.03	0		143.1	122	113.2	47.6	85.7	88.4	126.1	73.9	1.706359946	0.030307304
444	High	G5EDD1	Ubiquinol-Cytochrome c oxidoReductase complex OS=Caenorhabditis elegans OX=6239 GN=ucr-2.1 PE=1 SV=1	0	34.842	22	6	33	6	1	424	44.4	8.76	0		91.1	124.5	147.1	63.6	97.6	76.1	120.9	79.1	1.528445006	0.093331214
445	High	Q18787	26S proteasome regulatory subunit 7 OS=Caenorhabditis elegans OX=6239 GN=rpt-1 PE=1 SV=1	0	34.831	31	9	44	8	1	435	48.6	6.48	0		62.3	103.8	116.7	97.2	125.8	94.2	94.26666667	105.7333333	0.891551072	0.583554973
446	High	O61528	Guanine nucleotide exchange factor UNC-73A OS=Caenorhabditis elegans OX=6239 GN=unc-73 PE=1 SV=1	0	34.82	5	8	30	8	1	2488	282.7	6.61	0		102.9	122.6	124.8	81.2	107.9	60.5	116.7666667	83.2	1.403445513	0.09455937
447	High	P41847	Anamorsin homolog OS=Caenorhabditis elegans OX=6239 GN=T20B12.7 PE=3 SV=1	0	34.594	39	7	24	7	1	238	25.5	4.75	0		130.3	86.4	102.1	100.1	77.7	103.4	106.2666667	93.73333333	1.13371266	0.455113511
448	High	Q94392	Vesicle-fusing ATPase OS=Caenorhabditis elegans OX=6239 GN=nsf-1 PE=1 SV=2	0	34.525	15	8	17	8	1	824	91.3	7.55	0		110.1	120.9	151.5	77.9	91	48.6	127.5	72.5	1.75862069	0.035538641
449	High	O76371	26S protease regulatory subunit 6A OS=Caenorhabditis elegans OX=6239 GN=rpt-5 PE=1 SV=1	0	34.061	32	9	23	9	1	430	48.1	5.29	0		79.6	78	129.6	103.6	105.3	103.8	95.73333333	104.2333333	0.918452191	0.642343996
450	High	Q9NLD1	HnRNP A1 homolog OS=Caenorhabditis elegans OX=6239 GN=hrp-2 PE=1 SV=2	0	34.048	22	9	27	9	1	611	65.9	6.32	0		160.3	115.3	124.4	55	75.7	69.2	133.3333333	66.63333333	2.0010005	0.011366678
451	High	Q9GUM7	Putative complexin-1 OS=Caenorhabditis elegans OX=6239 GN=cpx-1 PE=3 SV=1	0	33.862	68	6	31	6	1	143	15.9	5.33	0		85.3	94.2	140.1	113.5	86	81	106.5333333	93.5	1.139393939	0.545518258
452	High	K8ESK9	Uncharacterized protein OS=Caenorhabditis elegans OX=6239 GN=pod-1 PE=1 SV=1	0	33.763	10	7	13	7	1	1136	124.5	6.18	0		138.2	137.9	216.4	28.2	63.8	15.5	164.1666667	35.83333333	4.581395349	0.012653843
453	High	Q86NH1	Rho GTPase-activating protein syd-1 OS=Caenorhabditis elegans OX=6239 GN=syd-1 PE=2 SV=1	0	33.743	12	8	39	8	1	987	109.2	9.06	0		86.7	119.9	102.7	60.6	102.4	127.8	103.1	96.93333333	1.063617607	0.791402385
454	High	Q9N4Z7	MeValonate Kinase OS=Caenorhabditis elegans OX=6239 GN=mvk-1 PE=1 SV=2	0	33.71	22	8	20	8	1	607	64.1	7.27	0		142.9	122.8	145.5	50.6	63.2	75	137.0666667	62.93333333	2.177966102	0.001802846
455	High	P34462	V-type proton ATPase subunit D OS=Caenorhabditis elegans OX=6239 GN=vha-14 PE=3 SV=1	0	33.593	40	6	22	6	1	257	28.8	9.22	0		100.3	110.1	109.4	76.2	120.4	83.6	106.6	93.4	1.141327623	0.399986341
456	High	O17643	Isocitrate dehydrogenase [NADP] OS=Caenorhabditis elegans OX=6239 GN=idh-2 PE=1 SV=1	0	33.55	20	8	29	6	1	435	49	7.5	0		88.2	103.3	114.7	108.5	102.6	82.7	102.0666667	97.93333333	1.042205582	0.724901978
457	High	P49595	Probable protein phosphatase 2C F42G9.1 OS=Caenorhabditis elegans OX=6239 GN=F42G9.1 PE=3 SV=2	0	33.496	19	8	51	8	1	491	53.1	4.35	0		74.9	89.2	90.6	124.9	86.6	133.8	84.9	115.1	0.737619461	0.120065267
458	High	O01868	60S ribosomal protein L24 OS=Caenorhabditis elegans OX=6239 GN=rpl-24.1 PE=3 SV=1	0	33.451	27	5	63	5	1	159	17.8	11.27	0		105	84.7	106.8	50	176.4	77	98.83333333	101.1333333	0.977257746	0.955891298
459	High	Q9N4Y8	NADH Ubiquinone Oxidoreductase OS=Caenorhabditis elegans OX=6239 GN=nuo-5 PE=1 SV=1	0	33.41	17	8	22	8	1	729	79.3	6.68	0		107	119.2	120.8	51.9	122.2	78.9	115.6666667	84.33333333	1.371541502	0.208787449
460	High	Q9XW16	Profilin-1 OS=Caenorhabditis elegans OX=6239 GN=pfn-1 PE=2 SV=1	0	33.372	52	6	39	6	1	132	14.2	5.24	0		109	81.4	101.4	83.1	82.4	142.7	97.26666667	102.7333333	0.9467878	0.812786732
461	High	H2KYE0	Nicotinic Receptor Associated OS=Caenorhabditis elegans OX=6239 GN=nra-4 PE=1 SV=1	0	33.332	17	11	23	11	1	1123	121.8	7.43	0		108.1	131.2	132.6	31.2	100.1	96.8	123.9666667	76.03333333	1.630425252	0.114293285
462	High	P34722	Protein kinase C-like 1 OS=Caenorhabditis elegans OX=6239 GN=tpa-1 PE=1 SV=2	0	33.318	14	8	27	8	1	704	80.2	7.61	0		73.9	72.5	116.9	84.8	96	155.9	87.76666667	112.2333333	0.782001782	0.407279978
463	High	H2KYJ5	MiTochondrial Carrier Homolog OS=Caenorhabditis elegans OX=6239 GN=mtch-1 PE=1 SV=1	0	33.094	24	6	40	6	1	342	37.4	8.84	0		92	103.6	176.2	85.8	79.2	63.2	123.9333333	76.06666667	1.629272568	0.153111927
464	High	Q965X3	TLDc domain-containing protein OS=Caenorhabditis elegans OX=6239 GN=CELE_Y39A3CL.4 PE=1 SV=2	0	32.954	23	6	13	6	1	411	46.4	6.57	0		116.5	115.4	139.7	77.7	103.4	47.3	123.8666667	76.13333333	1.626970228	0.057274043
465	High	Q9N4B1	CaLPain family OS=Caenorhabditis elegans OX=6239 GN=clp-7 PE=1 SV=2	0	32.864	13	5	22	5	1	778	86.2	4.4	0		116.7	106.3	92.6	102.9	95.2	86.3	105.2	94.8	1.109704641	0.286712297
466	High	P61866	60S ribosomal protein L12 OS=Caenorhabditis elegans OX=6239 GN=rpl-12 PE=3 SV=1	0	32.795	53	6	57	6	1	165	17.8	9.42	0		82.9	45.9	119.1	139.7	130.9	81.6	82.63333333	117.4	0.703861442	0.279391705
467	High	G5ECC3	Receptor Mediated Endocytosis OS=Caenorhabditis elegans OX=6239 GN=rme-1 PE=3 SV=2	0	32.589	13	6	21	6	1	791	89.2	5.29	0		127.6	108.7	146.5	55.6	143.7	17.9	127.6	72.4	1.762430939	0.228287595
468	High	Q19869	60S ribosomal protein L26 OS=Caenorhabditis elegans OX=6239 GN=rpl-26 PE=3 SV=1	0	32.579	42	8	45	8	1	142	16.1	11.28	0		75.8	80.2	88.3	127.2	95	133.4	81.43333333	118.5333333	0.687007874	0.040763964
469	High	Q9U2A8	60S ribosomal protein L37a OS=Caenorhabditis elegans OX=6239 GN=rpl-43 PE=3 SV=3	0	32.566	40	4	32	4	1	91	10.1	10.39	0		44.8	90.5	114	132.6	108	110	83.1	116.8666667	0.711066743	0.196216943
470	High	Q17473	TransThyretin-Related family domain OS=Caenorhabditis elegans OX=6239 GN=ttr-18 PE=1 SV=1	0	32.484	41	5	40	5	1	139	15.2	8.15	0		152.7	102.1	68.9	35.8	165.1	75.5	107.9	92.13333333	1.171128799	0.74557722
471	High	O16368	Probable 26S proteasome regulatory subunit 4 OS=Caenorhabditis elegans OX=6239 GN=rpt-2 PE=3 SV=1	0	32.434	27	8	15	8	1	443	49.7	6.16	0		157	74.3	131.3	71.4	92.4	73.5	120.8666667	79.1	1.528023599	0.174548732
472	High	O62246	Coatomer subunit epsilon OS=Caenorhabditis elegans OX=6239 GN=cope-1 PE=3 SV=1	0	32.413	35	8	24	8	1	292	32.8	5.31	0		146.8	108.7	153.7	45.4	77.2	68.3	136.4	63.63333333	2.143530644	0.012580628
473	High	Q19579	Polyadenylate-binding protein OS=Caenorhabditis elegans OX=6239 GN=pab-2 PE=1 SV=1	0	32.295	12	6	28	3	1	692	75.9	9.07	0		130.7	139.8	123.6	67.8	52.7	85.4	131.3666667	68.63333333	1.91403594	0.004009878
474	High	Q9N5Y2	Probable very-long-chain enoyl-CoA reductase art-1 OS=Caenorhabditis elegans OX=6239 GN=art-1 PE=3 SV=1	0	32.201	22	7	34	7	1	308	35.1	9.61	0		127.7	106.5	109.5	64.1	80.2	112	114.5666667	85.43333333	1.341006633	0.134352377
475	High	Q94148	Ras-related protein Rab-10 OS=Caenorhabditis elegans OX=6239 GN=rab-10 PE=1 SV=2	0	31.982	44	6	23	4	1	201	22.7	7.42	1		91.7	116.4	149.5	77.4	76.7	88.4	119.2	80.83333333	1.474639175	0.089128444
476	High	Q20049	Isocitrate dehydrogenase [NAD] subunit, mitochondrial OS=Caenorhabditis elegans OX=6239 GN=idhg-1 PE=1 SV=2	0	31.902	22	5	14	5	1	396	43.6	7.68	0		130	84.8	140.2	64.6	91.7	88.7	118.3333333	81.66666667	1.448979592	0.126752466
477	High	Q9GYT0	Enoyl-CoA Hydratase OS=Caenorhabditis elegans OX=6239 GN=ech-1.2 PE=1 SV=1	0	31.854	14	8	24	8	1	781	84.8	9.35	0		100.2	101.6	110.5	116.9	114.1	56.7	104.1	95.9	1.085505735	0.701141397
478	High	Q23487	FUBp (FUBP) Like OS=Caenorhabditis elegans OX=6239 GN=fubl-2 PE=1 SV=2	0	31.718	29	9	24	9	1	557	59.3	6.74	0		74.4	107	116.6	127.9	93.2	80.8	99.33333333	100.6333333	0.987081815	0.948789306
479	High	Q19877	40S ribosomal protein S23 OS=Caenorhabditis elegans OX=6239 GN=rps-23 PE=3 SV=1	0	31.638	45	5	70	5	1	143	15.9	10.48	0		85.5	70.9	115.2	120.9	113.7	93.8	90.53333333	109.4666667	0.827040195	0.284877411
480	High	A7DT40	Uncharacterized protein OS=Caenorhabditis elegans OX=6239 GN=CELE_F49D11.10 PE=1 SV=2	0	31.518	17	6	18	6	1	727	79.9	7.14	0	Acetyl [N-Term]	114.8	160.9	144.8	59.4	97.2	22.9	140.1666667	59.83333333	2.342618384	0.033885947
481	High	Q9N363	mRNA DeCAPping enzyme OS=Caenorhabditis elegans OX=6239 GN=dcap-1 PE=1 SV=1	0	31.497	26	6	31	6	1	332	36.5	6.29	0		92.7	108.6	133.6	60	95	110.1	111.6333333	88.36666667	1.263296869	0.288424374
482	High	Q95008	Proteasome subunit alpha type-5 OS=Caenorhabditis elegans OX=6239 GN=pas-5 PE=1 SV=1	0	31.47	50	8	31	8	1	248	27.2	5.4	0		100.2	82.2	121.8	63.1	129.3	103.4	101.4	98.6	1.028397566	0.906576433
483	High	Q23280	Co-chaperone protein daf-41 OS=Caenorhabditis elegans OX=6239 GN=daf-41 PE=2 SV=1	0	31.456	36	6	54	6	1	175	19.4	4.46	0		91.2	106.4	130.5	76.1	122.9	72.9	109.3666667	90.63333333	1.206693637	0.397659829
484	High	D0PV95	ATP-dependent RNA helicase laf-1 OS=Caenorhabditis elegans OX=6239 GN=laf-1 PE=1 SV=1	0	31.423	12	6	17	5	1	708	76.3	7.06	0	Phospho [S203; S207]	179.2	154.7	133.2	57.8	27.2	48	155.7	44.33333333	3.512030075	0.002271637
485	High	O01685	Aminotran_1_2 domain-containing protein OS=Caenorhabditis elegans OX=6239 GN=C32F10.8 PE=1 SV=2	0	31.356	22	8	26	8	1	504	55.8	7.4	0		101.8	80.9	145.2	78	118.9	75.3	109.3	90.73333333	1.204628949	0.47565569
486	High	Q20121	Fatty Acid CoA Synthetase family OS=Caenorhabditis elegans OX=6239 GN=acs-4 PE=1 SV=2	0	31.263	18	10	24	10	1	731	81.2	7.94	0		101.2	84.8	119.3	101.1	110.8	82.9	101.7666667	98.26666667	1.035617368	0.799416604
487	High	Q9NEN6	40S ribosomal protein S6 OS=Caenorhabditis elegans OX=6239 GN=rps-6 PE=1 SV=1	0	31.09	27	5	42	5	1	246	28.1	10.26	0		116.7	100.6	145.7	76.9	78.4	81.8	121	79.03333333	1.530999578	0.034140079
488	High	O62146	Putative phospholipase B-like 2 OS=Caenorhabditis elegans OX=6239 GN=F09B12.3 PE=1 SV=2	0	30.995	18	7	17	7	1	582	66.6	7.27	0		78.5	98.2	147.5	104.4	126	45.3	108.0666667	91.9	1.175915851	0.636579636
489	High	Q9N368	RNA Binding Motif protein homolog OS=Caenorhabditis elegans OX=6239 GN=rbm-39 PE=1 SV=2	0	30.943	16	7	19	7	1	580	64.9	10.86	0		102.4	104	108	84.6	96.4	104.7	104.8	95.23333333	1.100455023	0.189833402
490	High	Q86MI3	Uncharacterized protein OS=Caenorhabditis elegans OX=6239 GN=CELE_Y71H10B.1 PE=1 SV=1	0	30.881	15	7	30	7	1	570	66.1	7.15	0		166.4	84.3	136.3	72	78.7	62.2	129	70.96666667	1.817754814	0.076553388
491	High	Q17335	Alcohol dehydrogenase class-3 OS=Caenorhabditis elegans OX=6239 GN=H24K24.3 PE=1 SV=1	0	30.859	19	7	21	7	1	384	41.3	6.38	0		147.8	109.7	167.7	36.9	72.5	65.4	141.7333333	58.26666667	2.432494279	0.01445998
492	High	O18650	40S ribosomal protein S19 OS=Caenorhabditis elegans OX=6239 GN=rps-19 PE=2 SV=1	0	30.816	46	5	29	5	1	146	16.3	10.29	0		50.7	130.8	77.3	85.6	164.8	90.7	86.26666667	113.7	0.758721782	0.474383402
493	High	Q9TYV5	NucleOLar protein OS=Caenorhabditis elegans OX=6239 GN=nol-2 PE=1 SV=2	0	30.804	13	6	28	6	1	664	73.9	9.13	0		141.3	108.2	149.9	84.7	56.8	59.1	133.1333333	66.86666667	1.991026919	0.01301277
494	High	O18240	Ribosomal Protein, Small subunit OS=Caenorhabditis elegans OX=6239 GN=rps-18 PE=1 SV=1	0	30.791	45	6	72	6	1	154	17.8	10.46	0		54.9	83.1	88.5	120.6	139.7	113.3	75.5	124.5333333	0.606263383	0.01985178
495	High	Q20641	Non-muscle MYosin OS=Caenorhabditis elegans OX=6239 GN=nmy-1 PE=1 SV=2	0	30.783	6	9	17	9	1	1963	229.2	5.72	0		131.5	113.4	192.7	26	103.7	32.6	145.8666667	54.1	2.696241528	0.056662884
496	High	Q21166	Acetoacetyl-CoA synthetase OS=Caenorhabditis elegans OX=6239 GN=sur-5 PE=2 SV=1	0	30.758	13	7	25	7	1	700	78.3	6.54	0		56.6	102.4	132.8	100.8	121.5	86	97.26666667	102.7666667	0.946480701	0.832857743
497	High	Q19706	Eukaryotic translation initiation factor 3 subunit G OS=Caenorhabditis elegans OX=6239 GN=eif-3.G PE=3 SV=2	0	30.754	36	6	20	6	1	262	29.9	6.34	0		115	98.7	124.9	42.4	123.7	95.3	112.8666667	87.13333333	1.295332823	0.361773421
498	High	P34696	Heat shock protein Hsp-16.1/Hsp-16.11 OS=Caenorhabditis elegans OX=6239 GN=hsp-16.1 PE=2 SV=1	0	30.621	62	6	26	3	1	145	16.2	5.58	3		98.9	85.7	117	73	139.1	86.2	100.5333333	99.43333333	1.011062689	0.962756631
499	High	Q9BKQ9	CDGSH Iron Sulfur Domain protein homolog OS=Caenorhabditis elegans OX=6239 GN=cisd-3.2 PE=1 SV=1	0	30.492	48	5	22	5	1	156	16.8	9.48	0		166	178	152.4	48	26.7	28.9	165.4666667	34.53333333	4.791505792	0.000198092
500	High	H2KYZ7	FERM domain (Protein4.1-ezrin-radixin-moesin) family OS=Caenorhabditis elegans OX=6239 GN=frm-4 PE=1 SV=1	0	30.47	12	6	25	6	1	672	75.7	8.44	0		109.4	92.8	76.8	124.8	87.5	108.7	93	107	0.869158879	0.3837846
501	High	O62305	Calcium/calmodulin-dependent protein kinase type II OS=Caenorhabditis elegans OX=6239 GN=unc-43 PE=1 SV=2	0	30.45	18	7	26	7	1	720	79.9	8.48	0		116.5	95	117.9	117	74.8	78.8	109.8	90.2	1.2172949	0.270901991
502	High	P37165	Ubiquitin-like protein 1-40S ribosomal protein S27a OS=Caenorhabditis elegans OX=6239 GN=ubl-1 PE=1 SV=2	0	30.345	29	3	18	3	1	163	18.1	9.52	0		47.1	58.1	90.3	121.9	126.6	156	65.16666667	134.8333333	0.483312732	0.01426402
503	High	Q93576	Nucleoside diphosphate kinase OS=Caenorhabditis elegans OX=6239 GN=ndk-1 PE=1 SV=1	0	30.328	33	4	37	4	1	153	17.1	7.5	0		55.1	91.9	53.5	74.7	229.5	95.3	66.83333333	133.1666667	0.501877347	0.256302713
504	High	O18178	Serine/threonine-protein phosphatase 2A regulatory subunit pptr-1 OS=Caenorhabditis elegans OX=6239 GN=pptr-1 PE=1 SV=4	0	30.175	19	7	24	7	1	542	61.8	7.36	0	Acetyl [N-Term]	137.2	127.1	120.4	55.9	80.6	78.8	128.2333333	71.76666667	1.786809104	0.003761208
505	High	Q19246	DeHydrogenases, Short chain OS=Caenorhabditis elegans OX=6239 GN=dhs-25 PE=1 SV=2	0	30.079	46	7	14	7	1	248	25.5	8.98	0		124.4	85.1	139.1	66	112.7	72.7	116.2	83.8	1.386634845	0.210280221
506	High	Q9U3D6	A-to-I RNA editing regulator adr-1 OS=Caenorhabditis elegans OX=6239 GN=adr-1 PE=1 SV=2	0	29.971	8	5	12	5	1	964	107.4	8.09	0		124.1	142	129.5	70.1	66.4	68	131.8666667	68.16666667	1.934474328	0.000297321
507	High	Q9N538	DeHydrogenases, Short chain OS=Caenorhabditis elegans OX=6239 GN=dhs-9 PE=1 SV=1	0	29.945	17	5	17	5	1	319	35	8.82	0		103.1	74.4	98.6	58.9	183.6	81.4	92.03333333	107.9666667	0.852423588	0.706551546
508	High	Q22038	Ras-like GTP-binding protein rhoA OS=Caenorhabditis elegans OX=6239 GN=rho-1 PE=1 SV=1	0	29.937	48	6	13	6	1	192	21.6	6.24	0		125.4	114.1	102.8	31.3	111.5	114.9	114.1	85.9	1.328288708	0.372160056
509	High	Q19052	Eukaryotic translation initiation factor 2A OS=Caenorhabditis elegans OX=6239 GN=eif-2A PE=3 SV=2	0	29.936	19	6	27	6	1	570	64	9.17	0		112.5	122.1	94.6	136.4	45.5	88.9	109.7333333	90.26666667	1.215657312	0.517490117
510	High	Q9N362	Uncharacterized protein OS=Caenorhabditis elegans OX=6239 GN=CELE_Y55F3AM.13 PE=1 SV=1	0	29.803	36	8	30	8	1	354	38.4	9.39	0		139.9	114	128.5	70	63.8	83.7	127.4666667	72.5	1.75816092	0.004476753
511	High	Q22370	Ubiquinol-Cytochrome c oxidoReductase complex OS=Caenorhabditis elegans OX=6239 GN=ucr-2.2 PE=1 SV=2	0	29.742	17	5	20	5	1	422	44.2	9.06	0		55.4	117.5	140.1	86.3	104.8	95.9	104.3333333	95.66666667	1.090592334	0.754530717
512	High	Q2L6Y6	Heat Shock Protein OS=Caenorhabditis elegans OX=6239 GN=hsp-75 PE=1 SV=1	0	29.661	19	8	13	8	1	672	76.5	7.96	0		133.9	101.5	144.2	67.8	68.5	84.1	126.5333333	73.46666667	1.722323049	0.018911258
513	High	Q17763	ATP synthase subunit OS=Caenorhabditis elegans OX=6239 GN=atp-5 PE=1 SV=2	0	29.618	50	8	32	8	1	191	21.8	7.2	0		89.4	92.9	125.4	51.1	150.7	90.5	102.5666667	97.43333333	1.052685597	0.877082304
514	High	O01869	Ribosomal Protein, Small subunit OS=Caenorhabditis elegans OX=6239 GN=rps-10 PE=1 SV=1	0	29.438	45	5	30	5	1	149	16.9	9.38	0		74.5	120.9	104.9	106.1	106.8	86.9	100.1	99.93333333	1.001667779	0.991716088
515	High	P34519	Putative tricarboxylate transport protein, mitochondrial OS=Caenorhabditis elegans OX=6239 GN=K11H3.3 PE=3 SV=1	0	29.434	45	10	35	10	1	312	34.2	9.33	0		94.1	90.3	120.4	114.8	70.1	110.4	101.6	98.43333333	1.032170674	0.861969101
516	High	Q21338	Transcription elongation factor SPT5 OS=Caenorhabditis elegans OX=6239 GN=spt-5 PE=3 SV=3	0	29.347	11	8	24	8	1	1208	133.3	5.38	0		62.5	91.4	108.2	116.6	119	102.3	87.36666667	112.6333333	0.775673276	0.152594579
517	High	O17003	N-alpha-AcetylTransferase C complex subunit OS=Caenorhabditis elegans OX=6239 GN=natc-1 PE=1 SV=2	0	29.179	15	8	18	8	1	799	91.4	5.47	0		96.9	94.4	115.8	82.4	127.9	82.8	102.3666667	97.7	1.047765268	0.791861102
518	High	G5ECX9	CaDmium Responsive OS=Caenorhabditis elegans OX=6239 GN=cdr-2 PE=1 SV=1	0	29.161	33	7	17	6	1	278	32.3	8.66	0		131.6	157.9	195.9	26.3	54.9	33.4	161.8	38.2	4.235602094	0.003847504
519	High	P18334	Casein kinase II subunit alpha OS=Caenorhabditis elegans OX=6239 GN=kin-3 PE=1 SV=1	0	29.042	25	6	24	6	1	360	42.2	6.93	0		108.3	109	151.4	48.2	117.9	65.1	122.9	77.06666667	1.594723183	0.145146096
520	High	P52009	Peptidyl-prolyl cis-trans isomerase 1 OS=Caenorhabditis elegans OX=6239 GN=cyn-1 PE=2 SV=1	0	29.025	27	4	54	3	1	192	20.7	7.84	0		173.4	50.3	120.1	71.6	70.4	114.3	114.6	85.43333333	1.341396801	0.490410089
521	High	Q95YB2	Acyl CoA DeHydrogenase OS=Caenorhabditis elegans OX=6239 GN=acdh-9 PE=1 SV=1	0	29.016	24	7	20	7	1	409	45.2	7.09	0		160.3	134.5	149.4	25.4	69.9	60.6	148.0666667	51.96666667	2.849262348	0.003423821
522	High	O45499	40S ribosomal protein S26 OS=Caenorhabditis elegans OX=6239 GN=rps-26 PE=3 SV=1	0	28.859	50	6	50	6	1	117	13.2	11.11	0		54.3	58.9	94.2	167.6	115.3	109.7	69.13333333	130.8666667	0.528273051	0.050634693
523	High	O01593	Methyltranfer_dom domain-containing protein OS=Caenorhabditis elegans OX=6239 GN=CELE_R08E5.3 PE=1 SV=1	0	28.807	28	6	19	6	1	365	40.4	5.2	0		157.5	138.1	183.7	3.8	102.4	14.6	159.7666667	40.26666667	3.967715232	0.024345539
524	High	Q95ZQ4	5'-AMP-activated protein kinase catalytic subunit alpha-2 OS=Caenorhabditis elegans OX=6239 GN=aak-2 PE=1 SV=2	0	28.665	19	8	23	8	1	626	70.4	8.28	0		106.6	104	135	112.5	80.5	61.4	115.2	84.8	1.358490566	0.1648758
525	High	C1P622	Very-long-chain 3-oxooacyl-coA reductase let-767 OS=Caenorhabditis elegans OX=6239 GN=let-767 PE=1 SV=1	0	28.611	24	7	36	7	1	333	36.2	9.07	0		102.1	140.4	135.2	80.1	85.1	57	125.9	74.06666667	1.699819982	0.024795909
526	High	P48162	60S ribosomal protein L23a 1 OS=Caenorhabditis elegans OX=6239 GN=rpl-25.1 PE=3 SV=1	0	28.572	31	4	43	3	1	147	16.7	10.64	0		121.7	56.5	78.1	114.2	118.3	111.1	85.43333333	114.5333333	0.745925495	0.205879743
527	High	K8FE02	IMP Homolog OS=Caenorhabditis elegans OX=6239 GN=imph-1 PE=1 SV=1	0	28.518	14	8	17	8	1	854	94.5	8.19	0		99.7	80.1	76.3	115.5	129	99.3	85.36666667	114.6	0.744909831	0.059954644
528	High	G5EE80	Signal recognition particle 54 kDa protein OS=Caenorhabditis elegans OX=6239 GN=SRP54 PE=1 SV=1	0	28.517	18	6	17	6	1	496	54.9	9.19	0		120.2	123.3	93.8	66.2	130.7	65.8	112.4333333	87.56666667	1.283974115	0.349841347
529	High	Q9NEW6	Probable splicing factor, arginine/serine-rich 3 OS=Caenorhabditis elegans OX=6239 GN=rsp-3 PE=1 SV=2	0	28.497	23	6	38	6	1	258	28.7	10.29	0		89.8	113.6	89.8	83.4	130.9	92.5	97.73333333	102.2666667	0.955671447	0.798033735
530	High	G5EC23	HCF1 related OS=Caenorhabditis elegans OX=6239 GN=hcf-1 PE=1 SV=1	0	28.394	21	10	18	10	1	782	87.3	6.35	0		69.6	102.8	124.8	104.2	94	104.6	99.06666667	100.9333333	0.981505945	0.914938531
531	High	O61856	Acetolactate synthase-like protein OS=Caenorhabditis elegans OX=6239 GN=T26C12.1 PE=3 SV=2	0	28.367	23	8	13	8	1	640	69.2	8.73	0		127.2	147.5	132.7	43.9	74.2	74.6	135.8	64.23333333	2.114167099	0.003775422
532	High	Q9GZH3	Inosine-5'-monophosphate dehydrogenase OS=Caenorhabditis elegans OX=6239 GN=T22D1.3 PE=3 SV=2	0	28.322	22	8	21	8	1	534	58.1	7.4	0		104.1	131.3	126.4	47.2	122	69.1	120.6	79.43333333	1.518254301	0.157766481
533	High	G5EEG8	FERM domain (Protein4.1-ezrin-radixin-moesin) family OS=Caenorhabditis elegans OX=6239 GN=frm-1 PE=1 SV=1	0	28.066	18	8	21	8	1	4648	525.6	6.46	0		112	103.7	134.3	86.3	72	91.7	116.6666667	83.33333333	1.4	0.037351908
534	High	Q9U2G0	Putative U5 small nuclear ribonucleoprotein 200 kDa helicase OS=Caenorhabditis elegans OX=6239 GN=snrp-200 PE=3 SV=1	0	28.034	5	8	20	8	1	2145	243.7	6.21	0		121.6	86.1	134.4	68.2	131.7	57.9	114.0333333	85.93333333	1.326997673	0.360325786
535	High	A0A4V6M3D7	Protein Kinase C OS=Caenorhabditis elegans OX=6239 GN=pkc-2 PE=4 SV=1	0	28.025	15	8	22	8	1	751	85.6	7.85	0		102.2	113	113.8	117.6	62.9	90.4	109.6666667	90.3	1.214470284	0.298640182
536	High	O45577	Cleavage and Polyadenylation Factor OS=Caenorhabditis elegans OX=6239 GN=cpf-2 PE=1 SV=1	0	27.992	26	4	17	4	1	336	37	7.02	0		141.3	169.4	134	61.2	59.7	34.3	148.2333333	51.73333333	2.865335052	0.002247974
537	High	O17919	Putative H/ACA ribonucleoprotein complex subunit 4 OS=Caenorhabditis elegans OX=6239 GN=K01G5.5 PE=3 SV=1	0	27.83	25	9	35	9	1	445	50.2	8.62	0		73	80.9	121.9	103.4	120.2	100.7	91.93333333	108.1	0.850447117	0.378411466
538	High	O17626	Uncharacterized protein OS=Caenorhabditis elegans OX=6239 GN=C31C9.2 PE=1 SV=1	0	27.734	22	5	10	5	1	322	34.7	6.8	0		65.4	72.6	101.6	67.3	171.8	121.4	79.86666667	120.1666667	0.664632455	0.278128757
539	High	Q95XT5	TRanslocon-Associated Protein OS=Caenorhabditis elegans OX=6239 GN=trap-1 PE=1 SV=1	0	27.696	25	4	18	4	1	257	28.6	6.16	0		61	98.1	114.9	86.2	133.9	106	91.33333333	108.7	0.840233057	0.456600736
540	High	Q18685	Protein unc-112 OS=Caenorhabditis elegans OX=6239 GN=unc-112 PE=1 SV=1	0	27.559	12	7	18	7	1	720	82.3	6.99	0		102.4	90.5	111.6	71.5	121.1	103	101.5	98.53333333	1.030108254	0.859553109
541	High	P06582	Heat shock protein Hsp-16.2 OS=Caenorhabditis elegans OX=6239 GN=hsp-16.2 PE=3 SV=1	0	27.545	50	5	21	2	1	145	16.2	5.38	0		124.5	51.5	84.3	109.8	97.8	132.2	86.76666667	113.2666667	0.766038846	0.320586245
542	High	G5EE74	Aspergillus NUclear Division related OS=Caenorhabditis elegans OX=6239 GN=nud-1 PE=1 SV=1	0	27.453	34	9	29	9	1	320	36.4	5.17	0		108.9	104.1	128	103.7	66.8	88.4	113.6666667	86.3	1.317110854	0.102222712
543	High	G5EES3	Protein argonaute OS=Caenorhabditis elegans OX=6239 GN=alg-1 PE=1 SV=1	0	27.344	12	7	12	7	1	1023	113	8.98	0		199	151.6	130.5	48	48.2	22.7	160.3666667	39.63333333	4.046257359	0.00532919
544	High	Q8IAA9	CaLPain family OS=Caenorhabditis elegans OX=6239 GN=clp-4 PE=1 SV=1	0	27.221	15	6	30	6	1	716	80.2	5.96	0		166.5	106.7	114.4	69.5	61.6	81.3	129.2	70.8	1.824858757	0.040969148
545	High	O01532	ASpartyl Protease OS=Caenorhabditis elegans OX=6239 GN=asp-5 PE=1 SV=1	0	27.156	11	4	33	4	1	393	42	6.06	0		146.2	154.6	189.2	28.2	46.8	34.9	163.3333333	36.63333333	4.458598726	0.000881419
546	High	O45060	Thioredoxin domain-containing protein OS=Caenorhabditis elegans OX=6239 GN=C35B1.5 PE=1 SV=1	0	27.137	38	5	37	5	1	151	17	5.15	0		72.1	122.1	111.7	74.5	140.8	78.8	101.9666667	98.03333333	1.040122407	0.888281541
547	High	Q8WQB3	AP-1 complex subunit gamma OS=Caenorhabditis elegans OX=6239 GN=apg-1 PE=1 SV=1	0	26.864	15	7	16	7	1	829	91.6	6.33	0		118.7	108.6	136.9	47.6	101.9	86.2	121.4	78.56666667	1.545184557	0.077488576
548	High	O45106	Enoyl-CoA Hydratase OS=Caenorhabditis elegans OX=6239 GN=ech-5 PE=1 SV=3	0	26.787	28	7	21	7	1	287	31.4	8.92	0		58.7	90.8	109	128.4	107.9	105.3	86.16666667	113.8666667	0.756733021	0.166860385
549	High	O16000	Syntaxin-1A homolog OS=Caenorhabditis elegans OX=6239 GN=unc-64 PE=1 SV=1	0	26.755	16	3	18	3	1	291	33.2	5.43	0		182.6	37.5	93.6	76.6	103.4	106.2	104.5666667	95.4	1.096086653	0.842635344
550	High	Q09450	Probable succinyl-CoA:3-ketoacid coenzyme A transferase, mitochondrial OS=Caenorhabditis elegans OX=6239 GN=C05C10.3 PE=3 SV=1	0	26.724	25	8	19	8	1	521	56.1	8.22	0		144	99.9	133.2	67.3	108.4	47.2	125.7	74.3	1.69179004	0.083164793
551	High	Q9N4I0	Actin-related protein 3 OS=Caenorhabditis elegans OX=6239 GN=arx-1 PE=3 SV=1	0	26.703	25	6	20	6	1	425	48.1	5.74	0		123.8	93.8	112.7	78.5	98.1	93.2	110.1	89.93333333	1.224240178	0.12860602
552	High	P34815	Putative acetylcholine regulator unc-18 OS=Caenorhabditis elegans OX=6239 GN=unc-18 PE=2 SV=3	0	26.675	12	6	25	6	1	673	76.7	7.02	0		114.1	96.3	124.4	62.3	87.7	115.2	111.6	88.4	1.262443439	0.251919283
553	High	B6EU60	SCP domain-containing protein OS=Caenorhabditis elegans OX=6239 GN=CELE_F57B7.2 PE=1 SV=1	0	26.66	36	6	20	6	1	330	37.6	7.97	0		86	117.4	125.6	148.8	56.8	65.4	109.6666667	90.33333333	1.21402214	0.575156759
554	High	Q19262	Exocyst complex component 3 OS=Caenorhabditis elegans OX=6239 GN=sec-6 PE=3 SV=2	0	26.642	9	5	16	5	1	796	90.6	6.55	0		110.7	121	107	89.9	115.7	55.6	112.9	87.06666667	1.296707504	0.222526838
555	High	Q6AHR3	Pribosyltran_N domain-containing protein OS=Caenorhabditis elegans OX=6239 GN=CELE_R151.2 PE=1 SV=2	0	26.571	21	9	31	9	1	446	49	6.83	0		94	84.7	105.5	96.1	118.5	101.2	94.73333333	105.2666667	0.899936669	0.30975237
556	High	O17345	TransThyretin-Related family domain OS=Caenorhabditis elegans OX=6239 GN=ttr-6 PE=1 SV=1	0	26.558	67	5	11	5	1	141	15.3	6.32	0		84.8	187.5	68.4	49.8	121.7	87.9	113.5666667	86.46666667	1.313415574	0.559824747
557	High	Q9XUY5	Probable sodium/potassium-transporting ATPase subunit beta-3 OS=Caenorhabditis elegans OX=6239 GN=nkb-3 PE=3 SV=1	0	26.396	28	6	29	5	1	317	35.7	7.11	0		143.3	77.2	98.2	69	96.3	116.1	106.2333333	93.8	1.132551528	0.629048667
558	High	Q17860	Diacylglycerol kinase OS=Caenorhabditis elegans OX=6239 GN=dgk-1 PE=1 SV=2	0	26.356	16	9	16	9	1	952	106.7	6.81	0		123.8	131.5	130.1	58.9	67.8	88	128.4666667	71.56666667	1.795062878	0.003109786
559	High	Q20496	Probable rho GDP-dissociation inhibitor OS=Caenorhabditis elegans OX=6239 GN=rhi-1 PE=3 SV=1	0	26.153	32	5	14	5	1	191	21.9	6.55	0		151.6	128	141	52.8	50.2	76.4	140.2	59.8	2.344481605	0.001721799
560	High	O18215	WD_REPEATS_REGION domain-containing protein OS=Caenorhabditis elegans OX=6239 GN=CELE_Y53C12B.1 PE=1 SV=1	0	26.145	10	5	12	5	1	793	88	6.77	0		120.2	153.8	145.8	28.1	88.5	63.6	139.9333333	60.06666667	2.32963374	0.016885814
561	High	P46822	Kinesin light chain OS=Caenorhabditis elegans OX=6239 GN=klc-2 PE=1 SV=2	0	26.123	22	8	15	8	1	540	60.2	5.81	0		112.1	128.4	127.7	95	72.3	64.6	122.7333333	77.3	1.587753342	0.01263272
562	High	A0A0K3ARB5	Uncharacterized protein OS=Caenorhabditis elegans OX=6239 GN=lev-11 PE=1 SV=1	0	26.062	20	5	13	1	1	256	29.7	4.78	0		76.1	78.1	69.9	116.1	170.3	89.4	74.7	125.2666667	0.596327834	0.102101505
563	High	O18235	Ubiquinone biosynthesis O-methyltransferase, mitochondrial OS=Caenorhabditis elegans OX=6239 GN=coq-3 PE=1 SV=1	0	26.027	37	6	12	6	1	268	29.2	7.91	0		121.5	141.4	137.8	41.3	102.3	55.7	133.5666667	66.43333333	2.010536879	0.025807044
564	High	Q9XTB5	LEM protein 2 OS=Caenorhabditis elegans OX=6239 GN=lem-2 PE=1 SV=1	0	25.868	21	7	24	7	1	500	55.1	9.55	0		92.3	75.5	97.8	97.5	121.3	115.6	88.53333333	111.4666667	0.794258373	0.079813092
565	High	Q23670	DNA topoisomerase 2 top-2 OS=Caenorhabditis elegans OX=6239 GN=top-2 PE=1 SV=2	0	25.675	6	7	15	7	1	1520	172.2	8.51	0		108	112.1	112.6	96.5	82.7	88.2	110.9	89.13333333	1.244203441	0.006979546
566	High	P51875	Guanine nucleotide-binding protein G(o) subunit alpha OS=Caenorhabditis elegans OX=6239 GN=goa-1 PE=1 SV=3	0	25.607	19	5	23	4	1	354	40.4	5.44	1		105.1	150.9	146.5	58.5	82.8	56.3	134.1666667	65.86666667	2.03694332	0.0155228
567	High	Q22240	Ubiquitin carboxyl-terminal hydrolase OS=Caenorhabditis elegans OX=6239 GN=CELE_T05H10.1 PE=1 SV=2	0	25.574	8	7	14	7	1	1326	150.1	5.54	0		106.9	160.4	161	43.6	50.5	77.6	142.7666667	57.23333333	2.494467094	0.014515929
568	High	Q17872	Nuclear Pore complex Protein OS=Caenorhabditis elegans OX=6239 GN=npp-23 PE=1 SV=2	0	25.489	21	4	11	4	1	371	39.7	5.55	0		231.9	114.9	97.9	47.9	45.4	62	148.2333333	51.76666667	2.863490019	0.085422557
569	High	Q18938	Probable maleylacetoacetate isomerase OS=Caenorhabditis elegans OX=6239 GN=gst-42 PE=1 SV=1	0	25.451	42	5	24	5	1	214	23.6	6.7	0		132.8	96.5	116.4	96.2	102.7	55.4	115.2333333	84.76666667	1.35941801	0.168453261
570	High	Q09544	ATP synthase subunit delta, mitochondrial OS=Caenorhabditis elegans OX=6239 GN=F58F12.1 PE=1 SV=1	0	25.05	47	4	25	4	1	163	16.9	4.97	0		143.7	89.7	115.4	71.8	86.5	93	116.2666667	83.76666667	1.387982491	0.125295205
571	High	P91857	RAB family OS=Caenorhabditis elegans OX=6239 GN=rab-5 PE=1 SV=1	0	25.049	51	6	13	6	1	208	22.8	7.77	0		116.7	110.5	157.9	83.1	50.2	81.6	128.3666667	71.63333333	1.791996277	0.036442742
572	High	P34496	Single-stranded DNA-binding protein, mitochondrial OS=Caenorhabditis elegans OX=6239 GN=mtss-1 PE=2 SV=2	0	25.018	32	4	19	4	1	170	19.2	9.76	0		56.8	137.2	169.6	101.4	68.1	67	121.2	78.83333333	1.537420719	0.297228906
573	High	Q95YA9	Adenylyl cyclase-associated protein OS=Caenorhabditis elegans OX=6239 GN=cas-1 PE=1 SV=2	0	25.017	7	5	22	5	1	1195	133.2	8.18	0	Phospho [S1022; S1026; S1027]	98.6	87.6	76.1	148.5	96.1	93	87.43333333	112.5333333	0.776954976	0.259965743
574	High	Q9NA98	Actin-Related Proteins OS=Caenorhabditis elegans OX=6239 GN=arp-1 PE=1 SV=2	0	24.997	21	6	14	6	1	374	42	6.74	0		127.1	123.7	176.9	43.1	51.4	77.7	142.5666667	57.4	2.483739837	0.013316745
575	High	Q23463	Elongation Factor TU family OS=Caenorhabditis elegans OX=6239 GN=eftu-2 PE=1 SV=1	0	24.901	9	6	17	6	1	974	110.4	5.07	0		153.2	103.6	157.7	41.7	82.1	61.6	138.1666667	61.8	2.23570658	0.021665677
576	High	Q19642	Centromere/kinetochore protein zw10 homolog OS=Caenorhabditis elegans OX=6239 GN=czw-1 PE=1 SV=1	0	24.847	9	5	12	5	1	778	87.9	5.87	0		51.8	90.7	125.7	142.5	83.5	105.8	89.4	110.6	0.808318264	0.482445167
577	High	Q22562	Uncharacterized protein OS=Caenorhabditis elegans OX=6239 GN=CELE_T19B10.2 PE=1 SV=2	0	24.834	23	5	13	5	1	368	39.5	8.06	0		105.6	99.9	78.9	37.1	198.2	80.3	94.8	105.2	0.901140684	0.841731528
578	High	Q21966	Aspartic protease 4 OS=Caenorhabditis elegans OX=6239 GN=asp-4 PE=2 SV=1	0	24.689	14	4	20	4	1	444	49.2	6.55	0		89.3	83.5	107.8	125.4	122.4	71.6	93.53333333	106.4666667	0.878522229	0.53199723
579	High	Q22101	Uncharacterized protein OS=Caenorhabditis elegans OX=6239 GN=CELE_T02G5.7 PE=1 SV=1	0	24.581	18	4	14	4	1	390	40.7	5.38	0		134.8	141.1	101.3	33.1	118.7	71	125.7333333	74.26666667	1.692998205	0.136437426
580	High	Q86NC2	NADH Ubiquinone Oxidoreductase OS=Caenorhabditis elegans OX=6239 GN=nuo-2 PE=1 SV=1	0	24.554	37	6	20	6	1	268	30.8	8.47	0		96	131	84.8	95.1	162.8	30.4	103.9333333	96.1	1.081512314	0.856676708
581	High	P48727	Serine/threonine-protein phosphatase PP1-beta OS=Caenorhabditis elegans OX=6239 GN=gsp-2 PE=1 SV=1	0	24.474	24	7	24	4	1	333	37.8	6.76	3	Acetyl [N-Term]	81.7	84.1	188.8	58	110.9	76.6	118.2	81.83333333	1.444399185	0.398984061
582	High	Q9XUW5	DEAD boX helicase homolog OS=Caenorhabditis elegans OX=6239 GN=ddx-17 PE=1 SV=1	0	24.425	17	7	9	7	1	561	60.4	9.19	0		103.9	78.1	117.8	76.3	114.4	109.5	99.93333333	100.0666667	0.998667555	0.994007745
583	High	O76554	Acetylcholine receptor subunit alpha-type des-2 OS=Caenorhabditis elegans OX=6239 GN=des-2 PE=1 SV=1	0	24.23	18	7	24	7	1	548	62.1	6.93	0		149.5	85.7	120.6	95.5	58	90.7	118.6	81.4	1.457002457	0.164415097
584	High	H2L034	Peroxisomal Membrane Protein related OS=Caenorhabditis elegans OX=6239 GN=pmp-5 PE=1 SV=1	0	24.218	19	8	19	8	1	598	69.1	6.95	0		144.3	131.7	124.1	54.8	104.7	40.3	133.3666667	66.6	2.002502503	0.030587836
585	High	Q22945	Epimerase domain-containing protein OS=Caenorhabditis elegans OX=6239 GN=CELE_F08F3.4 PE=1 SV=2	0	24.099	29	7	16	7	1	358	40.1	7.69	0		101.8	122.9	113	87.5	105.2	69.6	112.5666667	87.43333333	1.28745711	0.103244124
586	High	P39055	Dynamin OS=Caenorhabditis elegans OX=6239 GN=dyn-1 PE=1 SV=3	0	24.083	8	5	11	5	1	830	93.3	7.42	0		148.8	118.6	154.5	35.3	107	35.9	140.6333333	59.4	2.367564534	0.036528863
587	High	P34280	Uncharacterized GTP-binding protein C02F5.3 OS=Caenorhabditis elegans OX=6239 GN=C02F5.3 PE=3 SV=2	0	23.924	15	4	17	4	1	366	40.8	8.29	0		70.7	106.4	117.9	95.6	102.6	106.8	98.33333333	101.6666667	0.967213115	0.830380317
588	High	A0A2K5ATW5	Proteasomal ubiquitin receptor ADRM1 homolog OS=Caenorhabditis elegans OX=6239 GN=rpn-13 PE=1 SV=1	0	23.889	17	4	21	4	1	406	43.2	5.02	0		107.7	102	102.5	73.7	119.3	94.8	104.0666667	95.93333333	1.084781098	0.573931528
589	High	O17901	Probable coatomer subunit zeta OS=Caenorhabditis elegans OX=6239 GN=copz-1 PE=3 SV=1	0	23.875	28	3	31	3	1	184	20.7	4.86	0		53.6	73.4	103.4	158.6	105.2	105.7	76.8	123.1666667	0.623545332	0.112650432
590	High	Q9U2D6	Calcineurin-interacting protein 2 OS=Caenorhabditis elegans OX=6239 GN=cnp-2 PE=1 SV=3	0	23.742	11	6	19	6	1	732	84.4	9.52	0		112.7	174.5	124.6	66.4	62.1	59.7	137.2666667	62.73333333	2.188097768	0.017303293
591	High	Q9UAQ6	RAB family OS=Caenorhabditis elegans OX=6239 GN=rab-1 PE=1 SV=1	0	23.702	47	6	21	4	1	205	22.5	5.71	0		59.4	90.7	145.7	121	108.1	75.2	98.6	101.4333333	0.972067039	0.926039598
592	High	O61708	Prion-like-(Q/N-rich)-domain-bearing protein OS=Caenorhabditis elegans OX=6239 GN=pqn-59 PE=1 SV=2	0	23.676	9	4	56	4	1	712	77.1	6.11	0	Phospho [S433; T434; S435]	80.9	101.6	83.5	144	143.3	46.7	88.66666667	111.3333333	0.796407186	0.52951901
593	High	O17694	RNAi-Induced Longevity OS=Caenorhabditis elegans OX=6239 GN=ril-1 PE=1 SV=1	0	23.626	42	5	25	5	1	139	16.5	9.54	0		46.2	109.9	128	95.4	120.4	100.1	94.7	105.3	0.899335233	0.704009569
594	High	O44411	Nucleolar GTP-binding protein 1 OS=Caenorhabditis elegans OX=6239 GN=nog-1 PE=1 SV=1	0	23.556	12	5	10	5	1	681	78.4	9.03	0		128.6	85.1	117.3	60.9	108.1	100	110.3333333	89.66666667	1.230483271	0.350054432
595	High	H2FLJ1	STomatin-Like OS=Caenorhabditis elegans OX=6239 GN=stl-1 PE=1 SV=1	0	23.511	37	7	14	7	1	324	35.6	6.64	0		98	75.6	120	90.2	105.3	110.8	97.86666667	102.1	0.958537382	0.78075149
596	High	Q94218	Ufm1-specific protease OS=Caenorhabditis elegans OX=6239 GN=odr-8 PE=1 SV=1	0	23.506	15	6	20	6	1	589	66.5	7.43	0		140.7	164.8	169.4	40.6	45.1	39.4	158.3	41.7	3.79616307	0.00021083
597	High	H2L0C0	EMC Endoplasmic Membrane protein Complex (Yeast EMC) homolog OS=Caenorhabditis elegans OX=6239 GN=emc-1 PE=1 SV=1	0	23.468	12	7	16	7	1	946	104.7	6.52	0		104.6	75	145	93.7	94.7	87	108.2	91.8	1.178649237	0.467126061
598	High	Q17556	NAD(P)-bd_dom domain-containing protein OS=Caenorhabditis elegans OX=6239 GN=C01F1.3 PE=1 SV=1	0	23.378	16	7	15	7	1	631	71.1	6.13	0		145.6	142.7	146.7	51.9	89.1	24	145	55	2.636363636	0.00888332
599	High	Q17967	Protein disulfide-isomerase 1 OS=Caenorhabditis elegans OX=6239 GN=pdi-1 PE=3 SV=1	0	23.289	15	5	12	5	1	485	53.4	4.75	0		53.3	107	71.8	69.1	191.3	107.5	77.36666667	122.6333333	0.630877956	0.314265352
600	High	Q8MXS8	Uncharacterized protein OS=Caenorhabditis elegans OX=6239 GN=CELE_Y47G6A.22 PE=1 SV=1	0	23.284	19	3	12	2	1	254	26.8	7.83	0		179.3	51.9	125.8	55.5	117.9	69.6	119	81	1.469135802	0.411508161
601	High	Q27484	Probable histone H2B 3 OS=Caenorhabditis elegans OX=6239 GN=his-41 PE=3 SV=3	0	23.261	28	3	50	3	1	123	13.5	10.35	0		123.9	97.9	115.8	110.1	72.6	79.8	112.5333333	87.5	1.286095238	0.1443297
602	High	Q9TYJ7	Dolichol-phosphate mannosyltransferase subunit 1 OS=Caenorhabditis elegans OX=6239 GN=dpm-1 PE=1 SV=2	0	23.098	35	5	17	5	1	239	26.9	8.88	0		101.4	106.2	108.6	84.2	106.3	93.3	105.4	94.6	1.114164905	0.185005225
603	High	G5EFC1	RAB family OS=Caenorhabditis elegans OX=6239 GN=rab-8 PE=1 SV=1	0	23.075	27	5	16	2	1	211	24	7.83	0		67.1	60.9	125.3	123.8	108.7	114.2	84.43333333	115.5666667	0.730602827	0.211995334
604	High	O44954	Succinate dehydrogenase [ubiquinone] flavoprotein subunit, mitochondrial OS=Caenorhabditis elegans OX=6239 GN=sdha-2 PE=1 SV=1	0	23.033	17	6	19	4	1	640	70.4	6.89	0		110.2	39.8	108.7	53.1	128.4	159.7	86.23333333	113.7333333	0.758206331	0.522063185
605	High	Q21824	Probable peroxiredoxin prdx-3 OS=Caenorhabditis elegans OX=6239 GN=prdx-3 PE=3 SV=1	0	23.018	28	4	16	4	1	226	24.9	7.36	0		101.1	103.3	108	95.9	112.2	79.5	104.1333333	95.86666667	1.086230876	0.440212543
606	High	Q22137	Aamy domain-containing protein OS=Caenorhabditis elegans OX=6239 GN=CELE_T04A8.7 PE=1 SV=1	0	23.01	15	8	15	8	1	681	78.6	6.15	0		109.2	126.8	137.6	76.9	73.3	76.2	124.5333333	75.46666667	1.650176678	0.004189047
607	High	Q19371	Yeast SEC homolog OS=Caenorhabditis elegans OX=6239 GN=sec-24.1 PE=1 SV=1	0	22.91	9	6	9	6	1	1126	121	6.83	0		144.2	93.8	125.8	48.5	143.7	43.9	121.2666667	78.7	1.540872512	0.299080785
608	High	Q95QV3	Ras-related protein Rab-3 OS=Caenorhabditis elegans OX=6239 GN=rab-3 PE=1 SV=1	0	22.848	32	7	20	5	1	233	26.2	5.82	2		100.6	90.8	116.9	92.2	91.2	108.3	102.7666667	97.23333333	1.056907782	0.588300645
609	High	Q9XXR4	TransThyretin-Related family domain OS=Caenorhabditis elegans OX=6239 GN=ttr-24 PE=1 SV=1	0	22.805	32	4	25	4	1	141	15.3	9.2	0		158.5	131.2	68.8	82.9	124.7	34	119.5	80.53333333	1.483857616	0.355202158
610	High	Q20748	ATPase family AAA domain-containing protein 3 OS=Caenorhabditis elegans OX=6239 GN=atad-3 PE=1 SV=2	0	22.798	10	4	20	4	1	595	67.1	9.35	0		135	114.5	152.8	21.2	139.8	36.9	134.1	65.96666667	2.032844871	0.15397172
611	High	Q18885	Transcription factor BTF3 homolog OS=Caenorhabditis elegans OX=6239 GN=icd-1 PE=1 SV=1	0	22.685	61	5	14	5	1	161	17.5	8.76	0		125.5	121.2	75.1	66.6	118.2	93.5	107.2666667	92.76666667	1.156306144	0.545147679
612	High	Q9TZ33	Ubiquinol-Cytochrome c oxidoReductase complex OS=Caenorhabditis elegans OX=6239 GN=ucr-2.3 PE=1 SV=1	0	22.649	14	5	17	5	1	427	45.5	8.88	0		129	113.3	174.9	59.9	55	67.8	139.0666667	60.9	2.283524904	0.014306381
613	High	A3QMC5	Ribosomal Protein, Large subunit OS=Caenorhabditis elegans OX=6239 GN=rpl-34 PE=1 SV=1	0	22.648	42	6	96	6	1	110	12.7	11.34	0		90.8	57.7	82.4	105.2	128.6	135.2	76.96666667	123	0.625745257	0.026861072
614	High	O45218	Alkyldihydroxyacetonephosphate synthase OS=Caenorhabditis elegans OX=6239 GN=ads-1 PE=2 SV=1	0	22.448	10	5	21	5	1	597	66.5	6.83	0		94.7	107.1	160.6	72.4	83.2	81.9	120.8	79.16666667	1.525894737	0.112148215
615	High	Q9U1Y6	DeHydrogenases, Short chain OS=Caenorhabditis elegans OX=6239 GN=dhs-24 PE=1 SV=3	0	22.404	19	4	12	4	1	384	43.1	8.54	0		161.1	97.3	173.6	12.4	98.3	57.3	144	56	2.571428571	0.062058061
616	High	Q20697	NAD(P)-bd_dom domain-containing protein OS=Caenorhabditis elegans OX=6239 GN=CELE_F53B1.4 PE=1 SV=1	0	22.349	32	6	13	6	1	342	38.9	6.68	0		181	152.8	79.8	38	96.4	51.9	137.8666667	62.1	2.220075148	0.095842054
617	High	Q94216	DNaJ domain (Prokaryotic heat shock protein) OS=Caenorhabditis elegans OX=6239 GN=dnj-11 PE=1 SV=1	0	22.348	18	7	13	7	1	589	69.4	8.92	0		47.2	92.1	125.3	92.9	128.7	113.7	88.2	111.7666667	0.78914405	0.397451565
618	High	Q21153	Probable calcium-binding mitochondrial carrier K02F3.2 OS=Caenorhabditis elegans OX=6239 GN=K02F3.2 PE=3 SV=3	0	22.295	19	7	13	7	1	716	79.5	8.06	0		95.1	107.7	113.7	95.2	99.8	88.6	105.5	94.53333333	1.116008463	0.160357058
619	High	Q9XWD1	Fatty Acid CoA Synthetase family OS=Caenorhabditis elegans OX=6239 GN=acs-5 PE=1 SV=1	0	22.271	12	6	16	6	1	687	75.7	6.86	0		107.8	124.1	170.1	47.9	94.5	55.6	134	66	2.03030303	0.044833268
620	High	A0A3P6PCS5	Actin-related protein 2/3 complex subunit OS=Caenorhabditis elegans OX=6239 GN=arx-3 PE=1 SV=1	0	22.219	17	4	13	4	1	375	41.9	7.84	0		162.2	114.2	131.4	45	89.9	57.2	135.9333333	64.03333333	2.122852681	0.020763353
621	High	Q9BL81	Uncharacterized protein OS=Caenorhabditis elegans OX=6239 GN=CELE_Y47G6A.21 PE=1 SV=4	0	22.195	29	4	11	3	1	255	26.8	8.07	1		195.8	132.2	144.6	51.8	42.7	32.8	157.5333333	42.43333333	3.712490181	0.004707678
622	High	Q17698	Neuropeptide-Like Protein OS=Caenorhabditis elegans OX=6239 GN=nlp-77 PE=1 SV=1	0	22.144	44	4	20	4	1	151	15.9	8.13	0		35.1	89.8	70.1	102.8	156.6	145.6	65	135	0.481481481	0.037855671
623	High	Q27535	Probable arginine kinase ZC434.8 OS=Caenorhabditis elegans OX=6239 GN=ZC434.8 PE=3 SV=1	0	22.004	22	6	26	6	1	360	40.4	8.41	0		147.4	113	171.9	27.7	91.1	48.8	144.1	55.86666667	2.579355609	0.025129309
624	High	G5ED34	Dynein Light Intermediate chain OS=Caenorhabditis elegans OX=6239 GN=dli-1 PE=1 SV=1	0	21.967	16	5	12	5	1	443	48.6	5.99	0		85.5	99.6	94	153	94.1	73.8	93.03333333	106.9666667	0.869741352	0.594183553
625	High	P52717	Serine carboxypeptidase ctsa-1.1 OS=Caenorhabditis elegans OX=6239 GN=ctsa-1.1 PE=1 SV=1	0	21.93	23	8	25	8	1	469	53.6	6.7	0		83.5	60.3	136.4	90.6	113.5	115.7	93.4	106.6	0.876172608	0.610238742
626	High	Q9U1V9	DNaJ domain (Prokaryotic heat shock protein) OS=Caenorhabditis elegans OX=6239 GN=dnj-29 PE=1 SV=1	0	21.896	13	7	10	7	1	752	86.5	5.22	0		131.7	127.7	147.1	87.1	61.2	45.2	135.5	64.5	2.100775194	0.006365243
627	High	Q9BL73	PIP Kinase OS=Caenorhabditis elegans OX=6239 GN=ppk-2 PE=1 SV=1	0	21.883	14	5	18	5	1	401	45.5	7.91	0		124.8	143.5	131.8	40.1	84.8	75.1	133.3666667	66.66666667	2.0005	0.010346147
628	High	P51404	40S ribosomal protein S13 OS=Caenorhabditis elegans OX=6239 GN=rps-13 PE=3 SV=2	0	21.82	32	5	28	5	1	151	17.3	10.71	0		61.7	66	86.6	72.4	209	104.3	71.43333333	128.5666667	0.555613171	0.245032129
629	High	O01974	Eukaryotic translation initiation factor 3 subunit H OS=Caenorhabditis elegans OX=6239 GN=eif-3.H PE=3 SV=2	0	21.816	24	6	10	6	1	365	40.9	5.88	0		102.9	82	172.6	58.6	100.3	83.6	119.1666667	80.83333333	1.474226804	0.269766512
630	High	Q86NJ8	Piwi-like protein OS=Caenorhabditis elegans OX=6239 GN=ppw-1 PE=1 SV=1	0	21.692	8	5	10	5	1	887	99.5	9.14	0		94.3	98.7	142.1	82.9	82.1	99.9	111.7	88.3	1.265005663	0.22492683
631	High	Q22054	40S ribosomal protein S16 OS=Caenorhabditis elegans OX=6239 GN=rps-16 PE=1 SV=3	0	21.673	30	5	32	5	1	144	16.3	10.3	0		70.6	63.8	136.3	132.8	151.6	44.9	90.23333333	109.7666667	0.822046766	0.652425606
632	High	P30642	Eukaryotic translation initiation factor 3 subunit D OS=Caenorhabditis elegans OX=6239 GN=eif-3.D PE=1 SV=1	0	21.626	14	5	20	5	1	570	64.2	8.21	0		75.7	85.2	110.8	117.2	119.5	91.6	90.56666667	109.4333333	0.82759671	0.242723904
633	High	Q965Q1	Uncharacterized protein OS=Caenorhabditis elegans OX=6239 GN=CELE_Y22D7AL.10 PE=1 SV=1	0	21.583	56	5	24	5	1	108	11.8	9.28	0		88.4	74.9	60.3	101.9	163.7	110.7	74.53333333	125.4333333	0.59420675	0.071898372
634	High	Q20970	Methionine--tRNA ligase, cytoplasmic OS=Caenorhabditis elegans OX=6239 GN=mars-1 PE=3 SV=1	0	21.568	10	6	20	6	1	917	101.6	7.78	0		80.3	85.7	102.3	109.7	126.3	95.7	89.43333333	110.5666667	0.808863431	0.12829525
635	High	O61741	NFS1 cysteine desulfurase homolog OS=Caenorhabditis elegans OX=6239 GN=nfs-1 PE=1 SV=2	0	21.462	20	5	14	5	1	412	45.3	6.84	0		162.8	112.7	113.5	47.6	88.6	74.9	129.6666667	70.36666667	1.842728565	0.044363011
636	High	A8WHP8	Perilipin-1 homolog OS=Caenorhabditis elegans OX=6239 GN=plin-1 PE=1 SV=1	0	21.404	20	7	15	7	1	418	46.5	5.3	0		97	74.7	85.8	114.1	110.4	118.1	85.83333333	114.2	0.751605371	0.014087266
637	High	A0A2K5ATN2	Ribosomal protein S6 kinase OS=Caenorhabditis elegans OX=6239 GN=rskn-2 PE=1 SV=1	0	21.365	8	5	20	5	1	773	87.1	7.05	0		135.1	116.6	134	29	73.8	111.4	128.5666667	71.4	1.800653595	0.080453827
638	High	O02642	Succinate--CoA ligase [ADP/GDP-forming] subunit alpha, mitochondrial OS=Caenorhabditis elegans OX=6239 GN=sucl-2 PE=1 SV=1	0	21.255	29	6	8	6	1	321	33.3	9.31	0		78.3	82.6	142.2	103.4	100.1	93.5	101.0333333	99	1.020538721	0.926916108
639	High	Q21926	Isoleucine--tRNA ligase, cytoplasmic OS=Caenorhabditis elegans OX=6239 GN=iars-1 PE=3 SV=1	0	21.203	9	7	16	7	1	1141	129.9	6.71	0		178.9	140.6	159.7	51.7	32.3	36.9	159.7333333	40.3	3.963606286	0.000672252
640	High	P34661	Ubiquitin-fold modifier 1 OS=Caenorhabditis elegans OX=6239 GN=ufm-1 PE=1 SV=1	0	21.11	66	3	16	3	1	94	9.8	9.61	0		131.2	111.5	133.3	19	98.3	106.8	125.3333333	74.7	1.677822401	0.153634745
641	High	G5EC91	DumPY: shorter than wild-type OS=Caenorhabditis elegans OX=6239 GN=dpy-11 PE=1 SV=1	0	21.078	23	4	20	4	1	246	27.4	9.13	0		113	61.8	123.4	59.8	136.1	105.9	99.4	100.6	0.988071571	0.96922455
642	High	G5EGL2	OBG-type G domain-containing protein OS=Caenorhabditis elegans OX=6239 GN=CELE_T28D6.6 PE=1 SV=1	0	21.029	18	5	16	5	1	366	40.8	8.91	0		118.6	111.5	107.8	109.8	94.8	57.6	112.6333333	87.4	1.288710908	0.186304084
643	High	O16521	NADH-cytochrome b5 reductase OS=Caenorhabditis elegans OX=6239 GN=hpo-19 PE=1 SV=1	0	20.994	26	6	22	6	1	309	34.7	8.05	0		51	97.6	133.3	116.4	96	105.8	93.96666667	106.0666667	0.885920805	0.647864151
644	High	Q95X44	Vacuolar H ATPase OS=Caenorhabditis elegans OX=6239 GN=vha-8 PE=1 SV=1	0	20.994	32	5	18	5	1	226	25.6	7.25	0		78.4	71.7	98.2	52.4	230.6	68.7	82.76666667	117.2333333	0.705999431	0.580762238
645	High	G5ED41	Cullin-associated NEDD8-dissociated protein 1 OS=Caenorhabditis elegans OX=6239 GN=cand-1 PE=1 SV=1	0	20.932	9	7	12	7	1	1274	141.6	5.73	0		140.6	115.1	105.4	77.6	93.9	67.3	120.3666667	79.6	1.512144054	0.035346176
646	High	Q18194	DyNactin Complex component OS=Caenorhabditis elegans OX=6239 GN=dnc-4 PE=1 SV=1	0	20.915	26	6	19	6	1	413	46.5	6.74	0		164.7	143.7	119.9	53.7	73.8	44.1	142.7666667	57.2	2.495920746	0.005407918
647	High	V6CJY2	Ubiquitin carboxyl-terminal hydrolase OS=Caenorhabditis elegans OX=6239 GN=CELE_H34C03.2 PE=1 SV=1	0	20.838	7	5	17	5	1	980	112	5.87	0		74.8	122.1	150.6	91.8	76.7	84	115.8333333	84.16666667	1.376237624	0.232584863
648	High	Q9BPN5	2 (Zwei) IG domain protein OS=Caenorhabditis elegans OX=6239 GN=zig-11 PE=1 SV=2	0	20.688	27	4	8	4	1	304	34.1	6.1	0		157.4	142.7	231.3	27	30.6	11.2	177.1333333	22.93333333	7.723837209	0.005340053
649	High	Q3Y3Z9	Uncharacterized protein OS=Caenorhabditis elegans OX=6239 GN=C01B10.11 PE=1 SV=3	0	20.662	20	4	13	4	1	304	33.8	7.84	0		152.7	99	140.1	95.8	61.3	51.1	130.6	69.4	1.88184438	0.04417909
650	High	Q400L7	Uncharacterized protein OS=Caenorhabditis elegans OX=6239 GN=CELE_F54G2.1 PE=1 SV=2	0	20.654	5	4	15	4	1	1265	144.9	6.58	0		146.4	69	113.8	59.6	85.9	125.3	109.7333333	90.26666667	1.215657312	0.544856513
651	High	Q09359	Uncharacterized protein ZK1307.1 OS=Caenorhabditis elegans OX=6239 GN=ZK1307.1 PE=4 SV=1	0	20.651	21	5	23	5	1	279	31.2	5.71	0		81.1	62.5	71.9	103.5	130.5	150.6	71.83333333	128.2	0.560322413	0.01839679
652	High	Q18803	Probable ATP synthase subunit g 2, mitochondrial OS=Caenorhabditis elegans OX=6239 GN=asg-2 PE=3 SV=1	0	20.589	28	4	17	3	1	131	14.8	9.73	1		57.2	94.6	125.5	122.2	109	91.6	92.43333333	107.6	0.859045849	0.522076548
653	High	Q17880	NADH dehydrogenase [ubiquinone] flavoprotein 1, mitochondrial OS=Caenorhabditis elegans OX=6239 GN=nuo-1 PE=1 SV=1	0	20.572	15	6	15	6	1	479	52.4	8.22	0		119.7	86.3	116.5	48.2	139.5	89.8	107.5	92.5	1.162162162	0.625971378
654	High	Q22508	Uncharacterized protein OS=Caenorhabditis elegans OX=6239 GN=tag-18 PE=1 SV=1	0	20.459	29	6	24	6	1	201	24.4	9.72	0		104.2	65.8	64.1	146.7	102.1	117.1	78.03333333	121.9666667	0.639792293	0.076667544
655	High	G5EEM6	TGF-beta-activated kinase 1 and MAP3K7-binding protein 1 OS=Caenorhabditis elegans OX=6239 GN=tap-1 PE=1 SV=1	0	20.42	19	4	15	4	1	386	43.4	5.17	0		135.3	107.9	122.7	84	81.4	68.7	121.9666667	78.03333333	1.563007262	0.008878106
656	High	Q17512	Uncharacterized protein OS=Caenorhabditis elegans OX=6239 GN=B0491.5 PE=1 SV=1	0	20.405	30	7	10	7	1	327	36.4	9.13	0		93.6	114.7	154.3	50.7	102.3	84.5	120.8666667	79.16666667	1.526736842	0.14875422
657	High	H2KYV3	Uncharacterized protein OS=Caenorhabditis elegans OX=6239 GN=C18B2.5 PE=1 SV=1	0	20.373	9	4	19	4	1	699	77.6	6.74	0		125	130.6	162.3	41.7	92.5	47.9	139.3	60.7	2.294892916	0.016461483
658	High	O02161	Probable mitochondrial import inner membrane translocase subunit tin-44 OS=Caenorhabditis elegans OX=6239 GN=tin-44 PE=3 SV=1	0	20.312	19	6	14	6	1	425	49.4	6.81	0		99.1	82.8	112.3	101.4	117.5	86.9	98.06666667	101.9333333	0.96206671	0.768664524
659	High	Q9XV52	Elongation factor G, mitochondrial OS=Caenorhabditis elegans OX=6239 GN=gfm-1 PE=3 SV=1	0	20.267	13	6	13	6	1	750	83.6	7.05	0		132.6	122.6	145.9	30.6	111.4	56.8	133.7	66.26666667	2.017605634	0.052669069
660	High	P91997	Aldo_ket_red domain-containing protein OS=Caenorhabditis elegans OX=6239 GN=CELE_F53F1.2 PE=1 SV=1	0	20.219	26	6	13	6	1	297	33.5	7.18	0		123.7	105.3	191	42.4	96	41.7	140	60.03333333	2.332037757	0.064915369
661	High	G5ECR0	Uncharacterized protein OS=Caenorhabditis elegans OX=6239 GN=CELE_T25C12.3 PE=1 SV=1	0	20.027	4	4	11	4	1	2103	230.7	4.97	0		127	128.4	119.8	84.5	70.7	69.6	125.0666667	74.93333333	1.669039146	0.000794858
662	High	P91502	Ubiquitin carboxyl-terminal hydrolase OS=Caenorhabditis elegans OX=6239 GN=usp-5 PE=1 SV=2	0	20.018	17	8	17	8	1	789	88.8	5.08	0		120.9	145	150.9	47.2	52.1	83.9	138.9333333	61.06666667	2.27510917	0.006122192
663	High	Q9TXZ9	YKT6 (Yeast v-SNARE) homolog OS=Caenorhabditis elegans OX=6239 GN=ykt-6 PE=1 SV=1	0	19.947	38	6	12	6	1	201	23.1	6.77	0		78.1	88.4	115.4	147.6	78.5	92.1	93.96666667	106.0666667	0.885920805	0.639048926
664	High	Q965V4	EXPOrtin (Nuclear export receptor) OS=Caenorhabditis elegans OX=6239 GN=xpo-2 PE=1 SV=1	0	19.947	14	8	19	8	1	938	104.8	5.39	0		83.9	101.9	102.8	113.3	116.5	81.7	96.2	103.8333333	0.926484751	0.580121512
665	High	Q23551	Twitchin OS=Caenorhabditis elegans OX=6239 GN=unc-22 PE=1 SV=3	0	19.927	1	7	11	7	1	7158	788.5	6.09	0		121.8	93.8	183.2	86.9	51.2	63	132.9333333	67.03333333	1.983092989	0.081192786
666	High	Q94360	Probable NADH dehydrogenase [ubiquinone] iron-sulfur protein 7, mitochondrial OS=Caenorhabditis elegans OX=6239 GN=nduf-7 PE=3 SV=1	0	19.867	31	4	21	4	1	199	21.9	9.6	0		108.6	127.9	110.2	104.3	77.6	71.5	115.5666667	84.46666667	1.368192581	0.058099861
667	High	O02365	Intermediate filament protein ifa-2 OS=Caenorhabditis elegans OX=6239 GN=mua-6 PE=1 SV=1	0	19.839	12	5	16	4	1	581	67.1	6.13	1		52.5	81.9	111.6	92.1	149.9	112.1	82	118.0333333	0.694719006	0.208385375
668	High	Q9XW10	Protein pad-1 OS=Caenorhabditis elegans OX=6239 GN=pad-1 PE=2 SV=2	0	19.802	5	6	16	6	1	2417	267	6.21	0		146.4	90.8	118.3	89.1	79	76.5	118.5	81.53333333	1.453393295	0.088666221
669	High	P48166	Ribosomal protein rpl-36.A OS=Caenorhabditis elegans OX=6239 GN=rpl-36.A PE=3 SV=2	0	19.798	13	2	40	2	1	105	12.4	10.76	0		95.5	57	70.5	114.7	120.2	142.1	74.33333333	125.6666667	0.591511936	0.021671322
670	High	P91350	Nuclear Pore complex Protein OS=Caenorhabditis elegans OX=6239 GN=npp-6 PE=1 SV=1	0	19.75	6	6	8	6	1	1562	176	5.55	0		134.5	77.3	135.5	25.4	136.7	90.5	115.7666667	84.2	1.374901029	0.448187663
671	High	Q93637	Uncharacterized protein OS=Caenorhabditis elegans OX=6239 GN=hpo-34 PE=1 SV=3	0	19.729	13	6	13	6	1	772	85.6	6.68	0		239.5	59.3	95.1	83.7	62.4	60.1	131.3	68.73333333	1.91028128	0.323324099
672	High	Q9N584	Uncharacterized protein OS=Caenorhabditis elegans OX=6239 GN=let-630 PE=1 SV=2	0	19.717	15	7	9	7	1	664	75.3	7.25	0		95.5	96.7	157.4	105.1	75.7	69.7	116.5333333	83.5	1.395608782	0.227250139
673	High	P91859	Microtubule-associated protein homolog maph-1.1 OS=Caenorhabditis elegans OX=6239 GN=maph-1.1 PE=1 SV=1	0	19.715	14	7	17	3	1	878	92.2	5.1	4		85.6	101.7	106.2	87.1	123	96.5	97.83333333	102.2	0.95727332	0.743180707
674	High	Q27257	Protein dif-1 OS=Caenorhabditis elegans OX=6239 GN=dif-1 PE=2 SV=1	0	19.647	33	6	14	6	1	312	33.1	8.9	0		86.8	101.1	99.2	98.7	125.3	88.8	95.7	104.2666667	0.917838875	0.507517407
675	High	P34369	Pre-mRNA-splicing factor 8 homolog OS=Caenorhabditis elegans OX=6239 GN=prp-8 PE=1 SV=1	0	19.616	6	8	9	8	1	2329	271.9	8.82	0		191.9	112.9	173.4	37.6	43.3	40.9	159.4	40.6	3.926108374	0.007661894
676	High	Q23155	Mitochondrial Ribosomal Protein, Small OS=Caenorhabditis elegans OX=6239 GN=mrps-11 PE=1 SV=1	0	19.494	35	4	8	4	1	208	22.6	10.84	0		102.7	185.8	161.7	50	54.3	45.5	150.0666667	49.93333333	3.005340454	0.015664897
677	High	P91309	Inositol hexakisphosphate and diphosphoinositol-pentakisphosphate kinase OS=Caenorhabditis elegans OX=6239 GN=F46F11.1 PE=3 SV=3	0	19.446	7	4	7	4	1	1323	150	7.18	0		97	118.6	146.2	78	112.3	47.8	120.6	79.36666667	1.519529609	0.153503946
678	High	Q8MXJ1	Uncharacterized protein OS=Caenorhabditis elegans OX=6239 GN=CELE_T23E7.2 PE=1 SV=1	0	19.444	9	5	11	5	1	908	98.2	4.34	0		76	105.8	105.3	99.6	121.8	91.4	95.7	104.2666667	0.917838875	0.557339288
679	High	V6CLI5	Fatty Acid CoA Synthetase family OS=Caenorhabditis elegans OX=6239 GN=acs-13 PE=1 SV=1	0	19.113	16	6	15	6	1	726	79.7	6.3	0		173.1	153.5	187	36.7	23.3	26.5	171.2	28.83333333	5.937572254	0.000172795
680	High	P90795	Probable glycerol-3-phosphate dehydrogenase, mitochondrial OS=Caenorhabditis elegans OX=6239 GN=T25G3.4 PE=3 SV=2	0	19.103	8	4	10	4	1	722	80.8	8.32	0		154.9	164.3	142.5	57.9	49.3	31.1	153.9	46.1	3.338394794	0.000438617
681	High	Q9NAN1	SUMO-activating enzyme subunit uba-2 OS=Caenorhabditis elegans OX=6239 GN=uba-2 PE=3 SV=3	0	19.071	16	5	12	5	1	582	64.8	5.25	0		84.3	64.1	175.1	88.9	93.9	93.7	107.8333333	92.16666667	1.169981917	0.670441181
682	High	Q95Y89	Pescadillo homolog OS=Caenorhabditis elegans OX=6239 GN=lpd-7 PE=3 SV=1	0	18.983	11	5	22	5	1	531	61.6	9.42	0		83.7	91.9	110	103.3	119.9	91	95.2	104.7333333	0.908975175	0.450890308
683	High	Q22352	Aldo_ket_red domain-containing protein OS=Caenorhabditis elegans OX=6239 GN=exc-15 PE=1 SV=2	0	18.934	21	6	13	6	1	333	37.3	6.8	0		52.4	67.5	143.1	114.3	112.7	110.1	87.66666667	112.3666667	0.780183922	0.428793057
684	High	O62416	Lysozyme-like protein 2 OS=Caenorhabditis elegans OX=6239 GN=lys-2 PE=2 SV=1	0	18.924	12	2	12	2	1	279	30.3	6.65	0		223.7	137	150.1	44.2	17.8	27.2	170.2666667	29.73333333	5.726457399	0.007453253
685	High	O01692	40S ribosomal protein S17 OS=Caenorhabditis elegans OX=6239 GN=rps-17 PE=3 SV=2	0	18.9	42	4	15	4	1	130	14.9	9.85	0		126.4	168	104.5	56.3	89.9	54.9	132.9666667	67.03333333	1.983590254	0.03929
686	High	P45971	Dolichyl-diphosphooligosaccharide--protein glycosyltransferase 48 kDa subunit OS=Caenorhabditis elegans OX=6239 GN=ostb-1 PE=3 SV=1	0	18.865	17	6	12	6	1	445	48.7	8.76	0		105.4	158.5	168.3	63.9	42	62	144.0666667	55.96666667	2.574151281	0.013217314
687	High	P52821	40S ribosomal protein S25 OS=Caenorhabditis elegans OX=6239 GN=rps-25 PE=3 SV=1	0	18.852	36	3	34	3	1	117	12.9	10.07	0		128.2	71.1	89.6	142.8	86.6	81.6	96.3	103.6666667	0.928938907	0.789752682
688	High	O45713	RNA Binding Motif protein homolog OS=Caenorhabditis elegans OX=6239 GN=rbm-3.2 PE=1 SV=1	0	18.605	33	2	31	2	1	85	9.4	5.01	0		72.3	58.1	81.3	97.4	163.4	127.5	70.56666667	129.4333333	0.545197013	0.043728313
689	High	C2BR91	Cystatin OS=Caenorhabditis elegans OX=6239 GN=C39B5.5 PE=1 SV=1	0	18.59	34	5	11	5	1	200	22.8	5.22	0		134.3	111.3	196.5	34	43.6	80.2	147.3666667	52.6	2.801647655	0.031119679
690	High	G4RYA5	SRP54 domain-containing protein OS=Caenorhabditis elegans OX=6239 GN=CELE_F38A1.8 PE=1 SV=1	0	18.449	15	5	17	5	1	625	69.3	5.92	0		110	105.8	104.1	136.4	68	75.7	106.6333333	93.36666667	1.14209211	0.574031025
691	High	O44565	LAMinin related. See also lmb OS=Caenorhabditis elegans OX=6239 GN=lam-1 PE=1 SV=3	0	18.406	6	7	17	7	1	1790	197.8	5.29	0		97.7	95.8	129.8	90.9	116.3	69.5	107.7666667	92.23333333	1.168413444	0.423770498
692	High	P49404	Putative 39S ribosomal protein L3, mitochondrial OS=Caenorhabditis elegans OX=6239 GN=mrps-18C PE=3 SV=3	0	18.37	23	6	11	6	1	403	44.6	9.85	0		96.9	90.9	165.1	31	170.7	45.3	117.6333333	82.33333333	1.428744939	0.521914384
693	High	A0A0K3AQM0	LIM domain family OS=Caenorhabditis elegans OX=6239 GN=lim-9 PE=1 SV=1	0	18.352	8	4	14	4	1	793	89.3	6.71	0		72	127.3	136.9	59.5	83.2	121.1	112.0666667	87.93333333	1.274450341	0.422466274
694	High	O45087	DYnein Chain, light Intermediate OS=Caenorhabditis elegans OX=6239 GN=dyci-1 PE=1 SV=1	0	18.344	9	4	11	4	1	643	72	5.33	0		92.5	143.5	124	104.7	78.3	56.9	120	79.96666667	1.500625261	0.119803262
695	High	A3QMC8	Mannose-1-phosphate guanyltransferase beta OS=Caenorhabditis elegans OX=6239 GN=tag-335 PE=3 SV=1	0	18.313	25	5	15	5	1	365	40.1	6.33	0		106.6	133.6	124.5	76.4	104.6	54.4	121.5666667	78.46666667	1.549277825	0.059802364
696	High	P34686	F-actin-capping protein subunit beta OS=Caenorhabditis elegans OX=6239 GN=cap-2 PE=2 SV=1	0	18.176	20	5	18	5	1	270	30.8	5.19	0		115.3	101.4	114.1	78.3	115.4	75.5	110.2666667	89.73333333	1.228826152	0.205765485
697	High	Q94246	GEI-4 (Four) Interacting protein OS=Caenorhabditis elegans OX=6239 GN=gfi-1 PE=1 SV=1	0	18.15	4	5	13	5	1	2153	227.3	4.98	0		132.9	126.4	112.2	37	134	57.5	123.8333333	76.16666667	1.625820569	0.188946372
698	High	P53014	Myosin, essential light chain OS=Caenorhabditis elegans OX=6239 GN=mlc-3 PE=4 SV=1	0	18.102	31	4	12	4	1	153	17.1	4.7	0		67.7	89.5	89.3	53.5	171.3	128.7	82.16666667	117.8333333	0.697312588	0.368109736
699	High	P92005	CathePsin Z OS=Caenorhabditis elegans OX=6239 GN=cpz-2 PE=1 SV=1	0	18.092	12	4	20	4	1	467	53.1	5.03	0		128.6	51.5	105.5	59	145.3	110	95.2	104.7666667	0.908685969	0.791802494
700	High	P34662	60S ribosomal protein L35 OS=Caenorhabditis elegans OX=6239 GN=rpl-35 PE=3 SV=1	0	18.09	30	4	42	4	1	123	14.2	11.27	0		66.8	54.6	55.7	141.5	148.5	132.9	59.03333333	140.9666667	0.418775124	0.000162324
701	High	V6CLA7	E3 ubiquitin-protein ligase hecd-1 OS=Caenorhabditis elegans OX=6239 GN=hecd-1 PE=1 SV=1	0	18.071	3	5	10	5	1	2650	292.3	5.62	0		85.8	119.2	123.5	75.6	121.2	74.9	109.5	90.56666667	1.209054104	0.384492285
702	High	Q9XVQ2	Translocase, Inner Mitochondrial Membrane OS=Caenorhabditis elegans OX=6239 GN=timm-23 PE=1 SV=1	0	18.067	25	3	9	3	1	242	25.1	6.68	0		86	83.8	114.8	83.1	136.2	96.2	94.86666667	105.1666667	0.902060222	0.613578102
703	High	Q9N5M2	Prefoldin subunit 2 OS=Caenorhabditis elegans OX=6239 GN=pfd-2 PE=3 SV=1	0	18.022	20	3	16	3	1	141	16	5.44	0		125.8	137.4	105.5	83.9	73	74.5	122.9	77.13333333	1.593344857	0.009951919
704	High	G5EDP2	Non-specific lipid-transfer protein-like 2 OS=Caenorhabditis elegans OX=6239 GN=daf-22 PE=1 SV=1	0	18.013	15	4	8	4	1	412	44.4	7.62	0		124.5	109.1	120.6	24.1	131.7	90	118.0666667	81.93333333	1.44100895	0.317453877
705	High	Q20364	SLY1 homolog OS=Caenorhabditis elegans OX=6239 GN=sly-1 PE=1 SV=4	0	17.927	10	4	11	4	1	675	74.7	5.76	0		124	149.5	173.9	7.8	96	48.9	149.1333333	50.9	2.929927963	0.028410898
706	High	Q22288	Transthyretin-like protein 15 OS=Caenorhabditis elegans OX=6239 GN=ttr-15 PE=3 SV=1	0	17.874	48	3	23	3	1	130	14.5	7.74	0		128.9	60	144.3	88	94.8	84	111.0666667	88.93333333	1.248875562	0.444327194
707	High	P34388	Probable 40S ribosomal protein S9, mitochondrial OS=Caenorhabditis elegans OX=6239 GN=mrps-9 PE=3 SV=2	0	17.852	15	4	6	4	1	392	43.7	9.58	0		125	108.1	184.9	17.8	93.4	70.8	139.3333333	60.66666667	2.296703297	0.071693836
708	High	Q18864	Surfeit locus protein 4 homolog OS=Caenorhabditis elegans OX=6239 GN=sft-4 PE=2 SV=1	0	17.838	18	4	19	4	1	277	31.8	8.51	0		57.4	119	152	116.2	79.4	75.9	109.4666667	90.5	1.209576427	0.568593628
709	High	P90904	Arf-GAP domain-containing protein OS=Caenorhabditis elegans OX=6239 GN=CELE_K02B12.7 PE=1 SV=1	0	17.797	19	4	10	4	1	423	45.7	7.24	0		106.2	152.2	123.7	67.1	65.4	85.4	127.3666667	72.63333333	1.753556677	0.021121993
710	High	Q21080	ACT domain-containing protein OS=Caenorhabditis elegans OX=6239 GN=CELE_K01C8.1 PE=1 SV=2	0	17.783	17	6	12	6	1	499	53.8	8.09	0		141.7	134.2	152.7	76.4	34.8	60.1	142.8666667	57.1	2.502043199	0.002927676
711	High	Q20374	Protein PAT1 homolog 1 OS=Caenorhabditis elegans OX=6239 GN=patr-1 PE=3 SV=2	0	17.69	10	4	14	4	1	833	93.6	5.94	0		89.1	115.9	104.5	119.6	92.1	79	103.1666667	96.9	1.064671483	0.683081327
712	High	Q9U332	60S ribosomal protein L31 OS=Caenorhabditis elegans OX=6239 GN=rpl-31 PE=3 SV=1	0	17.689	43	4	33	4	1	122	14.3	10.08	0		127.7	80.2	112	91.1	102.1	86.8	106.6333333	93.33333333	1.1425	0.41664537
713	High	Q22253	Proteasome Regulatory Particle, Non-ATPase-like OS=Caenorhabditis elegans OX=6239 GN=rpn-9 PE=1 SV=1	0	17.672	20	5	9	5	1	387	44.1	6.76	0		116.8	164.8	230.9	9.9	51.9	25.7	170.8333333	29.16666667	5.857142857	0.015909467
714	High	P91154	60S ribosome subunit biogenesis protein NIP7 homolog OS=Caenorhabditis elegans OX=6239 GN=C43E11.9 PE=1 SV=1	0	17.55	23	3	8	3	1	180	20.1	8.07	0		134.9	127	167	30.9	107.8	32.4	142.9666667	57.03333333	2.506721216	0.038048186
715	High	A0A2X0T496	cAMP-dependent protein kinase catalytic subunit OS=Caenorhabditis elegans OX=6239 GN=kin-1 PE=1 SV=1	0	17.546	9	3	16	3	1	579	64.8	6.38	0		106.3	122.7	118.6	45.6	94.7	112.1	115.8666667	84.13333333	1.377179081	0.196744135
716	High	P50305	Probable S-adenosylmethionine synthase 3 OS=Caenorhabditis elegans OX=6239 GN=sams-3 PE=1 SV=1	0	17.467	22	5	12	1	1	404	44	6.38	0		150.9	122.2	178.5	31.2	92.9	24.4	150.5333333	49.5	3.041077441	0.020532158
717	High	Q9TXP0	40S ribosomal protein S27 OS=Caenorhabditis elegans OX=6239 GN=rps-27 PE=1 SV=3	0	17.446	28	3	24	3	1	83	9.3	9.2	0		19.8	61.3	125.9	183.8	115.5	93.6	69	130.9666667	0.526851616	0.206280452
718	High	G5ECU1	Skp1-related protein OS=Caenorhabditis elegans OX=6239 GN=skr-1 PE=1 SV=1	0	17.434	20	4	12	4	1	176	20	4.79	0		83.3	68.1	106.5	79.6	125	137.5	85.96666667	114.0333333	0.753873137	0.24920323
719	High	G5EGN2	Delta(9)-fatty-acid desaturase fat-6 OS=Caenorhabditis elegans OX=6239 GN=fat-6 PE=2 SV=1	0	17.421	20	4	7	4	1	339	39	8.47	0		80.5	79.9	120.8	131.6	93.7	93.5	93.73333333	106.2666667	0.882057716	0.536042692
720	High	B3GWA1	NONO (Conserved nuclear protein, aka PSF) homolog OS=Caenorhabditis elegans OX=6239 GN=nono-1 PE=1 SV=1	0	17.339	14	6	18	6	1	562	59.8	9.29	0		126.2	133.4	68	95.7	75.8	100.8	109.2	90.76666667	1.203084833	0.450474623
721	High	Q22993	Phosphoethanolamine MethylTransferase OS=Caenorhabditis elegans OX=6239 GN=pmt-2 PE=1 SV=1	0	17.332	12	4	6	4	1	437	49.7	5.92	0		113.6	107.1	79.4	41.6	203	55.4	100.0333333	100	1.000333333	0.999525684
722	High	Q9U1W1	TFG related OS=Caenorhabditis elegans OX=6239 GN=tfg-1 PE=1 SV=1	0	17.279	8	2	8	2	1	486	49.7	5.64	0		155.2	119.6	159	53.8	105.7	6.8	144.6	55.43333333	2.608538785	0.046011747
723	High	Q9BL64	Uncharacterized protein OS=Caenorhabditis elegans OX=6239 GN=CELE_Y54H5A.2 PE=1 SV=2	0	17.219	17	4	9	4	1	375	41.5	5.03	0		166.3	130.1	124.8	16.5	79.5	82.7	140.4	59.56666667	2.357022943	0.032625184
724	High	A0A486WX07	Initiation Factor 4G (eIF4G) family OS=Caenorhabditis elegans OX=6239 GN=ifg-1 PE=1 SV=1	0	17.147	4	3	9	3	1	1160	129.6	7.01	0		130.6	64.9	136.7	60	117.3	90.5	110.7333333	89.26666667	1.240477969	0.490714262
725	High	Q22633	4-hydroxyphenylpyruvate dioxygenase OS=Caenorhabditis elegans OX=6239 GN=hpd-1 PE=3 SV=1	0	17.106	12	3	6	3	1	393	44.4	5.67	0		133	106.3	143.6	54.1	85.3	77.7	127.6333333	72.36666667	1.763703363	0.019081279
726	High	Q9U2K1	Prion-like-(Q/N-rich)-domain-bearing protein OS=Caenorhabditis elegans OX=6239 GN=pqn-83 PE=1 SV=1	0	16.984	10	2	12	2	1	395	41.5	7.91	0		64.1	62.7	80.3	223.1	81.2	88.6	69.03333333	130.9666667	0.527106134	0.253380264
727	High	Q18231	40S ribosomal protein S30 OS=Caenorhabditis elegans OX=6239 GN=rps-30 PE=1 SV=1	0	16.957	9	3	25	3	1	130	14	10.21	0		0	66.6	86.2	190.2	128.3	128.7	50.93333333	149.0666667	0.341681574	0.041800837
728	High	Q20065	Prolyl 4-hydroxylase subunit alpha-2 OS=Caenorhabditis elegans OX=6239 GN=phy-2 PE=1 SV=1	0	16.844	19	6	11	6	1	539	61.5	6.93	0		108.6	143	135.5	49.2	92	71.7	129.0333333	70.96666667	1.818224519	0.022995434
729	High	A9UJN7	Microtubule-Associated Protein Homolog OS=Caenorhabditis elegans OX=6239 GN=maph-1.2 PE=1 SV=1	0	16.833	13	6	11	2	1	874	91.9	5.44	0		65.5	80.2	83.8	158.5	113	99	76.5	123.5	0.619433198	0.06688599
730	High	Q07749	Actin-depolymerizing factor 2, isoform c OS=Caenorhabditis elegans OX=6239 GN=unc-60 PE=1 SV=1	0	16.828	23	4	14	3	1	152	17	6.79	0		84.6	136.8	121.5	75.5	74.2	107.4	114.3	85.7	1.333722287	0.205124794
731	High	Q21265	Putative metalloproteinase inhibitor tag-225 OS=Caenorhabditis elegans OX=6239 GN=tag-225 PE=1 SV=1	0	16.811	27	3	9	3	1	158	17.5	8.47	0		74.8	81.1	136.3	119.1	121.9	66.8	97.4	102.6	0.949317739	0.854042239
732	High	G5ECR7	ELongin B OS=Caenorhabditis elegans OX=6239 GN=elb-1 PE=1 SV=1	0	16.772	53	4	10	4	1	118	13.2	4.96	0		159.9	182.4	202.8	27.8	12.7	14.4	181.7	18.3	9.928961749	0.000250458
733	High	O62106	Eukaryotic translation initiation factor 6 OS=Caenorhabditis elegans OX=6239 GN=eif-6 PE=3 SV=1	0	16.752	17	3	13	3	1	246	26.3	4.79	0		84	51.8	139.6	144.2	54.7	125.8	91.8	108.2333333	0.848167539	0.68343892
734	High	Q93249	Protein cab-1 OS=Caenorhabditis elegans OX=6239 GN=cab-1 PE=1 SV=3	0	16.75	8	3	18	3	1	425	47.2	5.12	0		62.7	74.7	76	160	99.6	127	71.13333333	128.8666667	0.551991723	0.032485654
735	High	Q9GRZ9	Transmembrane and Coiled-Coil protein OS=Caenorhabditis elegans OX=6239 GN=tcc-1 PE=1 SV=1	0	16.712	6	3	11	3	1	676	75.8	6.95	0		0	119	124	128.3	129.9	98.8	81	119	0.680672269	0.414396276
736	High	Q10033	Uncharacterized protein F15G9.1 OS=Caenorhabditis elegans OX=6239 GN=F15G9.1 PE=4 SV=1	0	16.675	20	5	15	5	1	279	30.7	4.64	0	Phospho [T99; T100]	74.1	73.8	92.8	168.4	81.3	109.6	80.23333333	119.7666667	0.669913721	0.208772163
737	High	Q21392	Uncharacterized protein OS=Caenorhabditis elegans OX=6239 GN=CELE_K09E2.3 PE=1 SV=1	0	16.665	32	4	18	4	1	210	22.4	4.86	0		133.5	70.7	162.9	78	63.4	91.6	122.3666667	77.66666667	1.575536481	0.190422726
738	High	Q965N8	NUC173 domain-containing protein OS=Caenorhabditis elegans OX=6239 GN=CELE_Y46E12BL.2 PE=1 SV=1	0	16.662	5	5	11	5	1	1334	147.6	8.09	0		87.3	74.5	120.8	115	117	85.5	94.2	105.8333333	0.89007874	0.534854111
739	High	O45495	Ubiquitin-conjugating enzyme E2 variant 1 OS=Caenorhabditis elegans OX=6239 GN=uev-1 PE=1 SV=1	0	16.609	24	3	15	3	1	139	15.9	8.12	0		80.2	175.3	165.3	80	45	54.2	140.2666667	59.73333333	2.348214286	0.065251916
740	High	G5EFC8	Mammalian cell Death Associated Protein related OS=Caenorhabditis elegans OX=6239 GN=dap-3 PE=1 SV=1	0	16.571	15	4	9	4	1	375	42.7	8.38	0		149.8	134.4	163.2	21.6	91.9	39.1	149.1333333	50.86666667	2.931847969	0.012376315
741	High	Q9U296	Malic enzyme OS=Caenorhabditis elegans OX=6239 GN=men-1 PE=1 SV=1	0	16.56	9	4	14	4	1	620	69.5	8.44	0		124.6	111.1	90.2	72.1	138.8	63.2	108.6333333	91.36666667	1.188982123	0.541012439
742	High	P45969	Protein phosphatase 1 regulatory subunit SDS22 homolog OS=Caenorhabditis elegans OX=6239 GN=sds-22 PE=3 SV=1	0	16.539	20	5	6	5	1	326	37.3	4.97	0		58	120.1	139.7	105.8	103.9	72.5	105.9333333	94.06666667	1.126151665	0.681782621
743	High	Q9N456	GLutaRedoXin OS=Caenorhabditis elegans OX=6239 GN=glrx-10 PE=1 SV=1	0	16.439	47	3	12	3	1	105	11.3	8.28	0		144.6	117.9	137.4	44.4	112.4	43.2	133.3	66.66666667	1.9995	0.051313461
744	High	Q27497	Serine/threonine-protein phosphatase PP1-alpha OS=Caenorhabditis elegans OX=6239 GN=gsp-1 PE=1 SV=2	0	16.412	22	5	12	2	1	329	37.2	6.11	0		159.8	125.9	163	68.3	57.5	25.5	149.5666667	50.43333333	2.965631196	0.004781793
745	High	Q22100	Acetyl-CoA acetyltransferase homolog, mitochondrial OS=Caenorhabditis elegans OX=6239 GN=kat-1 PE=1 SV=2	0	16.409	21	4	8	4	1	407	42.4	8.63	0		75.2	147.1	56.1	90.9	181.1	49.5	92.8	107.1666667	0.865940902	0.778353787
746	High	Q7YZW5	Protein vem-1 OS=Caenorhabditis elegans OX=6239 GN=vem-1 PE=1 SV=1	0	16.4	15	2	7	2	1	183	20.5	4.96	0		52.5	109.7	108.4	86	139.1	104.3	90.2	109.8	0.821493625	0.467747205
747	High	A0A486WX27	Nuclear Pore complex Protein OS=Caenorhabditis elegans OX=6239 GN=npp-21 PE=1 SV=1	0	16.381	4	5	10	5	1	1970	222.1	4.86	0		87.8	71.5	128.3	101.3	89	122	95.86666667	104.1	0.920909382	0.693661813
748	High	Q21633	UBiquitin Conjugating enzyme OS=Caenorhabditis elegans OX=6239 GN=ubc-18 PE=1 SV=2	0	16.366	28	3	8	3	1	153	17.6	7.02	0		57.9	155.5	211.8	54.7	69.1	50.9	141.7333333	58.23333333	2.433886663	0.139054797
749	High	H2KZF5	Phosphoethanolamine MethylTransferase OS=Caenorhabditis elegans OX=6239 GN=pmt-1 PE=1 SV=1	0	16.237	15	6	12	6	1	484	56.4	5.76	0		109.7	127.3	115.9	44.1	136.4	66.6	117.6333333	82.36666667	1.428166734	0.280125633
750	High	Q18625	Galectin OS=Caenorhabditis elegans OX=6239 GN=lec-4 PE=1 SV=1	0	16.082	19	4	7	4	1	283	32.4	6.47	0		127.6	81.7	132.6	74.9	98.8	84.3	113.9666667	86	1.325193798	0.187783758
751	High	Q22000	Probable 3',5'-cyclic phosphodiesterase pde-4 OS=Caenorhabditis elegans OX=6239 GN=pde-4 PE=2 SV=2	0	16.046	6	3	7	3	1	674	75.3	6.46	0		41.4	142.4	121.5	134.5	68.4	91.7	101.7666667	98.2	1.036320434	0.926578585
752	High	O02141	Uncharacterized protein OS=Caenorhabditis elegans OX=6239 GN=C46G7.2 PE=1 SV=1	0	16.027	35	5	10	5	1	250	30	9.67	0		213.4	158.8	104.3	25.1	85.8	12.6	158.8333333	41.16666667	3.858299595	0.038585115
753	High	Q21693	Eukaryotic translation initiation factor 4E-2 OS=Caenorhabditis elegans OX=6239 GN=ife-2 PE=1 SV=1	0	16.023	22	4	12	4	1	228	25.7	6.14	0		100.5	119.6	170.4	60.8	87.9	60.8	130.1666667	69.83333333	1.863961814	0.056728213
754	High	P34308	Calpain clp-1 OS=Caenorhabditis elegans OX=6239 GN=clp-1 PE=2 SV=4	0	16	8	4	10	4	1	780	83.6	5.01	0		90.1	116.5	134.5	105.9	77.7	75.2	113.7	86.26666667	1.318006182	0.166058881
755	High	Q95PZ7	Uncharacterized protein OS=Caenorhabditis elegans OX=6239 GN=CELE_Y66D12A.9 PE=1 SV=1	0	15.998	25	3	13	3	1	248	28.7	6.95	0		156.1	94	149.6	63.8	90.6	45.9	133.2333333	66.76666667	1.99550674	0.04801435
756	High	Q23089	EXPOrtin (Nuclear export receptor) OS=Caenorhabditis elegans OX=6239 GN=xpo-1 PE=1 SV=2	0	15.926	5	4	11	4	1	1080	123.8	5.25	0		87.1	191.7	166	53.6	46.2	55.5	148.2666667	51.76666667	2.864133934	0.037879905
757	High	Q21284	Uncharacterized protein OS=Caenorhabditis elegans OX=6239 GN=CELE_K07E3.4 PE=1 SV=2	0	15.893	8	4	8	4	1	640	69	6.99	0		114.9	98	133.9	87.1	106.1	60	115.6	84.4	1.369668246	0.139040161
758	High	O44156	Proteasome subunit alpha type-1 OS=Caenorhabditis elegans OX=6239 GN=pas-6 PE=1 SV=1	0	15.85	18	3	9	3	1	260	28.3	7.02	0		134.2	94.5	111.6	89.3	90.3	80.1	113.4333333	86.56666667	1.310358106	0.087750561
759	High	O16249	Uncharacterized protein OS=Caenorhabditis elegans OX=6239 GN=CELE_F44E7.4 PE=1 SV=1	0	15.805	6	5	9	5	1	1067	121.9	7.02	0		31.4	121.5	156.5	95.2	109	86.4	103.1333333	96.86666667	1.064693737	0.876492892
760	High	O44897	HAlF transporter (PGP related) OS=Caenorhabditis elegans OX=6239 GN=haf-9 PE=1 SV=2	0	15.78	12	5	7	5	1	815	90.7	5.58	0		170.1	63.5	161.8	100.5	55	48.9	131.8	68.13333333	1.93444227	0.168346675
761	High	Q9N359	COP9 signalosome complex subunit 4 OS=Caenorhabditis elegans OX=6239 GN=csn-4 PE=1 SV=1	0	15.768	19	5	10	5	1	412	46.1	5.38	0		86.3	100.9	97	104.2	93.3	118.3	94.73333333	105.2666667	0.899936669	0.280614653
762	High	Q9N4Z0	L-2-hydroxyglutarate dehydrogenase, mitochondrial OS=Caenorhabditis elegans OX=6239 GN=Y45G12B.3 PE=3 SV=2	0	15.761	17	5	12	5	1	433	47.9	9.07	0		83.5	78.8	128	93.2	101.3	115.3	96.76666667	103.2666667	0.937056165	0.720913148
763	High	Q27464	Glucose-6-phosphate 1-dehydrogenase OS=Caenorhabditis elegans OX=6239 GN=gspd-1 PE=3 SV=1	0	15.685	14	5	9	5	1	522	60.2	8.03	0		178.6	98.1	143.9	72.6	35.4	71.3	140.2	59.76666667	2.34578918	0.037747685
764	High	P50306	Probable S-adenosylmethionine synthase 4 OS=Caenorhabditis elegans OX=6239 GN=sams-4 PE=1 SV=1	0	15.673	22	5	12	1	1	404	43.9	6.32	0		78.7	74.9	153.4	131.4	65.2	96.4	102.3333333	97.66666667	1.04778157	0.890829643
765	High	Q9BL86	Mitochondrial Ribosomal Protein, Large OS=Caenorhabditis elegans OX=6239 GN=mrpl-38 PE=1 SV=1	0	15.58	11	4	11	4	1	413	48	7.52	0		116.3	104	133.2	71.6	66.4	108.4	117.8333333	82.13333333	1.434659091	0.085312317
766	High	P30625	cAMP-dependent protein kinase regulatory subunit OS=Caenorhabditis elegans OX=6239 GN=kin-2 PE=1 SV=3	0	15.576	19	5	10	5	1	366	41.4	5.17	0		90.1	80.4	89.5	77.6	115.7	146.6	86.66666667	113.3	0.764930862	0.257767333
767	High	O76449	Uncharacterized protein OS=Caenorhabditis elegans OX=6239 GN=CELE_ZK1055.7 PE=1 SV=1	0	15.566	11	4	11	4	1	570	63.1	6.74	0		86.9	114.7	111.4	99.3	98.6	89.2	104.3333333	95.7	1.09021247	0.408248761
768	High	Q9TZL9	Fatty acyl-CoA reductase OS=Caenorhabditis elegans OX=6239 GN=fard-1 PE=1 SV=1	0	15.552	9	4	7	4	1	536	61.2	9.35	0		104.3	125.5	99.2	67.5	112	91.5	109.6666667	90.33333333	1.21402214	0.271574794
769	High	O44782	Major sperm protein OS=Caenorhabditis elegans OX=6239 GN=vpr-1 PE=1 SV=1	0	15.547	16	3	9	3	1	245	26.8	7.11	0		90.8	98.7	101.3	67.3	132.6	109.3	96.93333333	103.0666667	0.940491591	0.767300689
770	High	Q18823	Laminin-like protein lam-2 OS=Caenorhabditis elegans OX=6239 GN=lam-2 PE=1 SV=3	0	15.523	5	4	6	4	1	1633	181.1	4.83	0		91.2	84.8	146.1	61	115.3	101.6	107.3666667	92.63333333	1.159050018	0.592744326
771	High	O17004	Mitochondrial Ribosomal Protein, Small OS=Caenorhabditis elegans OX=6239 GN=mrps-2 PE=1 SV=1	0	15.499	28	3	10	3	1	264	29.5	9.35	0		92.7	75.3	114.7	118	96.6	102.7	94.23333333	105.7666667	0.890954932	0.426938515
772	High	O01542	CalPoNin OS=Caenorhabditis elegans OX=6239 GN=cpn-3 PE=1 SV=1	0	15.434	45	5	13	5	1	142	15.5	8.6	0		39.6	60.4	85.1	74.5	204.5	135.7	61.7	138.2333333	0.446346757	0.126737642
773	High	Q9BL15	Nop2 (NOP2)/SUN domain family member OS=Caenorhabditis elegans OX=6239 GN=nsun-2 PE=1 SV=4	0	15.432	8	4	16	4	1	684	78.6	6.77	0		78.4	109.8	110.6	83.6	102.1	115.5	99.6	100.4	0.992031873	0.957381739
774	High	O01805	Acyl-CoA-binding protein homolog 1 OS=Caenorhabditis elegans OX=6239 GN=acbp-1 PE=3 SV=1	0	15.335	42	3	14	3	1	86	9.4	6.74	0		79.5	86.4	107.3	127.2	93	106.6	91.06666667	108.9333333	0.835985312	0.240931999
775	High	O16303	DNaJ domain (Prokaryotic heat shock protein) OS=Caenorhabditis elegans OX=6239 GN=dnj-19 PE=1 SV=1	0	15.324	14	4	10	4	1	439	47.5	7.12	0		99.8	146.1	159.4	28.4	76.6	89.7	135.1	64.9	2.081664099	0.05382878
776	High	Q09607	Probable glutathione S-transferase gst-36 OS=Caenorhabditis elegans OX=6239 GN=gst-36 PE=3 SV=2	0	15.305	25	4	11	4	1	210	23.9	6.3	0		26.4	80	118.9	126.5	143.9	104.4	75.1	124.9333333	0.601120598	0.162514306
777	High	Q53U87	SAX-7 LONGFORM OS=Caenorhabditis elegans OX=6239 GN=sax-7 PE=1 SV=1	0	15.258	8	6	11	6	1	1331	148.7	5.55	0		92.5	99.9	87.3	137.7	94.4	88.2	93.23333333	106.7666667	0.873243834	0.445100571
778	High	A0A0K3ATN9	TOMosyn synaptic protein OS=Caenorhabditis elegans OX=6239 GN=tom-1 PE=1 SV=1	0	15.241	8	6	10	6	1	1255	138.2	7.33	0		110.5	98.5	144	20.6	107.8	118.6	117.6666667	82.33333333	1.429149798	0.355872928
779	High	Q19537	Probable replication factor A 73 kDa subunit OS=Caenorhabditis elegans OX=6239 GN=rpa-1 PE=1 SV=1	0	15.223	7	3	11	3	1	655	73.2	6.04	0		113.4	126.1	145.6	51.2	116.5	47.2	128.3666667	71.63333333	1.791996277	0.080148151
780	High	G5ECS9	Carnitine Palmitoyl Transferase OS=Caenorhabditis elegans OX=6239 GN=cpt-2 PE=1 SV=2	0	15.128	14	6	14	6	1	646	72.5	7.91	0		129.4	132	191.6	32.7	87.2	27.2	151	49.03333333	3.079537729	0.021723111
781	High	O62053	UPF0375 protein ule-4 OS=Caenorhabditis elegans OX=6239 GN=ule-4 PE=1 SV=1	0	15.113	53	3	16	3	1	111	11.8	6.14	0		54	90	143.7	134.4	101.5	76.4	95.9	104.1	0.921229587	0.80447568
782	High	Q9U307	Glutamine synthetase OS=Caenorhabditis elegans OX=6239 GN=gln-3 PE=1 SV=1	0	15.106	12	4	13	4	1	388	43.6	6.46	0		42.8	101	157.6	73	119.3	106.2	100.4666667	99.5	1.009715243	0.979803189
783	High	Q7K6X4	Nuclear Pore complex Protein OS=Caenorhabditis elegans OX=6239 GN=npp-16 PE=1 SV=1	0	15.064	13	5	12	5	1	497	52.2	9.07	0		107.7	138.7	130.5	66.7	61.6	94.8	125.6333333	74.36666667	1.689376961	0.020935206
784	High	P91341	Periodic tryptophan protein 2 homolog OS=Caenorhabditis elegans OX=6239 GN=F55F8.3 PE=3 SV=2	0	15.032	8	5	11	5	1	910	102.1	5.63	0		109.3	108.5	143.4	40.6	132.8	65.4	120.4	79.6	1.512562814	0.243480826
785	High	Q19102	Alcohol/Ribitol Dehydrogenase family OS=Caenorhabditis elegans OX=6239 GN=ard-1 PE=1 SV=1	0	15.019	16	3	8	3	1	258	27.1	8.56	0		119.1	106	110.5	36.1	154.3	74	111.8666667	88.13333333	1.269288956	0.535538876
786	High	Q09583	Proteasome subunit alpha type-3 OS=Caenorhabditis elegans OX=6239 GN=pas-7 PE=1 SV=3	0	14.919	18	4	12	4	1	250	27.7	5.1	0		67.7	89.6	124.8	77.7	187	53.3	94.03333333	106	0.887106918	0.800622495
787	High	G5EFB9	RILP (Rab7-Interacting Lysosomal Protein) homolog OS=Caenorhabditis elegans OX=6239 GN=rilp-1 PE=1 SV=1	0	14.896	18	5	7	5	1	419	48.2	5.2	0		95.7	98.7	103.1	81.2	94.7	126.6	99.16666667	100.8333333	0.983471074	0.908577215
788	High	P49632	Ubiquitin-60S ribosomal protein L40 OS=Caenorhabditis elegans OX=6239 GN=ubq-2 PE=3 SV=2	0	14.859	29	4	57	4	1	128	14.6	9.76	0		61.4	87.8	90.5	154.8	99.4	106.1	79.9	120.1	0.665278934	0.111808083
789	High	O18000	Patterned Expression Site OS=Caenorhabditis elegans OX=6239 GN=pes-9 PE=1 SV=1	0	14.84	18	5	10	5	1	473	52.5	5.38	0		80.8	84.5	86	109.8	173.9	65.1	83.76666667	116.2666667	0.720470183	0.362004767
790	High	Q8WTM6	Probable actin-related protein 2/3 complex subunit 2 OS=Caenorhabditis elegans OX=6239 GN=arx-4 PE=3 SV=1	0	14.839	24	5	11	5	1	301	34.5	7.99	0		131.7	165.2	192.7	22.7	54.2	33.6	163.2	36.83333333	4.430769231	0.003156438
791	High	O01812	Fatty acid-binding protein homolog 6 OS=Caenorhabditis elegans OX=6239 GN=lbp-6 PE=1 SV=1	0	14.813	35	3	3	3	1	135	15.6	7.4	0		19.5	34.2	38.5	51.9	342.1	113.9	30.73333333	169.3	0.181531798	0.192155462
792	High	P34453	Putative peroxisomal biogenesis factor 19 OS=Caenorhabditis elegans OX=6239 GN=prx-19 PE=1 SV=1	0	14.766	27	3	8	3	1	282	31	4.26	0		169.8	170.8	182.8	25.2	44.5	6.9	174.4666667	25.53333333	6.832898172	0.000214403
793	High	Q20025	Profilin-2 OS=Caenorhabditis elegans OX=6239 GN=pfn-2 PE=2 SV=3	0	14.763	48	3	13	3	1	131	14.2	5.54	0		103.2	101.7	155	122.1	59.4	58.7	119.9666667	80.06666667	1.498334721	0.218548074
794	High	P46562	Putative aldehyde dehydrogenase family 7 member A1 homolog OS=Caenorhabditis elegans OX=6239 GN=alh-9 PE=3 SV=2	0	14.753	13	5	12	5	1	531	57	6.7	0		109.4	89.7	92.2	111.6	114.9	82.2	97.1	102.9	0.943634597	0.656687668
795	High	Q17426	Putative pseudouridine synthase B0024.11 OS=Caenorhabditis elegans OX=6239 GN=B0024.11 PE=3 SV=1	0	14.746	11	5	8	5	1	577	64.6	6.51	0		81.6	95.1	129.4	108.4	77	108.5	102.0333333	97.96666667	1.041510718	0.8292946
796	High	Q95Q34	Serine/threonine-protein kinase RIO2 OS=Caenorhabditis elegans OX=6239 GN=riok-2 PE=2 SV=2	0	14.735	7	2	4	2	1	529	60.4	5.38	0		132.1	167.2	194.7	0	106	0	164.6666667	35.33333333	4.660377358	0.031162268
797	High	P49049	Intramembrane protease 2 OS=Caenorhabditis elegans OX=6239 GN=imp-2 PE=1 SV=1	0	14.729	8	3	9	3	1	468	52.8	8.85	0		108.2	119.6	143.8	94.1	73.7	60.6	123.8666667	76.13333333	1.626970228	0.029038034
798	High	Q9N5S7	ThioredoXin Domain Containing protein homolog OS=Caenorhabditis elegans OX=6239 GN=txdc-12.2 PE=1 SV=1	0	14.674	21	3	24	3	1	257	30.2	9.23	0		171.2	136	129.1	27.6	68	68.1	145.4333333	54.56666667	2.665241295	0.00837006
799	High	Q18445	Peptidyl-prolyl cis-trans isomerase OS=Caenorhabditis elegans OX=6239 GN=cyn-12 PE=1 SV=1	0	14.644	23	3	9	3	1	169	18.5	8.18	0		123.7	167.7	104	39.6	132.4	32.5	131.8	68.16666667	1.933496333	0.163081062
800	High	Q20937	NTL-1a OS=Caenorhabditis elegans OX=6239 GN=let-711 PE=1 SV=3	0	14.58	2	4	11	4	1	2641	294.9	7.52	0		50.6	63.8	111.1	189	63.3	122.3	75.16666667	124.8666667	0.60197544	0.288987454
801	High	G5EBI0	4D656 OS=Caenorhabditis elegans OX=6239 GN=4D656 PE=1 SV=1	0	14.576	16	3	13	3	1	213	24	9.55	0		113.8	32.4	151.3	134.9	42.8	124.8	99.16666667	100.8333333	0.983471074	0.972613388
802	High	Q20329	PH domain-containing protein OS=Caenorhabditis elegans OX=6239 GN=CELE_F42C5.9 PE=1 SV=1	0	14.422	14	4	4	4	1	552	61.9	5.88	0		144.4	124.6	240.8	20.5	17.6	52.2	169.9333333	30.1	5.645625692	0.020427901
803	High	G5EDP0	Uncharacterized protein OS=Caenorhabditis elegans OX=6239 GN=CELE_Y32F6A.5 PE=1 SV=1	0	14.315	10	3	9	3	1	445	50.1	6.43	0		140	119.2	168.9	43.6	85.3	43	142.7	57.3	2.490401396	0.013153641
804	High	Q23493	3'(2'), 5'-BisPhosphate NucleoTidase 1 homolog OS=Caenorhabditis elegans OX=6239 GN=bpnt-1 PE=1 SV=1	0	14.255	19	3	8	3	1	319	34.3	6.64	0		52.6	155.9	114.4	24.1	85.3	167.8	107.6333333	92.4	1.164862915	0.781385567
805	High	P02513	Heat shock protein Hsp-16.48/Hsp-16.49 OS=Caenorhabditis elegans OX=6239 GN=hsp-16.48 PE=2 SV=1	0	14.251	25	2	9	2	1	143	16.3	5.81	0		118.8	90.4	132.1	11.3	129.1	118.2	113.7666667	86.2	1.319798917	0.524113048
806	High	P37806	Protein unc-87 OS=Caenorhabditis elegans OX=6239 GN=unc-87 PE=1 SV=3	0	14.248	14	4	13	4	1	565	62.7	9.07	0		84.5	81.1	119.9	52	155.7	106.9	95.16666667	104.8666667	0.907501589	0.779692046
807	High	P17343	Guanine nucleotide-binding protein subunit beta-1 OS=Caenorhabditis elegans OX=6239 GN=gpb-1 PE=1 SV=2	0	14.247	20	4	11	4	1	340	37.4	6	0		136.5	105.4	135.6	73.9	97.7	50.8	125.8333333	74.13333333	1.697392086	0.038113497
808	High	Q9N3I1	Uncharacterized protein OS=Caenorhabditis elegans OX=6239 GN=CELE_Y51H7C.13 PE=1 SV=2	0	14.231	12	3	8	3	1	344	36.1	5.55	0		127.3	142.7	155.7	57.7	88.6	28	141.9	58.1	2.442340792	0.012287448
809	High	Q0G828	DUF1768 domain-containing protein OS=Caenorhabditis elegans OX=6239 GN=CELE_F40F8.11 PE=1 SV=1	0	14.202	9	3	9	3	1	472	51.6	9.69	0		91.8	126.2	79.8	92.2	87.1	122.8	99.26666667	100.7	0.985766303	0.939762193
810	High	Q9U3Q6	UDP-glucuronosyltransferase OS=Caenorhabditis elegans OX=6239 GN=ugt-22 PE=1 SV=1	0	14.201	19	6	9	6	1	534	60.2	8	0		101.1	64.9	120.3	101.1	105.4	107.3	95.43333333	104.6	0.912364563	0.604841686
811	High	Q19200	Stomatin-1 OS=Caenorhabditis elegans OX=6239 GN=sto-1 PE=3 SV=2	0	14.165	26	5	9	4	1	330	35.8	5.29	1		57.9	80.2	162.1	163.2	87.5	49.2	100.0666667	99.96666667	1.001000333	0.998373149
812	High	H2KZV8	MLP/CRP family (Muscle LIM Protein/Cysteine-rich Protein) OS=Caenorhabditis elegans OX=6239 GN=mlp-1 PE=1 SV=1	0	14.155	43	3	4	3	1	113	12.2	8.54	0		97.9	81.5	129	80.4	95.3	115.9	102.8	97.2	1.057613169	0.762632548
813	High	Q95QM5	Uncharacterized protein OS=Caenorhabditis elegans OX=6239 GN=unc-115 PE=1 SV=1	0	14.144	16	5	13	5	1	639	72.2	7.74	0		41.3	158.6	147.7	79.4	78.2	94.7	115.8666667	84.1	1.377724931	0.447889759
814	High	Q20277	FIP (Fungus-Induced Protein) Related OS=Caenorhabditis elegans OX=6239 GN=fipr-21 PE=1 SV=1	0	14.14	38	3	17	3	1	112	10.6	11.56	0		102.1	70.5	85.6	150.7	132.4	58.7	86.06666667	113.9333333	0.755412522	0.399219333
815	High	O62477	Uncharacterized protein OS=Caenorhabditis elegans OX=6239 GN=CELE_Y45F10D.7 PE=1 SV=6	0	14.103	5	4	5	4	1	924	102.4	6.38	0		114.1	128.6	161	89.7	52.3	54.3	134.5666667	65.43333333	2.056546103	0.019935861
816	High	Q17994	Aspartate aminotransferase OS=Caenorhabditis elegans OX=6239 GN=got-2.2 PE=1 SV=1	0	14.092	17	4	8	4	1	414	45.6	9.16	0		71	171.9	101	69.2	151.1	35.8	114.6333333	85.36666667	1.34283483	0.554898349
817	High	Q20199	RIIa domain-containing protein OS=Caenorhabditis elegans OX=6239 GN=CELE_F39H12.3 PE=1 SV=2	0	14.088	30	4	8	4	1	210	24	9.22	0		164.8	164.9	133.9	50.2	37.2	49	154.5333333	45.46666667	3.398826979	0.000605597
818	High	J7SA49	ARID domain-containing protein OS=Caenorhabditis elegans OX=6239 GN=let-526 PE=1 SV=1	0	14.046	5	4	8	4	1	1768	189.6	6.64	0		95.4	121.2	128.7	49.3	112.4	93.1	115.1	84.93333333	1.355180534	0.228149759
819	High	Q23125	Mitoferrin OS=Caenorhabditis elegans OX=6239 GN=mfn-1 PE=2 SV=1	0	14.02	22	4	9	4	1	312	34.1	8.29	0		95.6	114.9	100.4	106.6	83.2	99.3	103.6333333	96.36666667	1.075406434	0.465818785
820	High	P52715	Serine carboxypeptidase ctsa-1.2 OS=Caenorhabditis elegans OX=6239 GN=ctsa-1.2 PE=3 SV=1	0	13.997	13	4	13	4	1	454	50.1	6.73	0		130.8	65.1	122.1	121.1	80.3	80.7	106	94.03333333	1.127259837	0.652752622
821	High	G5EF53	SWI/SNF nucleosome remodeling complex component OS=Caenorhabditis elegans OX=6239 GN=swsn-4 PE=1 SV=1	0	13.975	6	7	11	7	1	1474	170.5	6.01	0		102.8	105.2	123.4	117.9	84.1	66.5	110.4666667	89.5	1.234264432	0.270827925
822	High	Q9XU97	Uncharacterized protein OS=Caenorhabditis elegans OX=6239 GN=CELE_F44E5.1 PE=1 SV=1	0	13.971	45	3	10	3	1	78	8.9	10.27	0		100.3	111.2	84.3	119.4	107.5	77.4	98.6	101.4333333	0.972067039	0.85691955
823	High	Q9N4V3	NTP_transferase domain-containing protein OS=Caenorhabditis elegans OX=6239 GN=CELE_Y47D9A.1 PE=1 SV=1	0	13.922	14	3	7	3	1	401	43.8	7.88	0		98.6	84.2	55.4	65	165.9	130.9	79.4	120.6	0.658374793	0.269771294
824	High	Q93535	Uncharacterized protein OS=Caenorhabditis elegans OX=6239 GN=CELE_F20D1.3 PE=1 SV=2	0	13.904	12	3	11	3	1	463	50.8	5.52	0		120.1	131.2	128.2	49.2	153.3	18	126.5	73.5	1.721088435	0.266110664
825	High	Q9N599	Proteasome subunit alpha type-4 OS=Caenorhabditis elegans OX=6239 GN=pas-3 PE=3 SV=2	0	13.88	14	2	5	2	1	250	28.3	7.09	0		166.8	81.9	95.6	109.7	68.1	78	114.7666667	85.26666667	1.345973417	0.36882746
826	High	A0A2K5ATU7	Aspartyl aminopeptidase OS=Caenorhabditis elegans OX=6239 GN=dnpp-1 PE=1 SV=1	0	13.867	16	4	6	4	1	507	55.5	7.78	0		128.7	92.4	104.7	33.4	174.1	66.7	108.6	91.4	1.188183807	0.714391887
827	High	A0A131MBU3	Protein irg-7 OS=Caenorhabditis elegans OX=6239 GN=irg-7 PE=2 SV=1	0	13.762	5	6	12	5	1	2217	243.6	4.91	0		106.9	79.6	137.7	58.1	135.6	82.1	108.0666667	91.93333333	1.175489485	0.600305658
828	High	Q21230	Eukaryotic translation initiation factor 2 subunit 2 OS=Caenorhabditis elegans OX=6239 GN=K04G2.1 PE=3 SV=4	0	13.711	24	4	15	4	1	250	27.6	9.1	0		173.5	121.3	174.5	32.3	79	19.3	156.4333333	43.53333333	3.593415008	0.01105366
829	High	O17528	Suppressor/enhancer of lin-12 protein 9 OS=Caenorhabditis elegans OX=6239 GN=sel-9 PE=1 SV=1	0	13.704	31	4	8	4	1	203	23	5.26	0		68.7	133.9	243.8	110.4	14.4	28.8	148.8	51.2	2.90625	0.174531192
830	High	G4SNJ8	WW domain-containing protein OS=Caenorhabditis elegans OX=6239 GN=CELE_Y92H12BM.1 PE=1 SV=1	0	13.688	24	3	7	3	1	228	25.7	8	0		124	144.8	101.3	19.7	113.1	97.1	123.3666667	76.63333333	1.609830361	0.211549942
831	High	P91079	Serine palmitoyltransferase 1 OS=Caenorhabditis elegans OX=6239 GN=sptl-1 PE=3 SV=1	0	13.645	13	4	8	4	1	458	52.1	7.09	0		55.7	90.7	134.3	109.5	132.5	77.3	93.56666667	106.4333333	0.879110554	0.667607233
832	High	O17695	Histone deacetylase 1 OS=Caenorhabditis elegans OX=6239 GN=hda-1 PE=1 SV=1	0	13.603	18	4	13	4	1	461	52.1	5.81	0		187	131.5	161.2	18.5	51.1	50.7	159.9	40.1	3.987531172	0.003448594
833	High	O44566	Uncharacterized protein OS=Caenorhabditis elegans OX=6239 GN=CELE_W03F8.4 PE=1 SV=1	0	13.598	16	2	7	2	1	183	20.2	8.56	0		129.3	93.5	114.6	81.3	91.4	89.9	112.4666667	87.53333333	1.284843869	0.083228329
834	High	Q23624	PKS_ER domain-containing protein OS=Caenorhabditis elegans OX=6239 GN=CELE_ZK829.7 PE=1 SV=2	0	13.563	11	3	6	3	1	372	40.2	5.6	0		49.8	91	161.4	99.2	128.2	70.4	100.7333333	99.26666667	1.014775017	0.969959987
835	High	O02626	MAP kinase-activating death domain protein OS=Caenorhabditis elegans OX=6239 GN=aex-3 PE=1 SV=1	0	13.549	3	3	15	3	1	1409	157.4	6.67	0		67.2	83.3	87.8	107.5	124.3	129.9	79.43333333	120.5666667	0.658833287	0.011011862
836	High	G5EEQ8	Splicing Factor ThreeB (3b) Subunit homolog OS=Caenorhabditis elegans OX=6239 GN=sftb-1 PE=1 SV=1	0	13.544	7	5	7	5	1	1322	147.2	6.34	0		8	43.8	71.7	191.2	125.6	159.6	41.16666667	158.8	0.259235936	0.011243051
837	High	Q23495	HEAT repeat-containing protein 1 homolog OS=Caenorhabditis elegans OX=6239 GN=toe-1 PE=3 SV=1	0	13.516	3	3	4	3	1	1650	185.1	7.58	0		80	79.2	114.3	166.5	89.1	70.9	91.16666667	108.8333333	0.837672282	0.604928022
838	High	H2L0I2	Lin-5 (Five) Interacting protein OS=Caenorhabditis elegans OX=6239 GN=lfi-1 PE=1 SV=1	0	13.49	2	4	6	4	1	2396	273.7	6.15	0		45.6	81.3	110.6	156.6	71.6	134.2	79.16666667	120.8	0.655353201	0.258392339
839	High	G5EGS5	SEC7 domain-containing protein OS=Caenorhabditis elegans OX=6239 GN=gbf-1 PE=1 SV=1	0	13.458	3	3	4	3	1	1975	219.4	5.8	0		92.7	89.1	157.1	40.5	100.5	120.2	112.9666667	87.06666667	1.297473201	0.471335397
840	High	Q03609	Protein CLASP-3 OS=Caenorhabditis elegans OX=6239 GN=cls-3 PE=3 SV=3	0	13.427	5	3	7	3	1	983	108.8	8.91	0		98.3	97.7	88.9	134.3	86.6	94.2	94.96666667	105.0333333	0.90415741	0.54161197
841	High	Q17499	Carn_acyltransf domain-containing protein OS=Caenorhabditis elegans OX=6239 GN=B0395.3 PE=1 SV=1	0	13.426	6	2	6	2	1	614	68.9	8.56	0		73.3	79.1	110.1	78.9	120.3	138.2	87.5	112.4666667	0.778008299	0.299227995
842	High	Q95Y04	40S ribosomal protein S28 OS=Caenorhabditis elegans OX=6239 GN=rps-28 PE=3 SV=1	0	13.423	34	2	28	2	1	65	7.4	10.71	0		42.7	55.8	102.6	165	104.6	129.4	67.03333333	133	0.504010025	0.059291994
843	High	Q9N3F7	Uncharacterized protein OS=Caenorhabditis elegans OX=6239 GN=CELE_Y53G8AR.9 PE=1 SV=1	0	13.416	28	6	16	6	1	315	35.1	7.71	0		155	125.6	115.6	88.7	52.6	62.5	132.0666667	67.93333333	1.944062807	0.015997807
844	High	Q7KPW7	Mitochondrial Ribosomal Protein, Large OS=Caenorhabditis elegans OX=6239 GN=mrpl-1 PE=1 SV=1	0	13.364	15	3	3	3	1	377	42.7	9.28	0		59.2	57.8	299.1	0	137.1	46.8	138.7	61.3	2.262642741	0.437002456
845	High	Q21568	NHP2-like protein 1 homolog OS=Caenorhabditis elegans OX=6239 GN=M28.5 PE=3 SV=1	0	13.357	27	2	8	2	1	128	14	7.96	0		82.6	98.7	102.7	37.5	182.2	96.3	94.66666667	105.3333333	0.898734177	0.814030478
846	High	Q27371	Troponin T OS=Caenorhabditis elegans OX=6239 GN=mup-2 PE=2 SV=1	0	13.348	10	4	7	4	1	405	47	5	0		70.1	98	103.2	80.6	109.9	138.2	90.43333333	109.5666667	0.82537268	0.383103819
847	High	Q95YD5	V-type proton ATPase subunit OS=Caenorhabditis elegans OX=6239 GN=vha-16 PE=1 SV=1	0	13.321	17	4	13	4	1	348	39.9	5.02	0		107.9	119.8	135.6	56.5	94.7	85.4	121.1	78.86666667	1.535502959	0.039481494
848	High	G5EFE3	Uncharacterized protein OS=Caenorhabditis elegans OX=6239 GN=CELE_H03A11.2 PE=1 SV=2	0	13.229	32	2	9	2	1	1218	138.4	7.34	0		74.7	79.1	54.9	85.3	148.8	157.1	69.56666667	130.4	0.533486708	0.063382992
849	High	Q20157	Mannose-P-dolichol utilization defect 1 protein homolog OS=Caenorhabditis elegans OX=6239 GN=mpdu-1 PE=3 SV=2	0	13.222	24	3	12	3	1	242	26	9.63	0		81.2	80.5	96.8	166.9	90.3	84.4	86.16666667	113.8666667	0.756733021	0.364480718
850	High	O76618	Cysteinyl Amino-acyl tRNA Synthetase OS=Caenorhabditis elegans OX=6239 GN=cars-1 PE=1 SV=1	0	13.214	7	5	10	5	1	909	105.3	8.76	0		128.4	121.2	132.1	28.9	97.3	92.2	127.2333333	72.8	1.747710623	0.070555488
851	High	Q23237	Proteasome subunit beta type-3 OS=Caenorhabditis elegans OX=6239 GN=pbs-3 PE=1 SV=1	0	13.203	27	3	9	3	1	204	22.7	5.44	0		157.7	140.4	101.2	33.9	108.3	58.6	133.1	66.93333333	1.988545817	0.074090233
852	High	Q95005	Proteasome subunit alpha type-7 OS=Caenorhabditis elegans OX=6239 GN=pas-4 PE=1 SV=1	0	13.194	17	3	14	3	1	253	28.2	6.27	0		104.4	104.7	88.6	45.6	157.8	98.9	99.23333333	100.7666667	0.984783328	0.96499357
853	High	I2HA91	Uncharacterized protein OS=Caenorhabditis elegans OX=6239 GN=CELE_F28C6.8 PE=1 SV=1	0	13.185	24	3	7	3	1	189	21.8	8.68	0		141.6	142.4	156.2	45.5	106.6	7.7	146.7333333	53.26666667	2.754693367	0.032872117
854	High	Q9N4K0	MICOS complex subunit Mic10 OS=Caenorhabditis elegans OX=6239 GN=F54A3.5 PE=3 SV=2	0	13.1	40	3	12	3	1	105	11.1	8.94	0		59.3	110	119.8	81.7	133.8	95.3	96.36666667	103.6	0.93018018	0.78156343
855	High	H2KYN3	Acyl CoA DeHydrogenase OS=Caenorhabditis elegans OX=6239 GN=acdh-13 PE=1 SV=1	0	13.017	8	4	6	4	1	617	67.9	6.38	0		17.9	63.3	147.1	95.5	233.5	42.7	76.1	123.9	0.614205004	0.522687062
856	High	G5ECV9	10-formyltetrahydrofolate dehydrogenase OS=Caenorhabditis elegans OX=6239 GN=alh-3 PE=1 SV=1	0	12.987	10	5	6	5	1	908	99.2	6.05	0		94.4	125.7	119.4	37.7	165	57.8	113.1666667	86.83333333	1.303262956	0.552428178
857	High	G5EET3	CaDmium Responsive OS=Caenorhabditis elegans OX=6239 GN=cdr-6 PE=1 SV=1	0	12.983	22	4	10	3	1	277	31.6	7.88	0		171.3	129.1	188.4	34.1	36.6	40.6	162.9333333	37.1	4.391734052	0.002078789
858	High	Q9GPA0	UDP-Glucose Glycoprotein glucosylTransferase OS=Caenorhabditis elegans OX=6239 GN=uggt-1 PE=1 SV=1	0	12.972	5	4	4	4	1	1493	168.4	5.88	0		155.9	79.2	200.3	29.5	112.1	22.9	145.1333333	54.83333333	2.646808511	0.118456356
859	High	P90860	Uncharacterized protein OS=Caenorhabditis elegans OX=6239 GN=CELE_F36A2.7 PE=1 SV=1	0	12.932	26	3	11	3	1	167	19.5	9.63	0		12.1	131.7	135	118.6	109.4	93.1	92.93333333	107.0333333	0.868265338	0.748876748
860	High	Q23042	Uncharacterized protein OS=Caenorhabditis elegans OX=6239 GN=CELE_T22B7.3 PE=1 SV=2	0	12.913	19	4	8	4	1	282	31.9	6.73	0		114	50.9	63.9	44.9	198.6	127.8	76.26666667	123.7666667	0.616213305	0.381975382
861	High	P46975	Dolichyl-diphosphooligosaccharide--protein glycosyltransferase subunit stt-3 OS=Caenorhabditis elegans OX=6239 GN=stt-3 PE=1 SV=1	0	12.845	5	4	14	4	1	757	85.1	8.81	0		68	112.7	119.2	77.6	114.6	107.9	99.96666667	100.0333333	0.999333555	0.997463412
862	High	G5EDU1	Calcium-transporting ATPase OS=Caenorhabditis elegans OX=6239 GN=pmr-1 PE=1 SV=1	0	12.781	6	5	12	5	1	978	106.5	6.34	0		92	86.5	135.1	42	141.3	103.1	104.5333333	95.46666667	1.094972067	0.795599142
863	High	Q18886	Related to yeast Vacuolar Protein Sorting factor OS=Caenorhabditis elegans OX=6239 GN=vps-32.1 PE=1 SV=1	0	12.723	32	4	4	4	1	221	24.7	4.82	0		120.1	123.9	93.2	62.7	141.7	58.4	112.4	87.6	1.283105023	0.437012397
864	High	O17570	60S ribosomal protein L38 OS=Caenorhabditis elegans OX=6239 GN=rpl-38 PE=3 SV=2	0	12.718	26	2	7	2	1	70	8.1	10.05	0		160.2	144.7	147.6	33.4	86.3	27.8	150.8333333	49.16666667	3.06779661	0.006146687
865	High	Q22307	ATP-dependent RNA helicase A OS=Caenorhabditis elegans OX=6239 GN=rha-1 PE=2 SV=3	0	12.651	6	4	7	4	1	1301	144.1	7.03	0		183	73.7	146.4	74.2	41.6	81.1	134.3666667	65.63333333	2.047232098	0.116008871
866	High	Q9N4I3	Uncharacterized protein OS=Caenorhabditis elegans OX=6239 GN=CELE_Y71F9AL.9 PE=1 SV=1	0	12.602	18	4	14	4	1	314	32.2	9.8	0		97.7	98	87.7	100.7	123.2	92.6	94.46666667	105.5	0.895418641	0.321442238
867	High	P49181	60S ribosomal protein L36 OS=Caenorhabditis elegans OX=6239 GN=rpl-36 PE=1 SV=3	0	12.586	30	3	26	3	1	104	11.9	11.65	0		32.1	74.6	66.4	104.6	219.5	102.7	57.7	142.2666667	0.405576382	0.106626131
868	High	P90961	Clathrin light chain OS=Caenorhabditis elegans OX=6239 GN=clic-1 PE=1 SV=1	0	12.544	14	3	13	3	1	226	24.4	4.94	0		56.5	103.2	124.8	136.6	88.6	90.3	94.83333333	105.1666667	0.901743265	0.706729949
869	High	Q23050	CaLponIn-liKe proteins OS=Caenorhabditis elegans OX=6239 GN=clik-1 PE=1 SV=1	0	12.539	16	4	7	4	1	406	44.3	5.39	0		81.5	113.2	117.7	98	125.8	63.8	104.1333333	95.86666667	1.086230876	0.716983715
870	High	Q19130	Glutamine-Fructose 6-phosphate AminoTransferase homolog OS=Caenorhabditis elegans OX=6239 GN=gfat-1 PE=1 SV=1	0	12.538	6	4	6	4	1	725	81	6.25	0		156.5	177.2	197.9	32.9	16	19.5	177.2	22.8	7.771929825	0.000288972
871	High	A0A061ACY0	Acyl protein THioesterase family OS=Caenorhabditis elegans OX=6239 GN=ath-1 PE=1 SV=1	0	12.509	14	2	6	2	1	304	32.8	7.93	0		117.3	106.5	136.1	21.5	108.2	110.3	119.9666667	80	1.499583333	0.260346043
872	High	A0A486WWU7	Aldehyde dehydrogenase OS=Caenorhabditis elegans OX=6239 GN=alh-4 PE=1 SV=1	0	12.508	10	3	7	3	1	495	55.7	8.02	0		197.8	172	116.8	27.4	49.5	36.5	162.2	37.8	4.291005291	0.007338392
873	High	U4PB05	Glutathione peroxidase OS=Caenorhabditis elegans OX=6239 GN=gpx-2 PE=1 SV=1	0	12.5	18	3	15	3	1	179	19.8	8.22	0		71	92.3	89.7	121.1	110.3	115.6	84.33333333	115.6666667	0.729106628	0.013312016
874	High	Q21902	DNA replication licensing factor mcm-5 OS=Caenorhabditis elegans OX=6239 GN=mcm-5 PE=3 SV=1	0	12.469	7	4	11	4	1	759	84.9	8.81	0		69.8	126.1	122.3	88.4	95.9	97.5	106.0666667	93.93333333	1.129169624	0.545278161
875	High	G5EFZ1	2,3-bisphosphoglycerate-independent phosphoglycerate mutase OS=Caenorhabditis elegans OX=6239 GN=ipgm-1 PE=1 SV=1	0	12.407	12	4	8	4	1	539	59.2	6.16	0		39.8	86.5	144.8	17.7	184.3	126.8	90.36666667	109.6	0.824513382	0.754923181
876	High	O17328	MonoCarboxylate Transporter family OS=Caenorhabditis elegans OX=6239 GN=mct-6 PE=1 SV=2	0	12.374	5	2	9	2	1	594	63.5	6	0		25.7	128.3	101.2	108.3	124.2	112.3	85.06666667	114.9333333	0.740139211	0.390798299
877	High	H2L0A6	Uncharacterized protein OS=Caenorhabditis elegans OX=6239 GN=CELE_H14E04.2 PE=1 SV=1	0	12.341	7	3	10	3	1	582	63.6	6.01	0		119.9	99.5	90.9	60.9	119	109.8	103.4333333	96.56666667	1.071108043	0.74834378
878	High	Q17820	SUMO-activating enzyme subunit aos-1 OS=Caenorhabditis elegans OX=6239 GN=aos-1 PE=3 SV=1	0	12.331	20	5	14	5	1	343	38.7	5.39	0		105.9	91.7	121.2	86	108.2	87.1	106.2666667	93.76666667	1.133309634	0.325714374
879	High	P90925	Phenylalanine-4-hydroxylase OS=Caenorhabditis elegans OX=6239 GN=pah-1 PE=1 SV=2	0	12.326	8	3	4	3	1	457	52.1	5.74	0		134.6	133.6	156.5	35.9	87.4	51.9	141.5666667	58.4	2.424086758	0.00801168
880	High	P34640	Probable ATP-dependent RNA helicase DDX55 homolog OS=Caenorhabditis elegans OX=6239 GN=ZK512.2 PE=3 SV=2	0	12.257	7	3	8	3	1	578	65.8	9.52	0		40.7	75	135.4	87.4	153.6	108	83.7	116.3333333	0.719484241	0.390172413
881	High	Q22183	COLlagen OS=Caenorhabditis elegans OX=6239 GN=col-122 PE=1 SV=1	0	12.204	6	1	3	1	1	300	29.4	8.19	0		110.5	143.6	262.4	12.5	42.3	28.8	172.1666667	27.86666667	6.178229665	0.037084224
882	High	Q21465	2 (Zwei) IG domain protein OS=Caenorhabditis elegans OX=6239 GN=zig-12 PE=1 SV=1	0	12.172	23	3	10	3	1	197	22.1	5.27	0		150.9	114	117.8	44.5	116.7	56	127.5666667	72.4	1.761970534	0.094487378
883	High	O45933	Nucleoporin SEH1 OS=Caenorhabditis elegans OX=6239 GN=npp-18 PE=3 SV=1	0	12.169	20	5	11	5	1	363	41.7	7.91	0		118.1	78.9	121.6	109.9	91.2	80.3	106.2	93.8	1.132196162	0.486376667
884	High	O17397	Diminuto-like protein OS=Caenorhabditis elegans OX=6239 GN=F52H2.6 PE=3 SV=1	0	12.151	8	3	11	3	1	525	61.4	7.62	0		79.6	135.2	130.6	109.6	67.5	77.6	115.1333333	84.9	1.356105222	0.239077838
885	High	P91455	Adenine phosphoribosyltransferase OS=Caenorhabditis elegans OX=6239 GN=T19B4.3 PE=2 SV=1	0	12.127	32	3	7	3	1	185	20.2	6.95	0		86.3	89.6	84.5	81.9	171	86.7	86.8	113.2	0.766784452	0.413720014
886	High	O17907	CRAL/TRIO and GOLD domain containing OS=Caenorhabditis elegans OX=6239 GN=ctg-1 PE=1 SV=2	0	12.107	13	3	10	3	1	383	43.8	5.16	0	Acetyl [N-Term]	89.7	126	119.8	107.3	81.8	75.4	111.8333333	88.16666667	1.268431002	0.186291445
887	High	Q17941	Serine/threonine-protein kinase akt-1 OS=Caenorhabditis elegans OX=6239 GN=akt-1 PE=1 SV=2	0	12.056	14	4	14	4	1	541	62.2	5.95	0		92	94.8	102.1	96.5	108.1	106.6	96.3	103.7333333	0.928341902	0.190826273
888	High	Q9UAY9	RNA Polymerase I/III (A/C) shared subunit OS=Caenorhabditis elegans OX=6239 GN=rpac-40 PE=1 SV=2	0	12.025	19	5	10	5	1	366	41.1	6.06	0		49.2	82.1	117.3	102.7	142.6	106.2	82.86666667	117.1666667	0.707254623	0.217188782
889	High	O01755	AdaPtin, Mu/medium chain (Clathrin associated complex) OS=Caenorhabditis elegans OX=6239 GN=apm-1 PE=1 SV=2	0	11.994	14	4	8	4	1	426	48.6	8.15	0		142.3	96.3	152.8	26.6	97.1	85	130.4666667	69.56666667	1.875419262	0.09390904
890	High	O61845	Chromodomain and Helicase Domain protein OS=Caenorhabditis elegans OX=6239 GN=chd-7 PE=1 SV=3	0	11.956	1	3	8	3	1	2967	326.7	5.22	0		53.9	90.7	74	156.7	105	119.6	72.86666667	127.1	0.573301862	0.044162848
891	High	O44183	LeukoTriene A4 Hydrolase homolog OS=Caenorhabditis elegans OX=6239 GN=ltah-1.2 PE=1 SV=2	0	11.944	10	4	9	4	1	625	71.3	6.23	0		171.5	133.9	125.7	54.1	52.4	62.4	143.7	56.3	2.552397869	0.003754944
892	High	Q21986	N-terminal acetyltransferase B complex subunit NAA25 homolog OS=Caenorhabditis elegans OX=6239 GN=cra-1 PE=1 SV=3	0	11.901	6	4	8	4	1	958	109.2	6.84	0		149.4	122.8	124.6	9.8	133.6	59.7	132.2666667	67.7	1.953717381	0.15566768
893	High	Q20964	LYSozyme OS=Caenorhabditis elegans OX=6239 GN=lys-4 PE=1 SV=1	0	11.828	14	2	14	2	1	214	23.6	7.46	0		44.5	81.9	91.7	182.2	84.9	114.7	72.7	127.2666667	0.571241488	0.165140697
894	High	P54936	Protein lin-2 OS=Caenorhabditis elegans OX=6239 GN=lin-2 PE=1 SV=1	0	11.811	8	3	3	3	1	961	108.7	6.39	0		214.5	224.2	161.3	0	0	0	200	0	999	0.000514733
895	High	Q18075	GRAM domain-containing protein OS=Caenorhabditis elegans OX=6239 GN=C18B2.4 PE=1 SV=1	0	11.778	19	5	11	5	1	296	32.5	8.28	0		160.7	144.5	58.8	40.4	111.3	84.3	121.3333333	78.66666667	1.542372881	0.321739976
896	High	H2L0F6	GEX Interacting protein OS=Caenorhabditis elegans OX=6239 GN=gei-4 PE=1 SV=1	0	11.763	8	3	9	3	1	568	65.4	9.85	0		65.7	100.9	89.8	139.4	103	101.3	85.46666667	114.5666667	0.745999418	0.146824562
897	High	Q18359	Probable NADH dehydrogenase [ubiquinone] 1 alpha subcomplex subunit 5 OS=Caenorhabditis elegans OX=6239 GN=C33A12.1 PE=3 SV=1	0	11.719	32	3	6	3	1	150	17.3	9.33	0		137.1	131.3	166.8	27.8	85.1	51.9	145.0666667	54.93333333	2.640776699	0.010619137
898	High	Q23223	mRNA transport homolog 4 OS=Caenorhabditis elegans OX=6239 GN=mtr-4 PE=3 SV=1	0	11.703	3	2	2	2	1	1026	116.3	6.09	0		125.6	122.8	192.1	40	80.5	38.9	146.8333333	53.13333333	2.76348808	0.023994403
899	High	O17040	Very-long-chain (3R)-3-hydroxyacyl-CoA dehydratase hpo-8 OS=Caenorhabditis elegans OX=6239 GN=hpo-8 PE=3 SV=2	0	11.698	13	2	12	2	1	218	24.6	9.45	0		90.6	126.8	143	56.5	97.6	85.4	120.1333333	79.83333333	1.50480167	0.110344286
900	High	Q9N5F6	Uncharacterized protein OS=Caenorhabditis elegans OX=6239 GN=CELE_R193.2 PE=1 SV=5	0	11.698	3	4	11	4	1	1897	206.7	4.96	0		60.4	66	49.8	137.1	144.5	142.3	58.73333333	141.3	0.415664072	9.42E-05
901	High	P19974	Cytochrome c 2.1 OS=Caenorhabditis elegans OX=6239 GN=cyc-2.1 PE=1 SV=2	0	11.623	27	3	10	3	1	111	12.2	9.28	0		52.7	58.9	41.8	119.2	207.7	119.8	51.13333333	148.9	0.343407208	0.030549418
902	High	C7FZU5	Uncharacterized protein OS=Caenorhabditis elegans OX=6239 GN=C41G7.9 PE=1 SV=1	0	11.578	21	2	10	2	1	212	23.5	8.68	0		139.1	125.4	93.6	71.9	91	79.1	119.3666667	80.66666667	1.479752066	0.056747223
903	High	P24890	Cytochrome b OS=Caenorhabditis elegans OX=6239 GN=ctb-1 PE=1 SV=2	0	11.557	6	2	7	2	1	370	42.6	8.12	0		157.5	77.8	66.3	83	86.6	128.8	100.5333333	99.46666667	1.010723861	0.975180955
904	High	G5EEE5	Elongation of very long chain fatty acids protein OS=Caenorhabditis elegans OX=6239 GN=elo-1 PE=1 SV=1	0	11.548	13	4	10	4	1	288	33.5	9.69	0		128.1	107.1	145.3	70.5	77.7	71.4	126.8333333	73.2	1.732695811	0.008927001
905	High	Q10578	DNA-directed RNA polymerase II subunit RPB2 OS=Caenorhabditis elegans OX=6239 GN=rpb-2 PE=2 SV=2	0	11.522	4	3	4	3	1	1193	134.8	6.84	0		120.3	104.6	140.3	7.6	126.6	100.5	121.7333333	78.23333333	1.556028973	0.311243472
906	High	Q8TA83	DnaJ homolog dnj-10 OS=Caenorhabditis elegans OX=6239 GN=dnj-10 PE=3 SV=1	0	11.51	10	4	8	4	1	456	50.1	8.79	0		64.8	176	154	71.2	58.5	75.6	131.6	68.43333333	1.923039454	0.140058914
907	High	O17287	Mitochondrial import receptor subunit TOM22 homolog OS=Caenorhabditis elegans OX=6239 GN=tomm-22 PE=3 SV=1	0	11.488	26	2	13	2	1	109	12.2	4.88	0		116.2	89.1	87.1	13.3	154.6	139.7	97.46666667	102.5333333	0.950585176	0.917233098
908	High	P91156	ACINus (Mammalian Apoptotic Chromatin condensation Inducer in the Nucleus) homolog OS=Caenorhabditis elegans OX=6239 GN=acin-1 PE=1 SV=2	0	11.45	8	4	11	4	1	580	65.5	5.12	0		130.6	65.5	90.2	136.3	69.1	108.4	95.43333333	104.6	0.912364563	0.75306688
909	High	O61792	Proteasome Regulatory Particle, Non-ATPase-like OS=Caenorhabditis elegans OX=6239 GN=rpn-8 PE=1 SV=1	0	11.444	19	4	6	4	1	362	40.7	6.48	0		120.9	117.3	166.2	112.5	52.9	30.2	134.8	65.2	2.067484663	0.07537266
910	High	Q22716	Ribosomal Protein, Large subunit OS=Caenorhabditis elegans OX=6239 GN=rpl-32 PE=1 SV=1	0	11.422	14	2	22	2	1	134	15.5	11.3	0		76.3	56.9	57.4	127.2	164.6	117.5	63.53333333	136.4333333	0.4656731	0.009741325
911	High	P91856	Probable phosphoserine aminotransferase OS=Caenorhabditis elegans OX=6239 GN=F26H9.5 PE=3 SV=1	0	11.409	12	3	8	3	1	370	41	6.86	0		59.7	69.4	165.8	122.4	87	95.8	98.3	101.7333333	0.966251638	0.927602482
912	High	O17583	Protein lin-10 OS=Caenorhabditis elegans OX=6239 GN=lin-10 PE=1 SV=1	0	11.391	6	4	6	4	1	982	105.2	5.21	0		49.1	220.5	146.2	43.8	72	68.4	138.6	61.4	2.25732899	0.200413811
913	High	O45830	Putative nudix hydrolase 1 OS=Caenorhabditis elegans OX=6239 GN=ndx-1 PE=3 SV=1	0	11.383	10	3	10	3	1	365	41.6	6.76	0		87.1	86.7	97.9	79.2	114.2	134.9	90.56666667	109.4333333	0.82759671	0.320820693
914	High	O18030	DeHydrogenases, Short chain OS=Caenorhabditis elegans OX=6239 GN=dhs-4 PE=1 SV=2	0	11.336	21	4	8	4	1	305	33.8	6.65	0		145.3	82.4	36.8	235.8	29.9	69.7	88.16666667	111.8	0.788610614	0.754183093
915	High	Q23449	26S proteasome non-ATPase regulatory subunit 8 OS=Caenorhabditis elegans OX=6239 GN=rpn-12 PE=3 SV=1	0	11.324	21	4	11	4	1	250	28.8	5.83	0		68.8	79.9	156.4	56.9	129.4	108.6	101.7	98.3	1.034587996	0.927221602
916	High	P35129	Ubiquitin-conjugating enzyme E2 2 OS=Caenorhabditis elegans OX=6239 GN=let-70 PE=1 SV=1	0	11.286	36	3	19	3	1	147	16.7	7.3	0		113.5	194.8	146.7	49.2	52.4	43.4	151.6666667	48.33333333	3.137931034	0.012143195
917	High	P34549	Uncharacterized protein R10E11.5 OS=Caenorhabditis elegans OX=6239 GN=R10E11.5 PE=4 SV=3	0	11.256	9	3	8	3	1	444	48.9	8	0		90.5	116.9	130.6	112.7	54.8	94.6	112.6666667	87.36666667	1.289584128	0.289896039
918	High	Q8MXS1	Ras-related protein Rab-18 OS=Caenorhabditis elegans OX=6239 GN=rab-18 PE=3 SV=1	0	11.241	25	4	6	4	1	203	22.6	5.71	0		132	165.5	154.5	37.9	91.8	18.3	150.6666667	49.33333333	3.054054054	0.013614445
919	High	Q9BMU4	ATLastiN (Endoplasmic reticulum GTPase) related OS=Caenorhabditis elegans OX=6239 GN=atln-1 PE=1 SV=1	0	11.188	7	3	5	3	1	573	64.7	5.57	0		91.9	122.5	146.9	106.1	106.1	26.4	120.4333333	79.53333333	1.51424979	0.257072565
920	High	Q20053	ATP Synthase B homolog OS=Caenorhabditis elegans OX=6239 GN=asb-1 PE=1 SV=1	0	11.156	12	3	9	3	1	301	34.3	8.85	0		85.6	127.7	207.8	100.2	53.8	24.9	140.3666667	59.63333333	2.353828955	0.127068052
921	High	G5ED08	Protein unc-1 OS=Caenorhabditis elegans OX=6239 GN=unc-1 PE=1 SV=1	0	11.148	13	3	12	1	1	289	32.1	5.76	1		82.2	103.6	104	136.2	67	107	96.6	103.4	0.934235977	0.765628081
922	High	P90897	DEAD-box ATP-dependent RNA helicase rde-12 OS=Caenorhabditis elegans OX=6239 GN=rde-12 PE=1 SV=4	0	11.117	5	3	7	3	1	959	103.8	7.23	0		73.4	96.9	116.6	94.4	160.6	58.1	95.63333333	104.3666667	0.916320664	0.801439358
923	High	P91127	Tubulin polymerization-promoting protein homolog OS=Caenorhabditis elegans OX=6239 GN=tppp-1 PE=1 SV=1	0	11.113	18	3	6	3	1	180	19.4	9.45	0		67.9	117.1	103.4	110.2	87.7	113.6	96.13333333	103.8333333	0.925842697	0.66981826
924	High	G4SRS5	ABC Transporter, Mitochondrial OS=Caenorhabditis elegans OX=6239 GN=abtm-1 PE=1 SV=1	0	11.062	5	2	5	2	1	704	77.4	9.16	0		197.5	140	195.3	0	67.2	0	177.6	22.4	7.928571429	0.006063138
925	High	Q9XUU9	Protein jagunal homolog OS=Caenorhabditis elegans OX=6239 GN=K05C4.2 PE=3 SV=1	0	11.06	13	2	14	2	1	189	22.1	8.72	0		0	104.6	113.6	155.3	114.6	111.8	72.73333333	127.2333333	0.571653131	0.235559165
926	High	Q93873	Probable NADH dehydrogenase [ubiquinone] iron-sulfur protein 2, mitochondrial OS=Caenorhabditis elegans OX=6239 GN=gas-1 PE=3 SV=2	0	11.038	10	3	7	3	1	482	54.5	6.49	0		173.3	115.3	149.1	11	84.6	66.8	145.9	54.13333333	2.695197044	0.03000098
927	High	Q18038	Uncharacterized protein OS=Caenorhabditis elegans OX=6239 GN=let-716 PE=1 SV=3	0	11.034	3	3	4	3	1	1743	192.1	7.65	0		177.5	128.7	78.5	58.2	64.5	92.7	128.2333333	71.8	1.785979573	0.137797058
928	High	Q18036	Uncharacterized protein OS=Caenorhabditis elegans OX=6239 GN=C16A3.5 PE=1 SV=1	0	10.975	31	3	6	3	1	163	19.3	8.27	0		64.4	73.2	110	43.1	143.4	165.9	82.53333333	117.4666667	0.70261067	0.434384147
929	High	P34697	Superoxide dismutase [Cu-Zn] OS=Caenorhabditis elegans OX=6239 GN=sod-1 PE=1 SV=2	0	10.971	31	3	9	3	1	180	18.7	6.64	0		99.4	52	107.8	98.8	149.5	92.5	86.4	113.6	0.76056338	0.338521665
930	High	P16356	DNA-directed RNA polymerase II subunit RPB1 OS=Caenorhabditis elegans OX=6239 GN=ama-1 PE=1 SV=3	0	10.97	2	3	9	3	1	1856	204.4	6.74	0		181	114	121.2	42.2	92.5	49.2	138.7333333	61.3	2.263186514	0.042809752
931	High	P41956	Succinate dehydrogenase cytochrome b560 subunit, mitochondrial OS=Caenorhabditis elegans OX=6239 GN=mev-1 PE=2 SV=1	0	10.963	14	3	19	3	1	182	20	10.07	0		85.2	65.1	101.4	105.6	121.5	121.2	83.9	116.1	0.722652885	0.051743695
932	High	N1NTD8	Ubiquitin carboxyl-terminal hydrolase OS=Caenorhabditis elegans OX=6239 GN=math-33 PE=1 SV=1	0	10.932	4	3	8	3	1	1138	131.8	5.73	0		84.1	98.6	110.5	111.7	116.9	78.2	97.73333333	102.2666667	0.955671447	0.767541378
933	High	Q95Y93	TransThyretin-Related family domain OS=Caenorhabditis elegans OX=6239 GN=ttr-8 PE=1 SV=1	0	10.895	44	4	9	4	1	138	15.1	7.05	0		73.7	185.3	93.1	20.8	140.9	86.2	117.3666667	82.63333333	1.420330779	0.51666345
934	High	Q95Y29	Uncharacterized protein OS=Caenorhabditis elegans OX=6239 GN=CELE_Y34B4A.6 PE=1 SV=2	0	10.893	19	2	11	2	1	231	25.6	5.03	0		132.8	74.2	169.4	10.4	136.4	76.8	125.4666667	74.53333333	1.683363148	0.327960839
935	High	Q22165	Stomatin-4 OS=Caenorhabditis elegans OX=6239 GN=sto-4 PE=3 SV=2	0	10.876	13	3	10	1	1	281	30.8	8.56	0		379.7	220.3	0	0	0	0	200	0	999	0.143396186
936	High	P91240	Signal recognition particle subunit SRP72 OS=Caenorhabditis elegans OX=6239 GN=srpa-72 PE=3 SV=2	0	10.864	6	3	3	3	1	635	71.4	8.53	0		93.9	104.8	194.7	69.5	36.4	100.7	131.1333333	68.86666667	1.904162633	0.167169204
937	High	S6FN08	JNK-interacting protein OS=Caenorhabditis elegans OX=6239 GN=unc-16 PE=1 SV=1	0	10.843	15	4	6	1	1	542	62	4.87	0		199.2	162.7	112	0	126.2	0	157.9666667	42.06666667	3.755150555	0.077540645
938	High	Q22472	Resistance to inhibitors of cholinesterase protein 3 OS=Caenorhabditis elegans OX=6239 GN=ric-3 PE=1 SV=2	0	10.836	12	3	5	3	1	378	43.1	5.63	0		108.5	206.9	122.9	78.3	38.7	44.7	146.1	53.9	2.710575139	0.049389395
939	High	V6CJ50	Leucine-rich repeat protein soc-2 OS=Caenorhabditis elegans OX=6239 GN=soc-2 PE=1 SV=1	0	10.83	9	4	6	4	1	631	70.2	7.34	0		160.5	104.9	131.1	80.3	61.6	61.6	132.1666667	67.83333333	1.948402948	0.020216539
940	High	Q22135	NIFK homolog OS=Caenorhabditis elegans OX=6239 GN=nifk-1 PE=1 SV=1	0	10.829	10	2	18	2	1	307	33.9	10.76	0		111.9	105.3	136.5	26.7	102.4	117.3	117.9	82.13333333	1.435470779	0.293627297
941	High	Q9XWK2	Uncharacterized protein OS=Caenorhabditis elegans OX=6239 GN=CELE_Y54E5A.5 PE=1 SV=1	0	10.803	18	2	3	2	1	153	17.4	5.4	0		64.5	67.6	196	71.3	155.5	45.1	109.3666667	90.63333333	1.206693637	0.749000203
942	High	Q18265	FUS/TLS RNA binding protein homolog OS=Caenorhabditis elegans OX=6239 GN=fust-1 PE=1 SV=2	0	10.803	9	3	13	3	1	448	45.2	9.22	0		5.9	125.4	107.7	152.1	102.7	106.2	79.66666667	120.3333333	0.662049861	0.372077476
943	High	C0P271	JNK-interacting protein OS=Caenorhabditis elegans OX=6239 GN=unc-16 PE=1 SV=1	0	10.738	6	5	7	2	1	1190	134.1	5.22	3		155.6	69.5	119.7	99.6	57.9	97.7	114.9333333	85.06666667	1.351097179	0.352747489
944	High	O17730	Putative thiosulfate sulfurtransferase mpst-1 OS=Caenorhabditis elegans OX=6239 GN=mpst-1 PE=3 SV=1	0	10.723	14	4	4	4	1	328	36.9	6.89	0		104.2	142.2	122.4	79.3	23.2	128.7	122.9333333	77.06666667	1.595155709	0.229704618
945	High	O18158	UDP-N-acetylglucosamine--peptide N-acetylglucosaminyltransferase OS=Caenorhabditis elegans OX=6239 GN=ogt-1 PE=1 SV=2	0	10.721	5	3	6	3	1	1151	127.9	6.61	0		128.6	106.1	145.2	39.5	141.2	39.4	126.6333333	73.36666667	1.726033621	0.210571896
946	High	Q10050	Uncharacterized protein OS=Caenorhabditis elegans OX=6239 GN=CELE_T10F2.2 PE=1 SV=1	0	10.713	19	3	12	3	1	301	32.5	8.19	0		118.2	126.4	94.1	56.4	89.5	115.4	112.9	87.1	1.296211251	0.259117366
947	High	Q09543	Probable serine/threonine-protein phosphatase PP2A regulatory subunit OS=Caenorhabditis elegans OX=6239 GN=paa-1 PE=1 SV=2	0	10.71	9	3	3	3	1	590	66.1	5.21	0		0	120.4	58	131.1	208	82.5	59.46666667	140.5333333	0.423149905	0.18323074
948	High	A0A4V0IKJ7	Uncharacterized protein OS=Caenorhabditis elegans OX=6239 GN=CELE_F49E2.5 PE=4 SV=1	0	10.674	3	4	11	4	1	1316	145.1	6.54	0		73.3	82.3	96.4	152.5	88.3	107.3	84	116.0333333	0.723929905	0.187831717
949	High	Q19873	WD Repeat protein OS=Caenorhabditis elegans OX=6239 GN=wdr-46 PE=1 SV=1	0	10.638	9	3	6	3	1	580	65.8	9.31	0		159.4	166.3	161	28.8	35.1	49.4	162.2333333	37.76666667	4.295675199	4.23E-05
950	High	Q22836	Uncharacterized protein T27F2.1 OS=Caenorhabditis elegans OX=6239 GN=T27F2.1 PE=1 SV=1	0	10.625	4	1	6	1	1	535	60.2	8.91	0		189.8	132.3	155.7	44.9	38	39.3	159.2666667	40.73333333	3.909983633	0.002141452
951	High	P19826	Vinculin OS=Caenorhabditis elegans OX=6239 GN=deb-1 PE=1 SV=2	0	10.612	2	2	8	2	1	1090	120.7	6.73	0		24.5	112.5	125.6	116.4	135.2	85.8	87.53333333	112.4666667	0.778304683	0.513924644
952	High	P34666	2-methoxy-6-polyprenyl-1,4-benzoquinol methylase, mitochondrial OS=Caenorhabditis elegans OX=6239 GN=coq-5 PE=3 SV=2	0	10.596	12	3	7	3	1	285	32.4	9.01	0		43.1	112.3	133.6	106.6	84.8	119.6	96.33333333	103.6666667	0.92926045	0.813725486
953	High	P10299	Glutathione S-transferase P OS=Caenorhabditis elegans OX=6239 GN=gst-1 PE=1 SV=1	0	10.587	18	2	9	2	1	208	23.9	6.34	0		97.2	90	151.9	18.5	150.5	91.8	113.0333333	86.93333333	1.300230061	0.57573083
954	High	A5Z2W3	Uncharacterized protein OS=Caenorhabditis elegans OX=6239 GN=CELE_R13H4.2 PE=1 SV=1	0	10.579	10	2	7	2	1	225	28.1	9.51	0		101.1	72.9	92	24.8	131	178.3	88.66666667	111.3666667	0.796168812	0.648513287
955	High	Q9N4P4	Uncharacterized protein OS=Caenorhabditis elegans OX=6239 GN=CELE_Y9C12A.1 PE=1 SV=1	0	10.493	12	2	11	2	1	258	29	6.4	0		160	116.4	97.9	50.4	82.7	92.5	124.7666667	75.2	1.659131206	0.091088103
956	High	P34552	Apoptosis-linked gene 2-interacting protein X 1 OS=Caenorhabditis elegans OX=6239 GN=alx-1 PE=2 SV=3	0	10.437	7	3	5	3	1	882	98.2	6.58	0		61.9	172	151.8	81.6	92	40.7	128.5666667	71.43333333	1.799813346	0.200216285
957	High	O02238	Prion-like-(Q/N-rich)-domain-bearing protein OS=Caenorhabditis elegans OX=6239 GN=pqn-27 PE=1 SV=2	0	10.396	7	3	8	3	1	534	61.1	5.02	0		137.9	125.2	123.6	32.5	111.3	69.5	128.9	71.1	1.812939522	0.067437733
958	High	Q09545	Succinate dehydrogenase [ubiquinone] iron-sulfur subunit, mitochondrial OS=Caenorhabditis elegans OX=6239 GN=sdhb-1 PE=2 SV=1	0	10.39	18	3	13	3	1	298	32.9	8.24	0		131.3	103.7	66.5	55.6	131.2	111.7	100.5	99.5	1.010050251	0.974519651
959	High	P34517	Probable glycerol-3-phosphate dehydrogenase 2 OS=Caenorhabditis elegans OX=6239 GN=gpdh-2 PE=3 SV=2	0	10.378	9	2	3	2	1	392	42.8	6.77	0		198.1	178.1	159.3	6.9	40.6	17	178.5	21.5	8.302325581	0.000471712
960	High	Q19775	Protein phosphatase ppm-1.A OS=Caenorhabditis elegans OX=6239 GN=ppm-1.A PE=1 SV=1	0	10.342	3	1	3	1	1	468	51.9	5.17	0		99.1	106.2	102.5	19.7	132.8	139.6	102.6	97.36666667	1.053748716	0.89957354
961	High	U4PEX3	Uncharacterized protein OS=Caenorhabditis elegans OX=6239 GN=CELE_Y77E11A.7 PE=1 SV=1	0	10.332	5	2	3	2	1	622	71.2	5.31	0		92.7	166.9	174.2	52.3	28.1	85.8	144.6	55.4	2.610108303	0.044904914
962	High	O01991	Eukaryotic elongation factor 2 kinase OS=Caenorhabditis elegans OX=6239 GN=efk-1 PE=1 SV=1	0	10.329	4	2	5	2	1	768	87.8	5.63	0		160.4	155	128.6	18.7	88.3	49	148	52	2.846153846	0.012819436
963	High	Q10664	Dual specificity mitogen-activated protein kinase kinase mek-2 OS=Caenorhabditis elegans OX=6239 GN=mek-2 PE=1 SV=1	0	10.295	12	4	7	4	1	387	42.8	5.73	0		78.8	103.9	91.3	89.9	121.3	114.8	91.33333333	108.6666667	0.840490798	0.222207731
964	High	G5EBF3	Protein Up-regulated in Daf-2(Gf) OS=Caenorhabditis elegans OX=6239 GN=pud-2.1 PE=1 SV=1	0	10.286	18	2	2	2	1	154	17.4	6.52	0		29.1	135	319.2	29.8	48.6	38.3	161.1	38.9	4.141388175	0.223593388
965	High	Q09580	Probable GMP synthase [glutamine-hydrolyzing] OS=Caenorhabditis elegans OX=6239 GN=gmps-1 PE=3 SV=3	0	10.285	8	4	9	4	1	745	82.6	6.39	0		198.6	110.9	151.9	23.5	62.1	52.9	153.8	46.16666667	3.331407942	0.018139881
966	High	P34604	Probable translation initiation factor eIF-2B subunit alpha OS=Caenorhabditis elegans OX=6239 GN=ZK1098.4 PE=1 SV=1	0	10.278	13	2	2	2	1	305	34.1	6.18	0		200	92.3	74.2	86.5	52.1	94.9	122.1666667	77.83333333	1.569593148	0.344458562
967	High	V6CLN5	Zinc Finger and Homeobox OS=Caenorhabditis elegans OX=6239 GN=zfh-2 PE=1 SV=1	0	10.275	3	4	7	4	1	1615	180.5	6.34	0		41.3	100.6	100.5	176.9	78.4	102.4	80.8	119.2333333	0.677662846	0.341423709
968	High	Q9TYY0	Uncharacterized protein OS=Caenorhabditis elegans OX=6239 GN=CELE_M57.2 PE=1 SV=1	0	10.257	7	2	8	2	1	580	67.2	5.94	0		97.3	94.4	149.2	93.5	99.7	66	113.6333333	86.4	1.315200617	0.256618488
969	High	Q6A575	Mitochondrial Ribosomal Protein, Large OS=Caenorhabditis elegans OX=6239 GN=mrpl-21 PE=1 SV=1	0	10.225	21	3	6	3	1	171	19.1	6.95	0		58.6	50.3	123.2	148	100.6	119.2	77.36666667	122.6	0.631049483	0.167361712
970	High	A0A2C9C3E9	GYF domain-containing protein C18H9.3 OS=Caenorhabditis elegans OX=6239 GN=gyf-1 PE=1 SV=1	0	10.083	3	2	12	2	1	1106	121.1	8.78	0		99.1	110.1	108.8	68.1	103.6	110.4	106	94.03333333	1.127259837	0.427533423
971	High	Q18095	Uncharacterized protein OS=Caenorhabditis elegans OX=6239 GN=C18E9.4 PE=1 SV=1	0	10.031	22	2	6	2	1	103	12.1	9.36	0		164.1	141.3	191.1	12.4	45.7	45.4	165.5	34.5	4.797101449	0.001952378
972	High	G5ECH0	Histone deacetylase OS=Caenorhabditis elegans OX=6239 GN=hda-3 PE=1 SV=1	0	10.028	10	3	9	3	1	465	52.7	5.91	0		160.1	150.2	120	17.3	107.1	45.4	143.4333333	56.6	2.534157833	0.040720989
973	High	O44412	Uncharacterized protein OS=Caenorhabditis elegans OX=6239 GN=CELE_T07A9.10 PE=1 SV=1	0	10.011	11	4	7	4	1	562	64.6	7.91	0		88.1	106.2	125.8	131.8	63.8	84.2	106.7	93.26666667	1.144031451	0.588967796
974	High	Q18496	Acetyl-coenzyme A synthetase OS=Caenorhabditis elegans OX=6239 GN=acs-19 PE=1 SV=1	0	10.008	8	3	6	3	1	680	74.3	5.71	0		143.7	112.6	115.3	66.2	75.7	86.5	123.8666667	76.13333333	1.626970228	0.014449239
975	High	Q19591	Uncharacterized protein OS=Caenorhabditis elegans OX=6239 GN=CELE_F19C7.1 PE=1 SV=1	0	10.005	12	2	6	2	1	266	29.4	5.6	0		145.5	142.1	165.6	35	94.5	17.3	151.0666667	48.93333333	3.08719346	0.013994838
976	High	P50432	Serine hydroxymethyltransferase OS=Caenorhabditis elegans OX=6239 GN=mel-32 PE=1 SV=2	0	9.968	12	4	6	4	1	507	55.7	8.53	0		147.4	115.2	134.7	18.9	118.2	65.5	132.4333333	67.53333333	1.96100691	0.097881924
977	High	G5EDC9	Uncharacterized protein OS=Caenorhabditis elegans OX=6239 GN=CELE_W07A12.8 PE=1 SV=1	0	9.851	15	2	7	2	1	160	17.5	6.52	0		88.5	108	125.1	116.3	67.7	94.3	107.2	92.76666667	1.155587496	0.457855587
978	High	H2KYJ2	TransThyretin-Related family domain OS=Caenorhabditis elegans OX=6239 GN=ttr-59 PE=1 SV=1	0	9.792	29	3	6	3	1	144	15.7	5.24	0		167	178.4	152.4	27.9	61.6	12.6	165.9333333	34.03333333	4.875612145	0.001271287
979	High	F5GUH2	Uncharacterized protein OS=Caenorhabditis elegans OX=6239 GN=CELE_W05B5.1 PE=1 SV=1	0	9.792	19	2	9	2	1	226	25.2	5.9	0		129	121.7	151	32.6	116.6	49.1	133.9	66.1	2.025718608	0.067045333
980	High	U4PAZ9	Patronin (microtubule-binding protein) homolog OS=Caenorhabditis elegans OX=6239 GN=ptrn-1 PE=1 SV=1	0	9.776	2	2	5	2	1	1112	125.5	6.44	0		75.2	95.1	105.5	180.9	92.8	50.5	91.93333333	108.0666667	0.850709439	0.703341792
981	High	O61219	N-alpha-acetyltransferase daf-31 OS=Caenorhabditis elegans OX=6239 GN=daf-31 PE=2 SV=1	0	9.751	26	4	11	4	1	182	21.1	7.96	0		69.1	100.7	116.4	130	72.6	111.2	95.4	104.6	0.912045889	0.695798271
982	High	G5EGA5	Delta(12) fatty acid desaturase fat-2 OS=Caenorhabditis elegans OX=6239 GN=fat-2 PE=2 SV=1	0	9.702	8	2	7	2	1	376	43.4	7.21	0		77.2	107.3	109.7	46.5	133.5	125.8	98.06666667	101.9333333	0.96206671	0.902722008
983	High	Q17410	Uncharacterized protein OS=Caenorhabditis elegans OX=6239 GN=lin-24 PE=1 SV=2	0	9.638	10	3	12	3	1	271	31.3	6.61	0		73	108.9	73.3	136.7	92.4	115.7	85.06666667	114.9333333	0.740139211	0.162784505
984	High	P90783	RNA polymerase II-associated factor 1 homolog OS=Caenorhabditis elegans OX=6239 GN=pafo-1 PE=2 SV=2	0	9.62	15	4	4	4	1	425	49.9	5.1	0		0	99.6	199.4	109.6	72.9	118.5	99.66666667	100.3333333	0.993355482	0.991558458
985	High	Q9N2W5	UBX domain-containing protein 2 OS=Caenorhabditis elegans OX=6239 GN=ubxn-2 PE=1 SV=2	0	9.581	27	4	6	4	1	301	32.5	5.53	0		64.8	215	126.3	66	107.4	20.5	135.3666667	64.63333333	2.094378546	0.232400663
986	High	Q9GYL9	REPA_OB_2 domain-containing protein OS=Caenorhabditis elegans OX=6239 GN=CELE_R03H10.6 PE=1 SV=2	0	9.56	16	2	2	2	1	324	36.7	5.03	0		169.6	179.2	251.2	0	0	0	200	0	999	0.001481085
987	High	G5EC24	Tyrosine-protein phosphatase non-receptor type ptp-2 OS=Caenorhabditis elegans OX=6239 GN=ptp-2 PE=1 SV=1	0	9.543	7	3	4	3	1	668	76.7	8.18	0		122.2	50.8	224.1	86.4	55.3	61.2	132.3666667	67.63333333	1.957121735	0.274617714
988	High	G5EG11	Delta(5) fatty acid desaturase fat-4 OS=Caenorhabditis elegans OX=6239 GN=fat-4 PE=2 SV=1	0	9.52	8	3	4	3	1	447	52.3	7.02	0		111.7	200.8	181.7	43.6	35.3	26.8	164.7333333	35.23333333	4.675496689	0.009263085
989	High	Q22020	Uncharacterized protein OS=Caenorhabditis elegans OX=6239 GN=CELE_R53.5 PE=1 SV=1	0	9.507	18	4	5	4	1	219	24.1	8.65	0		162.8	145.4	104.7	16	83.8	87.3	137.6333333	62.36666667	2.206841261	0.059738455
990	High	O02658	Serine/threonine-protein phosphatase PP1-gamma OS=Caenorhabditis elegans OX=6239 GN=gsp-3 PE=2 SV=1	0	9.478	12	2	2	2	1	305	34.6	6.52	0		186.1	125.5	254.1	0	34.2	0	188.5666667	11.4	16.54093567	0.0103405
991	High	Q9BL07	Putative phospholipase B-like 3 OS=Caenorhabditis elegans OX=6239 GN=Y54F10AM.8 PE=1 SV=1	0	9.471	8	3	4	3	1	581	67.2	6.05	0		104.7	87.2	140.3	87.5	96.8	83.5	110.7333333	89.26666667	1.240477969	0.253579501
992	High	Q75MI6	Uncharacterized protein OS=Caenorhabditis elegans OX=6239 GN=CELE_Y94H6A.10 PE=1 SV=1	0	9.439	23	3	8	3	1	181	20.9	5.95	0		102.2	117.2	147.5	57.3	71.4	104.5	122.3	77.73333333	1.573327616	0.082304619
993	High	P35603	AP-2 complex subunit mu OS=Caenorhabditis elegans OX=6239 GN=dpy-23 PE=2 SV=2	0	9.42	7	2	5	2	1	441	50.3	9.5	0		63.4	124.7	83.3	119.3	106.8	102.5	90.46666667	109.5333333	0.82592818	0.366593009
994	High	Q18421	GrpE protein homolog, mitochondrial OS=Caenorhabditis elegans OX=6239 GN=C34C12.8 PE=3 SV=1	0	9.368	19	4	6	4	1	237	26.4	8.31	0		88.8	80.6	125.8	109.7	124.5	70.6	98.4	101.6	0.968503937	0.887618101
995	High	P90921	Probable ATP synthase subunit g 1, mitochondrial OS=Caenorhabditis elegans OX=6239 GN=asg-1 PE=3 SV=1	0	9.366	16	2	10	1	1	131	14.9	9.91	0		61	176.7	267.2	19.8	19.9	55.5	168.3	31.73333333	5.303571429	0.088179126
996	High	U4PMA7	PLaSTin (Actin bundling protein) homolog OS=Caenorhabditis elegans OX=6239 GN=plst-1 PE=1 SV=1	0	9.33	8	2	3	2	1	370	41.2	6.95	0		126.4	85.4	168.9	35.8	128.8	54.7	126.9	73.1	1.735978112	0.222007259
997	High	Q9XVR8	Putative H/ACA ribonucleoprotein complex subunit 3 OS=Caenorhabditis elegans OX=6239 GN=nola-3 PE=3 SV=2	0	9.32	38	2	9	2	1	64	7.5	10.17	0		43.7	84.3	88.9	141.5	138.2	103.4	72.3	127.7	0.566170713	0.042337473
998	High	Q9XZI6	Phosphatidylinositol-binding clathrin assembly protein unc-11 OS=Caenorhabditis elegans OX=6239 GN=unc-11 PE=1 SV=1	0	9.304	10	3	5	3	1	586	64	7.25	0		22.7	146.8	205.5	88.6	49.3	87.2	125	75.03333333	1.665926255	0.418096889
999	High	P34331	Serine/threonine-protein kinase plk-1 OS=Caenorhabditis elegans OX=6239 GN=plk-1 PE=1 SV=3	0	9.282	5	2	10	2	1	649	73.6	9.1	0		144.5	143.1	162.3	23.6	105.9	20.7	149.9666667	50.06666667	2.995339547	0.025067631
1000	High	Q10901	Excitatory amino acid transporter OS=Caenorhabditis elegans OX=6239 GN=glt-1 PE=1 SV=2	0	9.261	3	1	2	1	1	503	54.6	8.13	0		103.5	101.3	109.6	118	75.9	91.8	104.8	95.23333333	1.100455023	0.487466082
1001	High	Q10457	Probable multifunctional protein ADE2 OS=Caenorhabditis elegans OX=6239 GN=pacs-1 PE=1 SV=1	0	9.253	9	4	7	4	1	423	46.9	6.67	0		167.9	83.4	140.2	58.5	45.9	104.1	130.5	69.5	1.877697842	0.11623243
1002	High	G5EG62	UNC-45 OS=Caenorhabditis elegans OX=6239 GN=unc-45 PE=1 SV=1	0	9.24	6	3	9	3	1	961	107.4	5.62	0		191.7	130.7	75	25.9	117.1	59.7	132.4666667	67.56666667	1.960532807	0.205257938
1003	High	P91390	Dolichyl-diphosphooligosaccharide--protein glycosyltransferase subunit 2 OS=Caenorhabditis elegans OX=6239 GN=ostd-1 PE=3 SV=1	0	9.226	9	2	5	2	1	280	31.1	9.03	0		66.3	89.9	137.3	83.3	108.7	114.6	97.83333333	102.2	0.95727332	0.858538945
1004	High	Q9XVS2	SUPpressor OS=Caenorhabditis elegans OX=6239 GN=sup-46 PE=1 SV=1	0	9.22	6	2	6	2	1	454	49.3	9.31	0		130.7	102.5	135.4	21.7	137.3	72.4	122.8666667	77.13333333	1.592912705	0.261347502
1005	High	Q9TXU7	Eukaryotic Initiation Factor OS=Caenorhabditis elegans OX=6239 GN=eif-1.a PE=1 SV=1	0	9.205	23	4	9	4	1	216	24.4	4.86	0		91.9	108.9	113.8	64.7	107.8	112.8	104.8666667	95.1	1.102698913	0.588946927
1006	High	G5EDE8	ERGIC-53-like protein OS=Caenorhabditis elegans OX=6239 GN=ile-1 PE=1 SV=1	0	9.081	5	2	5	2	1	492	54.9	6.55	0		90.6	114.8	131.9	90.7	95.8	76.3	112.4333333	87.6	1.28348554	0.135885318
1007	High	Q95QV8	TIA-1/TIAL RNA binding protein homolog OS=Caenorhabditis elegans OX=6239 GN=tiar-1 PE=1 SV=1	0	9.068	7	2	10	2	1	408	45.2	6.62	0		219.9	72.7	37.8	94	89.6	85.9	110.1333333	89.83333333	1.225974026	0.734644132
1008	High	Q966I7	Uncharacterized protein OS=Caenorhabditis elegans OX=6239 GN=CELE_K08D12.3 PE=1 SV=1	0	9.066	21	3	8	3	1	151	15.5	8.12	0		52.8	62	73.7	142.9	170.1	98.5	62.83333333	137.1666667	0.458080194	0.026744582
1009	High	Q93874	RAB family OS=Caenorhabditis elegans OX=6239 GN=rab-14 PE=1 SV=1	0	9.047	20	3	8	2	1	210	23.4	5.96	0		123.3	77.8	115.7	35.4	116.2	131.7	105.6	94.43333333	1.118249206	0.752119814
1010	High	G5EET8	Protein Up-regulated in Daf-2(Gf) OS=Caenorhabditis elegans OX=6239 GN=pud-1.2 PE=1 SV=1	0	9.039	23	2	5	2	1	151	17.2	6.8	0		176.4	117.7	288.8	0	17.1	0	194.3	5.7	34.0877193	0.020239867
1011	High	Q19818	NHL (Ring finger b-box coiled coil) domain containing OS=Caenorhabditis elegans OX=6239 GN=nhl-2 PE=1 SV=2	0	9.01	6	4	8	4	1	1032	112.1	7.06	0		76.9	106.1	122.3	92.9	121.2	80.6	101.7666667	98.23333333	1.035968782	0.85326251
1012	High	O62213	C. Elegans Y-box OS=Caenorhabditis elegans OX=6239 GN=cey-1 PE=1 SV=1	0	9.009	18	2	4	2	1	208	21.3	10.4	0		107.5	190	155.3	35.4	50.5	61.2	150.9333333	49.03333333	3.07817811	0.015268394
1013	High	O44408	GLH-binding kinase 1 OS=Caenorhabditis elegans OX=6239 GN=kgb-1 PE=1 SV=2	0	9.007	12	3	6	3	1	390	45.1	6.77	0	Acetyl [N-Term]	92.4	182.5	204.2	9.5	58.9	52.6	159.7	40.33333333	3.959504132	0.033663451
1014	High	O44477	Probable mitochondrial import inner membrane translocase subunit tim-17B.1 OS=Caenorhabditis elegans OX=6239 GN=timm-17B.1 PE=3 SV=1	0	9.005	25	2	10	2	1	181	19.1	8.28	0		129.6	147.1	135.1	77.3	86.3	24.6	137.2666667	62.73333333	2.188097768	0.020107004
1015	High	Q18032	Uncharacterized protein OS=Caenorhabditis elegans OX=6239 GN=C15H9.9 PE=1 SV=1	0	8.915	18	2	5	2	1	137	14.5	6.71	0		154.8	124.3	178.4	32.8	52.8	56.9	152.5	47.5	3.210526316	0.003753251
1016	High	Q20143	Trifunctional purine biosynthetic protein adenosine-3 OS=Caenorhabditis elegans OX=6239 GN=CELE_F38B6.4 PE=1 SV=3	0	8.879	3	2	2	2	1	975	105.9	6.62	0		78	72.3	119.9	0	108	221.9	90.06666667	109.9666667	0.819036072	0.777393262
1017	High	H2L0E6	MonoCarboxylate Transporter family OS=Caenorhabditis elegans OX=6239 GN=mct-4 PE=1 SV=1	0	8.799	4	2	4	2	1	777	84.9	5	0		109.9	248.1	135.7	32.4	54.6	19.4	164.5666667	35.46666667	4.640037594	0.041659485
1018	High	Q18853	CYtochrome C OS=Caenorhabditis elegans OX=6239 GN=cyc-1 PE=1 SV=1	0	8.771	14	2	9	2	1	285	30.9	8.57	0		157.1	119.8	152.2	60.8	70.9	39.2	143.0333333	56.96666667	2.510825044	0.004547124
1019	High	Q17632	Probable exosome complex exonuclease RRP44 OS=Caenorhabditis elegans OX=6239 GN=dis-3 PE=3 SV=2	0	8.769	5	3	3	3	1	961	108.7	6.47	0		85.4	69.4	97.9	99.6	126.7	121.1	84.23333333	115.8	0.727403569	0.053852651
1020	High	Q9N384	Galectin OS=Caenorhabditis elegans OX=6239 GN=lec-6 PE=1 SV=1	0	8.769	16	2	5	2	1	146	16	6.68	0		111.5	169	103.2	43.8	118.1	54.4	127.9	72.1	1.773925104	0.147099072
1021	High	Q09285	KH domain-containing protein akap-1 OS=Caenorhabditis elegans OX=6239 GN=akap-1 PE=3 SV=2	0	8.747	6	3	5	3	1	867	96.4	6.62	0		105.9	107.3	129.3	68.5	122.7	66.3	114.1666667	85.83333333	1.330097087	0.228381577
1022	High	Q9N5T2	Uncharacterized protein OS=Caenorhabditis elegans OX=6239 GN=CELE_F45D11.14 PE=1 SV=1	0	8.734	8	3	3	3	1	508	59.3	5.67	0		87.1	115	214.9	113.5	4.9	64.6	139	61	2.278688525	0.193141987
1023	High	Q95XD0	EXOSome (Multiexonuclease complex) component OS=Caenorhabditis elegans OX=6239 GN=exos-2 PE=1 SV=1	0	8.672	10	2	4	2	1	303	34.1	7.25	0		114.6	67.9	120.6	99.8	66.2	130.9	101.0333333	98.96666667	1.020882452	0.938160531
1024	High	Q21210	Uncharacterized protein OS=Caenorhabditis elegans OX=6239 GN=CELE_K04C2.2 PE=1 SV=1	0	8.659	7	4	8	4	1	990	109.8	5.5	0	Phospho [S943]	139.3	89.6	111.6	21.4	149.5	88.6	113.5	86.5	1.312138728	0.533670789
1025	High	Q21443	Lamin-1 OS=Caenorhabditis elegans OX=6239 GN=lmn-1 PE=1 SV=2	0	8.657	10	3	6	3	1	566	64	5.59	0		111.4	61.3	102.2	91	153.1	81	91.63333333	108.3666667	0.845585974	0.573147134
1026	High	A5JYX5	Protein dhs-3 OS=Caenorhabditis elegans OX=6239 GN=dhs-3 PE=1 SV=1	0	8.595	12	2	6	2	1	309	33.9	6.23	0		205.5	117.9	246.8	13.9	0	15.9	190.0666667	9.933333333	19.13422819	0.009311145
1027	High	P53589	Succinate--CoA ligase [GDP-forming] subunit beta, mitochondrial OS=Caenorhabditis elegans OX=6239 GN=sucg-1 PE=3 SV=1	0	8.564	10	3	5	3	1	415	45.1	5.85	0		134.9	115.1	130.4	34.9	153.6	31.1	126.8	73.2	1.732240437	0.25782933
1028	High	G5EDF5	Mitochondrial elongation factor Tu homologue OS=Caenorhabditis elegans OX=6239 GN=tufm-2 PE=1 SV=1	0	8.552	5	2	4	2	1	439	47.8	8.1	0		81.9	106.5	70.9	50.5	140.2	150.1	86.43333333	113.6	0.760856808	0.461415099
1029	High	Q21193	Profilin-3 OS=Caenorhabditis elegans OX=6239 GN=pfn-3 PE=2 SV=1	0	8.546	24	2	6	2	1	126	13.5	6.67	0		117.2	182.9	163	58.3	27	51.5	154.3666667	45.6	3.385233918	0.007364201
1030	High	Q17389	Cullin-1 OS=Caenorhabditis elegans OX=6239 GN=cul-1 PE=1 SV=1	0	8.516	4	2	2	2	1	780	89.5	6.76	0		108.4	99.8	51.9	42.8	148.5	148.7	86.7	113.3333333	0.765	0.536162981
1031	High	O17607	RuvB-like 1 OS=Caenorhabditis elegans OX=6239 GN=ruvb-1 PE=1 SV=2	0	8.508	12	2	4	2	1	476	52.5	5.97	0		192.6	118.3	164.9	36.4	49.6	38.1	158.6	41.36666667	3.834004835	0.00603998
1032	High	Q18597	Peroxisomal Membrane Protein related OS=Caenorhabditis elegans OX=6239 GN=pmp-1 PE=1 SV=1	0	8.485	8	3	6	3	1	665	75.2	8.56	0		126.8	336.6	0	76.5	0	60.1	154.4666667	45.53333333	3.39238653	0.340915903
1033	High	O61742	26S proteasome non-ATPase regulatory subunit 4 OS=Caenorhabditis elegans OX=6239 GN=rpn-10 PE=2 SV=2	0	8.45	12	2	2	2	1	346	37.3	4.65	0		98.3	123.2	142	54.6	76.8	105.1	121.1666667	78.83333333	1.536997886	0.093713167
1034	High	Q20173	TWinFilin actin binding protein homolog OS=Caenorhabditis elegans OX=6239 GN=twf-2 PE=1 SV=2	0	8.416	10	2	7	2	1	333	37.5	6.86	0		128.8	138.4	158.9	0	147.8	26.2	142.0333333	58	2.448850575	0.144301966
1035	High	Q21832	RNA-binding protein 8A OS=Caenorhabditis elegans OX=6239 GN=rnp-4 PE=1 SV=1	0	8.398	37	3	5	3	1	142	16.1	5.06	0		77.2	24.5	162.2	54	130.7	151.4	87.96666667	112.0333333	0.785182981	0.654593356
1036	High	Q22782	Ras-related protein Rab-6.2 OS=Caenorhabditis elegans OX=6239 GN=rab-6.2 PE=3 SV=1	0	8.369	25	4	10	3	1	205	23.4	6.25	0		97.6	193.7	204	36.5	27.4	40.8	165.1	34.9	4.730659026	0.01882605
1037	High	Q19437	UreidoPropionase Beta OS=Caenorhabditis elegans OX=6239 GN=upb-1 PE=1 SV=1	0	8.324	8	2	7	2	1	387	43.2	6.34	0		130.4	110.3	123.7	77.6	67.8	90.2	121.4666667	78.53333333	1.546689304	0.008076218
1038	High	Q9U263	Histone-lysine N-methyltransferase set-26 OS=Caenorhabditis elegans OX=6239 GN=set-26 PE=1 SV=3	0	8.319	2	3	17	2	1	1645	181.6	8.44	0		53.2	51.4	48.1	281.4	61.9	104	50.9	149.1	0.341381623	0.218144763
1039	High	Q8WQG1	ER membrane protein complex subunit 7 homolog OS=Caenorhabditis elegans OX=6239 GN=C35D10.1 PE=3 SV=1	0	8.319	18	2	5	2	1	222	24.9	9.7	0		134.7	120	101.1	17.5	102.1	124.7	118.6	81.43333333	1.456406058	0.336304633
1040	High	Q23382	CCDC (Human Coiled Coil Domain Containing) homolog OS=Caenorhabditis elegans OX=6239 GN=ccdc-47 PE=1 SV=1	0	8.31	7	2	11	2	1	442	50.8	5.17	0		89.9	92.3	128.2	82	126.4	81.3	103.4666667	96.56666667	1.071453227	0.73992123
1041	High	P34329	Probable protein disulfide-isomerase A4 OS=Caenorhabditis elegans OX=6239 GN=C14B9.2 PE=3 SV=2	0	8.302	2	1	7	1	1	618	69.8	6.58	0		127.2	90.8	97.8	97.3	115.4	71.6	105.2666667	94.76666667	1.110798452	0.568195757
1042	High	Q17539	Methyltranfer_dom domain-containing protein OS=Caenorhabditis elegans OX=6239 GN=C01B10.8 PE=1 SV=1	0	8.292	6	3	5	3	1	656	73.3	6.77	0		127.8	109.7	143.7	31.1	161.9	25.8	127.0666667	72.93333333	1.742230347	0.300676952
1043	High	G5EDW8	Uncharacterized protein OS=Caenorhabditis elegans OX=6239 GN=CELE_VF13D12L.3 PE=1 SV=1	0	8.281	11	2	7	2	1	400	42.8	6.62	0		156.7	117.3	184	37.8	63.4	40.7	152.6666667	47.3	3.227625088	0.007378152
1044	High	Q21930	60S ribosomal protein L28 OS=Caenorhabditis elegans OX=6239 GN=rpl-28 PE=1 SV=3	0	8.263	8	1	10	1	1	126	13.7	11.71	0		0	64.7	98.9	148.9	143.9	143.6	54.53333333	145.4666667	0.374885426	0.035176835
1045	High	A0A4V6M3U0	EPS (Human endocytosis) related OS=Caenorhabditis elegans OX=6239 GN=eps-8 PE=4 SV=1	0	8.239	5	3	7	3	1	943	107.3	8.22	0		102	67.9	115	79.4	137.4	98.2	94.96666667	105	0.904444444	0.673594092
1046	High	P91001	COP9 signalosome complex subunit 5 OS=Caenorhabditis elegans OX=6239 GN=csn-5 PE=1 SV=1	0	8.224	14	3	3	3	1	368	41	5.58	0		144.3	166.3	110.2	9.8	74.3	95.1	140.2666667	59.73333333	2.348214286	0.057167384
1047	High	Q9U2U3	Uncharacterized protein OS=Caenorhabditis elegans OX=6239 GN=CELE_Y116A8C.27 PE=1 SV=2	0	8.208	15	2	7	2	1	269	30.4	5.67	0		112.6	52.3	95.4	56.9	163.9	119	86.76666667	113.2666667	0.766038846	0.500618992
1048	High	Q18493	Probable UDP-N-acetylglucosamine pyrophosphorylase OS=Caenorhabditis elegans OX=6239 GN=C36A4.4 PE=3 SV=2	0	8.206	5	2	5	2	1	484	53.5	6.39	0		76.8	86.5	95.2	48.7	183.5	109.3	86.16666667	113.8333333	0.756954612	0.52066458
1049	High	Q9TYW1	Vacuolar H ATPase OS=Caenorhabditis elegans OX=6239 GN=vha-19 PE=1 SV=1	0	8.187	9	2	4	2	1	451	49.6	5.01	0		116.2	146.3	123.7	120.4	43.4	50.1	128.7333333	71.3	1.805516597	0.093777527
1050	High	G5EBY3	Non-muscle MYosin OS=Caenorhabditis elegans OX=6239 GN=nmy-2 PE=1 SV=1	0	8.166	3	3	5	3	1	2003	231.1	5.64	0		146.4	135.1	154.5	62.8	65.3	35.8	145.3333333	54.63333333	2.660158633	0.001177017
1051	High	G5EEM5	Zygote defective protein 9 OS=Caenorhabditis elegans OX=6239 GN=zyg-9 PE=1 SV=1	0	8.151	2	2	4	2	1	1415	156.1	7.56	0		99.7	143.2	191.9	64.8	47.6	52.8	144.9333333	55.06666667	2.631961259	0.029527862
1052	High	O18229	Putative 6-phosphogluconolactonase OS=Caenorhabditis elegans OX=6239 GN=Y57G11C.3 PE=3 SV=2	0	8.124	10	2	3	2	1	269	30.4	5.31	0		30.3	129.9	197	59.7	107	76.1	119.0666667	80.93333333	1.471169687	0.491175442
1053	High	Q95XX0	Ubiquitin-conjugating enzyme E2 13 OS=Caenorhabditis elegans OX=6239 GN=ubc-13 PE=1 SV=2	0	8.105	23	2	8	2	1	151	16.9	6.57	0		108.2	140.1	172.3	37.1	68.4	74	140.2	59.83333333	2.343175487	0.021009234
1054	High	Q10013	Probable small nuclear ribonucleoprotein Sm D1 OS=Caenorhabditis elegans OX=6239 GN=snr-3 PE=3 SV=1	0	8.097	16	1	9	1	1	126	13.6	11.72	0		174.9	93.5	71	114.2	88.9	57.4	113.1333333	86.83333333	1.302879079	0.500818453
1055	High	O17966	DNA topoisomerase 1 OS=Caenorhabditis elegans OX=6239 GN=top-1 PE=2 SV=1	0	8.09	4	2	2	2	1	806	94	8.98	0		146.6	119.9	110.4	8.6	138.1	76.4	125.6333333	74.36666667	1.689376961	0.25830913
1056	High	Q18020	Heme Responsive protein OS=Caenorhabditis elegans OX=6239 GN=hrg-7 PE=1 SV=1	0	8.088	7	1	7	1	1	428	46	6.39	0		155.3	45	215	0	184.7	0	138.4333333	61.56666667	2.248511099	0.386643041
1057	High	Q04833	Low-density lipoprotein receptor-related protein OS=Caenorhabditis elegans OX=6239 GN=lrp-1 PE=1 SV=1	0	8.088	1	2	4	2	1	4753	526.1	5.12	0		200.7	116.8	101.4	56.4	75.6	49.1	139.6333333	60.36666667	2.313086692	0.067581901
1058	High	Q22516	Chromodomain-helicase-DNA-binding protein 3 homolog OS=Caenorhabditis elegans OX=6239 GN=chd-3 PE=2 SV=2	0	8.086	3	3	8	2	1	1787	205.1	5.59	0		96.7	119.8	66.1	136.2	85.1	96.1	94.2	105.8	0.890359168	0.625546374
1059	High	G5EDL3	Aurora/Ipl1 Related kinase OS=Caenorhabditis elegans OX=6239 GN=air-1 PE=1 SV=1	0	8.083	10	2	4	2	1	326	37.1	8.37	0		178.3	147.5	133.5	23	79.7	37.9	153.1	46.86666667	3.266714083	0.007836109
1060	High	Q8WTJ4	UBX domain-containing protein 6 OS=Caenorhabditis elegans OX=6239 GN=ubxn-6 PE=1 SV=2	0	8.079	9	2	7	2	1	437	49	6.55	0		46	53	143.5	90.8	103.7	162.9	80.83333333	119.1333333	0.678511472	0.37560907
1061	High	Q9XVN1	Major sperm protein OS=Caenorhabditis elegans OX=6239 GN=CELE_F53B6.4 PE=1 SV=1	0	8.065	6	1	1	1	1	342	36.9	10.67	0		109.1	179.8	201	40.1	16.5	53.5	163.3	36.7	4.449591281	0.01319574
1062	High	G5EEC4	VAB-10A protein OS=Caenorhabditis elegans OX=6239 GN=vab-10 PE=1 SV=1	0	8.057	1	2	4	2	1	3436	389.3	5.81	0		17.9	86.1	73.3	109	217.3	96.4	59.1	140.9	0.419446416	0.134602862
1063	High	Q9BKT9	Nuclear pore protein OS=Caenorhabditis elegans OX=6239 GN=npp-13 PE=1 SV=1	0	8.036	5	3	5	3	1	787	88.2	5.71	0		76.4	140.1	193.4	100.5	32.8	56.9	136.6333333	63.4	2.155099895	0.135076255
1064	High	Q9XXR5	TransThyretin-Related family domain OS=Caenorhabditis elegans OX=6239 GN=ttr-26 PE=1 SV=1	0	8.027	15	2	7	2	1	144	15.4	8.9	0		80.7	134.3	88.7	150.3	96.9	49.2	101.2333333	98.8	1.02462888	0.945801111
1065	High	P54688	Branched-chain-amino-acid aminotransferase, cytosolic OS=Caenorhabditis elegans OX=6239 GN=bcat-1 PE=2 SV=2	0	8.018	11	3	4	3	1	415	47.3	7.05	0		47.2	185.7	183.7	101.3	27.9	54.2	138.8666667	61.13333333	2.271537623	0.199403222
1066	High	Q94263	Mitochondrial Rho GTPase 1 OS=Caenorhabditis elegans OX=6239 GN=miro-1 PE=3 SV=1	0	7.996	3	1	5	1	1	625	70.2	5.11	0		108.7	142.6	87.3	27.7	112.5	121.2	112.8666667	87.13333333	1.295332823	0.489954963
1067	High	Q9TYQ5	Uncharacterized protein OS=Caenorhabditis elegans OX=6239 GN=lin-33 PE=1 SV=1	0	7.989	8	2	6	2	1	243	26.9	9.55	0		276.6	113	94.2	6.2	55	55	161.2666667	38.73333333	4.163511188	0.111359024
1068	High	H2L0C8	Uncharacterized protein OS=Caenorhabditis elegans OX=6239 GN=CELE_T02B11.3 PE=1 SV=1	0	7.968	11	2	4	2	1	198	21.5	9.2	0		31.7	158.4	336.3	0	31.1	42.5	175.4666667	24.53333333	7.152173913	0.16607936
1069	High	Q02332	Probable [pyruvate dehydrogenase (acetyl-transferring)] kinase, mitochondrial OS=Caenorhabditis elegans OX=6239 GN=pdhk-2 PE=3 SV=1	0	7.933	12	3	7	3	1	401	45.3	6.47	0		69.2	78.2	121.8	142.5	132.3	56.1	89.73333333	110.3	0.813538833	0.552219003
1070	High	Q95R11	Uncharacterized protein OS=Caenorhabditis elegans OX=6239 GN=CELE_F28B3.10 PE=1 SV=1	0	7.922	19	2	5	2	1	155	17.1	9.64	0		143.3	144.6	135.3	34.9	122.2	19.8	141.0666667	58.96666667	2.392312041	0.062519537
1071	High	O45944	UPF0375 protein Y45F10C.4 OS=Caenorhabditis elegans OX=6239 GN=Y45F10C.4 PE=1 SV=1	0	7.919	32	2	7	2	1	124	13.5	5.48	0		129.9	112.7	143.7	26	114.6	73.1	128.7666667	71.23333333	1.80767431	0.101169257
1072	High	Q18486	Atypical kinase coq-8, mitochondrial OS=Caenorhabditis elegans OX=6239 GN=coq-8 PE=3 SV=2	0	7.91	4	2	6	2	1	755	83.6	7.28	0		158.4	124.9	217	9.7	51.4	38.6	166.7666667	33.23333333	5.018054162	0.01073637
1073	High	Q20375	Serine palmitoyltransferase 2 OS=Caenorhabditis elegans OX=6239 GN=sptl-2 PE=3 SV=1	0	7.908	8	2	7	2	1	558	62.7	7.18	0		86.9	101.7	108.3	103.6	110.9	88.5	98.96666667	101	0.979867987	0.834844247
1074	High	O18199	Mitochondrial Ribosomal Protein, Large OS=Caenorhabditis elegans OX=6239 GN=mrpl-37 PE=1 SV=3	0	7.902	8	2	4	2	1	432	48.8	8.63	0		123.4	119.6	104.6	15.4	166.7	70.3	115.8666667	84.13333333	1.377179081	0.515989035
1075	High	Q9GYJ9	Sorting NeXin OS=Caenorhabditis elegans OX=6239 GN=snx-1 PE=1 SV=1	0	7.895	4	1	3	1	1	472	54.1	5.41	0		140.2	0	126.7	18.8	142.7	171.6	88.96666667	111.0333333	0.801260883	0.750339105
1076	High	O62140	Acyl-coenzyme A oxidase OS=Caenorhabditis elegans OX=6239 GN=acox-1.1 PE=1 SV=1	0	7.889	4	2	5	2	1	674	76	8.87	0		65.7	67.1	85.5	133.5	135.9	112.4	72.76666667	127.2666667	0.571765322	0.005157112
1077	High	O16369	AP complex subunit sigma OS=Caenorhabditis elegans OX=6239 GN=aps-1 PE=1 SV=1	0	7.876	21	2	9	2	1	157	18.6	6.55	0		117.8	110.3	124.3	56.3	136.2	55.1	117.4666667	82.53333333	1.423263328	0.267453886
1078	High	V6CLP5	KETtiN (Drosophila actin-binding) homolog OS=Caenorhabditis elegans OX=6239 GN=ketn-1 PE=1 SV=1	0	7.87	1	4	7	4	1	4963	554.5	5.73	0		148.6	65.4	121.9	106.9	57.9	99.2	111.9666667	88	1.272348485	0.452994309
1079	High	Q93511	(Reactive Oxygen species MOdulator) homolog OS=Caenorhabditis elegans OX=6239 GN=romo-1 PE=1 SV=3	0	7.835	24	1	10	1	1	82	8.4	10.43	0		94.6	117.2	117.9	134.9	72.3	63.1	109.9	90.1	1.219755827	0.45257505
1080	High	Q09603	Enoyl-CoA Hydratase OS=Caenorhabditis elegans OX=6239 GN=ech-4 PE=1 SV=1	0	7.824	4	1	2	1	1	385	42.1	8.48	0		115.4	178.3	213.3	48.1	0	44.9	169	31	5.451612903	0.013308299
1081	High	Q19967	Protein transport protein Sec61 subunit gamma OS=Caenorhabditis elegans OX=6239 GN=emo-1 PE=2 SV=1	0	7.812	18	1	14	1	1	68	7.8	9.79	0	Acetyl [N-Term]	65.5	77.3	134.2	105.7	125.7	91.7	92.33333333	107.7	0.857319715	0.54709211
1082	High	Q8MXU3	SyNapsiN OS=Caenorhabditis elegans OX=6239 GN=snn-1 PE=1 SV=1	0	7.8	8	2	4	2	1	474	52.5	7.69	0		184.8	258.6	106.8	36	0	13.8	183.4	16.6	11.04819277	0.020809144
1083	High	Q9XU45	Uncharacterized protein OS=Caenorhabditis elegans OX=6239 GN=B0379.1 PE=1 SV=1	0	7.789	20	2	3	2	1	212	24.8	9.5	0		128.1	90.1	95.1	99.7	139.3	47.6	104.4333333	95.53333333	1.0931612	0.775030364
1084	High	Q9TYZ4	Uncharacterized protein OS=Caenorhabditis elegans OX=6239 GN=CELE_H35B03.1 PE=1 SV=2	0	7.764	6	2	4	2	1	442	49.9	5.15	0	Acetyl [N-Term]	142.8	86.9	177	30.6	64.8	97.9	135.5666667	64.43333333	2.103983445	0.094998225
1085	High	Q27245	Putative aminopeptidase W07G4.4 OS=Caenorhabditis elegans OX=6239 GN=lap-2 PE=3 SV=1	0	7.761	7	2	3	2	1	522	56.1	7.05	0		132.8	107.9	150.5	87.4	76.7	44.8	130.4	69.63333333	1.872666348	0.026870975
1086	High	J7SA65	Histone H2A OS=Caenorhabditis elegans OX=6239 GN=his-57 PE=3 SV=1	0	7.75	31	3	11	2	1	147	15.8	10.62	1		56	60.9	61.2	173	152	96.9	59.36666667	140.6333333	0.422137947	0.023343534
1087	High	Q9NEW7	ELongator complex Protein Component OS=Caenorhabditis elegans OX=6239 GN=elpc-2 PE=1 SV=3	0	7.745	5	2	4	2	1	778	85.3	5.72	0		39.8	62.9	335.9	0	98	63.4	146.2	53.8	2.717472119	0.404862525
1088	High	Q9N3F2	B3_4 domain-containing protein OS=Caenorhabditis elegans OX=6239 GN=CELE_Y54E10A.6 PE=1 SV=1	0	7.717	10	2	6	2	1	507	56.4	7.49	0		153.2	229.7	168.2	11.6	37.2	0	183.7	16.26666667	11.29303279	0.002930447
1089	High	O16298	Uncharacterized protein OS=Caenorhabditis elegans OX=6239 GN=hpo-18 PE=1 SV=1	0	7.692	39	2	18	2	1	54	6	10.17	0		147.2	40.6	103.2	159.2	63	86.8	97	103	0.941747573	0.894180657
1090	High	O02325	PRotein arginine MethylTransferase OS=Caenorhabditis elegans OX=6239 GN=prmt-9 PE=1 SV=2	0	7.677	6	3	4	3	1	680	77.7	5.9	0		150.8	109.1	118.5	10	91.2	120.5	126.1333333	73.9	1.706811006	0.213905796
1091	High	P53489	Actin-related protein 2 OS=Caenorhabditis elegans OX=6239 GN=arx-2 PE=3 SV=1	0	7.66	8	2	2	2	1	395	44.8	6.61	0		92	227.2	205	31.1	31	13.6	174.7333333	25.23333333	6.924702774	0.024069042
1092	High	Q9U348	COLlagen OS=Caenorhabditis elegans OX=6239 GN=col-93 PE=4 SV=1	0	7.656	8	2	4	2	1	304	29.2	8.18	0		154.6	151.4	151.7	36.7	79.6	25.9	152.5666667	47.4	3.218706048	0.003059918
1093	High	Q65XX4	Uncharacterized protein OS=Caenorhabditis elegans OX=6239 GN=CELE_Y47G6A.15 PE=1 SV=1	0	7.65	8	2	9	2	1	278	30.8	6.81	0		25	66.2	79.4	144.6	175	109.8	56.86666667	143.1333333	0.397298556	0.025919334
1094	High	O16466	Autophagy-related protein 18 OS=Caenorhabditis elegans OX=6239 GN=atg-18 PE=1 SV=1	0	7.648	6	2	5	2	1	412	45.2	6.35	0		205.3	189.9	116.8	30.8	26.5	30.8	170.6666667	29.36666667	5.811577753	0.006655979
1095	High	P18835	Cuticle collagen 19 OS=Caenorhabditis elegans OX=6239 GN=col-19 PE=3 SV=2	0	7.63	11	2	3	2	1	289	28.4	7.61	0		0	32.1	93.8	287.4	83.5	103.2	41.96666667	158.0333333	0.26555579	0.175161502
1096	High	P34328	Heat shock protein Hsp-12.2 OS=Caenorhabditis elegans OX=6239 GN=hsp-12.2 PE=3 SV=1	0	7.583	23	2	12	2	1	110	12.3	6.8	0		83	70.7	134.9	94.7	122.4	94.3	96.2	103.8	0.926782274	0.744511301
1097	High	Q23680	Probable V-type proton ATPase subunit F OS=Caenorhabditis elegans OX=6239 GN=vha-9 PE=3 SV=1	0	7.575	23	2	8	2	1	121	13.3	5.1	0		147.3	120.8	133.5	40.2	119.3	39	133.8666667	66.16666667	2.023173804	0.070554641
1098	High	A9CZN9	Aldo_ket_red domain-containing protein OS=Caenorhabditis elegans OX=6239 GN=CELE_E01A2.1 PE=1 SV=1	0	7.538	11	3	4	3	1	290	33.6	5.54	0		125.7	113.2	128.4	83.6	80.6	68.5	122.4333333	77.56666667	1.578427159	0.002410613
1099	High	Q20546	TransMEmbrane emp24 Domain-containing OS=Caenorhabditis elegans OX=6239 GN=tmed-10 PE=1 SV=1	0	7.531	10	2	9	2	1	204	23.7	7.52	0		171.1	17.9	140.7	93.9	72.8	103.6	109.9	90.1	1.219755827	0.699395226
1100	High	Q9UAV8	Fatty Acid CoA Synthetase family OS=Caenorhabditis elegans OX=6239 GN=acs-1 PE=1 SV=1	0	7.5	9	3	8	3	1	623	70.4	6.49	0		179.3	129	100.9	75.7	64.6	50.4	136.4	63.56666667	2.14577871	0.038951644
1101	High	P53703	Probable cytochrome c-type heme lyase OS=Caenorhabditis elegans OX=6239 GN=cchl-1 PE=3 SV=1	0	7.481	14	2	4	2	1	280	31.2	6.64	0		161	245.8	124.2	21	27.4	20.6	177	23	7.695652174	0.0129559
1102	High	Q05062	Cell division control protein 42 homolog OS=Caenorhabditis elegans OX=6239 GN=cdc-42 PE=1 SV=2	0	7.48	11	2	6	2	1	191	21.2	6.55	0		114.7	46.7	80.6	243.8	57.5	56.6	80.66666667	119.3	0.676166527	0.585764467
1103	High	Q4W4Z2	Reticulon-4-interacting protein 1, mitochondrial OS=Caenorhabditis elegans OX=6239 GN=rad-8 PE=2 SV=2	0	7.465	15	2	4	2	1	366	40.1	8.21	0		83.2	210.5	164	51.9	55.2	35.3	152.5666667	47.46666667	3.214185393	0.049410441
1104	High	O01884	Ubiquinone biosynthesis monooxygenase COQ6, mitochondrial OS=Caenorhabditis elegans OX=6239 GN=coq-6 PE=3 SV=2	0	7.457	10	2	4	2	1	451	49.1	7.01	0		96.6	77.1	125.7	95	75.8	129.7	99.8	100.1666667	0.996339434	0.987010667
1105	High	P34524	Ribosome biogenesis protein BRX1 homolog OS=Caenorhabditis elegans OX=6239 GN=K12H4.3 PE=3 SV=1	0	7.439	10	2	5	2	1	352	40.2	9.07	0		82.9	127.1	101.7	25.7	174.1	88.5	103.9	96.1	1.081165453	0.870448807
1106	High	Q9U367	ANK_REP_REGION domain-containing protein OS=Caenorhabditis elegans OX=6239 GN=CELE_T16G1.9 PE=1 SV=1	0	7.434	4	3	4	3	1	945	105	6.73	0		117.8	64.4	144.3	68	114.6	91	108.8333333	91.2	1.193347953	0.550394945
1107	High	P91306	C. Elegans Y-box OS=Caenorhabditis elegans OX=6239 GN=cey-2 PE=1 SV=1	0	7.433	23	3	6	3	1	267	29.4	8.29	0		79.1	94.5	136	77.1	156	57.2	103.2	96.76666667	1.066482949	0.861641921
1108	High	Q9TYP9	Calcium-transporting ATPase OS=Caenorhabditis elegans OX=6239 GN=mca-2 PE=1 SV=2	0	7.4	2	2	8	1	1	1158	126.8	6.58	0		143.2	189	179.8	43.9	44	0	170.6666667	29.3	5.82480091	0.002216698
1109	High	Q5WRP2	CRAL-TRIO domain-containing protein OS=Caenorhabditis elegans OX=6239 GN=C11H1.9 PE=1 SV=1	0	7.371	4	1	3	1	1	421	49	6.65	0		84.6	123.4	124.6	95.1	94.6	77.6	110.8666667	89.1	1.2442948	0.203694498
1110	High	G5EE72	Uncharacterized protein OS=Caenorhabditis elegans OX=6239 GN=mrp-5 PE=1 SV=1	0	7.368	1	2	5	2	1	1427	158.6	6.09	0		120.2	114	159.8	15.5	130	60.6	131.3333333	68.7	1.911693353	0.159168189
1111	High	Q9XWM1	One IG domain OS=Caenorhabditis elegans OX=6239 GN=oig-2 PE=1 SV=1	0	7.361	43	2	3	2	1	108	12.2	8.57	0		0	104.1	179.1	95.6	141.5	79.6	94.4	105.5666667	0.894221661	0.849405243
1112	High	Q7KPV0	G protein, Subunit Alpha OS=Caenorhabditis elegans OX=6239 GN=gsa-1 PE=1 SV=1	0	7.357	6	2	5	1	1	378	44.4	7.14	0		220.1	15.1	91.4	125	31.8	116.6	108.8666667	91.13333333	1.194586686	0.803813301
1113	High	Q18966	GRAM domain-containing protein OS=Caenorhabditis elegans OX=6239 GN=CELE_D2013.6 PE=1 SV=1	0	7.345	17	3	6	3	1	235	25.6	5.07	0		111	103.5	142.7	109.1	40	93.7	119.0666667	80.93333333	1.471169687	0.189399654
1114	High	H2KYQ5	Glycogenin-1 OS=Caenorhabditis elegans OX=6239 GN=gyg-1 PE=1 SV=1	0	7.333	6	2	5	2	1	429	49	6.09	0		107.9	200	206.4	35.6	7.3	42.8	171.4333333	28.56666667	6.001166861	0.013156254
1115	High	O18181	Arf-GAP domain-containing protein OS=Caenorhabditis elegans OX=6239 GN=CELE_W09D10.1 PE=1 SV=1	0	7.308	7	2	5	2	1	495	51.9	6.87	0		133.6	144.9	145.3	176.1	0	0	141.2666667	58.7	2.406587166	0.233107856
1116	High	G5EDG8	Dimethylaniline monooxygenase [N-oxide-forming] OS=Caenorhabditis elegans OX=6239 GN=fmo-4 PE=1 SV=1	0	7.293	2	1	1	1	1	568	64.9	7.78	0		172.8	123.3	154.7	16.1	133.1	0	150.2666667	49.73333333	3.021447721	0.086099747
1117	High	Q22758	Uncharacterized protein OS=Caenorhabditis elegans OX=6239 GN=CELE_T24H7.2 PE=1 SV=1	0	7.293	7	3	6	3	1	925	104.1	6.15	0		204	123.7	101.4	45.7	97.8	27.3	143.0333333	56.93333333	2.512295082	0.084065082
1118	High	O01806	Sjogren Syndrome antigen B homolog OS=Caenorhabditis elegans OX=6239 GN=ssb-1 PE=1 SV=1	0	7.287	13	3	9	3	1	396	43.6	7.09	0		109	114.2	121.7	62.1	132	61	114.9666667	85.03333333	1.352018816	0.276451862
1119	High	Q20507	Acyl-CoA-binding protein homolog 3 OS=Caenorhabditis elegans OX=6239 GN=acbp-3 PE=3 SV=2	0	7.284	24	2	3	2	1	116	13.2	5.01	0		159	158.9	137.3	52.5	42.4	50	151.7333333	48.3	3.141476881	0.000189706
1120	High	Q9BL28	Probable tRNA N6-adenosine threonylcarbamoyltransferase OS=Caenorhabditis elegans OX=6239 GN=CELE_Y71H2AM.1 PE=1 SV=4	0	7.272	5	1	2	1	1	337	36.8	8.16	0		0	181.6	173.3	0	245.1	0	118.3	81.7	1.447980416	0.73513915
1121	High	Q20034	CYTH domain-containing protein OS=Caenorhabditis elegans OX=6239 GN=CELE_F35D11.4 PE=1 SV=2	0	7.27	24	3	7	3	1	174	19.6	5.82	0		94.8	87.3	131.4	93.3	90.4	102.8	104.5	95.5	1.094240838	0.558749528
1122	High	Q21436	Nuclear Pore complex Protein OS=Caenorhabditis elegans OX=6239 GN=npp-3 PE=1 SV=1	0	7.245	2	2	3	2	1	1696	191.2	6.24	0	Phospho [T1074; T1075; S1076; S1081]	71.4	48.2	40.6	172.5	53.2	214.1	53.4	146.6	0.36425648	0.130520857
1123	High	O18693	Fatty Acid CoA Synthetase family OS=Caenorhabditis elegans OX=6239 GN=acs-2 PE=1 SV=1	0	7.245	6	2	3	2	1	618	69.7	7.94	0		39.9	198.5	243.5	31.7	51.4	34.9	160.6333333	39.33333333	4.083898305	0.122268974
1124	High	O17157	Uncharacterized protein OS=Caenorhabditis elegans OX=6239 GN=C24H12.4 PE=1 SV=2	0	7.243	3	1	1	1	1	634	71.9	9.28	0		214.4	138	148.4	38.2	32.7	28.2	166.9333333	33.03333333	5.053481332	0.005133998
1125	High	Q02331	Uncharacterized NTE family protein ZK370.4 OS=Caenorhabditis elegans OX=6239 GN=ZK370.4 PE=3 SV=3	0	7.224	4	2	3	2	1	1353	152.3	6.98	0		186.6	88.7	137.6	0	106.9	80.2	137.6333333	62.36666667	2.206841261	0.153358826
1126	High	Q23424	Transmembrane GTPase fzo-1 OS=Caenorhabditis elegans OX=6239 GN=fzo-1 PE=3 SV=1	0	7.219	3	2	5	2	1	774	87.4	6.51	0		130	156.5	166.4	0	126.2	20.9	150.9666667	49.03333333	3.07885792	0.06573008
1127	High	Q17571	AQuaPorin or aquaglyceroporin related OS=Caenorhabditis elegans OX=6239 GN=aqp-2 PE=1 SV=1	0	7.213	6	1	5	1	1	290	31.4	7.49	0		127.4	175.3	120.6	107.2	36.8	32.6	141.1	58.86666667	2.396942242	0.050366313
1128	High	A0A486WUL5	AD domain-containing protein OS=Caenorhabditis elegans OX=6239 GN=CELE_M142.5 PE=1 SV=1	0	7.206	9	1	2	1	1	211	23.2	7.77	0		222.2	84.7	252.3	7.5	20.3	13	186.4	13.6	13.70588235	0.028807282
1129	High	Q9N5U5	Cell division cycle protein 73 OS=Caenorhabditis elegans OX=6239 GN=cdc-73 PE=3 SV=4	0	7.205	3	1	1	1	1	517	58.1	9.38	0		92.2	97	182.3	228.6	0	0	123.8333333	76.2	1.625109361	0.590843761
1130	High	Q9XVQ9	Elongation of very long chain fatty acids protein OS=Caenorhabditis elegans OX=6239 GN=elo-2 PE=1 SV=1	0	7.163	5	1	7	1	1	274	31.3	9.28	0		104.1	79.8	82.5	141.8	139.7	52.1	88.8	111.2	0.798561151	0.503947201
1131	High	A0A0T7CIX3	Piwi-like protein OS=Caenorhabditis elegans OX=6239 GN=sago-1 PE=1 SV=1	0	7.146	7	3	3	3	1	881	98.1	9.09	0		88.3	104.7	156.6	163.1	61.9	25.4	116.5333333	83.46666667	1.396166134	0.51238146
1132	High	Q22629	DystroGlycaN OS=Caenorhabditis elegans OX=6239 GN=dgn-1 PE=1 SV=1	0	7.142	10	3	3	3	1	584	65.6	6.21	0		76.9	76.9	126.4	42.3	158	119.4	93.4	106.5666667	0.876446669	0.745166945
1133	High	Q9N4N4	SWI/SNF nucleosome remodeling complex component OS=Caenorhabditis elegans OX=6239 GN=swsn-6 PE=1 SV=2	0	7.133	9	3	6	3	1	436	48.4	5.15	0		90.8	96.2	111.4	98.3	112.9	90.3	99.46666667	100.5	0.989718076	0.914545548
1134	High	A0A061AJI9	Laminin-like protein epi-1 OS=Caenorhabditis elegans OX=6239 GN=epi-1 PE=1 SV=1	0	7.077	1	3	5	3	1	3715	409	5.35	0		46.4	125.6	160.3	85.7	89.9	92.1	110.7666667	89.23333333	1.241314905	0.558247215
1135	High	P55955	Transthyretin-like protein 16 OS=Caenorhabditis elegans OX=6239 GN=ttr-16 PE=1 SV=2	0	7.072	11	1	1	1	1	132	14.7	5.34	0		162	159	119.8	0	159.2	0	146.9333333	53.06666667	2.768844221	0.16177388
1136	High	Q22743	RAs-related GTP-binding protein A OS=Caenorhabditis elegans OX=6239 GN=raga-1 PE=1 SV=1	0	7.042	10	3	6	3	1	312	35.8	7.94	0		89	58.9	124.6	152.1	77.9	97.5	90.83333333	109.1666667	0.832061069	0.564323281
1137	High	C9IY21	Uncharacterized protein OS=Caenorhabditis elegans OX=6239 GN=CELE_ZK1058.9 PE=1 SV=1	0	7.042	16	3	6	3	1	312	36.4	9.32	0		171.4	126.7	153.5	64	30.8	53.6	150.5333333	49.46666667	3.043126685	0.0034205
1138	High	G5EF77	Seryl Amino-acyl tRNA Synthetase OS=Caenorhabditis elegans OX=6239 GN=sars-2 PE=1 SV=1	0	7.033	10	2	4	2	1	441	49.2	8.13	0		85.9	78.7	182	62.8	126.7	63.9	115.5333333	84.46666667	1.367797948	0.474833156
1139	High	Q18310	Uncharacterized protein OS=Caenorhabditis elegans OX=6239 GN=C29F5.1 PE=1 SV=1	0	7.028	12	3	4	3	1	383	43.2	6.21	0		141.9	59	122.8	74.5	118.6	83.1	107.9	92.06666667	1.171976828	0.607719498
1140	High	G5ECL1	Uncharacterized protein OS=Caenorhabditis elegans OX=6239 GN=CELE_M05D6.2 PE=1 SV=1	0	7.011	6	2	5	2	1	521	59.3	6.1	0		28.8	104	105	149.3	95.2	117.7	79.26666667	120.7333333	0.656543346	0.235360436
1141	High	Q19302	Ribosome assembly factor mrt4 OS=Caenorhabditis elegans OX=6239 GN=CELE_F10E7.5 PE=1 SV=1	0	6.992	10	2	3	2	1	220	25.2	9.58	0		146.9	98.5	119.6	39.5	132.1	63.5	121.6666667	78.36666667	1.552530838	0.236022634
1142	High	A0A4V0INE6	Patterned Expression Site OS=Caenorhabditis elegans OX=6239 GN=pes-8 PE=4 SV=1	0	6.989	6	2	3	2	1	464	52.6	6.02	0		66.7	51.3	179.6	35	82.5	184.9	99.2	100.8	0.984126984	0.979980787
1143	High	P91277	Heterogeneous nuclear RibonucleoProtein (HnRNP) K homolog OS=Caenorhabditis elegans OX=6239 GN=hrpk-1 PE=1 SV=1	0	6.974	7	2	6	2	1	397	42.2	9.09	0		101.3	83.6	71	75.1	146.5	122.5	85.3	114.7	0.743679163	0.265738106
1144	High	O18216	RNA-binding protein pno-1 OS=Caenorhabditis elegans OX=6239 GN=pno-1 PE=3 SV=1	0	6.951	10	2	6	2	1	277	30.7	8.09	0		67.2	104.5	116.6	143.6	75.9	92.3	96.1	103.9333333	0.924631174	0.771742045
1145	High	O44518	Cytoplasmic FMR1-interacting protein homolog OS=Caenorhabditis elegans OX=6239 GN=gex-2 PE=1 SV=4	0	6.939	2	2	10	2	1	1262	144.9	6.89	0		98.4	82.9	87.3	152.4	86.4	92.5	89.53333333	110.4333333	0.810745548	0.387169506
1146	High	P91398	C. Elegans Y-box OS=Caenorhabditis elegans OX=6239 GN=cey-3 PE=1 SV=1	0	6.914	14	2	4	2	1	265	29.2	8.54	0		83	95	92	28.5	191.1	110.5	90	110.0333333	0.817933959	0.692339498
1147	High	Q86GV3	Receptor-type guanylate cyclase gcy-28 OS=Caenorhabditis elegans OX=6239 GN=gcy-28 PE=1 SV=1	0	6.91	1	2	2	2	1	1276	144.9	7.01	0		241.5	184.4	174.1	0	0	0	200	0	999	0.000673913
1148	High	Q23539	Pyruvate kinase OS=Caenorhabditis elegans OX=6239 GN=pyk-2 PE=1 SV=2	0	6.89	7	2	7	1	1	515	56.1	6.86	0		140.9	129.4	150.5	20	159.2	0	140.2666667	59.73333333	2.348214286	0.185569951
1149	High	O62336	Farnesyl DiPhosphate Synthetase OS=Caenorhabditis elegans OX=6239 GN=fdps-1 PE=1 SV=2	0	6.879	7	2	8	2	1	352	40.2	7.97	0		76.2	95	203.1	47.7	144.6	33.4	124.7666667	75.23333333	1.658396101	0.400953928
1150	High	P34438	Uncharacterized protein F44E2.8 OS=Caenorhabditis elegans OX=6239 GN=F44E2.8 PE=4 SV=2	0	6.879	6	1	3	1	1	242	27.2	8.88	0		89.2	190.5	208	53.6	31.3	27.4	162.5666667	37.43333333	4.342831701	0.029931181
1151	High	O45293	Probable N-acetylgalactosaminyltransferase 8 OS=Caenorhabditis elegans OX=6239 GN=gly-8 PE=1 SV=1	0	6.877	13	3	3	3	1	421	48.3	6.55	0		184.2	163	157.7	17	60.9	17.2	168.3	31.7	5.309148265	0.001215037
1152	High	U4PRX8	Transmembrane 9 superfamily member OS=Caenorhabditis elegans OX=6239 GN=CELE_Y41D4A.4 PE=1 SV=1	0	6.876	4	1	2	1	1	589	68.1	8.63	0		229.7	168.1	150.9	0	51.3	0	182.9	17.1	10.69590643	0.004869435
1153	High	Q4W5T0	Mitochondrial Ribosomal Protein, Large OS=Caenorhabditis elegans OX=6239 GN=mrpl-39 PE=1 SV=1	0	6.871	8	2	7	2	1	295	32.3	8.53	0		143.3	30.5	124.2	155.6	23.3	123.2	99.33333333	100.7	0.986428335	0.980632281
1154	High	Q93379	Glutathione reductase, mitochondrial OS=Caenorhabditis elegans OX=6239 GN=gsr-1 PE=1 SV=2	0	6.856	6	2	2	2	1	473	51.4	7.14	0		89.3	111.7	114.6	13.2	196.1	75.2	105.2	94.83333333	1.109314587	0.857878647
1155	High	O01619	AAA_28 domain-containing protein OS=Caenorhabditis elegans OX=6239 GN=unc-132 PE=1 SV=2	0	6.832	8	3	4	3	1	501	57.6	9.44	0		117	82.6	177.3	99.6	60.2	63.3	125.6333333	74.36666667	1.689376961	0.167316468
1156	High	Q9NEQ0	Omega-3 fatty acid desaturase fat-1 OS=Caenorhabditis elegans OX=6239 GN=fat-1 PE=2 SV=1	0	6.825	5	3	4	3	1	402	46.5	6.62	0		279.2	103.8	139.4	29.5	29.3	18.9	174.1333333	25.9	6.723294723	0.050677371
1157	High	Q27511	Histone H2A.V OS=Caenorhabditis elegans OX=6239 GN=htz-1 PE=2 SV=3	0	6.791	18	2	10	1	1	140	14.7	10.61	0		71.5	71.9	78.5	143.4	127.6	107.1	73.96666667	126.0333333	0.586881777	0.008380569
1158	High	O62102	Proteasome subunit beta OS=Caenorhabditis elegans OX=6239 GN=pbs-2 PE=1 SV=1	0	6.785	5	1	3	1	1	277	29.8	8.22	0		0	113	103.8	186.5	143.3	53.3	72.26666667	127.7	0.565909684	0.3578984
1159	High	Q19891	Lipase_3 domain-containing protein OS=Caenorhabditis elegans OX=6239 GN=CELE_F28H7.3 PE=1 SV=1	0	6.784	7	1	2	1	1	294	32.5	7.02	0		198	155.3	230.3	0	3.3	13.1	194.5333333	5.466666667	35.58536585	0.00102021
1160	High	Q18090	Mitochondrial import receptor subunit TOM40 homolog OS=Caenorhabditis elegans OX=6239 GN=tomm-40 PE=2 SV=1	0	6.777	14	3	4	3	1	301	32.4	7.61	0		82.1	96.4	94.1	116.6	142.7	68	90.86666667	109.1	0.832875038	0.460068617
1161	High	O02063	Sperm Meiosis PDZ domain containing proteins OS=Caenorhabditis elegans OX=6239 GN=smz-2 PE=4 SV=1	0	6.773	12	2	2	2	1	274	30.3	8.4	0		184.9	136.4	227.6	0	41.6	9.6	182.9666667	17.06666667	10.72070313	0.00473294
1162	High	G5EDF7	Dual specificity mitogen-activated protein kinase kinase sek-1 OS=Caenorhabditis elegans OX=6239 GN=sek-1 PE=1 SV=1	0	6.745	10	2	6	2	1	336	38.7	8.03	0		130.5	128.9	160.5	35.4	144.7	0	139.9666667	60.03333333	2.33148251	0.148572304
1163	High	P49029	Protein mago nashi homolog OS=Caenorhabditis elegans OX=6239 GN=mag-1 PE=1 SV=2	0	6.741	26	2	5	2	1	152	17.6	5.27	0		173.6	83.2	152.9	69.8	64.6	55.9	136.5666667	63.43333333	2.152916448	0.057243482
1164	High	D5MCN2	La-related protein 1 OS=Caenorhabditis elegans OX=6239 GN=larp-1 PE=4 SV=2	0	6.716	5	3	4	3	1	1150	128.2	9.03	0		92.5	64	154.5	59.7	158.6	70.6	103.6666667	96.3	1.076497058	0.866647211
1165	High	Q9XWH0	Mitotic checkpoint protein bub-3 OS=Caenorhabditis elegans OX=6239 GN=bub-3 PE=1 SV=1	0	6.715	6	1	7	1	1	343	38.1	7.87	0		135	143.5	173	73.2	23.6	51.7	150.5	49.5	3.04040404	0.005373347
1166	High	Q9TZ58	AB hydrolase-1 domain-containing protein OS=Caenorhabditis elegans OX=6239 GN=CELE_K01A2.5 PE=1 SV=1	0	6.696	13	2	4	2	1	265	29.7	8.25	0		146.7	110.3	192.1	62.2	64.8	23.9	149.7	50.3	2.976143141	0.021442385
1167	High	Q965K5	DyNactin Complex component OS=Caenorhabditis elegans OX=6239 GN=dnc-3 PE=1 SV=2	0	6.693	21	2	3	2	1	171	19.4	4.89	0		192	171.7	69.9	30.5	135.9	0	144.5333333	55.46666667	2.605769231	0.186139449
1168	High	W6RQY2	Exportin-T OS=Caenorhabditis elegans OX=6239 GN=xpo-3 PE=1 SV=1	0	6.683	2	1	1	1	1	952	105.8	5.63	0		0	0	0	0	0	0	0	0	999	#DIV/0!
1169	High	P91175	SYF pre-mRNA splicing factor homolog OS=Caenorhabditis elegans OX=6239 GN=syf-1 PE=1 SV=1	0	6.657	5	3	9	3	1	855	99.5	5.64	0		89.2	66.5	86.9	103.7	101.6	152	80.86666667	119.1	0.678981248	0.100510141
1170	High	Q9N4A5	Phosphotransferase OS=Caenorhabditis elegans OX=6239 GN=hxk-3 PE=1 SV=1	0	6.646	8	2	4	2	1	451	50.1	5.34	0		81.1	80.9	118.8	42.4	149.4	127.4	93.6	106.4	0.879699248	0.732901444
1171	High	Q20203	Calsequestrin OS=Caenorhabditis elegans OX=6239 GN=csq-1 PE=1 SV=1	0	6.619	13	3	5	3	1	417	48.3	4.35	0		81	90.8	149.4	90.8	105.1	82.9	107.0666667	92.93333333	1.152080344	0.561011207
1172	High	Q9XVS7	Nuclear RNA export factor 1 OS=Caenorhabditis elegans OX=6239 GN=nxf-1 PE=1 SV=1	0	6.557	5	2	9	2	1	628	70.9	7.06	0		75.8	87.1	86.7	40.3	152.3	157.7	83.2	116.7666667	0.712532115	0.43187108
1173	High	P34556	Cyclin-dependent kinase 1 OS=Caenorhabditis elegans OX=6239 GN=cdk-1 PE=1 SV=1	0	6.539	9	2	4	2	1	332	38.3	6.27	0		96.4	89	100.8	60.8	140.2	112.7	95.4	104.5666667	0.912336627	0.716726852
1174	High	Q9XXI9	DNA helicase OS=Caenorhabditis elegans OX=6239 GN=mcm-2 PE=1 SV=1	0	6.535	4	3	4	3	1	881	99.3	5.1	0		103.1	39.8	132.5	51.9	151.6	121.1	91.8	108.2	0.848428835	0.70436027
1175	High	Q9XVZ2	FAD-binding PCMH-type domain-containing protein OS=Caenorhabditis elegans OX=6239 GN=CELE_Y7A5A.1 PE=1 SV=1	0	6.516	5	2	2	2	1	538	61.7	6.76	0		91.6	112.9	128.2	127.4	87.5	52.4	110.9	89.1	1.244668911	0.417294536
1176	High	Q22169	Translocon-associated protein subunit beta OS=Caenorhabditis elegans OX=6239 GN=trap-2 PE=1 SV=1	0	6.49	11	2	11	2	1	188	21.5	9.09	0		49.8	96.8	140.8	206.7	34.7	71.2	95.8	104.2	0.919385797	0.892855699
1177	High	O17939	AIP1 (Actin Interacting Protein 1) Like OS=Caenorhabditis elegans OX=6239 GN=aipl-1 PE=1 SV=1	0	6.48	6	2	2	2	1	600	64.8	6.65	0		118.9	133.8	197.1	29.4	54.5	66.2	149.9333333	50.03333333	2.996668887	0.019166007
1178	High	O16517	ATP synthase subunit OS=Caenorhabditis elegans OX=6239 GN=atp-4 PE=1 SV=1	0	6.46	29	2	10	2	1	129	13.9	9.5	0		0	52.4	54.8	137	190.7	165	35.73333333	164.2333333	0.217576619	0.005582174
1179	High	Q03598	Ubiquitin-fold modifier-conjugating enzyme 1 OS=Caenorhabditis elegans OX=6239 GN=ufc-1 PE=1 SV=1	0	6.439	13	2	4	2	1	162	18.5	6.34	0		136.1	187.2	187	40.3	30.5	18.9	170.1	29.9	5.688963211	0.001493504
1180	High	Q6BEW1	Uncharacterized protein OS=Caenorhabditis elegans OX=6239 GN=CELE_F27C1.2 PE=1 SV=1	0	6.414	7	1	2	1	1	256	28.3	6.06	0		107.7	79.4	122.3	115.9	67.7	106.9	103.1333333	96.83333333	1.065060241	0.762000844
1181	High	O16266	Uncharacterized protein OS=Caenorhabditis elegans OX=6239 GN=CELE_F40A3.6 PE=1 SV=1	0	6.398	17	3	4	3	1	258	30.2	8.13	0		221.5	94.4	122.2	15.2	50.9	95.7	146.0333333	53.93333333	2.707663782	0.110455677
1182	High	Q9XVF1	Piwi domain-containing protein OS=Caenorhabditis elegans OX=6239 GN=C04F12.1 PE=1 SV=1	0	6.364	3	2	2	2	1	944	104.7	9.03	0		179.2	134.4	191.8	36.7	15.2	42.7	168.4666667	31.53333333	5.342494715	0.002090037
1183	High	G5ECC7	Ubiquitin carboxyl-terminal hydrolase OS=Caenorhabditis elegans OX=6239 GN=usp-48 PE=1 SV=1	0	6.364	3	3	5	3	1	1262	144.1	5.81	0		122.6	101.3	156.8	81.5	40.6	97.1	126.9	73.06666667	1.736770073	0.082417951
1184	High	Q9U3L5	Uncharacterized protein OS=Caenorhabditis elegans OX=6239 GN=C47B2.2 PE=1 SV=1	0	6.349	7	1	1	1	1	231	25.6	8.1	0		0	0	288.9	0	311.1	0	96.3	103.7	0.928640309	0.960804733
1185	High	P90868	Proteasome subunit beta OS=Caenorhabditis elegans OX=6239 GN=pbs-7 PE=1 SV=2	0	6.341	13	2	5	2	1	236	26.7	5.86	0		130.5	135.9	142.9	23.6	99.4	67.7	136.4333333	63.56666667	2.146303094	0.030732801
1186	High	P91863	Endoprotease aex-5 OS=Caenorhabditis elegans OX=6239 GN=aex-5 PE=1 SV=2	0	6.33	2	1	2	1	1	537	58.7	6	0		0	152.5	218	88	81.4	60	123.5	76.46666667	1.615082825	0.510170058
1187	High	O62349	Uncharacterized protein OS=Caenorhabditis elegans OX=6239 GN=CELE_R11H6.5 PE=1 SV=2	0	6.295	8	2	3	2	1	391	43.9	8.47	0		305.2	0	182.8	0	87	25.1	162.6666667	37.36666667	4.353256021	0.246444881
1188	High	P91430	Ubiquitin-like modifier-activating enzyme 5 OS=Caenorhabditis elegans OX=6239 GN=uba-5 PE=1 SV=1	0	6.294	7	2	5	2	1	419	46.5	5.1	0		124.7	53.2	119.1	124.7	64.6	113.6	99	100.9666667	0.980521624	0.949979487
1189	High	Q20117	Glutamate--cysteine ligase OS=Caenorhabditis elegans OX=6239 GN=gcs-1 PE=1 SV=2	0	6.285	4	2	6	2	1	654	74.3	6.71	0		199.2	115.4	133.3	30.9	94.2	27	149.3	50.7	2.944773176	0.04232155
1190	High	O61521	Uncharacterized protein OS=Caenorhabditis elegans OX=6239 GN=CELE_F17E9.5 PE=1 SV=2	0	6.285	23	2	5	2	1	162	17.1	5.39	0		0	113.8	140.4	141.9	100.3	103.5	84.73333333	115.2333333	0.735319641	0.535811285
1191	High	P90786	Piwi-like protein OS=Caenorhabditis elegans OX=6239 GN=prg-1 PE=1 SV=1	0	6.237	5	3	7	3	1	824	93.8	8.44	0		94.7	117.8	89.2	60	150.1	88.2	100.5666667	99.43333333	1.011397922	0.969668975
1192	High	Q20965	Uncharacterized protein OS=Caenorhabditis elegans OX=6239 GN=CELE_F58B3.6 PE=1 SV=2	0	6.217	8	2	5	2	1	410	45.5	5.91	0		102.6	87.7	110.4	95.8	98	105.5	100.2333333	99.76666667	1.004677581	0.951947814
1193	High	P91493	SyNapTotagmin OS=Caenorhabditis elegans OX=6239 GN=snt-4 PE=1 SV=2	0	6.192	5	1	2	1	1	381	42.6	8.18	0		72.7	81.7	98.6	0	158	189.1	84.33333333	115.7	0.728896572	0.623316431
1194	High	Q21018	Conserved regulator of innate immunity protein 3 OS=Caenorhabditis elegans OX=6239 GN=cri-3 PE=1 SV=2	0	6.169	14	2	6	2	1	236	26.4	5.08	0		67.9	74.9	79.7	86.7	209.8	81.1	74.16666667	125.8666667	0.589247881	0.287121956
1195	High	Q9U3Q9	Uncharacterized protein OS=Caenorhabditis elegans OX=6239 GN=C08F11.1 PE=4 SV=2	0	6.163	10	1	1	1	1	208	23.9	9.52	0		285.2	0	314.8	0	0	0	200	0	999	0.117083667
1196	High	P34643	Protein transport protein Sec16 OS=Caenorhabditis elegans OX=6239 GN=sec-16 PE=3 SV=1	0	6.138	3	2	4	2	1	1232	134.8	6.01	0		0	75	159.4	111.2	125.3	129.1	78.13333333	121.8666667	0.641137856	0.398941172
1197	High	P34644	Probable vesicular glutamate transporter eat-4 OS=Caenorhabditis elegans OX=6239 GN=eat-4 PE=2 SV=2	0	6.135	3	1	3	1	1	576	63.1	7.05	0		210	153.6	149.7	16	42.5	28.2	171.1	28.9	5.920415225	0.002452711
1198	High	Q09422	Serine/threonine-protein phosphatase Pgam5, mitochondrial OS=Caenorhabditis elegans OX=6239 GN=pgam-5 PE=3 SV=2	0	6.13	16	3	3	3	1	284	32.5	8.9	0		123.7	161.5	183.2	51.7	56.2	23.6	156.1333333	43.83333333	3.561977186	0.005084851
1199	High	Q8MXT1	PeRoxireDoXin OS=Caenorhabditis elegans OX=6239 GN=prdx-6 PE=1 SV=1	0	6.123	11	1	4	1	1	231	25.6	5.45	0		95.1	124	161.1	100.7	119.1	0	126.7333333	73.26666667	1.729754322	0.268602285
1200	High	Q21732	Uncharacterized protein OS=Caenorhabditis elegans OX=6239 GN=CELE_R04F11.2 PE=1 SV=1	0	6.087	14	1	9	1	1	107	12.3	8.94	0		86.9	86.1	120.5	86	147.7	72.7	97.83333333	102.1333333	0.957898172	0.87541052
1201	High	Q6AW08	Conserved Oligomeric Golgi (COG) Component OS=Caenorhabditis elegans OX=6239 GN=cogc-3 PE=1 SV=1	0	6.082	4	2	3	2	1	794	89.6	5.54	0		102.7	110.1	81.9	138.7	87.3	79.4	98.23333333	101.8	0.964963982	0.869809201
1202	High	P49583	Putative choline-phosphate cytidylyltransferase OS=Caenorhabditis elegans OX=6239 GN=F08C6.2 PE=3 SV=2	0	6.081	11	2	2	2	1	362	41.7	6.37	0		114.5	161.6	77.1	0	113.2	133.6	117.7333333	82.26666667	1.431118314	0.502744893
1203	High	D1MN85	Eukaryotic translation initiation factor 4E-1 OS=Caenorhabditis elegans OX=6239 GN=ife-1 PE=1 SV=1	0	6.077	6	1	6	1	1	231	26.4	5.41	0		77.8	90	74.4	88.8	125.1	143.9	80.73333333	119.2666667	0.676914477	0.084155239
1204	High	Q21473	AQuaPorin or aquaglyceroporin related OS=Caenorhabditis elegans OX=6239 GN=aqp-7 PE=1 SV=2	0	6.07	5	1	8	1	1	291	31.9	8.31	0		108.5	172.4	168.2	51.4	38.2	61.3	149.7	50.3	2.976143141	0.01016764
1205	High	P34712	Multidrug resistance protein pgp-1 OS=Caenorhabditis elegans OX=6239 GN=pgp-1 PE=1 SV=2	0	6.02	1	1	2	1	1	1321	145	7.85	0		137.1	67.5	146.3	51.6	85	112.6	116.9666667	83.06666667	1.408105939	0.32856451
1206	High	Q9XWG2	L51_S25_CI-B8 domain-containing protein OS=Caenorhabditis elegans OX=6239 GN=CELE_Y63D3A.7 PE=1 SV=2	0	6.012	23	2	2	2	1	92	10.2	9.88	0		48	62	120.4	74.9	142.1	152.6	76.8	123.2	0.623376623	0.231537955
1207	High	Q965W3	Catechol-O-MethylTransferase family OS=Caenorhabditis elegans OX=6239 GN=comt-3 PE=1 SV=2	0	5.994	7	1	9	1	1	226	24.8	6.23	0		34.7	83.7	102.2	136.7	117.5	125.2	73.53333333	126.4666667	0.581444386	0.064447516
1208	High	H8ESF3	SWI/SNF nucleosome remodeling complex component OS=Caenorhabditis elegans OX=6239 GN=swsn-1 PE=1 SV=1	0	5.94	5	2	5	2	1	792	85.7	5.57	0		124	134.4	96.5	56.6	94.6	94	118.3	81.73333333	1.447389886	0.096554748
1209	High	Q9N4G8	Receptor expression-enhancing protein OS=Caenorhabditis elegans OX=6239 GN=yop-1 PE=1 SV=1	0	5.932	14	1	4	1	1	183	20.6	8.13	0		208.9	210.3	106.1	0	74.8	0	175.1	24.93333333	7.022727273	0.02428214
1210	High	O45444	C-type LECtin OS=Caenorhabditis elegans OX=6239 GN=clec-63 PE=1 SV=1	0	5.932	4	2	2	2	1	411	44.5	5.02	0		25.6	84.5	81.7	121.5	177.9	108.8	63.93333333	136.0666667	0.469867712	0.065314952
1211	High	Q20938	Probable 26S proteasome regulatory subunit rpn-6.1 OS=Caenorhabditis elegans OX=6239 GN=rpn-6.1 PE=2 SV=2	0	5.929	12	3	5	3	1	438	49.1	5.44	0		93.1	192.8	176.4	80.8	31.1	25.9	154.1	45.93333333	3.354862119	0.038078213
1212	High	P46554	Leucine carboxyl methyltransferase 1 OS=Caenorhabditis elegans OX=6239 GN=lcmt-1 PE=3 SV=1	0	5.918	6	2	4	2	1	333	37.8	5.99	0		0	88.3	109.5	146.6	135.7	119.9	65.93333333	134.0666667	0.491795127	0.118827452
1213	High	Q95QB1	Uncharacterized protein OS=Caenorhabditis elegans OX=6239 GN=CELE_T13H5.8 PE=1 SV=1	0	5.896	7	2	3	2	1	566	65.5	8.05	0		194.7	169.7	148.2	0	53.9	33.5	170.8666667	29.13333333	5.864988558	0.002369757
1214	High	P91276	Importin subunit alpha-2 OS=Caenorhabditis elegans OX=6239 GN=ima-2 PE=1 SV=1	0	5.885	6	2	2	2	1	531	59.1	5.15	0		251.3	88.3	196	0	49.8	14.6	178.5333333	21.46666667	8.316770186	0.034988641
1215	High	Q94261	COP9/Signalosome and eIF3 complex-shared subunit 1 OS=Caenorhabditis elegans OX=6239 GN=cif-1 PE=1 SV=1	0	5.885	5	2	4	2	1	390	44.1	5.76	0		128.3	120.5	154.7	59.4	98.2	38.9	134.5	65.5	2.053435115	0.027025753
1216	High	Q9Y194	Sphingosine-1-phosphate lyase OS=Caenorhabditis elegans OX=6239 GN=spl-1 PE=1 SV=1	0	5.862	7	3	3	3	1	552	61.1	7.4	0		84.3	103.8	122.5	106.2	132.9	50.3	103.5333333	96.46666667	1.07325501	0.804473083
1217	High	Q09601	Nucleoporin NUP35 OS=Caenorhabditis elegans OX=6239 GN=npp-19 PE=1 SV=2	0	5.831	3	1	1	1	1	381	40.8	9.26	0		145.5	103.3	151.8	0	199.4	0	133.5333333	66.46666667	2.009027081	0.381020918
1218	High	Q95Y92	TransThyretin-Related family domain OS=Caenorhabditis elegans OX=6239 GN=ttr-32 PE=1 SV=1	0	5.827	9	1	2	1	1	139	15.6	6.32	0		134.6	162.3	137.6	0	79.8	85.7	144.8333333	55.16666667	2.625377644	0.0364895
1219	High	H2KYH8	Uncharacterized protein OS=Caenorhabditis elegans OX=6239 GN=C06A6.2 PE=1 SV=2	0	5.825	4	2	5	2	1	666	75.1	7.03	0		32	114.7	108.2	160.2	84.4	100.5	84.96666667	115.0333333	0.738626485	0.440716891
1220	High	P42000	U3 small nucleolar RNA-associated protein 18 homolog OS=Caenorhabditis elegans OX=6239 GN=B0280.9 PE=3 SV=1	0	5.814	4	1	3	1	1	429	47.7	8.12	0		165.6	126.8	131.8	21.2	133.5	21.1	141.4	58.6	2.412969283	0.103367487
1221	High	O61907	Uncharacterized protein OS=Caenorhabditis elegans OX=6239 GN=lin-40 PE=1 SV=2	0	5.784	5	3	4	3	1	1022	113.5	6.32	0		138.4	119.6	91.4	50.8	92.3	107.5	116.4666667	83.53333333	1.394253791	0.204776058
1222	High	Q95Q68	Uncharacterized protein OS=Caenorhabditis elegans OX=6239 GN=C37H5.13 PE=1 SV=1	0	5.782	3	1	4	1	1	414	46.2	8.51	0		123	134.6	105.4	94.6	82.3	60.2	121	79.03333333	1.530999578	0.033292867
1223	High	Q9NA78	ThioredoXin Domain Containing protein homolog OS=Caenorhabditis elegans OX=6239 GN=txdc-12.1 PE=1 SV=1	0	5.769	19	2	4	2	1	186	21.5	8.54	0		164	101.2	175.7	44.5	68.1	46.6	146.9666667	53.06666667	2.769472362	0.018154676
1224	High	Q19813	COLlagen OS=Caenorhabditis elegans OX=6239 GN=col-140 PE=1 SV=1	0	5.767	8	2	8	2	1	289	28.7	5.72	0		152.6	92.3	180.7	68.7	33.1	72.5	141.8666667	58.1	2.441767068	0.044357991
1225	High	Q9XX57	DAF-16/FOXO Controlled, germline Tumor affecting OS=Caenorhabditis elegans OX=6239 GN=dct-16 PE=1 SV=1	0	5.759	22	1	2	1	1	90	9.9	5.6	0		179.3	85.2	119.4	0	216	0	127.9666667	72	1.777314815	0.507958031
1226	High	P91303	Probable V-type proton ATPase subunit G OS=Caenorhabditis elegans OX=6239 GN=vha-10 PE=3 SV=1	0	5.738	24	2	4	2	1	126	14.5	9.6	0		65.6	62.4	53.6	100.4	223.4	94.7	60.53333333	139.5	0.433930705	0.134189801
1227	High	P90788	Uncharacterized protein OS=Caenorhabditis elegans OX=6239 GN=CELE_D2030.2 PE=1 SV=1	0	5.702	5	2	2	2	1	586	63.6	8.18	0		0	87.3	99.1	127.8	147.9	137.9	62.13333333	137.8666667	0.450676983	0.07578042
1228	High	G5EGG0	USO1 (Yeast transport protein) homolog OS=Caenorhabditis elegans OX=6239 GN=uso-1 PE=1 SV=1	0	5.693	1	1	6	1	1	941	106.8	5.26	0		109.9	71.2	123.3	102.4	75.1	118	101.4666667	98.5	1.030118443	0.889414591
1229	High	G5ED21	DNA-directed RNA polymerase subunit OS=Caenorhabditis elegans OX=6239 GN=rpoa-1 PE=1 SV=1	0	5.679	2	2	7	2	1	1737	195	7.99	0		74.7	81.1	122.5	100.5	118.6	102.5	92.76666667	107.2	0.865360697	0.419061694
1230	High	Q23238	Ubiquitin-like protease 2 OS=Caenorhabditis elegans OX=6239 GN=ulp-2 PE=1 SV=2	0	5.678	3	2	3	2	1	893	102.4	8.22	0		115.3	97.8	95.4	120.6	29	141.8	102.8333333	97.13333333	1.058682224	0.879127317
1231	High	Q22528	Uncharacterized protein OS=Caenorhabditis elegans OX=6239 GN=ekl-6 PE=1 SV=3	0	5.675	4	3	5	3	1	964	110.9	6.2	0		159.8	86.8	95	101	30.4	126.9	113.8666667	86.1	1.322493225	0.494063563
1232	High	Q9XUP3	Eukaryotic translation initiation factor 3 subunit K OS=Caenorhabditis elegans OX=6239 GN=eif-3.K PE=2 SV=1	0	5.672	10	2	3	2	1	240	27	6.92	0		90.5	98.4	98.1	80.7	123.6	108.7	95.66666667	104.3333333	0.916932907	0.536638242
1233	High	G4SLH0	Titin homolog OS=Caenorhabditis elegans OX=6239 GN=ttn-1 PE=1 SV=2	0	5.671	4	3	9	3	1	18562	2055.5	5.07	0		52.5	57.1	135.6	114.6	106.4	133.8	81.73333333	118.2666667	0.691093574	0.264304026
1234	High	O01254	Uncharacterized protein OS=Caenorhabditis elegans OX=6239 GN=CELE_T20D3.2 PE=1 SV=1	0	5.665	5	1	1	1	1	234	26.3	4.75	0		157.7	113	126.8	43	139.2	20.3	132.5	67.5	1.962962963	0.168901264
1235	High	Q9N5K2	DNA-directed RNA polymerases I, II, and III subunit RPABC1 OS=Caenorhabditis elegans OX=6239 GN=rpb-5 PE=3 SV=1	0	5.624	9	2	6	2	1	211	24.3	6.42	0		0	102.8	125.7	121.5	131.3	118.7	76.16666667	123.8333333	0.615074024	0.287027309
1236	High	O02220	Mitochondrial Ribosomal Protein, Large OS=Caenorhabditis elegans OX=6239 GN=mrpl-34 PE=1 SV=1	0	5.606	6	1	1	1	1	189	21.4	9.99	0		0	127.3	172.4	22.5	172.4	105.3	99.9	100.0666667	0.998334444	0.998145626
1237	High	G5EDP5	C2 domain-containing protein OS=Caenorhabditis elegans OX=6239 GN=CELE_DH11.5 PE=4 SV=1	0	5.592	4	3	6	3	1	825	91.5	6.96	0		54.3	55.5	102.3	104.8	150	133.1	70.7	129.3	0.54679041	0.046530533
1238	High	O01803	Ras-related protein rab-11.1 OS=Caenorhabditis elegans OX=6239 GN=rab-11.1 PE=1 SV=1	0	5.564	14	3	3	3	1	211	23.4	6.93	0		6.9	74.9	169.1	118.3	148.4	82.4	83.63333333	116.3666667	0.718705242	0.554051196
1239	High	Q19420	Inositol monophosphatase ttx-7 OS=Caenorhabditis elegans OX=6239 GN=ttx-7 PE=1 SV=3	0	5.558	7	1	4	1	1	285	31	5.82	0		142.3	97.3	182.7	0	108.6	69.1	140.7666667	59.23333333	2.376477209	0.112401945
1240	High	Q7JLH5	Prion-like-(Q/N-rich)-domain-bearing protein OS=Caenorhabditis elegans OX=6239 GN=pqn-70 PE=1 SV=1	0	5.539	7	1	3	1	1	243	26.1	10.86	0		220.4	159.5	163.9	0	15.4	40.8	181.2666667	18.73333333	9.676156584	0.00209287
1241	High	Q9N4N3	ER membrane protein complex subunit 4 OS=Caenorhabditis elegans OX=6239 GN=perm-3 PE=1 SV=1	0	5.529	20	2	4	2	1	174	19.3	8.44	0		130.2	144.8	117.5	79.4	52.1	76	130.8333333	69.16666667	1.891566265	0.00613642
1242	High	Q21217	Probable 4-aminobutyrate aminotransferase, mitochondrial OS=Caenorhabditis elegans OX=6239 GN=gta-1 PE=3 SV=1	0	5.528	7	2	3	2	1	483	53	8.5	0		101	188.6	65.5	71.6	173.3	0	118.3666667	81.63333333	1.449979584	0.586435617
1243	High	Q8WQA4	Chloride intracellular channel exc-4 OS=Caenorhabditis elegans OX=6239 GN=exc-4 PE=1 SV=2	0	5.518	5	1	1	1	1	290	33.7	6.54	0		0	0	0	0	0	0	0	0	999	#DIV/0!
1244	High	Q18905	GTP-binding protein cgp-1 OS=Caenorhabditis elegans OX=6239 GN=cgp-1 PE=2 SV=2	0	5.518	5	2	4	2	1	613	67.7	9.17	0		100.8	110.1	185.3	40.9	131.9	31.1	132.0666667	67.96666667	1.943109367	0.199754705
1245	High	Q8T3C8	Mitochondrial fission process protein 1 OS=Caenorhabditis elegans OX=6239 GN=mtp-18 PE=3 SV=2	0	5.507	8	1	2	1	1	166	18.8	8.92	0		0	399.1	0	0	126.2	74.8	133.0333333	67	1.985572139	0.657242029
1246	High	Q18921	SNAP (Soluble NSF Attachment Protein) homolog OS=Caenorhabditis elegans OX=6239 GN=snap-1 PE=1 SV=3	0	5.483	15	3	3	3	1	295	33.1	5.49	0		162.5	107.5	143.2	8.8	111.7	66.2	137.7333333	62.23333333	2.213176219	0.089571497
1247	High	Q9XXT5	LiPIN (Mammalian lipodystrophy associated) homolog OS=Caenorhabditis elegans OX=6239 GN=lpin-1 PE=1 SV=2	0	5.474	2	1	1	1	1	794	89.4	6.29	0		0	206.7	226.3	63.7	34	69.3	144.3333333	55.66666667	2.592814371	0.292517939
1248	High	Q20758	ADP-ribosylation factor-like protein 1 OS=Caenorhabditis elegans OX=6239 GN=arl-1 PE=3 SV=2	0	5.434	8	1	2	1	1	180	20.1	5.71	0		47.4	210.4	158.7	113.7	29.7	40.1	138.8333333	61.16666667	2.269754768	0.22992194
1249	High	O61815	RNA helicase OS=Caenorhabditis elegans OX=6239 GN=B0511.6 PE=1 SV=2	0	5.416	5	2	4	2	1	544	61.2	9	0		176.3	140.1	174.7	11	66.4	31.5	163.7	36.3	4.509641873	0.003128723
1250	High	G5ECL3	Pre-RNA processing 21 OS=Caenorhabditis elegans OX=6239 GN=prp-21 PE=1 SV=1	0	5.402	7	2	3	2	1	655	73.8	6.04	0		36.8	117.1	143.5	105.1	124.8	72.8	99.13333333	100.9	0.982490915	0.962679537
1251	High	Q22763	NEPrilysin metallopeptidase family OS=Caenorhabditis elegans OX=6239 GN=nep-22 PE=1 SV=2	0	5.399	2	1	2	1	1	798	88.5	5.36	0		103.7	125	156.8	145	69.5	0	128.5	71.5	1.797202797	0.27056613
1252	High	O17388	Transmembrane 9 superfamily member OS=Caenorhabditis elegans OX=6239 GN=tag-123 PE=1 SV=1	0	5.396	3	1	1	1	1	655	75.3	7.96	0		363.1	0	101.2	135.7	0	0	154.7666667	45.23333333	3.421518055	0.403134912
1253	High	Q94269	Carboxypeptidase OS=Caenorhabditis elegans OX=6239 GN=ctsa-2 PE=1 SV=2	0	5.391	2	2	4	2	1	2314	256.3	5.82	0		57.8	98.6	99.8	109.4	170.1	64.4	85.4	114.6333333	0.744984007	0.433279297
1254	High	Q9NF11	Hypoxanthine phosphoribosyltransferase OS=Caenorhabditis elegans OX=6239 GN=hprt-1 PE=1 SV=1	0	5.374	12	2	3	2	1	214	23.8	5.25	0		91.5	141.9	113.7	74.7	102.7	75.5	115.7	84.3	1.372479241	0.142732981
1255	High	Q27274	60 kDa SS-A/Ro ribonucleoprotein homolog OS=Caenorhabditis elegans OX=6239 GN=rop-1 PE=2 SV=1	0	5.371	3	2	5	2	1	643	72.8	6.8	0		102.7	100	112.1	31.3	124.6	129.4	104.9333333	95.1	1.10339993	0.774902614
1256	High	O45941	UPF0375 protein Y45F10C.2 OS=Caenorhabditis elegans OX=6239 GN=Y45F10C.2 PE=1 SV=1	0	5.368	15	2	5	2	1	117	12.8	4.89	0		116.5	176.7	195.9	49.9	26.4	34.6	163.0333333	36.96666667	4.410279531	0.007154983
1257	High	Q9U2F2	Carnitine Palmitoyl Transferase OS=Caenorhabditis elegans OX=6239 GN=cpt-1 PE=1 SV=3	0	5.355	5	2	4	2	1	779	89.3	8.28	0		163.7	133	143.7	33.2	102.1	24.2	146.8	53.16666667	2.761128527	0.02328961
1258	High	P34685	F-actin-capping protein subunit alpha OS=Caenorhabditis elegans OX=6239 GN=cap-1 PE=2 SV=1	0	5.353	15	3	5	3	1	282	32.2	6.44	0		156.8	128	107.4	24.2	97.3	86.3	130.7333333	69.26666667	1.887391723	0.084239906
1259	High	G5EDV0	Uncharacterized protein OS=Caenorhabditis elegans OX=6239 GN=CELE_E01G4.6 PE=1 SV=1	0	5.352	6	2	3	2	1	884	99.5	5.27	0		194.9	183.2	181.9	0	26.8	13.2	186.6666667	13.33333333	14	3.87E-05
1260	High	C0HLB3	V-type proton ATPase 16 kDa proteolipid subunit 2 OS=Caenorhabditis elegans OX=6239 GN=vha-2 PE=2 SV=1	0	5.343	7	1	11	1	1	161	16.4	8.28	0		38.7	59.7	92.2	212.4	84.9	112.1	63.53333333	136.4666667	0.465559355	0.155782587
1261	High	Q9N3D9	NADH Ubiquinone oxidoreductase Fe-S protein OS=Caenorhabditis elegans OX=6239 GN=nduf-5 PE=1 SV=1	0	5.328	13	1	3	1	1	121	14	8.57	0		87.5	200.6	191	25.2	54.4	41.5	159.7	40.36666667	3.956234517	0.032597824
1262	High	Q21115	Yeast SEC homolog OS=Caenorhabditis elegans OX=6239 GN=sec-12 PE=1 SV=2	0	5.312	7	2	6	2	1	425	46.1	7.59	0		99.6	140.3	148.9	92.8	53.1	65.4	129.6	70.43333333	1.840037861	0.03690391
1263	High	O44827	Facilitated glucose transporter protein 1 OS=Caenorhabditis elegans OX=6239 GN=fgt-1 PE=1 SV=2	0	5.307	2	1	3	1	1	510	55	8.35	0		197.8	115.3	166.3	42.7	21.4	56.4	159.8	40.16666667	3.978423237	0.010161263
1264	High	Q19680	Phosphoacetylglucosamine mutase OS=Caenorhabditis elegans OX=6239 GN=CELE_F21D5.1 PE=1 SV=1	0	5.28	6	2	3	2	1	550	61	5.48	0		199.2	122.9	169.3	52.4	7.7	48.4	163.8	36.16666667	4.529032258	0.008425963
1265	High	B2D6K9	Serine/threonine-protein phosphatase 6 regulatory subunit OS=Caenorhabditis elegans OX=6239 GN=saps-1 PE=1 SV=1	0	5.277	4	2	2	2	1	778	87.3	4.77	0		133.7	359.8	94.6	0	11.9	0	196.0333333	3.966666667	49.42016807	0.081050353
1266	High	H2KZ37	Phospholipid-transporting ATPase OS=Caenorhabditis elegans OX=6239 GN=tat-4 PE=1 SV=1	0	5.221	1	1	3	1	1	1454	164.5	5.81	0		0	0	368.9	0	0	231.1	122.9666667	77.03333333	1.596278667	0.767412258
1267	High	Q9XUC3	Uncharacterized protein OS=Caenorhabditis elegans OX=6239 GN=CELE_T28F3.5 PE=4 SV=3	0	5.217	1	2	11	1	1	1612	180.6	6.55	0		120.2	158.7	177	60	35.9	48.2	151.9666667	48.03333333	3.163775156	0.004582914
1268	High	O01578	Probable mitochondrial pyruvate carrier 2 OS=Caenorhabditis elegans OX=6239 GN=mpc-2 PE=3 SV=2	0	5.216	13	2	6	2	1	133	15.1	8.94	0		144.9	56.2	128.8	71.4	63.4	135.3	109.9666667	90.03333333	1.221399482	0.604653657
1269	High	Q336L1	Uncharacterized protein OS=Caenorhabditis elegans OX=6239 GN=B0205.13 PE=1 SV=1	0	5.195	16	1	3	1	1	99	11.6	7.65	0		117.2	215.9	152.7	48.9	41.4	23.9	161.9333333	38.06666667	4.253940455	0.014182639
1270	High	O02106	Uncharacterized protein OS=Caenorhabditis elegans OX=6239 GN=mlt-8 PE=1 SV=2	0	5.163	5	1	3	1	1	268	30.5	8.16	0		94.5	105.3	93.8	25.7	167.5	113.3	97.86666667	102.1666667	0.957911909	0.922422011
1271	High	P91243	DNaJ domain (Prokaryotic heat shock protein) OS=Caenorhabditis elegans OX=6239 GN=dnj-9 PE=1 SV=2	0	5.158	4	2	8	2	1	564	63.8	6.7	0		59.6	106.8	136.5	110.8	90.4	96.1	100.9666667	99.1	1.018836192	0.939736298
1272	High	Q9TXR7	Uncharacterized protein OS=Caenorhabditis elegans OX=6239 GN=CELE_F56B3.11 PE=1 SV=1	0	5.151	9	2	4	2	1	213	24.1	9.54	0		51.4	81.6	122.8	86.6	141.6	116	85.26666667	114.7333333	0.743172574	0.321858098
1273	High	Q9XTV4	MBF (Multiprotein bridging factor) transcriptional coactivator OS=Caenorhabditis elegans OX=6239 GN=mbf-1 PE=1 SV=1	0	5.147	21	2	7	2	1	156	17.1	9.88	0		34.8	96.7	150.4	111.9	90.1	116.2	93.96666667	106.0666667	0.885920805	0.742508534
1274	High	Q03604	Ribonucleoside-diphosphate reductase large subunit OS=Caenorhabditis elegans OX=6239 GN=rnr-1 PE=3 SV=1	0	5.144	2	1	3	1	1	788	88.9	7.34	0		168.2	173.9	167.1	40.4	31.5	18.8	169.7333333	30.23333333	5.614112459	2.98E-05
1275	High	O02086	HAlF transporter (PGP related) OS=Caenorhabditis elegans OX=6239 GN=haf-2 PE=1 SV=2	0	5.136	6	2	3	2	1	773	86.5	7.17	0		120.2	132.4	113.3	66.7	126.8	40.6	121.9666667	78.03333333	1.563007262	0.167922908
1276	High	Q22524	Uncharacterized protein OS=Caenorhabditis elegans OX=6239 GN=CELE_T16A9.5 PE=4 SV=1	0	5.135	5	1	3	1	1	322	33.1	5	0		0	0	310.4	139.5	150.1	0	103.4666667	96.53333333	1.071823204	0.954505563
1277	High	Q09486	Uncharacterized protein OS=Caenorhabditis elegans OX=6239 GN=C30G12.2 PE=1 SV=3	0	5.106	5	1	4	1	1	276	30.5	5.54	0		51.7	69.9	146.4	115.9	107.8	108.3	89.33333333	110.6666667	0.807228916	0.504571145
1278	High	Q9NAB3	Glutathione S-Transferase OS=Caenorhabditis elegans OX=6239 GN=gst-27 PE=1 SV=1	0	5.1	10	2	3	2	1	209	23.2	6.07	0		102.9	51.2	88.3	27	260.8	69.8	80.8	119.2	0.677852349	0.628952706
1279	High	O62198	Uncharacterized protein OS=Caenorhabditis elegans OX=6239 GN=CELE_F32A11.1 PE=1 SV=1	0	5.085	8	2	3	2	1	319	35.5	10.01	0	Phospho [Y264; T267]	199.2	145.8	124.3	39.6	69.2	21.9	156.4333333	43.56666667	3.590665647	0.012557714
1280	High	Q23258	Uncharacterized protein OS=Caenorhabditis elegans OX=6239 GN=CELE_ZC373.2 PE=1 SV=2	0	5.083	28	2	2	2	1	104	11.1	8.15	0		81.7	65.7	135.1	61.9	165.2	90.5	94.16666667	105.8666667	0.889483627	0.769223304
1281	High	K7ZUH9	Histone H3 OS=Caenorhabditis elegans OX=6239 GN=his-40 PE=1 SV=1	0	5.081	12	2	39	2	1	136	15.3	11.37	0		101.2	43.7	114.9	136	95.5	108.6	86.6	113.3666667	0.763892973	0.34225383
1282	High	Q7YZT6	Alpha,alpha-trehalose-phosphate synthase [UDP-forming] 1 OS=Caenorhabditis elegans OX=6239 GN=tps-1 PE=2 SV=1	0	5.077	2	2	3	2	1	1331	150.7	5.77	0		262.8	254.5	0	58.2	0	24.5	172.4333333	27.56666667	6.255139057	0.174620625
1283	High	P35602	AP-1 complex subunit mu-1-I OS=Caenorhabditis elegans OX=6239 GN=unc-101 PE=1 SV=2	0	5.058	6	2	2	2	1	422	48.2	7.47	0		146.5	161.6	128.9	20	60	83.1	145.6666667	54.36666667	2.67933783	0.011619334
1284	High	Q4W5T6	Methyltransf_11 domain-containing protein OS=Caenorhabditis elegans OX=6239 GN=CELE_H20J04.9 PE=1 SV=1	0	5.053	6	1	1	1	1	268	30.9	7.91	0		160.7	119.3	173.6	39	81.4	26	151.2	48.8	3.098360656	0.011929415
1285	High	Q9U1X6	ER membrane protein complex subunit 3 OS=Caenorhabditis elegans OX=6239 GN=emc-3 PE=1 SV=1	0	5.045	6	1	2	1	1	234	26.5	9.2	0		126.5	130.4	136	20.1	174.7	12.3	130.9666667	69.03333333	1.897151135	0.307104437
1286	High	Q20310	Uncharacterized protein OS=Caenorhabditis elegans OX=6239 GN=CELE_F42A10.5 PE=1 SV=1	0	5.036	13	2	7	2	1	272	29.1	5.68	0		73.7	63.8	81.7	169.5	100.4	111	73.06666667	126.9666667	0.575479128	0.071296765
1287	High	Q9XX18	Mitochondrial Ribosomal Protein, Large OS=Caenorhabditis elegans OX=6239 GN=mrpl-22 PE=1 SV=1	0	5.026	6	1	1	1	1	260	30.5	9.17	0		76.7	81.6	133.5	0	193.3	114.9	97.26666667	102.7333333	0.9467878	0.930632109
1288	High	Q93831	Uncharacterized protein OS=Caenorhabditis elegans OX=6239 GN=CELE_F59C6.5 PE=1 SV=1	0	5.017	7	2	3	2	1	260	31.2	6.57	0		33.4	128.2	134.4	135.8	53.7	114.4	98.66666667	101.3	0.974004607	0.951752157
1289	High	P31161	Superoxide dismutase [Mn] 1, mitochondrial OS=Caenorhabditis elegans OX=6239 GN=sod-2 PE=1 SV=1	0	5.008	5	1	2	1	1	221	24.5	7.94	0		68.8	69.7	219.5	41.5	134.1	66.4	119.3333333	80.66666667	1.479338843	0.536234007
1290	High	H2L049	Uncharacterized protein OS=Caenorhabditis elegans OX=6239 GN=CELE_F46H5.7 PE=4 SV=2	0	5.007	4	2	4	2	1	578	65	6.23	0		130.6	55	88.8	124.5	90.6	110.6	91.46666667	108.5666667	0.842493092	0.515118591
1291	High	Q21740	Yeast Enhancer of DeCapping homolog OS=Caenorhabditis elegans OX=6239 GN=edc-3 PE=1 SV=1	0	5.004	4	1	3	1	1	566	62.6	8.12	0		200	112.6	76.6	53.8	98.6	58.4	129.7333333	70.26666667	1.84629981	0.204832217
1292	High	Q9XTU9	Glutaredoxin OS=Caenorhabditis elegans OX=6239 GN=glrx-5 PE=1 SV=1	0	4.994	9	1	1	1	1	142	15.8	7.28	0		0	0	0	0	0	0	0	0	999	#DIV/0!
1293	High	P90900	Intermediate filament protein ifa-4 OS=Caenorhabditis elegans OX=6239 GN=ifa-4 PE=1 SV=3	0	4.989	3	2	7	1	1	575	66.3	6.65	0		106.6	137.9	84.7	73.9	115	82	109.7333333	90.3	1.215208564	0.384243166
1294	High	Q93425	Putative 28S ribosomal protein S5, mitochondrial OS=Caenorhabditis elegans OX=6239 GN=mrps-5 PE=3 SV=3	0	4.934	3	1	1	1	1	436	49.6	9.92	0		0	275.4	220.4	76.9	27.3	0	165.2666667	34.73333333	4.75815739	0.208342957
1295	High	Q0G819	Serine/threonine-protein phosphatase 2B catalytic subunit OS=Caenorhabditis elegans OX=6239 GN=tax-6 PE=1 SV=2	0	4.931	2	1	1	1	1	542	61.5	6.39	0		335.9	0	0	124.3	0	139.9	111.9666667	88.06666667	1.271385314	0.85232887
1296	High	Q22682	Putative sodium-dependent excitatory amino acid transporter glt-4 OS=Caenorhabditis elegans OX=6239 GN=glt-4 PE=3 SV=3	0	4.927	3	1	2	1	1	499	53.9	7.14	0		111.7	68.4	52.3	179.7	91.2	96.7	77.46666667	122.5333333	0.632208923	0.251830236
1297	High	Q21182	Uncharacterized protein OS=Caenorhabditis elegans OX=6239 GN=CELE_K03B8.6 PE=1 SV=2	0	4.914	5	2	2	2	1	331	38.4	9.73	0		77.7	110.4	71.3	126.9	94.1	119.6	86.46666667	113.5333333	0.761597181	0.159133577
1298	High	Q9XUU8	Uncharacterized protein OS=Caenorhabditis elegans OX=6239 GN=CELE_K05C4.5 PE=1 SV=3	0	4.903	5	2	7	2	1	686	76.1	7.72	0		105.4	76.7	92.1	94.1	75.5	156.3	91.4	108.6333333	0.841362381	0.540720037
1299	High	P34526	Uncharacterized protein K12H4.5 OS=Caenorhabditis elegans OX=6239 GN=K12H4.5 PE=4 SV=1	0	4.896	29	2	4	2	1	97	11.5	9.55	0		170.1	0	133.8	23.7	220.7	51.7	101.3	98.7	1.026342452	0.975746682
1300	High	O44735	SPG (Spastic paraplegia) OS=Caenorhabditis elegans OX=6239 GN=spg-20 PE=1 SV=2	0	4.837	2	1	3	1	1	476	52.4	7.02	0		58.5	78.4	72.5	178.4	71	141.2	69.8	130.2	0.53609831	0.132455227
1301	High	Q9XWP1	Uncharacterized protein OS=Caenorhabditis elegans OX=6239 GN=CELE_Y43F8C.7 PE=1 SV=1	0	4.828	7	1	2	1	1	236	26.3	6.79	0		172.2	130.6	190.2	0	107	0	164.3333333	35.66666667	4.607476636	0.031876117
1302	High	Q7KPW6	EMC Endoplasmic Membrane protein Complex (Yeast EMC) homolog OS=Caenorhabditis elegans OX=6239 GN=emc-6 PE=1 SV=1	0	4.79	20	1	3	1	1	111	12.4	7.24	0		115	84.5	124.1	26	106.4	144.1	107.8666667	92.16666667	1.17034358	0.691830291
1303	High	Q22037	Heterogeneous nuclear ribonucleoprotein A1 OS=Caenorhabditis elegans OX=6239 GN=hrp-1 PE=1 SV=1	0	4.786	3	1	2	1	1	346	36.3	8.35	0		101.9	92.3	159.5	36.5	187	22.7	117.9	82.06666667	1.436636881	0.561372339
1304	High	Q86LS4	Dauer or Aging adult Overexpression OS=Caenorhabditis elegans OX=6239 GN=dao-2 PE=1 SV=1	0	4.784	10	1	3	1	1	136	15.3	6.49	0		176	168.6	97.9	34.3	123.2	0	147.5	52.5	2.80952381	0.098880517
1305	High	Q9U1Q7	Uncharacterized protein OS=Caenorhabditis elegans OX=6239 GN=emb-4 PE=1 SV=4	0	4.77	2	2	5	2	1	1467	170.1	6.57	0		73.6	111.6	149.6	86.9	97.8	80.4	111.6	88.36666667	1.262919653	0.360495453
1306	High	G8XYY6	tRNA (guanine-N(7)-)-methyltransferase non-catalytic subunit OS=Caenorhabditis elegans OX=6239 GN=wdr-4 PE=1 SV=1	0	4.767	5	1	1	1	1	391	43.9	6.04	0		181.1	161.4	257.5	0	0	0	200	0	999	0.00241087
1307	High	O17213	Protein rogdi homolog OS=Caenorhabditis elegans OX=6239 GN=H14A12.3 PE=3 SV=2	0	4.765	10	2	2	2	1	292	32.8	8.1	0		111.2	111.2	105.8	137.3	64.9	69.6	109.4	90.6	1.207505519	0.467795967
1308	High	O16637	AP-3 complex subunit delta OS=Caenorhabditis elegans OX=6239 GN=apd-3 PE=1 SV=2	0	4.754	2	1	1	1	1	1251	139.9	6.65	0		145.9	57.5	209.1	0	187.5	0	137.5	62.5	2.2	0.381919222
1309	High	A0A061ACU2	Piezo-type mechanosensitive ion channel component OS=Caenorhabditis elegans OX=6239 GN=pezo-1 PE=1 SV=1	0	4.752	1	2	6	2	1	2442	276.6	8	0		113.1	52.4	76.2	110.3	114	133.9	80.56666667	119.4	0.674762702	0.112058564
1310	High	Q95QN2	DEAD boX helicase homolog OS=Caenorhabditis elegans OX=6239 GN=ddx-23 PE=1 SV=1	0	4.749	4	2	2	2	1	730	84.7	9.28	0		151.1	213.6	116.7	91.9	26.6	0	160.4666667	39.5	4.062447257	0.037193171
1311	High	Q22515	Uncharacterized protein OS=Caenorhabditis elegans OX=6239 GN=CELE_T14G8.3 PE=1 SV=2	0	4.744	2	2	3	2	1	921	104.6	5.24	0		155.4	187.4	178.4	9.5	41.9	27.4	173.7333333	26.26666667	6.614213198	0.000383377
1312	High	Q20769	Uncharacterized protein OS=Caenorhabditis elegans OX=6239 GN=CELE_F54D5.3 PE=1 SV=2	0	4.742	8	1	2	1	1	186	20.5	5.35	0		0	0	0	0	0	0	0	0	999	#DIV/0!
1313	High	Q19519	Related to yeast Vacuolar Protein Sorting factor OS=Caenorhabditis elegans OX=6239 GN=vps-36 PE=1 SV=2	0	4.739	7	2	2	2	1	383	42.7	6.76	0		70.6	272.7	214.4	0	16.3	26	185.9	14.1	13.18439716	0.046958048
1314	High	O18212	Protein YIPF OS=Caenorhabditis elegans OX=6239 GN=CELE_Y53C12A.3 PE=1 SV=2	0	4.724	6	1	7	1	1	270	30.1	6.01	0		129.7	118.1	112.3	125.4	72.9	41.7	120.0333333	80	1.500416667	0.183882861
1315	High	O17622	UMP-CMP kinase 1 OS=Caenorhabditis elegans OX=6239 GN=C29F7.3 PE=1 SV=1	0	4.715	20	2	2	2	1	191	21.2	5.59	0		115.8	161.1	175.2	60.2	35.2	52.4	150.7	49.26666667	3.058863329	0.006367336
1316	High	D1MN80	Enoyl-CoA Hydratase OS=Caenorhabditis elegans OX=6239 GN=ech-2 PE=1 SV=1	0	4.697	5	1	2	1	1	297	32.5	8.57	0		121.8	110.9	123.5	31.2	110.7	101.9	118.7333333	81.26666667	1.461033634	0.215243916
1317	High	Q18258	Vacuolar-sorting protein SNF8 OS=Caenorhabditis elegans OX=6239 GN=vps-22 PE=1 SV=2	0	4.697	5	1	1	1	1	269	30.3	7.17	0		174.8	148.6	158.9	45.5	23.2	49	160.7666667	39.23333333	4.097706032	0.000396215
1318	High	Q20636	Guanine nucleotide-binding protein subunit beta-2 OS=Caenorhabditis elegans OX=6239 GN=gpb-2 PE=1 SV=2	0	4.694	5	1	1	1	1	356	39.4	6.02	0		0	0	0	0	0	0	0	0	999	#DIV/0!
1319	High	Q21069	MEthylTransferase Like OS=Caenorhabditis elegans OX=6239 GN=metl-18 PE=1 SV=1	0	4.688	10	1	3	1	1	229	25.6	4.77	0		110.8	220.1	155.1	0	114	0	162	38	4.263157895	0.06645055
1320	High	O62337	RRM domain-containing protein OS=Caenorhabditis elegans OX=6239 GN=CELE_R06C1.4 PE=1 SV=1	0	4.676	18	1	1	1	1	84	9.3	5.97	0		0	0	0	0	0	0	0	0	999	#DIV/0!
1321	High	G5EEM9	Intracelllar PhosphoLipase A family OS=Caenorhabditis elegans OX=6239 GN=ipla-1 PE=1 SV=1	0	4.674	3	2	4	2	1	840	94.8	5.96	0		206.5	144.4	181.9	42.4	0	24.8	177.6	22.4	7.928571429	0.002073818
1322	High	P90747	Probable manganese-transporting ATPase catp-8 OS=Caenorhabditis elegans OX=6239 GN=catp-8 PE=3 SV=3	0	4.667	3	2	4	2	1	1178	131.9	7.42	0		155.9	100.2	98.3	76	93.9	75.7	118.1333333	81.86666667	1.442996743	0.141358035
1323	High	Q9BL27	DUF953 domain-containing protein OS=Caenorhabditis elegans OX=6239 GN=CELE_Y71H2AR.1 PE=1 SV=1	0	4.661	10	1	2	1	1	132	14.6	6.77	0		104.1	132.4	108	23.3	113.9	118.3	114.8333333	85.16666667	1.348336595	0.409031656
1324	High	Q11183	Thioredoxin domain-containing protein 9 OS=Caenorhabditis elegans OX=6239 GN=txdc-9 PE=2 SV=1	0	4.653	9	1	1	1	1	208	24.4	6.25	0		85.4	196.7	240.7	19.1	20.9	37.2	174.2666667	25.73333333	6.772020725	0.033233949
1325	High	Q8MXD9	MAP kinase kinase or Erk Kinase OS=Caenorhabditis elegans OX=6239 GN=mek-5 PE=1 SV=1	0	4.653	10	2	4	2	1	315	33.1	8.47	0		106.5	95.4	106.8	13.7	163.8	113.8	102.9	97.1	1.059732235	0.902125331
1326	High	O45298	Amino acid Transporter GlycoProtein subunit OS=Caenorhabditis elegans OX=6239 GN=atgp-2 PE=1 SV=2	0	4.623	5	2	4	2	1	647	73.3	6.4	0		148	142.7	132.9	51.6	69.8	55	141.2	58.8	2.401360544	0.000319465
1327	High	H2L086	RPAP1_N domain-containing protein OS=Caenorhabditis elegans OX=6239 GN=CELE_F56B3.4 PE=1 SV=1	0	4.62	4	2	4	2	1	632	72.2	5.27	0		192.3	140.4	159.4	36.4	67.8	3.7	164.0333333	35.96666667	4.560704356	0.005872174
1328	High	Q9UB28	Myotactin form B OS=Caenorhabditis elegans OX=6239 GN=let-805 PE=1 SV=1	0	4.603	1	2	2	2	1	4450	497.2	6.7	0		50.2	21	45.2	112.1	222.8	148.7	38.8	161.2	0.240694789	0.022303878
1329	High	G5EEG7	Smu-1 suppressor of mec-8 and unc-52 protein OS=Caenorhabditis elegans OX=6239 GN=smu-1 PE=1 SV=1	0	4.589	4	1	3	1	1	510	57.2	7.15	0		166.7	79.5	145.5	22.2	132.3	53.9	130.5666667	69.46666667	1.879558541	0.219012237
1330	High	Q8MXI1	Ubiquinol-Cytochrome c oxidoReductase complex OS=Caenorhabditis elegans OX=6239 GN=ucr-11 PE=1 SV=1	0	4.568	18	1	8	1	1	56	6.7	9.54	0		78.7	92.8	74.5	175.3	110.3	68.4	82	118	0.694915254	0.318024806
1331	High	G5EDR3	Serine/threonine-protein phosphatase 2A regulatory subunit sur-6 OS=Caenorhabditis elegans OX=6239 GN=sur-6 PE=1 SV=1	0	4.561	5	2	3	2	1	495	57	5.3	0		91.8	103.8	100.3	44	132.2	127.9	98.63333333	101.3666667	0.973035186	0.929271784
1332	High	O45873	Uncharacterized protein OS=Caenorhabditis elegans OX=6239 GN=mec-18 PE=1 SV=3	0	4.561	5	2	4	2	1	638	70	8.65	0	Acetyl [N-Term]	86	32.7	157.6	56.9	126.1	140.7	92.1	107.9	0.853568119	0.740295056
1333	High	Q9UAW2	Uncharacterized protein OS=Caenorhabditis elegans OX=6239 GN=CELE_DC2.5 PE=1 SV=4	0	4.561	7	1	1	1	1	337	37.9	7.47	0		131.6	91.6	176.1	56	128.9	15.9	133.1	66.93333333	1.988545817	0.182742556
1334	High	P34274	TIP41-like protein OS=Caenorhabditis elegans OX=6239 GN=C02C2.6 PE=3 SV=3	0	4.547	5	1	3	1	1	281	32.9	6.3	0		67.2	85.3	115.8	127.1	112.5	92.1	89.43333333	110.5666667	0.808863431	0.292260363
1335	High	Q9XU15	Phosphotransferase OS=Caenorhabditis elegans OX=6239 GN=hxk-2 PE=1 SV=1	0	4.544	4	1	1	1	1	552	61.6	6.21	0		170.3	148.8	80.7	66.4	96	37.9	133.2666667	66.76666667	1.996005991	0.10461938
1336	High	Q19866	SUppressor-of-Forked (Drosophila) homolog OS=Caenorhabditis elegans OX=6239 GN=suf-1 PE=1 SV=1	0	4.499	5	2	3	2	1	735	84.6	7.96	0		211.5	20.7	125.8	78.3	19	144.8	119.3333333	80.7	1.478727798	0.590086394
1337	High	Q21544	Uncharacterized protein OS=Caenorhabditis elegans OX=6239 GN=CELE_M153.1 PE=1 SV=2	0	4.486	4	1	1	1	1	293	30.8	7.53	0		0	94.8	144.9	129.5	73.8	156.9	79.9	120.0666667	0.665463631	0.458568213
1338	High	C5VUK2	COP9 signalosome complex subunit 6 OS=Caenorhabditis elegans OX=6239 GN=csn-6 PE=1 SV=1	0	4.456	5	1	1	1	1	431	48.1	5.85	0		126.6	102.2	136.8	22.3	128.5	83.7	121.8666667	78.16666667	1.559061834	0.249303375
1339	High	Q17489	Uncharacterized protein OS=Caenorhabditis elegans OX=6239 GN=unc-44 PE=1 SV=2	0	4.453	11	2	3	1	1	317	34.2	4.64	0		0	0	0	0	0	0	0	0	999	#DIV/0!
1340	High	A3QMB1	Protein Phosphatase, Mg2+/Mn2+ dependent OS=Caenorhabditis elegans OX=6239 GN=ppm-1.h PE=3 SV=2	0	4.453	6	2	2	2	1	540	59.8	5.68	0		117.4	125.7	141.4	98.7	52.8	64	128.1666667	71.83333333	1.784222738	0.022100002
1341	High	H2KYV1	Uncharacterized protein OS=Caenorhabditis elegans OX=6239 GN=C25H3.9 PE=1 SV=1	0	4.445	5	1	5	1	1	186	22	9.22	0		34.7	73.8	100.2	146.3	149.7	95.3	69.56666667	130.4333333	0.533350371	0.078621326
1342	High	Q95XK0	Uncharacterized protein OS=Caenorhabditis elegans OX=6239 GN=CELE_Y102A11A.5 PE=1 SV=1	0	4.436	16	1	3	1	1	132	15.2	8.56	0		263.3	181.7	76.5	0	78.5	0	173.8333333	26.16666667	6.643312102	0.069813334
1343	High	Q20719	Probable NADH dehydrogenase [ubiquinone] flavoprotein 2, mitochondrial OS=Caenorhabditis elegans OX=6239 GN=F53F4.10 PE=3 SV=1	0	4.435	8	2	13	2	1	239	26.2	7.02	0		61.7	69.4	102.4	120.7	122.8	123.1	77.83333333	122.2	0.636933988	0.023847114
1344	High	Q9XWV5	Probable 28S ribosomal protein S10, mitochondrial OS=Caenorhabditis elegans OX=6239 GN=mrps-10 PE=3 SV=1	0	4.412	12	1	2	1	1	156	17.8	9.74	0		211.3	135.6	253.1	0	0	0	200	0	999	0.00435019
1345	High	O16784	Uncharacterized protein OS=Caenorhabditis elegans OX=6239 GN=CELE_T21D12.12 PE=1 SV=1	0	4.376	7	1	1	1	1	183	20.1	7.77	0		97.4	110.1	204.5	0	134.7	53.3	137.3333333	62.66666667	2.191489362	0.222338917
1346	High	P34286	Proteasome subunit beta type-1 OS=Caenorhabditis elegans OX=6239 GN=pbs-6 PE=1 SV=2	0	4.372	5	1	7	1	1	258	28.9	5.9	0		105.2	112.2	93.8	22.7	133.7	132.4	103.7333333	96.26666667	1.077562327	0.850609916
1347	High	P34382	Fatty-acid and retinol-binding protein 1 OS=Caenorhabditis elegans OX=6239 GN=far-1 PE=3 SV=1	0.001	4.364	7	1	7	1	1	182	20.1	7.59	0		121.1	133.7	101.7	107.9	56.7	79	118.8333333	81.2	1.463464696	0.097941271
1348	High	Q95PV6	Uncharacterized protein OS=Caenorhabditis elegans OX=6239 GN=syd-9 PE=1 SV=2	0.001	4.362	2	1	5	1	1	537	58.4	7.94	0		0	88.8	88.8	177.8	115.6	129	59.2	140.8	0.420454545	0.080825737
1349	High	O16482	CYtochrome P450 family OS=Caenorhabditis elegans OX=6239 GN=cyp-33c9 PE=1 SV=1	0.001	4.362	3	1	1	1	1	496	57.6	7.28	0		58.5	119.1	138.2	0	164.9	119.3	105.2666667	94.73333333	1.111189303	0.856727326
1350	High	Q7YZG5	Tyrosine-protein phosphatase OS=Caenorhabditis elegans OX=6239 GN=CELE_Y48G9A.9 PE=1 SV=1	0.001	4.359	4	1	1	1	1	361	41.8	7.94	0		0	0	0	0	329.8	270.2	0	200	0	0.120026449
1351	High	C0Z1Y9	ANK_REP_REGION domain-containing protein OS=Caenorhabditis elegans OX=6239 GN=CELE_F40G9.17 PE=1 SV=1	0.001	4.348	17	2	3	2	1	240	26.6	6.73	0		48.4	85.3	164.2	102.7	65.3	134	99.3	100.6666667	0.986423841	0.974061764
1352	High	Q21307	Dual specificity mitogen-activated protein kinase kinase mek-1 OS=Caenorhabditis elegans OX=6239 GN=mek-1 PE=1 SV=2	0.001	4.346	8	2	4	2	1	347	39.4	6.46	0		57.6	48.6	158.5	112.3	107.5	115.6	88.23333333	111.8	0.789206917	0.541009175
1353	High	O62277	DAF-16/FOXO Controlled, germline Tumor affecting OS=Caenorhabditis elegans OX=6239 GN=dct-18 PE=1 SV=1	0.001	4.344	7	1	2	1	1	223	24.4	5.97	0		0	114.5	0	15	362.4	108.2	38.16666667	161.8666667	0.235790774	0.326035782
1354	High	Q21345	Uncharacterized protein OS=Caenorhabditis elegans OX=6239 GN=CELE_K08E7.6 PE=4 SV=2	0.001	4.336	6	1	2	1	1	315	36.5	7.36	0		189.1	110.8	150.7	0	137.2	12.2	150.2	49.8	3.016064257	0.111521125
1355	High	Q09531	Uncharacterized protein F07F6.4 OS=Caenorhabditis elegans OX=6239 GN=F07F6.4 PE=4 SV=2	0.001	4.306	8	2	3	2	1	529	57.9	7.84	0		45.7	117.1	75.1	0	240.5	121.6	79.3	120.7	0.657000829	0.598300604
1356	High	Q9BL05	RaBConnectin related OS=Caenorhabditis elegans OX=6239 GN=rbc-2 PE=1 SV=3	0.001	4.305	1	1	6	1	1	1322	145.4	7.9	0		82.8	53.8	111.8	132.2	100.3	119.1	82.8	117.2	0.706484642	0.146574569
1357	High	Q19341	3-hydroxyanthranilate 3,4-dioxygenase OS=Caenorhabditis elegans OX=6239 GN=haao-1 PE=3 SV=2	0.001	4.303	4	1	2	1	1	281	32.2	5.59	0		76	22.9	101.9	59.9	169.9	169.4	66.93333333	133.0666667	0.503006012	0.201790236
1358	High	Q9XWK3	Nuclear Pore complex Protein OS=Caenorhabditis elegans OX=6239 GN=npp-4 PE=1 SV=1	0.001	4.301	4	2	2	2	1	538	54.3	5.59	0		32.7	102.4	110.8	76.5	111.9	165.7	81.96666667	118.0333333	0.6944366	0.371300124
1359	High	G5EFX8	NOT-Like (Yeast CCR4/NOT complex component) OS=Caenorhabditis elegans OX=6239 GN=ntl-3 PE=1 SV=1	0.001	4.299	5	2	2	2	1	701	78.2	5.9	0		44.8	44.7	107.6	64	175.6	163.4	65.7	134.3333333	0.489081886	0.170139558
1360	High	Q9BKP7	Uncharacterized protein OS=Caenorhabditis elegans OX=6239 GN=C49A9.9 PE=1 SV=1	0.001	4.294	4	1	2	1	1	428	47.6	9.5	0		167.8	124.3	138.4	72.6	55.6	41.4	143.5	56.53333333	2.538325472	0.005156379
1361	High	O45903	Enoyl-[acyl-carrier-protein] reductase, mitochondrial OS=Caenorhabditis elegans OX=6239 GN=W09H1.5 PE=3 SV=1	0.001	4.294	6	1	2	1	1	344	38.2	8.84	0		199.9	156	179.8	28.1	0	36.1	178.5666667	21.4	8.34423676	0.000719947
1362	High	Q20779	Cytochrome c oxidase subunit 6A, mitochondrial OS=Caenorhabditis elegans OX=6239 GN=cox-6A PE=3 SV=1	0.001	4.282	23	2	2	2	1	128	14.7	9.54	0		51	86	174.9	61.9	166.3	59.9	103.9666667	96.03333333	1.082610205	0.883777269
1363	High	H2FLH1	Uncharacterized protein OS=Caenorhabditis elegans OX=6239 GN=CELE_F58E6.13 PE=1 SV=1	0.001	4.271	2	1	3	1	1	478	52.1	7.81	0		123.5	64.6	57.7	180.1	87.4	86.8	81.93333333	118.1	0.693762348	0.388014609
1364	High	Q95QQ4	5-Aminoimidazole-4-carboxamide ribonucleotide formylTransferase/IMP Cyclohydrolase homolog OS=Caenorhabditis elegans OX=6239 GN=atic-1 PE=1 SV=3	0.001	4.257	4	1	1	1	1	594	64.8	6.62	0		159.6	0	179.1	214.1	0	47.2	112.9	87.1	1.296211251	0.779697465
1365	High	O45168	Intermediate filament protein ifc-1 OS=Caenorhabditis elegans OX=6239 GN=ifc-1 PE=3 SV=2	0.001	4.244	5	2	3	1	1	500	55.8	7.02	0		0	351.9	248.1	0	0	0	200	0	999	0.127882658
1366	High	O44441	ATPase inhibitor mai-2, mitochondrial OS=Caenorhabditis elegans OX=6239 GN=mai-2 PE=3 SV=1	0.001	4.244	8	1	7	1	1	109	12	8.5	0		14.6	70.1	93	149.4	150.4	122.5	59.23333333	140.7666667	0.420790907	0.03105974
1367	High	Q22308	DEAD boX helicase homolog OS=Caenorhabditis elegans OX=6239 GN=ddx-19 PE=1 SV=2	0.001	4.241	2	2	3	2	1	1022	108.2	8.57	0		207.6	143.6	155.6	23.3	23	46.9	168.9333333	31.06666667	5.43776824	0.00287315
1368	High	Q9UAT3	MonoCarboxylate Transporter family OS=Caenorhabditis elegans OX=6239 GN=mct-2 PE=1 SV=2	0.001	4.191	2	1	2	1	1	544	58.5	6.84	0		0	116.9	107	143.4	121.2	111.4	74.63333333	125.3333333	0.595478723	0.259343837
1369	High	Q22161	Sidoreflexin OS=Caenorhabditis elegans OX=6239 GN=sfxn-1.5 PE=1 SV=1	0.001	4.185	6	1	3	1	1	324	35.5	9.22	0		233.4	136.1	114.9	13.7	84.1	17.8	161.4666667	38.53333333	4.190311419	0.046070828
1370	High	Q19416	DYnein Light chain (Tctex type) OS=Caenorhabditis elegans OX=6239 GN=dylt-1 PE=1 SV=2	0.001	4.152	23	1	2	1	1	106	11.9	8.34	0		278.7	169	131.1	0	11.4	9.8	192.9333333	7.066666667	27.30188679	0.013849248
1371	High	H2L0H5	Wings apart-like protein homolog 1 OS=Caenorhabditis elegans OX=6239 GN=wapl-1 PE=3 SV=1	0.001	4.143	4	2	3	1	1	748	84.3	5.31	0		169.5	112.4	90.4	55.5	57.5	114.9	124.1	75.96666667	1.633611233	0.190554876
1372	High	O61709	Uncharacterized protein OS=Caenorhabditis elegans OX=6239 GN=CELE_R119.3 PE=1 SV=2	0.001	4.133	11	1	1	1	1	253	26.5	6.34	0		0	146.1	260.5	52.5	140.9	0	135.5333333	64.46666667	2.10237849	0.454395268
1373	High	Q93233	PolyA Binding Protein (Nuclear) OS=Caenorhabditis elegans OX=6239 GN=pabp-2 PE=1 SV=1	0.001	4.11	14	1	3	1	1	205	22.6	5.94	0		151.3	129.9	140.7	10.8	114	53.3	140.6333333	59.36666667	2.36889388	0.056515925
1374	High	Q21154	MICOS complex subunit MIC27 OS=Caenorhabditis elegans OX=6239 GN=moma-1 PE=2 SV=1	0.001	4.1	17	2	2	2	1	201	22.1	7.74	0		179.8	132.7	141.2	39.1	52.9	54.3	151.2333333	48.76666667	3.101161996	0.002575159
1375	High	Q9NAH6	Ribosomal protein S6 kinase beta OS=Caenorhabditis elegans OX=6239 GN=rsks-1 PE=1 SV=2	0.001	4.1	3	1	2	1	1	550	60.4	5.94	0		203.5	147.8	139.5	63.7	15.5	30	163.6	36.4	4.494505495	0.006696194
1376	High	O16486	N-alpha-AcetylTransferase C complex subunit OS=Caenorhabditis elegans OX=6239 GN=natc-2 PE=1 SV=1	0.001	4.099	4	1	5	1	1	278	31.9	6.39	0		36.4	85.5	102	167.8	106.6	101.8	74.63333333	125.4	0.595162148	0.154628584
1377	High	Q21890	Uncharacterized protein R102.4 OS=Caenorhabditis elegans OX=6239 GN=R102.4 PE=3 SV=3	0.001	4.098	7	2	3	2	1	413	45.7	8.28	0		85.2	98.2	146.9	62.5	99.4	107.8	110.1	89.9	1.224694105	0.43616816
1378	High	Q9TYK1	Probable H/ACA ribonucleoprotein complex subunit 1-like protein OS=Caenorhabditis elegans OX=6239 GN=Y66H1A.4 PE=3 SV=2	0.001	4.068	12	2	8	2	1	244	24.6	10.93	0		112.1	110.6	122.8	95.3	88.9	70.3	115.1666667	84.83333333	1.357563851	0.022745809
1379	High	Q336L8	Probable Hsp90 co-chaperone cdc37 OS=Caenorhabditis elegans OX=6239 GN=cdc-37 PE=1 SV=1	0.001	4.052	3	1	3	1	1	403	46.7	4.98	0		77.6	97.9	63.7	110.8	115.4	134.6	79.73333333	120.2666667	0.662971175	0.030198855
1380	High	D6RYE0	Cytochrome Oxidase Assembly subunits OS=Caenorhabditis elegans OX=6239 GN=coa-1 PE=1 SV=1	0.001	4.026	11	1	1	1	1	138	15.3	6.32	0		121.3	136.1	150	0	192.6	0	135.8	64.2	2.115264798	0.330732361
1381	High	Q20728	Tubulin-specific chaperone B OS=Caenorhabditis elegans OX=6239 GN=tbcb-1 PE=1 SV=1	0.001	4.024	8	1	1	1	1	229	25.4	4.84	0		0	0	0	0	0	0	0	0	999	#DIV/0!
1382	High	Q10123	Uncharacterized protein F52C9.3 OS=Caenorhabditis elegans OX=6239 GN=F52C9.3 PE=4 SV=2	0.001	4.018	7	2	2	2	1	439	49.9	8.06	0		0	0	0	0	0	0	0	0	999	#DIV/0!
1383	High	Q19339	Fatty Acid CoA Synthetase family OS=Caenorhabditis elegans OX=6239 GN=acs-14 PE=1 SV=1	0.001	4.017	5	2	3	2	1	544	60.3	7.36	0		67.5	70.3	82.7	105.9	141.7	132.1	73.5	126.5666667	0.580721622	0.010450113
1384	High	Q967F1	Eukaryotic Initiation Factor OS=Caenorhabditis elegans OX=6239 GN=eif-1 PE=1 SV=1	0.001	4.011	9	1	5	1	1	109	12.4	8.31	0		26.4	76.1	106.8	147	122.9	120.9	69.76666667	130.2666667	0.535568066	0.071855375
1385	High	Q95XS1	TRanslocon-Associated Protein OS=Caenorhabditis elegans OX=6239 GN=trap-3 PE=1 SV=1	0.001	4.009	9	1	2	1	1	178	19.7	8.68	0		90.9	180.9	193.8	44.6	41.3	48.6	155.2	44.83333333	3.461710037	0.027206069
1386	High	Q9NAK5	C-type LECtin OS=Caenorhabditis elegans OX=6239 GN=clec-4 PE=1 SV=2	0.001	3.996	8	2	3	2	1	425	46.9	4.96	0		50.4	140.5	139.7	86.3	95.5	87.6	110.2	89.8	1.227171492	0.534324586
1387	High	Q95XI6	Uncharacterized protein OS=Caenorhabditis elegans OX=6239 GN=CELE_Y69A2AR.22 PE=1 SV=2	0.001	3.995	8	1	3	1	1	202	22.8	9.52	0		158.3	101.3	156.3	83.7	55.1	45.4	138.6333333	61.4	2.257871878	0.024411417
1388	High	Q22392	DeHydrogenases, Short chain OS=Caenorhabditis elegans OX=6239 GN=dhs-19 PE=1 SV=1	0.001	3.981	8	2	5	2	1	307	33.4	6.98	0		210.1	141.8	152.8	23.4	48.9	23	168.2333333	31.76666667	5.29590766	0.003942959
1389	High	Q9XUT9	VWFA domain-containing protein OS=Caenorhabditis elegans OX=6239 GN=CELE_K06G5.1 PE=1 SV=1	0.001	3.977	6	2	2	2	1	507	54.7	4.83	0		66.6	57.2	125.1	123.1	85.2	142.8	82.96666667	117.0333333	0.708914839	0.277802981
1390	High	A0A0S4XR43	CCAR1 homolog OS=Caenorhabditis elegans OX=6239 GN=ccar-1 PE=1 SV=1	0.001	3.97	1	1	6	1	1	1215	135.1	6.05	0		102	59.3	115.2	124.9	110.1	88.4	92.16666667	107.8	0.854978355	0.476499414
1391	High	O44145	PERMeable eggshell OS=Caenorhabditis elegans OX=6239 GN=perm-2 PE=1 SV=2	0.001	3.968	5	1	3	1	1	203	22.4	8.46	0		23.2	111.9	108.8	148.9	115.6	91.6	81.3	118.7	0.684919966	0.326487766
1392	High	Q22505	MICOS complex subunit MIC60-1 OS=Caenorhabditis elegans OX=6239 GN=immt-1 PE=2 SV=2	0.001	3.967	4	2	3	2	1	679	76	7.17	0		69.3	132	92.1	75.9	174.2	56.5	97.8	102.2	0.956947162	0.919275695
1393	High	A9UJN4	Serine/threonine protein phosphatase 2A regulatory subunit OS=Caenorhabditis elegans OX=6239 GN=pptr-2 PE=1 SV=1	0.001	3.964	4	2	2	2	1	607	69.9	6.9	0		61.7	214.7	218.3	57	18.5	29.9	164.9	35.13333333	4.693548387	0.070068123
1394	High	H2L2A8	Uridine kinase OS=Caenorhabditis elegans OX=6239 GN=CELE_F19B6.1 PE=1 SV=1	0.001	3.963	5	2	3	2	1	569	64.4	7.2	0		60.5	103.7	161.7	58.3	118.6	97.2	108.6333333	91.36666667	1.188982123	0.640389241
1395	High	Q9XUS8	TYRosinase OS=Caenorhabditis elegans OX=6239 GN=tyr-2 PE=1 SV=1	0.001	3.958	2	1	1	1	1	681	77.7	9.11	0		111.5	50.5	76.2	185	80	96.9	79.4	120.6333333	0.658192871	0.328040491
1396	High	P34342	Ran GTPase-activating protein 2 OS=Caenorhabditis elegans OX=6239 GN=ran-2 PE=4 SV=3	0.001	3.957	2	1	1	1	1	960	105.6	5.07	0		182.3	91.9	81.8	84.8	87.4	71.8	118.6666667	81.33333333	1.459016393	0.31224808
1397	High	Q9XWI1	Uncharacterized protein OS=Caenorhabditis elegans OX=6239 GN=CELE_Y54E2A.4 PE=1 SV=2	0.001	3.953	1	1	1	1	1	2017	228.2	7.01	0		0	0	0	0	0	0	0	0	999	#DIV/0!
1398	High	O01816	YTochrome B OS=Caenorhabditis elegans OX=6239 GN=cytb-5.2 PE=1 SV=1	0.001	3.951	13	1	3	1	1	141	15.6	4.7	0		201.4	168.3	197.6	32.7	0	0	189.1	10.9	17.34862385	0.00029548
1399	High	Q09509	Putative folylpolyglutamate synthase OS=Caenorhabditis elegans OX=6239 GN=F25B5.6 PE=3 SV=1	0.001	3.943	8	2	3	2	1	510	56.4	7.23	0		66.6	167.3	78.7	86.5	126.4	74.5	104.2	95.8	1.087682672	0.824127664
1400	High	A0A4V0ILI5	NOVA kh (KH) homology domain homolog OS=Caenorhabditis elegans OX=6239 GN=nova-1 PE=4 SV=1	0.001	3.932	4	1	2	1	1	417	42.6	6.25	0		189.6	165	135.5	56.5	14.8	38.6	163.3666667	36.63333333	4.459508644	0.003036708
1401	High	O44502	Conserved oligomeric Golgi complex subunit 8 OS=Caenorhabditis elegans OX=6239 GN=cogc-8 PE=3 SV=1	0.001	3.921	3	2	3	2	1	743	83.8	4.75	0		56.1	84	96.3	122.8	119.6	121.2	78.8	121.2	0.650165017	0.02370086
1402	High	A0A486WVT5	Carn_acyltransf domain-containing protein OS=Caenorhabditis elegans OX=6239 GN=CELE_T20B3.1 PE=1 SV=1	0.001	3.916	4	1	1	1	1	610	69.4	6.86	0		158.3	159.2	152	0	130.5	0	156.5	43.5	3.597701149	0.060416774
1403	High	Q9N431	Uncharacterized protein OS=Caenorhabditis elegans OX=6239 GN=CELE_Y38C1AA.7 PE=1 SV=1	0.001	3.903	16	2	4	2	1	159	16.8	5.8	0		62.4	149.3	69.8	162.5	39.8	116.2	93.83333333	106.1666667	0.883830455	0.798964699
1404	High	A0A0K3ARK6	UMP-CMP kinase OS=Caenorhabditis elegans OX=6239 GN=CELE_F40F8.1 PE=1 SV=1	0.001	3.899	7	1	1	1	1	228	25.3	7.44	0		119.5	82.5	116.6	0	196.1	85.3	106.2	93.8	1.132196162	0.841158999
1405	High	P91285	Cuticle collagen dpy-5 OS=Caenorhabditis elegans OX=6239 GN=dpy-5 PE=3 SV=1	0.001	3.894	4	1	5	1	1	284	28.2	5.03	0		61.3	89.8	103	120.9	112.7	112.3	84.7	115.3	0.734605377	0.072391869
1406	High	A0A4V0IIR6	Intermediate filament protein ifa-1 OS=Caenorhabditis elegans OX=6239 GN=ifa-1 PE=4 SV=1	0.001	3.87	3	2	6	1	1	604	69.6	6.73	0		0	99.5	117.7	123	170.5	89.4	72.4	127.6333333	0.567249935	0.272942089
1407	High	G5ED89	Deacetylase Complex Protein OS=Caenorhabditis elegans OX=6239 GN=dcp-66 PE=1 SV=2	0.001	3.864	3	2	3	2	1	724	79.4	8.84	0		29.1	83.2	91	163.3	110.4	122.9	67.76666667	132.2	0.512607161	0.062662057
1408	High	P34630	Copper homeostasis protein cutC homolog OS=Caenorhabditis elegans OX=6239 GN=cutc-1 PE=3 SV=1	0.001	3.852	8	1	1	1	1	250	27.2	5.34	0		233.7	0	366.3	0	0	0	200	0	999	0.135169147
1409	High	G5ECC1	Uncharacterized protein OS=Caenorhabditis elegans OX=6239 GN=CELE_F13G3.10 PE=1 SV=1	0.001	3.85	20	1	1	1	1	96	10.8	4.81	0		132.7	94.3	111.6	198.3	63.1	0	112.8666667	87.13333333	1.295332823	0.687856676
1410	High	Q18969	RAB family OS=Caenorhabditis elegans OX=6239 GN=rab-39 PE=1 SV=2	0.001	3.836	14	2	9	2	1	229	26	5.68	0	Phospho [T135; S137]	133	153.1	124.2	22.2	78.8	88.6	136.7666667	63.2	2.164029536	0.030346284
1411	High	O02115	Proliferating cell nuclear antigen OS=Caenorhabditis elegans OX=6239 GN=pcn-1 PE=1 SV=3	0.001	3.821	6	1	1	1	1	263	29	4.58	0		143.1	86.7	187.3	0	182.9	0	139.0333333	60.96666667	2.280481137	0.312205801
1412	High	Q20875	Pre-mRNA-splicing factor ATP-dependent RNA helicase ddx-15 OS=Caenorhabditis elegans OX=6239 GN=ddx-15 PE=3 SV=1	0.001	3.797	2	1	1	1	1	739	84.3	8.02	0		0	0	0	0	0	0	0	0	999	#DIV/0!
1413	High	Q19329	Pre-rRNA-processing protein TSR1 homolog OS=Caenorhabditis elegans OX=6239 GN=tag-151 PE=3 SV=1	0.001	3.784	2	1	1	1	1	785	89.2	5.82	0		0	0	600	0	0	0	200	0	999	0.373900966
1414	High	A7DTF0	MRG (Mortality factor-Related Gene) related OS=Caenorhabditis elegans OX=6239 GN=mrg-1 PE=1 SV=1	0.001	3.782	3	1	2	1	1	337	38.4	7.15	0		191.8	175.4	232.8	0	0	0	200	0	999	0.00030348
1415	High	Q17543	Uncharacterized protein OS=Caenorhabditis elegans OX=6239 GN=C01B10.3 PE=1 SV=2	0.001	3.775	3	1	1	1	1	402	46.1	6.25	0		121.5	105.2	152.7	0	134	86.6	126.4666667	73.53333333	1.719854941	0.272465102
1416	High	O16582	MethylTransferase modifying glutamine (Q) OS=Caenorhabditis elegans OX=6239 GN=mtq-2 PE=1 SV=3	0.001	3.774	9	1	1	1	1	221	24.5	5.22	0		0	0	0	0	0	0	0	0	999	#DIV/0!
1417	High	Q20774	DNaJ domain (Prokaryotic heat shock protein) OS=Caenorhabditis elegans OX=6239 GN=dnj-13 PE=1 SV=1	0.001	3.767	3	1	3	1	1	331	36.2	9.2	0		115.2	150	122.6	23.5	170.4	18.5	129.2666667	70.8	1.825800377	0.314987575
1418	High	O62265	Str_synth domain-containing protein OS=Caenorhabditis elegans OX=6239 GN=CELE_F57C2.5 PE=1 SV=2	0.001	3.764	4	1	7	1	1	391	43.5	8.43	0		108.6	137.1	108.3	8	137.3	100.6	118	81.96666667	1.439609597	0.414744599
1419	High	O45166	Folate-like transporter 2 OS=Caenorhabditis elegans OX=6239 GN=folt-2 PE=3 SV=1	0.001	3.757	8	2	6	2	1	424	48.9	8.31	0		73.5	89.6	114.9	123.4	86.9	111.7	92.66666667	107.3333333	0.863354037	0.415283673
1420	High	Q20595	C-terminal-binding protein 1 OS=Caenorhabditis elegans OX=6239 GN=ctbp-1 PE=1 SV=3	0.001	3.751	3	1	2	1	1	727	79.5	7.17	0		67.9	184.5	185.2	69.6	35.1	57.7	145.8666667	54.13333333	2.694581281	0.085006581
1421	High	Q19824	Conserved Edge Expressed protein OS=Caenorhabditis elegans OX=6239 GN=cee-1 PE=1 SV=1	0.001	3.748	7	1	3	1	1	362	40.8	6.07	0		0	180	153.5	0	140.8	125.7	111.1666667	88.83333333	1.251407129	0.770970628
1422	High	P34476	Probable DNA-directed RNA polymerases I and III subunit RPAC2 OS=Caenorhabditis elegans OX=6239 GN=rpac-19 PE=3 SV=1	0.001	3.744	25	2	2	2	1	144	16.6	4.51	0		57.7	96.1	121.3	71.4	194	59.6	91.7	108.3333333	0.846461538	0.740116134
1423	High	O16305	Calmodulin OS=Caenorhabditis elegans OX=6239 GN=cmd-1 PE=1 SV=3	0.001	3.716	11	1	4	1	1	149	16.8	4.22	0		195.4	178	142.9	54.7	28.9	0	172.1	27.86666667	6.175837321	0.002842402
1424	High	P34383	Fatty-acid and retinol-binding protein 2 OS=Caenorhabditis elegans OX=6239 GN=far-2 PE=3 SV=1	0.001	3.694	7	1	2	1	1	182	20	5.97	0		138	109.2	121.3	22.9	177.5	31.1	122.8333333	77.16666667	1.591792657	0.420437339
1425	High	Q19311	Probable phosphoribosylformylglycinamidine synthase OS=Caenorhabditis elegans OX=6239 GN=pfas-1 PE=3 SV=3	0.001	3.689	3	2	2	2	1	1324	146.2	5.68	0		153.6	119.8	146.4	69.8	60.4	49.9	139.9333333	60.03333333	2.330927263	0.002464038
1426	High	G5EC25	Choline/EthanolaminePhosphoTransferase OS=Caenorhabditis elegans OX=6239 GN=cept-2 PE=1 SV=1	0.001	3.686	3	1	1	1	1	424	47.4	7.68	0		183.2	131.3	113.4	45.2	113.4	13.6	142.6333333	57.4	2.484901278	0.077737671
1427	High	Q18983	Uncharacterized protein OS=Caenorhabditis elegans OX=6239 GN=CELE_D2045.2 PE=1 SV=3	0.001	3.685	1	1	2	1	1	1810	200.7	6.1	0		216.5	128.7	223.6	0	0	31.2	189.6	10.4	18.23076923	0.005130259
1428	High	Q9BL02	Homeobox protein cut-like ceh-44 OS=Caenorhabditis elegans OX=6239 GN=ceh-44 PE=3 SV=1	0.001	3.685	2	2	2	2	1	1273	143.4	6.64	0		70.9	64.3	73.5	133.2	139.2	119	69.56666667	130.4666667	0.533214103	0.000760184
1429	High	A0A1C3NSL5	Uncharacterized protein OS=Caenorhabditis elegans OX=6239 GN=CELE_ZC412.3 PE=1 SV=1	0.001	3.673	2	1	4	1	1	477	51.5	6.43	0		0	56	79.3	190.9	138.4	135.3	45.1	154.8666667	0.291218252	0.020798387
1430	High	Q21961	Associated with RAN (Nuclear import/export) function OS=Caenorhabditis elegans OX=6239 GN=ran-5 PE=1 SV=1	0.001	3.663	7	1	3	1	1	340	37.5	5.59	0		191.6	164.3	198.7	0	0	45.4	184.8666667	15.13333333	12.21585903	0.000769261
1431	High	B1V898	PON (Paraoxonase) and MEC-6 Like OS=Caenorhabditis elegans OX=6239 GN=poml-3 PE=1 SV=1	0.001	3.651	6	1	1	1	1	365	41	6.35	0		0	0	467.4	0	33.3	99.3	155.8	44.2	3.524886878	0.520221838
1432	High	Q9XXI5	NAD kinase 2, mitochondrial OS=Caenorhabditis elegans OX=6239 GN=nadk-2 PE=1 SV=1	0.001	3.617	6	1	1	1	1	492	55.4	8.46	0		149.7	171.3	278.9	0	0	0	199.9666667	0	999	0.007465858
1433	High	Q21342	Enhancer of AKt-1 null OS=Caenorhabditis elegans OX=6239 GN=eak-7 PE=1 SV=1	0.001	3.617	3	1	1	1	1	399	45.7	6.54	0		186.5	199.3	162	0	35.4	16.9	182.6	17.43333333	10.47418738	0.000384125
1434	High	P83351	Soluble NSF attachment protein 29 OS=Caenorhabditis elegans OX=6239 GN=snap-29 PE=3 SV=1	0.001	3.613	5	1	4	1	1	277	31.1	5.82	0		64	82.5	90.8	163.3	80.1	119.3	79.1	120.9	0.654259719	0.173881777
1435	High	Q11117	LAMP family protein lmp-1 OS=Caenorhabditis elegans OX=6239 GN=lmp-1 PE=2 SV=1	0.001	3.6	7	1	1	1	1	237	25.8	5.36	0		106.8	0	0	171.2	212.2	109.8	35.6	164.4	0.216545012	0.050022358
1436	High	Q17740	ALG-1 INteracting protein OS=Caenorhabditis elegans OX=6239 GN=ain-1 PE=1 SV=4	0.001	3.599	5	2	2	2	1	641	70.4	5.22	0		0	0	103.4	43.3	168.1	285.2	34.46666667	165.5333333	0.208215868	0.167693816
1437	High	H2KZJ5	GLutaRedoXin OS=Caenorhabditis elegans OX=6239 GN=glrx-3 PE=1 SV=1	0.001	3.564	11	2	3	2	1	345	38.5	5.24	0		21.8	89.3	118.4	114.3	137.9	118.3	76.5	123.5	0.619433198	0.186635514
1438	High	Q1ZXU7	Uncharacterized protein OS=Caenorhabditis elegans OX=6239 GN=CELE_F13H10.8 PE=1 SV=1	0.001	3.548	18	1	4	1	1	80	9.3	5.87	0		161.8	131.8	144.8	78.7	36.4	46.6	146.1333333	53.9	2.711193568	0.003929904
1439	High	Q21854	Influenza Virus NS1a (A) binding protein homolog OS=Caenorhabditis elegans OX=6239 GN=ivns-1 PE=1 SV=1	0.001	3.539	2	1	1	1	1	817	90.8	5.29	0		90.8	51.6	0	191.1	115.6	151	47.46666667	152.5666667	0.311120821	0.037053004
1440	High	Q9XXN4	Nucleolar GTP-binding protein 2 OS=Caenorhabditis elegans OX=6239 GN=ngp-1 PE=1 SV=2	0.001	3.538	2	1	3	1	1	651	73.3	9.47	0		45.3	56.1	27.4	135.7	83.7	251.8	42.93333333	157.0666667	0.273344652	0.086195104
1441	High	H2KZ53	ShK domain and PerOxidase domain containing protein OS=Caenorhabditis elegans OX=6239 GN=skpo-3 PE=1 SV=1	0.001	3.53	3	1	2	1	1	1000	111.8	9.6	0		188.2	70.9	194.9	0	146	0	151.3333333	48.66666667	3.109589041	0.179398196
1442	High	O01583	Serine/threonine-protein kinase mrck-1 OS=Caenorhabditis elegans OX=6239 GN=mrck-1 PE=2 SV=3	0.001	3.518	2	2	2	2	1	1592	180.6	5.55	0		148.4	53.1	100.2	80.7	103.4	114.2	100.5666667	99.43333333	1.011397922	0.970928303
1443	High	Q18943	Uncharacterized protein OS=Caenorhabditis elegans OX=6239 GN=CELE_D1054.10 PE=1 SV=1	0.001	3.513	10	1	2	1	1	188	20.6	8.84	0		171.6	109.2	202.9	0	116.3	0	161.2333333	38.76666667	4.159071367	0.061630652
1444	High	O61880	Uncharacterized protein OS=Caenorhabditis elegans OX=6239 GN=CELE_F59B1.2 PE=1 SV=1	0.001	3.512	29	2	2	2	1	161	17.7	6.87	0		70.8	118	108.1	23.4	208.4	71.2	98.96666667	101	0.979867987	0.973381773
1445	High	Q9N4I1	DyNactin Complex component OS=Caenorhabditis elegans OX=6239 GN=dnc-5 PE=1 SV=2	0.001	3.503	17	1	1	1	1	184	20.3	7.88	0		0	600	0	0	0	0	200	0	999	0.373900966
1446	High	Q21897	Uncharacterized protein OS=Caenorhabditis elegans OX=6239 GN=CELE_R105.1 PE=1 SV=3	0.001	3.489	8	1	3	1	1	185	21.2	6.54	0		220.4	160.4	219.2	0	0	0	200	0	999	0.000540869
1447	High	Q09979	DeHydrogenases, Short chain OS=Caenorhabditis elegans OX=6239 GN=dhs-6 PE=1 SV=3	0.001	3.489	4	1	3	1	1	418	45.4	8.78	0		0	0	0	0	0	0	0	0	999	#DIV/0!
1448	High	Q18409	Probable splicing factor, arginine/serine-rich 6 OS=Caenorhabditis elegans OX=6239 GN=rsp-6 PE=3 SV=1	0.001	3.485	12	1	1	1	1	179	20.5	11.74	0		43.8	100	54.8	186.9	214.5	0	66.2	133.8	0.494768311	0.386000159
1449	High	G5EGU1	EGL-30 OS=Caenorhabditis elegans OX=6239 GN=egl-30 PE=1 SV=1	0.001	3.483	4	1	2	1	1	355	41.8	5.2	0		0	117.5	112.7	124.6	143.3	101.9	76.73333333	123.2666667	0.622498648	0.311612833
1450	High	P90994	Glutathione-independent glyoxalase DJR-1.1 OS=Caenorhabditis elegans OX=6239 GN=djr-1.1 PE=1 SV=1	0.001	3.479	6	1	1	1	1	187	19.7	5.43	0		68.6	86.9	79.7	127.3	115.4	122.1	78.4	121.6	0.644736842	0.002424408
1451	High	A0A4V0IN02	Muscleblind-like protein OS=Caenorhabditis elegans OX=6239 GN=mbl-1 PE=4 SV=1	0.001	3.473	2	1	3	1	1	374	41.2	9.72	0		21.6	81.2	80.4	207.7	75	134.2	61.06666667	138.9666667	0.439433917	0.145388158
1452	High	G5EBQ3	Enhancer of Glp-One (Glp-1) OS=Caenorhabditis elegans OX=6239 GN=ego-1 PE=1 SV=1	0.001	3.47	1	1	3	1	1	1632	189.9	8.25	0		33.5	63.4	134.9	123.9	109.9	134.4	77.26666667	122.7333333	0.629549158	0.215235772
1453	High	G5EDB8	VHA-4 OS=Caenorhabditis elegans OX=6239 GN=vha-4 PE=1 SV=1	0.001	3.47	7	1	3	1	1	214	22.1	8.91	0		198.2	170.6	172.5	18	0	40.7	180.4333333	19.56666667	9.221465077	0.000402427
1454	High	O61906	Uncharacterized protein OS=Caenorhabditis elegans OX=6239 GN=CELE_T27C4.1 PE=1 SV=2	0.001	3.468	6	1	1	1	1	243	26.3	6.79	0		0	0	0	0	0	0	0	0	999	#DIV/0!
1455	High	A0A2C9C3E8	Uncharacterized protein OS=Caenorhabditis elegans OX=6239 GN=unc-68 PE=1 SV=1	0.001	3.467	1	2	4	2	1	5202	590.5	5.81	0		89.2	100	57.8	159.7	99.4	93.8	82.33333333	117.6333333	0.69991499	0.22463627
1456	High	Q22111	Methylmalonic aciduria type A homolog, mitochondrial OS=Caenorhabditis elegans OX=6239 GN=mmaa-1 PE=3 SV=2	0.001	3.467	3	1	1	1	1	399	44.2	8.76	0		115	96.6	94.5	34.2	152.6	107.2	102.0333333	98	1.041156463	0.91404575
1457	High	H2KZA2	Uncharacterized protein OS=Caenorhabditis elegans OX=6239 GN=CELE_F38A5.2 PE=1 SV=1	0.001	3.463	2	1	4	1	1	452	50.2	5.36	0		56.9	100.3	125.6	129.1	107.7	80.5	94.26666667	105.7666667	0.891270091	0.663215788
1458	High	O45110	Mitochondrial Ribosomal Protein, Large OS=Caenorhabditis elegans OX=6239 GN=mrpl-2 PE=1 SV=3	0.001	3.459	4	1	2	1	1	321	35.5	9.74	0		0	93.5	114	157.3	103.1	132.1	69.16666667	130.8333333	0.52866242	0.183765247
1459	High	P52872	Dolichyl-diphosphooligosaccharide--protein glycosyltransferase subunit dad-1 OS=Caenorhabditis elegans OX=6239 GN=dad-1 PE=3 SV=1	0.001	3.458	9	1	9	1	1	113	12.7	7.12	0		130.6	87.2	79.6	106.8	105.1	90.8	99.13333333	100.9	0.982490915	0.920730509
1460	High	G5EES6	Ubiquitin fusion degradation protein 3 homolog OS=Caenorhabditis elegans OX=6239 GN=ufd-3 PE=1 SV=1	0.001	3.456	2	1	1	1	1	860	93.9	5.64	0		27.9	19.1	85.5	45.2	93.4	328.8	44.16666667	155.8	0.283483098	0.282863414
1461	High	P91457	Nuclear Pore complex Protein OS=Caenorhabditis elegans OX=6239 GN=npp-7 PE=1 SV=1	0.001	3.453	2	1	5	1	1	1217	124	8.76	0		72.8	76.1	93	167.8	97	93.2	80.63333333	119.3333333	0.675698324	0.197283408
1462	High	Q23655	Non-specific lipid-transfer protein-like 1 OS=Caenorhabditis elegans OX=6239 GN=nlt-1 PE=4 SV=1	0.001	3.453	9	1	2	1	1	118	13.1	9.52	0		83.4	240.4	188.3	39.6	34	14.4	170.7	29.33333333	5.819318182	0.039128687
1463	High	O02208	Uncharacterized protein OS=Caenorhabditis elegans OX=6239 GN=C01A2.4 PE=1 SV=2	0.001	3.45	9	1	2	1	1	207	23.2	7.5	0		168.6	165.3	113.9	0	0	152.2	149.2666667	50.73333333	2.94218134	0.140625534
1464	High	Q2PJ97	Uncharacterized protein OS=Caenorhabditis elegans OX=6239 GN=CELE_F52E1.14 PE=1 SV=1	0.001	3.446	7	1	3	1	1	203	22.4	6.15	0		116.5	116.3	193.5	173.7	0	0	142.1	57.9	2.454231434	0.25453439
1465	High	Q9GYR2	Actin-Related Proteins OS=Caenorhabditis elegans OX=6239 GN=arp-11 PE=1 SV=2	0.001	3.434	3	1	1	1	1	384	44	6.07	0		0	0	0	0	0	0	0	0	999	#DIV/0!
1466	High	Q19714	Calcium load-activated calcium channel homolog OS=Caenorhabditis elegans OX=6239 GN=F22B5.10 PE=3 SV=1	0.001	3.43	8	1	4	1	1	186	21.3	9.69	0		198.5	204.4	155.7	13.8	27.6	0	186.2	13.8	13.49275362	0.000568337
1467	High	Q95017	SUMO-conjugating enzyme UBC9 OS=Caenorhabditis elegans OX=6239 GN=ubc-9 PE=1 SV=1	0.001	3.422	11	1	1	1	1	166	19.1	8.13	0		135.9	115.7	145.1	0	124.6	78.8	132.2333333	67.8	1.950344149	0.160096055
1468	High	Q18012	Uncharacterized protein OS=Caenorhabditis elegans OX=6239 GN=C15C7.5 PE=1 SV=1	0.001	3.421	14	1	1	1	1	125	15	6.96	0		0	196.5	234.8	0	63.3	105.4	143.7666667	56.23333333	2.556609366	0.329537502
1469	High	G5EBH7	CALUmenin (Calcium-binding protein) homolog OS=Caenorhabditis elegans OX=6239 GN=calu-1 PE=1 SV=1	0.002	3.418	6	1	1	1	1	314	36.1	4.82	0		0	113.7	0	118.7	232	135.6	37.9	162.1	0.233806292	0.074488253
1470	High	Q21601	Mitochondrial Ribosomal Protein, Small OS=Caenorhabditis elegans OX=6239 GN=mrps-34 PE=1 SV=2	0.002	3.416	5	1	1	1	1	228	26.3	9.16	0		0	120	198.4	160.8	120.8	0	106.1333333	93.86666667	1.130681818	0.878432041
1471	High	Q9BL33	Uncharacterized protein OS=Caenorhabditis elegans OX=6239 GN=CELE_Y71H2AM.4 PE=1 SV=1	0.002	3.412	9	1	3	1	1	139	16.3	9.77	0		61	59.7	132.7	155.6	71.6	119.4	84.46666667	115.5333333	0.731102135	0.415757204
1472	High	Q23445	GTP-binding protein SAR1 OS=Caenorhabditis elegans OX=6239 GN=ZK180.4 PE=3 SV=1	0.002	3.41	18	2	2	2	1	193	21.7	6.1	0		127.9	109.1	117	29.1	174.1	42.8	118	82	1.43902439	0.482380379
1473	High	Q9Y0A1	Inositol 1,4,5-trisphosphate receptor itr-1 OS=Caenorhabditis elegans OX=6239 GN=itr-1 PE=1 SV=1	0.002	3.4	0	1	1	1	1	2892	330.6	6.46	0		0	111	119.2	133	111.9	124.8	76.73333333	123.2333333	0.622667027	0.298255371
1474	High	U4PBY0	Enhancer of EfL-1 mutant phenotype OS=Caenorhabditis elegans OX=6239 GN=eel-1 PE=1 SV=1	0.002	3.391	1	2	5	2	1	4185	466.1	5.1	0	Phospho [Y2112; S2114; T2122]	0	134.4	142.2	126.5	90.3	106.7	92.2	107.8333333	0.855023184	0.757728569
1475	High	Q9TZC4	Integrin-linked protein kinase homolog pat-4 OS=Caenorhabditis elegans OX=6239 GN=pat-4 PE=1 SV=1	0.002	3.389	3	1	1	1	1	466	52.2	6.71	0		0	0	0	30.7	451.3	118	0	200	0	0.193627776
1476	High	Q9N2U6	Ragulator complex protein LAMTOR2 homolog OS=Caenorhabditis elegans OX=6239 GN=lmtr-2 PE=3 SV=1	0.002	3.383	16	1	1	1	1	124	13.2	7.34	0		153.7	102.9	101.9	70.9	93.3	77.3	119.5	80.5	1.48447205	0.100786177
1477	High	Q20140	Adenylate kinase isoenzyme 1 OS=Caenorhabditis elegans OX=6239 GN=F38B2.4 PE=2 SV=1	0.002	3.376	8	1	4	1	1	210	22.6	7.43	0		110	81.7	120	90.7	127.3	70.3	103.9	96.1	1.081165453	0.71955194
1478	High	Q23368	Yeast SEC homolog OS=Caenorhabditis elegans OX=6239 GN=sec-24.2 PE=1 SV=3	0.002	3.376	2	1	1	1	1	984	109.3	7.81	0		142.8	147.9	100.3	0	209	0	130.3333333	69.66666667	1.870813397	0.442674637
1479	High	Q95QG4	Microtubule-associated protein OS=Caenorhabditis elegans OX=6239 GN=ptl-1 PE=1 SV=1	0.002	3.372	3	1	2	1	1	458	49.9	5.1	0		56.4	83.4	95.8	192.4	66.2	105.9	78.53333333	121.5	0.646364883	0.332747834
1480	High	P34542	Uncharacterized protein R05D3.9 OS=Caenorhabditis elegans OX=6239 GN=R05D3.9/R05D3.10 PE=3 SV=3	0.002	3.367	3	1	2	1	1	646	72.6	6.74	0		217.1	75.7	61.2	0	58	188	118	82	1.43902439	0.654531143
1481	High	O16927	Signal recognition particle 14 kDa protein OS=Caenorhabditis elegans OX=6239 GN=F25G6.8 PE=3 SV=1	0.002	3.356	13	1	3	1	1	116	13.2	9.86	0		170.4	171.8	161.1	30.2	36.1	30.5	167.7666667	32.26666667	5.199380165	3.96E-06
1482	High	Q17430	SART-3/p110 homolog OS=Caenorhabditis elegans OX=6239 GN=sart-3 PE=1 SV=1	0.002	3.34	2	1	2	1	1	836	95.4	6.86	0		116	108.9	117.2	64.3	182.6	11	114.0333333	85.96666667	1.326483133	0.609849427
1483	High	Q9N425	COP9 signalosome complex subunit 3 OS=Caenorhabditis elegans OX=6239 GN=csn-3 PE=1 SV=4	0.002	3.32	4	1	2	1	1	501	55.8	6.65	0		108.3	119.8	167	68.1	84.3	52.5	131.7	68.3	1.928257687	0.034737072
1484	High	Q6A586	Uncharacterized protein OS=Caenorhabditis elegans OX=6239 GN=CELE_D1069.3 PE=1 SV=1	0.002	3.319	6	2	3	2	1	509	58	7.71	0	Acetyl [N-Term]	105.6	104.3	86.9	129.5	104.7	69.1	98.93333333	101.1	0.978569074	0.912582821
1485	High	Q09501	Intermediate filament protein ifp-1 OS=Caenorhabditis elegans OX=6239 GN=ifp-1 PE=3 SV=1	0.002	3.317	3	1	1	1	1	776	89	7.03	0		91.9	228.2	206.2	0	0	73.7	175.4333333	24.56666667	7.141112619	0.036678189
1486	High	Q17849	Heat Shock Protein OS=Caenorhabditis elegans OX=6239 GN=hsp-25 PE=1 SV=1	0.002	3.287	7	1	4	1	1	219	25.2	6.81	0		91	206.2	187.9	38.4	29.5	47	161.7	38.3	4.221932115	0.026817383
1487	High	O02040	Uncharacterized protein OS=Caenorhabditis elegans OX=6239 GN=CELE_T23C6.4 PE=1 SV=2	0.002	3.284	4	1	4	1	1	341	38.7	8.66	0		0	89.3	99.1	143.2	163.5	105	62.8	137.2333333	0.457614768	0.106749981
1488	High	H2KYP2	Na/Ca eXchangers OS=Caenorhabditis elegans OX=6239 GN=ncx-2 PE=1 SV=1	0.002	3.283	1	1	2	1	1	975	108.4	5.34	0		97.2	65.6	98.7	123.4	125.6	89.5	87.16666667	112.8333333	0.772525849	0.181889483
1489	High	O01498	Signal transducing adapter molecule 1 OS=Caenorhabditis elegans OX=6239 GN=stam-1 PE=1 SV=2	0.002	3.272	4	1	2	1	1	457	50.8	5.29	0		56.4	23.7	303.9	0	59.1	156.9	128	72	1.777777778	0.603911666
1490	High	I2HAF0	Uncharacterized protein OS=Caenorhabditis elegans OX=6239 GN=CELE_T28D6.5 PE=1 SV=1	0.002	3.272	2	1	1	1	1	824	92.6	5.17	0		346.7	253.3	0	0	0	0	200	0	999	0.12566479
1491	High	G5EEL2	PLeiotropic ReGulator (Vertebrate) homolog OS=Caenorhabditis elegans OX=6239 GN=plrg-1 PE=1 SV=1	0.002	3.269	5	2	4	2	1	494	54.7	8.38	0		175	166	155.3	32.4	9.4	61.9	165.4333333	34.56666667	4.785920926	0.001283599
1492	High	Q95X11	N-acetyltransferase domain-containing protein OS=Caenorhabditis elegans OX=6239 GN=CELE_Y38A10A.7 PE=1 SV=2	0.002	3.25	6	1	2	1	1	198	22.8	6.79	0		111.1	88.2	101.8	17.8	137	144.1	100.3666667	99.63333333	1.007360321	0.986749153
1493	High	Q18949	Uncharacterized protein OS=Caenorhabditis elegans OX=6239 GN=CELE_D1054.3 PE=1 SV=1	0.002	3.246	10	1	3	1	1	198	22.2	5.38	0		383.6	92.4	124	0	0	0	200	0	999	0.096027863
1494	High	Q09293	Embryonic developmental protein tofu-6 OS=Caenorhabditis elegans OX=6239 GN=tofu-6 PE=2 SV=2	0.002	3.246	2	1	2	1	1	367	41.1	8.37	0		192	101	187.7	34.3	63.4	21.6	160.2333333	39.76666667	4.029337804	0.019940233
1495	High	Q19433	WD_REPEATS_REGION domain-containing protein OS=Caenorhabditis elegans OX=6239 GN=CELE_F13H8.2 PE=1 SV=2	0.002	3.233	2	1	1	1	1	929	103.2	6.04	0		0	0	265.4	0	224.9	109.7	88.46666667	111.5333333	0.793185894	0.843784765
1496	High	O44444	RRM domain-containing protein OS=Caenorhabditis elegans OX=6239 GN=C02B10.4 PE=1 SV=1	0.002	3.231	10	1	1	1	1	211	23.2	9.79	0		0	109.6	282.3	0	208.1	0	130.6333333	69.36666667	1.883229217	0.59932334
1497	High	O44490	Mammalian ELKS/CAST/ERC/Rab6 interacting protein homolog OS=Caenorhabditis elegans OX=6239 GN=elks-1 PE=1 SV=2	0.002	3.229	1	1	2	1	1	836	95.4	6.64	0		156.6	224.3	219.1	0	0	0	200	0	999	0.000777182
1498	High	O16259	Stress-induced-phosphoprotein 1 OS=Caenorhabditis elegans OX=6239 GN=sti-1 PE=1 SV=1	0.002	3.226	5	1	4	1	1	320	36.9	6.99	0		37.6	22	75.9	224.6	74.7	165.2	45.16666667	154.8333333	0.291711518	0.077497226
1499	High	H2KYP1	LIN-24 (Twenty-four) Like OS=Caenorhabditis elegans OX=6239 GN=lntl-1 PE=1 SV=1	0.002	3.21	8	1	1	1	1	302	34	6.33	0		0	230.1	281.5	34.3	0	54.1	170.5333333	29.46666667	5.787330317	0.184107634
1500	High	W6RTA4	Protein clarinet OS=Caenorhabditis elegans OX=6239 GN=cla-1 PE=1 SV=2	0.002	3.208	1	2	2	2	1	8922	999.6	4.54	0		27	106.4	112.6	66.8	150.5	136.6	82	117.9666667	0.695111613	0.39541468
1501	High	H2KZA6	PID domain-containing protein OS=Caenorhabditis elegans OX=6239 GN=CELE_R148.5 PE=1 SV=1	0.002	3.2	2	1	1	1	1	528	58.5	7.27	0		188.7	140.2	139.2	42.1	36.6	53.2	156.0333333	43.96666667	3.548900682	0.00277275
1502	High	Q18680	Inorganic pyrophosphatase 1 OS=Caenorhabditis elegans OX=6239 GN=pyp-1 PE=1 SV=5	0.002	3.199	4	1	1	1	1	427	46.3	6.16	0		329.8	0	0	139.1	0	131.1	109.9333333	90.06666667	1.22057735	0.875327352
1503	High	G5EGK1	Talin OS=Caenorhabditis elegans OX=6239 GN=tln-1 PE=1 SV=1	0.002	3.187	1	1	1	1	1	2553	279	6.23	0		0	0	0	0	0	0	0	0	999	#DIV/0!
1504	High	Q95ZS5	Uncharacterized protein OS=Caenorhabditis elegans OX=6239 GN=CELE_F56A8.3 PE=1 SV=1	0.002	3.181	3	1	6	1	1	444	49.4	9.64	0		63.9	61.4	103.6	126.7	130.5	113.9	76.3	123.7	0.616814875	0.031227558
1505	High	Q10129	Probable 28S ribosomal protein S16, mitochondrial OS=Caenorhabditis elegans OX=6239 GN=mrps-16 PE=3 SV=2	0.002	3.177	14	1	1	1	1	147	16.3	9.47	0		0	0	0	0	0	0	0	0	999	#DIV/0!
1506	High	Q18994	Eukaryotic Initiation Factor OS=Caenorhabditis elegans OX=6239 GN=eif-2bepsilon PE=1 SV=1	0.002	3.164	3	2	2	2	1	666	75.5	4.97	0		13.7	117.9	93.3	205.4	85.6	84.2	74.96666667	125.0666667	0.599413646	0.381656112
1507	High	G5EBF4	Uncharacterized protein OS=Caenorhabditis elegans OX=6239 GN=CELE_T28H10.3 PE=1 SV=1	0.002	3.159	3	1	1	1	1	462	53.2	6.27	0		94.5	77.2	95.3	125.1	104.7	103	89	110.9333333	0.802283654	0.076393321
1508	High	Q9TXQ1	Poly [ADP-ribose] polymerase tankyrase OS=Caenorhabditis elegans OX=6239 GN=tank-1 PE=2 SV=1	0.002	3.147	1	1	1	1	1	2276	254.4	8.62	0		235.7	115.5	69.8	0	92.4	86.6	140.3333333	59.66666667	2.351955307	0.235301192
1509	High	O02345	Nucleotide Sugar TransPorter family OS=Caenorhabditis elegans OX=6239 GN=nstp-5 PE=1 SV=1	0.002	3.146	3	1	2	1	1	390	43	9.1	0		0	89.8	125.3	138.3	108.1	138.5	71.7	128.3	0.558846454	0.216735065
1510	High	P43510	Cathepsin B-like cysteine proteinase 6 OS=Caenorhabditis elegans OX=6239 GN=cpr-6 PE=1 SV=1	0.002	3.144	4	1	2	1	1	379	42.4	5.78	0		96.9	172.3	151.7	0	78.9	100.2	140.3	59.7	2.350083752	0.10047522
1511	High	Q09530	Probable pre-mRNA-splicing factor ATP-dependent RNA helicase mog-5 OS=Caenorhabditis elegans OX=6239 GN=mog-5 PE=1 SV=1	0.002	3.144	2	2	3	2	1	1200	135.7	8.38	0		87.4	110.8	129.8	42.3	132.9	96.7	109.3333333	90.63333333	1.206325855	0.55473758
1512	High	A0A9S2	Uncharacterized protein OS=Caenorhabditis elegans OX=6239 GN=CELE_Y38F2AR.12 PE=1 SV=2	0.002	3.129	1	1	1	1	1	1257	137.5	5.96	0		220.4	229.8	149.8	0	0	0	200	0	999	0.00137416
1513	High	P41877	Chromatin-remodeling complex ATPase chain isw-1 OS=Caenorhabditis elegans OX=6239 GN=isw-1 PE=1 SV=2	0.002	3.12	2	2	2	2	1	1009	116.6	7.31	0		68.1	84.9	155.9	124.6	154.2	12.4	102.9666667	97.06666667	1.060782967	0.91327934
1514	High	A0A061AD00	Disco-Interacting Protein 2 homolog OS=Caenorhabditis elegans OX=6239 GN=dip-2 PE=1 SV=1	0.002	3.112	1	1	1	1	1	1681	182.7	8.18	0		0	164	101.6	110.6	74	149.8	88.53333333	111.4666667	0.794258373	0.685141206
1515	High	Q9XUT0	DreBriN 1/DreBriN-like (Where Drebrin is from Developmentally REgulated BRaIN protein) family homolog OS=Caenorhabditis elegans OX=6239 GN=dbn-1 PE=1 SV=1	0.002	3.108	3	1	2	1	1	643	71.9	5.44	0		69	59.3	102.3	74.8	144.4	150.3	76.86666667	123.1666667	0.624086604	0.167765838
1516	High	O01756	Uncharacterized protein OS=Caenorhabditis elegans OX=6239 GN=CELE_F55A12.5 PE=1 SV=2	0.002	3.106	3	1	2	1	1	835	94	4.72	0		127.8	145.1	118.9	75.5	76.3	56.4	130.6	69.4	1.88184438	0.003708191
1517	High	Q9XWV0	Transmembrane protein 33 homolog OS=Caenorhabditis elegans OX=6239 GN=npp-25 PE=3 SV=1	0.002	3.095	8	1	3	1	1	271	29.6	9.11	0		258.9	0	241.4	44.1	22.2	33.4	166.7666667	33.23333333	5.018054162	0.186171554
1518	High	P34314	Serine/threonine-protein kinase tousled-like 1 OS=Caenorhabditis elegans OX=6239 GN=tlk-1 PE=1 SV=3	0.002	3.049	2	1	2	1	1	965	109.2	7.9	0		254.2	167.2	128.1	0	15.1	35.4	183.1666667	16.83333333	10.88118812	0.012612642
1519	High	Q8MQB5	Regulator of Microtubule Dynamics OS=Caenorhabditis elegans OX=6239 GN=rmd-2 PE=1 SV=2	0.002	3.047	4	1	2	1	1	378	42.5	6.04	0		168.3	51.7	36.4	71.3	142.4	130	85.46666667	114.5666667	0.745999418	0.56989557
1520	High	O02266	ALdehyde deHydrogenase OS=Caenorhabditis elegans OX=6239 GN=alh-7 PE=1 SV=2	0.002	3.04	3	1	3	1	1	493	53	7.01	0		170.5	112.5	171.4	22.1	103.1	20.4	151.4666667	48.53333333	3.120879121	0.037298441
1521	High	Q11073	Uncharacterized protein B0416.5 OS=Caenorhabditis elegans OX=6239 GN=B0416.5 PE=4 SV=1	0.002	3.036	5	1	2	1	1	507	55.1	7.15	0		176	129	122.4	47.7	101.3	23.6	142.4666667	57.53333333	2.476245655	0.040718061
1522	High	Q22703	Transcription factor dpl-1 OS=Caenorhabditis elegans OX=6239 GN=dpl-1 PE=1 SV=2	0.002	3.026	3	1	1	1	1	598	67.9	9.2	0		325.2	161.9	112.9	0	0	0	200	0	999	0.03565315
1523	High	Q21810	Uncharacterized protein OS=Caenorhabditis elegans OX=6239 GN=CELE_R07E3.1 PE=1 SV=1	0.002	3.023	8	2	2	2	1	402	45.7	6.44	0		108.5	107.3	107	28	145.7	103.6	107.6	92.43333333	1.164082221	0.68237835
1524	High	Q20660	Heat Shock Protein OS=Caenorhabditis elegans OX=6239 GN=hsp-17 PE=1 SV=1	0.002	3.017	6	1	2	1	1	149	17.6	6.7	0		178.6	146.1	145.9	45.2	45	39.2	156.8666667	43.13333333	3.636785162	0.00050143
1525	High	Q9TZI1	Ceramide kinase 1 OS=Caenorhabditis elegans OX=6239 GN=cerk-1 PE=3 SV=1	0.002	3.011	2	1	1	1	1	549	62.4	8.95	0		120.8	106	98.9	29.6	129.4	115.4	108.5666667	91.46666667	1.186953353	0.619880105
1526	High	H2L0A8	Uncharacterized protein OS=Caenorhabditis elegans OX=6239 GN=CELE_H05C05.1 PE=1 SV=1	0.002	3.005	1	1	3	1	1	889	96.2	9.36	0		142.9	125.4	122.6	66.6	112.3	30.2	130.3	69.7	1.869440459	0.069327802
1527	High	O16999	Zinc finger protein ZPR1 homolog OS=Caenorhabditis elegans OX=6239 GN=W03F9.1 PE=3 SV=2	0.002	3.004	2	1	1	1	1	455	50.9	4.67	0		206	137.9	176.3	9.5	13.4	56.9	173.4	26.6	6.518796992	0.004132261
1528	High	Q9N306	Bms1-type G domain-containing protein OS=Caenorhabditis elegans OX=6239 GN=CELE_Y61A9LA.10 PE=1 SV=4	0.002	2.998	2	1	2	1	1	1055	120.4	6.65	0		184.1	0	415.9	0	0	0	200	0	999	0.171808792
1529	High	Q9U3F4	Zyxin OS=Caenorhabditis elegans OX=6239 GN=zyx-1 PE=1 SV=1	0.002	2.995	8	2	4	2	1	603	66.7	8.31	0		105.5	148.8	150.5	23.3	89.5	82.3	134.9333333	65.03333333	2.074833419	0.052552604
1530	High	H2FLM3	WD40 and FYVE domain protein OS=Caenorhabditis elegans OX=6239 GN=wdfy-3 PE=1 SV=1	0.002	2.987	1	2	2	2	1	3358	374.8	6.8	0		0	101.6	73	161.8	132.8	130.8	58.2	141.8	0.410437236	0.058574059
1531	High	G5EFV4	HMG OS=Caenorhabditis elegans OX=6239 GN=hmg-1.1 PE=1 SV=1	0.002	2.97	14	1	2	1	1	95	10.6	10.23	0		57.4	80.2	97.4	163.8	147.2	54	78.33333333	121.6666667	0.643835616	0.296007165
1532	High	Q9N4X8	Glutathione S-transferase P 10 OS=Caenorhabditis elegans OX=6239 GN=gst-10 PE=1 SV=3	0.002	2.961	5	1	1	1	1	210	24.8	5.71	0		105.7	89.7	130.6	13.1	145.1	115.8	108.6666667	91.33333333	1.189781022	0.699336102
1533	High	Q9XWZ2	Acyl-CoA dehydrogenase family member 11 OS=Caenorhabditis elegans OX=6239 GN=acdh-11 PE=1 SV=1	0.002	2.958	2	1	1	1	1	617	68.2	8.27	0		0	0	0	0	0	0	0	0	999	#DIV/0!
1534	High	Q7YTL5	Uncharacterized protein OS=Caenorhabditis elegans OX=6239 GN=CELE_K11D2.5 PE=1 SV=2	0.002	2.947	4	1	1	1	1	348	39.9	8.56	0		277.7	0	70.3	252	0	0	116	84	1.380952381	0.800227211
1535	High	Q21828	Probable mitochondrial pyruvate carrier 1 OS=Caenorhabditis elegans OX=6239 GN=mpc-1 PE=3 SV=2	0.002	2.937	11	1	4	1	1	137	15.8	9.03	0		81.7	102.9	74.3	166.5	70.4	104.1	86.3	113.6666667	0.759237537	0.405018128
1536	High	Q19973	C.Elegans Chromodomain protein OS=Caenorhabditis elegans OX=6239 GN=cec-5 PE=1 SV=1	0.002	2.928	3	1	1	1	1	374	42.3	6.52	0		262.8	118.4	218.8	0	0	0	200	0	999	0.009444917
1537	High	Q22624	Uncharacterized protein OS=Caenorhabditis elegans OX=6239 GN=CELE_T21B10.3 PE=1 SV=3	0.002	2.921	1	1	1	1	1	1184	137.1	6.51	0		0	124.6	219.4	0	0	256.1	114.6666667	85.36666667	1.343225303	0.796689338
1538	High	B2D6M2	Protein lin-61 OS=Caenorhabditis elegans OX=6239 GN=lin-61 PE=1 SV=1	0.002	2.914	2	1	1	1	1	612	70.9	5.21	0		256.2	157.4	121.4	44.8	0	20.2	178.3333333	21.66666667	8.230769231	0.02081138
1539	High	P41996	Chondroitin proteoglycan-2 OS=Caenorhabditis elegans OX=6239 GN=cpg-2 PE=1 SV=3	0.002	2.913	3	1	3	1	1	524	53.6	3.93	0		127.7	114.1	223.4	0	71.1	63.7	155.0666667	44.93333333	3.451038576	0.055380196
1540	High	P55954	Cytochrome c oxidase subunit 5A, mitochondrial OS=Caenorhabditis elegans OX=6239 GN=cox-5A PE=1 SV=2	0.002	2.907	9	1	2	1	1	174	20.1	6.21	0		116.5	179.3	176.9	49.5	35.3	42.6	157.5666667	42.46666667	3.710361068	0.005349104
1541	High	O61967	Protein lap1 OS=Caenorhabditis elegans OX=6239 GN=let-413 PE=1 SV=3	0.002	2.904	5	2	2	2	1	699	77.3	5.83	0		0	169.3	127.3	15.5	188.8	99.1	98.86666667	101.1333333	0.977587343	0.976187229
1542	High	O44995	AMP_N domain-containing protein OS=Caenorhabditis elegans OX=6239 GN=CELE_K12C11.1 PE=1 SV=2	0.002	2.899	3	1	2	1	1	498	55.6	6.24	0		54.1	19.8	157.5	79.8	112.3	176.6	77.13333333	122.9	0.627610523	0.413647227
1543	High	P34445	Uncharacterized protein F54C8.7 OS=Caenorhabditis elegans OX=6239 GN=F54C8.7 PE=4 SV=3	0.002	2.896	5	1	1	1	1	307	33.9	5.77	0		0	212.8	255.7	131.5	0	0	156.1666667	43.83333333	3.562737643	0.281864371
1544	High	Q9N5R9	FACT complex subunit spt-16 OS=Caenorhabditis elegans OX=6239 GN=spt-16 PE=3 SV=1	0.002	2.894	1	1	4	1	1	1030	116.8	5.77	0		128.5	76.7	57.1	55	147.3	135.3	87.43333333	112.5333333	0.776954976	0.523630579
1545	High	P90919	Uncharacterized protein OS=Caenorhabditis elegans OX=6239 GN=CELE_K07A12.1 PE=1 SV=3	0.002	2.887	3	1	1	1	1	647	74.9	5.59	0		85.3	82.4	78.3	155.2	104.9	93.9	82	118	0.694915254	0.130701307
1546	High	Q18799	COLlagen OS=Caenorhabditis elegans OX=6239 GN=col-119 PE=1 SV=1	0.002	2.878	3	1	1	1	1	289	29	8.72	0		0	59.8	136.9	218.9	83	101.4	65.56666667	134.4333333	0.487726258	0.301894814
1547	High	Q9XVS9	DeHydrogenases, Short chain OS=Caenorhabditis elegans OX=6239 GN=dhs-22 PE=1 SV=1	0.002	2.875	9	1	2	1	1	333	37.2	8.75	0		118.5	103	152.7	92.4	94.4	39.1	124.7333333	75.3	1.65648517	0.101294638
1548	High	Q19317	Putative neurobeachin homolog OS=Caenorhabditis elegans OX=6239 GN=sel-2 PE=2 SV=3	0.002	2.868	0	1	2	1	1	2507	281	5.91	0		42.8	64.5	83.6	159.1	118.3	131.7	63.63333333	136.3666667	0.466634075	0.012418038
1549	High	A0A0K3ASH9	Uncharacterized protein OS=Caenorhabditis elegans OX=6239 GN=CELE_Y50D4B.4 PE=1 SV=1	0.002	2.864	4	1	1	1	1	791	90.4	5.35	0		213	0	387	0	0	0	200	0	999	0.148431997
1550	High	Q19766	Mitochondrial import receptor subunit TOM20 homolog OS=Caenorhabditis elegans OX=6239 GN=tomm-20 PE=1 SV=1	0.002	2.858	11	1	3	1	1	188	20.4	4.67	0		0	85.1	98.2	67.8	209.6	139.2	61.1	138.8666667	0.439990398	0.203537096
1551	High	Q18965	Dynamin-type G domain-containing protein OS=Caenorhabditis elegans OX=6239 GN=eat-3 PE=1 SV=3	0.002	2.855	2	1	1	1	1	964	110.2	8.05	0		140.8	96.2	70.7	105.4	97.4	89.5	102.5666667	97.43333333	1.052685597	0.818853996
1552	High	Q9U300	Pyruvate Dehydrogenase Phosphatase Regulatory subunit OS=Caenorhabditis elegans OX=6239 GN=pdpr-1 PE=1 SV=2	0.002	2.834	2	1	4	1	1	855	94.9	6.55	0	Phospho [T579]	56.2	99.7	82.7	138.8	68.5	154.1	79.53333333	120.4666667	0.660210293	0.23409368
1553	High	P46559	Choline kinase B2 OS=Caenorhabditis elegans OX=6239 GN=ckb-2 PE=1 SV=2	0.002	2.826	5	2	2	2	1	369	42.2	6.13	0		118.4	120.8	124.9	87.6	85.5	62.9	121.3666667	78.66666667	1.54279661	0.006291151
1554	High	P34525	Probable signal peptidase complex subunit 3 OS=Caenorhabditis elegans OX=6239 GN=spcs-3 PE=1 SV=1	0.002	2.819	11	1	2	1	1	180	20.7	8.57	0		199.8	120.5	204.3	30.9	0	44.5	174.8666667	25.13333333	6.957559682	0.007745405
1555	High	O17731	N-acetyltransferase domain-containing protein OS=Caenorhabditis elegans OX=6239 GN=CELE_D2023.4 PE=1 SV=1	0.002	2.812	5	1	3	1	1	160	18.6	6.2	0		117.2	169.6	100.7	28.4	99.2	84.9	129.1666667	70.83333333	1.823529412	0.123527297
1556	High	Q966I8	Proteasome subunit beta OS=Caenorhabditis elegans OX=6239 GN=pbs-1 PE=1 SV=2	0.002	2.789	6	1	1	1	1	242	26.4	7.37	0		70.3	85.5	156.6	130	48.8	108.8	104.1333333	95.86666667	1.086230876	0.829818018
1557	High	Q17557	SCO (Yeast Suppressor of Cytochrome Oxidase deficiency) homolog OS=Caenorhabditis elegans OX=6239 GN=sco-1 PE=1 SV=1	0.002	2.777	4	1	1	1	1	312	35.6	8.35	0		44	100.1	124.7	139.8	93.1	98.3	89.6	110.4	0.811594203	0.50000868
1558	High	Q965W1	Fatty acid-binding protein homolog 9 OS=Caenorhabditis elegans OX=6239 GN=lbp-9 PE=3 SV=1	0.002	2.774	9	1	2	1	1	152	16.9	7.77	0		89.7	121.3	107.4	66.6	150	65	106.1333333	93.86666667	1.130681818	0.699094095
1559	High	Q21754	Phosphoinositide phospholipase C OS=Caenorhabditis elegans OX=6239 GN=plc-4 PE=1 SV=1	0.002	2.768	2	1	2	1	1	751	85.8	6.4	0		201.7	241.9	156.3	0	0	0	199.9666667	0	999	0.001270287
1560	High	O17883	Steroidogenic acute regulatory-like protein 1 OS=Caenorhabditis elegans OX=6239 GN=strl-1 PE=3 SV=2	0.002	2.765	8	1	1	1	1	259	29.1	6.65	0		0	86.3	513.7	0	0	0	200	0	999	0.276391177
1561	High	Q09936	Uncharacterized protein C53C9.2 OS=Caenorhabditis elegans OX=6239 GN=C53C9.2 PE=3 SV=2	0.002	2.764	5	1	1	1	1	397	44.8	4.65	0		144.6	98.2	0	0	158.1	199	80.93333333	119.0333333	0.679921591	0.634468157
1562	High	Q94050	Small Nuclear RNA (snRNA) Associated protein OS=Caenorhabditis elegans OX=6239 GN=sna-2 PE=1 SV=1	0.002	2.76	1	1	1	1	1	663	74.7	5.5	0		90.1	218.3	188.2	32.1	27.1	44.2	165.5333333	34.46666667	4.80270793	0.028368531
1563	High	Q27473	Annexin OS=Caenorhabditis elegans OX=6239 GN=nex-3 PE=1 SV=1	0.002	2.759	3	1	3	1	1	317	36.1	8.51	0		192.8	234.8	172.4	0	0	0	200	0	999	0.000404004
1564	High	Q9U2M8	Coiled-coil and C2 domain-containing protein 1-like OS=Caenorhabditis elegans OX=6239 GN=Y37H9A.3 PE=3 SV=2	0.002	2.751	2	1	2	1	1	792	85.4	8.82	0		155.2	112.6	156.2	41.4	134.7	0	141.3333333	58.7	2.407722885	0.122771957
1565	High	A0A0K3ASH2	Phosphatidylethanolamine-binding protein homolog F40A3.3 OS=Caenorhabditis elegans OX=6239 GN=CELE_F40A3.3 PE=1 SV=1	0.003	2.738	8	1	2	1	1	226	24.8	9	0		113.9	138.6	150.2	0	197.4	0	134.2333333	65.8	2.040020263	0.362662949
1566	High	Q9N3D0	Signal peptidase complex catalytic subunit SEC11 OS=Caenorhabditis elegans OX=6239 GN=sec-11 PE=1 SV=1	0.003	2.734	7	1	2	1	1	183	20.6	8.12	0		112.9	89.6	176.1	81.7	96.6	43.1	126.2	73.8	1.7100271	0.159459076
1567	High	G5EC09	Choline/EthanolaminePhosphoTransferase OS=Caenorhabditis elegans OX=6239 GN=cept-1 PE=1 SV=1	0.003	2.73	4	1	2	1	1	394	44.4	6.81	0		115	236.2	219.4	0	0	29.5	190.2	9.833333333	19.34237288	0.009991784
1568	High	A0A1I6CMA1	Protein kinase domain-containing protein OS=Caenorhabditis elegans OX=6239 GN=CELE_T22B11.4 PE=1 SV=1	0.003	2.727	3	1	13	1	1	892	99	4.67	0		53.9	59.5	63.4	108	151.6	163.7	58.93333333	141.1	0.417670683	0.008683164
1569	High	G5EFT4	Aminopeptidase ltah-1.1 OS=Caenorhabditis elegans OX=6239 GN=ltah-1.1 PE=1 SV=1	0.003	2.715	3	1	1	1	1	609	68.2	5.72	0		57	200.4	228.9	42.1	42.4	29.1	162.1	37.86666667	4.280809859	0.080449952
1570	High	Q19264	Putative deoxyribose-phosphate aldolase OS=Caenorhabditis elegans OX=6239 GN=F09E5.3 PE=3 SV=1	0.003	2.715	7	1	1	1	1	303	33.1	7.4	0		295.4	177.3	0	28.9	80.2	18.1	157.5666667	42.4	3.716194969	0.26055071
1571	High	Q95QG1	Malectin domain-containing protein OS=Caenorhabditis elegans OX=6239 GN=CELE_F44E2.10 PE=1 SV=1	0.003	2.715	4	1	1	1	1	304	33.9	4.77	0		179	127.8	145.8	0	147.4	0	150.8666667	49.13333333	3.070556309	0.118750755
1572	High	A0A486WY26	Uncharacterized protein OS=Caenorhabditis elegans OX=6239 GN=CELE_F56C9.10 PE=1 SV=1	0.003	2.712	1	1	3	1	1	1035	112.6	6.19	0		87.3	104.4	81.1	98.7	126.7	101.8	90.93333333	109.0666667	0.833740831	0.182987452
1573	High	H2KZX7	Uncharacterized protein OS=Caenorhabditis elegans OX=6239 GN=CELE_Y34B4A.4 PE=1 SV=1	0.003	2.708	2	1	1	1	1	877	100.6	6.73	0		75.1	71.7	131.3	0	139.6	182.3	92.7	107.3	0.863932898	0.814720787
1574	High	Q93805	TransThyretin-Related family domain OS=Caenorhabditis elegans OX=6239 GN=ttr-31 PE=1 SV=1	0.003	2.702	13	1	1	1	1	148	16.7	4.98	0		182.9	72.3	109.3	0	183.3	52.2	121.5	78.5	1.547770701	0.535306208
1575	High	Q27488	Proteasome subunit alpha type-2 OS=Caenorhabditis elegans OX=6239 GN=pas-2 PE=1 SV=1	0.003	2.702	5	1	1	1	1	231	25.3	6.05	0		0	0	267.6	46.7	0	285.7	89.2	110.8	0.805054152	0.871849918
1576	High	P48053	Uncharacterized protein C05D11.1 OS=Caenorhabditis elegans OX=6239 GN=C05D11.1 PE=4 SV=2	0.003	2.701	1	1	1	1	1	995	111.2	5.59	0		0	0	0	0	0	0	0	0	999	#DIV/0!
1577	High	Q93650	Putative glutaminase 3 OS=Caenorhabditis elegans OX=6239 GN=glna-3 PE=3 SV=2	0.003	2.69	3	1	1	1	1	583	66.3	5.97	0		213.5	233.4	153.1	0	0	0	200	0	999	0.001159225
1578	High	G5EC31	Multifunctional fusion protein OS=Caenorhabditis elegans OX=6239 GN=alh-6 PE=1 SV=1	0.003	2.688	4	1	1	1	1	563	61.7	8.28	0		203.8	164.5	138.3	0	0	93.5	168.8666667	31.16666667	5.418181818	0.019593899
1579	High	Q9BLB6	Probable U2 small nuclear ribonucleoprotein A' OS=Caenorhabditis elegans OX=6239 GN=mog-2 PE=1 SV=1	0.003	2.679	9	1	1	1	1	253	28.8	7.93	0		82.5	120.6	116.8	0	169.8	110.2	106.6333333	93.33333333	1.1425	0.807836977
1580	High	P30628	Probable V-type proton ATPase 116 kDa subunit a OS=Caenorhabditis elegans OX=6239 GN=unc-32 PE=2 SV=3	0.003	2.67	3	2	2	2	1	905	103.3	5.83	0		64	69.9	81.9	137.3	126.3	120.7	71.93333333	128.1	0.561540463	0.001439225
1581	High	O61848	CaLponIn-liKe proteins OS=Caenorhabditis elegans OX=6239 GN=clik-3 PE=1 SV=2	0.003	2.658	7	1	1	1	1	202	22.8	8.38	0		35.1	0	96.1	62.9	270.5	135.5	43.73333333	156.3	0.279803796	0.168193667
1582	High	Q22078	Nuclear pore complex protein Nup85 OS=Caenorhabditis elegans OX=6239 GN=npp-2 PE=1 SV=1	0.003	2.643	3	1	2	1	1	598	68	5.26	0		0	0	600	0	0	0	200	0	999	0.373900966
1583	High	O45503	Metaxin-1 homolog OS=Caenorhabditis elegans OX=6239 GN=mtx-1 PE=1 SV=1	0.003	2.641	8	1	3	1	1	312	35.3	6.05	0		163.5	218.7	204.4	0	0	13.4	195.5333333	4.466666667	43.7761194	0.000367939
1584	High	A0A4V0IJP4	Uncharacterized protein OS=Caenorhabditis elegans OX=6239 GN=CELE_Y71F9AL.12 PE=4 SV=1	0.003	2.638	4	1	1	1	1	299	33.3	4.51	0		0	0	0	0	0	0	0	0	999	#DIV/0!
1585	High	O62103	PeRoXisome assembly factor OS=Caenorhabditis elegans OX=6239 GN=prx-11 PE=1 SV=1	0.003	2.635	12	1	2	1	1	214	23.9	9.74	0		215.4	85.8	87.6	21.6	107.4	82.2	129.6	70.4	1.840909091	0.30103711
1586	High	Q18093	Uncharacterized protein OS=Caenorhabditis elegans OX=6239 GN=C18E9.2 PE=1 SV=2	0.003	2.628	6	1	1	1	1	364	41.7	6.28	0		143.9	142.3	147.8	0	166.1	0	144.6666667	55.36666667	2.612883805	0.182216077
1587	High	H2KYX9	Uncharacterized protein OS=Caenorhabditis elegans OX=6239 GN=C23H5.8 PE=1 SV=1	0.004	2.611	6	1	3	1	1	203	22.1	4.93	0		41.9	68	82.8	75.5	187	144.8	64.23333333	135.7666667	0.47311564	0.107774346
1588	High	Q22470	Mitochondrial Ribosomal Protein, Small OS=Caenorhabditis elegans OX=6239 GN=mrps-18b PE=1 SV=1	0.004	2.59	7	1	1	1	1	238	28	9.22	0		109.4	67.4	88.2	13.9	159.7	161.3	88.33333333	111.6333333	0.791280979	0.6675933
1589	High	Q9XXL6	Methyltransf_21 domain-containing protein OS=Caenorhabditis elegans OX=6239 GN=CELE_ZK1025.3 PE=1 SV=1	0.004	2.588	3	1	1	1	1	338	39.7	5.87	0		81.5	130.8	145.1	0	142.4	100.3	119.1333333	80.9	1.472599918	0.456437206
1590	High	Q9XVJ3	Quinoid DihydroPteridine Reductase OS=Caenorhabditis elegans OX=6239 GN=qdpr-1 PE=1 SV=1	0.004	2.587	6	1	1	1	1	236	24.7	7.05	0		53.6	75.4	74.8	166.2	153.5	76.6	67.93333333	132.1	0.514256876	0.090539796
1591	High	G5EFJ3	DUF1768 domain-containing protein OS=Caenorhabditis elegans OX=6239 GN=C08E8.4 PE=1 SV=1	0.004	2.587	5	1	4	1	1	209	24.4	6.3	0		164.9	54.8	104.2	122	37.5	116.7	107.9666667	92.06666667	1.172700941	0.72397864
1592	High	G5EGR8	tRNA (adenine(58)-N(1))-methyltransferase catalytic subunit TRMT61A OS=Caenorhabditis elegans OX=6239 GN=CELE_W02A11.1 PE=1 SV=1	0.004	2.587	4	1	1	1	1	312	34.3	7.27	0		0	0	0	0	0	0	0	0	999	#DIV/0!
1593	High	Q9GSX9	Synembryn OS=Caenorhabditis elegans OX=6239 GN=ric-8 PE=1 SV=1	0.005	2.567	2	1	1	1	1	566	63.4	5.36	0		179.7	187.2	157.3	29.2	0	46.6	174.7333333	25.26666667	6.915567282	0.000784243
1594	High	Q9BIB7	HnRNP F homolog OS=Caenorhabditis elegans OX=6239 GN=hrpf-1 PE=1 SV=1	0.005	2.561	2	1	1	1	1	549	61.7	6.77	0		0	97.5	93.4	172.8	102.8	133.5	63.63333333	136.3666667	0.466634075	0.126196689
1595	High	Q21504	DAO domain-containing protein OS=Caenorhabditis elegans OX=6239 GN=CELE_M04B2.4 PE=1 SV=1	0.005	2.56	3	1	1	1	1	527	60	7.69	0		139.9	52.7	93.4	95.8	128.6	89.6	95.33333333	104.6666667	0.910828025	0.755174085
1596	High	Q9U2M7	Bis(5'-nucleosyl)-tetraphosphatase [asymmetrical] OS=Caenorhabditis elegans OX=6239 GN=ndx-4 PE=1 SV=1	0.005	2.56	11	1	1	1	1	138	15.9	6.42	0		50	97.6	183.1	0	210.9	58.5	110.2333333	89.8	1.227542687	0.795980443
1597	High	Q22647	Mitochondrial import inner membrane translocase subunit TIM50 OS=Caenorhabditis elegans OX=6239 GN=scpl-4 PE=3 SV=1	0.005	2.558	5	1	1	1	1	452	51.3	7.17	0		600	0	0	0	0	0	200	0	999	0.373900966
1598	High	Q21012	Enolase-phosphatase E1 OS=Caenorhabditis elegans OX=6239 GN=F58H1.3 PE=3 SV=3	0.005	2.554	6	1	1	1	1	248	27.9	5.39	0		103.2	0	110.7	98.6	154.1	133.4	71.3	128.7	0.554001554	0.217111664
1599	High	O61206	F-box C protein OS=Caenorhabditis elegans OX=6239 GN=fbxc-52 PE=1 SV=2	0.005	2.553	2	1	1	1	1	394	46.2	9.55	0		0	0	0	282.5	152.3	165.2	0	200	0	0.008468368
1600	High	Q9TZ69	UBiquitin Conjugating enzyme OS=Caenorhabditis elegans OX=6239 GN=ubc-20 PE=1 SV=1	0.005	2.535	6	1	3	1	1	199	22.3	5.66	0		77	175.1	173.3	39	46.3	89.2	141.8	58.16666667	2.43782235	0.080796452
1601	High	Q9U329	Cytochrome OXidase assembly protein OS=Caenorhabditis elegans OX=6239 GN=cox-4 PE=1 SV=1	0.005	2.531	7	1	4	1	1	175	20.2	8.32	0		67.4	56	79.5	49	167.2	180.9	67.63333333	132.3666667	0.51095442	0.20167836
1602	High	Q9N4U2	COLlagen OS=Caenorhabditis elegans OX=6239 GN=col-71 PE=1 SV=1	0.005	2.53	3	1	1	1	1	371	37	5.34	0		180.1	180.5	135.1	33.1	71.2	0	165.2333333	34.76666667	4.752636625	0.006902071
1603	High	Q20959	Uncharacterized protein OS=Caenorhabditis elegans OX=6239 GN=CELE_F58A6.1 PE=1 SV=1	0.005	2.519	6	1	1	1	1	278	30.9	7.99	0		0	0	0	0	0	0	0	0	999	#DIV/0!
1604	High	Q2PJ68	Serine/threonine-protein kinase sgk-1 OS=Caenorhabditis elegans OX=6239 GN=sgk-1 PE=1 SV=1	0.005	2.516	5	1	1	1	1	463	54.3	8.16	0		151.3	200	190	0	20.1	38.6	180.4333333	19.56666667	9.221465077	0.000976539
1605	High	Q94051	Caveolin-1 OS=Caenorhabditis elegans OX=6239 GN=cav-1 PE=2 SV=1	0.007	2.509	10	1	1	1	1	235	26.3	5.47	0		92.7	0	0	128.3	205.7	173.2	30.9	169.0666667	0.182768139	0.022395318
1606	High	G5EEN7	Uncharacterized protein OS=Caenorhabditis elegans OX=6239 GN=CELE_Y39A1A.3 PE=1 SV=1	0.007	2.507	12	1	3	1	1	211	23.4	6.6	0		157.4	191.3	176	0	46.7	28.6	174.9	25.1	6.96812749	0.000866418
1607	High	D4PH96	Ataxin-2 homolog OS=Caenorhabditis elegans OX=6239 GN=atx-2 PE=1 SV=1	0.008	2.493	2	1	3	1	1	1026	113.4	6.73	0		91.5	91.8	101.9	158.3	60.8	95.8	95.06666667	104.9666667	0.905684344	0.747681196
1608	High	Q93841	Putative 1-acyl-sn-glycerol-3-phosphate acyltransferase acl-1 OS=Caenorhabditis elegans OX=6239 GN=acl-1 PE=3 SV=2	0.008	2.489	5	1	3	1	1	262	29.6	9.01	0		177.7	139.8	133.4	57.2	40.9	51	150.3	49.7	3.024144869	0.002335881
1609	High	Q93638	PINc domain-containing protein OS=Caenorhabditis elegans OX=6239 GN=CELE_F30A10.9 PE=1 SV=3	0.008	2.484	6	1	1	1	1	196	22.8	9.94	0		85.6	22.3	80.8	76.1	167.2	168	62.9	137.1	0.458789205	0.113015894
1610	High	Q9N3C9	RNA Polymerase II (B) subunit OS=Caenorhabditis elegans OX=6239 GN=rpb-7 PE=1 SV=1	0.008	2.482	8	1	1	1	1	197	22.1	7.11	0		0	191.2	117.4	152.5	138.8	0	102.8666667	97.1	1.059388946	0.941606609
1611	High	P80361	Probable translation initiation factor eIF-2B subunit gamma OS=Caenorhabditis elegans OX=6239 GN=eif-2Bgamma PE=2 SV=3	0.008	2.479	4	1	1	1	1	404	44.8	6.74	0		84.7	87.6	101.2	52.2	140	134.2	91.16666667	108.8	0.837928922	0.573481347
1612	High	O16215	Oxidored_FMN domain-containing protein OS=Caenorhabditis elegans OX=6239 GN=CELE_F17A9.5 PE=1 SV=1	0.008	2.475	4	1	1	1	1	451	50.1	6.48	0		90.1	172.7	287.1	50.2	0	0	183.3	16.73333333	10.95418327	0.048877383
1613	High	Q17474	Uncharacterized protein OS=Caenorhabditis elegans OX=6239 GN=B0334.3 PE=1 SV=2	0.008	2.461	3	1	3	1	1	634	69.1	8.44	0		181.5	178	78.5	29.1	132.8	0	146	53.96666667	2.705373687	0.154934076
1614	High	Q17936	FUBp (FUBP) Like OS=Caenorhabditis elegans OX=6239 GN=fubl-1 PE=1 SV=1	0.008	2.455	2	1	1	1	1	611	65.6	7.74	0		0	0	0	0	0	0	0	0	999	#DIV/0!
1615	High	Q965G5	MAP kinase-activated protein kinase mak-2 OS=Caenorhabditis elegans OX=6239 GN=mak-2 PE=1 SV=2	0.008	2.447	5	1	1	1	1	366	41.5	6.54	0		0	250.5	349.5	0	0	0	200	0	999	0.126831264
1616	High	Q93716	Cleavage Factor IM (CFIm) homolog OS=Caenorhabditis elegans OX=6239 GN=cfim-1 PE=1 SV=1	0.008	2.43	13	1	1	1	1	227	25.9	5.34	0		188.4	111.1	134.6	57.1	68	40.8	144.7	55.3	2.616636528	0.020956669
1617	High	Q20990	Uncharacterized protein OS=Caenorhabditis elegans OX=6239 GN=CELE_F58F9.3 PE=1 SV=2	0.008	2.43	5	1	2	1	1	322	36.4	9.26	0		71.3	50.5	81.6	175.1	119.1	102.4	67.8	132.2	0.512859304	0.053841167
1618	High	O17772	Patterned Expression Site OS=Caenorhabditis elegans OX=6239 GN=pes-7 PE=1 SV=2	0.008	2.427	1	1	4	1	1	1391	159.1	5.77	0		98.8	80.5	129.9	143.3	73.1	74.4	103.0666667	96.93333333	1.063273728	0.833275933
1619	High	Q09589	Protein HIRA OS=Caenorhabditis elegans OX=6239 GN=hira-1 PE=3 SV=2	0.008	2.425	2	1	4	1	1	935	103.4	7.8	0		0	0	0	0	0	0	0	0	999	#DIV/0!
1620	High	O01497	TYRosinase OS=Caenorhabditis elegans OX=6239 GN=tyr-4 PE=1 SV=1	0.008	2.423	1	1	2	1	1	751	82.1	8.05	0		45.3	85	98.7	142.7	124.7	103.6	76.33333333	123.6666667	0.617250674	0.073139386
1621	High	Q09444	Ubiquitin carboxyl-terminal hydrolase ubh-4 OS=Caenorhabditis elegans OX=6239 GN=ubh-4 PE=1 SV=2	0.007	2.419	3	1	4	1	1	321	37.1	4.98	0		0	87.8	111	130.1	155.4	115.7	66.26666667	133.7333333	0.49551346	0.132095775
1622	High	Q18164	Dihydropyrimidine dehydrogenase [NADP(+)] OS=Caenorhabditis elegans OX=6239 GN=dpyd-1 PE=3 SV=2	0.007	2.412	2	1	2	1	1	1059	115.2	6.46	0		162.2	152.6	190.4	38.8	56	0	168.4	31.6	5.329113924	0.002423549
1623	High	Q9NB31	Serine/threonine-protein kinase cst-1 OS=Caenorhabditis elegans OX=6239 GN=cst-1 PE=1 SV=1	0.007	2.405	3	1	1	1	1	497	55.6	6.29	0		0	128.4	128.4	133.9	104.4	105	85.6	114.4333333	0.74803379	0.547120033
1624	High	Q9XU41	DUF727 domain-containing protein OS=Caenorhabditis elegans OX=6239 GN=C06A12.3 PE=1 SV=1	0.007	2.403	6	1	1	1	1	253	27.8	6.79	0		244.8	277.7	0	0	34	43.5	174.1666667	25.83333333	6.741935484	0.169365627
1625	High	P34392	Uncharacterized protein F09G8.7 OS=Caenorhabditis elegans OX=6239 GN=F09G8.7 PE=4 SV=1	0.007	2.398	16	1	1	1	1	100	11.5	9.13	0		52.7	66.5	113.1	163.3	49.2	155.1	77.43333333	122.5333333	0.631936888	0.333456667
1626	High	O44895	Uncharacterized protein OS=Caenorhabditis elegans OX=6239 GN=CELE_ZK484.3 PE=1 SV=2	0.007	2.391	8	1	1	1	1	289	30.5	10.17	0		66.4	51.4	58.8	199.4	99	124.9	58.86666667	141.1	0.417198205	0.053830011
1627	High	Q629J5	Uncharacterized protein R144.12 OS=Caenorhabditis elegans OX=6239 GN=R144.12 PE=4 SV=1	0.007	2.364	5	1	1	1	1	333	38	6.37	0		0	106.6	493.4	0	0	0	200	0	999	0.253003162
1628	High	G4SPY0	Heterogeneous nuclear RibonucleoProtein U OS=Caenorhabditis elegans OX=6239 GN=hrpu-2 PE=1 SV=2	0.007	2.349	2	1	2	1	1	678	75.8	5.86	0		95.6	90.7	98.3	32.4	159.4	123.7	94.86666667	105.1666667	0.902060222	0.79914852
1629	High	Q5ZR27	Galectin OS=Caenorhabditis elegans OX=6239 GN=lec-12 PE=1 SV=2	0.007	2.348	5	1	3	1	1	340	37.9	7.34	0		170.9	119.5	94.7	0	137.4	77.6	128.3666667	71.66666667	1.791162791	0.282224334
1630	High	O62289	TransThyretin-Related family domain OS=Caenorhabditis elegans OX=6239 GN=ttr-51 PE=1 SV=2	0.007	2.337	10	1	1	1	1	138	15.4	5.2	0		140.8	73	77.9	34	155	119.3	97.23333333	102.7666667	0.946156341	0.901572065
1631	High	O45723	Uncharacterized protein OS=Caenorhabditis elegans OX=6239 GN=CELE_T01G1.2 PE=1 SV=1	0.008	2.322	9	1	2	1	1	157	17.2	10.46	0		0	90.9	320.2	118.7	70.1	0	137.0333333	62.93333333	2.177436441	0.505052703
1632	High	P90790	Uncharacterized protein OS=Caenorhabditis elegans OX=6239 GN=CELE_D2030.3 PE=1 SV=1	0.008	2.319	2	1	1	1	1	508	56.6	7.44	0		83.2	110.8	131.3	87	92.8	94.8	108.4333333	91.53333333	1.184632192	0.297748469
1633	High	H2KZV6	Uncharacterized protein OS=Caenorhabditis elegans OX=6239 GN=CELE_T04C9.1 PE=1 SV=1	0.008	2.313	1	1	2	1	1	881	99	7.62	0		153.4	134.2	162.4	102.6	0	47.5	150	50.03333333	2.998001332	0.031471522
1634	High	Q9XXD4	Putative H/ACA ribonucleoprotein complex subunit 2-like protein OS=Caenorhabditis elegans OX=6239 GN=Y48A6B.3 PE=3 SV=1	0.008	2.307	9	1	2	1	1	163	18.1	6.79	0		153.3	173.5	164.4	0	91.3	17.5	163.7333333	36.26666667	4.514705882	0.011160005
1635	High	Q20128	EXOSome (Multiexonuclease complex) component OS=Caenorhabditis elegans OX=6239 GN=exos-9 PE=1 SV=2	0.008	2.306	6	1	1	1	1	434	48	5.12	0		214.5	180	116.1	0	0	89.3	170.2	29.76666667	5.717805151	0.027551349
1636	High	Q9TZI2	Zinc finger putative Transcription Factor family OS=Caenorhabditis elegans OX=6239 GN=ztf-4 PE=1 SV=2	0.008	2.301	8	1	2	1	1	367	39.7	6.13	0		103.7	85.9	0	42.8	152.3	215.3	63.2	136.8	0.461988304	0.285177072
1637	High	Q93618	Zinc finger CCCH domain-containing protein 15 homolog OS=Caenorhabditis elegans OX=6239 GN=F27D4.4 PE=3 SV=3	0.008	2.286	2	1	1	1	1	374	43.3	5.54	0		75.9	94.2	109.9	103.8	120.2	96	93.33333333	106.6666667	0.875	0.333742644
1638	High	Q9TZ99	Nuclear hormone receptor family member nhr-121 OS=Caenorhabditis elegans OX=6239 GN=nhr-121 PE=2 SV=2	0.008	2.281	4	1	2	1	1	461	52.9	7.5	0		0	0	0	0	0	0	0	0	999	#DIV/0!
1639	High	O17586	Proteasome subunit alpha type-6 OS=Caenorhabditis elegans OX=6239 GN=pas-1 PE=1 SV=1	0.008	2.28	7	1	1	1	1	246	27	8.09	0		235.6	42.1	182.1	60.6	79.6	0	153.2666667	46.73333333	3.279600571	0.163394901
1640	High	Q20086	Putative UDP-glucuronosyltransferase ugt-58 OS=Caenorhabditis elegans OX=6239 GN=ugt-58 PE=3 SV=2	0.009	2.245	2	1	3	1	1	533	61.1	8.02	0		217.2	184.3	176.7	0	21.8	0	192.7333333	7.266666667	26.52293578	0.000209374
1641	High	U4PFA8	TWiK family of potassium channels OS=Caenorhabditis elegans OX=6239 GN=twk-1 PE=3 SV=1	0.009	2.244	2	1	2	1	1	451	51	6.39	0	Phospho [T2]	0	35.6	93	209.7	122.5	139.1	42.86666667	157.1	0.272862296	0.039888484
1642	High	Q18449	Uncharacterized Golgi apparatus membrane protein-like protein C34D4.4 OS=Caenorhabditis elegans OX=6239 GN=C34D4.4 PE=3 SV=2	0.008	2.237	4	1	1	1	1	205	23.8	9.58	0		106.8	105.5	176.6	59.3	94.8	57	129.6333333	70.36666667	1.842254856	0.088818817
1643	High	A0A061AKP8	Calcium-dependent secretion activator OS=Caenorhabditis elegans OX=6239 GN=unc-31 PE=1 SV=1	0.008	2.237	0	1	2	1	1	1401	158.8	6.48	0		0	258.2	186.9	98.4	42.7	13.9	148.3666667	51.66666667	2.871612903	0.297896894
1644	High	Q21053	Vacuolar protein sorting-associated protein 35 OS=Caenorhabditis elegans OX=6239 GN=vps-35 PE=1 SV=3	0.008	2.229	1	1	1	1	1	821	93.8	5.26	0		261.8	39	168.8	0	26.4	103.9	156.5333333	43.43333333	3.60399079	0.190026617
1645	High	P34475	Tubulin gamma chain OS=Caenorhabditis elegans OX=6239 GN=tbg-1 PE=2 SV=1	0.008	2.228	7	1	1	1	1	444	49.9	6.32	0		252.9	144.7	125.6	0	76.8	0	174.4	25.6	6.8125	0.034394275
1646	High	C6KRN1	Suppressor of aph-1 OS=Caenorhabditis elegans OX=6239 GN=sao-1 PE=1 SV=1	0.009	2.227	5	1	3	1	1	245	27.5	6.51	0		77.8	79.2	98.8	83.5	140.9	119.8	85.26666667	114.7333333	0.743172574	0.178502283
1647	High	O76512	Regulator of nonsense transcripts 1 OS=Caenorhabditis elegans OX=6239 GN=smg-2 PE=1 SV=1	0.009	2.221	1	1	2	1	1	1069	119.9	6.93	0		0	93	119.8	147.4	113.9	125.9	70.93333333	129.0666667	0.549586777	0.196979847
1648	High	Q19266	Protein kinase C-like 3 OS=Caenorhabditis elegans OX=6239 GN=pkc-3 PE=1 SV=1	0.009	2.221	3	1	1	1	1	597	68	6.19	0		203.3	173.7	0	0	223	0	125.6666667	74.33333333	1.69058296	0.627092045
1649	High	Q9Y048	Dystrobrevin-1 OS=Caenorhabditis elegans OX=6239 GN=dyb-1 PE=1 SV=1	0.009	2.215	3	1	1	1	1	590	65.4	7.28	0		51.7	170.2	89.7	41.1	72	175.3	103.8666667	96.13333333	1.080443828	0.892142494
1650	High	P90863	TWiK family of potassium channels OS=Caenorhabditis elegans OX=6239 GN=twk-30 PE=3 SV=4	0.009	2.213	3	1	3	1	1	608	70.3	8.6	0		142.8	91.3	131.1	0	173.1	61.6	121.7333333	78.23333333	1.556028973	0.457889129
1651	High	O01925	Lysophospholipid acyltransferase 5 OS=Caenorhabditis elegans OX=6239 GN=mboa-6 PE=1 SV=2	0.009	2.202	5	1	2	1	1	473	54.1	8.65	0		165.1	153.2	155.1	0	107	19.5	157.8	42.16666667	3.74229249	0.02506386
1652	High	Q23215	Uncharacterized protein OS=Caenorhabditis elegans OX=6239 GN=CELE_W07G4.3 PE=1 SV=2	0.009	2.196	2	1	1	1	1	820	90.1	7.69	0		32.2	246.4	206.5	51.4	17.9	45.7	161.7	38.33333333	4.21826087	0.137505957
1653	High	O76616	Uncharacterized protein OS=Caenorhabditis elegans OX=6239 GN=pid-3 PE=1 SV=1	0.009	2.184	5	1	2	1	1	307	34.8	8.72	0		125.9	93.6	142.1	26.2	184.6	27.6	120.5333333	79.46666667	1.516778523	0.492817223
1654	High	H2KYU6	Nuclear protein localization protein 4 homolog 1 OS=Caenorhabditis elegans OX=6239 GN=npl-4.1 PE=1 SV=1	0.009	2.182	4	1	1	1	1	529	59.5	6.16	0		207.9	120.1	165.4	29.2	57	20.4	164.4666667	35.53333333	4.628517824	0.009562462
1655	High	O17895	HAlF transporter (PGP related) OS=Caenorhabditis elegans OX=6239 GN=haf-3 PE=1 SV=2	0.009	2.18	3	1	1	1	1	666	73	9.13	0		0	215.4	284	0	0	100.6	166.4666667	33.53333333	4.964214712	0.221551566
1656	High	Q22820	Choline Kinase C OS=Caenorhabditis elegans OX=6239 GN=ckc-1 PE=1 SV=1	0.009	2.176	4	1	1	1	1	342	39.7	6.4	0		0	0	0	0	0	0	0	0	999	#DIV/0!
1657	High	P34669	Probable dolichyl-diphosphooligosaccharide--protein glycosyltransferase subunit 3 OS=Caenorhabditis elegans OX=6239 GN=ZK686.3 PE=3 SV=2	0.009	2.175	3	1	2	1	1	340	38.8	9.2	0		99	86.9	87.4	87.3	144.7	94.7	91.1	108.9	0.836547291	0.389416162
1658	High	Q20448	Zinc finger putative Transcription Factor family OS=Caenorhabditis elegans OX=6239 GN=ztf-7 PE=1 SV=1	0.009	2.175	2	1	1	1	1	614	71.1	5.27	0		80.6	70.6	88.7	127.1	120.5	112.6	79.96666667	120.0666667	0.666018878	0.003930756
1659	High	Q19301	AA_permease domain-containing protein OS=Caenorhabditis elegans OX=6239 GN=CELE_F10E7.9 PE=1 SV=2	0.009	2.171	3	1	1	1	1	603	65.2	5.19	0		134.1	0	148.1	211.3	106.5	0	94.06666667	105.9333333	0.887979862	0.885177368
1660	High	O01864	NRD (Yeast Nuclear pre-mRNA Down-regulation) homolog OS=Caenorhabditis elegans OX=6239 GN=nrd-1 PE=1 SV=2	0.009	2.169	2	1	1	1	1	988	109.7	9.09	0		192.2	0	246.5	161.3	0	0	146.2333333	53.76666667	2.719776813	0.37220018
1661	High	O02267	Uncharacterized protein OS=Caenorhabditis elegans OX=6239 GN=CELE_F45H10.3 PE=1 SV=1	0.009	2.167	8	1	1	1	1	168	18.4	9.77	0		0	0	55.3	0	274.5	270.1	18.43333333	181.5333333	0.101542416	0.153073412
1662	High	Q8IAA5	ADF-H domain-containing protein OS=Caenorhabditis elegans OX=6239 GN=CELE_Y50D7A.10 PE=1 SV=2	0.009	2.163	14	1	1	1	1	138	16	4.97	0		131.2	104.7	225.1	0	46.3	92.8	153.6666667	46.36666667	3.314162473	0.076922371
1663	High	G5EEH9	Nuclear pore complex protein Nup98-Nup96 OS=Caenorhabditis elegans OX=6239 GN=npp-10 PE=1 SV=1	0.009	2.154	1	1	1	1	1	1678	180.3	6.09	0		207.8	187.7	170.8	0	33.6	0	188.7666667	11.2	16.85416667	0.000330161
1664	High	Q95QU0	PCI domain-containing protein 2 homolog OS=Caenorhabditis elegans OX=6239 GN=C27F2.10 PE=3 SV=1	0.009	2.151	3	1	1	1	1	413	47.1	6.6	0		0	67.6	108	154	127.3	143.1	58.53333333	141.4666667	0.413760603	0.062891759
1665	High	Q9XVS1	mRNA cap guanine-N7 methyltransferase OS=Caenorhabditis elegans OX=6239 GN=tag-72 PE=3 SV=2	0.009	2.151	6	1	1	1	1	380	43.3	4.89	0		69.6	178.5	273.1	0	78.7	0	173.7333333	26.23333333	6.622617535	0.083759661
1666	High	O02207	OXA mitochondrial inner membrane insertase homolog OS=Caenorhabditis elegans OX=6239 GN=oxa-1 PE=1 SV=2	0.009	2.15	4	1	3	1	1	366	40.5	9.8	0		47.9	157.5	175	90.9	41.4	87.3	126.8	73.2	1.732240437	0.279106171
1667	High	P34655	UPF0057 membrane protein ZK632.10 OS=Caenorhabditis elegans OX=6239 GN=ZK632.10 PE=3 SV=2	0.009	2.144	31	1	1	1	1	80	8.7	5.62	0		423.1	107.3	44.4	0	0	25.2	191.6	8.4	22.80952381	0.193866745
1668	High	O02641	CYtochrome P450 family OS=Caenorhabditis elegans OX=6239 GN=cyp-33c8 PE=1 SV=1	0.009	2.144	5	1	3	1	1	494	56.9	5.97	0		265.8	211.2	122.9	0	0	0	199.9666667	0	999	0.008628222
1669	High	Q22918	Eukaryotic translation initiation factor 5 OS=Caenorhabditis elegans OX=6239 GN=C37C3.2 PE=3 SV=2	0.009	2.143	3	1	1	1	1	436	48.8	5.39	0		106	185.8	183.7	48.5	40.6	35.5	158.5	41.53333333	3.816211878	0.011607928
1670	High	G5ECC9	Mitochondrial Ribosomal Protein, Small OS=Caenorhabditis elegans OX=6239 GN=mrps-27 PE=1 SV=1	0.009	2.138	3	1	1	1	1	424	48.2	5.38	0		0	0	600	0	0	0	200	0	999	0.373900966
1671	High	B3GWC3	CCR (Yeast CCR4/NOT complex component) homolog OS=Caenorhabditis elegans OX=6239 GN=ccr-4 PE=1 SV=1	0.009	2.135	2	1	1	1	1	677	77	7.25	0		150.1	105.8	138.5	98.6	107	0	131.4666667	68.53333333	1.918287938	0.162623554
1672	High	A0A4V0IN13	SUppressor of Tau pathology OS=Caenorhabditis elegans OX=6239 GN=sut-2 PE=4 SV=1	0.009	2.133	3	1	1	1	1	742	83	8.59	0		69.9	93	86	178.1	80.7	92.3	82.96666667	117.0333333	0.708914839	0.339899835
1673	High	P53993	GDP-Man:Man(3)GlcNAc(2)-PP-Dol alpha-1,2-mannosyltransferase OS=Caenorhabditis elegans OX=6239 GN=algn-11 PE=3 SV=3	0.009	2.13	3	1	1	1	1	470	53.6	7.23	0		191.3	180.5	140.4	21.7	37.1	29	170.7333333	29.26666667	5.833712984	0.00092739
1674	High	Q93791	NIDogen (Basement membrane protein) OS=Caenorhabditis elegans OX=6239 GN=nid-1 PE=1 SV=2	0.009	2.123	1	1	2	1	1	1584	174.3	5.66	0		74.1	85.2	122.5	124.6	107.9	85.7	93.93333333	106.0666667	0.885606537	0.547152279
1675	High	O45948	Iron-Sulfur ClUster assembly enzyme homolog OS=Caenorhabditis elegans OX=6239 GN=iscu-1 PE=1 SV=1	0.009	2.119	18	1	3	1	1	153	16.5	8.63	0		90.9	193	206.8	47	38.7	23.8	163.5666667	36.5	4.481278539	0.026829682
1676	High	G5EE41	CU (Copper) Chaperonin OS=Caenorhabditis elegans OX=6239 GN=cuc-1 PE=1 SV=1	0.009	2.111	28	1	1	1	1	69	7.6	7.94	0		0	0	0	0	0	0	0	0	999	#DIV/0!
1677	High	Q93594	Nuclear cap-binding protein subunit 2 OS=Caenorhabditis elegans OX=6239 GN=ncbp-2 PE=3 SV=2	0.009	2.103	6	1	2	1	1	158	18.4	7.83	0		199.5	208.7	0	71.3	48.8	71.7	136.0666667	63.93333333	2.128258603	0.351756049
1678	High	P34648	Uncharacterized protein ZK632.2 OS=Caenorhabditis elegans OX=6239 GN=ZK632.2 PE=4 SV=1	0.009	2.101	2	1	1	1	1	710	80.5	5.83	0		215	0	385	0	0	0	200	0	999	0.147014848
1679	High	P18833	Cuticle collagen 8 OS=Caenorhabditis elegans OX=6239 GN=col-8 PE=3 SV=2	0.009	2.094	18	1	2	1	1	282	28.1	5.8	0		127.1	64	62.7	0	186.7	159.6	84.6	115.4333333	0.732890557	0.64506884
1680	High	Q9N5L0	TRna (tRNA) Methyltransferase homolog OS=Caenorhabditis elegans OX=6239 GN=trm-2a PE=1 SV=2	0.009	2.094	3	1	1	1	1	603	68.1	6.05	0		0	189.6	178.5	0	147.1	84.8	122.7	77.3	1.587322122	0.576527487
1681	High	Q18813	Galectin OS=Caenorhabditis elegans OX=6239 GN=C53D6.7 PE=1 SV=3	0.009	2.082	3	1	1	1	1	311	35.5	8.69	0		0	96.6	120.1	131.2	128.6	123.5	72.23333333	127.7666667	0.565353509	0.205963208
1682	High	Q7YX71	GOLD domain-containing protein OS=Caenorhabditis elegans OX=6239 GN=C26C6.9 PE=1 SV=1	0.009	2.071	5	1	1	1	1	217	25.4	6.79	0		0	600	0	0	0	0	200	0	999	0.373900966
1683	High	P46580	Protein arginine N-methyltransferase 5 OS=Caenorhabditis elegans OX=6239 GN=prmt-5 PE=1 SV=2	0.009	2.07	3	1	1	1	1	734	83.2	6.25	0		0	0	0	0	0	0	0	0	999	#DIV/0!
1684	High	Q9U3J3	Uncharacterized protein OS=Caenorhabditis elegans OX=6239 GN=tag-281 PE=1 SV=1	0.009	2.066	12	1	1	1	1	145	16.3	7.5	0		189.9	243.8	166.3	0	0	0	200	0	999	0.000952564
1685	High	Q21549	Glutathione synthetase OS=Caenorhabditis elegans OX=6239 GN=gss-1 PE=1 SV=2	0.009	2.063	2	1	1	1	1	490	55.4	6.39	0		46.1	58.4	136.3	161.5	119.4	78.2	80.26666667	119.7	0.670565302	0.347646752
1686	Medium	H2L0Q6	RAL (Ras-related GTPase) homolog OS=Caenorhabditis elegans OX=6239 GN=ral-1 PE=1 SV=1	0.01	2.058	7	1	1	1	1	254	29.1	8.28	0		0	113.1	96.4	157.4	121.2	111.9	69.83333333	130.1666667	0.536491677	0.186452229
1687	Medium	Q18776	INSOmniac (Drosophila sleep affecting) homolog OS=Caenorhabditis elegans OX=6239 GN=inso-1 PE=1 SV=2	0.01	2.055	10	1	1	1	1	271	30.5	5.1	0		57.3	146.7	244.3	0	151.7	0	149.4333333	50.56666667	2.955174687	0.252369728
1688	Medium	Q93565	ToLlIp homolog OS=Caenorhabditis elegans OX=6239 GN=tli-1 PE=1 SV=2	0.01	2.054	7	1	1	1	1	243	27.1	4.79	0		0	0	0	0	0	0	0	0	999	#DIV/0!
1689	Medium	Q19346	von Willebrand factor A domain containing OS=Caenorhabditis elegans OX=6239 GN=vwa-8 PE=1 SV=3	0.011	2.036	1	1	1	1	1	1804	204	7.01	0		149.3	101	146.7	42.1	135.7	25.2	132.3333333	67.66666667	1.955665025	0.162080544
1690	Medium	Q21746	Small Glutamine-rich Tetratrico repeat protein OS=Caenorhabditis elegans OX=6239 GN=sgt-1 PE=1 SV=1	0.015	2.029	4	1	3	1	1	337	36.4	4.77	0		134.5	136.1	100.4	44.7	148.2	36.2	123.6666667	76.36666667	1.619380183	0.279398003
1691	Medium	P52814	60S ribosomal protein L39 OS=Caenorhabditis elegans OX=6239 GN=rpl-39 PE=3 SV=1	0.015	2.028	20	1	4	1	1	51	6.3	12.41	0		0	0	0	0	0	0	0	0	999	#DIV/0!
1692	Medium	H2L045	TeNSin homolog OS=Caenorhabditis elegans OX=6239 GN=tns-1 PE=1 SV=2	0.016	2.015	1	1	2	1	1	1354	151.3	8.35	0		73.1	85.8	67.4	174.8	102.2	96.6	75.43333333	124.5333333	0.605728051	0.129395604
1693	Medium	Q965R9	BSD domain-containing protein OS=Caenorhabditis elegans OX=6239 GN=CELE_Y97E10AR.6 PE=1 SV=2	0.016	2.015	6	1	3	1	1	368	40.7	4.59	0		167.7	172	163.8	17.4	55	24.1	167.8333333	32.16666667	5.21761658	0.000328792
1694	Medium	Q21122	6-phosphofructo-2-kinase/fructose-2,6-bisphosphatase OS=Caenorhabditis elegans OX=6239 GN=pfkb-1.2 PE=3 SV=2	0.016	2.009	6	1	2	1	1	457	52.1	5.95	0		212.6	290.2	68.7	0	0	28.5	190.5	9.5	20.05263158	0.050852548
1695	Medium	G5EFC4	Cell Division Cycle related OS=Caenorhabditis elegans OX=6239 GN=cdc-5l PE=1 SV=1	0.016	2.009	2	1	1	1	1	755	85.6	8.57	0		0	111.5	77.6	142.5	137.4	131	63.03333333	136.9666667	0.460209297	0.089706848
1696	Medium	Q9XTZ2	SR Protein (Splicing factor) OS=Caenorhabditis elegans OX=6239 GN=rsp-8 PE=1 SV=1	0.016	2.003	4	1	2	1	1	309	32.7	10.78	0		0	98.3	108.5	125.7	133.7	133.8	68.93333333	131.0666667	0.525940997	0.147815427
1697	Medium	Q95Y79	2 (Zwei) IG domain protein OS=Caenorhabditis elegans OX=6239 GN=zig-9 PE=1 SV=3	0.016	1.998	5	1	1	1	1	283	31.9	7.61	0		75.3	36.3	230.1	73.3	0	185	113.9	86.1	1.322880372	0.74564343
1698	Medium	Q9XUE6	Probable phosphomannomutase OS=Caenorhabditis elegans OX=6239 GN=F52B11.2 PE=3 SV=2	0.016	1.995	6	1	1	1	1	254	28.8	5.54	0		81.3	80	108.2	99.5	141.6	89.4	89.83333333	110.1666667	0.815431165	0.332020782
1699	Medium	Q9BKR5	Uncharacterized protein OS=Caenorhabditis elegans OX=6239 GN=CELE_Y82E9BR.18 PE=1 SV=2	0.019	1.993	2	1	2	1	1	921	104.9	6.81	0		123	136.5	140.3	17.9	139.5	42.8	133.2666667	66.73333333	1.997002997	0.150331962
1700	Medium	G5EFF9	Eukaryotic Initiation Factor OS=Caenorhabditis elegans OX=6239 GN=eif-2bdelta PE=1 SV=1	0.02	1.975	3	1	1	1	1	529	58.2	8.51	0		0	94	115.3	169.3	102.7	118.7	69.76666667	130.2333333	0.535705145	0.211670372
1701	Medium	O45319	Mitochondrial import inner membrane translocase subunit tim-13 OS=Caenorhabditis elegans OX=6239 GN=tin-13 PE=3 SV=1	0.02	1.974	17	1	1	1	1	108	11.7	5.11	0		0	0	0	0	0	0	0	0	999	#DIV/0!
1702	Medium	G5ECW7	Dipeptidyl peptidase 3 OS=Caenorhabditis elegans OX=6239 GN=dpt-1 PE=1 SV=1	0.021	1.97	3	1	1	1	1	745	84	6.04	0		84.3	181	334.7	0	0	0	200	0	999	0.051731478
1703	Medium	Q9U3I0	RNA Polymerase II (B) subunit OS=Caenorhabditis elegans OX=6239 GN=rpb-12 PE=1 SV=1	0.021	1.966	24	1	1	1	1	62	7.1	8.85	0	Acetyl [N-Term]	0	65.1	87.8	41.6	210	195.4	50.96666667	149	0.342058166	0.177326257
1704	Medium	P91918	Probable small nuclear ribonucleoprotein-associated protein B OS=Caenorhabditis elegans OX=6239 GN=snr-2 PE=3 SV=1	0.021	1.965	5	1	6	1	1	160	16.7	9.99	0		89.3	86.6	94.9	62.5	139.3	127.4	90.26666667	109.7333333	0.822600243	0.462632097
1705	Medium	G5EDM5	Uncharacterized protein OS=Caenorhabditis elegans OX=6239 GN=CELE_F36A2.3 PE=1 SV=1	0.021	1.964	6	1	1	1	1	372	40.4	6.14	0		136.3	96	123.9	19	114.1	110.8	118.7333333	81.3	1.460434604	0.324689191
1706	Medium	Q9NAQ2	WD_REPEATS_REGION domain-containing protein OS=Caenorhabditis elegans OX=6239 GN=CELE_JC8.2 PE=1 SV=2	0.021	1.96	6	1	1	1	1	467	51.9	4.72	0		77.4	176.6	202.3	0	143.7	0	152.1	47.9	3.175365344	0.163810031
1707	Medium	Q21285	Dauer or Aging adult Overexpression OS=Caenorhabditis elegans OX=6239 GN=dao-3 PE=1 SV=2	0.022	1.955	8	1	1	1	1	303	33.1	7.52	0		148.9	120.1	90.7	67.7	63.9	108.7	119.9	80.1	1.496878901	0.145947614
1708	Medium	P91408	Ethanolamine-phosphate phospho-lyase homolog 1 OS=Caenorhabditis elegans OX=6239 GN=eppl-1 PE=3 SV=1	0.022	1.953	2	1	1	1	1	467	51.6	6.73	0		0	103.3	181.1	175.9	0	139.6	94.8	105.1666667	0.901426307	0.8967528
1709	Medium	O62512	Peptidase_M3 domain-containing protein OS=Caenorhabditis elegans OX=6239 GN=CELE_ZK550.3 PE=1 SV=3	0.022	1.949	1	1	1	1	1	772	90.3	6.57	0		0	83.1	102.8	175.8	134.7	103.6	61.96666667	138.0333333	0.44892538	0.114551919
1710	Medium	Q9NAR3	COLlagen OS=Caenorhabditis elegans OX=6239 GN=col-124 PE=1 SV=1	0.022	1.945	4	1	1	1	1	291	29.2	7.59	0		21.1	70.4	164.6	152.8	94.2	97	85.36666667	114.6666667	0.744476744	0.560563563
1711	Medium	Q22267	Putative 1-acyl-sn-glycerol-3-phosphate acyltransferase acl-2 OS=Caenorhabditis elegans OX=6239 GN=acl-2 PE=3 SV=1	0.022	1.943	5	1	3	1	1	282	32.7	8.47	0		129	89.9	133.5	95.4	76.2	76	117.4666667	82.53333333	1.423263328	0.084017096
1712	Medium	Q17850	Serine/threonine-protein kinase pak-1 OS=Caenorhabditis elegans OX=6239 GN=pak-1 PE=1 SV=2	0.022	1.934	2	1	1	1	1	572	63.8	8.46	0		128.4	157.5	145.5	14.6	114.1	39.9	143.8	56.2	2.558718861	0.047669946
1713	Medium	Q23236	Nudix hydrolase 3 OS=Caenorhabditis elegans OX=6239 GN=ndx-3 PE=3 SV=2	0.022	1.931	6	1	1	1	1	240	27.1	8.41	0		101.7	115.4	108.7	138.9	135.4	0	108.6	91.43333333	1.187750638	0.727375637
1714	Medium	Q9XUV0	Proteasome subunit pbs-5 OS=Caenorhabditis elegans OX=6239 GN=pbs-5 PE=3 SV=1	0.022	1.93	5	1	1	1	1	284	31.2	6.25	0		104.9	339.5	0	101.8	53.8	0	148.1333333	51.86666667	2.856041131	0.409396018
1715	Medium	O01969	Uncharacterized protein OS=Caenorhabditis elegans OX=6239 GN=tag-96 PE=1 SV=3	0.022	1.926	3	1	1	1	1	422	47	5.44	0		48.2	84.7	149.2	140.5	93.2	84.3	94.03333333	106	0.887106918	0.744720084
1716	Medium	Q20921	COLlagen OS=Caenorhabditis elegans OX=6239 GN=col-160 PE=4 SV=2	0.022	1.923	3	1	2	1	1	317	30.3	5.21	0		33.7	86.5	104.6	77.7	171.5	126	74.93333333	125.0666667	0.599147122	0.219133407
1717	Medium	Q9XVR6	Ubiquitin thioesterase otubain-like OS=Caenorhabditis elegans OX=6239 GN=otub-1 PE=1 SV=1	0.023	1.922	4	1	1	1	1	284	32.3	4.5	0		183.7	102.3	173.7	33.7	42	64.6	153.2333333	46.76666667	3.276550249	0.017420796
1718	Medium	Q21524	HIG1 domain-containing protein OS=Caenorhabditis elegans OX=6239 GN=CELE_M05D6.5 PE=1 SV=1	0.023	1.918	20	1	2	1	1	143	15.5	8.88	0		121	95.2	125.2	69.1	151.1	38.3	113.8	86.16666667	1.320696325	0.473315251
1719	Medium	Q21871	Uncharacterized protein OS=Caenorhabditis elegans OX=6239 GN=CELE_R09E10.6 PE=1 SV=1	0.023	1.907	4	1	1	1	1	299	34.2	8.38	0		199.5	113.2	130	63	47.5	46.7	147.5666667	52.4	2.816157761	0.024184033
1720	Medium	Q18786	Probable small nuclear ribonucleoprotein Sm D2 OS=Caenorhabditis elegans OX=6239 GN=snr-4 PE=1 SV=1	0.023	1.905	8	1	1	1	1	118	13.3	9.67	0		0	0	0	0	0	0	0	0	999	#DIV/0!
1721	Medium	Q95Y28	Uncharacterized protein OS=Caenorhabditis elegans OX=6239 GN=CELE_Y34B4A.9 PE=1 SV=1	0.023	1.903	7	1	1	1	1	225	25.3	5.58	0		0	101.3	138.4	187.7	172.6	0	79.9	120.1	0.665278934	0.611374882
1722	Medium	Q9N408	Mitochondrial import inner membrane translocase subunit Tim8 OS=Caenorhabditis elegans OX=6239 GN=ddp-1 PE=3 SV=1	0.024	1.897	13	1	3	1	1	83	9.6	7.3	0		54.3	88.9	82.7	154.2	120.8	99.1	75.3	124.7	0.603849238	0.06215644
1723	Medium	O45069	Queuosine salvage protein OS=Caenorhabditis elegans OX=6239 GN=C11D2.4 PE=1 SV=2	0.024	1.896	7	1	1	1	1	344	38.3	5.34	0		220.7	111.2	111.6	0	121.9	34.6	147.8333333	52.16666667	2.833865815	0.136257435
1724	Medium	Q9XWE1	DNaJ domain (Prokaryotic heat shock protein) OS=Caenorhabditis elegans OX=6239 GN=dnj-27 PE=1 SV=1	0.024	1.894	3	1	1	1	1	788	90.7	5.31	0		53.7	310.6	210.7	0	25	0	191.6666667	8.333333333	23	0.071445724
1725	Medium	Q8MXQ7	Threonylcarbamoyladenosine tRNA methylthiotransferase OS=Caenorhabditis elegans OX=6239 GN=Y92H12BL.1 PE=3 SV=2	0.024	1.894	3	1	1	1	1	425	48.6	5.6	0		195.7	92.5	66.4	122.4	61.7	61.4	118.2	81.83333333	1.444399185	0.458569682
1726	Medium	U4PCM1	pre-mRNA 3' end processing protein pfs-2 OS=Caenorhabditis elegans OX=6239 GN=pfs-2 PE=1 SV=1	0.024	1.881	4	1	2	1	1	820	91.1	9.07	0		38.6	124.9	256	0	180.5	0	139.8333333	60.16666667	2.324099723	0.4129042
1727	Medium	Q93454	mRNA export factor rae-1 OS=Caenorhabditis elegans OX=6239 GN=rae-1 PE=1 SV=1	0.024	1.877	3	1	1	1	1	373	41.4	6.68	0		218.4	29	147.7	80	16.5	108.5	131.7	68.33333333	1.927317073	0.361660145
1728	Medium	Q18264	TMEM (Human TransMEMbrane protein) homolog OS=Caenorhabditis elegans OX=6239 GN=tmem-131 PE=1 SV=4	0.025	1.87	1	1	2	1	1	1831	205.7	7.52	0	Phospho [T323; Y326; T328]	129.1	75.7	286.8	38.4	0	70	163.8666667	36.13333333	4.535055351	0.127254142
1729	Medium	G5EFS2	MuSashI (Fly neural) family OS=Caenorhabditis elegans OX=6239 GN=msi-1 PE=1 SV=1	0.025	1.869	5	1	1	1	1	320	35.5	7.58	0		122.1	96.3	133.4	76.3	101.5	70.4	117.2666667	82.73333333	1.417405318	0.076435158
1730	Medium	G5EGB3	RAs-related GTP binding protein C homolog OS=Caenorhabditis elegans OX=6239 GN=ragc-1 PE=1 SV=1	0.025	1.868	4	1	2	1	1	338	38.8	4.92	0		188.2	126.5	130.3	36.6	57.8	60.7	148.3333333	51.7	2.869116699	0.010625372
1731	Medium	Q21763	Thioredoxin domain-containing protein OS=Caenorhabditis elegans OX=6239 GN=CELE_R05H5.3 PE=1 SV=1	0.024	1.867	11	1	1	1	1	149	17.3	4.88	0		324.3	76.8	133.8	0	65.1	0	178.3	21.7	8.216589862	0.114812003
1732	Medium	G5EFM9	Serine/threonine-protein kinase nekl-3 OS=Caenorhabditis elegans OX=6239 GN=nekl-3 PE=1 SV=1	0.024	1.866	7	1	1	1	1	302	34.6	8.19	0		121.1	89.2	180	51.9	157.8	0	130.1	69.9	1.861230329	0.323521909
1733	Medium	O17697	KCNN (Potassium K ChaNNel, calcium activated)-Like OS=Caenorhabditis elegans OX=6239 GN=kcnl-4 PE=4 SV=3	0.024	1.866	5	1	1	1	1	485	55.7	9.76	0		171.5	205.9	222.6	0	0	0	200	0	999	0.000185015
1734	Medium	P91425	GUanylate Kinase OS=Caenorhabditis elegans OX=6239 GN=guk-1 PE=1 SV=2	0.03	1.861	9	1	1	1	1	216	24.9	8.51	0		104.9	114.7	100.1	16.3	242.2	21.8	106.5666667	93.43333333	1.140563682	0.868676455
1735	Medium	Q19259	Uncharacterized protein OS=Caenorhabditis elegans OX=6239 GN=CELE_F09E5.11 PE=1 SV=2	0.03	1.86	7	1	1	1	1	218	25.3	7.43	0		165.4	210.9	0	108.5	46.1	69.2	125.4333333	74.6	1.681411975	0.487936395
1736	Medium	Q21770	Argonaute protein wago-1 OS=Caenorhabditis elegans OX=6239 GN=wago-1 PE=1 SV=1	0.03	1.858	1	1	2	1	1	945	105.4	8.46	0		35.1	91.1	110.9	137.1	119	106.8	79.03333333	120.9666667	0.65334803	0.160088118
1737	Medium	P90861	Protein HIstidine Phosphatase OS=Caenorhabditis elegans OX=6239 GN=phip-1 PE=1 SV=2	0.03	1.856	9	1	1	1	1	116	13.2	6.92	0		49.8	105.2	217.3	73.4	154.3	0	124.1	75.9	1.635046113	0.508274029
1738	Medium	Q18859	IntraFlagellar Transport Associated OS=Caenorhabditis elegans OX=6239 GN=ifta-1 PE=4 SV=4	0.03	1.854	1	1	1	1	1	1246	141.4	5.26	0		136.2	115.4	103.7	138.4	106.4	0	118.4333333	81.6	1.451388889	0.438960991
1739	Medium	Q95QD5	Cytochrome OXidase assembly protein OS=Caenorhabditis elegans OX=6239 GN=cox-11 PE=1 SV=2	0.03	1.85	7	1	1	1	1	260	29.5	7.96	0		78.9	51.6	170.2	0	138	161.4	100.2333333	99.8	1.004342017	0.994742765
1740	Medium	B6VQ74	Uncharacterized protein OS=Caenorhabditis elegans OX=6239 GN=CELE_F08B12.4 PE=1 SV=1	0.03	1.842	14	1	1	1	1	118	12	6.95	0		74.7	42.1	79.7	102.9	150.3	150.4	65.5	134.5333333	0.486868186	0.024907569
1741	Medium	P91469	ARRestin Domain protein OS=Caenorhabditis elegans OX=6239 GN=arrd-22 PE=1 SV=1	0.03	1.839	5	1	1	1	1	456	50.6	7.62	0		229.2	174.5	151.7	13.7	30.9	0	185.1333333	14.86666667	12.4529148	0.002311865
1742	Medium	Q7YX00	Uncharacterized protein OS=Caenorhabditis elegans OX=6239 GN=CELE_F55C10.5 PE=1 SV=1	0.03	1.833	12	1	1	1	1	112	13.2	7.39	0		176.6	193.5	148.1	24.7	34.4	22.8	172.7333333	27.3	6.327228327	0.000449074
1743	Medium	A0A4V6M3C5	Uncharacterized protein OS=Caenorhabditis elegans OX=6239 GN=C34E11.2 PE=4 SV=1	0.032	1.819	1	1	2	1	1	805	89.9	9	0		167.9	149.4	41.9	92.9	148	0	119.7333333	80.3	1.491075135	0.536409032
1744	Medium	Q22715	Uncharacterized protein OS=Caenorhabditis elegans OX=6239 GN=CELE_T24B8.4 PE=1 SV=3	0.032	1.816	2	1	12	1	1	850	91.9	9.89	0	Phospho [S800; S803; S807]	0	0	0	0	0	0	0	0	999	#DIV/0!
1745	Medium	Q9GRV9	Prolyl Carboxy Peptidase like OS=Caenorhabditis elegans OX=6239 GN=pcp-4 PE=1 SV=1	0.032	1.812	1	1	1	1	1	1042	116.3	5.34	0		0	0	459.5	140.5	0	0	153.1666667	46.83333333	3.270462633	0.543070847
1746	Medium	S6FN37	Uncharacterized protein OS=Caenorhabditis elegans OX=6239 GN=C08F8.3 PE=1 SV=1	0.033	1.811	3	1	1	1	1	415	46.8	9.07	0		0	130.3	133	117.6	114.4	104.7	87.76666667	112.2333333	0.782001782	0.608287352
1747	Medium	Q21876	Uncharacterized protein OS=Caenorhabditis elegans OX=6239 GN=CELE_R09E10.1 PE=4 SV=3	0.033	1.81	5	1	1	1	1	294	33.6	9.85	0	Phospho [S73]	76.9	91.1	0	105.9	254.6	71.5	56	144	0.388888889	0.234418488
1748	Medium	Q9N5S5	BTB_2 domain-containing protein OS=Caenorhabditis elegans OX=6239 GN=CELE_F49H12.3 PE=1 SV=1	0.032	1.805	8	1	1	1	1	146	16.8	5.06	0		46.3	306	211.6	36.2	0	0	187.9666667	12.06666667	15.57734807	0.083954967
1749	Medium	Q18200	Uncharacterized protein OS=Caenorhabditis elegans OX=6239 GN=C26B9.3 PE=1 SV=2	0.032	1.8	6	1	1	1	1	257	28.9	7.66	0		0	0	0	0	0	0	0	0	999	#DIV/0!
1750	Medium	P34642	Signal recognition particle 9 kDa protein OS=Caenorhabditis elegans OX=6239 GN=ZK512.4 PE=3 SV=1	0.032	1.797	25	1	1	1	1	76	8.8	8.85	0		133.5	236.4	230.2	0	0	0	200.0333333	0	999	0.003872255
1751	Medium	Q9BKS1	ELongin C OS=Caenorhabditis elegans OX=6239 GN=elc-1 PE=1 SV=1	0.033	1.791	8	1	1	1	1	124	13.8	4.87	0		100.2	174.6	213	0	112.3	0	162.6	37.43333333	4.343722173	0.066442894
1752	Medium	O44727	CalPoNin OS=Caenorhabditis elegans OX=6239 GN=cpn-4 PE=1 SV=3	0.033	1.783	14	1	1	1	1	154	17.3	8.25	0		0	0	0	0	0	0	0	0	999	#DIV/0!
1753	Medium	P34499	Transthyretin-like protein 3 OS=Caenorhabditis elegans OX=6239 GN=ttr-3 PE=3 SV=1	0.033	1.776	12	1	1	1	1	148	16	8.46	0		192.9	182.8	197	0	27.3	0	190.9	9.1	20.97802198	5.45E-05
1754	Medium	O01757	RNA cytidine acetyltransferase OS=Caenorhabditis elegans OX=6239 GN=nath-10 PE=3 SV=1	0.033	1.773	2	1	1	1	1	1043	116.9	8.22	0		0	0	0	0	0	0	0	0	999	#DIV/0!
1755	Medium	Q95YC4	Carboxylic ester hydrolase OS=Caenorhabditis elegans OX=6239 GN=cest-32 PE=1 SV=1	0.034	1.77	4	1	1	1	1	545	61.4	6.13	0		181.1	136.7	130.7	21.2	88.5	41.8	149.5	50.5	2.96039604	0.01774949
1756	Medium	P91088	Uncharacterized protein OS=Caenorhabditis elegans OX=6239 GN=C24A11.5 PE=4 SV=1	0.034	1.769	7	1	2	1	1	129	15.1	9.64	0		162.5	245.5	165.7	0	26.3	0	191.2333333	8.766666667	21.81368821	0.003068493
1757	Medium	H2KYN6	SMEK (Dictyostelium Suppressor of MEK null) homolog OS=Caenorhabditis elegans OX=6239 GN=smk-1 PE=1 SV=1	0.034	1.759	1	1	1	1	1	1085	122.9	5.03	0		91.5	82.5	79.1	30.9	102.3	213.6	84.36666667	115.6	0.729815456	0.589265433
1758	Medium	Q18224	NOT-Like (Yeast CCR4/NOT complex component) OS=Caenorhabditis elegans OX=6239 GN=ntl-9 PE=1 SV=3	0.035	1.745	3	1	1	1	1	330	37.1	7.77	0		0	95.5	130.4	145.9	104	124.2	75.3	124.7	0.603849238	0.292717133
1759	Medium	H2L0M5	Uncharacterized protein OS=Caenorhabditis elegans OX=6239 GN=CELE_Y67D8C.9 PE=4 SV=1	0.035	1.744	1	1	5	1	1	1144	131.5	8	0		71	63.5	65.2	132.3	105	163	66.56666667	133.4333333	0.498875843	0.016744414
1760	Medium	Q20720	Uncharacterized protein OS=Caenorhabditis elegans OX=6239 GN=CELE_F53F4.11 PE=1 SV=2	0.035	1.742	2	1	2	1	1	543	59.9	9.44	0		40.3	108.1	119.4	155.3	82.3	94.6	89.26666667	110.7333333	0.806140879	0.556016162
1761	Medium	G5EDT4	Uncharacterized protein OS=Caenorhabditis elegans OX=6239 GN=CELE_T01D3.6 PE=1 SV=1	0.036	1.739	2	1	1	1	1	927	103.3	5.07	0		254.4	21.3	144.8	84.8	0	94.6	140.1666667	59.8	2.343924192	0.336942591
1762	Medium	Q8WQ99	Casein kinase I gamma OS=Caenorhabditis elegans OX=6239 GN=csnk-1 PE=3 SV=1	0.036	1.738	3	1	1	1	1	407	46.3	8.91	0		195.4	189.7	214.9	0	0	0	200	0	999	1.26E-05
1763	Medium	Q09622	Pumilio domain-containing protein 12 OS=Caenorhabditis elegans OX=6239 GN=puf-12 PE=4 SV=1	0.036	1.735	2	1	1	1	1	766	86.9	9.32	0		0	97.4	94.9	162.1	119.8	125.8	64.1	135.9	0.471670346	0.107148158
1764	Medium	Q95XN2	Mitochondrial Processing Peptidase Alpha OS=Caenorhabditis elegans OX=6239 GN=mppa-1 PE=1 SV=2	0.039	1.73	2	1	2	1	1	514	57.5	6.76	0		176.9	115	189.1	39	36.6	43.3	160.3333333	39.63333333	4.045416316	0.006328328
1765	Medium	O02168	AMP-Activated protein Kinase Gamma subunit OS=Caenorhabditis elegans OX=6239 GN=aakg-2 PE=1 SV=2	0.039	1.727	3	1	2	1	1	423	47.4	7.23	0		0	0	0	0	0	0	0	0	999	#DIV/0!
1766	Medium	Q23590	Bromodomain Adjacent to Zinc finger domain, 2A/2B, homolog OS=Caenorhabditis elegans OX=6239 GN=baz-2 PE=1 SV=4	0.039	1.724	1	1	1	1	1	1390	156.5	7.23	0		0	116.1	96.6	174.7	101.6	111	70.9	129.1	0.549186677	0.243733676
1767	Medium	Q27493	DNA-directed RNA polymerase subunit beta OS=Caenorhabditis elegans OX=6239 GN=rpoa-2 PE=1 SV=1	0.039	1.721	2	1	1	1	1	1127	127	8.16	0		255.6	35.1	309.3	0	0	0	200	0	999	0.075664174
1768	Medium	P91491	Uncharacterized protein OS=Caenorhabditis elegans OX=6239 GN=CELE_T23B3.2 PE=1 SV=1	0.04	1.714	14	1	1	1	1	92	10.6	6.27	0		56.2	80.4	60	153.1	106	144.3	65.53333333	134.4666667	0.487357462	0.013364056
1769	Medium	Q17574	Methionine synthase reductase OS=Caenorhabditis elegans OX=6239 GN=mtrr-1 PE=3 SV=1	0.04	1.712	2	1	4	1	1	682	76.8	5.76	0		0	170.7	155	86	114.3	73.9	108.5666667	91.4	1.18781911	0.773595655
1770	Medium	G5EFF4	SEM-4 long form OS=Caenorhabditis elegans OX=6239 GN=sem-4 PE=2 SV=1	0.04	1.706	5	1	1	1	1	744	81.6	6.93	0	Phospho [S483]	35.8	60.6	0	0	205	298.7	32.13333333	167.9	0.19138376	0.2056596
1771	Medium	H2KY99	Protein YIPF OS=Caenorhabditis elegans OX=6239 GN=CELE_Y25C1A.7 PE=1 SV=1	0.04	1.703	7	1	2	1	1	414	45.2	4.87	0		137.8	217.8	244.4	0	0	0	200	0	999	0.003354441
1772	Medium	Q966L5	Serrate RNA effector molecule homolog OS=Caenorhabditis elegans OX=6239 GN=E01A2.2 PE=3 SV=1	0.04	1.702	2	1	2	1	1	712	80.7	5.63	0		81.6	111.7	119.8	0	178.2	108.7	104.3666667	95.63333333	1.091321018	0.877432442
1773	Medium	H2L0P5	Pleckstrin homology and RHoGef (RhoGEF) domain containing OS=Caenorhabditis elegans OX=6239 GN=prhg-1 PE=1 SV=1	0.041	1.699	2	1	1	1	1	628	72.4	6.37	0		101.8	85.7	83.1	256.6	39.6	33.1	90.2	109.7666667	0.821743091	0.803683294
1774	Medium	Q9BKU8	MOdifier of protein AGgregation OS=Caenorhabditis elegans OX=6239 GN=moag-4 PE=1 SV=1	0.041	1.699	21	1	1	1	1	82	8.9	10.18	0		0	74.1	53.4	166.8	172.2	133.5	42.5	157.5	0.26984127	0.010273896
1775	Medium	O16658	Nucleotide Sugar TransPorter family OS=Caenorhabditis elegans OX=6239 GN=nstp-4 PE=1 SV=3	0.041	1.699	3	1	1	1	1	339	37.2	8.91	0		65.8	67.6	74.8	103.8	143.7	144.3	69.4	130.6	0.531393568	0.011044106
1776	Medium	Q17606	Probable ribosome biogenesis protein RLP24 OS=Caenorhabditis elegans OX=6239 GN=rpl-24.2 PE=3 SV=1	0.041	1.698	9	1	2	1	1	162	18.8	10.62	0		115.3	132.4	150.9	28.1	146.9	26.4	132.8666667	67.13333333	1.979145978	0.185750839
1777	Medium	Q9U323	BED-type domain-containing protein OS=Caenorhabditis elegans OX=6239 GN=CELE_Y105C5A.15 PE=1 SV=3	0.041	1.693	1	1	3	1	1	765	85.2	6.23	0		124.9	11.1	74.3	259.8	37.3	92.7	70.1	129.9333333	0.53950744	0.467112429
1778	Medium	Q95PZ1	KASH (Klarsicht/ANC-1/Syne Homology) Domain Protein OS=Caenorhabditis elegans OX=6239 GN=kdp-1 PE=1 SV=1	0.041	1.693	16	1	1	1	1	145	15.5	9.51	0		103.6	0	145.1	157.6	193.7	0	82.9	117.1	0.70794193	0.665804836
1779	Medium	G5ED82	DeHydroCholesterol Reductase OS=Caenorhabditis elegans OX=6239 GN=dhcr-7 PE=1 SV=1	0.041	1.688	4	1	2	1	1	457	51.6	8.98	0		146.1	143.8	266.5	0	43.5	0	185.4666667	14.5	12.7908046	0.016505062
1780	Medium	G5EE67	SKR-3 OS=Caenorhabditis elegans OX=6239 GN=skr-3 PE=1 SV=1	0.045	1.684	16	1	1	1	1	167	19	4.7	0		240	152.2	207.8	0	0	0	200	0	999	0.00145818
1781	Medium	P34594	Uncharacterized protein ZC262.2 OS=Caenorhabditis elegans OX=6239 GN=ZC262.2 PE=4 SV=1	0.045	1.683	11	1	1	1	1	233	26.8	9.89	0		58.6	98.4	101.4	123.4	111.3	106.8	86.13333333	113.8333333	0.756661786	0.131776021
1782	Medium	P34631	UBX domain-containing protein 4 OS=Caenorhabditis elegans OX=6239 GN=ubxn-4 PE=1 SV=1	0.045	1.682	5	1	1	1	1	469	51.6	9.04	0		258.1	191.7	150.1	0	0	0	199.9666667	0	999	0.003135898
1783	Medium	G5EDU3	Phospholipase OS=Caenorhabditis elegans OX=6239 GN=pld-1 PE=1 SV=1	0.045	1.671	1	1	1	1	1	1427	163.4	7.5	0		51.6	72.4	71.9	205.7	109.6	88.8	65.3	134.7	0.484780995	0.131208558
1784	Medium	P34313	Protein BUD31 homolog OS=Caenorhabditis elegans OX=6239 GN=bud-31 PE=2 SV=1	0.045	1.667	10	1	1	1	1	147	17.1	8.46	0		34.6	81.9	133.4	109.1	142	99.2	83.3	116.7666667	0.713388524	0.345549704
1785	Medium	Q9TYY5	UDP-GlucuronosylTransferase OS=Caenorhabditis elegans OX=6239 GN=ugt-19 PE=1 SV=2	0.045	1.657	3	1	1	1	1	532	60.3	8.56	0		0	0	0	0	0	0	0	0	999	#DIV/0!
1786	Medium	U4PBL3	Uncharacterized protein OS=Caenorhabditis elegans OX=6239 GN=CELE_Y37E11AM.3 PE=1 SV=1	0.045	1.657	4	1	3	1	1	347	38.5	8.02	0		0	106	111	120.7	142.5	119.9	72.33333333	127.7	0.566431741	0.208337266
1787	Medium	Q7YWV5	Serpentine Receptor, class W OS=Caenorhabditis elegans OX=6239 GN=srw-145 PE=4 SV=2	0.045	1.656	3	1	3	1	1	364	41.9	9.07	0		169.4	22.2	78.1	171.5	38	120.8	89.9	110.1	0.816530427	0.744839076
1788	Medium	Q18826	Protein containing ALS2cr12 (ALS2CR12) signature OS=Caenorhabditis elegans OX=6239 GN=pals-38 PE=4 SV=3	0.045	1.656	3	1	1	1	1	406	48.1	7.53	0		97.6	119.6	101.6	34.8	120.9	125.4	106.2666667	93.7	1.134115973	0.699101757
1789	Medium	O62215	Putative succinate dehydrogenase [ubiquinone] cytochrome b small subunit, mitochondrial OS=Caenorhabditis elegans OX=6239 GN=sdhd-1 PE=3 SV=1	0.045	1.653	6	1	2	1	1	145	15.8	9.41	0		0	120	152.5	208.9	118.6	0	90.83333333	109.1666667	0.832061069	0.821743832
1790	Medium	Q94234	HMG OS=Caenorhabditis elegans OX=6239 GN=hmg-5 PE=1 SV=1	0.045	1.652	12	1	1	1	1	204	23.4	9.73	0	Phospho [S24; T25]	235.8	188.4	149.9	0	25.9	0	191.3666667	8.633333333	22.16602317	0.002253844
1791	Medium	A0A0K3AQN5	p-GlycoProtein related OS=Caenorhabditis elegans OX=6239 GN=pgp-2 PE=1 SV=1	0.045	1.65	1	1	1	1	1	1296	143.6	7.34	0		23.8	103.9	116.5	125.8	126.3	103.7	81.4	118.6	0.686340641	0.282332685
1792	Medium	Q18357	Uncharacterized protein OS=Caenorhabditis elegans OX=6239 GN=C33A12.3 PE=1 SV=2	0.045	1.649	11	1	1	1	1	230	26.9	5.35	0		100.8	105.3	393.9	0	0	0	200	0	999	0.108116839
1793	Medium	Q23523	Mediator of RNA polymerase II transcription subunit 4 OS=Caenorhabditis elegans OX=6239 GN=mdt-4 PE=3 SV=2	0.046	1.643	4	1	1	1	1	334	36.6	7.18	0		156.2	99.9	194.3	27.7	93.6	28.3	150.1333333	49.86666667	3.010695187	0.045978727
1794	Medium	G5EFC7	LYSosomal Trafficking regulator protein OS=Caenorhabditis elegans OX=6239 GN=lyst-1 PE=4 SV=1	0.046	1.643	1	1	1	1	1	2760	320.2	7.58	0	Phospho [S1009]	133.7	0	173.2	78.7	49.4	165	102.3	97.7	1.047082907	0.945169155
1795	Medium	Q93540	SLC (SoLute Carrier) homolog OS=Caenorhabditis elegans OX=6239 GN=slc-25a18.1 PE=1 SV=2	0.047	1.628	3	1	1	1	1	313	33.5	9.61	0		193.3	146.3	152.3	49.9	28.6	29.6	163.9666667	36.03333333	4.550416281	0.001429398
1796	Medium	Q9N303	Uncharacterized protein OS=Caenorhabditis elegans OX=6239 GN=deps-1 PE=1 SV=1	0.047	1.628	3	1	2	1	1	619	69.2	6.67	0		161.9	93.6	246.2	36.5	61.8	0	167.2333333	32.76666667	5.103763988	0.04769977
1797	Medium	O01614	UDP-GlucuronosylTransferase OS=Caenorhabditis elegans OX=6239 GN=ugt-12 PE=1 SV=1	0.047	1.627	4	1	2	1	1	534	60.8	7.72	0		88.6	90.4	114	18.9	137.2	150.9	97.66666667	102.3333333	0.954397394	0.91822709
1798	Medium	Q20456	Heavy chain, Unconventional Myosin OS=Caenorhabditis elegans OX=6239 GN=hum-4 PE=1 SV=6	0.049	1.626	1	1	1	1	1	2577	295.9	7.81	0		241.5	170.6	187.9	0	0	0	200	0	999	0.000722342
1799	Medium	O76367	Cytochrome OXidase assembly protein OS=Caenorhabditis elegans OX=6239 GN=cox-6c PE=1 SV=1	0.049	1.621	27	1	8	1	1	90	10.2	9.1	0	Phospho [S22]	37.7	44.9	54.3	138.4	162.8	162	45.63333333	154.4	0.295552677	0.000310227
1800	Medium	O01759	PIP Kinase OS=Caenorhabditis elegans OX=6239 GN=ppk-1 PE=1 SV=2	0.049	1.618	2	1	2	1	1	611	68.6	7.71	0		0	66.2	90.5	196.8	125.3	121.2	52.23333333	147.7666667	0.353485224	0.059054537
1801	Medium	Q18697	Phosphate transporter OS=Caenorhabditis elegans OX=6239 GN=pitr-1 PE=1 SV=2	0.049	1.615	3	1	1	1	1	530	57.5	7.58	0		151.7	108.9	133.9	41.2	137	27.3	131.5	68.5	1.919708029	0.160749107
1802	Medium	G5EBW5	FErroChelatase-Like OS=Caenorhabditis elegans OX=6239 GN=fecl-1 PE=1 SV=1	0.049	1.605	6	1	2	1	1	374	42.7	8.85	0		157.3	100.7	97.9	67.4	109.8	66.9	118.6333333	81.36666667	1.458009013	0.195608525
1803	Medium	O61397	Probable N-acetylgalactosaminyltransferase 7 OS=Caenorhabditis elegans OX=6239 GN=gly-7 PE=2 SV=1	0.049	1.603	4	1	1	1	1	601	68.1	7.93	0		148.7	109.7	147	0	130	64.5	135.1333333	64.83333333	2.084318766	0.150728933
1804	Medium	O18089	DUF19 domain-containing protein OS=Caenorhabditis elegans OX=6239 GN=CELE_T13F3.6 PE=1 SV=2	0.049	1.603	15	1	1	1	1	168	19.1	4.75	0		0	0	0	0	0	0	0	0	999	#DIV/0!
1805	Medium	P90848	Uncharacterized protein OS=Caenorhabditis elegans OX=6239 GN=CELE_F26E4.7 PE=1 SV=1	0.05	1.599	2	1	2	1	1	677	79.2	7.43	0		57.7	56.2	91.6	140.8	159.7	94	68.5	131.5	0.520912548	0.050006026
1806	Low	Q9GYQ4	Receptor-type guanylate cyclase gcy-8 OS=Caenorhabditis elegans OX=6239 GN=gcy-8 PE=1 SV=2	0.051	1.597	1	1	1	1	1	1152	129	6.64	0		197.6	151.3	132.7	30.7	49.8	37.9	160.5333333	39.46666667	4.067567568	0.003816122
1807	Low	P54813	ATP-dependent zinc metalloprotease YME1 homolog OS=Caenorhabditis elegans OX=6239 GN=ymel-1 PE=3 SV=2	0.051	1.592	2	1	1	1	1	723	79.8	8.95	0		117.5	107.5	126.6	0	103.2	145.1	117.2	82.76666667	1.416028997	0.47258367
1808	Low	G2HK03	Prion-like-(Q/N-rich)-domain-bearing protein OS=Caenorhabditis elegans OX=6239 GN=pqn-87 PE=1 SV=1	0.051	1.59	2	1	2	1	1	1485	164.2	6.28	0		73.3	74.3	89.9	158.1	101	103.5	79.16666667	120.8666667	0.654991726	0.097920655
1809	Low	Q19777	DEGenerin-related Touch-involved channel OS=Caenorhabditis elegans OX=6239 GN=degt-1 PE=3 SV=3	0.051	1.59	2	1	4	1	1	852	97.6	6.51	0	Phospho [S402; S403; S407; S411]	91.6	90.1	58.4	153	87.7	119.2	80.03333333	119.9666667	0.667129758	0.140122969
1810	Low	O17954	Uncharacterized protein OS=Caenorhabditis elegans OX=6239 GN=CELE_LLC1.2 PE=1 SV=1	0.051	1.59	9	1	2	1	1	272	30.3	6.09	0		191.3	126.6	141.8	29.7	51	59.6	153.2333333	46.76666667	3.276550249	0.007698837
1811	Low	Q17764	START domain-containing protein OS=Caenorhabditis elegans OX=6239 GN=C06H2.2 PE=1 SV=3	0.052	1.584	4	1	1	1	1	356	42.5	8.47	0		129.6	85.3	87.4	89.6	105.6	102.5	100.7666667	99.23333333	1.015451797	0.924691535
1812	Low	Q27874	Integrin beta pat-3 OS=Caenorhabditis elegans OX=6239 GN=pat-3 PE=1 SV=1	0.052	1.584	2	1	3	1	1	809	90.1	5.3	0	Phospho [S402; T408; Y409]	73.9	75.1	87.4	128.8	117.6	117.3	78.8	121.2333333	0.649986252	0.001783836
1813	Low	O01556	Tyrosine-protein phosphatase OS=Caenorhabditis elegans OX=6239 GN=CELE_F47B3.7 PE=1 SV=1	0.055	1.575	4	1	1	1	1	374	42.5	7.06	0	Phospho [S51]	102.2	99.7	89.9	100.2	145.4	62.6	97.26666667	102.7333333	0.9467878	0.832547793
1814	Low	Q95PX7	TransCription Elongation Regulator homolog OS=Caenorhabditis elegans OX=6239 GN=tcer-1 PE=1 SV=1	0.055	1.575	2	1	1	1	1	914	103.6	7.08	0		61.2	93.1	72.6	78	178	117	75.63333333	124.3333333	0.608310992	0.186244663
1815	Low	Q9N361	Probable 28S ribosomal protein S25, mitochondrial OS=Caenorhabditis elegans OX=6239 GN=mrps-25 PE=3 SV=1	0.055	1.574	10	1	1	1	1	170	19.8	9.25	0		180.2	157.5	180	0	82.2	0	172.5666667	27.4	6.298053528	0.006941496
1816	Low	Q20898	Translational repressor ifet-1 OS=Caenorhabditis elegans OX=6239 GN=ifet-1 PE=1 SV=2	0.056	1.567	4	1	1	1	1	761	83.9	8.82	0		192.5	91.2	224.1	0	36.7	55.6	169.2666667	30.76666667	5.501625135	0.0328998
1817	Low	Q9N3F1	Dynactin subunit 6 OS=Caenorhabditis elegans OX=6239 GN=dnc-6 PE=3 SV=2	0.056	1.566	13	1	1	1	1	180	19.4	6.86	0		32.7	311.5	230.4	25.4	0	0	191.5333333	8.466666667	22.62204724	0.092694269
1818	Low	Q9TXI3	Doa4-Independent Degradation, homologous to yeast Did2 OS=Caenorhabditis elegans OX=6239 GN=did-2 PE=1 SV=1	0.056	1.562	8	1	1	1	1	205	22.5	7.33	0		78.3	85.8	95.4	138.7	99.5	102.2	86.5	113.4666667	0.762338425	0.117920209
1819	Low	Q18476	Uncharacterized protein OS=Caenorhabditis elegans OX=6239 GN=C35A5.8 PE=1 SV=3	0.056	1.558	1	1	4	1	1	1096	125	5.49	0		91.4	69.6	69	146.9	104.3	118.9	76.66666667	123.3666667	0.621453661	0.032321712
1820	Low	Q23629	Probable 2-oxoglutarate dehydrogenase E1 component DHKTD1 homolog, mitochondrial OS=Caenorhabditis elegans OX=6239 GN=ogdh-2 PE=3 SV=4	0.056	1.558	1	1	3	1	1	911	102.7	6.46	0		0	0	0	0	0	0	0	0	999	#DIV/0!
1821	Low	Q20135	COLlagen OS=Caenorhabditis elegans OX=6239 GN=col-81 PE=1 SV=1	0.056	1.557	7	1	1	1	1	306	30.9	5.38	0		0	0	600	0	0	0	200	0	999	0.373900966
1822	Low	O44150	Uncharacterized protein OS=Caenorhabditis elegans OX=6239 GN=C49A9.6 PE=1 SV=1	0.056	1.556	3	1	1	1	1	360	40.6	8.56	0		0	72.2	77.8	156.8	153.2	140.1	50	150.0333333	0.333259276	0.017342149
1823	Low	O16725	Uncharacterized protein OS=Caenorhabditis elegans OX=6239 GN=CELE_T07D3.9 PE=1 SV=3	0.056	1.555	3	1	1	1	1	441	50.3	9.04	0		133.1	65.8	151	150.2	0	100	116.6333333	83.4	1.398481215	0.551678698
1824	Low	Q7YX10	Uncharacterized protein OS=Caenorhabditis elegans OX=6239 GN=CELE_F46F2.5 PE=4 SV=3	0.056	1.555	5	1	3	1	1	370	40.7	9.85	0	Phospho [S110; T117; S121]	0	0	0	0	0	0	0	0	999	#DIV/0!
1825	Low	Q19528	COLlagen OS=Caenorhabditis elegans OX=6239 GN=col-89 PE=4 SV=1	0.056	1.555	3	1	3	1	1	296	28.8	4.51	0		90.6	84.4	71.5	34.2	173.7	145.7	82.16666667	117.8666667	0.697115385	0.452860059
1826	Low	G5EF37	Paralysed Arrest at Two-fold OS=Caenorhabditis elegans OX=6239 GN=pat-10 PE=1 SV=1	0.056	1.554	4	1	2	1	1	161	18.5	4.31	0		74	152.2	129.2	58.7	106.7	79.2	118.4666667	81.53333333	1.452984464	0.243897808
1827	Low	Q8I4N3	Nucleoporin ndc-1 OS=Caenorhabditis elegans OX=6239 GN=npp-22 PE=3 SV=1	0.056	1.553	2	1	1	1	1	588	65.7	8.34	0		0	160.1	142	27.1	242.5	28.3	100.7	99.3	1.014098691	0.9880263
1828	Low	Q9U229	Worm AIF (Apoptosis inducing factor) Homolog OS=Caenorhabditis elegans OX=6239 GN=wah-1 PE=1 SV=2	0.056	1.551	2	1	3	1	1	700	77.3	6.09	0		0	79.4	81	154.9	152.8	131.8	53.46666667	146.5	0.364960182	0.028455781
1829	Low	Q9U299	5'-3' exoribonuclease 2 homolog OS=Caenorhabditis elegans OX=6239 GN=xrn-2 PE=1 SV=2	0.057	1.545	2	1	1	1	1	975	110.1	6.49	0		0	212.3	115.8	106.4	86.4	79.1	109.3666667	90.63333333	1.206693637	0.777285831
1830	Low	O45364	CYtochrome P450 family OS=Caenorhabditis elegans OX=6239 GN=cyp-35d1 PE=1 SV=1	0.057	1.542	2	1	1	1	1	499	57.1	8.78	0	Phospho [S277]	0	0	0	0	0	0	0	0	999	#DIV/0!
1831	Low	Q8I0Z3	Uncharacterized protein OS=Caenorhabditis elegans OX=6239 GN=CELE_Y48E1C.4 PE=1 SV=1	0.057	1.542	5	1	3	1	1	228	26.3	9.16	0		7.1	98.4	113.6	135.9	125.6	119.4	73.03333333	126.9666667	0.575216592	0.183767659
1832	Low	P91270	Uncharacterized protein OS=Caenorhabditis elegans OX=6239 GN=CELE_F25B4.7 PE=1 SV=2	0.057	1.541	3	1	1	1	1	306	34	9.6	0		149.4	124.3	104.2	100.8	53.9	67.4	125.9666667	74.03333333	1.701485817	0.053129969
1833	Low	Q8IG73	Uncharacterized protein OS=Caenorhabditis elegans OX=6239 GN=C48E7.7 PE=4 SV=1	0.057	1.535	10	1	2	1	1	152	15.7	3.9	0	Phospho [T37; T43; T44]	0	184.2	167.3	0	145.5	103.1	117.1666667	82.86666667	1.41391794	0.662731417
1834	Low	Q21036	Uncharacterized protein OS=Caenorhabditis elegans OX=6239 GN=CELE_F59C12.3 PE=1 SV=4	0.061	1.527	4	1	5	1	1	519	59.7	8.65	0		102.9	157.5	85.2	31.3	75.1	148	115.2	84.8	1.358490566	0.493587487
1835	Low	O01763	Nuclear cap-binding protein subunit 1 OS=Caenorhabditis elegans OX=6239 GN=ncbp-1 PE=3 SV=3	0.062	1.525	1	1	1	1	1	798	92.5	4.92	0		178	158.4	178.7	0	50.9	34	171.7	28.3	6.067137809	0.000938193
1836	Low	Q9U283	Uncharacterized protein OS=Caenorhabditis elegans OX=6239 GN=CELE_Y48G10A.3 PE=1 SV=1	0.063	1.522	3	1	1	1	1	343	38.5	5.52	0		0	0	0	0	0	0	0	0	999	#DIV/0!
[truncated: 56 more rows]
