# Supplementary material for: Molecular encoding and synaptic decoding of context during salt chemotaxis in C. elegans
Source: Nat Commun. 2022 May 27;13:2928. doi: 10.1038/s41467-022-30279-7 (PMC9142520; doi:10.1038/s41467-022-30279-7)
Supplement: Supplementary file 7 — Source Data [file 41467_2022_30279_MOESM7_ESM.zip]

Archive with 366 entries (322 files):
- Source Data/
- Source Data/Behavioral Assay/
- Source Data/Behavioral Assay/Chemotaxis/
- Source Data/Behavioral Assay/Chemotaxis/Salt_Chemotaxis_Assay_RawData.xlsx
- Source Data/Behavioral Assay/Locomotion/
- Source Data/Behavioral Assay/Locomotion/Fig.3f_S65A_Locomotion_Rate.xlsx
- Source Data/Behavioral Assay/Locomotion/Fig.S5a_Ardicarb Assay.xlsx
- Source Data/Imaging/
- Source Data/Imaging/Fig.1/
- Source Data/Imaging/Fig.1/GCaMP2_N2/
- Source Data/Imaging/Fig.1/GCaMP2_N2/101018 ASER GCaMP 50mM #10_1 06.xlsx
- Source Data/Imaging/Fig.1/GCaMP2_N2/101018 ASER GCaMP 50mM #11_1 06.xlsx
- Source Data/Imaging/Fig.1/GCaMP2_N2/101018 ASER GCaMP 50mM #12_1 06.xlsx
- Source Data/Imaging/Fig.1/GCaMP2_N2/101018 ASER GCaMP 50mM #13_1 06.xlsx
- Source Data/Imaging/Fig.1/GCaMP2_N2/101018 ASER GCaMP 50mM #14_1 06.xlsx
- Source Data/Imaging/Fig.1/GCaMP2_N2/101018 ASER GCaMP 50mM #15_1 06.xlsx
- Source Data/Imaging/Fig.1/GCaMP2_N2/101018 ASER GCaMP 50mM #16_1 06.xlsx
- Source Data/Imaging/Fig.1/GCaMP2_N2/101018 ASER GCaMP 50mM #17_1 06.xlsx
- Source Data/Imaging/Fig.1/GCaMP2_N2/101018 ASER GCaMP 50mM #18_1 06.xlsx
- Source Data/Imaging/Fig.1/GCaMP2_N2/101018 ASER GCaMP 50mM #19_1 06.xlsx
- Source Data/Imaging/Fig.1/GCaMP2_N2/101018 ASER GCaMP 50mM #1_1 06.xlsx
- Source Data/Imaging/Fig.1/GCaMP2_N2/101018 ASER GCaMP 50mM #2_1 06.xlsx
- Source Data/Imaging/Fig.1/GCaMP2_N2/101018 ASER GCaMP 50mM #3_1 06.xlsx
- Source Data/Imaging/Fig.1/GCaMP2_N2/101018 ASER GCaMP 50mM #7_1 06.xlsx
- Source Data/Imaging/Fig.1/GCaMP2_N2/101018 ASER GCaMP 50mM #8_1 06.xlsx
- Source Data/Imaging/Fig.1/GCaMP2_N2/101018 ASER GCaMP 50mM #9_1 06.xlsx
- Source Data/Imaging/Fig.1/GCaMP2_N2/101019 ASER GCaMP 50mM #1_1 06.xlsx
- Source Data/Imaging/Fig.1/GCaMP2_N2/101019 ASER GCaMP 50mM #2_1 06.xlsx
- Source Data/Imaging/Fig.1/GCaMP2_N2/101019 ASER GCaMP 50mM #3_1 06.xlsx
- Source Data/Imaging/Fig.1/GCaMP2_nj3/
- Source Data/Imaging/Fig.1/GCaMP2_nj3/111229 ASER GCaMP 50mM 50-25 #10_1 12.xlsx
- Source Data/Imaging/Fig.1/GCaMP2_nj3/111229 ASER GCaMP 50mM 50-25 #1_1 12.xlsx
- Source Data/Imaging/Fig.1/GCaMP2_nj3/111229 ASER GCaMP 50mM 50-25 #2_1 12.xlsx
- Source Data/Imaging/Fig.1/GCaMP2_nj3/111229 ASER GCaMP 50mM 50-25 #3_1 12.xlsx
- Source Data/Imaging/Fig.1/GCaMP2_nj3/111229 ASER GCaMP 50mM 50-25 #4_1 12.xlsx
- Source Data/Imaging/Fig.1/GCaMP2_nj3/111229 ASER GCaMP 50mM 50-25 #5_1 12.xlsx
- Source Data/Imaging/Fig.1/GCaMP2_nj3/111229 ASER GCaMP 50mM 50-25 #6_1 12.xlsx
- Source Data/Imaging/Fig.1/GCaMP2_nj3/111229 ASER GCaMP 50mM 50-25 #7_1 12.xlsx
- Source Data/Imaging/Fig.1/GCaMP2_nj3/111229 ASER GCaMP 50mM 50-25 #8_1 12.xlsx
- Source Data/Imaging/Fig.1/GCaMP2_nj3/111229 ASER GCaMP 50mM 50-25 #9_1 12.xlsx
- Source Data/Imaging/Fig.1/GCaMP2_nj3/120106 ASER GCaMP 50mM 50-25 #10_1 12.xlsx
- Source Data/Imaging/Fig.1/GCaMP2_nj3/120106 ASER GCaMP 50mM 50-25 #12_1 12.xlsx
- Source Data/Imaging/Fig.1/GCaMP2_nj3/120106 ASER GCaMP 50mM 50-25 #1_1 12.xlsx
- Source Data/Imaging/Fig.1/GCaMP2_nj3/120106 ASER GCaMP 50mM 50-25 #2_1 12.xlsx
- Source Data/Imaging/Fig.1/GCaMP2_nj3/120106 ASER GCaMP 50mM 50-25 #3_1 12.xlsx
- Source Data/Imaging/Fig.1/GCaMP2_nj3/120106 ASER GCaMP 50mM 50-25 #4_1 12.xlsx
- Source Data/Imaging/Fig.1/GCaMP2_nj3/120106 ASER GCaMP 50mM 50-25 #5_1 12.xlsx
- Source Data/Imaging/Fig.1/GCaMP2_nj3/120106 ASER GCaMP 50mM 50-25 #6_1 12.xlsx
- Source Data/Imaging/Fig.1/GCaMP2_nj3/120106 ASER GCaMP 50mM 50-25 #7_1 12.xlsx
- Source Data/Imaging/Fig.1/GCaMP2_nj3/120106 ASER GCaMP 50mM 50-25 #8_1 12.xlsx
- Source Data/Imaging/Fig.1/GCaMP2_nj3/120106 ASER GCaMP 50mM 50-25 #9_1 12.xlsx
- Source Data/Imaging/Fig.1/GCaMP2_pkc-1(gf)/
- Source Data/Imaging/Fig.1/GCaMP2_pkc-1(gf)/120111 ASER GCaMP 50mM 50-25 #10_1 12.xlsx
- Source Data/Imaging/Fig.1/GCaMP2_pkc-1(gf)/120111 ASER GCaMP 50mM 50-25 #11_1 12.xlsx
- Source Data/Imaging/Fig.1/GCaMP2_pkc-1(gf)/120111 ASER GCaMP 50mM 50-25 #12_1 12.xlsx
- Source Data/Imaging/Fig.1/GCaMP2_pkc-1(gf)/120111 ASER GCaMP 50mM 50-25 #1_1 12.xlsx
- Source Data/Imaging/Fig.1/GCaMP2_pkc-1(gf)/120111 ASER GCaMP 50mM 50-25 #2_1 12.xlsx
- Source Data/Imaging/Fig.1/GCaMP2_pkc-1(gf)/120111 ASER GCaMP 50mM 50-25 #3_1 12.xlsx
- Source Data/Imaging/Fig.1/GCaMP2_pkc-1(gf)/120111 ASER GCaMP 50mM 50-25 #4_1 12.xlsx
- Source Data/Imaging/Fig.1/GCaMP2_pkc-1(gf)/120111 ASER GCaMP 50mM 50-25 #5_1 12.xlsx
- Source Data/Imaging/Fig.1/GCaMP2_pkc-1(gf)/120111 ASER GCaMP 50mM 50-25 #6_1 12.xlsx
- Source Data/Imaging/Fig.1/GCaMP2_pkc-1(gf)/120111 ASER GCaMP 50mM 50-25 #7_1 12.xlsx
- Source Data/Imaging/Fig.1/GCaMP2_pkc-1(gf)/120111 ASER GCaMP 50mM 50-25 #8_1 12.xlsx
- Source Data/Imaging/Fig.1/GCaMP2_pkc-1(gf)/120111 ASER GCaMP 50mM 50-25 #9_1 12.xlsx
- Source Data/Imaging/Fig.1/GCaMP2_pkc-1(gf)/120112 ASER GCaMP 50mM 50-25 #1_1 12.xlsx
- Source Data/Imaging/Fig.1/GCaMP2_pkc-1(gf)/120112 ASER GCaMP 50mM 50-25 #2_1 12.xlsx
- Source Data/Imaging/Fig.1/GCaMP2_pkc-1(gf)/120112 ASER GCaMP 50mM 50-25 #3_1 12.xlsx
- Source Data/Imaging/Fig.1/GCaMP2_pkc-1(gf)/120112 ASER GCaMP 50mM 50-25 #4_1 12.xlsx
- Source Data/Imaging/Fig.1/GCaMP2_pkc-1(gf)/120112 ASER GCaMP 50mM 50-25 #5_1 12.xlsx
- Source Data/Imaging/Fig.1/GCaMP2_pkc-1(gf)/120112 ASER GCaMP 50mM 50-25 #6_1 12.xlsx
- Source Data/Imaging/Fig.1/GCaMP2_pkc-1(gf)/120112 ASER GCaMP 50mM 50-25 #7_1 12.xlsx
- Source Data/Imaging/Fig.1/GCaMP2_pkc-1(gf)/120112 ASER GCaMP 50mM 50-25 #8_1 12.xlsx
- Source Data/Imaging/Fig.1/GCaMP2_pkc-1(gf)/120112 ASER GCaMP 50mM 50-25 #9_1 12.xlsx
- Source Data/Imaging/Fig.4/
- Source Data/Imaging/Fig.4/4B/
- Source Data/Imaging/Fig.4/4B/N2/
- Source Data/Imaging/Fig.4/4B/N2/180912-1.xlsx
- Source Data/Imaging/Fig.4/4B/N2/180912-3.xlsx
- Source Data/Imaging/Fig.4/4B/N2/180912-4.xlsx
- Source Data/Imaging/Fig.4/4B/N2/180918-1.xlsx
- Source Data/Imaging/Fig.4/4B/N2/180918-2.xlsx
- Source Data/Imaging/Fig.4/4B/N2/180918-3.xlsx
- Source Data/Imaging/Fig.4/4B/N2/180918-5.xlsx
- Source Data/Imaging/Fig.4/4B/N2/180918-6.xlsx
- Source Data/Imaging/Fig.4/4B/N2/180928-10.xlsx
- Source Data/Imaging/Fig.4/4B/N2/180928-11.xlsx
- Source Data/Imaging/Fig.4/4B/N2/180928-2.xlsx
- Source Data/Imaging/Fig.4/4B/N2/180928-3.xlsx
- Source Data/Imaging/Fig.4/4B/N2/180928-4.xlsx
- Source Data/Imaging/Fig.4/4B/N2/180928-5.xlsx
- Source Data/Imaging/Fig.4/4B/N2/180928-6.xlsx
- Source Data/Imaging/Fig.4/4B/N2/180928-7.xlsx
- Source Data/Imaging/Fig.4/4B/N2/180928-8.xlsx
- Source Data/Imaging/Fig.4/4B/N2/180928-9.xlsx
- Source Data/Imaging/Fig.4/4B/nj3/
- Source Data/Imaging/Fig.4/4B/nj3/180924-1.xlsx
- Source Data/Imaging/Fig.4/4B/nj3/180924-10.xlsx
- Source Data/Imaging/Fig.4/4B/nj3/180924-11.xlsx
- Source Data/Imaging/Fig.4/4B/nj3/180924-12.xlsx
- Source Data/Imaging/Fig.4/4B/nj3/180924-14.xlsx
- Source Data/Imaging/Fig.4/4B/nj3/180924-2.xlsx
- Source Data/Imaging/Fig.4/4B/nj3/180924-3.xlsx
- Source Data/Imaging/Fig.4/4B/nj3/180924-4.xlsx
- Source Data/Imaging/Fig.4/4B/nj3/180924-5.xlsx
- Source Data/Imaging/Fig.4/4B/nj3/180924-6.xlsx
- Source Data/Imaging/Fig.4/4B/nj3/180924-7.xlsx
- Source Data/Imaging/Fig.4/4B/nj3/180924-8.xlsx
- Source Data/Imaging/Fig.4/4B/nj3/180924-9.xlsx
- Source Data/Imaging/Fig.4/4B/nj3/181204-2.xlsx
- Source Data/Imaging/Fig.4/4B/nj3/181204-3.xlsx
- Source Data/Imaging/Fig.4/4B/nj3/181204-4.xlsx
- Source Data/Imaging/Fig.4/4B/nj3/181204-5.xlsx
- Source Data/Imaging/Fig.4/4B/nj3/181204-6.xlsx
- Source Data/Imaging/Fig.4/4B/nj3/181204-7.xlsx
- Source Data/Imaging/Fig.4/4C/
- Source Data/Imaging/Fig.4/4C/N2/
- Source Data/Imaging/Fig.4/4C/N2/smoothed_processed201111_N2_50mM_1.xlsx
- Source Data/Imaging/Fig.4/4C/N2/smoothed_processed201111_N2_50mM_10.xlsx
- Source Data/Imaging/Fig.4/4C/N2/smoothed_processed201111_N2_50mM_2.xlsx
- Source Data/Imaging/Fig.4/4C/N2/smoothed_processed201111_N2_50mM_3.xlsx
- Source Data/Imaging/Fig.4/4C/N2/smoothed_processed201111_N2_50mM_5.xlsx
- Source Data/Imaging/Fig.4/4C/N2/smoothed_processed201111_N2_50mM_6.xlsx
- Source Data/Imaging/Fig.4/4C/N2/smoothed_processed201111_N2_50mM_7.xlsx
- Source Data/Imaging/Fig.4/4C/N2/smoothed_processed201111_N2_50mM_9.xlsx
- Source Data/Imaging/Fig.4/4C/N2/smoothed_processed201115_N2_50mM_1.xlsx
- Source Data/Imaging/Fig.4/4C/N2/smoothed_processed201115_N2_50mM_10.xlsx
- Source Data/Imaging/Fig.4/4C/N2/smoothed_processed201115_N2_50mM_2.xlsx
- Source Data/Imaging/Fig.4/4C/N2/smoothed_processed201115_N2_50mM_3.xlsx
- Source Data/Imaging/Fig.4/4C/N2/smoothed_processed201115_N2_50mM_4.xlsx
- Source Data/Imaging/Fig.4/4C/N2/smoothed_processed201115_N2_50mM_5.xlsx
- Source Data/Imaging/Fig.4/4C/N2/smoothed_processed201115_N2_50mM_6.xlsx
- Source Data/Imaging/Fig.4/4C/N2/smoothed_processed201115_N2_50mM_7.xlsx
- Source Data/Imaging/Fig.4/4C/N2/smoothed_processedN2_50mM_1.xlsx
- Source Data/Imaging/Fig.4/4C/N2/smoothed_processedN2_50mM_2.xlsx
- Source Data/Imaging/Fig.4/4C/N2/smoothed_processedN2_50mM_5.xlsx
- Source Data/Imaging/Fig.4/4C/N2/smoothed_processedN2_50mM_6.xlsx
- Source Data/Imaging/Fig.4/4C/S65A/
- Source Data/Imaging/Fig.4/4C/S65A/smoothed_201111_dc07_50mM_1.xlsx
- Source Data/Imaging/Fig.4/4C/S65A/smoothed_201111_dc07_50mM_10.xlsx
- Source Data/Imaging/Fig.4/4C/S65A/smoothed_201111_dc07_50mM_2.xlsx
- Source Data/Imaging/Fig.4/4C/S65A/smoothed_201111_dc07_50mM_3.xlsx
- Source Data/Imaging/Fig.4/4C/S65A/smoothed_201111_dc07_50mM_4.xlsx
- Source Data/Imaging/Fig.4/4C/S65A/smoothed_201111_dc07_50mM_5.xlsx
- Source Data/Imaging/Fig.4/4C/S65A/smoothed_201111_dc07_50mM_6.xlsx
- Source Data/Imaging/Fig.4/4C/S65A/smoothed_201111_dc07_50mM_8.xlsx
- Source Data/Imaging/Fig.4/4C/S65A/smoothed_201111_dc07_50mM_9.xlsx
- Source Data/Imaging/Fig.4/4C/S65A/smoothed_201115_dc07_50mM_1.xlsx
- Source Data/Imaging/Fig.4/4C/S65A/smoothed_201115_dc07_50mM_10.xlsx
- Source Data/Imaging/Fig.4/4C/S65A/smoothed_201115_dc07_50mM_2.xlsx
- Source Data/Imaging/Fig.4/4C/S65A/smoothed_201115_dc07_50mM_3.xlsx
- Source Data/Imaging/Fig.4/4C/S65A/smoothed_201115_dc07_50mM_4.xlsx
- Source Data/Imaging/Fig.4/4C/S65A/smoothed_201115_dc07_50mM_5.xlsx
- Source Data/Imaging/Fig.4/4C/S65A/smoothed_201115_dc07_50mM_6.xlsx
- Source Data/Imaging/Fig.4/4C/S65A/smoothed_201115_dc07_50mM_7.xlsx
- Source Data/Imaging/Fig.4/4C/S65A/smoothed_201115_dc07_50mM_8.xlsx
- Source Data/Imaging/Fig.4/4C/S65A/smoothed_dc07_50mM_1.xlsx
- Source Data/Imaging/Fig.4/4C/S65A/smoothed_dc07_50mM_2.xlsx
- Source Data/Imaging/Fig.4/4C/S65A/smoothed_dc07_50mM_3.xlsx
- Source Data/Imaging/Fig.4/4C/S65A/smoothed_dc07_50mM_4.xlsx
- Source Data/Imaging/Fig.4/4C/S65A/smoothed_dc07_50mM_5.xlsx
- Source Data/Imaging/Fig.4/4C/S65A/smoothed_dc07_50mM_6.xlsx
- Source Data/Imaging/Fig.4/4E/
- Source Data/Imaging/Fig.4/4E/FRAP.xlsx
- Source Data/Imaging/Fig.5/
- Source Data/Imaging/Fig.5/5B/
- Source Data/Imaging/Fig.5/5B/210421N2-11_BS20_Results.csv
- Source Data/Imaging/Fig.5/5B/210421N2-12_BS20_Results.csv
- Source Data/Imaging/Fig.5/5B/210421N2-1_BS20_Results.csv
- Source Data/Imaging/Fig.5/5B/210421N2-2_BS20_Results.csv
- Source Data/Imaging/Fig.5/5B/210421N2-3_BS20_Results.csv
- Source Data/Imaging/Fig.5/5B/210421N2-5_BS20_Results.csv
- Source Data/Imaging/Fig.5/5B/210421N2-6_BS20_Results.csv
- Source Data/Imaging/Fig.5/5B/210421N2-7_BS20_Results.csv
- Source Data/Imaging/Fig.5/5B/210421N2-8_BS20_Results.csv
- Source Data/Imaging/Fig.5/5B/210421N2-9_BS20_Results.csv
- Source Data/Imaging/Fig.5/5B/210501N2-13_BS20_Results.csv
- Source Data/Imaging/Fig.5/5B/210501N2-14_BS20_Results.csv
- Source Data/Imaging/Fig.5/5B/210501N2-16_BS20_Results.csv
- Source Data/Imaging/Fig.5/5B/210501N2-17_BS20_Results.csv
- Source Data/Imaging/Fig.5/5B/210501N2-18_BS20_Results.csv
- Source Data/Imaging/Fig.5/5B/210501N2-19_BS20_Results.csv
- Source Data/Imaging/Fig.5/5B/210501N2-20_BS20_Results.csv
- Source Data/Imaging/Fig.5/5C/
- Source Data/Imaging/Fig.5/5C/210108_dc07_4_BS20_Results.csv
- Source Data/Imaging/Fig.5/5C/210108_dc07_5_BS20_Results.csv
- Source Data/Imaging/Fig.5/5C/210119_dc07_.tif_BS20_Results.csv
- Source Data/Imaging/Fig.5/5C/210119_dc07_1.tif_BS20_Results.csv
- Source Data/Imaging/Fig.5/5C/210119_dc07_12.tif_BS20_Results.csv
- Source Data/Imaging/Fig.5/5C/210119_dc07_13.tif_BS20_Results.csv
- Source Data/Imaging/Fig.5/5C/210119_dc07_2.tif_BS20_Results.csv
- Source Data/Imaging/Fig.5/5C/210119_dc07_3.tif_BS20_Results.csv
- Source Data/Imaging/Fig.5/5C/210119_dc07_4.tif_BS20_Results.csv
- Source Data/Imaging/Fig.5/5C/210119_dc07_5.tif_BS20_Results.csv
- Source Data/Imaging/Fig.5/5C/210119_dc07_6.tif_BS20_Results.csv
- Source Data/Imaging/Fig.5/5C/210119_dc07_7.tif_BS20_Results_2stim.csv
- Source Data/Imaging/Fig.5/5C/210119_dc07_8.tif_BS20_Results.csv
- Source Data/Imaging/Fig.5/5C/210119_dc07_9.tif_BS20_Results.csv
- Source Data/Imaging/Fig.5/5C/210123_dc07_1_BS20_Results.csv
- Source Data/Imaging/Fig.5/5C/210123_dc07_2_BS20_Results.csv
- Source Data/Imaging/Fig.5/5C/210123_dc07_3_BS20_Results.csv
- Source Data/Imaging/Fig.5/5C/210123_dc07_4_BS20_Results.csv
- Source Data/Imaging/Fig.5/5C/210123_dc07_5_BS20_Results.csv
- Source Data/Imaging/Fig.5/5D/
- Source Data/Imaging/Fig.5/5D/210115_nj3_1.tif_BS20_Results.csv
- Source Data/Imaging/Fig.5/5D/210115_nj3_10.tif_BS20_Results.csv
- Source Data/Imaging/Fig.5/5D/210115_nj3_11.tif_BS20_Results.csv
- Source Data/Imaging/Fig.5/5D/210115_nj3_2.tif_BS20_Results.csv
- Source Data/Imaging/Fig.5/5D/210115_nj3_4.tif_BS20_Results.csv
- Source Data/Imaging/Fig.5/5D/210115_nj3_5.tif_BS20_Results.csv
- Source Data/Imaging/Fig.5/5D/210115_nj3_6.tif_BS20_Results.csv
- Source Data/Imaging/Fig.5/5D/210115_nj3_7.tif_BS20_Results.csv
- Source Data/Imaging/Fig.5/5D/210115_nj3_8.tif_BS20_Results.csv
- Source Data/Imaging/Fig.5/5D/210115_nj3_9.tif_BS20_Results_2stim.csv
- Source Data/Imaging/Fig.5/5D/210119_nj3_1.tif_BS20_Results_2stim.csv
- Source Data/Imaging/Fig.5/5D/210119_nj3_2.tif_BS20_Results.csv
- Source Data/Imaging/Fig.5/5D/210123_nj3_1_BS20_Results.csv
- Source Data/Imaging/Fig.5/5D/210123_nj3_3_BS20_Results.csv
- Source Data/Imaging/Fig.5/5D/210123_nj3_4_BS20_Results.csv
- Source Data/Imaging/Fig.5/5D/210123_nj3_5_BS20_Results.csv
- Source Data/Imaging/Fig.5/5D/210123_nj3_6_BS20_Results.csv
- Source Data/Imaging/Fig.5/5D/210123_nj3_8_BS20_Results.csv
- Source Data/Imaging/Fig.5/5D/210123_nj3_9_BS20_Results.csv
- Source Data/Imaging/Fig.5/5E/
- Source Data/Imaging/Fig.5/5E/210421nj3ad1302_11_BS20_Results.csv
- Source Data/Imaging/Fig.5/5E/210421nj3ad1302_12_BS20_Results.csv
- Source Data/Imaging/Fig.5/5E/210421nj3ad1302_13_BS20_Results.csv
- Source Data/Imaging/Fig.5/5E/210421nj3ad1302_14_BS20_Results_Failed.csv
- Source Data/Imaging/Fig.5/5E/210421nj3ad1302_15_BS20_Results.csv
- Source Data/Imaging/Fig.5/5E/210421nj3ad1302_16_BS20_Results.csv
- Source Data/Imaging/Fig.5/5E/210421nj3ad1302_17_BS20_Results.csv
- Source Data/Imaging/Fig.5/5E/210421nj3ad1302_18_BS20_Results.csv
- Source Data/Imaging/Fig.5/5E/210421nj3ad1302_19_BS20_Results.csv
- Source Data/Imaging/Fig.5/5E/210421nj3ad1302_20_BS20_Results.csv
- Source Data/Imaging/Fig.5/5E/210421nj3ad1302_21_BS20_Results.csv
- Source Data/Imaging/Fig.5/5E/210421nj3ad1302_22_BS20_Results.csv
- Source Data/Imaging/Fig.5/5E/210421nj3ad1302_23_BS20_Results.csv
- Source Data/Imaging/Fig.5/5E/210421nj3ad1302_24_BS20_Results.csv
- Source Data/Imaging/Fig.5/5E/210421nj3ad1302_25_BS20_Results.csv
- Source Data/Imaging/Fig.5/5E/nj3ad1302_10_BS20_Results.csv
- Source Data/Imaging/Fig.5/5E/nj3ad1302_3_BS20_Results.csv
- Source Data/Imaging/Fig.5/5E/nj3ad1302_4_BS20_Results.csv
- Source Data/Imaging/Fig.5/5E/nj3ad1302_5_BS20_Results.csv
- Source Data/Imaging/Fig.5/5E/nj3ad1302_7_BS20_Results.csv
- Source Data/Imaging/Fig.5/5E/nj3ad1302_8_BS20_Results.csv
- Source Data/Imaging/Fig.5/5E/nj3ad1302_9_BS20_Results.csv
- Source Data/Imaging/Fig.5/5F/
- Source Data/Imaging/Fig.5/5F/210602_pkc-1_gf_12_BS20_Results.csv
- Source Data/Imaging/Fig.5/5F/210602_pkc-1_gf_7_BS20_Results.csv
- Source Data/Imaging/Fig.5/5F/210607_pkc-1_gf_21_BS20_Results.csv
- Source Data/Imaging/Fig.5/5F/pkc-1gf_10_BS20_Results.csv
- Source Data/Imaging/Fig.5/5F/pkc-1gf_11_BS20_Results.csv
- Source Data/Imaging/Fig.5/5F/pkc-1gf_12_BS20_Results.csv
- Source Data/Imaging/Fig.5/5F/pkc-1gf_13_BS20_Results.csv
- Source Data/Imaging/Fig.5/5F/pkc-1gf_14_BS20_Results.csv
- Source Data/Imaging/Fig.5/5F/pkc-1gf_15_BS20_Results.csv
- Source Data/Imaging/Fig.5/5F/pkc-1gf_16_BS20_Results.csv
- Source Data/Imaging/Fig.5/5F/pkc-1gf_17_BS20_Results.csv
- Source Data/Imaging/Fig.5/5F/pkc-1gf_19_failed_BS20_Results.csv
- Source Data/Imaging/Fig.5/5F/pkc-1gf_1_BS20_Results.csv
- Source Data/Imaging/Fig.5/5F/pkc-1gf_20_BS20_Results.csv
- Source Data/Imaging/Fig.5/5F/pkc-1gf_2_BS20_Results.csv
- Source Data/Imaging/Fig.5/5F/pkc-1gf_3_BS20_Results.csv
- Source Data/Imaging/Fig.5/5F/pkc-1gf_4_BS20_Results.csv
- Source Data/Imaging/Fig.5/5F/pkc-1gf_5_BS20_Results.csv
- Source Data/Imaging/Fig.5/5F/pkc-1gf_8_BS20_Results.csv
- Source Data/Imaging/Fig.5/5F/pkc-1gf_9_BS20_Results.csv
- Source Data/Imaging/Fig.5/5G/
- Source Data/Imaging/Fig.5/5G/210611_pkc-1_gf_ky176_10.tif_BS20_Results.csv
- Source Data/Imaging/Fig.5/5G/210611_pkc-1_gf_ky176_11.tif_BS20_Results.csv
- Source Data/Imaging/Fig.5/5G/210611_pkc-1_gf_ky176_12.tif_BS20_Results.csv
- Source Data/Imaging/Fig.5/5G/210611_pkc-1_gf_ky176_13.tif_BS20_Results.csv
- Source Data/Imaging/Fig.5/5G/210611_pkc-1_gf_ky176_14.tif_BS20_Results.csv
- Source Data/Imaging/Fig.5/5G/210611_pkc-1_gf_ky176_17.tif_BS20_Results.csv
- Source Data/Imaging/Fig.5/5G/210611_pkc-1_gf_ky176_19.tif_BS20_Results.csv
- Source Data/Imaging/Fig.5/5G/210611_pkc-1_gf_ky176_2.tif_BS20_Results.csv
- Source Data/Imaging/Fig.5/5G/210611_pkc-1_gf_ky176_20.tif_BS20_Results.csv
- Source Data/Imaging/Fig.5/5G/210611_pkc-1_gf_ky176_3.tif_BS20_Results.csv
- Source Data/Imaging/Fig.5/5G/210611_pkc-1_gf_ky176_4.tif_BS20_Results.csv
- Source Data/Imaging/Fig.5/5G/210611_pkc-1_gf_ky176_5.tif_BS20_Results.csv
- Source Data/Imaging/Fig.5/5G/210611_pkc-1_gf_ky176_6.tif_BS20_Results.csv
- Source Data/Imaging/Fig.5/5G/210611_pkc-1_gf_ky176_7.tif_BS20_Results.csv
- Source Data/Imaging/Fig.5/5G/210611_pkc-1_gf_ky176_8.tif_BS20_Results.csv
- Source Data/Imaging/Fig.5/5G/210611_pkc-1_gf_ky176_9.tif_BS20_Results.csv
- Source Data/Imaging/Fig.6/
- Source Data/Imaging/Fig.6/6B/
- Source Data/Imaging/Fig.6/6B/final concentration 0.5mM(2x Glu = 1mM app.)/
- Source Data/Imaging/Fig.6/6B/final concentration 0.5mM(2x Glu = 1mM app.)/200825_1mM.xlsx
- Source Data/Imaging/Fig.6/6B/final concentration 0.5mM(2x Glu = 1mM app.)/200825_1mM_5.xlsx
- Source Data/Imaging/Fig.6/6B/final concentration 0.5mM(2x Glu = 1mM app.)/200825_1mM_6.xlsx
- Source Data/Imaging/Fig.6/6B/final concentration 0.5mM(2x Glu = 1mM app.)/200825_1mM_7(data_1mM_5_to4mM1).xlsx
- Source Data/Imaging/Fig.6/6B/final concentration 0.5mM(2x Glu = 1mM app.)/200825_1mM_8(data_1mM_6_to4mM1).xlsx
- Source Data/Imaging/Fig.6/6B/final concentration 0.5mM(2x Glu = 1mM app.)/200826_1mM_2.xlsx
- Source Data/Imaging/Fig.6/6B/final concentration 0.5mM(2x Glu = 1mM app.)/200826_1mM_5.xlsx
- Source Data/Imaging/Fig.6/6B/final concentration 0.5mM(2x Glu = 1mM app.)/200826_1mM_8.xlsx
- Source Data/Imaging/Fig.6/6B/final concentration 1mM(2x Glu = 2mM app.)/
- Source Data/Imaging/Fig.6/6B/final concentration 1mM(2x Glu = 2mM app.)/201005_2mM.xlsx
- Source Data/Imaging/Fig.6/6B/final concentration 1mM(2x Glu = 2mM app.)/201005_2mM1.xlsx
- Source Data/Imaging/Fig.6/6B/final concentration 1mM(2x Glu = 2mM app.)/201005_2mM4.xlsx
- Source Data/Imaging/Fig.6/6B/final concentration 2mM(2x Glu = 4mM app.)/
- Source Data/Imaging/Fig.6/6B/final concentration 2mM(2x Glu = 4mM app.)/200825_4mM_1.xlsx
[truncated: 66 more entries]
