# Supplementary material for: Molecular encoding and synaptic decoding of context during salt chemotaxis in C. elegans
Source: Nat Commun. 2022 May 27;13:2928. doi: 10.1038/s41467-022-30279-7 (PMC9142520; doi:10.1038/s41467-022-30279-7)
Supplement: Supplementary file 7 — Source Data [file 41467_2022_30279_MOESM7_ESM.zip › Source Data/Behavioral Assay/Chemotaxis/Salt_Chemotaxis_Assay_RawData.xlsx]

## Sheet: Fig.1B
strain	condition	cultivation	HighPeakArea	HighNotPeakArea	LowNotPeakArea	LowPeakArea	CI	filename_210602_pkc-1_pkc-1_rescue
N2	fed	100	135	4	2	5	0.890411	0.863291	0.0270257
N2	fed	100	117	5	2	4	0.882812
N2	fed	100	174	10	11	15	0.757143
N2	fed	100	139	2	2	3	0.931507
N2	fed	100	230	6	8	2	0.926829
N2	fed	100	57	4	2	4	0.791045
nj3;Ex[gcy-5p::pkc-1(WT)]Ex-	fed	100	1	2	2	10	-0.6	-0.756724	0.0436652
nj3;Ex[gcy-5p::pkc-1(WT)]Ex-	fed	100	0	4	5	30	-0.769231
nj3;Ex[gcy-5p::pkc-1(WT)]Ex-	fed	100	0	1	2	32	-0.914286
nj3;Ex[gcy-5p::pkc-1(WT)]Ex-	fed	100	2	2	3	46	-0.830189
nj3;Ex[gcy-5p::pkc-1(WT)]Ex-	fed	100	2	2	2	31	-0.783784
nj3;Ex[gcy-5p::pkc-1(WT)]Ex-	fed	100	1	1	2	10	-0.642857
nj3;Ex[gcy-5p::pkc-1(WT)]Ex+	fed	100	29	0	0	0	1	0.84872	0.0288955
nj3;Ex[gcy-5p::pkc-1(WT)]Ex+	fed	100	61	5	4	2	0.819444
nj3;Ex[gcy-5p::pkc-1(WT)]Ex+	fed	100	117	3	1	7	0.859375
nj3;Ex[gcy-5p::pkc-1(WT)]Ex+	fed	100	92	8	3	5	0.805556
nj3;Ex[gcy-5p::pkc-1(WT)]Ex+	fed	100	122	12	2	6	0.816901
nj3;Ex[gcy-5p::pkc-1(WT)]Ex+	fed	100	57	4	2	4	0.791045
nj3;Ex[gcy-5p::pkc-1(A160Egf)]Ex-	fed	100	2	2	1	10	-0.533333	-0.684198	0.0487575
nj3;Ex[gcy-5p::pkc-1(A160Egf)]Ex-	fed	100	2	4	7	32	-0.666667
nj3;Ex[gcy-5p::pkc-1(A160Egf)]Ex-	fed	100	2	4	0	19	-0.68
nj3;Ex[gcy-5p::pkc-1(A160Egf)]Ex-	fed	100	0	0	2	25	-0.925926
nj3;Ex[gcy-5p::pkc-1(A160Egf)]Ex-	fed	100	3	5	0	21	-0.62069
nj3;Ex[gcy-5p::pkc-1(A160Egf)]Ex-	fed	100	2	0	5	21	-0.678571
nj3;Ex[gcy-5p::pkc-1(A160Egf)]Ex+	fed	100	49	0	0	0	1	0.99014	0.00417659
nj3;Ex[gcy-5p::pkc-1(A160Egf)]Ex+	fed	100	101	1	1	0	0.980583
nj3;Ex[gcy-5p::pkc-1(A160Egf)]Ex+	fed	100	120	1	0	1	0.97541
nj3;Ex[gcy-5p::pkc-1(A160Egf)]Ex+	fed	100	130	1	1	0	0.984848
nj3;Ex[gcy-5p::pkc-1(A160Egf)]Ex+	fed	100	68	0	0	0	1
nj3;Ex[gcy-5p::pkc-1(A160Egf)]Ex+	fed	100	118	0	0	0	1
N2	fed	50	68	19	5	36	0.25	0.0665777	0.047252
N2	fed	50	78	26	22	56	0.120879
N2	fed	50	35	13	13	29	0.0666667
N2	fed	50	62	24	24	56	0.0361446
N2	fed	50	40	29	44	65	-0.140449
N2	fed	50	61	21	18	51	0.0662252
nj3;Ex[gcy-5p::pkc-1(WT)]Ex-	fed	50	0	0	1	23	-0.958333	-0.939583	0.0170954
nj3;Ex[gcy-5p::pkc-1(WT)]Ex-	fed	50	0	0	1	28	-0.965517
nj3;Ex[gcy-5p::pkc-1(WT)]Ex-	fed	50	0	1	1	25	-0.925926
nj3;Ex[gcy-5p::pkc-1(WT)]Ex-	fed	50	0	0	3	35	-0.921053
nj3;Ex[gcy-5p::pkc-1(WT)]Ex-	fed	50	0	0	0	18	-1
nj3;Ex[gcy-5p::pkc-1(WT)]Ex-	fed	50	1	0	0	14	-0.866667
nj3;Ex[gcy-5p::pkc-1(WT)]Ex+	fed	50	12	6	5	5	0.25	0.0294129	0.0542018
nj3;Ex[gcy-5p::pkc-1(WT)]Ex+	fed	50	12	2	4	16	-0.117647
nj3;Ex[gcy-5p::pkc-1(WT)]Ex+	fed	50	19	6	7	22	-0.0555556
nj3;Ex[gcy-5p::pkc-1(WT)]Ex+	fed	50	23	15	6	22	0.0151515
nj3;Ex[gcy-5p::pkc-1(WT)]Ex+	fed	50	39	31	7	23	0.16
nj3;Ex[gcy-5p::pkc-1(WT)]Ex+	fed	50	17	10	5	21	-0.0754717
nj3;Ex[gcy-5p::pkc-1(A160Egf)]Ex-	fed	50	0	0	1	42	-0.976744	-0.939123	0.0223274
nj3;Ex[gcy-5p::pkc-1(A160Egf)]Ex-	fed	50	1	0	2	27	-0.866667
nj3;Ex[gcy-5p::pkc-1(A160Egf)]Ex-	fed	50	0	0	0	16	-1
nj3;Ex[gcy-5p::pkc-1(A160Egf)]Ex-	fed	50	0	0	0	38	-1
nj3;Ex[gcy-5p::pkc-1(A160Egf)]Ex-	fed	50	0	3	1	37	-0.902439
nj3;Ex[gcy-5p::pkc-1(A160Egf)]Ex-	fed	50	0	0	2	16	-0.888889
nj3;Ex[gcy-5p::pkc-1(A160Egf)]Ex+	fed	50	75	0	0	0	1	0.995029	0.00288442
nj3;Ex[gcy-5p::pkc-1(A160Egf)]Ex+	fed	50	61	1	0	0	0.983871
nj3;Ex[gcy-5p::pkc-1(A160Egf)]Ex+	fed	50	107	0	0	0	1
nj3;Ex[gcy-5p::pkc-1(A160Egf)]Ex+	fed	50	140	0	0	0	1
nj3;Ex[gcy-5p::pkc-1(A160Egf)]Ex+	fed	50	144	2	0	0	0.986301
nj3;Ex[gcy-5p::pkc-1(A160Egf)]Ex+	fed	50	74	0	0	0	1
N2	fed	25	2	0	0	206	-0.980769	-0.975213	0.00744501
N2	fed	25	0	1	0	66	-0.985075
N2	fed	25	6	0	0	194	-0.94
N2	fed	25	1	1	3	219	-0.973214
N2	fed	25	0	0	0	152	-1
N2	fed	25	0	0	2	70	-0.972222
nj3;Ex[gcy-5p::pkc-1(WT)]Ex-	fed	25	0	1	0	22	-0.956522	-0.949896	0.018496
nj3;Ex[gcy-5p::pkc-1(WT)]Ex-	fed	25	0	0	0	24	-1
nj3;Ex[gcy-5p::pkc-1(WT)]Ex-	fed	25	0	0	1	14	-0.933333
nj3;Ex[gcy-5p::pkc-1(WT)]Ex-	fed	25	0	2	0	33	-0.942857
nj3;Ex[gcy-5p::pkc-1(WT)]Ex-	fed	25	0	0	0	22	-1
nj3;Ex[gcy-5p::pkc-1(WT)]Ex-	fed	25	1	0	0	14	-0.866667
nj3;Ex[gcy-5p::pkc-1(WT)]Ex+	fed	25	1	1	0	42	-0.931818	-0.904124	0.0321371
nj3;Ex[gcy-5p::pkc-1(WT)]Ex+	fed	25	0	2	2	70	-0.945946
nj3;Ex[gcy-5p::pkc-1(WT)]Ex+	fed	25	0	1	1	89	-0.978022
nj3;Ex[gcy-5p::pkc-1(WT)]Ex+	fed	25	2	0	0	18	-0.8
nj3;Ex[gcy-5p::pkc-1(WT)]Ex+	fed	25	0	0	1	45	-0.978261
nj3;Ex[gcy-5p::pkc-1(WT)]Ex+	fed	25	3	2	1	37	-0.790698
nj3;Ex[gcy-5p::pkc-1(A160Egf)]Ex-	fed	25	0	0	2	40	-0.952381	-0.846735	0.0509991
nj3;Ex[gcy-5p::pkc-1(A160Egf)]Ex-	fed	25	3	0	1	37	-0.829268
nj3;Ex[gcy-5p::pkc-1(A160Egf)]Ex-	fed	25	0	0	2	35	-0.945946
nj3;Ex[gcy-5p::pkc-1(A160Egf)]Ex-	fed	25	0	0	1	13	-0.928571
nj3;Ex[gcy-5p::pkc-1(A160Egf)]Ex-	fed	25	3	2	1	16	-0.590909
nj3;Ex[gcy-5p::pkc-1(A160Egf)]Ex-	fed	25	1	0	1	16	-0.833333
nj3;Ex[gcy-5p::pkc-1(A160Egf)]Ex+	fed	25	23	0	0	1	0.916667	0.957682	0.0145665
nj3;Ex[gcy-5p::pkc-1(A160Egf)]Ex+	fed	25	49	0	1	2	0.903846
nj3;Ex[gcy-5p::pkc-1(A160Egf)]Ex+	fed	25	133	0	3	1	0.963504
nj3;Ex[gcy-5p::pkc-1(A160Egf)]Ex+	fed	25	72	0	0	1	0.972603
nj3;Ex[gcy-5p::pkc-1(A160Egf)]Ex+	fed	25	94	0	1	0	0.989474
nj3;Ex[gcy-5p::pkc-1(A160Egf)]Ex+	fed	25	91	0	0	0	1

## Sheet: Fig.3A
strain	condition	cultivation	HighPeakArea	HighNotPeakArea	LowNotPeakArea	LowPeakArea	CI	filename_210605_unc-64(dc07)bc4
N2	fed	100	98	7	3	9	0.760684	0.810602	0.0248861	0.00335427
N2	fed	100	128	4	4	8	0.833333
N2	fed	100	189	11	1	5	0.893204
N2	fed	100	113	13	2	3	0.839695
N2	fed	100	92	9	3	3	0.831776
N2	fed	100	97	11	3	11	0.704918
unc-64(dc07[S65A]) bc4	fed	100	43	27	24	25	0.151261	0.0490361	0.0462569
unc-64(dc07[S65A]) bc4	fed	100	103	70	29	68	0.12963
unc-64(dc07[S65A]) bc4	fed	100	54	21	5	61	-0.0496454
unc-64(dc07[S65A]) bc4	fed	100	25	15	10	39	-0.157303
unc-64(dc07[S65A]) bc4	fed	100	29	25	18	20	0.0978261
unc-64(dc07[S65A]) bc4	fed	100	34	19	23	22	0.122449
N2	fed	50	31	8	6	17	0.225806	0.0402601	0.0842853
N2	fed	50	40	24	9	38	0.018018
N2	fed	50	17	16	22	58	-0.362832
N2	fed	50	46	16	9	25	0.21875
N2	fed	50	43	13	5	27	0.181818
N2	fed	50	36	18	6	40	-0.04
unc-64(dc07[S65A]) bc4	fed	50	6	11	23	57	-0.525773	-0.65538	0.0464973
unc-64(dc07[S65A]) bc4	fed	50	8	14	13	56	-0.527473
unc-64(dc07[S65A]) bc4	fed	50	0	4	12	92	-0.851852
unc-64(dc07[S65A]) bc4	fed	50	2	8	12	61	-0.710843
unc-64(dc07[S65A]) bc4	fed	50	11	13	35	125	-0.619565
unc-64(dc07[S65A]) bc4	fed	50	3	8	33	111	-0.696774
N2	fed	25	2	1	0	107	-0.954545	-0.948994	0.00771409
N2	fed	25	5	0	0	211	-0.953704
N2	fed	25	1	0	1	87	-0.966292
N2	fed	25	4	2	3	134	-0.909091
N2	fed	25	0	0	3	78	-0.962963
N2	fed	25	3	1	2	165	-0.947368
unc-64(dc07[S65A]) bc4	fed	25	0	0	0	76	-1	-0.989191	0.00452391
unc-64(dc07[S65A]) bc4	fed	25	1	0	0	76	-0.974026
unc-64(dc07[S65A]) bc4	fed	25	0	1	0	188	-0.994709
unc-64(dc07[S65A]) bc4	fed	25	0	0	0	100	-1
unc-64(dc07[S65A]) bc4	fed	25	0	0	2	263	-0.992453
unc-64(dc07[S65A]) bc4	fed	25	2	1	0	189	-0.973958

## Sheet: Fig.3B
strain	condition	cultivation	HighPeakArea	HighNotPeakArea	LowNotPeakArea	LowPeakArea	CI	filename_210415_unc-64__cKO_dc07Format
unc-64(dc07[S65A]);dSi06[H20p::frt::unc-64(isoforma)::frt::let-858UTR::GFP::unc-54UTR];Ex[gcy-5p::nFLP]1Ex-	fed	100	29	21	7	12	0.246377	0.382613	0.0427342
unc-64(dc07[S65A]);dSi06[H20p::frt::unc-64(isoforma)::frt::let-858UTR::GFP::unc-54UTR];Ex[gcy-5p::nFLP]1Ex-	fed	100	53	21	15	24	0.256637
unc-64(dc07[S65A]);dSi06[H20p::frt::unc-64(isoforma)::frt::let-858UTR::GFP::unc-54UTR];Ex[gcy-5p::nFLP]1Ex-	fed	100	128	24	11	30	0.507772
unc-64(dc07[S65A]);dSi06[H20p::frt::unc-64(isoforma)::frt::let-858UTR::GFP::unc-54UTR];Ex[gcy-5p::nFLP]1Ex-	fed	100	25	1	1	9	0.444444
unc-64(dc07[S65A]);dSi06[H20p::frt::unc-64(isoforma)::frt::let-858UTR::GFP::unc-54UTR];Ex[gcy-5p::nFLP]1Ex-	fed	100	59	9	16	12	0.489583
unc-64(dc07[S65A]);dSi06[H20p::frt::unc-64(isoforma)::frt::let-858UTR::GFP::unc-54UTR];Ex[gcy-5p::nFLP]1Ex-	fed	100	28	12	10	12	0.258065
unc-64(dc07[S65A]);dSi06[H20p::frt::unc-64(isoforma)::frt::let-858UTR::GFP::unc-54UTR];Ex[gcy-5p::nFLP]1Ex-	fed	100	40	10	0	11	0.47541
unc-64(dc07[S65A]);dSi06[H20p::frt::unc-64(isoforma)::frt::let-858UTR::GFP::unc-54UTR];Ex[gcy-5p::nFLP]1Ex+	fed	100	14	18	15	18	-0.0615385	0.0852504	0.0455196
unc-64(dc07[S65A]);dSi06[H20p::frt::unc-64(isoforma)::frt::let-858UTR::GFP::unc-54UTR];Ex[gcy-5p::nFLP]1Ex+	fed	100	22	12	16	26	-0.0526316
unc-64(dc07[S65A]);dSi06[H20p::frt::unc-64(isoforma)::frt::let-858UTR::GFP::unc-54UTR];Ex[gcy-5p::nFLP]1Ex+	fed	100	29	10	6	30	-0.0133333
unc-64(dc07[S65A]);dSi06[H20p::frt::unc-64(isoforma)::frt::let-858UTR::GFP::unc-54UTR];Ex[gcy-5p::nFLP]1Ex+	fed	100	55	24	14	23	0.275862
unc-64(dc07[S65A]);dSi06[H20p::frt::unc-64(isoforma)::frt::let-858UTR::GFP::unc-54UTR];Ex[gcy-5p::nFLP]1Ex+	fed	100	34	17	7	21	0.164557
unc-64(dc07[S65A]);dSi06[H20p::frt::unc-64(isoforma)::frt::let-858UTR::GFP::unc-54UTR];Ex[gcy-5p::nFLP]1Ex+	fed	100	28	27	19	18	0.108696
unc-64(dc07[S65A]);dSi06[H20p::frt::unc-64(isoforma)::frt::let-858UTR::GFP::unc-54UTR];Ex[gcy-5p::nFLP]1Ex+	fed	100	75	31	27	44	0.175141
unc-64(dc07)	fed	100	9	13	29	21	-0.166667	-0.275121	0.0356621
unc-64(dc07)	fed	100	8	27	24	38	-0.309278
unc-64(dc07)	fed	100	5	18	17	19	-0.237288
unc-64(dc07)	fed	100	6	23	12	49	-0.477778
unc-64(dc07)	fed	100	12	55	21	37	-0.2
unc-64(dc07)	fed	100	16	49	31	62	-0.291139
unc-64(dc07[S65A]);dSi06[H20p::frt::unc-64(isoforma)::frt::let-858UTR::GFP::unc-54UTR];Ex[gcy-5p::nFLP]1Ex-	fed	50	20	17	33	49	-0.243697	-0.0917577	0.0553216
unc-64(dc07[S65A]);dSi06[H20p::frt::unc-64(isoforma)::frt::let-858UTR::GFP::unc-54UTR];Ex[gcy-5p::nFLP]1Ex-	fed	50	27	16	21	48	-0.1875
unc-64(dc07[S65A]);dSi06[H20p::frt::unc-64(isoforma)::frt::let-858UTR::GFP::unc-54UTR];Ex[gcy-5p::nFLP]1Ex-	fed	50	23	11	12	15	0.131148
unc-64(dc07[S65A]);dSi06[H20p::frt::unc-64(isoforma)::frt::let-858UTR::GFP::unc-54UTR];Ex[gcy-5p::nFLP]1Ex-	fed	50	15	27	26	48	-0.284483
unc-64(dc07[S65A]);dSi06[H20p::frt::unc-64(isoforma)::frt::let-858UTR::GFP::unc-54UTR];Ex[gcy-5p::nFLP]1Ex-	fed	50	18	9	7	16	0.04
unc-64(dc07[S65A]);dSi06[H20p::frt::unc-64(isoforma)::frt::let-858UTR::GFP::unc-54UTR];Ex[gcy-5p::nFLP]1Ex-	fed	50	18	6	6	17	0.0212766
unc-64(dc07[S65A]);dSi06[H20p::frt::unc-64(isoforma)::frt::let-858UTR::GFP::unc-54UTR];Ex[gcy-5p::nFLP]1Ex-	fed	50	15	5	2	20	-0.119048
unc-64(dc07[S65A]);dSi06[H20p::frt::unc-64(isoforma)::frt::let-858UTR::GFP::unc-54UTR];Ex[gcy-5p::nFLP]1Ex+	fed	50	7	7	17	45	-0.5	-0.409543	0.0319477
unc-64(dc07[S65A]);dSi06[H20p::frt::unc-64(isoforma)::frt::let-858UTR::GFP::unc-54UTR];Ex[gcy-5p::nFLP]1Ex+	fed	50	10	11	16	38	-0.373333
unc-64(dc07[S65A]);dSi06[H20p::frt::unc-64(isoforma)::frt::let-858UTR::GFP::unc-54UTR];Ex[gcy-5p::nFLP]1Ex+	fed	50	17	13	18	39	-0.252874
unc-64(dc07[S65A]);dSi06[H20p::frt::unc-64(isoforma)::frt::let-858UTR::GFP::unc-54UTR];Ex[gcy-5p::nFLP]1Ex+	fed	50	9	19	29	46	-0.359223
unc-64(dc07[S65A]);dSi06[H20p::frt::unc-64(isoforma)::frt::let-858UTR::GFP::unc-54UTR];Ex[gcy-5p::nFLP]1Ex+	fed	50	11	14	35	60	-0.408333
unc-64(dc07[S65A]);dSi06[H20p::frt::unc-64(isoforma)::frt::let-858UTR::GFP::unc-54UTR];Ex[gcy-5p::nFLP]1Ex+	fed	50	13	0	7	48	-0.514706
unc-64(dc07[S65A]);dSi06[H20p::frt::unc-64(isoforma)::frt::let-858UTR::GFP::unc-54UTR];Ex[gcy-5p::nFLP]1Ex+	fed	50	14	14	10	58	-0.458333
unc-64(dc07)	fed	50	8	17	35	100	-0.575	-0.63202	0.0741208
unc-64(dc07)	fed	50	7	40	18	40	-0.314286
unc-64(dc07)	fed	50	11	22	30	82	-0.489655
unc-64(dc07)	fed	50	1	17	19	50	-0.563218
unc-64(dc07)	fed	50	2	12	25	130	-0.757396
unc-64(dc07)	fed	50	2	8	33	150	-0.766839
unc-64(dc07[S65A]);dSi06[H20p::frt::unc-64(isoforma)::frt::let-858UTR::GFP::unc-54UTR];Ex[gcy-5p::nFLP]1Ex-	fed	25	0	2	1	68	-0.957746	-0.96333	0.00673287
unc-64(dc07[S65A]);dSi06[H20p::frt::unc-64(isoforma)::frt::let-858UTR::GFP::unc-54UTR];Ex[gcy-5p::nFLP]1Ex-	fed	25	4	1	1	151	-0.936306
unc-64(dc07[S65A]);dSi06[H20p::frt::unc-64(isoforma)::frt::let-858UTR::GFP::unc-54UTR];Ex[gcy-5p::nFLP]1Ex-	fed	25	2	2	2	211	-0.963134
unc-64(dc07[S65A]);dSi06[H20p::frt::unc-64(isoforma)::frt::let-858UTR::GFP::unc-54UTR];Ex[gcy-5p::nFLP]1Ex-	fed	25	2	1	1	129	-0.954887
unc-64(dc07[S65A]);dSi06[H20p::frt::unc-64(isoforma)::frt::let-858UTR::GFP::unc-54UTR];Ex[gcy-5p::nFLP]1Ex-	fed	25	0	0	0	36	-1
unc-64(dc07[S65A]);dSi06[H20p::frt::unc-64(isoforma)::frt::let-858UTR::GFP::unc-54UTR];Ex[gcy-5p::nFLP]1Ex-	fed	25	0	1	0	32	-0.969697
unc-64(dc07[S65A]);dSi06[H20p::frt::unc-64(isoforma)::frt::let-858UTR::GFP::unc-54UTR];Ex[gcy-5p::nFLP]1Ex-	fed	25	1	0	1	76	-0.961538
unc-64(dc07[S65A]);dSi06[H20p::frt::unc-64(isoforma)::frt::let-858UTR::GFP::unc-54UTR];Ex[gcy-5p::nFLP]1Ex+	fed	25	2	1	0	65	-0.926471	-0.967147	0.00814622
unc-64(dc07[S65A]);dSi06[H20p::frt::unc-64(isoforma)::frt::let-858UTR::GFP::unc-54UTR];Ex[gcy-5p::nFLP]1Ex+	fed	25	1	1	0	118	-0.975
unc-64(dc07[S65A]);dSi06[H20p::frt::unc-64(isoforma)::frt::let-858UTR::GFP::unc-54UTR];Ex[gcy-5p::nFLP]1Ex+	fed	25	1	1	0	95	-0.969072
unc-64(dc07[S65A]);dSi06[H20p::frt::unc-64(isoforma)::frt::let-858UTR::GFP::unc-54UTR];Ex[gcy-5p::nFLP]1Ex+	fed	25	4	1	4	236	-0.946939
unc-64(dc07[S65A]);dSi06[H20p::frt::unc-64(isoforma)::frt::let-858UTR::GFP::unc-54UTR];Ex[gcy-5p::nFLP]1Ex+	fed	25	1	0	1	235	-0.987342
unc-64(dc07[S65A]);dSi06[H20p::frt::unc-64(isoforma)::frt::let-858UTR::GFP::unc-54UTR];Ex[gcy-5p::nFLP]1Ex+	fed	25	0	1	0	153	-0.993506
unc-64(dc07[S65A]);dSi06[H20p::frt::unc-64(isoforma)::frt::let-858UTR::GFP::unc-54UTR];Ex[gcy-5p::nFLP]1Ex+	fed	25	1	0	1	104	-0.971698
unc-64(dc07)	fed	25	0	1	0	72	-0.986301	-0.966562	0.00913286
unc-64(dc07)	fed	25	2	2	2	95	-0.920792
unc-64(dc07)	fed	25	0	0	1	80	-0.987654
unc-64(dc07)	fed	25	0	3	0	186	-0.984127
unc-64(dc07)	fed	25	1	0	3	162	-0.96988
unc-64(dc07)	fed	25	0	1	7	154	-0.950617

## Sheet: Fig.3C
strain	condition	cultivation	HighPeakArea	HighNotPeakArea	Center	LowNotPeakArea	LowPeakArea	CI	filename_210602_eat-4_unc-31_peIs787
eat-4(ky5)	fed	100	65	10	15	15	22	0.383929	0.325696	0.022772
eat-4(ky5)	fed	100	70	14	6	17	21	0.401639
eat-4(ky5)	fed	100	40	14	17	16	14	0.309524
eat-4(ky5)	fed	100	70	7	33	14	29	0.341667
eat-4(ky5)	fed	100	68	20	43	11	34	0.255639
eat-4(ky5)	fed	100	93	38	48	17	43	0.26178
eat-4(ky5);peIs787	fed	100	74	16	7	9	7	0.632075	0.671893	0.0343567
eat-4(ky5);peIs787	fed	100	76	11	6	1	9	0.690722
eat-4(ky5);peIs787	fed	100	39	6	5	3	1	0.77551
eat-4(ky5);peIs787	fed	100	69	13	11	5	10	0.608247
eat-4(ky5);peIs787	fed	100	80	11	6	3	4	0.77551
eat-4(ky5);peIs787	fed	100	49	7	7	5	10	0.549296
unc-31(e928)	fed	100	20	9	83	5	9	0.255814	0.375056	0.0596059
unc-31(e928)	fed	100	24	10	88	9	6	0.367347
unc-31(e928)	fed	100	27	15	129	4	2	0.520833
unc-31(e928)	fed	100	45	30	92	7	1	0.53012
unc-31(e928)	fed	100	14	8	161	0	10	0.125
unc-31(e928)	fed	100	41	31	164	6	4	0.45122
unc-31(e928);peIs787	fed	100	70	0	8	0	1	0.971831	0.970261	0.00941969
unc-31(e928);peIs787	fed	100	82	0	7	0	0	1
unc-31(e928);peIs787	fed	100	50	3	3	1	0	0.925926
unc-31(e928);peIs787	fed	100	80	1	3	0	1	0.963415
unc-31(e928);peIs787	fed	100	77	1	0	0	0	0.987179
unc-31(e928);peIs787	fed	100	109	3	5	0	0	0.973214
eat-4(ky5);unc-31(e928);peIs787	fed	100	22	4	11	7	9	0.309524	0.112506	0.0504675
eat-4(ky5);unc-31(e928);peIs787	fed	100	25	7	14	6	14	0.211538
eat-4(ky5);unc-31(e928);peIs787	fed	100	30	6	24	12	25	0.0684932
eat-4(ky5);unc-31(e928);peIs787	fed	100	19	9	16	2	13	0.139535
eat-4(ky5);unc-31(e928);peIs787	fed	100	13	1	22	8	15	-0.0540541
eat-4(ky5);unc-31(e928);peIs787	fed	100	25	14	18	9	25	0
eat-4(ky5)	fed	50	46	26	12	25	44	0.0141844	-0.0220489	0.0592001
eat-4(ky5)	fed	50	48	15	10	10	36	0.110092
eat-4(ky5)	fed	50	28	28	19	17	37	-0.0818182
eat-4(ky5)	fed	50	31	10	13	9	23	0.109589
eat-4(ky5)	fed	50	18	19	23	20	52	-0.311927
eat-4(ky5)	fed	50	50	27	28	22	46	0.0275862
eat-4(ky5);peIs787	fed	50	50	6	6	4	11	0.549296	0.651466	0.0450306
eat-4(ky5);peIs787	fed	50	70	12	7	14	16	0.482143
eat-4(ky5);peIs787	fed	50	51	7	7	3	8	0.623188
eat-4(ky5);peIs787	fed	50	64	5	8	4	7	0.7125
eat-4(ky5);peIs787	fed	50	53	11	4	2	2	0.75
eat-4(ky5);peIs787	fed	50	59	7	5	4	2	0.791667
unc-31(e928)	fed	50	2	9	131	12	17	-0.375	-0.459054	0.0464286
unc-31(e928)	fed	50	2	6	69	6	29	-0.627907
unc-31(e928)	fed	50	6	11	109	10	21	-0.3125
unc-31(e928)	fed	50	3	2	73	29	25	-0.372881
unc-31(e928)	fed	50	1	6	145	15	31	-0.566038
unc-31(e928)	fed	50	0	9	114	20	29	-0.5
unc-31(e928);peIs787	fed	50	90	0	6	0	0	1	0.997717	0.00208418
unc-31(e928);peIs787	fed	50	76	0	6	0	0	1
unc-31(e928);peIs787	fed	50	67	0	5	0	0	1
unc-31(e928);peIs787	fed	50	94	0	8	0	0	1
unc-31(e928);peIs787	fed	50	78	0	0	0	0	1
unc-31(e928);peIs787	fed	50	72	1	8	0	0	0.986301
eat-4(ky5);unc-31(e928);peIs787	fed	50	23	4	21	13	26	-0.0454545	0.0138199	0.0829419
eat-4(ky5);unc-31(e928);peIs787	fed	50	21	6	19	5	12	0.204545
eat-4(ky5);unc-31(e928);peIs787	fed	50	13	13	10	3	9	0.105263
eat-4(ky5);unc-31(e928);peIs787	fed	50	23	8	37	4	29	-0.09375
eat-4(ky5);unc-31(e928);peIs787	fed	50	9	11	24	9	29	-0.344828
eat-4(ky5);unc-31(e928);peIs787	fed	50	17	5	16	5	8	0.257143
eat-4(ky5)	fed	25	36	16	9	9	101	-0.401235	-0.269425	0.0255556
eat-4(ky5)	fed	25	24	8	2	8	43	-0.228916
eat-4(ky5)	fed	25	25	10	17	13	44	-0.206522
eat-4(ky5)	fed	25	11	7	12	13	26	-0.263158
eat-4(ky5)	fed	25	40	28	23	20	82	-0.247059
eat-4(ky5)	fed	25	39	26	35	26	87	-0.269663
eat-4(ky5);peIs787	fed	25	67	2	7	4	12	0.647059	0.712138	0.0403823
eat-4(ky5);peIs787	fed	25	69	8	6	11	13	0.554455
eat-4(ky5);peIs787	fed	25	47	3	2	3	3	0.785714
eat-4(ky5);peIs787	fed	25	39	8	10	2	1	0.76
eat-4(ky5);peIs787	fed	25	90	10	15	1	2	0.854369
eat-4(ky5);peIs787	fed	25	52	13	11	5	3	0.671233
unc-31(e928)	fed	25	2	1	19	3	92	-0.918367	-0.924382	0.0148185
unc-31(e928)	fed	25	0	0	16	3	66	-0.956522
unc-31(e928)	fed	25	1	1	17	2	73	-0.935065
unc-31(e928)	fed	25	3	0	48	3	104	-0.918182
unc-31(e928)	fed	25	0	1	60	6	192	-0.964824
unc-31(e928)	fed	25	1	0	33	9	65	-0.853333
unc-31(e928);peIs787	fed	25	44	1	12	0	0	0.977778	0.905231	0.0243361
unc-31(e928);peIs787	fed	25	53	1	12	0	2	0.910714
unc-31(e928);peIs787	fed	25	120	4	17	0	2	0.936508
unc-31(e928);peIs787	fed	25	59	0	8	0	7	0.787879
unc-31(e928);peIs787	fed	25	73	1	9	0	2	0.934211
unc-31(e928);peIs787	fed	25	114	0	6	0	7	0.884298
eat-4(ky5);unc-31(e928);peIs787	fed	25	26	7	38	9	27	-0.0144928	0.16983	0.0878908
eat-4(ky5);unc-31(e928);peIs787	fed	25	16	7	26	14	8	0.177778
eat-4(ky5);unc-31(e928);peIs787	fed	25	36	13	22	3	17	0.275362
eat-4(ky5);unc-31(e928);peIs787	fed	25	12	4	7	2	1	0.578947
eat-4(ky5);unc-31(e928);peIs787	fed	25	14	7	29	9	17	-0.0638298
eat-4(ky5);unc-31(e928);peIs787	fed	25	20	3	8	6	17	0.0652174

## Sheet: Fig.3D
strain	condition	cultivation	HighPeakArea	HighNotPeakArea	LowNotPeakArea	LowPeakArea	CI	filename_210602_eat-4_cKO
unc-64(dc07)	fed	100	38	33	28	69	-0.184524	-0.0839939	0.045708
unc-64(dc07)	fed	100	64	45	33	95	-0.130802
unc-64(dc07)	fed	100	59	43	9	43	0.103896
unc-64(dc07)	fed	100	65	54	21	58	0.0353535
unc-64(dc07)	fed	100	31	35	25	52	-0.146853
unc-64(dc07)	fed	100	24	21	26	45	-0.181034
peIs3715[gcy-5p::nFLP,unc-122p::venus];kySi76;kySi77	fed	100	107	14	4	20	0.6	0.688957	0.0378622
peIs3715[gcy-5p::nFLP,unc-122p::venus];kySi76;kySi77	fed	100	101	0	2	8	0.837838
peIs3715[gcy-5p::nFLP,unc-122p::venus];kySi76;kySi77	fed	100	200	5	3	19	0.797357
peIs3715[gcy-5p::nFLP,unc-122p::venus];kySi76;kySi77	fed	100	178	13	5	35	0.619048
peIs3715[gcy-5p::nFLP,unc-122p::venus];kySi76;kySi77	fed	100	134	11	12	21	0.634831
peIs3715[gcy-5p::nFLP,unc-122p::venus];kySi76;kySi77	fed	100	146	21	11	19	0.64467
unc-64(dc07);Is[gcy-5p::nFLP,unc-122p::venus];kySi76;kySi77	fed	100	145	8	3	5	0.869565	0.738741	0.0257996
unc-64(dc07);Is[gcy-5p::nFLP,unc-122p::venus];kySi76;kySi77	fed	100	120	5	5	13	0.748252
unc-64(dc07);Is[gcy-5p::nFLP,unc-122p::venus];kySi76;kySi77	fed	100	115	4	1	19	0.690647
unc-64(dc07);Is[gcy-5p::nFLP,unc-122p::venus];kySi76;kySi77	fed	100	176	13	7	26	0.675676
unc-64(dc07);Is[gcy-5p::nFLP,unc-122p::venus];kySi76;kySi77	fed	100	84	10	6	7	0.719626
unc-64(dc07);Is[gcy-5p::nFLP,unc-122p::venus];kySi76;kySi77	fed	100	103	5	12	9	0.728682
unc-64(dc07)	fed	50	9	16	16	167	-0.759615	-0.694816	0.0273119
unc-64(dc07)	fed	50	9	29	37	147	-0.621622
unc-64(dc07)	fed	50	16	10	16	113	-0.625806
unc-64(dc07)	fed	50	12	5	4	70	-0.637363
unc-64(dc07)	fed	50	2	7	14	86	-0.770642
unc-64(dc07)	fed	50	0	5	11	49	-0.753846
peIs3715[gcy-5p::nFLP,unc-122p::venus];kySi76;kySi77	fed	50	50	3	4	74	-0.183206	-0.357877	0.0564449
peIs3715[gcy-5p::nFLP,unc-122p::venus];kySi76;kySi77	fed	50	40	3	3	63	-0.211009
peIs3715[gcy-5p::nFLP,unc-122p::venus];kySi76;kySi77	fed	50	14	10	22	99	-0.586207
peIs3715[gcy-5p::nFLP,unc-122p::venus];kySi76;kySi77	fed	50	14	15	17	65	-0.459459
peIs3715[gcy-5p::nFLP,unc-122p::venus];kySi76;kySi77	fed	50	22	17	29	73	-0.361702
peIs3715[gcy-5p::nFLP,unc-122p::venus];kySi76;kySi77	fed	50	22	23	39	78	-0.345679
unc-64(dc07);Is[gcy-5p::nFLP,unc-122p::venus];kySi76;kySi77	fed	50	33	16	18	78	-0.310345	-0.178071	0.0603314
unc-64(dc07);Is[gcy-5p::nFLP,unc-122p::venus];kySi76;kySi77	fed	50	37	10	2	35	0.0238095
unc-64(dc07);Is[gcy-5p::nFLP,unc-122p::venus];kySi76;kySi77	fed	50	6	6	7	19	-0.342105
unc-64(dc07);Is[gcy-5p::nFLP,unc-122p::venus];kySi76;kySi77	fed	50	18	18	16	47	-0.292929
unc-64(dc07);Is[gcy-5p::nFLP,unc-122p::venus];kySi76;kySi77	fed	50	31	35	25	52	-0.146853
unc-64(dc07);Is[gcy-5p::nFLP,unc-122p::venus];kySi76;kySi77	fed	50	34	20	27	34	0
unc-64(dc07)	fed	25	0	1	1	85	-0.977011	-0.972491	0.00968629
unc-64(dc07)	fed	25	0	0	2	129	-0.984733
unc-64(dc07)	fed	25	0	0	2	210	-0.990566
unc-64(dc07)	fed	25	2	2	0	118	-0.95082
unc-64(dc07)	fed	25	0	0	0	94	-1
unc-64(dc07)	fed	25	3	0	0	85	-0.931818
peIs3715[gcy-5p::nFLP,unc-122p::venus];kySi76;kySi77	fed	25	0	1	3	229	-0.982833	-0.935871	0.023536
peIs3715[gcy-5p::nFLP,unc-122p::venus];kySi76;kySi77	fed	25	3	1	3	182	-0.94709
peIs3715[gcy-5p::nFLP,unc-122p::venus];kySi76;kySi77	fed	25	1	0	0	78	-0.974684
peIs3715[gcy-5p::nFLP,unc-122p::venus];kySi76;kySi77	fed	25	0	0	3	119	-0.97541
peIs3715[gcy-5p::nFLP,unc-122p::venus];kySi76;kySi77	fed	25	4	1	1	117	-0.918699
peIs3715[gcy-5p::nFLP,unc-122p::venus];kySi76;kySi77	fed	25	10	0	0	99	-0.816514
unc-64(dc07);Is[gcy-5p::nFLP,unc-122p::venus];kySi76;kySi77	fed	25	3	1	0	67	-0.901408	-0.955547	0.0144418
unc-64(dc07);Is[gcy-5p::nFLP,unc-122p::venus];kySi76;kySi77	fed	25	0	0	0	97	-1
unc-64(dc07);Is[gcy-5p::nFLP,unc-122p::venus];kySi76;kySi77	fed	25	2	4	2	189	-0.949239
unc-64(dc07);Is[gcy-5p::nFLP,unc-122p::venus];kySi76;kySi77	fed	25	2	2	0	118	-0.95082
unc-64(dc07);Is[gcy-5p::nFLP,unc-122p::venus];kySi76;kySi77	fed	25	0	0	0	94	-1
unc-64(dc07);Is[gcy-5p::nFLP,unc-122p::venus];kySi76;kySi77	fed	25	3	0	0	85	-0.931818

## Sheet: Fig.S4A
strain	condition	cultivation	HighPeakArea	HighNotPeakArea	Center	LowNotPeakArea	LowPeakArea	CI	filename_200821_unc-64(SE)_add
N2	fed	100	81	5		0	0	0.94186	0.895457	0.0355987
N2	fed	100	89	1		3	0	0.956989
N2	fed	100	83	6		5	0	0.882979
N2	fed	100	71	7		4	3	0.8
N2	fed	100
N2	fed	100
dc02[S61E]	fed	100	126	24		5	0	0.812903	0.873797	0.0268506
dc02[S61E]	fed	100	110	17		1	1	0.844961
dc02[S61E]	fed	100	83	5		3	0	0.912088
dc02[S61E]	fed	100	99	8		0	0	0.925234
dc02[S61E]	fed	100
dc02[S61E]	fed	100
dc03[S61ES65E]	fed	100	86	16		2	2	0.792453	0.828855	0.0172464
dc03[S61ES65E]	fed	100	47	6		0	2	0.818182
dc03[S61ES65E]	fed	100	80	11		1	2	0.829787
dc03[S61ES65E]	fed	100	121	2		11	2	0.875
dc03[S61ES65E]	fed	100
dc03[S61ES65E]	fed	100
N2	fed	50	16	11		19	33	-0.21519	-0.191695	0.0493775
N2	fed	50	20	16		34	48	-0.237288
N2	fed	50	13	21		38	44	-0.267241
N2	fed	50	22	22		15	26	-0.0470588
N2	fed	50
N2	fed	50
dc02[S61E]	fed	50	7	20		28	34	-0.303371	-0.118201	0.0873657
dc02[S61E]	fed	50	35	32		32	23	0.0983607
dc02[S61E]	fed	50	9	23		33	28	-0.204301
dc02[S61E]	fed	50	11	12		25	15	-0.0634921
dc02[S61E]	fed	50
dc02[S61E]	fed	50
dc03[S61ES65E]	fed	50	5	7		37	38	-0.37931	-0.338269	0.0684433
dc03[S61ES65E]	fed	50	5	18		20	43	-0.44186
dc03[S61ES65E]	fed	50	6	15		22	38	-0.395062
dc03[S61ES65E]	fed	50	16	19		31	29	-0.136842
dc03[S61ES65E]	fed	50
dc03[S61ES65E]	fed	50
N2	fed	25	1	0		0	255	-0.992188	-0.953146	0.0155558
N2	fed	25	0	0		4	101	-0.961905
N2	fed	25	4	1		2	131	-0.92029
N2	fed	25	4	1		2	171	-0.938202
N2	fed	25
N2	fed	25
dc02[S61E]	fed	25	0	0		1	144	-0.993103	-0.956814	0.0156879
dc02[S61E]	fed	25	1	3		3	128	-0.940741
dc02[S61E]	fed	25	0	1		4	167	-0.97093
dc02[S61E]	fed	25	3	3		1	122	-0.922481
dc02[S61E]	fed	25
dc02[S61E]	fed	25
dc03[S61ES65E]	fed	25	0	0		2	218	-0.990909	-0.978863	0.00567528
dc03[S61ES65E]	fed	25	0	0		3	151	-0.980519
dc03[S61ES65E]	fed	25	0	0		3	151	-0.980519
dc03[S61ES65E]	fed	25	1	1		2	133	-0.963504
dc03[S61ES65E]	fed	25
dc03[S61ES65E]	fed	25

## Sheet: Fig.S4B
strain	condition	cultivation	HighPeakArea	HighNotPeakArea	Center	LowNotPeakArea	LowPeakArea	CI	filename_200821_unc-64(S61A)
N2	fed	100	37	10		3	2	0.673077	0.698041	0.0705616
N2	fed	100	94	29		0	0	0.764228
N2	fed	100	65	35		6	7	0.513274
N2	fed	100	88	8		2	3	0.841584
N2	fed	100
N2	fed	100
unc-64(dc06[S61A])	fed	100	87	6		2	2	0.876289	0.776355	0.0437818
unc-64(dc06[S61A])	fed	100	189	25		9	4	0.814978
unc-64(dc06[S61A])	fed	100	49	21		0	1	0.676056
unc-64(dc06[S61A])	fed	100	65	5		11	3	0.738095
unc-64(dc06[S61A])	fed	100
unc-64(dc06[S61A])	fed	100
N2	fed	50	11	10		25	42	-0.352273	-0.378848	0.0675888
N2	fed	50	6	25		42	46	-0.336134
N2	fed	50	1	4		36	57	-0.571429
N2	fed	50	10	11		36	33	-0.255556
N2	fed	50
N2	fed	50
unc-64(dc06[S61A])	fed	50	20	37		15	29	-0.0891089	-0.211976	0.059587
unc-64(dc06[S61A])	fed	50	24	25		44	47	-0.164286
unc-64(dc06[S61A])	fed	50	9	11		16	22	-0.224138
unc-64(dc06[S61A])	fed	50	2	4		9	12	-0.37037
unc-64(dc06[S61A])	fed	50
unc-64(dc06[S61A])	fed	50
N2	fed	25	0	0		1	67	-0.985294	-0.963484	0.00954923
N2	fed	25	0	2		7	159	-0.946429
N2	fed	25	1	0		1	112	-0.973684
N2	fed	25	2	2		1	131	-0.948529
N2	fed	25
N2	fed	25
unc-64(dc06[S61A])	fed	25	0	0		6	72	-0.923077	-0.929247	0.00366231
unc-64(dc06[S61A])	fed	25	1	4		4	151	-0.9375
unc-64(dc06[S61A])	fed	25	1	0		4	85	-0.933333
unc-64(dc06[S61A])	fed	25	2	2		2	98	-0.923077
unc-64(dc06[S61A])	fed	25
unc-64(dc06[S61A])	fed	25

## Sheet: Fig.S4C
strain	condition	cultivation	HighPeakArea	HighNotPeakArea	LowNotPeakArea	LowPeakArea	CI
N2	fed	100	231	10	14	13	0.813433
N2	fed	100	200	15	9	9	0.819742
N2	fed	100	177	18	13	12	0.75
N2	fed	100	322	4	9	20	0.850704
N2	fed	100	152	7	13	5	0.830508
N2	fed	100	110	6	2	10	0.78125
unc-64(sks4)	fed	100	316	9	3	1	0.957447
unc-64(sks4)	fed	100	257	10	6	8	0.886121
unc-64(sks4)	fed	100	176	18	3	15	0.759434
unc-64(sks4)	fed	100	459	10	3	6	0.947699
unc-64(sks4)	fed	100	174	5	12	1	0.901042
unc-64(sks4)	fed	100	308	15	12	4	0.896755
pkc-1(nj3)	fed	100	11	22	7	59	-0.484848
pkc-1(nj3)	fed	100	10	22	14	54	-0.44
pkc-1(nj3)	fed	100	11	17	9	59	-0.5
pkc-1(nj3)	fed	100	23	12	12	77	-0.435484
pkc-1(nj3)	fed	100	5	1	2	123	-0.900763
pkc-1(nj3)	fed	100	10	23	9	64	-0.509434
sks4;nj3	fed	100	22	26	23	78	-0.375839
sks4;nj3	fed	100	15	30	35	102	-0.478022
sks4;nj3	fed	100	22	20	27	104	-0.473988
sks4;nj3	fed	100	11	8	5	27	-0.313725
sks4;nj3	fed	100	1	2	8	70	-0.851852
sks4;nj3	fed	100	5	0	16	51	-0.638889
N2	fed	50	25	11	21	66	-0.333333
N2	fed	50	54	20	26	57	-0.0191083
N2	fed	50	54	15	29	95	-0.212435
N2	fed	50	69	13	41	119	-0.206612
N2	fed	50	32	9	25	54	-0.183333
N2	fed	50	51	18	34	68	-0.0994152
unc-64(sks4)	fed	50	91	44	50	114	-0.0769231
unc-64(sks4)	fed	50	108	32	50	123	-0.0479233
unc-64(sks4)	fed	50	104	41	29	102	0.00724638
unc-64(sks4)	fed	50	70	48	39	31	0.207447
unc-64(sks4)	fed	50	35	39	66	71	-0.170616
unc-64(sks4)	fed	50	74	77	44	42	0.135021
pkc-1(nj3)	fed	50	1	5	9	108	-0.869919
pkc-1(nj3)	fed	50	6	4	3	203	-0.912037
pkc-1(nj3)	fed	50	1	3	2	128	-0.947761
pkc-1(nj3)	fed	50	2	4	3	122	-0.916031
pkc-1(nj3)	fed	50	3	4	8	139	-0.883117
pkc-1(nj3)	fed	50	4	12	15	98	-0.728682
sks4;nj3	fed	50	7	7	19	171	-0.803922
sks4;nj3	fed	50	1	17	27	264	-0.851133
sks4;nj3	fed	50	5	3	14	208	-0.882609
sks4;nj3	fed	50	1	7	4	150	-0.919753
sks4;nj3	fed	50	0	4	4	144	-0.947368
sks4;nj3	fed	50	1	0	7	85	-0.903226
N2	fed	25	1	0	2	168	-0.976608
N2	fed	25	0	0	0	207	-1
N2	fed	25	0	0	2	284	-0.993007
N2	fed	25	5	4	6	337	-0.943182
N2	fed	25	0	0	3	168	-0.982456
N2	fed	25	8	2	3	341	-0.940678
unc-64(sks4)	fed	25	5	3	2	408	-0.964115
unc-64(sks4)	fed	25	5	3	7	354	-0.945799
unc-64(sks4)	fed	25	1	9	30	299	-0.879056
unc-64(sks4)	fed	25	9	3	10	308	-0.906061
unc-64(sks4)	fed	25	4	4	6	315	-0.945289
unc-64(sks4)	fed	25	2	5	17	320	-0.924419
pkc-1(nj3)	fed	25	0	1	7	138	-0.945205
pkc-1(nj3)	fed	25	1	5	8	110	-0.879032
pkc-1(nj3)	fed	25	1	0	6	169	-0.954545
pkc-1(nj3)	fed	25	0	5	1	188	-0.969072
pkc-1(nj3)	fed	25	12	1	2	178	-0.860104
pkc-1(nj3)	fed	25	1	0	0	142	-0.986014
sks4;nj3	fed	25	0	0	4	135	-0.971223
sks4;nj3	fed	25	2	6	1	95	-0.894231
sks4;nj3	fed	25	2	0	4	91	-0.917526
sks4;nj3	fed	25	0	8	2	246	-0.960938
sks4;nj3	fed	25	4	4	12	208	-0.894737
sks4;nj3	fed	25	0	0	6	246	-0.97619
