# Supplementary material for: Molecular encoding and synaptic decoding of context during salt chemotaxis in C. elegans
Source: Nat Commun. 2022 May 27;13:2928. doi: 10.1038/s41467-022-30279-7 (PMC9142520; doi:10.1038/s41467-022-30279-7)
Supplement: Supplementary file 7 — Source Data [file 41467_2022_30279_MOESM7_ESM.zip › Source Data/Behavioral Assay/Locomotion/Fig.3f_S65A_Locomotion_Rate.xlsx]

## Sheet: Sheet1
Strain	locomotion rate(bends/30sec)		N2_Ave	S65A_Ave	N2_SEM	S65A_SEM
N2	13		11.5556	9.875	0.459618	0.363092	0.00904123
N2	14
N2	13
N2	12
N2	10
N2	9
N2	13
N2	12
N2	12
N2	10
N2	14
N2	8
N2	10
N2	15
N2	13
N2	9
N2	11
N2	10
unc-64(S65A)	14
unc-64(S65A)	10
unc-64(S65A)	8
unc-64(S65A)	9
unc-64(S65A)	11
unc-64(S65A)	10
unc-64(S65A)	11
unc-64(S65A)	11
unc-64(S65A)	10
unc-64(S65A)	9
unc-64(S65A)	8
unc-64(S65A)	10
unc-64(S65A)	10
unc-64(S65A)	10
unc-64(S65A)	8
unc-64(S65A)	9
