# Supplementary material for: Molecular encoding and synaptic decoding of context during salt chemotaxis in C. elegans
Source: Nat Commun. 2022 May 27;13:2928. doi: 10.1038/s41467-022-30279-7 (PMC9142520; doi:10.1038/s41467-022-30279-7)
Supplement: Supplementary file 7 — Source Data [file 41467_2022_30279_MOESM7_ESM.zip › Source Data/Behavioral Assay/Locomotion/Fig.S5a_Ardicarb Assay.xlsx]

## Sheet: 200917_21
		10	20	30	40	50	60	70	80	90	100	110	120
N2	paralyzed	0	0	1	0	1	14	22	26	27	27	28	28
N2	total	30	29	30	28	30	30	28	30	28	27	28	28
N2	fraction	0	0	0.0333333	0	0.0333333	0.466667	0.785714	0.866667	0.964286	1	1	1
N2	paralyzed	0	0	0	1	3	12	18	24	25	27	28	28
N2	total	29	29	29	29	29	29	28	29	28	28	28	28
N2	fraction	0	0	0	0.0344828	0.103448	0.413793	0.642857	0.827586	0.892857	0.964286	1	1
N2	paralyzed	0	0	1	5	12	16	21	26	26	25	26	26
N2	total	25	28	21	24	26	26	26	26	26	26	26	26
N2	fraction	0	0	0.047619	0.208333	0.461538	0.615385	0.807692	1	1	0.961538	1	1
N2	average fraction	0	0	0.0269841	0.0809387	0.19944	0.498615	0.745421	0.898084	0.952381	0.975275	1	1
N2	fraction sem	0	0	0.0115193	0.0526399	0.10827	0.0492732	0.0421908	0.0426144	0.0257172	0.0101148	0	0
unc-64(dc07)	paralyzed	0	0	0	0	0	0	1	0	3	4	3	7
unc-64(dc07)	total	28	28	28	28	28	28	29	27	28	28	28	28
unc-64(dc07)	fraction	0	0	0	0	0	0	0.0344828	0	0.107143	0.142857	0.107143	0.25
unc-64(dc07)	paralyzed	0	0	0	6	2	4	7	7	12	14	12	14
unc-64(dc07)	total	28	28	28	28	27	27	27	28	26	27	26	27
unc-64(dc07)	fraction	0	0	0	0.214286	0.0740741	0.148148	0.259259	0.25	0.461538	0.518519	0.461538	0.518519
unc-64(dc07)	paralyzed	0	0	0	2	2	3	8	10	16	19	16	17
unc-64(dc07)	total	26	26	27	21	24	25	25	24	24	24	23	22
unc-64(dc07)	fraction	0	0	0	0.0952381	0.0833333	0.12	0.32	0.416667	0.666667	0.791667	0.695652	0.772727
unc-64(dc07)	average fraction	0	0	0	0.103175	0.0524691	0.0893827	0.204581	0.222222	0.411783	0.484347	0.421444	0.513749
unc-64(dc07)	fraction sem	0	0	0	0.0506114	0.0215313	0.0370886	0.0709026	0.0988618	0.133436	0.153561	0.139675	0.123223
