# Supplementary material for: Molecular encoding and synaptic decoding of context during salt chemotaxis in C. elegans
Source: Nat Commun. 2022 May 27;13:2928. doi: 10.1038/s41467-022-30279-7 (PMC9142520; doi:10.1038/s41467-022-30279-7)
Supplement: Supplementary file 7 — Source Data [file 41467_2022_30279_MOESM7_ESM.zip › Source Data/Imaging/Fig.1/GCaMP2_N2/101018 ASER GCaMP 50mM #10_1 06.xlsx]

## Sheet: Sheet1
Image Name	Frame #	Avgerage Intensity
101018 ASER GCaMP 50mM #10_1 06	1	2333.09	318.728	1.02081
101018 ASER GCaMP 50mM #10_1 06	2	2329.05	317.961	1.01835
101018 ASER GCaMP 50mM #10_1 06	3	2318.07	320.131	1.0253
101018 ASER GCaMP 50mM #10_1 06	4	2329.58	318.052	1.01864
101018 ASER GCaMP 50mM #10_1 06	5	2324.98	321.366	1.02926
101018 ASER GCaMP 50mM #10_1 06	6	2336.12	336.449	1.07756
101018 ASER GCaMP 50mM #10_1 06	7	2341.43	334.333	1.07079
101018 ASER GCaMP 50mM #10_1 06	8	2338.66	330.514	1.05856
101018 ASER GCaMP 50mM #10_1 06	9	2336.08	337.897	1.0822	312.231
101018 ASER GCaMP 50mM #10_1 06	10	2331.57	324.32	1.03872
101018 ASER GCaMP 50mM #10_1 06	11	2324.78	322.356	1.03243
101018 ASER GCaMP 50mM #10_1 06	12	2323.49	321.265	1.02893
101018 ASER GCaMP 50mM #10_1 06	13	2319.33	317.193	1.01589
101018 ASER GCaMP 50mM #10_1 06	14	2321.55	320.653	1.02697
101018 ASER GCaMP 50mM #10_1 06	15	2323.46	324.088	1.03797
101018 ASER GCaMP 50mM #10_1 06	16	2317.81	304.064	0.973841
101018 ASER GCaMP 50mM #10_1 06	17	2322.62	328.204	1.05116
101018 ASER GCaMP 50mM #10_1 06	18	2332.57	324.807	1.04028
101018 ASER GCaMP 50mM #10_1 06	19	2320.8	323.843	1.03719
101018 ASER GCaMP 50mM #10_1 06	20	2319.86	316.705	1.01433
101018 ASER GCaMP 50mM #10_1 06	21	2314.83	323.311	1.03548
101018 ASER GCaMP 50mM #10_1 06	22	2320.17	323.256	1.03531
101018 ASER GCaMP 50mM #10_1 06	23	2312.41	292.735	0.937557
101018 ASER GCaMP 50mM #10_1 06	24	2316.86	275.246	0.881545
101018 ASER GCaMP 50mM #10_1 06	25	2319.27	290.593	0.930699
101018 ASER GCaMP 50mM #10_1 06	26	2330.51	290.525	0.930481
101018 ASER GCaMP 50mM #10_1 06	27	2322	296.042	0.94815
101018 ASER GCaMP 50mM #10_1 06	28	2324.28	287.523	0.920866
101018 ASER GCaMP 50mM #10_1 06	29	2325.97	306.7	0.982284
101018 ASER GCaMP 50mM #10_1 06	30	2323.82	309.343	0.990748
101018 ASER GCaMP 50mM #10_1 06	31	2321.09	298.083	0.954687
101018 ASER GCaMP 50mM #10_1 06	32	2313.68	304.524	0.975316
101018 ASER GCaMP 50mM #10_1 06	33	2302.97	296.619	0.949998
101018 ASER GCaMP 50mM #10_1 06	34	2328.28	315.216	1.00956
101018 ASER GCaMP 50mM #10_1 06	35	2327.55	317.067	1.01549
101018 ASER GCaMP 50mM #10_1 06	36	2329.86	312.972	1.00237
101018 ASER GCaMP 50mM #10_1 06	37	2358.93	351.083	1.12443
101018 ASER GCaMP 50mM #10_1 06	38	2346.18	333.469	1.06802
101018 ASER GCaMP 50mM #10_1 06	39	2326.44	307.15	0.983727
101018 ASER GCaMP 50mM #10_1 06	40	2320.17	309.194	0.990271
101018 ASER GCaMP 50mM #10_1 06	41	2311.72	298.909	0.957332
101018 ASER GCaMP 50mM #10_1 06	42	2312.99	305.321	0.977868
101018 ASER GCaMP 50mM #10_1 06	43	2318.67	310.238	0.993616
101018 ASER GCaMP 50mM #10_1 06	44	2315.09	306.291	0.980973
101018 ASER GCaMP 50mM #10_1 06	45	2310.23	301.178	0.964601
101018 ASER GCaMP 50mM #10_1 06	46	2323.63	314.435	1.00706
101018 ASER GCaMP 50mM #10_1 06	47	2321.27	317.177	1.01584
101018 ASER GCaMP 50mM #10_1 06	48	2315.69	307.226	0.983969
101018 ASER GCaMP 50mM #10_1 06	49	2324.24	310.067	0.993069
101018 ASER GCaMP 50mM #10_1 06	50	2313.99	301.197	0.964661
101018 ASER GCaMP 50mM #10_1 06	51	2316.05	301.789	0.966555
101018 ASER GCaMP 50mM #10_1 06	52	2316.01	308.922	0.989401
101018 ASER GCaMP 50mM #10_1 06	53	2311.84	312.386	1.0005
101018 ASER GCaMP 50mM #10_1 06	54	2312.89	297.698	0.953452
101018 ASER GCaMP 50mM #10_1 06	55	2313.49	306.17	0.980586
101018 ASER GCaMP 50mM #10_1 06	56	2328.18	324.2	1.03833
101018 ASER GCaMP 50mM #10_1 06	57	2315.82	310.889	0.995702
101018 ASER GCaMP 50mM #10_1 06	58	2328.11	328.957	1.05357
101018 ASER GCaMP 50mM #10_1 06	59	2341.1	344.397	1.10302
101018 ASER GCaMP 50mM #10_1 06	60	2335.62	320.615	1.02685
101018 ASER GCaMP 50mM #10_1 06	61	2328.73	324.314	1.0387
101018 ASER GCaMP 50mM #10_1 06	62	2316.6	296.909	0.950927
101018 ASER GCaMP 50mM #10_1 06	63	2326.73	311.364	0.997221
101018 ASER GCaMP 50mM #10_1 06	64	2351.92	317.044	1.01541
101018 ASER GCaMP 50mM #10_1 06	65	2364.83	319.211	1.02235
101018 ASER GCaMP 50mM #10_1 06	66	2348.64	296.531	0.949716
101018 ASER GCaMP 50mM #10_1 06	67	2337.09	296.393	0.949274
101018 ASER GCaMP 50mM #10_1 06	68	2337.98	304.188	0.974239
101018 ASER GCaMP 50mM #10_1 06	69	2336.43	306.648	0.982118
101018 ASER GCaMP 50mM #10_1 06	70	2336.25	301.371	0.965218
101018 ASER GCaMP 50mM #10_1 06	71	2337.57	299.84	0.960315
101018 ASER GCaMP 50mM #10_1 06	72	2322.99	295.649	0.946892
101018 ASER GCaMP 50mM #10_1 06	73	2316.85	288.965	0.925485
101018 ASER GCaMP 50mM #10_1 06	74	2306.03	273.087	0.874632
101018 ASER GCaMP 50mM #10_1 06	75	2314.94	288.454	0.923848
101018 ASER GCaMP 50mM #10_1 06	76	2328.61	306.588	0.981926
101018 ASER GCaMP 50mM #10_1 06	77	2314.54	293.308	0.939394
101018 ASER GCaMP 50mM #10_1 06	78	2324.73	306.1	0.980364
101018 ASER GCaMP 50mM #10_1 06	79	2321.8	309.977	0.99278
101018 ASER GCaMP 50mM #10_1 06	80	2339.65	330.778	1.0594
101018 ASER GCaMP 50mM #10_1 06	81	2346	338.366	1.0837
101018 ASER GCaMP 50mM #10_1 06	82	2344.56	338.501	1.08413
101018 ASER GCaMP 50mM #10_1 06	83	2347.72	347.283	1.11226
101018 ASER GCaMP 50mM #10_1 06	84	2344.39	325.018	1.04095
101018 ASER GCaMP 50mM #10_1 06	85	2340.85	319.325	1.02272
101018 ASER GCaMP 50mM #10_1 06	86	2343.25	341.353	1.09327
101018 ASER GCaMP 50mM #10_1 06	87	2332.35	326.626	1.0461
101018 ASER GCaMP 50mM #10_1 06	88	2315.98	308.454	0.987902
101018 ASER GCaMP 50mM #10_1 06	89	2314.26	292.16	0.935717
101018 ASER GCaMP 50mM #10_1 06	90	2328.17	298.752	0.956828
101018 ASER GCaMP 50mM #10_1 06	91	2330.17	299.973	0.960738
101018 ASER GCaMP 50mM #10_1 06	92	2361.05	330.648	1.05898
101018 ASER GCaMP 50mM #10_1 06	93	2334.86	303.617	0.97241
101018 ASER GCaMP 50mM #10_1 06	94	2330.97	297.928	0.954189
101018 ASER GCaMP 50mM #10_1 06	95	2332.06	300.281	0.961726
101018 ASER GCaMP 50mM #10_1 06	96	2326.09	301.684	0.966218
101018 ASER GCaMP 50mM #10_1 06	97	2317.84	301.247	0.964821
101018 ASER GCaMP 50mM #10_1 06	98	2331.34	313.785	1.00498
101018 ASER GCaMP 50mM #10_1 06	99	2314.39	290.444	0.93022
101018 ASER GCaMP 50mM #10_1 06	100	2323.73	289.69	0.927805
101018 ASER GCaMP 50mM #10_1 06	101	2412.07	383.861	1.22941
101018 ASER GCaMP 50mM #10_1 06	102	2809.68	762.236	2.44125
101018 ASER GCaMP 50mM #10_1 06	103	2956.36	897.859	2.87562
101018 ASER GCaMP 50mM #10_1 06	104	2942.66	899.246	2.88006
101018 ASER GCaMP 50mM #10_1 06	105	2931.9	888.003	2.84405
101018 ASER GCaMP 50mM #10_1 06	106	2912.84	872.719	2.79511
101018 ASER GCaMP 50mM #10_1 06	107	2920.51	888.394	2.84531
101018 ASER GCaMP 50mM #10_1 06	108	2912.35	859.757	2.75359
101018 ASER GCaMP 50mM #10_1 06	109	2879.43	837.053	2.68087
101018 ASER GCaMP 50mM #10_1 06	110	2877.9	832.25	2.66549
101018 ASER GCaMP 50mM #10_1 06	111	2855.43	808.546	2.58957
101018 ASER GCaMP 50mM #10_1 06	112	2833.21	784.305	2.51193
101018 ASER GCaMP 50mM #10_1 06	113	2838.12	782.934	2.50754
101018 ASER GCaMP 50mM #10_1 06	114	2825.21	801.333	2.56647
101018 ASER GCaMP 50mM #10_1 06	115	2808.72	775.711	2.48441
101018 ASER GCaMP 50mM #10_1 06	116	2796.36	769.143	2.46338
101018 ASER GCaMP 50mM #10_1 06	117	2780.67	758.812	2.43029
101018 ASER GCaMP 50mM #10_1 06	118	2756.31	732.492	2.34599
101018 ASER GCaMP 50mM #10_1 06	119	2752.53	713.437	2.28496
101018 ASER GCaMP 50mM #10_1 06	120	2728.14	700.226	2.24265
101018 ASER GCaMP 50mM #10_1 06	121	2712.38	678.726	2.17379
101018 ASER GCaMP 50mM #10_1 06	122	2683.83	656.75	2.10341
101018 ASER GCaMP 50mM #10_1 06	123	2695.9	667.421	2.13759
101018 ASER GCaMP 50mM #10_1 06	124	2693.05	656.484	2.10256
101018 ASER GCaMP 50mM #10_1 06	125	2654.53	625.836	2.0044
101018 ASER GCaMP 50mM #10_1 06	126	2655.58	641.209	2.05364
101018 ASER GCaMP 50mM #10_1 06	127	2631.58	626.119	2.00531
101018 ASER GCaMP 50mM #10_1 06	128	2620.59	595.088	1.90592
101018 ASER GCaMP 50mM #10_1 06	129	2621.41	609.71	1.95275
101018 ASER GCaMP 50mM #10_1 06	130	2589.93	584.121	1.87079
101018 ASER GCaMP 50mM #10_1 06	131	2596	583.812	1.86981
101018 ASER GCaMP 50mM #10_1 06	132	2596.9	584.42	1.87175
101018 ASER GCaMP 50mM #10_1 06	133	2563.58	542.218	1.73659
101018 ASER GCaMP 50mM #10_1 06	134	2570.54	552.615	1.76989
101018 ASER GCaMP 50mM #10_1 06	135	2554.86	522.906	1.67474
101018 ASER GCaMP 50mM #10_1 06	136	2574.15	547.119	1.75229
101018 ASER GCaMP 50mM #10_1 06	137	2567.91	546.623	1.7507
101018 ASER GCaMP 50mM #10_1 06	138	2578.97	554.884	1.77716
101018 ASER GCaMP 50mM #10_1 06	139	2597.23	574.709	1.84065
101018 ASER GCaMP 50mM #10_1 06	140	2587.64	567.194	1.81658
101018 ASER GCaMP 50mM #10_1 06	141	2578.92	565.04	1.80968
101018 ASER GCaMP 50mM #10_1 06	142	2563.49	550.327	1.76256
101018 ASER GCaMP 50mM #10_1 06	143	2553.98	537.061	1.72007
101018 ASER GCaMP 50mM #10_1 06	144	2544.23	535.167	1.71401
101018 ASER GCaMP 50mM #10_1 06	145	2513.26	505.314	1.6184
101018 ASER GCaMP 50mM #10_1 06	146	2502.35	483.87	1.54972
101018 ASER GCaMP 50mM #10_1 06	147	2492.15	452.711	1.44992
101018 ASER GCaMP 50mM #10_1 06	148	2415.41	395.336	1.26616
101018 ASER GCaMP 50mM #10_1 06	149	2348.7	327.41	1.04861
101018 ASER GCaMP 50mM #10_1 06	150	2305.21	285.147	0.913256
101018 ASER GCaMP 50mM #10_1 06	151	2303.94	276.722	0.886271
101018 ASER GCaMP 50mM #10_1 06	152	2293.17	257.641	0.825162
101018 ASER GCaMP 50mM #10_1 06	153	2472	432.3	1.38455
101018 ASER GCaMP 50mM #10_1 06	154	2562.14	531.599	1.70258
101018 ASER GCaMP 50mM #10_1 06	155	2614.94	591.946	1.89586
101018 ASER GCaMP 50mM #10_1 06	156	2646.29	610.992	1.95686
101018 ASER GCaMP 50mM #10_1 06	157	2631.61	611.83	1.95954
101018 ASER GCaMP 50mM #10_1 06	158	2616.13	600.477	1.92318
101018 ASER GCaMP 50mM #10_1 06	159	2598.34	592.849	1.89875
101018 ASER GCaMP 50mM #10_1 06	160	2583.54	569.335	1.82344
101018 ASER GCaMP 50mM #10_1 06	161	2566.15	561.792	1.79928
101018 ASER GCaMP 50mM #10_1 06	162	2545.02	528.882	1.69388
101018 ASER GCaMP 50mM #10_1 06	163	2521.73	513.271	1.64388
101018 ASER GCaMP 50mM #10_1 06	164	2518.65	509.707	1.63246
101018 ASER GCaMP 50mM #10_1 06	165	2529.42	512.941	1.64282
101018 ASER GCaMP 50mM #10_1 06	166	2534.56	526.319	1.68567
101018 ASER GCaMP 50mM #10_1 06	167	2531.68	507.202	1.62444
101018 ASER GCaMP 50mM #10_1 06	168	2518.54	508.22	1.6277
101018 ASER GCaMP 50mM #10_1 06	169	2503.26	496.669	1.59071
101018 ASER GCaMP 50mM #10_1 06	170	2469.37	461.982	1.47962
101018 ASER GCaMP 50mM #10_1 06	171	2462.57	454.55	1.45581
101018 ASER GCaMP 50mM #10_1 06	172	2446.88	437.051	1.39977
101018 ASER GCaMP 50mM #10_1 06	173	2472.02	454.305	1.45503
101018 ASER GCaMP 50mM #10_1 06	174	2476.87	465.041	1.48941
101018 ASER GCaMP 50mM #10_1 06	175	2471.45	459.141	1.47051
101018 ASER GCaMP 50mM #10_1 06	176	2472.9	460.022	1.47334
101018 ASER GCaMP 50mM #10_1 06	177	2508.88	497.247	1.59256
101018 ASER GCaMP 50mM #10_1 06	178	2500.23	490.345	1.57045
101018 ASER GCaMP 50mM #10_1 06	179	2508.02	491.526	1.57424
101018 ASER GCaMP 50mM #10_1 06	180	2501.66	489.522	1.56782
101018 ASER GCaMP 50mM #10_1 06	181	2503.77	503.922	1.61394
101018 ASER GCaMP 50mM #10_1 06	182	2505.29	496.261	1.5894
101018 ASER GCaMP 50mM #10_1 06	183	2521.76	506.447	1.62202
101018 ASER GCaMP 50mM #10_1 06	184	2500.66	489.286	1.56706
101018 ASER GCaMP 50mM #10_1 06	185	2509.72	490.158	1.56986
101018 ASER GCaMP 50mM #10_1 06	186	2515.93	505.011	1.61743
101018 ASER GCaMP 50mM #10_1 06	187	2508.43	495.068	1.58558
101018 ASER GCaMP 50mM #10_1 06	188	2524.48	509.627	1.63221
101018 ASER GCaMP 50mM #10_1 06	189	2530.24	515.681	1.6516
101018 ASER GCaMP 50mM #10_1 06	190	2506.08	495.844	1.58807
101018 ASER GCaMP 50mM #10_1 06	191	2479.97	464.043	1.48622
101018 ASER GCaMP 50mM #10_1 06	192	2465.87	443.526	1.4205
101018 ASER GCaMP 50mM #10_1 06	193	2481.19	460.652	1.47535
101018 ASER GCaMP 50mM #10_1 06	194	2485.94	459.247	1.47085
101018 ASER GCaMP 50mM #10_1 06	195	2481.53	462.318	1.48069
101018 ASER GCaMP 50mM #10_1 06	196	2517.78	490.703	1.5716
101018 ASER GCaMP 50mM #10_1 06	197	2525.75	505.577	1.61924
101018 ASER GCaMP 50mM #10_1 06	198	2523.66	506.951	1.62364
101018 ASER GCaMP 50mM #10_1 06	199	2520.25	510.443	1.63482
101018 ASER GCaMP 50mM #10_1 06	200	2521.42	493.13	1.57937
101018 ASER GCaMP 50mM #10_1 06	201	2509.5	490.578	1.5712
101018 ASER GCaMP 50mM #10_1 06	202	2420.88	402.537	1.28923
101018 ASER GCaMP 50mM #10_1 06	203	2339.39	315.162	1.00939
101018 ASER GCaMP 50mM #10_1 06	204	2290.2	264.339	0.846612
101018 ASER GCaMP 50mM #10_1 06	205	2276.1	250.614	0.802654
101018 ASER GCaMP 50mM #10_1 06	206	2257.81	245.752	0.787082
101018 ASER GCaMP 50mM #10_1 06	207	2247.11	232.892	0.745897
101018 ASER GCaMP 50mM #10_1 06	208	2259.86	245.819	0.787297
101018 ASER GCaMP 50mM #10_1 06	209	2260.46	246.679	0.790054
101018 ASER GCaMP 50mM #10_1 06	210	2265.78	247.797	0.793633
101018 ASER GCaMP 50mM #10_1 06	211	2264.97	266.295	0.852878
101018 ASER GCaMP 50mM #10_1 06	212	2264.57	251.025	0.803971
101018 ASER GCaMP 50mM #10_1 06	213	2275.01	257.907	0.826013
101018 ASER GCaMP 50mM #10_1 06	214	2282.13	266.513	0.853575
101018 ASER GCaMP 50mM #10_1 06	215	2285.77	259.729	0.831849
101018 ASER GCaMP 50mM #10_1 06	216	2278.02	256.747	0.822299
101018 ASER GCaMP 50mM #10_1 06	217	2284.9	267.081	0.855394
101018 ASER GCaMP 50mM #10_1 06	218	2295.45	277.763	0.889607
101018 ASER GCaMP 50mM #10_1 06	219	2297.96	270.502	0.86635
101018 ASER GCaMP 50mM #10_1 06	220	2296.32	272.921	0.874097
101018 ASER GCaMP 50mM #10_1 06	221	2310.33	295.124	0.945211
101018 ASER GCaMP 50mM #10_1 06	222	2301.7	281.305	0.900949
101018 ASER GCaMP 50mM #10_1 06	223	2308.9	292.415	0.936535
101018 ASER GCaMP 50mM #10_1 06	224	2312.72	300.051	0.960991
101018 ASER GCaMP 50mM #10_1 06	225	2311.74	297.17	0.951764
101018 ASER GCaMP 50mM #10_1 06	226	2316.79	297.989	0.954384
101018 ASER GCaMP 50mM #10_1 06	227	2314.96	302.797	0.969786
101018 ASER GCaMP 50mM #10_1 06	228	2315.5	304.485	0.975191
101018 ASER GCaMP 50mM #10_1 06	229	2318.37	289.118	0.925975
101018 ASER GCaMP 50mM #10_1 06	230	2319.49	298.298	0.955374
101018 ASER GCaMP 50mM #10_1 06	231	2324.48	310.107	0.993196
101018 ASER GCaMP 50mM #10_1 06	232	2322.24	298.804	0.956995
101018 ASER GCaMP 50mM #10_1 06	233	2324.41	309.311	0.990648
101018 ASER GCaMP 50mM #10_1 06	234	2325.12	296.423	0.949368
101018 ASER GCaMP 50mM #10_1 06	235	2328.6	308.833	0.989115
101018 ASER GCaMP 50mM #10_1 06	236	2338.61	324.271	1.03856
101018 ASER GCaMP 50mM #10_1 06	237	2335.55	319.533	1.02339
101018 ASER GCaMP 50mM #10_1 06	238	2345.72	321.524	1.02976
101018 ASER GCaMP 50mM #10_1 06	239	2331.44	306.858	0.982792
101018 ASER GCaMP 50mM #10_1 06	240	2337.48	323.047	1.03464
101018 ASER GCaMP 50mM #10_1 06	241	2340.31	309.004	0.989665
Image Plane	Average Intensity
1	2014.36
2	2011.09
3	1997.94
4	2011.53
5	2003.62
6	1999.67
7	2007.1
8	2008.15
9	1998.18
10	2007.25
11	2002.43
12	2002.23
13	2002.13
14	2000.89
15	1999.37
16	2013.74
17	1994.42
18	2007.76
19	1996.96
20	2003.15
21	1991.52
22	1996.92
23	2019.67
24	2041.62
25	2028.68
26	2039.99
27	2025.96
28	2036.76
29	2019.27
30	2014.48
31	2023.01
32	2009.16
33	2006.36
34	2013.06
35	2010.48
36	2016.89
37	2007.84
38	2012.71
39	2019.28
40	2010.98
41	2012.81
42	2007.67
43	2008.43
44	2008.8
45	2009.05
46	2009.2
47	2004.09
48	2008.47
49	2014.18
50	2012.8
51	2014.26
52	2007.09
53	1999.45
54	2015.19
55	2007.32
56	2003.98
57	2004.93
58	1999.16
59	1996.7
60	2015
61	2004.41
62	2019.69
63	2015.36
64	2034.88
65	2045.62
66	2052.11
67	2040.7
68	2033.8
69	2029.78
70	2034.88
71	2037.73
72	2027.34
73	2027.89
74	2032.94
75	2026.49
76	2022.02
77	2021.23
78	2018.63
79	2011.82
80	2008.87
81	2007.63
82	2006.06
83	2000.44
84	2019.37
85	2021.53
86	2001.9
87	2005.73
88	2007.52
89	2022.1
90	2029.41
91	2030.19
92	2030.4
93	2031.25
94	2033.05
95	2031.78
96	2024.4
97	2016.59
98	2017.55
99	2023.95
100	2034.04
101	2028.2
102	2047.44
103	2058.5
104	2043.42
105	2043.89
106	2040.12
107	2032.11
108	2052.6
109	2042.38
110	2045.65
111	2046.88
112	2048.91
113	2055.19
114	2023.88
115	2033.01
116	2027.22
117	2021.86
118	2023.82
119	2039.09
120	2027.91
121	2033.66
122	2027.08
123	2028.48
124	2036.56
125	2028.69
126	2014.37
127	2005.46
128	2025.5
129	2011.7
130	2005.81
131	2012.19
132	2012.48
133	2021.37
134	2017.93
135	2031.95
136	2027.03
137	2021.28
138	2024.08
139	2022.52
140	2020.44
141	2013.88
142	2013.17
143	2016.92
144	2009.06
145	2007.95
146	2018.48
147	2039.44
148	2020.07
149	2021.29
150	2020.06
151	2027.22
152	2035.53
153	2039.7
154	2030.54
155	2022.99
156	2035.3
157	2019.78
158	2015.66
159	2005.49
160	2014.2
161	2004.36
162	2016.14
163	2008.46
164	2008.94
165	2016.48
166	2008.24
167	2024.47
168	2010.32
169	2006.59
170	2007.39
171	2008.02
172	2009.83
173	2017.71
174	2011.82
175	2012.31
176	2012.88
177	2011.63
178	2009.89
179	2016.5
180	2012.14
181	1999.85
182	2009.03
183	2015.32
184	2011.37
185	2019.57
186	2010.92
187	2013.37
188	2014.85
189	2014.55
190	2010.24
191	2015.93
192	2022.34
193	2020.54
194	2026.69
195	2019.21
196	2027.08
197	2020.18
198	2016.71
199	2009.81
200	2028.3
201	2018.93
202	2018.34
203	2024.22
204	2025.86
205	2025.49
206	2012.06
207	2014.22
208	2014.04
209	2013.78
210	2017.99
211	1998.67
212	2013.55
213	2017.1
214	2015.61
215	2026.04
216	2021.27
217	2017.82
218	2017.69
219	2027.46
220	2023.4
221	2015.21
222	2020.4
223	2016.48
224	2012.67
225	2014.57
226	2018.8
227	2012.17
228	2011.02
229	2029.25
230	2021.2
231	2014.37
232	2023.43
233	2015.1
234	2028.69
235	2019.77
236	2014.34
237	2016.02
238	2024.2
239	2024.58
240	2014.43
241	2031.3
