# Supplementary material for: Molecular encoding and synaptic decoding of context during salt chemotaxis in C. elegans
Source: Nat Commun. 2022 May 27;13:2928. doi: 10.1038/s41467-022-30279-7 (PMC9142520; doi:10.1038/s41467-022-30279-7)
Supplement: Supplementary file 7 — Source Data [file 41467_2022_30279_MOESM7_ESM.zip › Source Data/Imaging/Fig.1/GCaMP2_N2/101018 ASER GCaMP 50mM #11_1 06.xlsx]

## Sheet: Sheet1
Image Name	Frame #	Avgerage Intensity
101018 ASER GCaMP 50mM #11_1 06	1	2415.04	400.286	1.20616
101018 ASER GCaMP 50mM #11_1 06	2	2420.64	394.927	1.19001
101018 ASER GCaMP 50mM #11_1 06	3	2405.15	384.153	1.15755
101018 ASER GCaMP 50mM #11_1 06	4	2375.11	354.666	1.0687
101018 ASER GCaMP 50mM #11_1 06	5	2350.73	338.699	1.02058
101018 ASER GCaMP 50mM #11_1 06	6	2352.29	331.221	0.99805
101018 ASER GCaMP 50mM #11_1 06	7	2332.39	312.566	0.94184
101018 ASER GCaMP 50mM #11_1 06	8	2330.15	305.433	0.920345
101018 ASER GCaMP 50mM #11_1 06	9	2328.08	294.673	0.887923	331.868
101018 ASER GCaMP 50mM #11_1 06	10	2333.88	313.245	0.943886
101018 ASER GCaMP 50mM #11_1 06	11	2320.15	299.146	0.9014
101018 ASER GCaMP 50mM #11_1 06	12	2334.85	304.588	0.9178
101018 ASER GCaMP 50mM #11_1 06	13	2376.21	346.88	1.04524
101018 ASER GCaMP 50mM #11_1 06	14	2385.69	357.847	1.07828
101018 ASER GCaMP 50mM #11_1 06	15	2385.06	361.701	1.0899
101018 ASER GCaMP 50mM #11_1 06	16	2389.87	347.11	1.04593
101018 ASER GCaMP 50mM #11_1 06	17	2377.06	342.539	1.03216
101018 ASER GCaMP 50mM #11_1 06	18	2361.84	332.44	1.00172
101018 ASER GCaMP 50mM #11_1 06	19	2363.4	332.824	1.00288
101018 ASER GCaMP 50mM #11_1 06	20	2349.06	315.645	0.951117
101018 ASER GCaMP 50mM #11_1 06	21	2372.15	336.319	1.01341
101018 ASER GCaMP 50mM #11_1 06	22	2373.08	346.286	1.04344
101018 ASER GCaMP 50mM #11_1 06	23	2355.86	324.506	0.977817
101018 ASER GCaMP 50mM #11_1 06	24	2364.96	339.802	1.02391
101018 ASER GCaMP 50mM #11_1 06	25	2349.35	321.734	0.969465
101018 ASER GCaMP 50mM #11_1 06	26	2346.91	328.016	0.988393
101018 ASER GCaMP 50mM #11_1 06	27	2353.54	335.198	1.01003
101018 ASER GCaMP 50mM #11_1 06	28	2377.44	356.859	1.0753
101018 ASER GCaMP 50mM #11_1 06	29	2386.97	367.111	1.1062
101018 ASER GCaMP 50mM #11_1 06	30	2378.09	353.988	1.06665
101018 ASER GCaMP 50mM #11_1 06	31	2411.9	394.792	1.18961
101018 ASER GCaMP 50mM #11_1 06	32	2441.68	427.391	1.28783
101018 ASER GCaMP 50mM #11_1 06	33	2437.83	412.595	1.24325
101018 ASER GCaMP 50mM #11_1 06	34	2415.53	401.849	1.21087
101018 ASER GCaMP 50mM #11_1 06	35	2380.78	357.46	1.07711
101018 ASER GCaMP 50mM #11_1 06	36	2382.48	370.138	1.11532
101018 ASER GCaMP 50mM #11_1 06	37	2353.44	335.269	1.01025
101018 ASER GCaMP 50mM #11_1 06	38	2343.87	326.436	0.983632
101018 ASER GCaMP 50mM #11_1 06	39	2326.65	311.117	0.937472
101018 ASER GCaMP 50mM #11_1 06	40	2324.34	298.726	0.900134
101018 ASER GCaMP 50mM #11_1 06	41	2338.17	319.447	0.962573
101018 ASER GCaMP 50mM #11_1 06	42	2338.55	311.764	0.939423
101018 ASER GCaMP 50mM #11_1 06	43	2339.41	326.559	0.984002
101018 ASER GCaMP 50mM #11_1 06	44	2327.81	303.062	0.9132
101018 ASER GCaMP 50mM #11_1 06	45	2324.7	309.716	0.93325
101018 ASER GCaMP 50mM #11_1 06	46	2324.87	304.273	0.916849
101018 ASER GCaMP 50mM #11_1 06	47	2327.16	309.432	0.932396
101018 ASER GCaMP 50mM #11_1 06	48	2331.52	309.22	0.931756
101018 ASER GCaMP 50mM #11_1 06	49	2330.11	312.37	0.941248
101018 ASER GCaMP 50mM #11_1 06	50	2327.88	308.649	0.930037
101018 ASER GCaMP 50mM #11_1 06	51	2337.7	324.785	0.978658
101018 ASER GCaMP 50mM #11_1 06	52	2336.01	326.958	0.985206
101018 ASER GCaMP 50mM #11_1 06	53	2334.26	313.73	0.945346
101018 ASER GCaMP 50mM #11_1 06	54	2324.93	308.842	0.930618
101018 ASER GCaMP 50mM #11_1 06	55	2331.53	320.973	0.967172
101018 ASER GCaMP 50mM #11_1 06	56	2336.95	325.626	0.981193
101018 ASER GCaMP 50mM #11_1 06	57	2334.6	315.664	0.951173
101018 ASER GCaMP 50mM #11_1 06	58	2339.49	326.975	0.985256
101018 ASER GCaMP 50mM #11_1 06	59	2354.29	329.101	0.991663
101018 ASER GCaMP 50mM #11_1 06	60	2350.47	329.864	0.993963
101018 ASER GCaMP 50mM #11_1 06	61	2350.24	330.21	0.995005
101018 ASER GCaMP 50mM #11_1 06	62	2342.28	322.229	0.970955
101018 ASER GCaMP 50mM #11_1 06	63	2341.8	319.666	0.963233
101018 ASER GCaMP 50mM #11_1 06	64	2348.45	330.666	0.996377
101018 ASER GCaMP 50mM #11_1 06	65	2340.82	324.297	0.977188
101018 ASER GCaMP 50mM #11_1 06	66	2343.82	311.141	0.937544
101018 ASER GCaMP 50mM #11_1 06	67	2344.54	317.53	0.956796
101018 ASER GCaMP 50mM #11_1 06	68	2340.06	311.911	0.939866
101018 ASER GCaMP 50mM #11_1 06	69	2339.76	314.982	0.949118
101018 ASER GCaMP 50mM #11_1 06	70	2346.56	319.239	0.961945
101018 ASER GCaMP 50mM #11_1 06	71	2363.28	326.54	0.983947
101018 ASER GCaMP 50mM #11_1 06	72	2355.21	318.003	0.958221
101018 ASER GCaMP 50mM #11_1 06	73	2354.13	320.819	0.966707
101018 ASER GCaMP 50mM #11_1 06	74	2353	317.53	0.956797
101018 ASER GCaMP 50mM #11_1 06	75	2334.87	310.437	0.935425
101018 ASER GCaMP 50mM #11_1 06	76	2354.43	332.737	1.00262
101018 ASER GCaMP 50mM #11_1 06	77	2372.4	351.199	1.05825
101018 ASER GCaMP 50mM #11_1 06	78	2420.7	395.455	1.1916
101018 ASER GCaMP 50mM #11_1 06	79	2436.49	408.266	1.23021
101018 ASER GCaMP 50mM #11_1 06	80	2393.05	381.128	1.14843
101018 ASER GCaMP 50mM #11_1 06	81	2365.55	343.895	1.03624
101018 ASER GCaMP 50mM #11_1 06	82	2364.48	345.794	1.04196
101018 ASER GCaMP 50mM #11_1 06	83	2359.83	352.332	1.06166
101018 ASER GCaMP 50mM #11_1 06	84	2351.73	330.115	0.994719
101018 ASER GCaMP 50mM #11_1 06	85	2342.17	325.898	0.982012
101018 ASER GCaMP 50mM #11_1 06	86	2341.76	328.527	0.989932
101018 ASER GCaMP 50mM #11_1 06	87	2338.81	316.726	0.954374
101018 ASER GCaMP 50mM #11_1 06	88	2333.85	315.719	0.95134
101018 ASER GCaMP 50mM #11_1 06	89	2359.63	342.795	1.03292
101018 ASER GCaMP 50mM #11_1 06	90	2382.48	367.432	1.10716
101018 ASER GCaMP 50mM #11_1 06	91	2385.34	368.666	1.11088
101018 ASER GCaMP 50mM #11_1 06	92	2381.67	360.877	1.08741
101018 ASER GCaMP 50mM #11_1 06	93	2383.32	366.873	1.10548
101018 ASER GCaMP 50mM #11_1 06	94	2362.22	350.649	1.05659
101018 ASER GCaMP 50mM #11_1 06	95	2344.65	319.577	0.962964
101018 ASER GCaMP 50mM #11_1 06	96	2334.79	317.316	0.956151
101018 ASER GCaMP 50mM #11_1 06	97	2342.31	324.482	0.977744
101018 ASER GCaMP 50mM #11_1 06	98	2349.17	329.879	0.994006
101018 ASER GCaMP 50mM #11_1 06	99	2350.59	329.014	0.9914
101018 ASER GCaMP 50mM #11_1 06	100	2327.54	307.86	0.927657
101018 ASER GCaMP 50mM #11_1 06	101	2368.65	352.571	1.06238
101018 ASER GCaMP 50mM #11_1 06	102	2749.96	731.44	2.20401
101018 ASER GCaMP 50mM #11_1 06	103	2984.89	964.944	2.90761
101018 ASER GCaMP 50mM #11_1 06	104	3010.55	994.587	2.99694
101018 ASER GCaMP 50mM #11_1 06	105	3000.46	981.45	2.95735
101018 ASER GCaMP 50mM #11_1 06	106	2970.98	948.877	2.8592
101018 ASER GCaMP 50mM #11_1 06	107	2974.31	960.164	2.89321
101018 ASER GCaMP 50mM #11_1 06	108	2952.36	927.362	2.79437
101018 ASER GCaMP 50mM #11_1 06	109	2953.95	932.233	2.80905
101018 ASER GCaMP 50mM #11_1 06	110	2940.79	924.836	2.78676
101018 ASER GCaMP 50mM #11_1 06	111	2924.77	905.462	2.72838
101018 ASER GCaMP 50mM #11_1 06	112	2917.24	897.582	2.70464
101018 ASER GCaMP 50mM #11_1 06	113	2903.05	875.89	2.63927
101018 ASER GCaMP 50mM #11_1 06	114	2881.98	856.845	2.58188
101018 ASER GCaMP 50mM #11_1 06	115	2880.42	849.707	2.56038
101018 ASER GCaMP 50mM #11_1 06	116	2847.77	838.007	2.52512
101018 ASER GCaMP 50mM #11_1 06	117	2837.05	816.208	2.45944
101018 ASER GCaMP 50mM #11_1 06	118	2825.91	807.719	2.43386
101018 ASER GCaMP 50mM #11_1 06	119	2817.88	792.344	2.38753
101018 ASER GCaMP 50mM #11_1 06	120	2800.14	771.587	2.32498
101018 ASER GCaMP 50mM #11_1 06	121	2794.47	769.717	2.31935
101018 ASER GCaMP 50mM #11_1 06	122	2781.46	748.362	2.255
101018 ASER GCaMP 50mM #11_1 06	123	2767.13	748.728	2.2561
101018 ASER GCaMP 50mM #11_1 06	124	2782.96	761.904	2.2958
101018 ASER GCaMP 50mM #11_1 06	125	2760.15	735.01	2.21477
101018 ASER GCaMP 50mM #11_1 06	126	2756.17	727.076	2.19086
101018 ASER GCaMP 50mM #11_1 06	127	2734.08	709.842	2.13893
101018 ASER GCaMP 50mM #11_1 06	128	2721.69	698.736	2.10546
101018 ASER GCaMP 50mM #11_1 06	129	2731.97	701.691	2.11437
101018 ASER GCaMP 50mM #11_1 06	130	2726.13	702.345	2.11634
101018 ASER GCaMP 50mM #11_1 06	131	2707.37	694.679	2.09324
101018 ASER GCaMP 50mM #11_1 06	132	2720.87	702.22	2.11596
101018 ASER GCaMP 50mM #11_1 06	133	2709.9	691.176	2.08268
101018 ASER GCaMP 50mM #11_1 06	134	2684.2	655.254	1.97444
101018 ASER GCaMP 50mM #11_1 06	135	2684.41	651.852	1.96419
101018 ASER GCaMP 50mM #11_1 06	136	2681.12	653.66	1.96964
101018 ASER GCaMP 50mM #11_1 06	137	2668.19	642.676	1.93654
101018 ASER GCaMP 50mM #11_1 06	138	2659.02	638.396	1.92364
101018 ASER GCaMP 50mM #11_1 06	139	2664.28	647.475	1.951
101018 ASER GCaMP 50mM #11_1 06	140	2650.24	623.385	1.87841
101018 ASER GCaMP 50mM #11_1 06	141	2674.19	650.033	1.95871
101018 ASER GCaMP 50mM #11_1 06	142	2675.23	651.396	1.96282
101018 ASER GCaMP 50mM #11_1 06	143	2675.42	652.788	1.96701
101018 ASER GCaMP 50mM #11_1 06	144	2669.12	645.971	1.94647
101018 ASER GCaMP 50mM #11_1 06	145	2674.9	654.776	1.973
101018 ASER GCaMP 50mM #11_1 06	146	2640.63	621.126	1.87161
101018 ASER GCaMP 50mM #11_1 06	147	2653.55	628.824	1.8948
101018 ASER GCaMP 50mM #11_1 06	148	2647.24	629.145	1.89577
101018 ASER GCaMP 50mM #11_1 06	149	2646.77	632.507	1.9059
101018 ASER GCaMP 50mM #11_1 06	150	2622.64	601.515	1.81251
101018 ASER GCaMP 50mM #11_1 06	151	2633.76	611.559	1.84278
101018 ASER GCaMP 50mM #11_1 06	152	2617.62	605.866	1.82562
101018 ASER GCaMP 50mM #11_1 06	153	2625.92	605.694	1.82511
101018 ASER GCaMP 50mM #11_1 06	154	2613.33	590.881	1.78047
101018 ASER GCaMP 50mM #11_1 06	155	2592.1	575.864	1.73522
101018 ASER GCaMP 50mM #11_1 06	156	2612.04	591.09	1.7811
101018 ASER GCaMP 50mM #11_1 06	157	2628.94	607.388	1.83021
101018 ASER GCaMP 50mM #11_1 06	158	2627.62	605.528	1.82461
101018 ASER GCaMP 50mM #11_1 06	159	2625.06	603.974	1.81992
101018 ASER GCaMP 50mM #11_1 06	160	2611.15	592.661	1.78583
101018 ASER GCaMP 50mM #11_1 06	161	2599.57	573.776	1.72893
101018 ASER GCaMP 50mM #11_1 06	162	2624.52	597.135	1.79932
101018 ASER GCaMP 50mM #11_1 06	163	2636.06	611.288	1.84196
101018 ASER GCaMP 50mM #11_1 06	164	2635.97	606.597	1.82783
101018 ASER GCaMP 50mM #11_1 06	165	2646.22	621.467	1.87263
101018 ASER GCaMP 50mM #11_1 06	166	2640.7	622.492	1.87572
101018 ASER GCaMP 50mM #11_1 06	167	2656.67	630.922	1.90113
101018 ASER GCaMP 50mM #11_1 06	168	2643.84	625.455	1.88465
101018 ASER GCaMP 50mM #11_1 06	169	2629.82	603.382	1.81814
101018 ASER GCaMP 50mM #11_1 06	170	2620.39	592.143	1.78427
101018 ASER GCaMP 50mM #11_1 06	171	2621.93	602.835	1.81649
101018 ASER GCaMP 50mM #11_1 06	172	2610.83	589.72	1.77697
101018 ASER GCaMP 50mM #11_1 06	173	2615.98	594.284	1.79072
101018 ASER GCaMP 50mM #11_1 06	174	2614.46	595.082	1.79313
101018 ASER GCaMP 50mM #11_1 06	175	2607.22	584.696	1.76183
101018 ASER GCaMP 50mM #11_1 06	176	2629.8	604.449	1.82136
101018 ASER GCaMP 50mM #11_1 06	177	2641.13	619.51	1.86674
101018 ASER GCaMP 50mM #11_1 06	178	2627.58	602.651	1.81594
101018 ASER GCaMP 50mM #11_1 06	179	2630.59	610.176	1.83861
101018 ASER GCaMP 50mM #11_1 06	180	2612.71	589.949	1.77766
101018 ASER GCaMP 50mM #11_1 06	181	2597.04	571.069	1.72077
101018 ASER GCaMP 50mM #11_1 06	182	2631.08	608.23	1.83275
101018 ASER GCaMP 50mM #11_1 06	183	2640.19	617.332	1.86018
101018 ASER GCaMP 50mM #11_1 06	184	2618.11	593.898	1.78956
101018 ASER GCaMP 50mM #11_1 06	185	2620.91	593.232	1.78755
101018 ASER GCaMP 50mM #11_1 06	186	2620.32	607.313	1.82998
101018 ASER GCaMP 50mM #11_1 06	187	2624.3	599.656	1.80691
101018 ASER GCaMP 50mM #11_1 06	188	2620.35	600.347	1.80899
101018 ASER GCaMP 50mM #11_1 06	189	2611.24	597.622	1.80078
101018 ASER GCaMP 50mM #11_1 06	190	2592.77	569.849	1.71709
101018 ASER GCaMP 50mM #11_1 06	191	2550.18	530.086	1.59728
101018 ASER GCaMP 50mM #11_1 06	192	2557.21	533.89	1.60874
101018 ASER GCaMP 50mM #11_1 06	193	2563.09	543.919	1.63896
101018 ASER GCaMP 50mM #11_1 06	194	2547.54	531.835	1.60255
101018 ASER GCaMP 50mM #11_1 06	195	2540.7	526.66	1.58696
101018 ASER GCaMP 50mM #11_1 06	196	2517.16	487.838	1.46998
101018 ASER GCaMP 50mM #11_1 06	197	2505.14	483.814	1.45785
101018 ASER GCaMP 50mM #11_1 06	198	2531.16	507.614	1.52957
101018 ASER GCaMP 50mM #11_1 06	199	2522.26	503.762	1.51796
101018 ASER GCaMP 50mM #11_1 06	200	2481.84	450.116	1.35631
101018 ASER GCaMP 50mM #11_1 06	201	2434.24	409.874	1.23505
101018 ASER GCaMP 50mM #11_1 06	202	2377.69	360.363	1.08586
101018 ASER GCaMP 50mM #11_1 06	203	2328.69	304.789	0.918405
101018 ASER GCaMP 50mM #11_1 06	204	2280.53	258.902	0.780137
101018 ASER GCaMP 50mM #11_1 06	205	2265.63	245.201	0.738852
101018 ASER GCaMP 50mM #11_1 06	206	2261.78	239.351	0.721225
101018 ASER GCaMP 50mM #11_1 06	207	2242.48	220.701	0.665026
101018 ASER GCaMP 50mM #11_1 06	208	2263.74	232.943	0.701916
101018 ASER GCaMP 50mM #11_1 06	209	2262.48	235.229	0.708803
101018 ASER GCaMP 50mM #11_1 06	210	2258.04	233.346	0.703129
101018 ASER GCaMP 50mM #11_1 06	211	2273.04	252.004	0.759351
101018 ASER GCaMP 50mM #11_1 06	212	2270.06	244.196	0.735824
101018 ASER GCaMP 50mM #11_1 06	213	2266.39	245.961	0.741142
101018 ASER GCaMP 50mM #11_1 06	214	2273.19	254.894	0.768059
101018 ASER GCaMP 50mM #11_1 06	215	2280.16	258.483	0.778872
101018 ASER GCaMP 50mM #11_1 06	216	2282.82	260.218	0.784102
101018 ASER GCaMP 50mM #11_1 06	217	2285.4	249.581	0.752049
101018 ASER GCaMP 50mM #11_1 06	218	2293.22	268.605	0.809372
101018 ASER GCaMP 50mM #11_1 06	219	2286.44	263.292	0.793365
101018 ASER GCaMP 50mM #11_1 06	220	2294.73	270.223	0.814247
101018 ASER GCaMP 50mM #11_1 06	221	2293.7	276.749	0.833912
101018 ASER GCaMP 50mM #11_1 06	222	2292.96	259.558	0.782111
101018 ASER GCaMP 50mM #11_1 06	223	2302.09	285.273	0.859598
101018 ASER GCaMP 50mM #11_1 06	224	2303.74	279.505	0.842217
101018 ASER GCaMP 50mM #11_1 06	225	2306.05	287.407	0.866028
101018 ASER GCaMP 50mM #11_1 06	226	2300.83	289.359	0.871909
101018 ASER GCaMP 50mM #11_1 06	227	2316.65	289.309	0.871761
101018 ASER GCaMP 50mM #11_1 06	228	2319.08	305.196	0.919631
101018 ASER GCaMP 50mM #11_1 06	229	2323.35	299.768	0.903276
101018 ASER GCaMP 50mM #11_1 06	230	2326.92	303.772	0.915341
101018 ASER GCaMP 50mM #11_1 06	231	2322.3	294.545	0.887536
101018 ASER GCaMP 50mM #11_1 06	232	2332.53	306.988	0.925031
101018 ASER GCaMP 50mM #11_1 06	233	2322.88	290.275	0.874672
101018 ASER GCaMP 50mM #11_1 06	234	2330.57	303.928	0.91581
101018 ASER GCaMP 50mM #11_1 06	235	2333.78	298.585	0.899711
101018 ASER GCaMP 50mM #11_1 06	236	2336.28	314.877	0.948804
101018 ASER GCaMP 50mM #11_1 06	237	2339.19	309.69	0.933173
101018 ASER GCaMP 50mM #11_1 06	238	2341.33	326.467	0.983727
101018 ASER GCaMP 50mM #11_1 06	239	2341.14	323.156	0.973749
101018 ASER GCaMP 50mM #11_1 06	240	2353.38	321.585	0.969014
101018 ASER GCaMP 50mM #11_1 06	241	2348.59	322.194	0.97085
Image Plane	Average Intensity
1	2014.76
2	2025.72
3	2021
4	2020.45
5	2012.03
6	2021.07
7	2019.82
8	2024.72
9	2033.41
10	2020.64
11	2021.01
12	2030.27
13	2029.32
14	2027.84
15	2023.36
16	2042.76
17	2034.52
18	2029.4
19	2030.57
20	2033.41
21	2035.83
22	2026.79
23	2031.35
24	2025.16
25	2027.61
26	2018.89
27	2018.34
28	2020.58
29	2019.86
30	2024.1
31	2017.11
32	2014.29
33	2025.24
34	2013.68
35	2023.32
36	2012.34
37	2018.17
38	2017.43
39	2015.54
40	2025.61
41	2018.73
42	2026.79
43	2012.85
44	2024.75
45	2014.99
46	2020.6
47	2017.73
48	2022.3
49	2017.74
50	2019.23
51	2012.92
52	2009.05
53	2020.53
54	2016.09
55	2010.55
56	2011.32
57	2018.93
58	2012.52
59	2025.19
60	2020.6
61	2020.03
62	2020.05
63	2022.13
64	2017.78
65	2016.53
66	2032.68
67	2027.01
68	2028.15
69	2024.78
70	2027.32
71	2036.74
72	2037.21
73	2033.31
74	2035.47
75	2024.43
76	2021.7
77	2021.2
78	2025.25
79	2028.23
80	2011.93
81	2021.65
82	2018.68
83	2007.5
84	2021.61
85	2016.27
86	2013.23
87	2022.09
88	2018.13
89	2016.84
90	2015.05
91	2016.67
92	2020.79
93	2016.45
94	2011.57
95	2025.07
96	2017.47
97	2017.83
98	2019.3
99	2021.57
100	2019.68
101	2016.08
102	2018.52
103	2019.95
104	2015.96
105	2019.01
106	2022.11
107	2014.15
108	2025
109	2021.72
110	2015.96
111	2019.31
112	2019.66
113	2027.16
114	2025.14
115	2030.71
116	2009.76
117	2020.85
118	2018.19
119	2025.53
120	2028.55
121	2024.75
122	2033.1
123	2018.4
124	2021.05
125	2025.14
126	2029.09
127	2024.24
128	2022.95
129	2030.28
130	2023.79
131	2012.7
132	2018.65
133	2018.72
134	2028.95
135	2032.55
136	2027.46
137	2025.52
138	2020.63
139	2016.8
140	2026.86
141	2024.16
142	2023.84
143	2022.63
144	2023.14
145	2020.12
146	2019.51
147	2024.73
148	2018.1
149	2014.26
150	2021.12
151	2022.2
152	2011.75
153	2020.22
154	2022.45
155	2016.24
156	2020.95
157	2021.55
158	2022.09
159	2021.09
160	2018.49
161	2025.8
162	2027.38
163	2024.77
164	2029.37
165	2024.75
166	2018.21
167	2025.75
168	2018.39
169	2026.44
170	2028.25
171	2019.1
172	2021.11
173	2021.7
174	2019.38
175	2022.53
176	2025.35
177	2021.62
178	2024.93
179	2020.41
180	2022.76
181	2025.97
182	2022.85
183	2022.86
184	2024.22
185	2027.68
186	2013
187	2024.64
188	2020
189	2013.62
190	2022.92
191	2020.09
192	2023.32
193	2019.17
194	2015.7
195	2014.04
196	2029.32
197	2021.33
198	2023.54
199	2018.5
200	2031.72
201	2024.37
202	2017.33
203	2023.9
204	2021.63
205	2020.43
206	2022.43
207	2021.78
208	2030.79
209	2027.25
210	2024.69
211	2021.04
212	2025.86
213	2020.43
214	2018.29
215	2021.68
216	2022.6
217	2035.82
218	2024.61
219	2023.15
220	2024.51
221	2016.96
222	2033.41
223	2016.82
224	2024.24
225	2018.64
226	2011.47
227	2027.35
228	2013.88
229	2023.58
230	2023.15
231	2027.76
232	2025.54
233	2032.61
234	2026.64
235	2035.2
236	2021.4
237	2029.5
238	2014.86
239	2017.99
240	2031.8
241	2026.4
