# Supplementary material for: Molecular encoding and synaptic decoding of context during salt chemotaxis in C. elegans
Source: Nat Commun. 2022 May 27;13:2928. doi: 10.1038/s41467-022-30279-7 (PMC9142520; doi:10.1038/s41467-022-30279-7)
Supplement: Supplementary file 7 — Source Data [file 41467_2022_30279_MOESM7_ESM.zip › Source Data/Imaging/Fig.1/GCaMP2_N2/101018 ASER GCaMP 50mM #12_1 06.xlsx]

## Sheet: Sheet1
Image Name	Frame #	Avgerage Intensity
101018 ASER GCaMP 50mM #12_1 06	1	2166.04	157.908	0.928417
101018 ASER GCaMP 50mM #12_1 06	2	2163.67	165.882	0.975302
101018 ASER GCaMP 50mM #12_1 06	3	2161.57	155.692	0.915385
101018 ASER GCaMP 50mM #12_1 06	4	2165.24	160.394	0.943031
101018 ASER GCaMP 50mM #12_1 06	5	2167.09	162.627	0.956162
101018 ASER GCaMP 50mM #12_1 06	6	2172.86	176.588	1.03825
101018 ASER GCaMP 50mM #12_1 06	7	2158.83	168.916	0.993138
101018 ASER GCaMP 50mM #12_1 06	8	2149.64	153.851	0.904563
101018 ASER GCaMP 50mM #12_1 06	9	2156.15	161.448	0.949232	170.083
101018 ASER GCaMP 50mM #12_1 06	10	2161.8	161.811	0.951364
101018 ASER GCaMP 50mM #12_1 06	11	2164.77	163.565	0.961678
101018 ASER GCaMP 50mM #12_1 06	12	2166.86	173.277	1.01878
101018 ASER GCaMP 50mM #12_1 06	13	2164.4	169.592	0.997115
101018 ASER GCaMP 50mM #12_1 06	14	2166.98	167.982	0.987648
101018 ASER GCaMP 50mM #12_1 06	15	2173.97	171.303	1.00718
101018 ASER GCaMP 50mM #12_1 06	16	2168.65	174.686	1.02706
101018 ASER GCaMP 50mM #12_1 06	17	2176	184.876	1.08698
101018 ASER GCaMP 50mM #12_1 06	18	2166.13	171.336	1.00736
101018 ASER GCaMP 50mM #12_1 06	19	2170.28	182.287	1.07175
101018 ASER GCaMP 50mM #12_1 06	20	2165.4	150.12	0.88263
101018 ASER GCaMP 50mM #12_1 06	21	2178.89	179.989	1.05824
101018 ASER GCaMP 50mM #12_1 06	22	2173.5	173.549	1.02038
101018 ASER GCaMP 50mM #12_1 06	23	2172.43	171	1.00539
101018 ASER GCaMP 50mM #12_1 06	24	2168.36	167.948	0.987448
101018 ASER GCaMP 50mM #12_1 06	25	2171.01	180.661	1.06219
101018 ASER GCaMP 50mM #12_1 06	26	2167.88	164.983	0.970016
101018 ASER GCaMP 50mM #12_1 06	27	2165.06	162.616	0.956095
101018 ASER GCaMP 50mM #12_1 06	28	2164.91	168.631	0.99146
101018 ASER GCaMP 50mM #12_1 06	29	2167.2	167.595	0.985369
101018 ASER GCaMP 50mM #12_1 06	30	2169.94	168.429	0.990274
101018 ASER GCaMP 50mM #12_1 06	31	2163.07	163.934	0.963848
101018 ASER GCaMP 50mM #12_1 06	32	2177.88	180.7	1.06242
101018 ASER GCaMP 50mM #12_1 06	33	2178.79	177.359	1.04278
101018 ASER GCaMP 50mM #12_1 06	34	2180.69	184.396	1.08415
101018 ASER GCaMP 50mM #12_1 06	35	2181.17	185.993	1.09354
101018 ASER GCaMP 50mM #12_1 06	36	2171.39	173.979	1.0229
101018 ASER GCaMP 50mM #12_1 06	37	2160.54	159.779	0.939415
101018 ASER GCaMP 50mM #12_1 06	38	2150.34	151.16	0.88874
101018 ASER GCaMP 50mM #12_1 06	39	2142.91	148.816	0.874961
101018 ASER GCaMP 50mM #12_1 06	40	2147.67	146.349	0.860454
101018 ASER GCaMP 50mM #12_1 06	41	2145.53	143.829	0.845638
101018 ASER GCaMP 50mM #12_1 06	42	2140.4	144.023	0.846778
101018 ASER GCaMP 50mM #12_1 06	43	2143.71	155.227	0.912655
101018 ASER GCaMP 50mM #12_1 06	44	2142.38	146.966	0.864083
101018 ASER GCaMP 50mM #12_1 06	45	2143.48	129.358	0.760558
101018 ASER GCaMP 50mM #12_1 06	46	2147.57	147.757	0.868737
101018 ASER GCaMP 50mM #12_1 06	47	2157.91	154.246	0.906887
101018 ASER GCaMP 50mM #12_1 06	48	2157.88	145.395	0.854847
101018 ASER GCaMP 50mM #12_1 06	49	2159.68	157.895	0.928338
101018 ASER GCaMP 50mM #12_1 06	50	2154.27	157.286	0.924759
101018 ASER GCaMP 50mM #12_1 06	51	2150.52	151.981	0.893568
101018 ASER GCaMP 50mM #12_1 06	52	2163.03	163.454	0.961024
101018 ASER GCaMP 50mM #12_1 06	53	2170.98	164.243	0.965661
101018 ASER GCaMP 50mM #12_1 06	54	2166.47	174.642	1.0268
101018 ASER GCaMP 50mM #12_1 06	55	2161.48	161.091	0.947131
101018 ASER GCaMP 50mM #12_1 06	56	2153.56	150.166	0.882897
101018 ASER GCaMP 50mM #12_1 06	57	2169.68	175.016	1.02901
101018 ASER GCaMP 50mM #12_1 06	58	2161.84	172.945	1.01683
101018 ASER GCaMP 50mM #12_1 06	59	2171.95	172.917	1.01666
101018 ASER GCaMP 50mM #12_1 06	60	2162.15	164.118	0.964928
101018 ASER GCaMP 50mM #12_1 06	61	2161.17	168.73	0.992045
101018 ASER GCaMP 50mM #12_1 06	62	2150.51	159.617	0.938465
101018 ASER GCaMP 50mM #12_1 06	63	2153.01	158.801	0.933668
101018 ASER GCaMP 50mM #12_1 06	64	2148.13	147.948	0.869857
101018 ASER GCaMP 50mM #12_1 06	65	2151.44	157.849	0.928072
101018 ASER GCaMP 50mM #12_1 06	66	2156.08	156.09	0.917729
101018 ASER GCaMP 50mM #12_1 06	67	2151.98	158.399	0.931301
101018 ASER GCaMP 50mM #12_1 06	68	2155.83	157.024	0.923218
101018 ASER GCaMP 50mM #12_1 06	69	2162.87	164.923	0.969661
101018 ASER GCaMP 50mM #12_1 06	70	2162.55	169.322	0.995525
101018 ASER GCaMP 50mM #12_1 06	71	2154.65	167.439	0.984452
101018 ASER GCaMP 50mM #12_1 06	72	2155.29	163.115	0.95903
101018 ASER GCaMP 50mM #12_1 06	73	2144.34	152.378	0.895904
101018 ASER GCaMP 50mM #12_1 06	74	2147.46	141.412	0.831428
101018 ASER GCaMP 50mM #12_1 06	75	2152.75	155.137	0.912126
101018 ASER GCaMP 50mM #12_1 06	76	2159.33	161.458	0.949288
101018 ASER GCaMP 50mM #12_1 06	77	2159.74	158.152	0.929853
101018 ASER GCaMP 50mM #12_1 06	78	2162.57	169.195	0.994776
101018 ASER GCaMP 50mM #12_1 06	79	2160.87	157.493	0.925979
101018 ASER GCaMP 50mM #12_1 06	80	2158.59	153.343	0.901576
101018 ASER GCaMP 50mM #12_1 06	81	2161.51	165.541	0.973295
101018 ASER GCaMP 50mM #12_1 06	82	2158.3	171.774	1.00994
101018 ASER GCaMP 50mM #12_1 06	83	2156.9	160.934	0.94621
101018 ASER GCaMP 50mM #12_1 06	84	2152.78	157.37	0.925254
101018 ASER GCaMP 50mM #12_1 06	85	2146.35	145.332	0.854476
101018 ASER GCaMP 50mM #12_1 06	86	2136.78	137.779	0.810067
101018 ASER GCaMP 50mM #12_1 06	87	2138.46	137.786	0.810111
101018 ASER GCaMP 50mM #12_1 06	88	2146.99	147.288	0.86598
101018 ASER GCaMP 50mM #12_1 06	89	2144.88	138.648	0.815177
101018 ASER GCaMP 50mM #12_1 06	90	2147.78	135.561	0.797029
101018 ASER GCaMP 50mM #12_1 06	91	2152.02	151.537	0.890957
101018 ASER GCaMP 50mM #12_1 06	92	2154.45	152.732	0.897983
101018 ASER GCaMP 50mM #12_1 06	93	2166.35	163.8	0.963058
101018 ASER GCaMP 50mM #12_1 06	94	2172.49	168.494	0.990657
101018 ASER GCaMP 50mM #12_1 06	95	2155.72	146.973	0.864126
101018 ASER GCaMP 50mM #12_1 06	96	2164.63	160.312	0.94255
101018 ASER GCaMP 50mM #12_1 06	97	2179.44	180.147	1.05917
101018 ASER GCaMP 50mM #12_1 06	98	2177.46	171.497	1.00831
101018 ASER GCaMP 50mM #12_1 06	99	2173.84	180.222	1.05961
101018 ASER GCaMP 50mM #12_1 06	100	2173.22	177.23	1.04202
101018 ASER GCaMP 50mM #12_1 06	101	2188.93	188.277	1.10697
101018 ASER GCaMP 50mM #12_1 06	102	2311.89	312.518	1.83744
101018 ASER GCaMP 50mM #12_1 06	103	2345.8	340.186	2.00012
101018 ASER GCaMP 50mM #12_1 06	104	2347.86	348.768	2.05057
101018 ASER GCaMP 50mM #12_1 06	105	2360.16	350.576	2.0612
101018 ASER GCaMP 50mM #12_1 06	106	2350.46	346.341	2.0363
101018 ASER GCaMP 50mM #12_1 06	107	2343.09	351.822	2.06853
101018 ASER GCaMP 50mM #12_1 06	108	2341.82	345.406	2.03081
101018 ASER GCaMP 50mM #12_1 06	109	2352.26	346.462	2.03702
101018 ASER GCaMP 50mM #12_1 06	110	2339.94	342.958	2.01642
101018 ASER GCaMP 50mM #12_1 06	111	2331.73	329.516	1.93738
101018 ASER GCaMP 50mM #12_1 06	112	2331.17	329.464	1.93708
101018 ASER GCaMP 50mM #12_1 06	113	2325.24	317.486	1.86665
101018 ASER GCaMP 50mM #12_1 06	114	2323.47	318.025	1.86982
101018 ASER GCaMP 50mM #12_1 06	115	2329.13	326.161	1.91766
101018 ASER GCaMP 50mM #12_1 06	116	2323.67	324.084	1.90544
101018 ASER GCaMP 50mM #12_1 06	117	2325.33	314.447	1.84879
101018 ASER GCaMP 50mM #12_1 06	118	2316.63	312.256	1.8359
101018 ASER GCaMP 50mM #12_1 06	119	2307.36	298.381	1.75433
101018 ASER GCaMP 50mM #12_1 06	120	2297.97	293.833	1.72758
101018 ASER GCaMP 50mM #12_1 06	121	2294.01	291.886	1.71614
101018 ASER GCaMP 50mM #12_1 06	122	2293.58	279.328	1.64231
101018 ASER GCaMP 50mM #12_1 06	123	2294.97	280.154	1.64716
101018 ASER GCaMP 50mM #12_1 06	124	2296.82	291.823	1.71577
101018 ASER GCaMP 50mM #12_1 06	125	2287.86	280.102	1.64685
101018 ASER GCaMP 50mM #12_1 06	126	2285.85	277.845	1.63359
101018 ASER GCaMP 50mM #12_1 06	127	2291	281.913	1.6575
101018 ASER GCaMP 50mM #12_1 06	128	2288.36	290.783	1.70965
101018 ASER GCaMP 50mM #12_1 06	129	2282.78	271.061	1.5937
101018 ASER GCaMP 50mM #12_1 06	130	2286.03	287.415	1.68985
101018 ASER GCaMP 50mM #12_1 06	131	2283.61	274.8	1.61568
101018 ASER GCaMP 50mM #12_1 06	132	2263.02	257.861	1.51609
101018 ASER GCaMP 50mM #12_1 06	133	2250.56	237.519	1.39649
101018 ASER GCaMP 50mM #12_1 06	134	2258.23	244.58	1.438
101018 ASER GCaMP 50mM #12_1 06	135	2255.23	249.6	1.46752
101018 ASER GCaMP 50mM #12_1 06	136	2252.7	251.578	1.47915
101018 ASER GCaMP 50mM #12_1 06	137	2243.57	245.975	1.44621
101018 ASER GCaMP 50mM #12_1 06	138	2248.01	246.007	1.44639
101018 ASER GCaMP 50mM #12_1 06	139	2248.43	245.842	1.44542
101018 ASER GCaMP 50mM #12_1 06	140	2238.87	246.032	1.44654
101018 ASER GCaMP 50mM #12_1 06	141	2239.96	241.694	1.42103
101018 ASER GCaMP 50mM #12_1 06	142	2235.42	229.282	1.34806
101018 ASER GCaMP 50mM #12_1 06	143	2231.59	230.14	1.3531
101018 ASER GCaMP 50mM #12_1 06	144	2232.42	226.888	1.33398
101018 ASER GCaMP 50mM #12_1 06	145	2219.69	224.029	1.31717
101018 ASER GCaMP 50mM #12_1 06	146	2227.69	225.32	1.32476
101018 ASER GCaMP 50mM #12_1 06	147	2222.49	229.949	1.35198
101018 ASER GCaMP 50mM #12_1 06	148	2224	227.463	1.33737
101018 ASER GCaMP 50mM #12_1 06	149	2212.78	218.794	1.2864
101018 ASER GCaMP 50mM #12_1 06	150	2223	219.358	1.28971
101018 ASER GCaMP 50mM #12_1 06	151	2234.39	238.799	1.40401
101018 ASER GCaMP 50mM #12_1 06	152	2232.03	237.538	1.3966
101018 ASER GCaMP 50mM #12_1 06	153	2226.15	236.183	1.38864
101018 ASER GCaMP 50mM #12_1 06	154	2226.78	231.437	1.36073
101018 ASER GCaMP 50mM #12_1 06	155	2207.78	216.885	1.27517
101018 ASER GCaMP 50mM #12_1 06	156	2210.45	206.271	1.21276
101018 ASER GCaMP 50mM #12_1 06	157	2217.27	209.465	1.23155
101018 ASER GCaMP 50mM #12_1 06	158	2231.8	232.753	1.36847
101018 ASER GCaMP 50mM #12_1 06	159	2227.4	226.417	1.33121
101018 ASER GCaMP 50mM #12_1 06	160	2210.11	198.843	1.16909
101018 ASER GCaMP 50mM #12_1 06	161	2212.07	211.834	1.24547
101018 ASER GCaMP 50mM #12_1 06	162	2206.49	202.282	1.18931
101018 ASER GCaMP 50mM #12_1 06	163	2211.82	211.485	1.24342
101018 ASER GCaMP 50mM #12_1 06	164	2207.78	205.588	1.20875
101018 ASER GCaMP 50mM #12_1 06	165	2212.45	214.883	1.2634
101018 ASER GCaMP 50mM #12_1 06	166	2218.87	217.868	1.28095
101018 ASER GCaMP 50mM #12_1 06	167	2205	200.688	1.17994
101018 ASER GCaMP 50mM #12_1 06	168	2226.45	225.203	1.32408
101018 ASER GCaMP 50mM #12_1 06	169	2211.96	205.593	1.20878
101018 ASER GCaMP 50mM #12_1 06	170	2214.03	209.849	1.2338
101018 ASER GCaMP 50mM #12_1 06	171	2194.69	197.644	1.16205
101018 ASER GCaMP 50mM #12_1 06	172	2203.05	193.876	1.13989
101018 ASER GCaMP 50mM #12_1 06	173	2206.21	196.701	1.1565
101018 ASER GCaMP 50mM #12_1 06	174	2207.08	205.056	1.20562
101018 ASER GCaMP 50mM #12_1 06	175	2207.68	209.198	1.22998
101018 ASER GCaMP 50mM #12_1 06	176	2195.39	190.799	1.1218
101018 ASER GCaMP 50mM #12_1 06	177	2202.27	201.608	1.18535
101018 ASER GCaMP 50mM #12_1 06	178	2201.65	192.192	1.12999
101018 ASER GCaMP 50mM #12_1 06	179	2201.03	194.102	1.14122
101018 ASER GCaMP 50mM #12_1 06	180	2183.86	189.497	1.11414
101018 ASER GCaMP 50mM #12_1 06	181	2176.76	171.731	1.00969
101018 ASER GCaMP 50mM #12_1 06	182	2155.32	154.564	0.908757
101018 ASER GCaMP 50mM #12_1 06	183	2146.36	143.099	0.841348
101018 ASER GCaMP 50mM #12_1 06	184	2151.12	147.097	0.864856
101018 ASER GCaMP 50mM #12_1 06	185	2141.7	147.133	0.865066
101018 ASER GCaMP 50mM #12_1 06	186	2139.37	134.009	0.787903
101018 ASER GCaMP 50mM #12_1 06	187	2136.53	147.569	0.867632
101018 ASER GCaMP 50mM #12_1 06	188	2171.29	159.46	0.937541
101018 ASER GCaMP 50mM #12_1 06	189	2191.82	186.407	1.09598
101018 ASER GCaMP 50mM #12_1 06	190	2186.1	174.635	1.02676
101018 ASER GCaMP 50mM #12_1 06	191	2168.37	169.647	0.997436
101018 ASER GCaMP 50mM #12_1 06	192	2204.24	199.62	1.17366
101018 ASER GCaMP 50mM #12_1 06	193	2216.97	221.152	1.30026
101018 ASER GCaMP 50mM #12_1 06	194	2225.1	216.858	1.27501
101018 ASER GCaMP 50mM #12_1 06	195	2218.29	220.722	1.29773
101018 ASER GCaMP 50mM #12_1 06	196	2207.49	209.179	1.22987
101018 ASER GCaMP 50mM #12_1 06	197	2201.53	188.753	1.10977
101018 ASER GCaMP 50mM #12_1 06	198	2204.38	198.309	1.16595
101018 ASER GCaMP 50mM #12_1 06	199	2202.19	182.313	1.07191
101018 ASER GCaMP 50mM #12_1 06	200	2196.12	188.529	1.10845
101018 ASER GCaMP 50mM #12_1 06	201	2183.75	176.214	1.03605
101018 ASER GCaMP 50mM #12_1 06	202	2156.3	147.494	0.867187
101018 ASER GCaMP 50mM #12_1 06	203	2132.96	116.68	0.686019
101018 ASER GCaMP 50mM #12_1 06	204	2132.93	118.662	0.697668
101018 ASER GCaMP 50mM #12_1 06	205	2126.46	107.264	0.630657
101018 ASER GCaMP 50mM #12_1 06	206	2134.29	134.163	0.788806
101018 ASER GCaMP 50mM #12_1 06	207	2135.95	127.135	0.747489
101018 ASER GCaMP 50mM #12_1 06	208	2129.83	127.37	0.748871
101018 ASER GCaMP 50mM #12_1 06	209	2129.67	114.471	0.673032
101018 ASER GCaMP 50mM #12_1 06	210	2129.62	117.331	0.689845
101018 ASER GCaMP 50mM #12_1 06	211	2133.99	126.668	0.744744
101018 ASER GCaMP 50mM #12_1 06	212	2130.78	133.762	0.786453
101018 ASER GCaMP 50mM #12_1 06	213	2133.4	133.817	0.786774
101018 ASER GCaMP 50mM #12_1 06	214	2140.48	130.052	0.76464
101018 ASER GCaMP 50mM #12_1 06	215	2139.34	135.935	0.799225
101018 ASER GCaMP 50mM #12_1 06	216	2138.5	121.173	0.712433
101018 ASER GCaMP 50mM #12_1 06	217	2142.21	125.568	0.738275
101018 ASER GCaMP 50mM #12_1 06	218	2128.51	128.696	0.756664
101018 ASER GCaMP 50mM #12_1 06	219	2126.32	118.064	0.694154
101018 ASER GCaMP 50mM #12_1 06	220	2132.57	123.196	0.724327
101018 ASER GCaMP 50mM #12_1 06	221	2139.31	130.837	0.769254
101018 ASER GCaMP 50mM #12_1 06	222	2141.53	134.408	0.790247
101018 ASER GCaMP 50mM #12_1 06	223	2138.96	132.104	0.776703
101018 ASER GCaMP 50mM #12_1 06	224	2149.58	135.037	0.793948
101018 ASER GCaMP 50mM #12_1 06	225	2144.37	133.596	0.785474
101018 ASER GCaMP 50mM #12_1 06	226	2138.1	130.377	0.766549
101018 ASER GCaMP 50mM #12_1 06	227	2145.6	136.231	0.800969
101018 ASER GCaMP 50mM #12_1 06	228	2147.82	140.997	0.828988
101018 ASER GCaMP 50mM #12_1 06	229	2150.37	140.504	0.826092
101018 ASER GCaMP 50mM #12_1 06	230	2141.53	129.69	0.762508
101018 ASER GCaMP 50mM #12_1 06	231	2150.23	142.576	0.838272
101018 ASER GCaMP 50mM #12_1 06	232	2155.38	141.019	0.829118
101018 ASER GCaMP 50mM #12_1 06	233	2151.91	139.786	0.821869
101018 ASER GCaMP 50mM #12_1 06	234	2150.75	129.539	0.761619
101018 ASER GCaMP 50mM #12_1 06	235	2148.22	136.287	0.801296
101018 ASER GCaMP 50mM #12_1 06	236	2148.5	145.915	0.857905
101018 ASER GCaMP 50mM #12_1 06	237	2145.29	136.355	0.801697
101018 ASER GCaMP 50mM #12_1 06	238	2149.83	142.671	0.838831
101018 ASER GCaMP 50mM #12_1 06	239	2146.24	146.14	0.859227
101018 ASER GCaMP 50mM #12_1 06	240	2145.74	150.207	0.883138
101018 ASER GCaMP 50mM #12_1 06	241	2153.55	146.777	0.862972
Image Plane	Average Intensity
1	2008.13
2	1997.79
3	2005.87
4	2004.85
5	2004.46
6	1996.27
7	1989.91
8	1995.79
9	1994.7
10	1999.99
11	2001.21
12	1993.59
13	1994.8
14	1999
15	2002.67
16	1993.97
17	1991.13
18	1994.79
19	1987.99
20	2015.28
21	1998.9
22	1999.95
23	2001.43
24	2000.41
25	1990.35
26	2002.89
27	2002.44
28	1996.28
29	1999.6
30	2001.51
31	1999.13
32	1997.18
33	2001.43
34	1996.3
35	1995.17
36	1997.41
37	2000.76
38	1999.18
39	1994.09
40	2001.33
41	2001.7
42	1996.38
43	1988.48
44	1995.41
45	2014.12
46	1999.81
47	2003.66
48	2012.48
49	2001.78
50	1996.98
51	1998.54
52	1999.58
53	2006.74
54	1991.82
55	2000.39
56	2003.39
57	1994.67
58	1988.9
59	1999.04
60	1998.03
61	1992.44
62	1990.89
63	1994.21
64	2000.18
65	1993.59
66	1999.99
67	1993.58
68	1998.81
69	1997.94
70	1993.23
71	1987.22
72	1992.18
73	1991.96
74	2006.05
75	1997.61
76	1997.87
77	2001.58
78	1993.38
79	2003.38
80	2005.25
81	1995.97
82	1986.53
83	1995.97
84	1995.41
85	2001.02
86	1999
87	2000.67
88	1999.7
89	2006.23
90	2012.22
91	2000.48
92	2001.72
93	2002.55
94	2004
95	2008.75
96	2004.31
97	1999.29
98	2005.97
99	1993.62
100	1995.99
101	2000.65
102	1999.37
103	2005.62
104	1999.09
105	2009.59
106	2004.12
107	1991.27
108	1996.41
109	2005.8
110	1996.98
111	2002.22
112	2001.71
113	2007.75
114	2005.45
115	2002.97
116	1999.59
117	2010.88
118	2004.37
119	2008.98
120	2004.14
121	2002.12
122	2014.25
123	2014.82
124	2004.99
125	2007.76
126	2008
127	2009.08
128	1997.57
129	2011.72
130	1998.61
131	2008.81
132	2005.16
133	2013.05
134	2013.65
135	2005.63
136	2001.12
137	1997.59
138	2002
139	2002.59
140	1992.84
141	1998.27
142	2006.14
143	2001.45
144	2005.53
145	1995.66
146	2002.37
147	1992.54
148	1996.54
149	1993.98
150	2003.64
151	1995.59
152	1994.5
153	1989.97
154	1995.35
155	1990.89
156	2004.18
157	2007.81
158	1999.05
159	2000.98
160	2011.27
161	2000.24
162	2004.2
163	2000.33
164	2002.19
165	1997.57
166	2001
167	2004.31
168	2001.25
169	2006.37
170	2004.18
171	1997.04
172	2009.18
173	2009.51
174	2002.02
175	1998.48
176	2004.59
177	2000.66
178	2009.46
179	2006.93
180	1994.36
181	2005.03
182	2000.76
183	2003.26
184	2004.03
185	1994.56
186	2005.37
187	1988.96
188	2011.83
189	2005.42
190	2011.47
191	1998.72
192	2004.62
193	1995.82
194	2008.24
195	1997.57
196	1998.31
197	2012.78
198	2006.07
199	2019.88
200	2007.6
201	2007.53
202	2008.81
203	2016.28
204	2014.26
205	2019.2
206	2000.13
207	2008.82
208	2002.46
209	2015.2
210	2012.28
211	2007.32
212	1997.01
213	1999.58
214	2010.43
215	2003.4
216	2017.33
217	2016.64
218	1999.82
219	2008.26
220	2009.37
221	2008.47
222	2007.12
223	2006.85
224	2014.55
225	2010.77
226	2007.72
227	2009.36
228	2006.83
229	2009.87
230	2011.85
231	2007.66
232	2014.37
233	2012.12
234	2021.21
235	2011.93
236	2002.58
237	2008.94
238	2007.16
239	2000.1
240	1995.53
241	2006.77
