# Supplementary material for: Molecular encoding and synaptic decoding of context during salt chemotaxis in C. elegans
Source: Nat Commun. 2022 May 27;13:2928. doi: 10.1038/s41467-022-30279-7 (PMC9142520; doi:10.1038/s41467-022-30279-7)
Supplement: Supplementary file 7 — Source Data [file 41467_2022_30279_MOESM7_ESM.zip › Source Data/Imaging/Fig.1/GCaMP2_N2/101018 ASER GCaMP 50mM #13_1 06.xlsx]

## Sheet: Sheet1
Image Name	Frame #	Avgerage Intensity
101018 ASER GCaMP 50mM #13_1 06	1	2499.29	503.401	1.08275
101018 ASER GCaMP 50mM #13_1 06	2	2498.15	493.341	1.06111
101018 ASER GCaMP 50mM #13_1 06	3	2490.17	494.356	1.0633
101018 ASER GCaMP 50mM #13_1 06	4	2476.72	488.202	1.05006
101018 ASER GCaMP 50mM #13_1 06	5	2455.35	472.727	1.01678
101018 ASER GCaMP 50mM #13_1 06	6	2453.61	471.785	1.01475
101018 ASER GCaMP 50mM #13_1 06	7	2432.52	453.487	0.975393
101018 ASER GCaMP 50mM #13_1 06	8	2430.7	449.422	0.966649
101018 ASER GCaMP 50mM #13_1 06	9	2423.28	434.909	0.935434	464.928
101018 ASER GCaMP 50mM #13_1 06	10	2410.3	423.496	0.910885
101018 ASER GCaMP 50mM #13_1 06	11	2416.23	420.683	0.904835
101018 ASER GCaMP 50mM #13_1 06	12	2411.29	425.073	0.914277
101018 ASER GCaMP 50mM #13_1 06	13	2409.21	405.331	0.871815
101018 ASER GCaMP 50mM #13_1 06	14	2454.11	454.064	0.976634
101018 ASER GCaMP 50mM #13_1 06	15	2493.66	509.181	1.09518
101018 ASER GCaMP 50mM #13_1 06	16	2504.98	510.209	1.09739
101018 ASER GCaMP 50mM #13_1 06	17	2554.32	555.789	1.19543
101018 ASER GCaMP 50mM #13_1 06	18	2580.97	591.617	1.27249
101018 ASER GCaMP 50mM #13_1 06	19	2531.06	528.029	1.13572
101018 ASER GCaMP 50mM #13_1 06	20	2489.37	487.874	1.04935
101018 ASER GCaMP 50mM #13_1 06	21	2459.67	461.4	0.992412
101018 ASER GCaMP 50mM #13_1 06	22	2441.73	450.616	0.969217
101018 ASER GCaMP 50mM #13_1 06	23	2434.6	446.767	0.960939
101018 ASER GCaMP 50mM #13_1 06	24	2449.82	455.586	0.979908
101018 ASER GCaMP 50mM #13_1 06	25	2431.26	440.858	0.948229
101018 ASER GCaMP 50mM #13_1 06	26	2404.87	416.34	0.895493
101018 ASER GCaMP 50mM #13_1 06	27	2429.4	448.85	0.965419
101018 ASER GCaMP 50mM #13_1 06	28	2421.9	431.884	0.928927
101018 ASER GCaMP 50mM #13_1 06	29	2419.97	432.612	0.930494
101018 ASER GCaMP 50mM #13_1 06	30	2400.75	410.867	0.883723
101018 ASER GCaMP 50mM #13_1 06	31	2425.56	436.763	0.939422
101018 ASER GCaMP 50mM #13_1 06	32	2424.03	429.808	0.924462
101018 ASER GCaMP 50mM #13_1 06	33	2421.32	414.894	0.892383
101018 ASER GCaMP 50mM #13_1 06	34	2425.11	425.688	0.9156
101018 ASER GCaMP 50mM #13_1 06	35	2417.4	416.739	0.896351
101018 ASER GCaMP 50mM #13_1 06	36	2458.95	454.439	0.97744
101018 ASER GCaMP 50mM #13_1 06	37	2464.99	462.556	0.994899
101018 ASER GCaMP 50mM #13_1 06	38	2463.68	461.832	0.993341
101018 ASER GCaMP 50mM #13_1 06	39	2447.25	456.805	0.982529
101018 ASER GCaMP 50mM #13_1 06	40	2458.07	447.938	0.963458
101018 ASER GCaMP 50mM #13_1 06	41	2444.07	437.973	0.942025
101018 ASER GCaMP 50mM #13_1 06	42	2424.78	419.954	0.903268
101018 ASER GCaMP 50mM #13_1 06	43	2408.04	401.052	0.862612
101018 ASER GCaMP 50mM #13_1 06	44	2444.99	445.903	0.95908
101018 ASER GCaMP 50mM #13_1 06	45	2420.37	421.033	0.905588
101018 ASER GCaMP 50mM #13_1 06	46	2433.5	442.988	0.95281
101018 ASER GCaMP 50mM #13_1 06	47	2437.78	447.912	0.963401
101018 ASER GCaMP 50mM #13_1 06	48	2456.13	461.139	0.991851
101018 ASER GCaMP 50mM #13_1 06	49	2471.53	490.949	1.05597
101018 ASER GCaMP 50mM #13_1 06	50	2478.89	482.539	1.03788
101018 ASER GCaMP 50mM #13_1 06	51	2486	505.005	1.0862
101018 ASER GCaMP 50mM #13_1 06	52	2496.03	505.819	1.08795
101018 ASER GCaMP 50mM #13_1 06	53	2501.2	519.507	1.11739
101018 ASER GCaMP 50mM #13_1 06	54	2514.5	532.873	1.14614
101018 ASER GCaMP 50mM #13_1 06	55	2491.66	513.807	1.10513
101018 ASER GCaMP 50mM #13_1 06	56	2481.52	492.698	1.05973
101018 ASER GCaMP 50mM #13_1 06	57	2505.36	527.456	1.13449
101018 ASER GCaMP 50mM #13_1 06	58	2469.95	491.819	1.05784
101018 ASER GCaMP 50mM #13_1 06	59	2458.14	468.903	1.00855
101018 ASER GCaMP 50mM #13_1 06	60	2430.04	452.943	0.974222
101018 ASER GCaMP 50mM #13_1 06	61	2430.1	444.621	0.956323
101018 ASER GCaMP 50mM #13_1 06	62	2424.85	452.928	0.974189
101018 ASER GCaMP 50mM #13_1 06	63	2421.13	421.468	0.906524
101018 ASER GCaMP 50mM #13_1 06	64	2423.55	445.702	0.958648
101018 ASER GCaMP 50mM #13_1 06	65	2445.8	461.034	0.991625
101018 ASER GCaMP 50mM #13_1 06	66	2462.57	471.396	1.01391
101018 ASER GCaMP 50mM #13_1 06	67	2473.8	479.454	1.03124
101018 ASER GCaMP 50mM #13_1 06	68	2475.59	489.832	1.05356
101018 ASER GCaMP 50mM #13_1 06	69	2449.01	463.02	0.995896
101018 ASER GCaMP 50mM #13_1 06	70	2417.98	431.79	0.928726
101018 ASER GCaMP 50mM #13_1 06	71	2414.25	434.486	0.934524
101018 ASER GCaMP 50mM #13_1 06	72	2421.66	442.075	0.950847
101018 ASER GCaMP 50mM #13_1 06	73	2428.27	448.514	0.964697
101018 ASER GCaMP 50mM #13_1 06	74	2429.22	445.841	0.958947
101018 ASER GCaMP 50mM #13_1 06	75	2463.17	481.114	1.03482
101018 ASER GCaMP 50mM #13_1 06	76	2457.96	464.008	0.998022
101018 ASER GCaMP 50mM #13_1 06	77	2474.96	478.756	1.02974
101018 ASER GCaMP 50mM #13_1 06	78	2455.34	468.352	1.00736
101018 ASER GCaMP 50mM #13_1 06	79	2450.2	459.078	0.987419
101018 ASER GCaMP 50mM #13_1 06	80	2457.07	469.332	1.00947
101018 ASER GCaMP 50mM #13_1 06	81	2450.83	472.454	1.01619
101018 ASER GCaMP 50mM #13_1 06	82	2452.29	480.02	1.03246
101018 ASER GCaMP 50mM #13_1 06	83	2460.3	483.348	1.03962
101018 ASER GCaMP 50mM #13_1 06	84	2472.3	487.706	1.04899
101018 ASER GCaMP 50mM #13_1 06	85	2480.12	486.196	1.04575
101018 ASER GCaMP 50mM #13_1 06	86	2470.86	473.168	1.01772
101018 ASER GCaMP 50mM #13_1 06	87	2442.34	442.469	0.951693
101018 ASER GCaMP 50mM #13_1 06	88	2404.91	410.704	0.883372
101018 ASER GCaMP 50mM #13_1 06	89	2409.66	430.713	0.926408
101018 ASER GCaMP 50mM #13_1 06	90	2404.45	413.067	0.888454
101018 ASER GCaMP 50mM #13_1 06	91	2414.2	432.945	0.931209
101018 ASER GCaMP 50mM #13_1 06	92	2416.69	430.243	0.925398
101018 ASER GCaMP 50mM #13_1 06	93	2416.07	446.231	0.959786
101018 ASER GCaMP 50mM #13_1 06	94	2444.25	466.121	1.00257
101018 ASER GCaMP 50mM #13_1 06	95	2459.58	476.706	1.02533
101018 ASER GCaMP 50mM #13_1 06	96	2484.59	494.061	1.06266
101018 ASER GCaMP 50mM #13_1 06	97	2495.78	512.35	1.102
101018 ASER GCaMP 50mM #13_1 06	98	2495.36	511.052	1.09921
101018 ASER GCaMP 50mM #13_1 06	99	2540.21	546.956	1.17643
101018 ASER GCaMP 50mM #13_1 06	100	2536.02	550.961	1.18505
101018 ASER GCaMP 50mM #13_1 06	101	2663.42	671.835	1.44503
101018 ASER GCaMP 50mM #13_1 06	102	3153.39	1164.04	2.50371
101018 ASER GCaMP 50mM #13_1 06	103	3264.78	1278.32	2.74951
101018 ASER GCaMP 50mM #13_1 06	104	3229.61	1235.41	2.6572
101018 ASER GCaMP 50mM #13_1 06	105	3203.48	1212.97	2.60894
101018 ASER GCaMP 50mM #13_1 06	106	3150.11	1161.08	2.49733
101018 ASER GCaMP 50mM #13_1 06	107	3109.31	1118.76	2.4063
101018 ASER GCaMP 50mM #13_1 06	108	3073.18	1075.69	2.31367
101018 ASER GCaMP 50mM #13_1 06	109	3066.67	1082.33	2.32796
101018 ASER GCaMP 50mM #13_1 06	110	3061.28	1077.05	2.31659
101018 ASER GCaMP 50mM #13_1 06	111	3046.42	1058.66	2.27704
101018 ASER GCaMP 50mM #13_1 06	112	3038.25	1045.42	2.24857
101018 ASER GCaMP 50mM #13_1 06	113	3020.5	1025.61	2.20596
101018 ASER GCaMP 50mM #13_1 06	114	2998.64	1010.52	2.17351
101018 ASER GCaMP 50mM #13_1 06	115	3011.71	1016.06	2.18541
101018 ASER GCaMP 50mM #13_1 06	116	3012.73	1006.06	2.16391
101018 ASER GCaMP 50mM #13_1 06	117	2993.51	1001.36	2.15379
101018 ASER GCaMP 50mM #13_1 06	118	2975.46	977.346	2.10215
101018 ASER GCaMP 50mM #13_1 06	119	2972.95	972.884	2.09255
101018 ASER GCaMP 50mM #13_1 06	120	2966.04	965.827	2.07737
101018 ASER GCaMP 50mM #13_1 06	121	2968.97	987.298	2.12355
101018 ASER GCaMP 50mM #13_1 06	122	2950.19	965.105	2.07582
101018 ASER GCaMP 50mM #13_1 06	123	2922.79	937.049	2.01547
101018 ASER GCaMP 50mM #13_1 06	124	2919.06	930.86	2.00216
101018 ASER GCaMP 50mM #13_1 06	125	2868.7	894.015	1.92291
101018 ASER GCaMP 50mM #13_1 06	126	2833.03	864.34	1.85908
101018 ASER GCaMP 50mM #13_1 06	127	2870	904.953	1.94644
101018 ASER GCaMP 50mM #13_1 06	128	2917.18	953.328	2.05049
101018 ASER GCaMP 50mM #13_1 06	129	2908.29	955.285	2.0547
101018 ASER GCaMP 50mM #13_1 06	130	2901.73	957.078	2.05855
101018 ASER GCaMP 50mM #13_1 06	131	2903.62	943.892	2.03019
101018 ASER GCaMP 50mM #13_1 06	132	2905.02	947.041	2.03696
101018 ASER GCaMP 50mM #13_1 06	133	2897.77	936.028	2.01328
101018 ASER GCaMP 50mM #13_1 06	134	2884.75	922.635	1.98447
101018 ASER GCaMP 50mM #13_1 06	135	2842.11	881.462	1.89591
101018 ASER GCaMP 50mM #13_1 06	136	2845.92	866.326	1.86336
101018 ASER GCaMP 50mM #13_1 06	137	2860.93	894.322	1.92357
101018 ASER GCaMP 50mM #13_1 06	138	2812.55	825.979	1.77658
101018 ASER GCaMP 50mM #13_1 06	139	2803.39	819.569	1.76279
101018 ASER GCaMP 50mM #13_1 06	140	2785.72	795.298	1.71058
101018 ASER GCaMP 50mM #13_1 06	141	2739.26	739.685	1.59097
101018 ASER GCaMP 50mM #13_1 06	142	2706.69	709.679	1.52643
101018 ASER GCaMP 50mM #13_1 06	143	2706.7	715.984	1.53999
101018 ASER GCaMP 50mM #13_1 06	144	2711.84	715.686	1.53935
101018 ASER GCaMP 50mM #13_1 06	145	2699.02	703.949	1.5141
101018 ASER GCaMP 50mM #13_1 06	146	2701.99	705.341	1.5171
101018 ASER GCaMP 50mM #13_1 06	147	2689.01	673.035	1.44761
101018 ASER GCaMP 50mM #13_1 06	148	2690.59	691.297	1.48689
101018 ASER GCaMP 50mM #13_1 06	149	2688.93	682.589	1.46816
101018 ASER GCaMP 50mM #13_1 06	150	2676.39	682.34	1.46763
101018 ASER GCaMP 50mM #13_1 06	151	2679.55	665.491	1.43139
101018 ASER GCaMP 50mM #13_1 06	152	2658.59	647.309	1.39228
101018 ASER GCaMP 50mM #13_1 06	153	2680.96	662.732	1.42545
101018 ASER GCaMP 50mM #13_1 06	154	2681.05	657.65	1.41452
101018 ASER GCaMP 50mM #13_1 06	155	2651.98	633.084	1.36168
101018 ASER GCaMP 50mM #13_1 06	156	2676.15	660.665	1.42101
101018 ASER GCaMP 50mM #13_1 06	157	2679.91	663.053	1.42614
101018 ASER GCaMP 50mM #13_1 06	158	2679.39	664.983	1.43029
101018 ASER GCaMP 50mM #13_1 06	159	2690.14	680.264	1.46316
101018 ASER GCaMP 50mM #13_1 06	160	2690.14	668.253	1.43733
101018 ASER GCaMP 50mM #13_1 06	161	2680.34	650.983	1.40018
101018 ASER GCaMP 50mM #13_1 06	162	2664.56	657.398	1.41398
101018 ASER GCaMP 50mM #13_1 06	163	2679.35	660.276	1.42017
101018 ASER GCaMP 50mM #13_1 06	164	2675.13	650.186	1.39847
101018 ASER GCaMP 50mM #13_1 06	165	2650.83	641.719	1.38026
101018 ASER GCaMP 50mM #13_1 06	166	2649.85	630.18	1.35544
101018 ASER GCaMP 50mM #13_1 06	167	2645.24	624.658	1.34356
101018 ASER GCaMP 50mM #13_1 06	168	2643.26	626.779	1.34812
101018 ASER GCaMP 50mM #13_1 06	169	2648.95	635.903	1.36775
101018 ASER GCaMP 50mM #13_1 06	170	2661.33	646.376	1.39027
101018 ASER GCaMP 50mM #13_1 06	171	2668.93	643.281	1.38362
101018 ASER GCaMP 50mM #13_1 06	172	2663.46	639.16	1.37475
101018 ASER GCaMP 50mM #13_1 06	173	2647.34	612.786	1.31802
101018 ASER GCaMP 50mM #13_1 06	174	2671.76	649.875	1.3978
101018 ASER GCaMP 50mM #13_1 06	175	2660.32	633.024	1.36155
101018 ASER GCaMP 50mM #13_1 06	176	2646.98	624.047	1.34225
101018 ASER GCaMP 50mM #13_1 06	177	2637.63	612.772	1.31799
101018 ASER GCaMP 50mM #13_1 06	178	2633.3	608.4	1.30859
101018 ASER GCaMP 50mM #13_1 06	179	2651.74	622.902	1.33978
101018 ASER GCaMP 50mM #13_1 06	180	2637.13	610.542	1.3132
101018 ASER GCaMP 50mM #13_1 06	181	2649.78	634.435	1.36459
101018 ASER GCaMP 50mM #13_1 06	182	2657.59	632.979	1.36146
101018 ASER GCaMP 50mM #13_1 06	183	2648.45	621.579	1.33694
101018 ASER GCaMP 50mM #13_1 06	184	2637.68	611.814	1.31593
101018 ASER GCaMP 50mM #13_1 06	185	2618.31	602.749	1.29644
101018 ASER GCaMP 50mM #13_1 06	186	2646.22	618.871	1.33111
101018 ASER GCaMP 50mM #13_1 06	187	2647.25	633.299	1.36215
101018 ASER GCaMP 50mM #13_1 06	188	2653.66	640.396	1.37741
101018 ASER GCaMP 50mM #13_1 06	189	2644.76	630.452	1.35602
101018 ASER GCaMP 50mM #13_1 06	190	2648.91	636.425	1.36887
101018 ASER GCaMP 50mM #13_1 06	191	2628.38	617.992	1.32922
101018 ASER GCaMP 50mM #13_1 06	192	2623.07	593.819	1.27723
101018 ASER GCaMP 50mM #13_1 06	193	2594.57	570.411	1.22688
101018 ASER GCaMP 50mM #13_1 06	194	2601.48	582.996	1.25395
101018 ASER GCaMP 50mM #13_1 06	195	2580.87	556.809	1.19762
101018 ASER GCaMP 50mM #13_1 06	196	2574.03	553.182	1.18982
101018 ASER GCaMP 50mM #13_1 06	197	2564.69	551.726	1.18669
101018 ASER GCaMP 50mM #13_1 06	198	2570.17	546.072	1.17453
101018 ASER GCaMP 50mM #13_1 06	199	2572.86	550.696	1.18448
101018 ASER GCaMP 50mM #13_1 06	200	2576.8	553.746	1.19104
101018 ASER GCaMP 50mM #13_1 06	201	2564.4	560.871	1.20636
101018 ASER GCaMP 50mM #13_1 06	202	2467.56	459.186	0.987651
101018 ASER GCaMP 50mM #13_1 06	203	2401.88	396.729	0.853314
101018 ASER GCaMP 50mM #13_1 06	204	2353.29	348.698	0.750004
101018 ASER GCaMP 50mM #13_1 06	205	2337.29	351.646	0.756346
101018 ASER GCaMP 50mM #13_1 06	206	2323.84	334.214	0.718852
101018 ASER GCaMP 50mM #13_1 06	207	2313.88	322.497	0.69365
101018 ASER GCaMP 50mM #13_1 06	208	2324.75	336.299	0.723335
101018 ASER GCaMP 50mM #13_1 06	209	2329.52	337.452	0.725816
101018 ASER GCaMP 50mM #13_1 06	210	2331.52	347.693	0.747842
101018 ASER GCaMP 50mM #13_1 06	211	2338.91	369.678	0.795129
101018 ASER GCaMP 50mM #13_1 06	212	2342.99	358.976	0.772112
101018 ASER GCaMP 50mM #13_1 06	213	2354.77	372.246	0.800653
101018 ASER GCaMP 50mM #13_1 06	214	2383.87	393.526	0.846425
101018 ASER GCaMP 50mM #13_1 06	215	2382.03	380.589	0.818599
101018 ASER GCaMP 50mM #13_1 06	216	2373.45	372.252	0.800667
101018 ASER GCaMP 50mM #13_1 06	217	2382.65	389.404	0.837558
101018 ASER GCaMP 50mM #13_1 06	218	2377.43	379.397	0.816035
101018 ASER GCaMP 50mM #13_1 06	219	2375.28	376.746	0.810333
101018 ASER GCaMP 50mM #13_1 06	220	2379.32	382.209	0.822083
101018 ASER GCaMP 50mM #13_1 06	221	2366.24	370.735	0.797403
101018 ASER GCaMP 50mM #13_1 06	222	2368.27	367.161	0.789716
101018 ASER GCaMP 50mM #13_1 06	223	2368.29	388.605	0.835841
101018 ASER GCaMP 50mM #13_1 06	224	2368.23	385.414	0.828975
101018 ASER GCaMP 50mM #13_1 06	225	2378.04	390.449	0.839806
101018 ASER GCaMP 50mM #13_1 06	226	2393.64	413.497	0.88938
101018 ASER GCaMP 50mM #13_1 06	227	2390.41	410.798	0.883573
101018 ASER GCaMP 50mM #13_1 06	228	2399.6	413.556	0.889506
101018 ASER GCaMP 50mM #13_1 06	229	2417.85	432.427	0.930095
101018 ASER GCaMP 50mM #13_1 06	230	2436.32	463.973	0.997947
101018 ASER GCaMP 50mM #13_1 06	231	2444.28	448.424	0.964502
101018 ASER GCaMP 50mM #13_1 06	232	2444.04	469.992	1.01089
101018 ASER GCaMP 50mM #13_1 06	233	2444.96	459.026	0.987306
101018 ASER GCaMP 50mM #13_1 06	234	2433.66	448.727	0.965154
101018 ASER GCaMP 50mM #13_1 06	235	2429.02	444.741	0.956582
101018 ASER GCaMP 50mM #13_1 06	236	2408.29	418.99	0.901194
101018 ASER GCaMP 50mM #13_1 06	237	2398.74	389.732	0.838263
101018 ASER GCaMP 50mM #13_1 06	238	2401.19	394.304	0.848097
101018 ASER GCaMP 50mM #13_1 06	239	2414.63	409.641	0.881086
101018 ASER GCaMP 50mM #13_1 06	240	2399.75	414.259	0.891017
101018 ASER GCaMP 50mM #13_1 06	241	2403.94	420.683	0.904835
Image Plane	Average Intensity
1	1995.89
2	2004.81
3	1995.81
4	1988.52
5	1982.62
6	1981.83
7	1979.04
8	1981.28
9	1988.37
10	1986.81
11	1995.55
12	1986.22
13	2003.88
14	2000.04
15	1984.48
16	1994.77
17	1998.53
18	1989.35
19	2003.03
20	2001.5
21	1998.27
22	1991.11
23	1987.84
24	1994.24
25	1990.41
26	1988.53
27	1980.55
28	1990.02
29	1987.36
30	1989.89
31	1988.8
32	1994.22
33	2006.43
34	1999.43
35	2000.66
36	2004.52
37	2002.44
38	2001.85
39	1990.44
40	2010.13
41	2006.09
42	2004.82
43	2006.99
44	1999.08
45	1999.34
46	1990.51
47	1989.86
48	1994.99
49	1980.58
50	1996.35
51	1980.99
52	1990.21
53	1981.69
54	1981.63
55	1977.85
56	1988.82
57	1977.91
58	1978.14
59	1989.23
60	1977.1
61	1985.48
62	1971.92
63	1999.66
64	1977.85
65	1984.77
66	1991.18
67	1994.34
68	1985.76
69	1985.99
70	1986.19
71	1979.76
72	1979.59
73	1979.75
74	1983.38
75	1982.05
76	1993.95
77	1996.2
78	1986.99
79	1991.12
80	1987.74
81	1978.37
82	1972.27
83	1976.95
84	1984.6
85	1993.93
86	1997.69
87	1999.87
88	1994.21
89	1978.95
90	1991.38
91	1981.26
92	1986.45
93	1969.84
94	1978.13
95	1982.88
96	1990.53
97	1983.43
98	1984.3
99	1993.25
100	1985.06
101	1991.59
102	1989.34
103	1986.45
104	1994.2
105	1990.52
106	1989.04
107	1990.55
108	1997.49
109	1984.34
110	1984.23
111	1987.76
112	1992.82
113	1994.88
114	1988.11
115	1995.66
116	2006.67
117	1992.15
118	1998.12
119	2000.06
120	2000.21
121	1981.67
122	1985.09
123	1985.74
124	1988.2
125	1974.69
126	1968.69
127	1965.05
128	1963.85
129	1953.01
130	1944.65
131	1959.73
132	1957.98
133	1961.74
134	1962.11
135	1960.65
136	1979.59
137	1966.61
138	1986.57
139	1983.82
140	1990.43
141	1999.57
142	1997.01
143	1990.72
144	1996.15
145	1995.07
146	1996.65
147	2015.98
148	1999.29
149	2006.34
150	1994.05
151	2014.06
152	2011.28
153	2018.22
154	2023.4
155	2018.9
156	2015.48
157	2016.86
158	2014.41
159	2009.88
160	2021.89
161	2029.36
162	2007.17
163	2019.08
164	2024.94
165	2009.11
166	2019.67
167	2020.58
168	2016.48
169	2013.05
170	2014.95
171	2025.65
172	2024.3
173	2034.56
174	2021.88
175	2027.3
176	2022.93
177	2024.86
178	2024.9
179	2028.84
180	2026.59
181	2015.35
182	2024.61
183	2026.87
184	2025.87
185	2015.56
186	2027.34
187	2013.95
188	2013.26
189	2014.31
190	2012.49
191	2010.39
192	2029.25
193	2024.16
194	2018.49
195	2024.07
196	2020.85
197	2012.96
198	2024.1
199	2022.16
200	2023.06
201	2003.53
202	2008.38
203	2005.15
204	2004.59
205	1985.65
206	1989.63
207	1991.38
208	1988.45
209	1992.06
210	1983.82
211	1969.24
212	1984.02
213	1982.52
214	1990.34
215	2001.44
216	2001.2
217	1993.24
218	1998.03
219	1998.54
220	1997.11
221	1995.51
222	2001.11
223	1979.69
224	1982.82
225	1987.59
226	1980.14
227	1979.61
228	1986.05
229	1985.42
230	1972.35
231	1995.86
232	1974.04
233	1985.94
234	1984.93
235	1984.28
236	1989.3
237	2009.01
238	2006.89
239	2004.99
240	1985.49
241	1983.26
