# Supplementary material for: Molecular encoding and synaptic decoding of context during salt chemotaxis in C. elegans
Source: Nat Commun. 2022 May 27;13:2928. doi: 10.1038/s41467-022-30279-7 (PMC9142520; doi:10.1038/s41467-022-30279-7)
Supplement: Supplementary file 7 — Source Data [file 41467_2022_30279_MOESM7_ESM.zip › Source Data/Imaging/Fig.1/GCaMP2_N2/101018 ASER GCaMP 50mM #14_1 06.xlsx]

## Sheet: Sheet1
Image Name	Frame #	Avgerage Intensity
101018 ASER GCaMP 50mM #14_1 06	1	2276.26	262.206	0.921427
101018 ASER GCaMP 50mM #14_1 06	2	2283.42	283.01	0.994538
101018 ASER GCaMP 50mM #14_1 06	3	2290.01	266.461	0.936381
101018 ASER GCaMP 50mM #14_1 06	4	2303.32	254.509	0.894382
101018 ASER GCaMP 50mM #14_1 06	5	2302.19	246.075	0.864743
101018 ASER GCaMP 50mM #14_1 06	6	2303.86	243.916	0.857156
101018 ASER GCaMP 50mM #14_1 06	7	2299.47	210.446	0.739536
101018 ASER GCaMP 50mM #14_1 06	8	2307.62	213.107	0.74889
101018 ASER GCaMP 50mM #14_1 06	9	2307.82	216.667	0.761399	284.565
101018 ASER GCaMP 50mM #14_1 06	10	2298.16	226.583	0.796244
101018 ASER GCaMP 50mM #14_1 06	11	2293.47	230.741	0.810857
101018 ASER GCaMP 50mM #14_1 06	12	2292.48	261.461	0.918809
101018 ASER GCaMP 50mM #14_1 06	13	2282.96	259.605	0.912287
101018 ASER GCaMP 50mM #14_1 06	14	2293.92	284.225	0.998808
101018 ASER GCaMP 50mM #14_1 06	15	2307.81	312.925	1.09966
101018 ASER GCaMP 50mM #14_1 06	16	2298.16	296.617	1.04235
101018 ASER GCaMP 50mM #14_1 06	17	2298.13	302.86	1.06429
101018 ASER GCaMP 50mM #14_1 06	18	2295.01	303.09	1.0651
101018 ASER GCaMP 50mM #14_1 06	19	2281.47	289.614	1.01775
101018 ASER GCaMP 50mM #14_1 06	20	2293.89	328.483	1.15434
101018 ASER GCaMP 50mM #14_1 06	21	2297.51	341.839	1.20127
101018 ASER GCaMP 50mM #14_1 06	22	2292.8	347.037	1.21954
101018 ASER GCaMP 50mM #14_1 06	23	2295.88	337.42	1.18574
101018 ASER GCaMP 50mM #14_1 06	24	2319.35	324.101	1.13894
101018 ASER GCaMP 50mM #14_1 06	25	2347.69	347.097	1.21975
101018 ASER GCaMP 50mM #14_1 06	26	2347.58	244.762	0.860129
101018 ASER GCaMP 50mM #14_1 06	27	2341.17	227.389	0.799077
101018 ASER GCaMP 50mM #14_1 06	28	2317.86	208.774	0.733663
101018 ASER GCaMP 50mM #14_1 06	29	2293.19	221.581	0.778667
101018 ASER GCaMP 50mM #14_1 06	30	2288.06	208.708	0.733428
101018 ASER GCaMP 50mM #14_1 06	31	2267.44	201.736	0.70893
101018 ASER GCaMP 50mM #14_1 06	32	2271.12	205.526	0.722249
101018 ASER GCaMP 50mM #14_1 06	33	2273.07	211.98	0.744929
101018 ASER GCaMP 50mM #14_1 06	34	2271.14	206.287	0.724923
101018 ASER GCaMP 50mM #14_1 06	35	2276.4	236.396	0.83073
101018 ASER GCaMP 50mM #14_1 06	36	2276.04	239.933	0.84316
101018 ASER GCaMP 50mM #14_1 06	37	2270.31	223.877	0.786735
101018 ASER GCaMP 50mM #14_1 06	38	2275.09	231.932	0.815043
101018 ASER GCaMP 50mM #14_1 06	39	2267.2	223.895	0.786798
101018 ASER GCaMP 50mM #14_1 06	40	2274.33	248.001	0.871509
101018 ASER GCaMP 50mM #14_1 06	41	2268.78	251.147	0.882565
101018 ASER GCaMP 50mM #14_1 06	42	2288.11	269.35	0.946533
101018 ASER GCaMP 50mM #14_1 06	43	2284.75	266.444	0.936321
101018 ASER GCaMP 50mM #14_1 06	44	2289.12	247.376	0.869314
101018 ASER GCaMP 50mM #14_1 06	45	2292.45	261.996	0.920691
101018 ASER GCaMP 50mM #14_1 06	46	2292.87	248.609	0.873646
101018 ASER GCaMP 50mM #14_1 06	47	2289.39	277.328	0.974571
101018 ASER GCaMP 50mM #14_1 06	48	2295.31	275.713	0.968894
101018 ASER GCaMP 50mM #14_1 06	49	2291.95	275.105	0.966759
101018 ASER GCaMP 50mM #14_1 06	50	2296.66	266.777	0.937491
101018 ASER GCaMP 50mM #14_1 06	51	2308.72	293.26	1.03056
101018 ASER GCaMP 50mM #14_1 06	52	2316.34	302.815	1.06413
101018 ASER GCaMP 50mM #14_1 06	53	2294.12	268.692	0.944222
101018 ASER GCaMP 50mM #14_1 06	54	2283.15	261.379	0.918524
101018 ASER GCaMP 50mM #14_1 06	55	2281.14	244.477	0.859128
101018 ASER GCaMP 50mM #14_1 06	56	2288.71	241.68	0.849297
101018 ASER GCaMP 50mM #14_1 06	57	2297.29	255.917	0.899329
101018 ASER GCaMP 50mM #14_1 06	58	2295.35	254.918	0.895818
101018 ASER GCaMP 50mM #14_1 06	59	2313.23	274.784	0.965628
101018 ASER GCaMP 50mM #14_1 06	60	2318.48	293.9	1.0328
101018 ASER GCaMP 50mM #14_1 06	61	2303.62	314.756	1.1061
101018 ASER GCaMP 50mM #14_1 06	62	2304.17	325.043	1.14225
101018 ASER GCaMP 50mM #14_1 06	63	2286.61	298.944	1.05053
101018 ASER GCaMP 50mM #14_1 06	64	2305.41	321.243	1.12889
101018 ASER GCaMP 50mM #14_1 06	65	2301.63	312.086	1.09671
101018 ASER GCaMP 50mM #14_1 06	66	2307.73	375.568	1.3198
101018 ASER GCaMP 50mM #14_1 06	67	2315.72	397.348	1.39634
101018 ASER GCaMP 50mM #14_1 06	68	2299.14	362.021	1.27219
101018 ASER GCaMP 50mM #14_1 06	69	2303.67	323.02	1.13514
101018 ASER GCaMP 50mM #14_1 06	70	2299.38	295.84	1.03963
101018 ASER GCaMP 50mM #14_1 06	71	2306.57	298.76	1.04989
101018 ASER GCaMP 50mM #14_1 06	72	2293.56	293.68	1.03203
101018 ASER GCaMP 50mM #14_1 06	73	2286.12	284.083	0.998307
101018 ASER GCaMP 50mM #14_1 06	74	2275.2	280.729	0.986521
101018 ASER GCaMP 50mM #14_1 06	75	2272.48	293.29	1.03066
101018 ASER GCaMP 50mM #14_1 06	76	2269.37	277.765	0.976107
101018 ASER GCaMP 50mM #14_1 06	77	2269.77	279.544	0.982356
101018 ASER GCaMP 50mM #14_1 06	78	2269.87	280.39	0.985331
101018 ASER GCaMP 50mM #14_1 06	79	2265.75	279.296	0.981484
101018 ASER GCaMP 50mM #14_1 06	80	2276.51	294.802	1.03598
101018 ASER GCaMP 50mM #14_1 06	81	2282.69	280.697	0.986408
101018 ASER GCaMP 50mM #14_1 06	82	2281.83	294.009	1.03319
101018 ASER GCaMP 50mM #14_1 06	83	2282.16	281.29	0.988494
101018 ASER GCaMP 50mM #14_1 06	84	2274.38	280.408	0.985392
101018 ASER GCaMP 50mM #14_1 06	85	2271.45	283.889	0.997626
101018 ASER GCaMP 50mM #14_1 06	86	2272.22	286.909	1.00824
101018 ASER GCaMP 50mM #14_1 06	87	2286.87	295.294	1.0377
101018 ASER GCaMP 50mM #14_1 06	88	2284.17	295.898	1.03983
101018 ASER GCaMP 50mM #14_1 06	89	2281.59	298.381	1.04855
101018 ASER GCaMP 50mM #14_1 06	90	2288.62	307.962	1.08222
101018 ASER GCaMP 50mM #14_1 06	91	2278.8	287.978	1.01199
101018 ASER GCaMP 50mM #14_1 06	92	2283.49	291.604	1.02474
101018 ASER GCaMP 50mM #14_1 06	93	2279.43	280.687	0.986374
101018 ASER GCaMP 50mM #14_1 06	94	2275.35	291.76	1.02529
101018 ASER GCaMP 50mM #14_1 06	95	2282.74	299.796	1.05353
101018 ASER GCaMP 50mM #14_1 06	96	2287.42	304.342	1.0695
101018 ASER GCaMP 50mM #14_1 06	97	2286.77	287.975	1.01199
101018 ASER GCaMP 50mM #14_1 06	98	2287.07	286.04	1.00518
101018 ASER GCaMP 50mM #14_1 06	99	2298.21	327.571	1.15113
101018 ASER GCaMP 50mM #14_1 06	100	2305.74	332.433	1.16822
101018 ASER GCaMP 50mM #14_1 06	101	2320.92	349.372	1.22774
101018 ASER GCaMP 50mM #14_1 06	102	2547.67	576.731	2.02672
101018 ASER GCaMP 50mM #14_1 06	103	2695.14	734.683	2.58178
101018 ASER GCaMP 50mM #14_1 06	104	2768.32	834.798	2.9336
101018 ASER GCaMP 50mM #14_1 06	105	2796.29	864.68	3.03861
101018 ASER GCaMP 50mM #14_1 06	106	2787.06	856.334	3.00928
101018 ASER GCaMP 50mM #14_1 06	107	2774.29	843.936	2.96571
101018 ASER GCaMP 50mM #14_1 06	108	2757.64	823.031	2.89225
101018 ASER GCaMP 50mM #14_1 06	109	2757.42	817.519	2.87288
101018 ASER GCaMP 50mM #14_1 06	110	2728.75	759.12	2.66766
101018 ASER GCaMP 50mM #14_1 06	111	2720.69	735.809	2.58574
101018 ASER GCaMP 50mM #14_1 06	112	2711.57	738.778	2.59617
101018 ASER GCaMP 50mM #14_1 06	113	2701.57	723.509	2.54251
101018 ASER GCaMP 50mM #14_1 06	114	2679.51	677.106	2.37944
101018 ASER GCaMP 50mM #14_1 06	115	2659.27	651.596	2.2898
101018 ASER GCaMP 50mM #14_1 06	116	2645.3	643.135	2.26007
101018 ASER GCaMP 50mM #14_1 06	117	2629.58	618.603	2.17386
101018 ASER GCaMP 50mM #14_1 06	118	2618.77	625.138	2.19682
101018 ASER GCaMP 50mM #14_1 06	119	2617.65	609.639	2.14236
101018 ASER GCaMP 50mM #14_1 06	120	2591.05	576.716	2.02666
101018 ASER GCaMP 50mM #14_1 06	121	2582.28	565.582	1.98754
101018 ASER GCaMP 50mM #14_1 06	122	2565.51	536.297	1.88462
101018 ASER GCaMP 50mM #14_1 06	123	2521.77	476.052	1.67291
101018 ASER GCaMP 50mM #14_1 06	124	2523.88	471.918	1.65839
101018 ASER GCaMP 50mM #14_1 06	125	2511.39	459.048	1.61316
101018 ASER GCaMP 50mM #14_1 06	126	2476.99	422.067	1.4832
101018 ASER GCaMP 50mM #14_1 06	127	2538.64	486.601	1.70999
101018 ASER GCaMP 50mM #14_1 06	128	2544.38	480.578	1.68882
101018 ASER GCaMP 50mM #14_1 06	129	2546.86	478.167	1.68035
101018 ASER GCaMP 50mM #14_1 06	130	2525.48	457.634	1.60819
101018 ASER GCaMP 50mM #14_1 06	131	2489	409.54	1.43918
101018 ASER GCaMP 50mM #14_1 06	132	2475.34	400.382	1.407
101018 ASER GCaMP 50mM #14_1 06	133	2472.12	392.753	1.38019
101018 ASER GCaMP 50mM #14_1 06	134	2431.1	345.993	1.21587
101018 ASER GCaMP 50mM #14_1 06	135	2423.98	329.27	1.1571
101018 ASER GCaMP 50mM #14_1 06	136	2439.24	355.393	1.2489
101018 ASER GCaMP 50mM #14_1 06	137	2433.39	347.432	1.22092
101018 ASER GCaMP 50mM #14_1 06	138	2418.97	323.328	1.13622
101018 ASER GCaMP 50mM #14_1 06	139	2406.72	324.541	1.14048
101018 ASER GCaMP 50mM #14_1 06	140	2364.37	277.695	0.975861
101018 ASER GCaMP 50mM #14_1 06	141	2401.34	325.136	1.14257
101018 ASER GCaMP 50mM #14_1 06	142	2438.82	355.863	1.25055
101018 ASER GCaMP 50mM #14_1 06	143	2463.4	380.092	1.3357
101018 ASER GCaMP 50mM #14_1 06	144	2417.56	344.929	1.21213
101018 ASER GCaMP 50mM #14_1 06	145	2463.86	389.343	1.36821
101018 ASER GCaMP 50mM #14_1 06	146	2481.87	394.273	1.38553
101018 ASER GCaMP 50mM #14_1 06	147	2516.91	415.504	1.46014
101018 ASER GCaMP 50mM #14_1 06	148	2537.23	443.558	1.55873
101018 ASER GCaMP 50mM #14_1 06	149	2510.33	408.501	1.43553
101018 ASER GCaMP 50mM #14_1 06	150	2490.89	387.235	1.3608
101018 ASER GCaMP 50mM #14_1 06	151	2488.38	372.882	1.31036
101018 ASER GCaMP 50mM #14_1 06	152	2457.65	358.165	1.25864
101018 ASER GCaMP 50mM #14_1 06	153	2452.44	357.192	1.25522
101018 ASER GCaMP 50mM #14_1 06	154	2478.1	385.365	1.35423
101018 ASER GCaMP 50mM #14_1 06	155	2442.78	338.346	1.189
101018 ASER GCaMP 50mM #14_1 06	156	2402.22	282.743	0.9936
101018 ASER GCaMP 50mM #14_1 06	157	2396.9	275.355	0.967635
101018 ASER GCaMP 50mM #14_1 06	158	2411.58	288.214	1.01283
101018 ASER GCaMP 50mM #14_1 06	159	2408.07	299.558	1.05269
101018 ASER GCaMP 50mM #14_1 06	160	2438.65	323.945	1.13839
101018 ASER GCaMP 50mM #14_1 06	161	2441.56	318.595	1.11959
101018 ASER GCaMP 50mM #14_1 06	162	2431.48	325.478	1.14377
101018 ASER GCaMP 50mM #14_1 06	163	2433.65	340.703	1.19728
101018 ASER GCaMP 50mM #14_1 06	164	2428.31	337.511	1.18606
101018 ASER GCaMP 50mM #14_1 06	165	2432.19	345.96	1.21575
101018 ASER GCaMP 50mM #14_1 06	166	2443.85	376.34	1.32251
101018 ASER GCaMP 50mM #14_1 06	167	2447.07	374.453	1.31588
101018 ASER GCaMP 50mM #14_1 06	168	2462.58	378.854	1.33135
101018 ASER GCaMP 50mM #14_1 06	169	2442.99	375.331	1.31896
101018 ASER GCaMP 50mM #14_1 06	170	2426.47	345.283	1.21337
101018 ASER GCaMP 50mM #14_1 06	171	2437.51	354.903	1.24718
101018 ASER GCaMP 50mM #14_1 06	172	2444.53	357.105	1.25492
101018 ASER GCaMP 50mM #14_1 06	173	2428.55	353.694	1.24293
101018 ASER GCaMP 50mM #14_1 06	174	2403.49	325.335	1.14327
101018 ASER GCaMP 50mM #14_1 06	175	2406.06	337.374	1.18558
101018 ASER GCaMP 50mM #14_1 06	176	2352.13	279.338	0.981634
101018 ASER GCaMP 50mM #14_1 06	177	2306.17	247.571	0.87
101018 ASER GCaMP 50mM #14_1 06	178	2374.73	309.82	1.08875
101018 ASER GCaMP 50mM #14_1 06	179	2410.14	325.383	1.14344
101018 ASER GCaMP 50mM #14_1 06	180	2413.73	330.55	1.1616
101018 ASER GCaMP 50mM #14_1 06	181	2416.92	343.404	1.20677
101018 ASER GCaMP 50mM #14_1 06	182	2405.81	326.722	1.14815
101018 ASER GCaMP 50mM #14_1 06	183	2343.14	276.85	0.972889
101018 ASER GCaMP 50mM #14_1 06	184	2346.63	273.854	0.962362
101018 ASER GCaMP 50mM #14_1 06	185	2308.26	249.424	0.876511
101018 ASER GCaMP 50mM #14_1 06	186	2330.4	265.807	0.934083
101018 ASER GCaMP 50mM #14_1 06	187	2352.57	282.626	0.993187
101018 ASER GCaMP 50mM #14_1 06	188	2351.71	287.291	1.00958
101018 ASER GCaMP 50mM #14_1 06	189	2389.04	310.728	1.09194
101018 ASER GCaMP 50mM #14_1 06	190	2421.95	334.07	1.17397
101018 ASER GCaMP 50mM #14_1 06	191	2411.99	336.448	1.18232
101018 ASER GCaMP 50mM #14_1 06	192	2384.4	302.966	1.06467
101018 ASER GCaMP 50mM #14_1 06	193	2337.37	277.744	0.976032
101018 ASER GCaMP 50mM #14_1 06	194	2313.82	275.468	0.968034
101018 ASER GCaMP 50mM #14_1 06	195	2338.72	287.883	1.01166
101018 ASER GCaMP 50mM #14_1 06	196	2382.76	332.014	1.16674
101018 ASER GCaMP 50mM #14_1 06	197	2403.56	349.095	1.22677
101018 ASER GCaMP 50mM #14_1 06	198	2395.38	326.429	1.14712
101018 ASER GCaMP 50mM #14_1 06	199	2399.36	322.19	1.13222
101018 ASER GCaMP 50mM #14_1 06	200	2398.81	351.309	1.23455
101018 ASER GCaMP 50mM #14_1 06	201	2377.05	341.394	1.19971
101018 ASER GCaMP 50mM #14_1 06	202	2313.94	284.506	0.999794
101018 ASER GCaMP 50mM #14_1 06	203	2256.94	216.101	0.759409
101018 ASER GCaMP 50mM #14_1 06	204	2231.91	177.958	0.625368
101018 ASER GCaMP 50mM #14_1 06	205	2228.76	177.171	0.622605
101018 ASER GCaMP 50mM #14_1 06	206	2231.76	173.953	0.611295
101018 ASER GCaMP 50mM #14_1 06	207	2220.58	168.179	0.591005
101018 ASER GCaMP 50mM #14_1 06	208	2225.14	190.978	0.671124
101018 ASER GCaMP 50mM #14_1 06	209	2236.13	200.983	0.706282
101018 ASER GCaMP 50mM #14_1 06	210	2228.74	179.613	0.631186
101018 ASER GCaMP 50mM #14_1 06	211	2232.33	189.994	0.667666
101018 ASER GCaMP 50mM #14_1 06	212	2243.09	202.958	0.713224
101018 ASER GCaMP 50mM #14_1 06	213	2241.19	180.265	0.633475
101018 ASER GCaMP 50mM #14_1 06	214	2239.57	201.96	0.709715
101018 ASER GCaMP 50mM #14_1 06	215	2251.86	178.802	0.628337
101018 ASER GCaMP 50mM #14_1 06	216	2251.5	173.321	0.609075
101018 ASER GCaMP 50mM #14_1 06	217	2256.98	185.041	0.650261
101018 ASER GCaMP 50mM #14_1 06	218	2263.29	213.797	0.751314
101018 ASER GCaMP 50mM #14_1 06	219	2260.6	215.421	0.757021
101018 ASER GCaMP 50mM #14_1 06	220	2265.61	236.182	0.829977
101018 ASER GCaMP 50mM #14_1 06	221	2266.41	242.421	0.851901
101018 ASER GCaMP 50mM #14_1 06	222	2274.26	247.322	0.869123
101018 ASER GCaMP 50mM #14_1 06	223	2257.25	225.753	0.793329
101018 ASER GCaMP 50mM #14_1 06	224	2260.27	226.48	0.795882
101018 ASER GCaMP 50mM #14_1 06	225	2264.23	241.383	0.848255
101018 ASER GCaMP 50mM #14_1 06	226	2286.76	273.981	0.962808
101018 ASER GCaMP 50mM #14_1 06	227	2290.05	284.881	1.00111
101018 ASER GCaMP 50mM #14_1 06	228	2282.87	261.601	0.919303
101018 ASER GCaMP 50mM #14_1 06	229	2320.13	272.015	0.955899
101018 ASER GCaMP 50mM #14_1 06	230	2296.36	303.954	1.06814
101018 ASER GCaMP 50mM #14_1 06	231	2294.51	281.374	0.988789
101018 ASER GCaMP 50mM #14_1 06	232	2294.51	285.374	1.00285
101018 ASER GCaMP 50mM #14_1 06	233	2313.07	293.226	1.03044
101018 ASER GCaMP 50mM #14_1 06	234	2319.23	246.636	0.866715
101018 ASER GCaMP 50mM #14_1 06	235	2303.7	219.02	0.769668
101018 ASER GCaMP 50mM #14_1 06	236	2296.52	259.107	0.910539
101018 ASER GCaMP 50mM #14_1 06	237	2276.22	255.35	0.897336
101018 ASER GCaMP 50mM #14_1 06	238	2277.18	240.934	0.846676
101018 ASER GCaMP 50mM #14_1 06	239	2275.37	253.622	0.891264
101018 ASER GCaMP 50mM #14_1 06	240	2276.55	268.836	0.944729
101018 ASER GCaMP 50mM #14_1 06	241	2291.78	270.002	0.948827
Image Plane	Average Intensity
1	2014.05
2	2000.41
3	2023.55
4	2048.81
5	2056.12
6	2059.95
7	2089.03
8	2094.52
9	2091.15
10	2071.57
11	2062.72
12	2031.01
13	2023.35
14	2009.7
15	1994.89
16	2001.54
17	1995.27
18	1991.92
19	1991.86
20	1965.41
21	1955.67
22	1945.77
23	1958.46
24	1995.25
25	2000.6
26	2102.82
27	2113.79
28	2109.08
29	2071.61
30	2079.36
31	2065.71
32	2065.6
33	2061.09
34	2064.86
35	2040
36	2036.11
37	2046.43
38	2043.15
39	2043.3
40	2026.33
41	2017.64
42	2018.76
43	2018.3
44	2041.75
45	2030.46
46	2044.26
47	2012.07
48	2019.6
49	2016.85
50	2029.88
51	2015.46
52	2013.52
53	2025.42
54	2021.77
55	2036.66
56	2047.03
57	2041.37
58	2040.43
59	2038.44
60	2024.58
61	1988.87
62	1979.12
63	1987.66
64	1984.17
65	1989.54
66	1932.16
67	1918.37
68	1937.12
69	1980.65
70	2003.54
71	2007.81
72	1999.88
73	2002.04
74	1994.47
75	1979.19
76	1991.6
77	1990.23
78	1989.47
79	1986.45
80	1981.71
81	2002
82	1987.82
83	2000.87
84	1993.97
85	1987.56
86	1985.31
87	1991.58
88	1988.27
89	1983.21
90	1980.66
91	1990.83
92	1991.89
93	1998.74
94	1983.59
95	1982.95
96	1983.08
97	1998.79
98	2001.03
99	1970.64
100	1973.3
101	1971.55
102	1970.94
103	1960.46
104	1933.52
105	1931.61
106	1930.72
107	1930.36
108	1934.61
109	1939.91
110	1969.62
111	1984.89
112	1972.79
113	1978.06
114	2002.4
115	2007.68
116	2002.16
117	2010.97
118	1993.63
119	2008.01
120	2014.33
121	2016.7
122	2029.22
123	2045.72
124	2051.97
125	2052.34
126	2054.93
127	2052.04
128	2063.8
129	2068.69
130	2067.84
131	2079.46
132	2074.96
133	2079.37
134	2085.11
135	2094.71
136	2083.84
137	2085.96
138	2095.65
139	2082.18
140	2086.67
141	2076.2
142	2082.96
143	2083.31
144	2072.63
145	2074.52
146	2087.6
147	2101.41
148	2093.67
149	2101.83
150	2103.65
151	2115.5
152	2099.49
153	2095.25
154	2092.73
155	2104.43
156	2119.48
157	2121.54
158	2123.36
159	2108.51
160	2114.71
161	2122.96
162	2106.01
163	2092.95
164	2090.79
165	2086.23
166	2067.51
167	2072.62
168	2083.73
169	2067.66
170	2081.19
171	2082.61
172	2087.43
173	2074.86
174	2078.16
175	2068.69
176	2072.79
177	2058.59
178	2064.91
179	2084.76
180	2083.18
181	2073.51
182	2079.09
183	2066.29
184	2072.78
185	2058.83
186	2064.59
187	2069.95
188	2064.42
189	2078.31
190	2087.88
191	2075.54
192	2081.44
193	2059.63
194	2038.35
195	2050.84
196	2050.74
197	2054.47
198	2068.95
199	2077.17
200	2047.5
201	2035.66
202	2029.43
203	2040.84
204	2053.95
205	2051.58
206	2057.8
207	2052.4
208	2034.16
209	2035.14
210	2049.12
211	2042.34
212	2040.13
213	2060.93
214	2037.61
215	2073.05
216	2078.18
217	2071.94
218	2049.49
219	2045.18
220	2029.43
221	2023.99
222	2026.94
223	2031.49
224	2033.79
225	2022.85
226	2012.78
227	2005.16
228	2021.26
229	2048.11
230	1992.41
231	2013.13
232	2009.13
233	2019.84
234	2072.59
235	2084.68
236	2037.41
237	2020.87
238	2036.25
239	2021.75
240	2007.71
241	2021.78
