# Supplementary material for: Molecular encoding and synaptic decoding of context during salt chemotaxis in C. elegans
Source: Nat Commun. 2022 May 27;13:2928. doi: 10.1038/s41467-022-30279-7 (PMC9142520; doi:10.1038/s41467-022-30279-7)
Supplement: Supplementary file 7 — Source Data [file 41467_2022_30279_MOESM7_ESM.zip › Source Data/Imaging/Fig.1/GCaMP2_N2/101018 ASER GCaMP 50mM #15_1 06.xlsx]

## Sheet: Sheet1
Image Name	Frame #	Avgerage Intensity
101018 ASER GCaMP 50mM #15_1 06	1	2399.22	355.735	0.754215
101018 ASER GCaMP 50mM #15_1 06	2	2408.78	370.955	0.786483
101018 ASER GCaMP 50mM #15_1 06	3	2420.98	387.204	0.820935
101018 ASER GCaMP 50mM #15_1 06	4	2488.14	451.097	0.956397
101018 ASER GCaMP 50mM #15_1 06	5	2497.66	462.884	0.981388
101018 ASER GCaMP 50mM #15_1 06	6	2477.63	444.046	0.941447
101018 ASER GCaMP 50mM #15_1 06	7	2476.45	445.811	0.945191
101018 ASER GCaMP 50mM #15_1 06	8	2480.29	444.978	0.943425
101018 ASER GCaMP 50mM #15_1 06	9	2487.27	458.852	0.972839	471.663
101018 ASER GCaMP 50mM #15_1 06	10	2487.27	450.177	0.954448
101018 ASER GCaMP 50mM #15_1 06	11	2476.25	452.14	0.958608
101018 ASER GCaMP 50mM #15_1 06	12	2496.85	468.366	0.993011
101018 ASER GCaMP 50mM #15_1 06	13	2481.81	446.976	0.94766
101018 ASER GCaMP 50mM #15_1 06	14	2479.17	441.669	0.936409
101018 ASER GCaMP 50mM #15_1 06	15	2480.21	445.365	0.944244
101018 ASER GCaMP 50mM #15_1 06	16	2508.94	465.805	0.987582
101018 ASER GCaMP 50mM #15_1 06	17	2531.51	489.319	1.03743
101018 ASER GCaMP 50mM #15_1 06	18	2496.79	463.407	0.982497
101018 ASER GCaMP 50mM #15_1 06	19	2508.53	478.501	1.0145
101018 ASER GCaMP 50mM #15_1 06	20	2534.56	499.927	1.05992
101018 ASER GCaMP 50mM #15_1 06	21	2501.13	465.269	0.986445
101018 ASER GCaMP 50mM #15_1 06	22	2517.8	495.003	1.04949
101018 ASER GCaMP 50mM #15_1 06	23	2512.52	485.729	1.02982
101018 ASER GCaMP 50mM #15_1 06	24	2523	490.087	1.03906
101018 ASER GCaMP 50mM #15_1 06	25	2499.27	473.203	1.00327
101018 ASER GCaMP 50mM #15_1 06	26	2519.29	483.739	1.0256
101018 ASER GCaMP 50mM #15_1 06	27	2530.14	501.139	1.06249
101018 ASER GCaMP 50mM #15_1 06	28	2520.13	478.579	1.01466
101018 ASER GCaMP 50mM #15_1 06	29	2525.16	497.177	1.05409
101018 ASER GCaMP 50mM #15_1 06	30	2489.42	458.431	0.971946
101018 ASER GCaMP 50mM #15_1 06	31	2477.24	427.037	0.905387
101018 ASER GCaMP 50mM #15_1 06	32	2463.42	438.492	0.929673
101018 ASER GCaMP 50mM #15_1 06	33	2478.07	454.51	0.963634
101018 ASER GCaMP 50mM #15_1 06	34	2469.62	439.419	0.931639
101018 ASER GCaMP 50mM #15_1 06	35	2492.39	458.167	0.971388
101018 ASER GCaMP 50mM #15_1 06	36	2481.09	449.16	0.952291
101018 ASER GCaMP 50mM #15_1 06	37	2503.53	466.106	0.98822
101018 ASER GCaMP 50mM #15_1 06	38	2516.48	480.645	1.01904
101018 ASER GCaMP 50mM #15_1 06	39	2506.03	476.641	1.01055
101018 ASER GCaMP 50mM #15_1 06	40	2501.73	479.372	1.01635
101018 ASER GCaMP 50mM #15_1 06	41	2532.15	499.348	1.0587
101018 ASER GCaMP 50mM #15_1 06	42	2509.69	483.347	1.02477
101018 ASER GCaMP 50mM #15_1 06	43	2520.39	482.916	1.02386
101018 ASER GCaMP 50mM #15_1 06	44	2489.41	448.785	0.951497
101018 ASER GCaMP 50mM #15_1 06	45	2467.05	421.004	0.892597
101018 ASER GCaMP 50mM #15_1 06	46	2459.3	421.057	0.892707
101018 ASER GCaMP 50mM #15_1 06	47	2472.42	445.46	0.944446
101018 ASER GCaMP 50mM #15_1 06	48	2474.81	446.02	0.945633
101018 ASER GCaMP 50mM #15_1 06	49	2450.04	429.06	0.909675
101018 ASER GCaMP 50mM #15_1 06	50	2449.98	406.628	0.862116
101018 ASER GCaMP 50mM #15_1 06	51	2453.53	380.99	0.807759
101018 ASER GCaMP 50mM #15_1 06	52	2479.59	414.287	0.878355
101018 ASER GCaMP 50mM #15_1 06	53	2480.53	421.158	0.892922
101018 ASER GCaMP 50mM #15_1 06	54	2465.47	411.109	0.871616
101018 ASER GCaMP 50mM #15_1 06	55	2469.2	426.564	0.904383
101018 ASER GCaMP 50mM #15_1 06	56	2444.5	400.219	0.848529
101018 ASER GCaMP 50mM #15_1 06	57	2431.72	393.775	0.834866
101018 ASER GCaMP 50mM #15_1 06	58	2442.44	372.445	0.789643
101018 ASER GCaMP 50mM #15_1 06	59	2450.55	345.291	0.732072
101018 ASER GCaMP 50mM #15_1 06	60	2453.42	353.955	0.750441
101018 ASER GCaMP 50mM #15_1 06	61	2445.59	383.806	0.81373
101018 ASER GCaMP 50mM #15_1 06	62	2416.86	359.963	0.763178
101018 ASER GCaMP 50mM #15_1 06	63	2433.96	383.733	0.813574
101018 ASER GCaMP 50mM #15_1 06	64	2413.99	371.5	0.787639
101018 ASER GCaMP 50mM #15_1 06	65	2412.06	378.474	0.802425
101018 ASER GCaMP 50mM #15_1 06	66	2424.51	392.623	0.832423
101018 ASER GCaMP 50mM #15_1 06	67	2440.16	400.111	0.848299
101018 ASER GCaMP 50mM #15_1 06	68	2451.05	409.256	0.867687
101018 ASER GCaMP 50mM #15_1 06	69	2445.75	404.291	0.857162
101018 ASER GCaMP 50mM #15_1 06	70	2461.43	397.328	0.842398
101018 ASER GCaMP 50mM #15_1 06	71	2448.48	373.783	0.792479
101018 ASER GCaMP 50mM #15_1 06	72	2462.97	407.131	0.863183
101018 ASER GCaMP 50mM #15_1 06	73	2446.82	380.703	0.807151
101018 ASER GCaMP 50mM #15_1 06	74	2423.52	370.764	0.78608
101018 ASER GCaMP 50mM #15_1 06	75	2419.98	383.51	0.813102
101018 ASER GCaMP 50mM #15_1 06	76	2426	384.99	0.816239
101018 ASER GCaMP 50mM #15_1 06	77	2440.05	408.802	0.866725
101018 ASER GCaMP 50mM #15_1 06	78	2447.07	413.327	0.87632
101018 ASER GCaMP 50mM #15_1 06	79	2458.9	422.885	0.896583
101018 ASER GCaMP 50mM #15_1 06	80	2469.99	443.722	0.940761
101018 ASER GCaMP 50mM #15_1 06	81	2459.51	430.326	0.91236
101018 ASER GCaMP 50mM #15_1 06	82	2457.53	433.879	0.919892
101018 ASER GCaMP 50mM #15_1 06	83	2460	420.072	0.890619
101018 ASER GCaMP 50mM #15_1 06	84	2472.53	396.172	0.839948
101018 ASER GCaMP 50mM #15_1 06	85	2468.5	395.904	0.839379
101018 ASER GCaMP 50mM #15_1 06	86	2460.28	404.115	0.856789
101018 ASER GCaMP 50mM #15_1 06	87	2488.34	440.499	0.933928
101018 ASER GCaMP 50mM #15_1 06	88	2455.57	415.859	0.881686
101018 ASER GCaMP 50mM #15_1 06	89	2424.16	386.708	0.819883
101018 ASER GCaMP 50mM #15_1 06	90	2441.59	421.714	0.894102
101018 ASER GCaMP 50mM #15_1 06	91	2452.84	406.617	0.862093
101018 ASER GCaMP 50mM #15_1 06	92	2475.24	396.848	0.841381
101018 ASER GCaMP 50mM #15_1 06	93	2462.63	372.872	0.790549
101018 ASER GCaMP 50mM #15_1 06	94	2446.66	383.686	0.813476
101018 ASER GCaMP 50mM #15_1 06	95	2451.98	394.502	0.836408
101018 ASER GCaMP 50mM #15_1 06	96	2444.6	404	0.856544
101018 ASER GCaMP 50mM #15_1 06	97	2436.44	399.714	0.847458
101018 ASER GCaMP 50mM #15_1 06	98	2415.91	365.923	0.775815
101018 ASER GCaMP 50mM #15_1 06	99	2420.95	380.608	0.806949
101018 ASER GCaMP 50mM #15_1 06	100	2413.43	365.004	0.773866
101018 ASER GCaMP 50mM #15_1 06	101	2431.35	386.11	0.818615
101018 ASER GCaMP 50mM #15_1 06	102	2742.22	707.312	1.49961
101018 ASER GCaMP 50mM #15_1 06	103	2997.85	955.737	2.02632
101018 ASER GCaMP 50mM #15_1 06	104	3042.45	995.788	2.11123
101018 ASER GCaMP 50mM #15_1 06	105	3024.27	993.057	2.10544
101018 ASER GCaMP 50mM #15_1 06	106	3021.01	977.422	2.07229
101018 ASER GCaMP 50mM #15_1 06	107	3022.84	979.085	2.07582
101018 ASER GCaMP 50mM #15_1 06	108	3009.6	972.407	2.06166
101018 ASER GCaMP 50mM #15_1 06	109	3000.65	957.279	2.02958
101018 ASER GCaMP 50mM #15_1 06	110	2974.05	915.206	1.94038
101018 ASER GCaMP 50mM #15_1 06	111	2944.84	894.922	1.89738
101018 ASER GCaMP 50mM #15_1 06	112	2919.75	875.058	1.85526
101018 ASER GCaMP 50mM #15_1 06	113	2883.14	847.707	1.79727
101018 ASER GCaMP 50mM #15_1 06	114	2889.68	828.014	1.75552
101018 ASER GCaMP 50mM #15_1 06	115	2902.56	850.85	1.80394
101018 ASER GCaMP 50mM #15_1 06	116	2916.51	852.53	1.8075
101018 ASER GCaMP 50mM #15_1 06	117	2940.11	873.635	1.85225
101018 ASER GCaMP 50mM #15_1 06	118	2830.64	788.152	1.67101
101018 ASER GCaMP 50mM #15_1 06	119	2817.21	776.508	1.64632
101018 ASER GCaMP 50mM #15_1 06	120	2828.55	799.499	1.69506
101018 ASER GCaMP 50mM #15_1 06	121	2832.03	795.523	1.68664
101018 ASER GCaMP 50mM #15_1 06	122	2869.87	800.68	1.69757
101018 ASER GCaMP 50mM #15_1 06	123	2868.77	809.767	1.71683
101018 ASER GCaMP 50mM #15_1 06	124	2832.11	775.266	1.64369
101018 ASER GCaMP 50mM #15_1 06	125	2809.95	762.702	1.61705
101018 ASER GCaMP 50mM #15_1 06	126	2820.04	772.447	1.63771
101018 ASER GCaMP 50mM #15_1 06	127	2823.34	767.317	1.62683
101018 ASER GCaMP 50mM #15_1 06	128	2816.45	755.681	1.60216
101018 ASER GCaMP 50mM #15_1 06	129	2816.36	758.106	1.6073
101018 ASER GCaMP 50mM #15_1 06	130	2806.06	769.798	1.6321
101018 ASER GCaMP 50mM #15_1 06	131	2764.93	733.12	1.55433
101018 ASER GCaMP 50mM #15_1 06	132	2790.46	738.075	1.56484
101018 ASER GCaMP 50mM #15_1 06	133	2780.75	736.469	1.56143
101018 ASER GCaMP 50mM #15_1 06	134	2772.99	730.114	1.54796
101018 ASER GCaMP 50mM #15_1 06	135	2760.45	712.656	1.51094
101018 ASER GCaMP 50mM #15_1 06	136	2715.67	680.751	1.4433
101018 ASER GCaMP 50mM #15_1 06	137	2747.43	701.068	1.48638
101018 ASER GCaMP 50mM #15_1 06	138	2760.59	705.615	1.49602
101018 ASER GCaMP 50mM #15_1 06	139	2762.87	704.069	1.49274
101018 ASER GCaMP 50mM #15_1 06	140	2742.17	690.89	1.4648
101018 ASER GCaMP 50mM #15_1 06	141	2725.28	680.75	1.4433
101018 ASER GCaMP 50mM #15_1 06	142	2741.02	683.078	1.44823
101018 ASER GCaMP 50mM #15_1 06	143	2750.22	697.162	1.47809
101018 ASER GCaMP 50mM #15_1 06	144	2729.84	672.507	1.42582
101018 ASER GCaMP 50mM #15_1 06	145	2675.32	635.605	1.34758
101018 ASER GCaMP 50mM #15_1 06	146	2685.38	642.234	1.36164
101018 ASER GCaMP 50mM #15_1 06	147	2675.26	636.549	1.34959
101018 ASER GCaMP 50mM #15_1 06	148	2657.85	629.097	1.33379
101018 ASER GCaMP 50mM #15_1 06	149	2658.85	624.626	1.32431
101018 ASER GCaMP 50mM #15_1 06	150	2643.62	609.156	1.29151
101018 ASER GCaMP 50mM #15_1 06	151	2655.99	613.735	1.30122
101018 ASER GCaMP 50mM #15_1 06	152	2666.93	625.202	1.32553
101018 ASER GCaMP 50mM #15_1 06	153	2666.52	632.145	1.34025
101018 ASER GCaMP 50mM #15_1 06	154	2679.49	652.32	1.38302
101018 ASER GCaMP 50mM #15_1 06	155	2700.84	664.077	1.40795
101018 ASER GCaMP 50mM #15_1 06	156	2706.38	651.2	1.38065
101018 ASER GCaMP 50mM #15_1 06	157	2729.31	672.006	1.42476
101018 ASER GCaMP 50mM #15_1 06	158	2749.98	706.759	1.49844
101018 ASER GCaMP 50mM #15_1 06	159	2731.11	691.488	1.46607
101018 ASER GCaMP 50mM #15_1 06	160	2699.96	666.153	1.41235
101018 ASER GCaMP 50mM #15_1 06	161	2696.62	663.424	1.40657
101018 ASER GCaMP 50mM #15_1 06	162	2674.11	646.359	1.37038
101018 ASER GCaMP 50mM #15_1 06	163	2680.46	646.066	1.36976
101018 ASER GCaMP 50mM #15_1 06	164	2672.33	635.316	1.34697
101018 ASER GCaMP 50mM #15_1 06	165	2668.24	635.339	1.34702
101018 ASER GCaMP 50mM #15_1 06	166	2658.8	623.29	1.32147
101018 ASER GCaMP 50mM #15_1 06	167	2609.23	578.034	1.22552
101018 ASER GCaMP 50mM #15_1 06	168	2612.66	571.915	1.21255
101018 ASER GCaMP 50mM #15_1 06	169	2606.55	564.447	1.19672
101018 ASER GCaMP 50mM #15_1 06	170	2600.31	567.705	1.20363
101018 ASER GCaMP 50mM #15_1 06	171	2631.27	592.612	1.25643
101018 ASER GCaMP 50mM #15_1 06	172	2632.68	609.998	1.29329
101018 ASER GCaMP 50mM #15_1 06	173	2652.28	614.845	1.30357
101018 ASER GCaMP 50mM #15_1 06	174	2642.58	610.161	1.29364
101018 ASER GCaMP 50mM #15_1 06	175	2631.65	596.47	1.26461
101018 ASER GCaMP 50mM #15_1 06	176	2648.52	603.496	1.27951
101018 ASER GCaMP 50mM #15_1 06	177	2672.72	619.114	1.31262
101018 ASER GCaMP 50mM #15_1 06	178	2661.99	624.273	1.32356
101018 ASER GCaMP 50mM #15_1 06	179	2663.96	608.949	1.29107
101018 ASER GCaMP 50mM #15_1 06	180	2648.8	602.337	1.27705
101018 ASER GCaMP 50mM #15_1 06	181	2667.67	645.242	1.36802
101018 ASER GCaMP 50mM #15_1 06	182	2660.79	635.38	1.34711
101018 ASER GCaMP 50mM #15_1 06	183	2655.12	642.963	1.36318
101018 ASER GCaMP 50mM #15_1 06	184	2679.63	646.608	1.37091
101018 ASER GCaMP 50mM #15_1 06	185	2683.05	661.057	1.40155
101018 ASER GCaMP 50mM #15_1 06	186	2674.13	634.2	1.34461
101018 ASER GCaMP 50mM #15_1 06	187	2658.01	628.454	1.33242
101018 ASER GCaMP 50mM #15_1 06	188	2678.15	652.94	1.38434
101018 ASER GCaMP 50mM #15_1 06	189	2661.01	630.935	1.33768
101018 ASER GCaMP 50mM #15_1 06	190	2638.78	603.87	1.2803
101018 ASER GCaMP 50mM #15_1 06	191	2658.09	636.842	1.35021
101018 ASER GCaMP 50mM #15_1 06	192	2657.87	622.703	1.32023
101018 ASER GCaMP 50mM #15_1 06	193	2657.13	620.01	1.31452
101018 ASER GCaMP 50mM #15_1 06	194	2662.05	635.271	1.34688
101018 ASER GCaMP 50mM #15_1 06	195	2653.28	616.452	1.30698
101018 ASER GCaMP 50mM #15_1 06	196	2660.07	610.491	1.29434
101018 ASER GCaMP 50mM #15_1 06	197	2642.83	592.285	1.25574
101018 ASER GCaMP 50mM #15_1 06	198	2646.14	604.599	1.28185
101018 ASER GCaMP 50mM #15_1 06	199	2631.82	593.771	1.25889
101018 ASER GCaMP 50mM #15_1 06	200	2617.53	582.19	1.23434
101018 ASER GCaMP 50mM #15_1 06	201	2600.27	570.488	1.20953
101018 ASER GCaMP 50mM #15_1 06	202	2506.1	471.238	0.9991
101018 ASER GCaMP 50mM #15_1 06	203	2427.32	385.889	0.818146
101018 ASER GCaMP 50mM #15_1 06	204	2376.02	342.694	0.726567
101018 ASER GCaMP 50mM #15_1 06	205	2349.84	328.306	0.696062
101018 ASER GCaMP 50mM #15_1 06	206	2331.64	292.965	0.621133
101018 ASER GCaMP 50mM #15_1 06	207	2316.32	283.951	0.602022
101018 ASER GCaMP 50mM #15_1 06	208	2331.53	286.262	0.60692
101018 ASER GCaMP 50mM #15_1 06	209	2329.21	290.553	0.616019
101018 ASER GCaMP 50mM #15_1 06	210	2335.16	303.707	0.643907
101018 ASER GCaMP 50mM #15_1 06	211	2350.03	297.753	0.631283
101018 ASER GCaMP 50mM #15_1 06	212	2345.54	295.427	0.626353
101018 ASER GCaMP 50mM #15_1 06	213	2352.06	298.936	0.633792
101018 ASER GCaMP 50mM #15_1 06	214	2361.71	293.922	0.623161
101018 ASER GCaMP 50mM #15_1 06	215	2344.69	284.7	0.603609
101018 ASER GCaMP 50mM #15_1 06	216	2330.73	267.824	0.56783
101018 ASER GCaMP 50mM #15_1 06	217	2365.53	301.652	0.63955
101018 ASER GCaMP 50mM #15_1 06	218	2369.58	311.856	0.661185
101018 ASER GCaMP 50mM #15_1 06	219	2378.48	308.98	0.655087
101018 ASER GCaMP 50mM #15_1 06	220	2383.7	311.991	0.66147
101018 ASER GCaMP 50mM #15_1 06	221	2371.33	308.202	0.653438
101018 ASER GCaMP 50mM #15_1 06	222	2384.23	340.655	0.722242
101018 ASER GCaMP 50mM #15_1 06	223	2377.85	341.423	0.723872
101018 ASER GCaMP 50mM #15_1 06	224	2380.48	337.015	0.714526
101018 ASER GCaMP 50mM #15_1 06	225	2371.53	336.82	0.714113
101018 ASER GCaMP 50mM #15_1 06	226	2367.35	331.563	0.702966
101018 ASER GCaMP 50mM #15_1 06	227	2360.76	343.748	0.728801
101018 ASER GCaMP 50mM #15_1 06	228	2360.32	336.267	0.712941
101018 ASER GCaMP 50mM #15_1 06	229	2369.64	336.421	0.713267
101018 ASER GCaMP 50mM #15_1 06	230	2368.67	345.432	0.73237
101018 ASER GCaMP 50mM #15_1 06	231	2372.47	332.033	0.703962
101018 ASER GCaMP 50mM #15_1 06	232	2370.72	336.841	0.714156
101018 ASER GCaMP 50mM #15_1 06	233	2365.89	329.996	0.699644
101018 ASER GCaMP 50mM #15_1 06	234	2368.97	329.923	0.69949
101018 ASER GCaMP 50mM #15_1 06	235	2373.58	336.847	0.71417
101018 ASER GCaMP 50mM #15_1 06	236	2373.99	326.932	0.693149
101018 ASER GCaMP 50mM #15_1 06	237	2361.15	310.709	0.658753
101018 ASER GCaMP 50mM #15_1 06	238	2375.21	339.77	0.720367
101018 ASER GCaMP 50mM #15_1 06	239	2374.6	335.412	0.711127
101018 ASER GCaMP 50mM #15_1 06	240	2371.46	329.834	0.699302
101018 ASER GCaMP 50mM #15_1 06	241	2367	328.096	0.695615
Image Name	Image Plane	Image Date and Time	Elapsed Time	Region Name	Stage Label	Wavelength	Z Position	X	Y	Z	Pixel Value
101018 ASER GCaMP 50mM #15_1 06	124	16:19:00.502000	00:01:07.175000	No Region	No Label	528	2321.99	349	135	0	1664
Image Plane	Average Intensity
1	2043.48
2	2037.82
3	2033.77
4	2037.04
5	2034.78
6	2033.58
7	2030.64
8	2035.32
9	2028.42
10	2037.1
11	2024.11
12	2028.48
13	2034.83
14	2037.51
15	2034.84
16	2043.14
17	2042.19
18	2033.38
19	2030.02
20	2034.63
21	2035.86
22	2022.8
23	2026.79
24	2032.91
25	2026.07
26	2035.55
27	2029
28	2041.55
29	2027.98
30	2030.99
31	2050.2
32	2024.93
33	2023.56
34	2030.2
35	2034.23
36	2031.93
37	2037.43
38	2035.83
39	2029.39
40	2022.36
41	2032.8
42	2026.34
43	2037.47
44	2040.62
45	2046.04
46	2038.24
47	2026.96
48	2028.79
49	2020.98
50	2043.35
51	2072.54
52	2065.3
53	2059.37
54	2054.36
55	2042.64
56	2044.28
57	2037.94
58	2069.99
59	2105.26
60	2099.46
61	2061.79
62	2056.9
63	2050.23
64	2042.49
65	2033.59
66	2031.89
67	2040.05
68	2041.8
69	2041.46
70	2064.1
71	2074.69
72	2055.84
73	2066.12
74	2052.75
75	2036.47
76	2041.01
77	2031.24
78	2033.74
79	2036.02
80	2026.27
81	2029.19
82	2023.66
83	2039.93
84	2076.36
85	2072.6
86	2056.17
87	2047.84
88	2039.72
89	2037.46
90	2019.88
91	2046.22
92	2078.39
93	2089.76
94	2062.97
95	2057.48
96	2040.6
97	2036.72
98	2049.98
99	2040.34
100	2048.43
101	2045.24
102	2034.91
103	2042.11
104	2046.66
105	2031.21
106	2043.59
107	2043.76
108	2037.19
109	2043.37
110	2058.85
111	2049.92
112	2044.7
113	2035.44
114	2061.67
115	2051.71
116	2063.98
117	2066.47
118	2042.49
119	2040.71
120	2029.05
121	2036.5
122	2069.19
123	2059
124	2056.84
125	2047.25
126	2047.59
127	2056.02
128	2060.77
129	2058.25
130	2036.26
131	2031.81
132	2052.39
133	2044.28
134	2042.87
135	2047.79
136	2034.92
137	2046.36
138	2054.97
139	2058.8
140	2051.28
141	2044.53
142	2057.94
143	2053.06
144	2057.33
145	2039.72
146	2043.15
147	2038.71
148	2028.75
149	2034.22
150	2034.46
151	2042.25
152	2041.72
153	2034.37
154	2027.17
155	2036.76
156	2055.18
157	2057.31
158	2043.22
159	2039.62
160	2033.8
161	2033.19
162	2027.75
163	2034.39
164	2037.02
165	2032.9
166	2035.51
167	2031.2
168	2040.74
169	2042.11
170	2032.61
171	2038.66
172	2022.68
173	2037.43
174	2032.42
175	2035.18
176	2045.02
177	2053.6
178	2037.71
179	2055.01
180	2046.46
181	2022.42
182	2025.41
183	2012.16
184	2033.02
185	2021.99
186	2039.93
187	2029.55
188	2025.21
189	2030.07
190	2034.91
191	2021.25
192	2035.16
193	2037.12
194	2026.78
195	2036.83
196	2049.58
197	2050.55
198	2041.54
199	2038.05
200	2035.34
201	2029.78
202	2034.86
203	2041.43
204	2033.32
205	2021.54
206	2038.67
207	2032.37
208	2045.27
209	2038.66
210	2031.45
211	2052.28
212	2050.12
213	2053.12
214	2067.79
215	2059.99
216	2062.91
217	2063.88
218	2057.72
219	2069.5
220	2071.71
221	2063.12
222	2043.58
223	2036.43
224	2043.47
225	2034.71
226	2035.79
227	2017.02
228	2024.05
229	2033.22
230	2023.24
231	2040.44
232	2033.88
233	2035.9
234	2039.04
235	2036.73
236	2047.06
237	2050.44
238	2035.44
239	2039.19
240	2041.62
241	2038.9
