# Supplementary material for: Molecular encoding and synaptic decoding of context during salt chemotaxis in C. elegans
Source: Nat Commun. 2022 May 27;13:2928. doi: 10.1038/s41467-022-30279-7 (PMC9142520; doi:10.1038/s41467-022-30279-7)
Supplement: Supplementary file 7 — Source Data [file 41467_2022_30279_MOESM7_ESM.zip › Source Data/Imaging/Fig.1/GCaMP2_N2/101018 ASER GCaMP 50mM #16_1 06.xlsx]

## Sheet: Sheet1
Image Name	Frame #	Avgerage Intensity
101018 ASER GCaMP 50mM #16_1 06	1	2914.42	898.287	1.00641
101018 ASER GCaMP 50mM #16_1 06	2	2882.38	875.755	0.981162
101018 ASER GCaMP 50mM #16_1 06	3	2900.39	888.083	0.994974
101018 ASER GCaMP 50mM #16_1 06	4	2901.58	889.087	0.996099
101018 ASER GCaMP 50mM #16_1 06	5	2908.58	903.183	1.01189
101018 ASER GCaMP 50mM #16_1 06	6	2877.99	880.625	0.986619
101018 ASER GCaMP 50mM #16_1 06	7	2882.52	882.269	0.988461
101018 ASER GCaMP 50mM #16_1 06	8	2846.42	833.284	0.933579
101018 ASER GCaMP 50mM #16_1 06	9	2870.52	847.439	0.949438	892.569
101018 ASER GCaMP 50mM #16_1 06	10	2918.17	879.503	0.985361
101018 ASER GCaMP 50mM #16_1 06	11	2949.75	885.75	0.992361
101018 ASER GCaMP 50mM #16_1 06	12	2938.57	868.931	0.973517
101018 ASER GCaMP 50mM #16_1 06	13	2970.58	922.386	1.03341
101018 ASER GCaMP 50mM #16_1 06	14	2951.89	923.976	1.03519
101018 ASER GCaMP 50mM #16_1 06	15	2910.15	888.691	0.995656
101018 ASER GCaMP 50mM #16_1 06	16	2900.31	883.852	0.990234
101018 ASER GCaMP 50mM #16_1 06	17	2896.41	869.87	0.974569
101018 ASER GCaMP 50mM #16_1 06	18	2907.07	879.721	0.985605
101018 ASER GCaMP 50mM #16_1 06	19	2895.73	871.266	0.976133
101018 ASER GCaMP 50mM #16_1 06	20	2899.39	868.491	0.973024
101018 ASER GCaMP 50mM #16_1 06	21	2951.58	925.069	1.03641
101018 ASER GCaMP 50mM #16_1 06	22	3018.51	991.402	1.11073
101018 ASER GCaMP 50mM #16_1 06	23	2973.15	938.132	1.05105
101018 ASER GCaMP 50mM #16_1 06	24	2936.61	918.999	1.02961
101018 ASER GCaMP 50mM #16_1 06	25	2926.38	909.571	1.01905
101018 ASER GCaMP 50mM #16_1 06	26	2905.57	889.319	0.996359
101018 ASER GCaMP 50mM #16_1 06	27	2882.15	848.375	0.950486
101018 ASER GCaMP 50mM #16_1 06	28	2863.35	840.636	0.941816
101018 ASER GCaMP 50mM #16_1 06	29	2861.99	821.893	0.920817
101018 ASER GCaMP 50mM #16_1 06	30	2865.75	842.775	0.944213
101018 ASER GCaMP 50mM #16_1 06	31	2856.3	831.043	0.931069
101018 ASER GCaMP 50mM #16_1 06	32	2875.85	836.852	0.937577
101018 ASER GCaMP 50mM #16_1 06	33	2878.11	848.33	0.950436
101018 ASER GCaMP 50mM #16_1 06	34	2882.2	851.874	0.954407
101018 ASER GCaMP 50mM #16_1 06	35	2888.2	867.344	0.971739
101018 ASER GCaMP 50mM #16_1 06	36	2866.84	831.786	0.931901
101018 ASER GCaMP 50mM #16_1 06	37	2863.64	816.428	0.914694
101018 ASER GCaMP 50mM #16_1 06	38	2861.66	813.022	0.910878
101018 ASER GCaMP 50mM #16_1 06	39	2858.96	802.057	0.898593
101018 ASER GCaMP 50mM #16_1 06	40	2860.08	799.456	0.89568
101018 ASER GCaMP 50mM #16_1 06	41	2862.3	797.778	0.8938
101018 ASER GCaMP 50mM #16_1 06	42	2864.47	796.903	0.89282
101018 ASER GCaMP 50mM #16_1 06	43	2866.25	788.359	0.883248
101018 ASER GCaMP 50mM #16_1 06	44	2857.5	794.598	0.890237
101018 ASER GCaMP 50mM #16_1 06	45	2867.25	806.585	0.903667
101018 ASER GCaMP 50mM #16_1 06	46	2883.14	832.775	0.933009
101018 ASER GCaMP 50mM #16_1 06	47	2863.86	816.852	0.91517
101018 ASER GCaMP 50mM #16_1 06	48	2866.18	820.18	0.918898
101018 ASER GCaMP 50mM #16_1 06	49	2882.29	844.595	0.946252
101018 ASER GCaMP 50mM #16_1 06	50	2893.57	850.914	0.953331
101018 ASER GCaMP 50mM #16_1 06	51	2887.73	849.703	0.951975
101018 ASER GCaMP 50mM #16_1 06	52	2882.85	833.678	0.934021
101018 ASER GCaMP 50mM #16_1 06	53	2862.16	820.633	0.919406
101018 ASER GCaMP 50mM #16_1 06	54	2865.05	830.282	0.930216
101018 ASER GCaMP 50mM #16_1 06	55	2876.66	813.456	0.911365
101018 ASER GCaMP 50mM #16_1 06	56	2867.74	794.529	0.890159
101018 ASER GCaMP 50mM #16_1 06	57	2903.8	820.996	0.919813
101018 ASER GCaMP 50mM #16_1 06	58	2867.87	805.238	0.902158
101018 ASER GCaMP 50mM #16_1 06	59	2850.47	803.587	0.900308
101018 ASER GCaMP 50mM #16_1 06	60	2873.42	855.789	0.958793
101018 ASER GCaMP 50mM #16_1 06	61	2885.47	868.547	0.973086
101018 ASER GCaMP 50mM #16_1 06	62	2867.98	853.217	0.955912
101018 ASER GCaMP 50mM #16_1 06	63	2887.94	874.464	0.979715
101018 ASER GCaMP 50mM #16_1 06	64	2878.95	872.653	0.977687
101018 ASER GCaMP 50mM #16_1 06	65	2908.55	894.642	1.00232
101018 ASER GCaMP 50mM #16_1 06	66	2905.66	894.896	1.00261
101018 ASER GCaMP 50mM #16_1 06	67	2914.58	904.761	1.01366
101018 ASER GCaMP 50mM #16_1 06	68	2902.69	888.261	0.995174
101018 ASER GCaMP 50mM #16_1 06	69	2903.08	894.402	1.00205
101018 ASER GCaMP 50mM #16_1 06	70	2902.63	886.141	0.992798
101018 ASER GCaMP 50mM #16_1 06	71	2909.77	895.417	1.00319
101018 ASER GCaMP 50mM #16_1 06	72	2897.41	892.74	1.00019
101018 ASER GCaMP 50mM #16_1 06	73	2861.47	853.505	0.956234
101018 ASER GCaMP 50mM #16_1 06	74	2860.18	860.125	0.963651
101018 ASER GCaMP 50mM #16_1 06	75	2850.55	843.984	0.945568
101018 ASER GCaMP 50mM #16_1 06	76	2885.29	869.857	0.974555
101018 ASER GCaMP 50mM #16_1 06	77	2891.44	870.235	0.974978
101018 ASER GCaMP 50mM #16_1 06	78	2912.81	893.22	1.00073
101018 ASER GCaMP 50mM #16_1 06	79	2918.87	891.836	0.999178
101018 ASER GCaMP 50mM #16_1 06	80	2887.59	874.399	0.979643
101018 ASER GCaMP 50mM #16_1 06	81	2898.91	884.396	0.990843
101018 ASER GCaMP 50mM #16_1 06	82	2874.19	862.95	0.966816
101018 ASER GCaMP 50mM #16_1 06	83	2867.14	851.222	0.953676
101018 ASER GCaMP 50mM #16_1 06	84	2886.16	867.314	0.971706
101018 ASER GCaMP 50mM #16_1 06	85	2874.82	858.998	0.962389
101018 ASER GCaMP 50mM #16_1 06	86	2869.61	865.742	0.969944
101018 ASER GCaMP 50mM #16_1 06	87	2855.26	848.805	0.950968
101018 ASER GCaMP 50mM #16_1 06	88	2860.58	846.962	0.948903
101018 ASER GCaMP 50mM #16_1 06	89	2865.44	859.808	0.963295
101018 ASER GCaMP 50mM #16_1 06	90	2884.4	880.171	0.986109
101018 ASER GCaMP 50mM #16_1 06	91	2892.56	878.803	0.984578
101018 ASER GCaMP 50mM #16_1 06	92	2870.63	865.293	0.969442
101018 ASER GCaMP 50mM #16_1 06	93	2867.81	860.05	0.963567
101018 ASER GCaMP 50mM #16_1 06	94	2861.29	852.198	0.95477
101018 ASER GCaMP 50mM #16_1 06	95	2873.01	866.37	0.970647
101018 ASER GCaMP 50mM #16_1 06	96	2855.45	843.519	0.945047
101018 ASER GCaMP 50mM #16_1 06	97	2855.82	843.718	0.945269
101018 ASER GCaMP 50mM #16_1 06	98	2834.52	824.552	0.923796
101018 ASER GCaMP 50mM #16_1 06	99	2846.28	834.437	0.934871
101018 ASER GCaMP 50mM #16_1 06	100	2850.4	841.237	0.942489
101018 ASER GCaMP 50mM #16_1 06	101	2914.1	870.751	0.975556
101018 ASER GCaMP 50mM #16_1 06	102	3512.9	1469.15	1.64598
101018 ASER GCaMP 50mM #16_1 06	103	4125.88	2090.65	2.34228
101018 ASER GCaMP 50mM #16_1 06	104	4327.12	2285.88	2.56101
101018 ASER GCaMP 50mM #16_1 06	105	4398.19	2353.89	2.63721
101018 ASER GCaMP 50mM #16_1 06	106	4414.79	2376.99	2.66309
101018 ASER GCaMP 50mM #16_1 06	107	4418.51	2373.59	2.65928
101018 ASER GCaMP 50mM #16_1 06	108	4355.28	2320.63	2.59994
101018 ASER GCaMP 50mM #16_1 06	109	4371.69	2344.98	2.62722
101018 ASER GCaMP 50mM #16_1 06	110	4378.37	2341.08	2.62286
101018 ASER GCaMP 50mM #16_1 06	111	4335.77	2301.4	2.5784
101018 ASER GCaMP 50mM #16_1 06	112	4321.45	2277.19	2.55127
101018 ASER GCaMP 50mM #16_1 06	113	4317.93	2232.92	2.50167
101018 ASER GCaMP 50mM #16_1 06	114	4261.79	2166.47	2.42723
101018 ASER GCaMP 50mM #16_1 06	115	4235.46	2100.41	2.35322
101018 ASER GCaMP 50mM #16_1 06	116	4238.03	2092.35	2.34419
101018 ASER GCaMP 50mM #16_1 06	117	4293.74	2187.12	2.45037
101018 ASER GCaMP 50mM #16_1 06	118	4273.56	2208.76	2.47461
101018 ASER GCaMP 50mM #16_1 06	119	4259.61	2204.72	2.47008
101018 ASER GCaMP 50mM #16_1 06	120	4249.99	2205.78	2.47127
101018 ASER GCaMP 50mM #16_1 06	121	4236.37	2193.09	2.45706
101018 ASER GCaMP 50mM #16_1 06	122	4226.2	2201.44	2.46641
101018 ASER GCaMP 50mM #16_1 06	123	4198.73	2160.36	2.42039
101018 ASER GCaMP 50mM #16_1 06	124	4209.65	2180.24	2.44265
101018 ASER GCaMP 50mM #16_1 06	125	4183.6	2136.42	2.39357
101018 ASER GCaMP 50mM #16_1 06	126	4159.37	2133.19	2.38995
101018 ASER GCaMP 50mM #16_1 06	127	4182.34	2140.22	2.39782
101018 ASER GCaMP 50mM #16_1 06	128	4125.92	2095.89	2.34815
101018 ASER GCaMP 50mM #16_1 06	129	4124.64	2085.51	2.33652
101018 ASER GCaMP 50mM #16_1 06	130	3970.68	1933.42	2.16613
101018 ASER GCaMP 50mM #16_1 06	131	4003.47	1951.05	2.18588
101018 ASER GCaMP 50mM #16_1 06	132	3781.71	1741.69	1.95132
101018 ASER GCaMP 50mM #16_1 06	133	3880.84	1847.94	2.07037
101018 ASER GCaMP 50mM #16_1 06	134	3803.83	1772.33	1.98565
101018 ASER GCaMP 50mM #16_1 06	135	3707.89	1679.44	1.88157
101018 ASER GCaMP 50mM #16_1 06	136	3779.33	1751.56	1.96238
101018 ASER GCaMP 50mM #16_1 06	137	3796.26	1771.06	1.98422
101018 ASER GCaMP 50mM #16_1 06	138	3627.94	1605.39	1.79862
101018 ASER GCaMP 50mM #16_1 06	139	3734.37	1704.2	1.90931
101018 ASER GCaMP 50mM #16_1 06	140	3706.19	1686.77	1.8898
101018 ASER GCaMP 50mM #16_1 06	141	3609.04	1590.98	1.78247
101018 ASER GCaMP 50mM #16_1 06	142	3628.64	1601.97	1.79478
101018 ASER GCaMP 50mM #16_1 06	143	3493.69	1470.08	1.64702
101018 ASER GCaMP 50mM #16_1 06	144	3636.87	1616.3	1.81085
101018 ASER GCaMP 50mM #16_1 06	145	3574.5	1546.95	1.73315
101018 ASER GCaMP 50mM #16_1 06	146	3528.63	1498.41	1.67876
101018 ASER GCaMP 50mM #16_1 06	147	3584.99	1552.94	1.73985
101018 ASER GCaMP 50mM #16_1 06	148	3586	1554.88	1.74203
101018 ASER GCaMP 50mM #16_1 06	149	3485.97	1453.82	1.62881
101018 ASER GCaMP 50mM #16_1 06	150	3563.23	1528.94	1.71296
101018 ASER GCaMP 50mM #16_1 06	151	3465.41	1431.6	1.60391
101018 ASER GCaMP 50mM #16_1 06	152	3525.02	1509.1	1.69073
101018 ASER GCaMP 50mM #16_1 06	153	3462.92	1441.75	1.61528
101018 ASER GCaMP 50mM #16_1 06	154	3370.57	1363.62	1.52774
101018 ASER GCaMP 50mM #16_1 06	155	3428.85	1414.2	1.58441
101018 ASER GCaMP 50mM #16_1 06	156	3413.69	1374.23	1.53963
101018 ASER GCaMP 50mM #16_1 06	157	3329.01	1284.01	1.43856
101018 ASER GCaMP 50mM #16_1 06	158	3283.01	1232.84	1.38122
101018 ASER GCaMP 50mM #16_1 06	159	3248.64	1203.01	1.34781
101018 ASER GCaMP 50mM #16_1 06	160	3257.72	1222.1	1.36919
101018 ASER GCaMP 50mM #16_1 06	161	3233.4	1202.1	1.34678
101018 ASER GCaMP 50mM #16_1 06	162	3243.62	1204.95	1.34998
101018 ASER GCaMP 50mM #16_1 06	163	3276.98	1258.59	1.41008
101018 ASER GCaMP 50mM #16_1 06	164	3305.6	1280.66	1.4348
101018 ASER GCaMP 50mM #16_1 06	165	3326.71	1299.6	1.45602
101018 ASER GCaMP 50mM #16_1 06	166	3360.87	1327.76	1.48757
101018 ASER GCaMP 50mM #16_1 06	167	3367.38	1334.89	1.49556
101018 ASER GCaMP 50mM #16_1 06	168	3352.73	1326.42	1.48606
101018 ASER GCaMP 50mM #16_1 06	169	3314.24	1275.61	1.42915
101018 ASER GCaMP 50mM #16_1 06	170	3289.97	1259.07	1.41061
101018 ASER GCaMP 50mM #16_1 06	171	3286.28	1258.57	1.41005
101018 ASER GCaMP 50mM #16_1 06	172	3265.49	1247.09	1.39719
101018 ASER GCaMP 50mM #16_1 06	173	3280.97	1253.35	1.4042
101018 ASER GCaMP 50mM #16_1 06	174	3245.85	1222.68	1.36984
101018 ASER GCaMP 50mM #16_1 06	175	3340.97	1311.09	1.4689
101018 ASER GCaMP 50mM #16_1 06	176	3327.97	1305.35	1.46246
101018 ASER GCaMP 50mM #16_1 06	177	3274.21	1251.58	1.40223
101018 ASER GCaMP 50mM #16_1 06	178	3317.86	1291.67	1.44713
101018 ASER GCaMP 50mM #16_1 06	179	3272.61	1233.59	1.38207
101018 ASER GCaMP 50mM #16_1 06	180	3232.82	1187.91	1.33089
101018 ASER GCaMP 50mM #16_1 06	181	3318.85	1281.87	1.43615
101018 ASER GCaMP 50mM #16_1 06	182	3253.47	1222.61	1.36976
101018 ASER GCaMP 50mM #16_1 06	183	3212.64	1173.79	1.31507
101018 ASER GCaMP 50mM #16_1 06	184	3273.76	1237.41	1.38635
101018 ASER GCaMP 50mM #16_1 06	185	3269.45	1245.55	1.39547
101018 ASER GCaMP 50mM #16_1 06	186	3250.34	1227.6	1.37536
101018 ASER GCaMP 50mM #16_1 06	187	3235.3	1207.26	1.35257
101018 ASER GCaMP 50mM #16_1 06	188	3323.62	1288.44	1.44352
101018 ASER GCaMP 50mM #16_1 06	189	3278.07	1240.39	1.38969
101018 ASER GCaMP 50mM #16_1 06	190	3264.18	1233.52	1.38199
101018 ASER GCaMP 50mM #16_1 06	191	3263.15	1215.19	1.36145
101018 ASER GCaMP 50mM #16_1 06	192	3262.08	1215.47	1.36176
101018 ASER GCaMP 50mM #16_1 06	193	3308.26	1260.15	1.41182
101018 ASER GCaMP 50mM #16_1 06	194	3331.4	1289.86	1.4451
101018 ASER GCaMP 50mM #16_1 06	195	3370.77	1332.67	1.49307
101018 ASER GCaMP 50mM #16_1 06	196	3344.84	1291.23	1.44664
101018 ASER GCaMP 50mM #16_1 06	197	3384.83	1343.2	1.50487
101018 ASER GCaMP 50mM #16_1 06	198	3399.28	1366.87	1.53139
101018 ASER GCaMP 50mM #16_1 06	199	3395.31	1369.77	1.53464
101018 ASER GCaMP 50mM #16_1 06	200	3388.17	1344.51	1.50634
101018 ASER GCaMP 50mM #16_1 06	201	3333.61	1293.74	1.44946
101018 ASER GCaMP 50mM #16_1 06	202	3202.55	1178.23	1.32005
101018 ASER GCaMP 50mM #16_1 06	203	3058.29	1015.13	1.13732
101018 ASER GCaMP 50mM #16_1 06	204	2951.77	915.779	1.026
101018 ASER GCaMP 50mM #16_1 06	205	2866.19	831.637	0.931734
101018 ASER GCaMP 50mM #16_1 06	206	2807.31	790.764	0.885942
101018 ASER GCaMP 50mM #16_1 06	207	2762.01	747.507	0.837478
101018 ASER GCaMP 50mM #16_1 06	208	2737.33	716.799	0.803074
101018 ASER GCaMP 50mM #16_1 06	209	2732.44	704.225	0.788987
101018 ASER GCaMP 50mM #16_1 06	210	2711.63	681.008	0.762975
101018 ASER GCaMP 50mM #16_1 06	211	2714.53	691.115	0.774299
101018 ASER GCaMP 50mM #16_1 06	212	2699.45	670.836	0.751579
101018 ASER GCaMP 50mM #16_1 06	213	2695.6	680.245	0.76212
101018 ASER GCaMP 50mM #16_1 06	214	2700.92	679.904	0.761739
101018 ASER GCaMP 50mM #16_1 06	215	2707.17	678.169	0.759794
101018 ASER GCaMP 50mM #16_1 06	216	2715.75	685.924	0.768482
101018 ASER GCaMP 50mM #16_1 06	217	2701.07	668.483	0.748943
101018 ASER GCaMP 50mM #16_1 06	218	2702.82	649.126	0.727256
101018 ASER GCaMP 50mM #16_1 06	219	2720.97	665.647	0.745765
101018 ASER GCaMP 50mM #16_1 06	220	2735.07	671.829	0.752692
101018 ASER GCaMP 50mM #16_1 06	221	2730.03	656.988	0.736064
101018 ASER GCaMP 50mM #16_1 06	222	2749.13	688.897	0.771813
101018 ASER GCaMP 50mM #16_1 06	223	2735.67	693.622	0.777107
101018 ASER GCaMP 50mM #16_1 06	224	2733.34	686.228	0.768823
101018 ASER GCaMP 50mM #16_1 06	225	2725.93	687.943	0.770745
101018 ASER GCaMP 50mM #16_1 06	226	2733.13	701.271	0.785677
101018 ASER GCaMP 50mM #16_1 06	227	2748.7	723.782	0.810898
101018 ASER GCaMP 50mM #16_1 06	228	2741.06	739.095	0.828053
101018 ASER GCaMP 50mM #16_1 06	229	2750.24	745.623	0.835367
101018 ASER GCaMP 50mM #16_1 06	230	2764.28	765.568	0.857713
101018 ASER GCaMP 50mM #16_1 06	231	2773.83	761.298	0.852929
101018 ASER GCaMP 50mM #16_1 06	232	2790.51	765.428	0.857556
101018 ASER GCaMP 50mM #16_1 06	233	2788.28	756.824	0.847916
101018 ASER GCaMP 50mM #16_1 06	234	2791.16	761.112	0.85272
101018 ASER GCaMP 50mM #16_1 06	235	2810.26	775.648	0.869007
101018 ASER GCaMP 50mM #16_1 06	236	2815.43	768.12	0.860572
101018 ASER GCaMP 50mM #16_1 06	237	2831.96	797.876	0.893909
101018 ASER GCaMP 50mM #16_1 06	238	2848.31	821.557	0.92044
101018 ASER GCaMP 50mM #16_1 06	239	2852.98	822.26	0.921229
101018 ASER GCaMP 50mM #16_1 06	240	2855.09	825.261	0.924591
101018 ASER GCaMP 50mM #16_1 06	241	2856.56	825.547	0.924911
Image Plane	Average Intensity
1	2016.13
2	2006.62
3	2012.31
4	2012.49
5	2005.39
6	1997.36
7	2000.25
8	2013.13
9	2023.08
10	2038.66
11	2064
12	2069.63
13	2048.2
14	2027.92
15	2021.46
16	2016.46
17	2026.54
18	2027.35
19	2024.46
20	2030.9
21	2026.51
22	2027.11
23	2035.01
24	2017.61
25	2016.81
26	2016.25
27	2033.77
28	2022.71
29	2040.1
30	2022.98
31	2025.26
32	2038.99
33	2029.78
34	2030.32
35	2020.85
36	2035.06
37	2047.21
38	2048.63
39	2056.91
40	2060.62
41	2064.52
42	2067.56
43	2077.89
44	2062.91
45	2060.67
46	2050.36
47	2047.01
48	2046
49	2037.7
50	2042.66
51	2038.03
52	2049.17
53	2041.53
54	2034.76
55	2063.2
56	2073.21
57	2082.8
58	2062.63
59	2046.89
60	2017.63
61	2016.92
62	2014.77
63	2013.47
64	2006.3
65	2013.91
66	2010.77
67	2009.82
68	2014.43
69	2008.68
70	2016.49
71	2014.36
72	2004.67
73	2007.97
74	2000.05
75	2006.56
76	2015.43
77	2021.21
78	2019.59
79	2027.03
80	2013.19
81	2014.51
82	2011.24
83	2015.92
84	2018.84
85	2015.83
86	2003.87
87	2006.46
88	2013.62
89	2005.63
90	2004.23
91	2013.75
92	2005.34
93	2007.76
94	2009.09
95	2006.64
96	2011.93
97	2012.1
98	2009.97
99	2011.84
100	2009.17
101	2043.35
102	2043.75
103	2035.23
104	2041.24
105	2044.3
106	2037.8
107	2044.91
108	2034.66
109	2026.72
110	2037.29
111	2034.37
112	2044.27
113	2085.01
114	2095.33
115	2135.05
116	2145.68
117	2106.61
118	2064.79
119	2054.89
120	2044.21
121	2043.28
122	2024.76
123	2038.37
124	2029.41
125	2047.18
126	2026.18
127	2042.13
128	2030.03
129	2039.13
130	2037.26
131	2052.42
132	2040.02
133	2032.9
134	2031.49
135	2028.45
136	2027.77
137	2025.21
138	2022.55
139	2030.17
140	2019.41
141	2018.06
142	2026.67
143	2023.61
144	2020.56
145	2027.54
146	2030.22
147	2032.06
148	2031.12
149	2032.15
150	2034.29
151	2033.81
152	2015.93
153	2021.17
154	2006.96
155	2014.66
156	2039.46
157	2045
158	2050.17
159	2045.63
160	2035.63
161	2031.3
162	2038.67
163	2018.39
164	2024.94
165	2027.11
166	2033.11
167	2032.49
168	2026.31
169	2038.63
170	2030.9
171	2027.71
172	2018.4
173	2027.62
174	2023.17
175	2029.87
176	2022.63
177	2022.62
178	2026.19
179	2039.02
180	2044.91
181	2036.99
182	2030.86
183	2038.85
184	2036.34
185	2023.91
186	2022.74
187	2028.03
188	2035.18
189	2037.68
190	2030.66
191	2047.96
192	2046.61
193	2048.1
194	2041.54
195	2038.1
196	2053.62
197	2041.63
198	2032.4
199	2025.53
200	2043.66
201	2039.87
202	2024.32
203	2043.15
204	2035.99
205	2034.55
206	2016.54
207	2014.5
208	2020.53
209	2028.21
210	2030.62
211	2023.42
212	2028.62
213	2015.35
214	2021.02
215	2029
216	2029.83
217	2032.59
218	2053.7
219	2055.33
220	2063.24
221	2073.04
222	2060.23
223	2042.05
224	2047.12
225	2037.99
226	2031.86
227	2024.92
228	2001.97
229	2004.62
230	1998.71
231	2012.53
232	2025.08
233	2031.46
234	2030.05
235	2034.62
236	2047.31
237	2034.09
238	2026.76
239	2030.72
240	2029.83
241	2031.02
