# Supplementary material for: Molecular encoding and synaptic decoding of context during salt chemotaxis in C. elegans
Source: Nat Commun. 2022 May 27;13:2928. doi: 10.1038/s41467-022-30279-7 (PMC9142520; doi:10.1038/s41467-022-30279-7)
Supplement: Supplementary file 7 — Source Data [file 41467_2022_30279_MOESM7_ESM.zip › Source Data/Imaging/Fig.1/GCaMP2_N2/101018 ASER GCaMP 50mM #17_1 06.xlsx]

## Sheet: Sheet1
Image Name	Frame #	Avgerage Intensity
101018 ASER GCaMP 50mM #17_1 06	1	2588.1	581.118	1.3304
101018 ASER GCaMP 50mM #17_1 06	2	2591.85	579.437	1.32656
101018 ASER GCaMP 50mM #17_1 06	3	2615.27	618.607	1.41623
101018 ASER GCaMP 50mM #17_1 06	4	2577.94	590.062	1.35088
101018 ASER GCaMP 50mM #17_1 06	5	2491.69	499.014	1.14244
101018 ASER GCaMP 50mM #17_1 06	6	2454.55	451.253	1.03309
101018 ASER GCaMP 50mM #17_1 06	7	2430.01	425.84	0.974914
101018 ASER GCaMP 50mM #17_1 06	8	2414.02	408.203	0.934536
101018 ASER GCaMP 50mM #17_1 06	9	2386.75	364.788	0.835143	436.798
101018 ASER GCaMP 50mM #17_1 06	10	2378.85	365.546	0.836877
101018 ASER GCaMP 50mM #17_1 06	11	2391.7	385.084	0.881608
101018 ASER GCaMP 50mM #17_1 06	12	2381.84	384.529	0.880337
101018 ASER GCaMP 50mM #17_1 06	13	2414.41	419.216	0.959749
101018 ASER GCaMP 50mM #17_1 06	14	2408.71	431.252	0.987303
101018 ASER GCaMP 50mM #17_1 06	15	2385.6	408.688	0.935646
101018 ASER GCaMP 50mM #17_1 06	16	2365.96	365.392	0.836525
101018 ASER GCaMP 50mM #17_1 06	17	2360.59	367.577	0.841527
101018 ASER GCaMP 50mM #17_1 06	18	2380.74	380.258	0.870559
101018 ASER GCaMP 50mM #17_1 06	19	2427.45	435.226	0.996403
101018 ASER GCaMP 50mM #17_1 06	20	2451.63	459.031	1.0509
101018 ASER GCaMP 50mM #17_1 06	21	2433.84	439.298	1.00572
101018 ASER GCaMP 50mM #17_1 06	22	2447.38	450.647	1.03171
101018 ASER GCaMP 50mM #17_1 06	23	2484.17	498.249	1.14069
101018 ASER GCaMP 50mM #17_1 06	24	2522.81	543.499	1.24428
101018 ASER GCaMP 50mM #17_1 06	25	2520.3	542.958	1.24304
101018 ASER GCaMP 50mM #17_1 06	26	2496.44	508.534	1.16423
101018 ASER GCaMP 50mM #17_1 06	27	2495.7	515.396	1.17994
101018 ASER GCaMP 50mM #17_1 06	28	2463.57	470.784	1.07781
101018 ASER GCaMP 50mM #17_1 06	29	2460.38	469.419	1.07468
101018 ASER GCaMP 50mM #17_1 06	30	2494.37	495.224	1.13376
101018 ASER GCaMP 50mM #17_1 06	31	2480.9	482.896	1.10554
101018 ASER GCaMP 50mM #17_1 06	32	2497.12	490.051	1.12192
101018 ASER GCaMP 50mM #17_1 06	33	2549.68	541.665	1.24008
101018 ASER GCaMP 50mM #17_1 06	34	2572.06	564.453	1.29225
101018 ASER GCaMP 50mM #17_1 06	35	2517.05	514.119	1.17702
101018 ASER GCaMP 50mM #17_1 06	36	2453.56	456.695	1.04555
101018 ASER GCaMP 50mM #17_1 06	37	2416.85	414.261	0.948404
101018 ASER GCaMP 50mM #17_1 06	38	2390.34	393.968	0.901947
101018 ASER GCaMP 50mM #17_1 06	39	2335.5	348.321	0.797443
101018 ASER GCaMP 50mM #17_1 06	40	2319.96	334.78	0.766441
101018 ASER GCaMP 50mM #17_1 06	41	2311.1	310.911	0.711797
101018 ASER GCaMP 50mM #17_1 06	42	2284.71	304.456	0.697019
101018 ASER GCaMP 50mM #17_1 06	43	2273.84	276.709	0.633494
101018 ASER GCaMP 50mM #17_1 06	44	2285.19	297.11	0.680201
101018 ASER GCaMP 50mM #17_1 06	45	2308	303.926	0.695804
101018 ASER GCaMP 50mM #17_1 06	46	2311.11	317.708	0.727357
101018 ASER GCaMP 50mM #17_1 06	47	2306.9	312.213	0.714777
101018 ASER GCaMP 50mM #17_1 06	48	2312.99	335.017	0.766984
101018 ASER GCaMP 50mM #17_1 06	49	2317.23	330.833	0.757405
101018 ASER GCaMP 50mM #17_1 06	50	2362.99	383.248	0.877403
101018 ASER GCaMP 50mM #17_1 06	51	2445.56	459.486	1.05194
101018 ASER GCaMP 50mM #17_1 06	52	2425.23	437.139	1.00078
101018 ASER GCaMP 50mM #17_1 06	53	2409.72	414.653	0.949304
101018 ASER GCaMP 50mM #17_1 06	54	2371.36	381.191	0.872696
101018 ASER GCaMP 50mM #17_1 06	55	2365.62	362.663	0.830277
101018 ASER GCaMP 50mM #17_1 06	56	2375.02	372.676	0.853202
101018 ASER GCaMP 50mM #17_1 06	57	2420.42	405.152	0.927551
101018 ASER GCaMP 50mM #17_1 06	58	2415.85	401.702	0.919652
101018 ASER GCaMP 50mM #17_1 06	59	2411.58	406.398	0.930404
101018 ASER GCaMP 50mM #17_1 06	60	2442.82	447.106	1.0236
101018 ASER GCaMP 50mM #17_1 06	61	2424.4	436.504	0.999328
101018 ASER GCaMP 50mM #17_1 06	62	2426.7	442.366	1.01275
101018 ASER GCaMP 50mM #17_1 06	63	2417.12	426.242	0.975835
101018 ASER GCaMP 50mM #17_1 06	64	2437.03	451.727	1.03418
101018 ASER GCaMP 50mM #17_1 06	65	2449.77	466.784	1.06865
101018 ASER GCaMP 50mM #17_1 06	66	2471.13	484.817	1.10994
101018 ASER GCaMP 50mM #17_1 06	67	2462.2	456.145	1.04429
101018 ASER GCaMP 50mM #17_1 06	68	2479.14	473.168	1.08327
101018 ASER GCaMP 50mM #17_1 06	69	2457.51	445.046	1.01888
101018 ASER GCaMP 50mM #17_1 06	70	2400.67	381.412	0.873201
101018 ASER GCaMP 50mM #17_1 06	71	2406.38	408.665	0.935595
101018 ASER GCaMP 50mM #17_1 06	72	2399.36	411.765	0.942691
101018 ASER GCaMP 50mM #17_1 06	73	2350.11	375.71	0.860146
101018 ASER GCaMP 50mM #17_1 06	74	2373.16	390.763	0.894608
101018 ASER GCaMP 50mM #17_1 06	75	2412.71	426.475	0.976367
101018 ASER GCaMP 50mM #17_1 06	76	2460.14	458.301	1.04923
101018 ASER GCaMP 50mM #17_1 06	77	2452.57	470.51	1.07718
101018 ASER GCaMP 50mM #17_1 06	78	2468.14	475.884	1.08948
101018 ASER GCaMP 50mM #17_1 06	79	2510.64	515.806	1.18088
101018 ASER GCaMP 50mM #17_1 06	80	2555.3	558.645	1.27896
101018 ASER GCaMP 50mM #17_1 06	81	2545.02	557.064	1.27534
101018 ASER GCaMP 50mM #17_1 06	82	2560.56	567.257	1.29867
101018 ASER GCaMP 50mM #17_1 06	83	2520.47	532.694	1.21954
101018 ASER GCaMP 50mM #17_1 06	84	2500.57	487.3	1.11562
101018 ASER GCaMP 50mM #17_1 06	85	2485.59	487.821	1.11681
101018 ASER GCaMP 50mM #17_1 06	86	2478.82	480.375	1.09977
101018 ASER GCaMP 50mM #17_1 06	87	2423.63	421.645	0.96531
101018 ASER GCaMP 50mM #17_1 06	88	2415.67	430.257	0.985025
101018 ASER GCaMP 50mM #17_1 06	89	2455.87	458.382	1.04941
101018 ASER GCaMP 50mM #17_1 06	90	2481.55	482.26	1.10408
101018 ASER GCaMP 50mM #17_1 06	91	2469.96	459.466	1.0519
101018 ASER GCaMP 50mM #17_1 06	92	2529.33	527.382	1.20738
101018 ASER GCaMP 50mM #17_1 06	93	2619.31	599.377	1.37221
101018 ASER GCaMP 50mM #17_1 06	94	2546.02	532.784	1.21975
101018 ASER GCaMP 50mM #17_1 06	95	2517.16	514.013	1.17678
101018 ASER GCaMP 50mM #17_1 06	96	2467.05	461.637	1.05687
101018 ASER GCaMP 50mM #17_1 06	97	2449.41	450.385	1.03111
101018 ASER GCaMP 50mM #17_1 06	98	2437.58	436.135	0.998483
101018 ASER GCaMP 50mM #17_1 06	99	2454.17	437.652	1.00196
101018 ASER GCaMP 50mM #17_1 06	100	2479.01	474.041	1.08526
101018 ASER GCaMP 50mM #17_1 06	101	2582.51	575.579	1.31772
101018 ASER GCaMP 50mM #17_1 06	102	2894.59	877.158	2.00816
101018 ASER GCaMP 50mM #17_1 06	103	2929.06	940.872	2.15402
101018 ASER GCaMP 50mM #17_1 06	104	2900.5	905.661	2.07341
101018 ASER GCaMP 50mM #17_1 06	105	2898.62	914.402	2.09342
101018 ASER GCaMP 50mM #17_1 06	106	2886.9	908.237	2.07931
101018 ASER GCaMP 50mM #17_1 06	107	2907.5	921.634	2.10998
101018 ASER GCaMP 50mM #17_1 06	108	2903.76	916.316	2.0978
101018 ASER GCaMP 50mM #17_1 06	109	2863.08	868.356	1.988
101018 ASER GCaMP 50mM #17_1 06	110	2863.44	847.895	1.94116
101018 ASER GCaMP 50mM #17_1 06	111	2849.52	850.253	1.94656
101018 ASER GCaMP 50mM #17_1 06	112	2863.07	844.012	1.93227
101018 ASER GCaMP 50mM #17_1 06	113	2864.72	853.242	1.9534
101018 ASER GCaMP 50mM #17_1 06	114	2860.81	849.526	1.9449
101018 ASER GCaMP 50mM #17_1 06	115	2845.74	847.005	1.93912
101018 ASER GCaMP 50mM #17_1 06	116	2834.23	810.991	1.85668
101018 ASER GCaMP 50mM #17_1 06	117	2814.69	802.542	1.83733
101018 ASER GCaMP 50mM #17_1 06	118	2796.45	785.167	1.79755
101018 ASER GCaMP 50mM #17_1 06	119	2797.63	808.231	1.85036
101018 ASER GCaMP 50mM #17_1 06	120	2782.72	791.97	1.81313
101018 ASER GCaMP 50mM #17_1 06	121	2782.57	795.113	1.82032
101018 ASER GCaMP 50mM #17_1 06	122	2775.71	787.016	1.80179
101018 ASER GCaMP 50mM #17_1 06	123	2772.75	781.258	1.7886
101018 ASER GCaMP 50mM #17_1 06	124	2725.87	724.796	1.65934
101018 ASER GCaMP 50mM #17_1 06	125	2740.99	739.289	1.69252
101018 ASER GCaMP 50mM #17_1 06	126	2745.8	766.169	1.75406
101018 ASER GCaMP 50mM #17_1 06	127	2727.91	732.509	1.677
101018 ASER GCaMP 50mM #17_1 06	128	2726.67	723.697	1.65683
101018 ASER GCaMP 50mM #17_1 06	129	2754.77	761.682	1.74379
101018 ASER GCaMP 50mM #17_1 06	130	2749.59	754.682	1.72776
101018 ASER GCaMP 50mM #17_1 06	131	2726.01	731.946	1.67571
101018 ASER GCaMP 50mM #17_1 06	132	2717.43	728.021	1.66672
101018 ASER GCaMP 50mM #17_1 06	133	2706.07	713.394	1.63324
101018 ASER GCaMP 50mM #17_1 06	134	2692.14	705.114	1.61428
101018 ASER GCaMP 50mM #17_1 06	135	2690.35	699.048	1.60039
101018 ASER GCaMP 50mM #17_1 06	136	2692.79	696.196	1.59386
101018 ASER GCaMP 50mM #17_1 06	137	2671.24	670.848	1.53583
101018 ASER GCaMP 50mM #17_1 06	138	2676.61	682.328	1.56211
101018 ASER GCaMP 50mM #17_1 06	139	2678.7	680.307	1.55749
101018 ASER GCaMP 50mM #17_1 06	140	2713.62	706.53	1.61752
101018 ASER GCaMP 50mM #17_1 06	141	2696.53	680.886	1.55881
101018 ASER GCaMP 50mM #17_1 06	142	2691.8	688.254	1.57568
101018 ASER GCaMP 50mM #17_1 06	143	2699.98	694.09	1.58904
101018 ASER GCaMP 50mM #17_1 06	144	2693.99	683.153	1.564
101018 ASER GCaMP 50mM #17_1 06	145	2695.56	688.094	1.57531
101018 ASER GCaMP 50mM #17_1 06	146	2680.92	671.045	1.53628
101018 ASER GCaMP 50mM #17_1 06	147	2678.66	673.758	1.5425
101018 ASER GCaMP 50mM #17_1 06	148	2686.58	683.112	1.56391
101018 ASER GCaMP 50mM #17_1 06	149	2695.84	691.675	1.58351
101018 ASER GCaMP 50mM #17_1 06	150	2678.57	684.819	1.56782
101018 ASER GCaMP 50mM #17_1 06	151	2666.74	683.569	1.56496
101018 ASER GCaMP 50mM #17_1 06	152	2670.46	670.907	1.53597
101018 ASER GCaMP 50mM #17_1 06	153	2664.93	667.362	1.52785
101018 ASER GCaMP 50mM #17_1 06	154	2667.23	676.945	1.54979
101018 ASER GCaMP 50mM #17_1 06	155	2662.91	666.304	1.52543
101018 ASER GCaMP 50mM #17_1 06	156	2669.46	676.997	1.54991
101018 ASER GCaMP 50mM #17_1 06	157	2672.53	675.483	1.54644
101018 ASER GCaMP 50mM #17_1 06	158	2689.48	691.96	1.58417
101018 ASER GCaMP 50mM #17_1 06	159	2676.79	686.223	1.57103
101018 ASER GCaMP 50mM #17_1 06	160	2643.31	654.821	1.49914
101018 ASER GCaMP 50mM #17_1 06	161	2620.61	623.828	1.42819
101018 ASER GCaMP 50mM #17_1 06	162	2616.97	618.354	1.41565
101018 ASER GCaMP 50mM #17_1 06	163	2637.44	638.333	1.46139
101018 ASER GCaMP 50mM #17_1 06	164	2631.45	630.05	1.44243
101018 ASER GCaMP 50mM #17_1 06	165	2633.39	645.647	1.47814
101018 ASER GCaMP 50mM #17_1 06	166	2639.85	631.161	1.44497
101018 ASER GCaMP 50mM #17_1 06	167	2644.27	637.283	1.45899
101018 ASER GCaMP 50mM #17_1 06	168	2637.64	645.089	1.47686
101018 ASER GCaMP 50mM #17_1 06	169	2631.05	630.742	1.44401
101018 ASER GCaMP 50mM #17_1 06	170	2634.64	632.607	1.44828
101018 ASER GCaMP 50mM #17_1 06	171	2626.78	631.116	1.44487
101018 ASER GCaMP 50mM #17_1 06	172	2625.76	631.301	1.44529
101018 ASER GCaMP 50mM #17_1 06	173	2626.28	642.301	1.47048
101018 ASER GCaMP 50mM #17_1 06	174	2598.97	620.889	1.42146
101018 ASER GCaMP 50mM #17_1 06	175	2603.22	617.275	1.41318
101018 ASER GCaMP 50mM #17_1 06	176	2617.29	627.233	1.43598
101018 ASER GCaMP 50mM #17_1 06	177	2610.81	619.802	1.41897
101018 ASER GCaMP 50mM #17_1 06	178	2620.39	645.948	1.47883
101018 ASER GCaMP 50mM #17_1 06	179	2618.34	638.763	1.46238
101018 ASER GCaMP 50mM #17_1 06	180	2614.83	644.713	1.476
101018 ASER GCaMP 50mM #17_1 06	181	2612.14	632.01	1.44692
101018 ASER GCaMP 50mM #17_1 06	182	2611.07	642.738	1.47148
101018 ASER GCaMP 50mM #17_1 06	183	2614.2	638.982	1.46288
101018 ASER GCaMP 50mM #17_1 06	184	2595.88	611.555	1.40009
101018 ASER GCaMP 50mM #17_1 06	185	2598.76	635.116	1.45403
101018 ASER GCaMP 50mM #17_1 06	186	2595.52	620.102	1.41965
101018 ASER GCaMP 50mM #17_1 06	187	2614.95	641.12	1.46777
101018 ASER GCaMP 50mM #17_1 06	188	2631.3	661.179	1.5137
101018 ASER GCaMP 50mM #17_1 06	189	2632.86	657.45	1.50516
101018 ASER GCaMP 50mM #17_1 06	190	2619.53	648.417	1.48448
101018 ASER GCaMP 50mM #17_1 06	191	2622.24	641.925	1.46962
101018 ASER GCaMP 50mM #17_1 06	192	2625.74	648.197	1.48398
101018 ASER GCaMP 50mM #17_1 06	193	2656.59	686.582	1.57185
101018 ASER GCaMP 50mM #17_1 06	194	2638.87	648.774	1.4853
101018 ASER GCaMP 50mM #17_1 06	195	2612.66	644.793	1.47618
101018 ASER GCaMP 50mM #17_1 06	196	2586.1	610.153	1.39688
101018 ASER GCaMP 50mM #17_1 06	197	2573.7	599.608	1.37274
101018 ASER GCaMP 50mM #17_1 06	198	2593.64	611.875	1.40082
101018 ASER GCaMP 50mM #17_1 06	199	2600.66	627.528	1.43666
101018 ASER GCaMP 50mM #17_1 06	200	2596.36	618.661	1.41636
101018 ASER GCaMP 50mM #17_1 06	201	2570.35	614.229	1.40621
101018 ASER GCaMP 50mM #17_1 06	202	2469.21	481.97	1.10342
101018 ASER GCaMP 50mM #17_1 06	203	2373.46	371.457	0.850409
101018 ASER GCaMP 50mM #17_1 06	204	2307.59	299.822	0.686409
101018 ASER GCaMP 50mM #17_1 06	205	2255.19	258.087	0.590862
101018 ASER GCaMP 50mM #17_1 06	206	2230.51	237.1	0.542815
101018 ASER GCaMP 50mM #17_1 06	207	2236.84	249.339	0.570833
101018 ASER GCaMP 50mM #17_1 06	208	2231.48	255.107	0.584039
101018 ASER GCaMP 50mM #17_1 06	209	2223.72	237.91	0.544669
101018 ASER GCaMP 50mM #17_1 06	210	2218.35	236.777	0.542074
101018 ASER GCaMP 50mM #17_1 06	211	2234.25	243.167	0.556705
101018 ASER GCaMP 50mM #17_1 06	212	2238.15	258.214	0.591152
101018 ASER GCaMP 50mM #17_1 06	213	2247.86	271.156	0.620782
101018 ASER GCaMP 50mM #17_1 06	214	2246.79	269.615	0.617254
101018 ASER GCaMP 50mM #17_1 06	215	2263.76	266.205	0.609448
101018 ASER GCaMP 50mM #17_1 06	216	2255.91	258.625	0.592094
101018 ASER GCaMP 50mM #17_1 06	217	2268.77	298.307	0.68294
101018 ASER GCaMP 50mM #17_1 06	218	2252.84	279.439	0.639745
101018 ASER GCaMP 50mM #17_1 06	219	2255.21	267.727	0.612931
101018 ASER GCaMP 50mM #17_1 06	220	2257.98	284.419	0.651147
101018 ASER GCaMP 50mM #17_1 06	221	2266.34	290.471	0.665001
101018 ASER GCaMP 50mM #17_1 06	222	2271.51	292.611	0.669901
101018 ASER GCaMP 50mM #17_1 06	223	2275.39	291.926	0.668332
101018 ASER GCaMP 50mM #17_1 06	224	2271.6	293.38	0.671662
101018 ASER GCaMP 50mM #17_1 06	225	2281.14	294.8	0.674912
101018 ASER GCaMP 50mM #17_1 06	226	2296.13	327.131	0.748931
101018 ASER GCaMP 50mM #17_1 06	227	2287.02	301.228	0.689629
101018 ASER GCaMP 50mM #17_1 06	228	2302.58	317.664	0.727256
101018 ASER GCaMP 50mM #17_1 06	229	2300	310.927	0.711834
101018 ASER GCaMP 50mM #17_1 06	230	2291.36	298.602	0.683616
101018 ASER GCaMP 50mM #17_1 06	231	2300.28	305.838	0.700183
101018 ASER GCaMP 50mM #17_1 06	232	2297.53	297.267	0.680559
101018 ASER GCaMP 50mM #17_1 06	233	2298.64	285.117	0.652745
101018 ASER GCaMP 50mM #17_1 06	234	2307.04	298.044	0.682339
101018 ASER GCaMP 50mM #17_1 06	235	2302.67	279.412	0.639683
101018 ASER GCaMP 50mM #17_1 06	236	2311.99	305.349	0.699064
101018 ASER GCaMP 50mM #17_1 06	237	2328.13	317.039	0.725826
101018 ASER GCaMP 50mM #17_1 06	238	2323.29	309.025	0.70748
101018 ASER GCaMP 50mM #17_1 06	239	2331.95	318.641	0.729494
101018 ASER GCaMP 50mM #17_1 06	240	2309.98	300.157	0.687177
101018 ASER GCaMP 50mM #17_1 06	241	2308.91	306.726	0.702215
Calibrations:
X:	1	Y:	1	Units:	pixel	Gray Units:
Image Plane	Average Intensity
1	2006.98
2	2012.41
3	1996.67
4	1987.88
5	1992.67
6	2003.3
7	2004.17
8	2005.81
9	2021.97
10	2013.3
11	2006.62
12	1997.31
13	1995.19
14	1977.46
15	1976.91
16	2000.57
17	1993.02
18	2000.49
19	1992.23
20	1992.59
21	1994.54
22	1996.73
23	1985.92
24	1979.31
25	1977.34
26	1987.9
27	1980.3
28	1992.78
29	1990.96
30	1999.14
31	1998.01
32	2007.07
33	2008.02
34	2007.61
35	2002.93
36	1996.87
37	2002.59
38	1996.37
39	1987.17
40	1985.19
41	2000.19
42	1980.25
43	1997.13
44	1988.08
45	2004.08
46	1993.41
47	1994.69
48	1977.98
49	1986.4
50	1979.75
51	1986.07
52	1988.09
53	1995.06
54	1990.17
55	2002.96
56	2002.34
57	2015.27
58	2014.15
59	2005.18
60	1995.72
61	1987.9
62	1984.33
63	1990.88
64	1985.3
65	1982.99
66	1986.31
67	2006.06
68	2005.97
69	2012.46
70	2019.25
71	1997.72
72	1987.59
73	1974.4
74	1982.4
75	1986.23
76	2001.84
77	1982.06
78	1992.26
79	1994.83
80	1996.65
81	1987.96
82	1993.3
83	1987.78
84	2013.27
85	1997.77
86	1998.45
87	2001.98
88	1985.42
89	1997.49
90	1999.29
91	2010.5
92	2001.95
93	2019.93
94	2013.24
95	2003.14
96	2005.41
97	1999.02
98	2001.45
99	2016.51
100	2004.97
101	2006.93
102	2017.43
103	1988.19
104	1994.84
105	1984.22
106	1978.67
107	1985.87
108	1987.45
109	1994.72
110	2015.55
111	1999.27
112	2019.06
113	2011.48
114	2011.29
115	1998.73
116	2023.24
117	2012.15
118	2011.28
119	1989.4
120	1990.75
121	1987.46
122	1988.69
123	1991.49
124	2001.07
125	2001.7
126	1979.63
127	1995.4
128	2002.98
129	1993.09
130	1994.91
131	1994.06
132	1989.4
133	1992.68
134	1987.02
135	1991.3
136	1996.59
137	2000.39
138	1994.29
139	1998.4
140	2007.09
141	2015.65
142	2003.54
143	2005.89
144	2010.83
145	2007.46
146	2009.88
147	2004.9
148	2003.46
149	2004.16
150	1993.75
151	1983.17
152	1999.56
153	1997.56
154	1990.28
155	1996.61
156	1992.46
157	1997.05
158	1997.52
159	1990.56
160	1988.48
161	1996.79
162	1998.62
163	1999.11
164	2001.4
165	1987.75
166	2008.69
167	2006.99
168	1992.55
169	2000.31
170	2002.04
171	1995.66
172	1994.46
173	1983.98
174	1978.09
175	1985.94
176	1990.06
177	1991.01
178	1974.44
179	1979.58
180	1970.12
181	1980.13
182	1968.33
183	1975.22
184	1984.33
185	1963.64
186	1975.42
187	1973.83
188	1970.12
189	1975.41
190	1971.11
191	1980.32
192	1977.55
193	1970.01
194	1990.1
195	1967.87
196	1975.95
197	1974.09
198	1981.76
199	1973.13
200	1977.7
201	1956.12
202	1987.24
203	2002
204	2007.77
205	1997.1
206	1993.41
207	1987.5
208	1976.37
209	1985.81
210	1981.58
211	1991.08
212	1979.94
213	1976.7
214	1977.17
215	1997.55
216	1997.29
217	1970.46
218	1973.41
219	1987.48
220	1973.56
221	1975.87
222	1978.9
223	1983.46
224	1978.22
225	1986.34
226	1969
227	1985.8
228	1984.92
229	1989.07
230	1992.76
231	1994.44
232	2000.26
233	2013.52
234	2009
235	2023.25
236	2006.64
237	2011.09
238	2014.27
239	2013.31
240	2009.83
241	2002.19
