# Supplementary material for: Molecular encoding and synaptic decoding of context during salt chemotaxis in C. elegans
Source: Nat Commun. 2022 May 27;13:2928. doi: 10.1038/s41467-022-30279-7 (PMC9142520; doi:10.1038/s41467-022-30279-7)
Supplement: Supplementary file 7 — Source Data [file 41467_2022_30279_MOESM7_ESM.zip › Source Data/Imaging/Fig.1/GCaMP2_N2/101018 ASER GCaMP 50mM #18_1 06.xlsx]

## Sheet: Sheet1
Image Name	Frame #	Avgerage Intensity
101018 ASER GCaMP 50mM #18_1 06	1	2203.33	232.791	0.941766
101018 ASER GCaMP 50mM #18_1 06	2	2220.64	252.848	1.02291
101018 ASER GCaMP 50mM #18_1 06	3	2215.75	261.268	1.05697
101018 ASER GCaMP 50mM #18_1 06	4	2203.75	236.942	0.958559
101018 ASER GCaMP 50mM #18_1 06	5	2186.41	222.847	0.90154
101018 ASER GCaMP 50mM #18_1 06	6	2188.13	226.527	0.916424
101018 ASER GCaMP 50mM #18_1 06	7	2177.95	217.65	0.880512
101018 ASER GCaMP 50mM #18_1 06	8	2184.56	227.795	0.921555
101018 ASER GCaMP 50mM #18_1 06	9	2184.7	212.534	0.859817	247.185
101018 ASER GCaMP 50mM #18_1 06	10	2183.32	221.899	0.897702
101018 ASER GCaMP 50mM #18_1 06	11	2183.64	218.385	0.883488
101018 ASER GCaMP 50mM #18_1 06	12	2183.04	218.96	0.885814
101018 ASER GCaMP 50mM #18_1 06	13	2183.96	218.073	0.882223
101018 ASER GCaMP 50mM #18_1 06	14	2195.46	241.287	0.976136
101018 ASER GCaMP 50mM #18_1 06	15	2205.58	253.098	1.02392
101018 ASER GCaMP 50mM #18_1 06	16	2210.36	253.951	1.02737
101018 ASER GCaMP 50mM #18_1 06	17	2210.5	257.318	1.04099
101018 ASER GCaMP 50mM #18_1 06	18	2200.29	247.115	0.999716
101018 ASER GCaMP 50mM #18_1 06	19	2211.13	254.123	1.02807
101018 ASER GCaMP 50mM #18_1 06	20	2224.35	268.492	1.0862
101018 ASER GCaMP 50mM #18_1 06	21	2201.77	234.73	0.949611
101018 ASER GCaMP 50mM #18_1 06	22	2212.53	253.564	1.02581
101018 ASER GCaMP 50mM #18_1 06	23	2226.38	263.572	1.06629
101018 ASER GCaMP 50mM #18_1 06	24	2241.55	282.956	1.14471
101018 ASER GCaMP 50mM #18_1 06	25	2243.68	277.161	1.12127
101018 ASER GCaMP 50mM #18_1 06	26	2237.69	277.347	1.12202
101018 ASER GCaMP 50mM #18_1 06	27	2214.48	252.468	1.02137
101018 ASER GCaMP 50mM #18_1 06	28	2200.65	236.674	0.957476
101018 ASER GCaMP 50mM #18_1 06	29	2180.34	230.54	0.932662
101018 ASER GCaMP 50mM #18_1 06	30	2175.13	215.175	0.870502
101018 ASER GCaMP 50mM #18_1 06	31	2184.88	226.542	0.916486
101018 ASER GCaMP 50mM #18_1 06	32	2187.11	228.284	0.923534
101018 ASER GCaMP 50mM #18_1 06	33	2178.76	213.938	0.865495
101018 ASER GCaMP 50mM #18_1 06	34	2180.46	214.956	0.869613
101018 ASER GCaMP 50mM #18_1 06	35	2209.92	241.597	0.977394
101018 ASER GCaMP 50mM #18_1 06	36	2220.68	259.562	1.05007
101018 ASER GCaMP 50mM #18_1 06	37	2217.41	256.51	1.03772
101018 ASER GCaMP 50mM #18_1 06	38	2214.94	249.882	1.01091
101018 ASER GCaMP 50mM #18_1 06	39	2211.1	251.17	1.01612
101018 ASER GCaMP 50mM #18_1 06	40	2204.91	236.981	0.95872
101018 ASER GCaMP 50mM #18_1 06	41	2209.12	245.272	0.992259
101018 ASER GCaMP 50mM #18_1 06	42	2199.05	240.268	0.972017
101018 ASER GCaMP 50mM #18_1 06	43	2185.82	232.226	0.939483
101018 ASER GCaMP 50mM #18_1 06	44	2190.62	234.193	0.94744
101018 ASER GCaMP 50mM #18_1 06	45	2189.53	232.642	0.941164
101018 ASER GCaMP 50mM #18_1 06	46	2198.73	229.236	0.927386
101018 ASER GCaMP 50mM #18_1 06	47	2193.35	224.745	0.909217
101018 ASER GCaMP 50mM #18_1 06	48	2194.04	221.686	0.896841
101018 ASER GCaMP 50mM #18_1 06	49	2193.19	227.825	0.921675
101018 ASER GCaMP 50mM #18_1 06	50	2193.7	234.242	0.947638
101018 ASER GCaMP 50mM #18_1 06	51	2196.39	228.837	0.925772
101018 ASER GCaMP 50mM #18_1 06	52	2205.35	237.126	0.959303
101018 ASER GCaMP 50mM #18_1 06	53	2217.16	255.679	1.03436
101018 ASER GCaMP 50mM #18_1 06	54	2212.06	254.822	1.03089
101018 ASER GCaMP 50mM #18_1 06	55	2218.19	256.046	1.03585
101018 ASER GCaMP 50mM #18_1 06	56	2210.86	237.366	0.960274
101018 ASER GCaMP 50mM #18_1 06	57	2197.49	225.387	0.911812
101018 ASER GCaMP 50mM #18_1 06	58	2191.03	226.196	0.915087
101018 ASER GCaMP 50mM #18_1 06	59	2185.77	222.251	0.899125
101018 ASER GCaMP 50mM #18_1 06	60	2186.9	223.656	0.904812
101018 ASER GCaMP 50mM #18_1 06	61	2187.28	225.629	0.912792
101018 ASER GCaMP 50mM #18_1 06	62	2186.25	223.092	0.90253
101018 ASER GCaMP 50mM #18_1 06	63	2167.19	207.286	0.838587
101018 ASER GCaMP 50mM #18_1 06	64	2182.5	212.648	0.860279
101018 ASER GCaMP 50mM #18_1 06	65	2194.24	228.946	0.926212
101018 ASER GCaMP 50mM #18_1 06	66	2178.69	216.139	0.874399
101018 ASER GCaMP 50mM #18_1 06	67	2175.75	209.132	0.846052
101018 ASER GCaMP 50mM #18_1 06	68	2176.06	221.942	0.897879
101018 ASER GCaMP 50mM #18_1 06	69	2184.4	226.07	0.914578
101018 ASER GCaMP 50mM #18_1 06	70	2181.41	225.714	0.913138
101018 ASER GCaMP 50mM #18_1 06	71	2179.66	218.866	0.885434
101018 ASER GCaMP 50mM #18_1 06	72	2172.41	204.483	0.827247
101018 ASER GCaMP 50mM #18_1 06	73	2173.59	203.359	0.822699
101018 ASER GCaMP 50mM #18_1 06	74	2171.44	206.127	0.833898
101018 ASER GCaMP 50mM #18_1 06	75	2171.01	209.61	0.847989
101018 ASER GCaMP 50mM #18_1 06	76	2166.45	207.361	0.838889
101018 ASER GCaMP 50mM #18_1 06	77	2172.33	221.029	0.894181
101018 ASER GCaMP 50mM #18_1 06	78	2173.78	214.642	0.868344
101018 ASER GCaMP 50mM #18_1 06	79	2175.46	211.279	0.854741
101018 ASER GCaMP 50mM #18_1 06	80	2176.75	212.233	0.858597
101018 ASER GCaMP 50mM #18_1 06	81	2180.11	213.822	0.865028
101018 ASER GCaMP 50mM #18_1 06	82	2178.13	225.362	0.911713
101018 ASER GCaMP 50mM #18_1 06	83	2188.25	225.837	0.913633
101018 ASER GCaMP 50mM #18_1 06	84	2187.02	217.516	0.879972
101018 ASER GCaMP 50mM #18_1 06	85	2187.92	225.354	0.911682
101018 ASER GCaMP 50mM #18_1 06	86	2175.38	215.149	0.870395
101018 ASER GCaMP 50mM #18_1 06	87	2172.72	210.601	0.851997
101018 ASER GCaMP 50mM #18_1 06	88	2185.17	217.683	0.880645
101018 ASER GCaMP 50mM #18_1 06	89	2189.39	233.566	0.944904
101018 ASER GCaMP 50mM #18_1 06	90	2185.02	232.32	0.939861
101018 ASER GCaMP 50mM #18_1 06	91	2193.13	226.235	0.915246
101018 ASER GCaMP 50mM #18_1 06	92	2186.78	229.662	0.929108
101018 ASER GCaMP 50mM #18_1 06	93	2192.24	216.1	0.874241
101018 ASER GCaMP 50mM #18_1 06	94	2184.77	219.674	0.888703
101018 ASER GCaMP 50mM #18_1 06	95	2185.34	221.038	0.894221
101018 ASER GCaMP 50mM #18_1 06	96	2175.93	210.013	0.849616
101018 ASER GCaMP 50mM #18_1 06	97	2178.42	204.18	0.82602
101018 ASER GCaMP 50mM #18_1 06	98	2187.13	219.516	0.888063
101018 ASER GCaMP 50mM #18_1 06	99	2193.08	217.828	0.881232
101018 ASER GCaMP 50mM #18_1 06	100	2197.72	232.668	0.941272
101018 ASER GCaMP 50mM #18_1 06	101	2224.52	266.434	1.07787
101018 ASER GCaMP 50mM #18_1 06	102	2489.28	517.083	2.09188
101018 ASER GCaMP 50mM #18_1 06	103	2618.39	650.011	2.62965
101018 ASER GCaMP 50mM #18_1 06	104	2625.52	661.424	2.67582
101018 ASER GCaMP 50mM #18_1 06	105	2636.43	671.589	2.71694
101018 ASER GCaMP 50mM #18_1 06	106	2607.45	636.75	2.576
101018 ASER GCaMP 50mM #18_1 06	107	2606.19	636.696	2.57579
101018 ASER GCaMP 50mM #18_1 06	108	2595.19	637.321	2.57831
101018 ASER GCaMP 50mM #18_1 06	109	2583.48	617.748	2.49913
101018 ASER GCaMP 50mM #18_1 06	110	2576.24	603.063	2.43972
101018 ASER GCaMP 50mM #18_1 06	111	2574.24	610.968	2.4717
101018 ASER GCaMP 50mM #18_1 06	112	2554.47	580.487	2.34839
101018 ASER GCaMP 50mM #18_1 06	113	2546.77	574.529	2.32428
101018 ASER GCaMP 50mM #18_1 06	114	2539.56	568.804	2.30112
101018 ASER GCaMP 50mM #18_1 06	115	2547.85	574.16	2.32279
101018 ASER GCaMP 50mM #18_1 06	116	2531.96	553.974	2.24113
101018 ASER GCaMP 50mM #18_1 06	117	2532.44	562.913	2.27729
101018 ASER GCaMP 50mM #18_1 06	118	2518.04	546.547	2.21108
101018 ASER GCaMP 50mM #18_1 06	119	2516.77	538.077	2.17682
101018 ASER GCaMP 50mM #18_1 06	120	2518.41	551.099	2.2295
101018 ASER GCaMP 50mM #18_1 06	121	2493.37	526.466	2.12984
101018 ASER GCaMP 50mM #18_1 06	122	2492.88	524.815	2.12316
101018 ASER GCaMP 50mM #18_1 06	123	2484.51	511.101	2.06768
101018 ASER GCaMP 50mM #18_1 06	124	2488.8	513.189	2.07613
101018 ASER GCaMP 50mM #18_1 06	125	2465.51	496.853	2.01004
101018 ASER GCaMP 50mM #18_1 06	126	2481.52	522.223	2.11268
101018 ASER GCaMP 50mM #18_1 06	127	2464.24	502.573	2.03318
101018 ASER GCaMP 50mM #18_1 06	128	2460.46	498.578	2.01702
101018 ASER GCaMP 50mM #18_1 06	129	2448.43	485.192	1.96287
101018 ASER GCaMP 50mM #18_1 06	130	2422.63	456.168	1.84545
101018 ASER GCaMP 50mM #18_1 06	131	2428.95	461.254	1.86603
101018 ASER GCaMP 50mM #18_1 06	132	2403.97	434.828	1.75912
101018 ASER GCaMP 50mM #18_1 06	133	2432.14	457.989	1.85282
101018 ASER GCaMP 50mM #18_1 06	134	2443.53	460.987	1.86495
101018 ASER GCaMP 50mM #18_1 06	135	2438.67	462.105	1.86947
101018 ASER GCaMP 50mM #18_1 06	136	2417.24	447.163	1.80902
101018 ASER GCaMP 50mM #18_1 06	137	2423.78	449.681	1.81921
101018 ASER GCaMP 50mM #18_1 06	138	2422.57	458.208	1.8537
101018 ASER GCaMP 50mM #18_1 06	139	2429.1	450.303	1.82172
101018 ASER GCaMP 50mM #18_1 06	140	2433.42	465.9	1.88482
101018 ASER GCaMP 50mM #18_1 06	141	2363.66	391.185	1.58256
101018 ASER GCaMP 50mM #18_1 06	142	2318.25	350.01	1.41598
101018 ASER GCaMP 50mM #18_1 06	143	2375.88	408.969	1.6545
101018 ASER GCaMP 50mM #18_1 06	144	2393.68	428.474	1.73341
101018 ASER GCaMP 50mM #18_1 06	145	2316.75	364.145	1.47317
101018 ASER GCaMP 50mM #18_1 06	146	2367.75	405.524	1.64057
101018 ASER GCaMP 50mM #18_1 06	147	2405.26	437.47	1.76981
101018 ASER GCaMP 50mM #18_1 06	148	2398.25	434.977	1.75972
101018 ASER GCaMP 50mM #18_1 06	149	2335.56	365.956	1.48049
101018 ASER GCaMP 50mM #18_1 06	150	2383.47	423.421	1.71297
101018 ASER GCaMP 50mM #18_1 06	151	2389.54	429.275	1.73665
101018 ASER GCaMP 50mM #18_1 06	152	2395.99	435.129	1.76034
101018 ASER GCaMP 50mM #18_1 06	153	2393.37	441.229	1.78501
101018 ASER GCaMP 50mM #18_1 06	154	2387.37	430.802	1.74283
101018 ASER GCaMP 50mM #18_1 06	155	2392.88	420.199	1.69993
101018 ASER GCaMP 50mM #18_1 06	156	2385.36	412.223	1.66767
101018 ASER GCaMP 50mM #18_1 06	157	2344.5	377.298	1.52638
101018 ASER GCaMP 50mM #18_1 06	158	2364.19	399.073	1.61447
101018 ASER GCaMP 50mM #18_1 06	159	2380.4	416.329	1.68428
101018 ASER GCaMP 50mM #18_1 06	160	2398.42	436.411	1.76552
101018 ASER GCaMP 50mM #18_1 06	161	2405.64	437.124	1.7684
101018 ASER GCaMP 50mM #18_1 06	162	2401.23	437.874	1.77144
101018 ASER GCaMP 50mM #18_1 06	163	2394.21	427.613	1.72993
101018 ASER GCaMP 50mM #18_1 06	164	2353.04	385.004	1.55755
101018 ASER GCaMP 50mM #18_1 06	165	2319.25	349.868	1.41541
101018 ASER GCaMP 50mM #18_1 06	166	2352.15	376.696	1.52394
101018 ASER GCaMP 50mM #18_1 06	167	2357	385.094	1.55792
101018 ASER GCaMP 50mM #18_1 06	168	2347.04	369.933	1.49658
101018 ASER GCaMP 50mM #18_1 06	169	2347.02	382.36	1.54686
101018 ASER GCaMP 50mM #18_1 06	170	2362.25	397.527	1.60822
101018 ASER GCaMP 50mM #18_1 06	171	2378.16	401.688	1.62505
101018 ASER GCaMP 50mM #18_1 06	172	2360.96	394.52	1.59605
101018 ASER GCaMP 50mM #18_1 06	173	2309.36	342.165	1.38424
101018 ASER GCaMP 50mM #18_1 06	174	2356.64	382.916	1.5491
101018 ASER GCaMP 50mM #18_1 06	175	2370.22	406.305	1.64372
101018 ASER GCaMP 50mM #18_1 06	176	2360.99	394.663	1.59663
101018 ASER GCaMP 50mM #18_1 06	177	2355.21	388.673	1.5724
101018 ASER GCaMP 50mM #18_1 06	178	2356.15	391.262	1.58287
101018 ASER GCaMP 50mM #18_1 06	179	2359.15	394.373	1.59545
101018 ASER GCaMP 50mM #18_1 06	180	2353.25	383.764	1.55254
101018 ASER GCaMP 50mM #18_1 06	181	2343.46	375.001	1.51708
101018 ASER GCaMP 50mM #18_1 06	182	2353.39	383.831	1.55281
101018 ASER GCaMP 50mM #18_1 06	183	2350.77	384.688	1.55627
101018 ASER GCaMP 50mM #18_1 06	184	2349.46	377.2	1.52598
101018 ASER GCaMP 50mM #18_1 06	185	2327.01	362.274	1.4656
101018 ASER GCaMP 50mM #18_1 06	186	2247.56	276.055	1.11679
101018 ASER GCaMP 50mM #18_1 06	187	2271.37	310.776	1.25726
101018 ASER GCaMP 50mM #18_1 06	188	2286.44	325.496	1.31681
101018 ASER GCaMP 50mM #18_1 06	189	2292.02	327.716	1.32579
101018 ASER GCaMP 50mM #18_1 06	190	2311.03	340.311	1.37674
101018 ASER GCaMP 50mM #18_1 06	191	2347.23	384.164	1.55415
101018 ASER GCaMP 50mM #18_1 06	192	2329.86	362.267	1.46557
101018 ASER GCaMP 50mM #18_1 06	193	2247.18	275.672	1.11525
101018 ASER GCaMP 50mM #18_1 06	194	2325.82	350.89	1.41954
101018 ASER GCaMP 50mM #18_1 06	195	2342	377.468	1.52706
101018 ASER GCaMP 50mM #18_1 06	196	2284.97	311.118	1.25864
101018 ASER GCaMP 50mM #18_1 06	197	2211.15	240.35	0.972348
101018 ASER GCaMP 50mM #18_1 06	198	2251.94	282.954	1.1447
101018 ASER GCaMP 50mM #18_1 06	199	2295.43	330.907	1.3387
101018 ASER GCaMP 50mM #18_1 06	200	2328.73	351.245	1.42098
101018 ASER GCaMP 50mM #18_1 06	201	2305.68	334.35	1.35263
101018 ASER GCaMP 50mM #18_1 06	202	2246.55	279.385	1.13027
101018 ASER GCaMP 50mM #18_1 06	203	2177.47	202.422	0.81891
101018 ASER GCaMP 50mM #18_1 06	204	2140.49	172.031	0.695961
101018 ASER GCaMP 50mM #18_1 06	205	2138.27	166.526	0.67369
101018 ASER GCaMP 50mM #18_1 06	206	2123.65	159.497	0.645253
101018 ASER GCaMP 50mM #18_1 06	207	2123.51	162.665	0.65807
101018 ASER GCaMP 50mM #18_1 06	208	2132.72	168.222	0.680548
101018 ASER GCaMP 50mM #18_1 06	209	2133.64	166.363	0.67303
101018 ASER GCaMP 50mM #18_1 06	210	2128.16	160.385	0.648843
101018 ASER GCaMP 50mM #18_1 06	211	2143.1	165.649	0.670143
101018 ASER GCaMP 50mM #18_1 06	212	2137.4	164.262	0.664531
101018 ASER GCaMP 50mM #18_1 06	213	2137.96	166.369	0.673055
101018 ASER GCaMP 50mM #18_1 06	214	2138.16	165.22	0.668404
101018 ASER GCaMP 50mM #18_1 06	215	2143.55	176.292	0.713199
101018 ASER GCaMP 50mM #18_1 06	216	2148.16	176.978	0.715975
101018 ASER GCaMP 50mM #18_1 06	217	2148.01	179.655	0.726802
101018 ASER GCaMP 50mM #18_1 06	218	2149.21	179.4	0.725772
101018 ASER GCaMP 50mM #18_1 06	219	2161.46	196.645	0.795538
101018 ASER GCaMP 50mM #18_1 06	220	2153.01	177.877	0.719609
101018 ASER GCaMP 50mM #18_1 06	221	2152.84	181.265	0.733314
101018 ASER GCaMP 50mM #18_1 06	222	2164.44	192.845	0.780164
101018 ASER GCaMP 50mM #18_1 06	223	2158.47	194.428	0.786566
101018 ASER GCaMP 50mM #18_1 06	224	2161.22	191.357	0.774142
101018 ASER GCaMP 50mM #18_1 06	225	2161.31	193.592	0.783186
101018 ASER GCaMP 50mM #18_1 06	226	2162.31	191.28	0.773833
101018 ASER GCaMP 50mM #18_1 06	227	2165.81	192.326	0.778063
101018 ASER GCaMP 50mM #18_1 06	228	2163.71	191.776	0.775838
101018 ASER GCaMP 50mM #18_1 06	229	2163.67	206.815	0.836679
101018 ASER GCaMP 50mM #18_1 06	230	2162.35	197.446	0.798778
101018 ASER GCaMP 50mM #18_1 06	231	2166.9	205.94	0.833141
101018 ASER GCaMP 50mM #18_1 06	232	2165.21	201.487	0.815124
101018 ASER GCaMP 50mM #18_1 06	233	2172.9	203.055	0.821468
101018 ASER GCaMP 50mM #18_1 06	234	2169.53	197.854	0.800429
101018 ASER GCaMP 50mM #18_1 06	235	2174.52	203.622	0.823761
101018 ASER GCaMP 50mM #18_1 06	236	2176.47	211.878	0.857162
101018 ASER GCaMP 50mM #18_1 06	237	2174.52	211.313	0.854877
101018 ASER GCaMP 50mM #18_1 06	238	2182.95	215.383	0.871342
101018 ASER GCaMP 50mM #18_1 06	239	2177.93	210.782	0.852729
101018 ASER GCaMP 50mM #18_1 06	240	2183.05	224.286	0.907358
101018 ASER GCaMP 50mM #18_1 06	241	2181.16	210.903	0.85322
Image Plane	Average Intensity
1	1970.54
2	1967.79
3	1954.48
4	1966.81
5	1963.56
6	1961.61
7	1960.3
8	1956.77
9	1972.17
10	1961.42
11	1965.26
12	1964.08
13	1965.89
14	1954.17
15	1952.48
16	1956.41
17	1953.18
18	1953.17
19	1957.01
20	1955.86
21	1967.04
22	1958.97
23	1962.81
24	1958.59
25	1966.52
26	1960.34
27	1962.01
28	1963.98
29	1949.8
30	1959.96
31	1958.34
32	1958.82
33	1964.82
34	1965.51
35	1968.32
36	1961.12
37	1960.91
38	1965.05
39	1959.93
40	1967.93
41	1963.85
42	1958.78
43	1953.6
44	1956.43
45	1956.89
46	1969.5
47	1968.61
48	1972.35
49	1965.37
50	1959.46
51	1967.55
52	1968.23
53	1961.48
54	1957.24
55	1962.14
56	1973.49
57	1972.1
58	1964.83
59	1963.52
60	1963.25
61	1961.65
62	1963.16
63	1959.91
64	1969.85
65	1965.29
66	1962.55
67	1966.62
68	1954.12
69	1958.33
70	1955.69
71	1960.79
72	1967.93
73	1970.23
74	1965.31
75	1961.4
76	1959.09
77	1951.3
78	1959.13
79	1964.18
80	1964.52
81	1966.28
82	1952.77
83	1962.41
84	1969.51
85	1962.56
86	1960.23
87	1962.11
88	1967.49
89	1955.82
90	1952.7
91	1966.9
92	1957.11
93	1976.14
94	1965.1
95	1964.31
96	1965.92
97	1974.24
98	1967.62
99	1975.26
100	1965.05
101	1958.09
102	1972.2
103	1968.38
104	1964.09
105	1964.84
106	1970.7
107	1969.49
108	1957.87
109	1965.74
110	1973.18
111	1963.27
112	1973.98
113	1972.24
114	1970.76
115	1973.69
116	1977.98
117	1969.52
118	1971.49
119	1978.7
120	1967.31
121	1966.9
122	1968.07
123	1973.41
124	1975.61
125	1968.66
126	1959.3
127	1961.66
128	1961.88
129	1963.23
130	1966.47
131	1967.7
132	1969.14
133	1974.15
134	1982.54
135	1976.57
136	1970.08
137	1974.1
138	1964.37
139	1978.79
140	1967.52
141	1972.47
142	1968.23
143	1966.91
144	1965.21
145	1952.6
146	1962.23
147	1967.79
148	1963.27
149	1969.6
150	1960.05
151	1960.27
152	1960.86
153	1952.14
154	1956.57
155	1972.68
156	1973.14
157	1967.21
158	1965.12
159	1964.07
160	1962.01
161	1968.51
162	1963.35
163	1966.6
164	1968.04
165	1969.38
166	1975.46
167	1971.91
168	1977.11
169	1964.66
170	1964.72
171	1976.48
172	1966.44
173	1967.2
174	1973.73
175	1963.92
176	1966.33
177	1966.54
178	1964.89
179	1964.78
180	1969.49
181	1968.46
182	1969.56
183	1966.09
184	1972.26
185	1964.74
186	1971.5
187	1960.6
188	1960.95
189	1964.3
190	1970.72
191	1963.07
192	1967.59
193	1971.51
194	1974.93
195	1964.53
196	1973.85
197	1970.8
198	1968.98
199	1964.52
200	1977.49
201	1971.33
202	1967.16
203	1975.05
204	1968.46
205	1971.74
206	1964.15
207	1960.84
208	1964.5
209	1967.28
210	1967.77
211	1977.45
212	1973.14
213	1971.59
214	1972.94
215	1967.26
216	1971.18
217	1968.36
218	1969.81
219	1964.81
220	1975.13
221	1971.58
222	1971.59
223	1964.04
224	1969.86
225	1967.72
226	1971.03
227	1973.49
228	1971.93
229	1956.85
230	1964.9
231	1960.96
232	1963.73
233	1969.85
234	1971.68
235	1970.89
236	1964.59
237	1963.21
238	1967.57
239	1967.15
240	1958.77
241	1970.25
