# Supplementary material for: Molecular encoding and synaptic decoding of context during salt chemotaxis in C. elegans
Source: Nat Commun. 2022 May 27;13:2928. doi: 10.1038/s41467-022-30279-7 (PMC9142520; doi:10.1038/s41467-022-30279-7)
Supplement: Supplementary file 7 — Source Data [file 41467_2022_30279_MOESM7_ESM.zip › Source Data/Imaging/Fig.1/GCaMP2_N2/101018 ASER GCaMP 50mM #19_1 06.xlsx]

## Sheet: Sheet1
Image Name	Frame #	Avgerage Intensity
101018 ASER GCaMP 50mM #19_1 06	1	2555.39	566.098	1.0934
101018 ASER GCaMP 50mM #19_1 06	2	2485.1	522.805	1.00978
101018 ASER GCaMP 50mM #19_1 06	3	2478.5	514.06	0.992892
101018 ASER GCaMP 50mM #19_1 06	4	2491.26	541.524	1.04594
101018 ASER GCaMP 50mM #19_1 06	5	2512.91	570.134	1.1012
101018 ASER GCaMP 50mM #19_1 06	6	2513.53	553.621	1.0693
101018 ASER GCaMP 50mM #19_1 06	7	2517.15	569.932	1.10081
101018 ASER GCaMP 50mM #19_1 06	8	2521.76	592.306	1.14402
101018 ASER GCaMP 50mM #19_1 06	9	2518.25	578.047	1.11648	517.74
101018 ASER GCaMP 50mM #19_1 06	10	2532.46	602.676	1.16405
101018 ASER GCaMP 50mM #19_1 06	11	2527.96	596.176	1.1515
101018 ASER GCaMP 50mM #19_1 06	12	2510.89	567.053	1.09525
101018 ASER GCaMP 50mM #19_1 06	13	2490.98	557.462	1.07672
101018 ASER GCaMP 50mM #19_1 06	14	2516.04	574.707	1.11003
101018 ASER GCaMP 50mM #19_1 06	15	2499.46	526.38	1.01669
101018 ASER GCaMP 50mM #19_1 06	16	2488.67	504.145	0.973743
101018 ASER GCaMP 50mM #19_1 06	17	2478.49	489.298	0.945067
101018 ASER GCaMP 50mM #19_1 06	18	2476.31	485.677	0.938073
101018 ASER GCaMP 50mM #19_1 06	19	2485.22	503.284	0.97208
101018 ASER GCaMP 50mM #19_1 06	20	2473.63	484.43	0.935664
101018 ASER GCaMP 50mM #19_1 06	21	2471.43	487.974	0.942508
101018 ASER GCaMP 50mM #19_1 06	22	2468.44	458.732	0.886029
101018 ASER GCaMP 50mM #19_1 06	23	2462.52	465.548	0.899193
101018 ASER GCaMP 50mM #19_1 06	24	2455.98	453.061	0.875075
101018 ASER GCaMP 50mM #19_1 06	25	2462.93	454.263	0.877397
101018 ASER GCaMP 50mM #19_1 06	26	2515.98	506.349	0.978
101018 ASER GCaMP 50mM #19_1 06	27	2538.85	529.661	1.02303
101018 ASER GCaMP 50mM #19_1 06	28	2540.48	529.866	1.02342
101018 ASER GCaMP 50mM #19_1 06	29	2527.64	520.948	1.0062
101018 ASER GCaMP 50mM #19_1 06	30	2566.82	553.7	1.06946
101018 ASER GCaMP 50mM #19_1 06	31	2559.52	562.455	1.08637
101018 ASER GCaMP 50mM #19_1 06	32	2557.21	556.01	1.07392
101018 ASER GCaMP 50mM #19_1 06	33	2583.83	592.329	1.14407
101018 ASER GCaMP 50mM #19_1 06	34	2547.01	586.992	1.13376
101018 ASER GCaMP 50mM #19_1 06	35	2506.15	545.192	1.05302
101018 ASER GCaMP 50mM #19_1 06	36	2489.42	524.269	1.01261
101018 ASER GCaMP 50mM #19_1 06	37	2496.91	536.424	1.03609
101018 ASER GCaMP 50mM #19_1 06	38	2518.55	554.919	1.07181
101018 ASER GCaMP 50mM #19_1 06	39	2514.8	553.109	1.06832
101018 ASER GCaMP 50mM #19_1 06	40	2481.71	503.219	0.971954
101018 ASER GCaMP 50mM #19_1 06	41	2524.96	544.141	1.05099
101018 ASER GCaMP 50mM #19_1 06	42	2562.08	564.486	1.09029
101018 ASER GCaMP 50mM #19_1 06	43	2576.68	558.684	1.07908
101018 ASER GCaMP 50mM #19_1 06	44	2568.98	547.62	1.05771
101018 ASER GCaMP 50mM #19_1 06	45	2573.91	547.444	1.05737
101018 ASER GCaMP 50mM #19_1 06	46	2556.82	548.594	1.0596
101018 ASER GCaMP 50mM #19_1 06	47	2551.31	543.856	1.05044
101018 ASER GCaMP 50mM #19_1 06	48	2580.07	574.421	1.10948
101018 ASER GCaMP 50mM #19_1 06	49	2593.32	582.73	1.12553
101018 ASER GCaMP 50mM #19_1 06	50	2570.56	547.725	1.05792
101018 ASER GCaMP 50mM #19_1 06	51	2545.27	550.788	1.06383
101018 ASER GCaMP 50mM #19_1 06	52	2540.27	545.032	1.05271
101018 ASER GCaMP 50mM #19_1 06	53	2531.7	550.341	1.06297
101018 ASER GCaMP 50mM #19_1 06	54	2520.35	558.504	1.07874
101018 ASER GCaMP 50mM #19_1 06	55	2492.83	521.274	1.00683
101018 ASER GCaMP 50mM #19_1 06	56	2513.26	545.782	1.05416
101018 ASER GCaMP 50mM #19_1 06	57	2518.68	535.925	1.03513
101018 ASER GCaMP 50mM #19_1 06	58	2530.63	544.779	1.05223
101018 ASER GCaMP 50mM #19_1 06	59	2520.04	546.011	1.05461
101018 ASER GCaMP 50mM #19_1 06	60	2503.07	526.882	1.01766
101018 ASER GCaMP 50mM #19_1 06	61	2521.38	545.321	1.05327
101018 ASER GCaMP 50mM #19_1 06	62	2515.63	539.585	1.04219
101018 ASER GCaMP 50mM #19_1 06	63	2506.81	544.854	1.05237
101018 ASER GCaMP 50mM #19_1 06	64	2515.18	547.28	1.05706
101018 ASER GCaMP 50mM #19_1 06	65	2511.43	536.524	1.03628
101018 ASER GCaMP 50mM #19_1 06	66	2522.23	545.289	1.05321
101018 ASER GCaMP 50mM #19_1 06	67	2520.37	541.189	1.04529
101018 ASER GCaMP 50mM #19_1 06	68	2511.24	531.304	1.0262
101018 ASER GCaMP 50mM #19_1 06	69	2523.81	541.132	1.04518
101018 ASER GCaMP 50mM #19_1 06	70	2520.69	540.009	1.04301
101018 ASER GCaMP 50mM #19_1 06	71	2513.48	537.547	1.03826
101018 ASER GCaMP 50mM #19_1 06	72	2515.88	535.549	1.0344
101018 ASER GCaMP 50mM #19_1 06	73	2498.6	513.002	0.990851
101018 ASER GCaMP 50mM #19_1 06	74	2493.79	504.107	0.973669
101018 ASER GCaMP 50mM #19_1 06	75	2496.26	515.712	0.996085
101018 ASER GCaMP 50mM #19_1 06	76	2485.03	516.021	0.996682
101018 ASER GCaMP 50mM #19_1 06	77	2470.95	491.774	0.949848
101018 ASER GCaMP 50mM #19_1 06	78	2486.63	506.519	0.978328
101018 ASER GCaMP 50mM #19_1 06	79	2489.49	497.023	0.959986
101018 ASER GCaMP 50mM #19_1 06	80	2499.72	514.05	0.992874
101018 ASER GCaMP 50mM #19_1 06	81	2503.33	526.156	1.01626
101018 ASER GCaMP 50mM #19_1 06	82	2482.94	507.006	0.979268
101018 ASER GCaMP 50mM #19_1 06	83	2485.77	503.183	0.971884
101018 ASER GCaMP 50mM #19_1 06	84	2519.22	546.966	1.05645
101018 ASER GCaMP 50mM #19_1 06	85	2488.13	524.171	1.01242
101018 ASER GCaMP 50mM #19_1 06	86	2491.46	542.73	1.04827
101018 ASER GCaMP 50mM #19_1 06	87	2466.68	511.57	0.988084
101018 ASER GCaMP 50mM #19_1 06	88	2456.77	507.612	0.98044
101018 ASER GCaMP 50mM #19_1 06	89	2466.51	515.762	0.99618
101018 ASER GCaMP 50mM #19_1 06	90	2490.6	531.608	1.02679
101018 ASER GCaMP 50mM #19_1 06	91	2495.1	541.339	1.04558
101018 ASER GCaMP 50mM #19_1 06	92	2504.26	561.455	1.08443
101018 ASER GCaMP 50mM #19_1 06	93	2506.66	569.654	1.10027
101018 ASER GCaMP 50mM #19_1 06	94	2505.96	580.796	1.12179
101018 ASER GCaMP 50mM #19_1 06	95	2508.05	588.994	1.13763
101018 ASER GCaMP 50mM #19_1 06	96	2515.72	566.037	1.09328
101018 ASER GCaMP 50mM #19_1 06	97	2502.85	567.472	1.09606
101018 ASER GCaMP 50mM #19_1 06	98	2477.76	542.224	1.04729
101018 ASER GCaMP 50mM #19_1 06	99	2468.48	543.523	1.0498
101018 ASER GCaMP 50mM #19_1 06	100	2495	567.566	1.09624
101018 ASER GCaMP 50mM #19_1 06	101	2560.05	642.97	1.24188
101018 ASER GCaMP 50mM #19_1 06	102	2898.69	981.011	1.8948
101018 ASER GCaMP 50mM #19_1 06	103	3228.07	1297.55	2.50619
101018 ASER GCaMP 50mM #19_1 06	104	3312.58	1375.37	2.65649
101018 ASER GCaMP 50mM #19_1 06	105	3352.26	1422.78	2.74805
101018 ASER GCaMP 50mM #19_1 06	106	3348.9	1424.69	2.75174
101018 ASER GCaMP 50mM #19_1 06	107	3353.5	1424.81	2.75199
101018 ASER GCaMP 50mM #19_1 06	108	3332.78	1392.75	2.69005
101018 ASER GCaMP 50mM #19_1 06	109	3322.24	1391.98	2.68857
101018 ASER GCaMP 50mM #19_1 06	110	3309.6	1364.24	2.63499
101018 ASER GCaMP 50mM #19_1 06	111	3341.78	1397.46	2.69916
101018 ASER GCaMP 50mM #19_1 06	112	3265.56	1329.61	2.5681
101018 ASER GCaMP 50mM #19_1 06	113	3269.7	1323.04	2.55541
101018 ASER GCaMP 50mM #19_1 06	114	3219.8	1270.39	2.45373
101018 ASER GCaMP 50mM #19_1 06	115	3246.89	1302.97	2.51665
101018 ASER GCaMP 50mM #19_1 06	116	3225.1	1267.91	2.44894
101018 ASER GCaMP 50mM #19_1 06	117	3158.12	1222.19	2.36063
101018 ASER GCaMP 50mM #19_1 06	118	3207.81	1265.22	2.44374
101018 ASER GCaMP 50mM #19_1 06	119	3131.18	1187.25	2.29314
101018 ASER GCaMP 50mM #19_1 06	120	3192.48	1242.1	2.39908
101018 ASER GCaMP 50mM #19_1 06	121	3169.13	1219.61	2.35564
101018 ASER GCaMP 50mM #19_1 06	122	3162.12	1203.17	2.32389
101018 ASER GCaMP 50mM #19_1 06	123	3135.1	1156.92	2.23456
101018 ASER GCaMP 50mM #19_1 06	124	3128.12	1144.71	2.21098
101018 ASER GCaMP 50mM #19_1 06	125	3135.34	1145.95	2.21337
101018 ASER GCaMP 50mM #19_1 06	126	3078.43	1097.97	2.1207
101018 ASER GCaMP 50mM #19_1 06	127	3135.12	1149.1	2.21946
101018 ASER GCaMP 50mM #19_1 06	128	3104.13	1131.42	2.18531
101018 ASER GCaMP 50mM #19_1 06	129	3051.39	1108.26	2.14057
101018 ASER GCaMP 50mM #19_1 06	130	3010.48	1069.47	2.06566
101018 ASER GCaMP 50mM #19_1 06	131	3041.78	1097.19	2.1192
101018 ASER GCaMP 50mM #19_1 06	132	3031.56	1090.46	2.10619
101018 ASER GCaMP 50mM #19_1 06	133	3033.95	1097.34	2.11949
101018 ASER GCaMP 50mM #19_1 06	134	3020.54	1080.22	2.08642
101018 ASER GCaMP 50mM #19_1 06	135	3032.64	1088.26	2.10195
101018 ASER GCaMP 50mM #19_1 06	136	2999.15	1061.21	2.0497
101018 ASER GCaMP 50mM #19_1 06	137	2992.11	1053.23	2.03428
101018 ASER GCaMP 50mM #19_1 06	138	2995.62	1054.95	2.0376
101018 ASER GCaMP 50mM #19_1 06	139	3025.32	1089.43	2.1042
101018 ASER GCaMP 50mM #19_1 06	140	2951.28	1004.1	1.93939
101018 ASER GCaMP 50mM #19_1 06	141	2993.63	1054.78	2.03727
101018 ASER GCaMP 50mM #19_1 06	142	2967.66	1026.55	1.98276
101018 ASER GCaMP 50mM #19_1 06	143	2964.84	1002.77	1.93682
101018 ASER GCaMP 50mM #19_1 06	144	2995.04	1018.92	1.96802
101018 ASER GCaMP 50mM #19_1 06	145	2960.47	985.819	1.90408
101018 ASER GCaMP 50mM #19_1 06	146	2890.67	915.508	1.76828
101018 ASER GCaMP 50mM #19_1 06	147	2947.87	957.536	1.84946
101018 ASER GCaMP 50mM #19_1 06	148	2957.03	950.175	1.83524
101018 ASER GCaMP 50mM #19_1 06	149	2921.84	918.112	1.77331
101018 ASER GCaMP 50mM #19_1 06	150	2969.9	973.443	1.88018
101018 ASER GCaMP 50mM #19_1 06	151	2945.22	951.437	1.83768
101018 ASER GCaMP 50mM #19_1 06	152	2900.32	901.757	1.74172
101018 ASER GCaMP 50mM #19_1 06	153	2894.86	901.242	1.74072
101018 ASER GCaMP 50mM #19_1 06	154	2930.73	935.705	1.80729
101018 ASER GCaMP 50mM #19_1 06	155	2889.94	924.68	1.78599
101018 ASER GCaMP 50mM #19_1 06	156	2747.95	765.611	1.47876
101018 ASER GCaMP 50mM #19_1 06	157	2802.14	809.633	1.56379
101018 ASER GCaMP 50mM #19_1 06	158	2891.66	892.591	1.72402
101018 ASER GCaMP 50mM #19_1 06	159	2885.27	883.591	1.70663
101018 ASER GCaMP 50mM #19_1 06	160	2900.33	900.832	1.73993
101018 ASER GCaMP 50mM #19_1 06	161	2927.13	930.704	1.79763
101018 ASER GCaMP 50mM #19_1 06	162	2955.9	952.826	1.84036
101018 ASER GCaMP 50mM #19_1 06	163	2956.86	953.961	1.84255
101018 ASER GCaMP 50mM #19_1 06	164	2962.74	955.451	1.84543
101018 ASER GCaMP 50mM #19_1 06	165	2939.73	925.172	1.78695
101018 ASER GCaMP 50mM #19_1 06	166	2948.41	914.138	1.76563
101018 ASER GCaMP 50mM #19_1 06	167	2911.77	863.095	1.66705
101018 ASER GCaMP 50mM #19_1 06	168	2895.1	892.801	1.72442
101018 ASER GCaMP 50mM #19_1 06	169	2849.4	855.721	1.6528
101018 ASER GCaMP 50mM #19_1 06	170	2863.24	879.439	1.69861
101018 ASER GCaMP 50mM #19_1 06	171	2856.61	866.858	1.67431
101018 ASER GCaMP 50mM #19_1 06	172	2838.6	849.085	1.63999
101018 ASER GCaMP 50mM #19_1 06	173	2847.86	839.753	1.62196
101018 ASER GCaMP 50mM #19_1 06	174	2825.12	820.08	1.58396
101018 ASER GCaMP 50mM #19_1 06	175	2811.75	821.905	1.58749
101018 ASER GCaMP 50mM #19_1 06	176	2766.34	775.844	1.49852
101018 ASER GCaMP 50mM #19_1 06	177	2760.66	768.096	1.48356
101018 ASER GCaMP 50mM #19_1 06	178	2766.55	763.619	1.47491
101018 ASER GCaMP 50mM #19_1 06	179	2766.39	787.723	1.52147
101018 ASER GCaMP 50mM #19_1 06	180	2772.53	784.842	1.5159
101018 ASER GCaMP 50mM #19_1 06	181	2819.92	831.723	1.60645
101018 ASER GCaMP 50mM #19_1 06	182	2830.12	838.517	1.61957
101018 ASER GCaMP 50mM #19_1 06	183	2850.54	848.961	1.63974
101018 ASER GCaMP 50mM #19_1 06	184	2851.84	855.623	1.65261
101018 ASER GCaMP 50mM #19_1 06	185	2778.81	787.773	1.52156
101018 ASER GCaMP 50mM #19_1 06	186	2772.28	786.311	1.51874
101018 ASER GCaMP 50mM #19_1 06	187	2776.6	794.281	1.53413
101018 ASER GCaMP 50mM #19_1 06	188	2814.41	823.414	1.5904
101018 ASER GCaMP 50mM #19_1 06	189	2795.71	813.678	1.5716
101018 ASER GCaMP 50mM #19_1 06	190	2825.91	827.806	1.59889
101018 ASER GCaMP 50mM #19_1 06	191	2845.45	846.543	1.63507
101018 ASER GCaMP 50mM #19_1 06	192	2829.85	846.008	1.63404
101018 ASER GCaMP 50mM #19_1 06	193	2806.19	825.411	1.59426
101018 ASER GCaMP 50mM #19_1 06	194	2794.62	791.647	1.52904
101018 ASER GCaMP 50mM #19_1 06	195	2804.05	813.768	1.57177
101018 ASER GCaMP 50mM #19_1 06	196	2819.69	843.546	1.62929
101018 ASER GCaMP 50mM #19_1 06	197	2838.67	858.107	1.65741
101018 ASER GCaMP 50mM #19_1 06	198	2796.8	803.117	1.5512
101018 ASER GCaMP 50mM #19_1 06	199	2818.22	832.439	1.60783
101018 ASER GCaMP 50mM #19_1 06	200	2806.29	822.248	1.58815
101018 ASER GCaMP 50mM #19_1 06	201	2786.52	799.893	1.54497
101018 ASER GCaMP 50mM #19_1 06	202	2694.22	717.07	1.385
101018 ASER GCaMP 50mM #19_1 06	203	2599.28	626.138	1.20937
101018 ASER GCaMP 50mM #19_1 06	204	2519.94	544.182	1.05107
101018 ASER GCaMP 50mM #19_1 06	205	2458.46	478.729	0.924653
101018 ASER GCaMP 50mM #19_1 06	206	2417.17	452.059	0.87314
101018 ASER GCaMP 50mM #19_1 06	207	2404.54	443.001	0.855645
101018 ASER GCaMP 50mM #19_1 06	208	2415.65	435.273	0.840717
101018 ASER GCaMP 50mM #19_1 06	209	2403.67	431.494	0.833419
101018 ASER GCaMP 50mM #19_1 06	210	2393.39	417.897	0.807157
101018 ASER GCaMP 50mM #19_1 06	211	2406.68	425.208	0.821278
101018 ASER GCaMP 50mM #19_1 06	212	2406.18	434.843	0.839888
101018 ASER GCaMP 50mM #19_1 06	213	2409.13	437.139	0.844322
101018 ASER GCaMP 50mM #19_1 06	214	2418.44	436.197	0.842502
101018 ASER GCaMP 50mM #19_1 06	215	2428.37	448.439	0.866147
101018 ASER GCaMP 50mM #19_1 06	216	2431.54	436.442	0.842976
101018 ASER GCaMP 50mM #19_1 06	217	2437.62	457.331	0.883322
101018 ASER GCaMP 50mM #19_1 06	218	2433.47	448.395	0.866064
101018 ASER GCaMP 50mM #19_1 06	219	2432.55	452.988	0.874933
101018 ASER GCaMP 50mM #19_1 06	220	2435.71	461.453	0.891284
101018 ASER GCaMP 50mM #19_1 06	221	2435.93	461.532	0.891436
101018 ASER GCaMP 50mM #19_1 06	222	2437.97	447.243	0.863837
101018 ASER GCaMP 50mM #19_1 06	223	2454.31	467.646	0.903245
101018 ASER GCaMP 50mM #19_1 06	224	2443.12	464.453	0.897079
101018 ASER GCaMP 50mM #19_1 06	225	2450.41	473.502	0.914556
101018 ASER GCaMP 50mM #19_1 06	226	2454.41	484.432	0.935667
101018 ASER GCaMP 50mM #19_1 06	227	2462.51	481.757	0.930501
101018 ASER GCaMP 50mM #19_1 06	228	2459.86	489.968	0.94636
101018 ASER GCaMP 50mM #19_1 06	229	2463.25	484.501	0.935801
101018 ASER GCaMP 50mM #19_1 06	230	2469.09	498.349	0.962548
101018 ASER GCaMP 50mM #19_1 06	231	2468.71	492.832	0.951891
101018 ASER GCaMP 50mM #19_1 06	232	2470.84	504.031	0.973523
101018 ASER GCaMP 50mM #19_1 06	233	2473.34	499.366	0.964512
101018 ASER GCaMP 50mM #19_1 06	234	2477.5	498.878	0.96357
101018 ASER GCaMP 50mM #19_1 06	235	2483.65	497.698	0.961291
101018 ASER GCaMP 50mM #19_1 06	236	2493.1	511.746	0.988423
101018 ASER GCaMP 50mM #19_1 06	237	2479.61	512.385	0.989659
101018 ASER GCaMP 50mM #19_1 06	238	2480.48	501.097	0.967855
101018 ASER GCaMP 50mM #19_1 06	239	2486.04	503.63	0.972748
101018 ASER GCaMP 50mM #19_1 06	240	2470.26	490.958	0.948272
101018 ASER GCaMP 50mM #19_1 06	241	2466.9	485.63	0.937982
Image Plane	Average Intensity
1	1989.3
2	1962.29
3	1964.44
4	1949.73
5	1942.78
6	1959.91
7	1947.22
8	1929.45
9	1940.2
10	1929.79
11	1931.78
12	1943.84
13	1933.52
14	1941.33
15	1973.08
16	1984.53
17	1989.19
18	1990.64
19	1981.94
20	1989.2
21	1983.46
22	2009.7
23	1996.97
24	2002.92
25	2008.66
26	2009.63
27	2009.19
28	2010.61
29	2006.69
30	2013.12
31	1997.07
32	2001.2
33	1991.5
34	1960.01
35	1960.95
36	1965.15
37	1960.48
38	1963.63
39	1961.69
40	1978.49
41	1980.82
42	1997.59
43	2017.99
44	2021.36
45	2026.46
46	2008.23
47	2007.46
48	2005.65
49	2010.59
50	2022.84
51	1994.48
52	1995.23
53	1981.36
54	1961.85
55	1971.55
56	1967.48
57	1982.76
58	1985.85
59	1974.03
60	1976.19
61	1976.06
62	1976.04
63	1961.96
64	1967.9
65	1974.91
66	1976.95
67	1979.18
68	1979.93
69	1982.68
70	1980.68
71	1975.93
72	1980.33
73	1985.6
74	1989.68
75	1980.55
76	1969.01
77	1979.18
78	1980.11
79	1992.46
80	1985.67
81	1977.18
82	1975.93
83	1982.58
84	1972.26
85	1963.96
86	1948.73
87	1955.11
88	1949.16
89	1950.75
90	1958.99
91	1953.76
92	1942.8
93	1937
94	1925.17
95	1919.05
96	1949.68
97	1935.38
98	1935.53
99	1924.96
100	1927.43
101	1917.08
102	1917.68
103	1930.52
104	1937.21
105	1929.48
106	1924.22
107	1928.69
108	1940.03
109	1930.27
110	1945.36
111	1944.32
112	1935.95
113	1946.67
114	1949.41
115	1943.92
116	1957.18
117	1935.93
118	1942.59
119	1943.93
120	1950.38
121	1949.53
122	1958.95
123	1978.18
124	1983.41
125	1989.39
126	1980.46
127	1986.02
128	1972.7
129	1943.13
130	1941.01
131	1944.59
132	1941.1
133	1936.61
134	1940.32
135	1944.38
136	1937.94
137	1938.88
138	1940.68
139	1935.89
140	1947.18
141	1938.85
142	1941.11
143	1962.07
144	1976.12
145	1974.65
146	1975.17
147	1990.33
148	2006.85
149	2003.73
150	1996.45
151	1993.78
152	1998.56
153	1993.61
154	1995.02
155	1965.26
156	1982.34
157	1992.5
158	1999.07
159	2001.68
160	1999.5
161	1996.43
162	2003.07
163	2002.89
164	2007.29
165	2014.56
166	2034.27
167	2048.67
168	2002.3
169	1993.68
170	1983.8
171	1989.75
172	1989.52
173	2008.11
174	2005.04
175	1989.84
176	1990.49
177	1992.56
178	2002.93
179	1978.67
180	1987.69
181	1988.2
182	1991.6
183	2001.58
184	1996.22
185	1991.04
186	1985.97
187	1982.32
188	1991
189	1982.03
190	1998.1
191	1998.9
192	1983.85
193	1980.78
194	2002.98
195	1990.28
196	1976.14
197	1980.56
198	1993.68
199	1985.78
200	1984.04
201	1986.62
202	1977.15
203	1973.15
204	1975.76
205	1979.73
206	1965.12
207	1961.54
208	1980.38
209	1972.18
210	1975.49
211	1981.47
212	1971.34
213	1971.99
214	1982.24
215	1979.93
216	1995.09
217	1980.28
218	1985.07
219	1979.56
220	1974.25
221	1974.4
222	1990.73
223	1986.66
224	1978.66
225	1976.91
226	1969.98
227	1980.75
228	1969.89
229	1978.75
230	1970.74
231	1975.88
232	1966.81
233	1973.97
234	1978.62
235	1985.95
236	1981.35
237	1967.23
238	1979.38
239	1982.41
240	1979.3
241	1981.27
