# Supplementary material for: Molecular encoding and synaptic decoding of context during salt chemotaxis in C. elegans
Source: Nat Commun. 2022 May 27;13:2928. doi: 10.1038/s41467-022-30279-7 (PMC9142520; doi:10.1038/s41467-022-30279-7)
Supplement: Supplementary file 7 — Source Data [file 41467_2022_30279_MOESM7_ESM.zip › Source Data/Imaging/Fig.1/GCaMP2_N2/101018 ASER GCaMP 50mM #1_1 06.xlsx]

## Sheet: Sheet1
Image Name	Frame #	Avgerage Intensity
101018 ASER GCaMP 50mM #1_1 06	1	2229.63	200.393	0.950446
101018 ASER GCaMP 50mM #1_1 06	2	2229.87	201.614	0.956235
101018 ASER GCaMP 50mM #1_1 06	3	2234.56	210.191	0.996915
101018 ASER GCaMP 50mM #1_1 06	4	2227.77	197.99	0.939047
101018 ASER GCaMP 50mM #1_1 06	5	2215.63	182.356	0.864898
101018 ASER GCaMP 50mM #1_1 06	6	2224.28	194.052	0.920372
101018 ASER GCaMP 50mM #1_1 06	7	2226.81	197.118	0.934913
101018 ASER GCaMP 50mM #1_1 06	8	2217.87	191.309	0.907363
101018 ASER GCaMP 50mM #1_1 06	9	2216.66	187.852	0.890967	210.841
101018 ASER GCaMP 50mM #1_1 06	10	2235.65	197.463	0.936549
101018 ASER GCaMP 50mM #1_1 06	11	2232.14	201.512	0.955754
101018 ASER GCaMP 50mM #1_1 06	12	2238.22	198.558	0.941745
101018 ASER GCaMP 50mM #1_1 06	13	2249.18	215.849	1.02375
101018 ASER GCaMP 50mM #1_1 06	14	2264.35	221.378	1.04998
101018 ASER GCaMP 50mM #1_1 06	15	2264.67	210.887	1.00022
101018 ASER GCaMP 50mM #1_1 06	16	2261.66	218.827	1.03788
101018 ASER GCaMP 50mM #1_1 06	17	2268.54	218.913	1.03828
101018 ASER GCaMP 50mM #1_1 06	18	2264.25	226.73	1.07536
101018 ASER GCaMP 50mM #1_1 06	19	2256.94	211.081	1.00114
101018 ASER GCaMP 50mM #1_1 06	20	2258.92	205.384	0.974119
101018 ASER GCaMP 50mM #1_1 06	21	2264.77	215.503	1.02211
101018 ASER GCaMP 50mM #1_1 06	22	2258.51	215.202	1.02068
101018 ASER GCaMP 50mM #1_1 06	23	2247.91	196.684	0.932856
101018 ASER GCaMP 50mM #1_1 06	24	2255.25	202.746	0.961606
101018 ASER GCaMP 50mM #1_1 06	25	2265.39	212.3	1.00692
101018 ASER GCaMP 50mM #1_1 06	26	2271.83	230.428	1.0929
101018 ASER GCaMP 50mM #1_1 06	27	2260.29	199.676	0.947044
101018 ASER GCaMP 50mM #1_1 06	28	2281.73	229.846	1.09014
101018 ASER GCaMP 50mM #1_1 06	29	2279.64	246.604	1.16962
101018 ASER GCaMP 50mM #1_1 06	30	2279.27	226.941	1.07636
101018 ASER GCaMP 50mM #1_1 06	31	2273.88	216.276	1.02578
101018 ASER GCaMP 50mM #1_1 06	32	2274.39	212.401	1.0074
101018 ASER GCaMP 50mM #1_1 06	33	2250.57	204.92	0.971916
101018 ASER GCaMP 50mM #1_1 06	34	2252.15	209.654	0.994368
101018 ASER GCaMP 50mM #1_1 06	35	2248.52	206.407	0.978969
101018 ASER GCaMP 50mM #1_1 06	36	2236.8	206.549	0.979644
101018 ASER GCaMP 50mM #1_1 06	37	2245.79	195.167	0.925661
101018 ASER GCaMP 50mM #1_1 06	38	2243.08	209.203	0.992229
101018 ASER GCaMP 50mM #1_1 06	39	2247.48	196.86	0.933689
101018 ASER GCaMP 50mM #1_1 06	40	2258.78	214.487	1.01729
101018 ASER GCaMP 50mM #1_1 06	41	2254.14	218.854	1.03801
101018 ASER GCaMP 50mM #1_1 06	42	2250.93	211.15	1.00147
101018 ASER GCaMP 50mM #1_1 06	43	2245.65	207.26	0.983014
101018 ASER GCaMP 50mM #1_1 06	44	2242.76	194.78	0.923823
101018 ASER GCaMP 50mM #1_1 06	45	2236.16	193.333	0.91696
101018 ASER GCaMP 50mM #1_1 06	46	2245.65	193.838	0.919355
101018 ASER GCaMP 50mM #1_1 06	47	2264.47	217.551	1.03182
101018 ASER GCaMP 50mM #1_1 06	48	2271.29	218.429	1.03599
101018 ASER GCaMP 50mM #1_1 06	49	2258.74	208.147	0.987221
101018 ASER GCaMP 50mM #1_1 06	50	2266.62	222.173	1.05375
101018 ASER GCaMP 50mM #1_1 06	51	2267.55	219.85	1.04273
101018 ASER GCaMP 50mM #1_1 06	52	2277.2	226.659	1.07503
101018 ASER GCaMP 50mM #1_1 06	53	2266.27	221.107	1.04869
101018 ASER GCaMP 50mM #1_1 06	54	2242	193.205	0.916356
101018 ASER GCaMP 50mM #1_1 06	55	2241.88	189.289	0.897779
101018 ASER GCaMP 50mM #1_1 06	56	2241.92	197.43	0.936393
101018 ASER GCaMP 50mM #1_1 06	57	2246.65	202.862	0.962155
101018 ASER GCaMP 50mM #1_1 06	58	2252.88	206.917	0.981387
101018 ASER GCaMP 50mM #1_1 06	59	2255.96	215.158	1.02047
101018 ASER GCaMP 50mM #1_1 06	60	2248.63	198.589	0.941891
101018 ASER GCaMP 50mM #1_1 06	61	2251.66	211.557	1.00339
101018 ASER GCaMP 50mM #1_1 06	62	2242.16	190.794	0.904917
101018 ASER GCaMP 50mM #1_1 06	63	2244.48	206.123	0.977623
101018 ASER GCaMP 50mM #1_1 06	64	2236.99	205.465	0.974503
101018 ASER GCaMP 50mM #1_1 06	65	2233.55	182.797	0.86699
101018 ASER GCaMP 50mM #1_1 06	66	2230.96	193.988	0.920067
101018 ASER GCaMP 50mM #1_1 06	67	2234.15	196.867	0.933721
101018 ASER GCaMP 50mM #1_1 06	68	2232.65	200.045	0.948798
101018 ASER GCaMP 50mM #1_1 06	69	2231.84	193.887	0.919591
101018 ASER GCaMP 50mM #1_1 06	70	2240.29	204.166	0.968339
101018 ASER GCaMP 50mM #1_1 06	71	2238.04	199.606	0.946715
101018 ASER GCaMP 50mM #1_1 06	72	2239.37	207.407	0.983715
101018 ASER GCaMP 50mM #1_1 06	73	2238.03	195.291	0.926247
101018 ASER GCaMP 50mM #1_1 06	74	2239.2	194.905	0.924415
101018 ASER GCaMP 50mM #1_1 06	75	2237.42	194.69	0.923395
101018 ASER GCaMP 50mM #1_1 06	76	2233.69	196.819	0.933493
101018 ASER GCaMP 50mM #1_1 06	77	2240.66	197.474	0.9366
101018 ASER GCaMP 50mM #1_1 06	78	2255.36	213.246	1.01141
101018 ASER GCaMP 50mM #1_1 06	79	2257.45	214.248	1.01616
101018 ASER GCaMP 50mM #1_1 06	80	2257.56	216.99	1.02917
101018 ASER GCaMP 50mM #1_1 06	81	2277.5	232.783	1.10407
101018 ASER GCaMP 50mM #1_1 06	82	2259.53	223.359	1.05937
101018 ASER GCaMP 50mM #1_1 06	83	2259.5	219.15	1.03941
101018 ASER GCaMP 50mM #1_1 06	84	2259.37	211.843	1.00475
101018 ASER GCaMP 50mM #1_1 06	85	2284.28	241.752	1.14661
101018 ASER GCaMP 50mM #1_1 06	86	2294.19	237.048	1.1243
101018 ASER GCaMP 50mM #1_1 06	87	2294.66	235.783	1.1183
101018 ASER GCaMP 50mM #1_1 06	88	2277.01	213.648	1.01331
101018 ASER GCaMP 50mM #1_1 06	89	2270.59	217.239	1.03035
101018 ASER GCaMP 50mM #1_1 06	90	2265.96	208.228	0.987606
101018 ASER GCaMP 50mM #1_1 06	91	2253.08	195.285	0.926218
101018 ASER GCaMP 50mM #1_1 06	92	2251.01	205.914	0.976634
101018 ASER GCaMP 50mM #1_1 06	93	2256.1	206.143	0.977717
101018 ASER GCaMP 50mM #1_1 06	94	2246.74	192.219	0.911676
101018 ASER GCaMP 50mM #1_1 06	95	2253.53	210.187	0.9969
101018 ASER GCaMP 50mM #1_1 06	96	2240.58	195.731	0.928336
101018 ASER GCaMP 50mM #1_1 06	97	2222.97	193.209	0.916375
101018 ASER GCaMP 50mM #1_1 06	98	2222.07	189.052	0.896656
101018 ASER GCaMP 50mM #1_1 06	99	2233.53	196.909	0.933924
101018 ASER GCaMP 50mM #1_1 06	100	2217.73	180.571	0.856431
101018 ASER GCaMP 50mM #1_1 06	101	2243.64	205.031	0.972444
101018 ASER GCaMP 50mM #1_1 06	102	2509.91	459.911	2.18132
101018 ASER GCaMP 50mM #1_1 06	103	2600.11	554.105	2.62807
101018 ASER GCaMP 50mM #1_1 06	104	2593.03	543.008	2.57544
101018 ASER GCaMP 50mM #1_1 06	105	2598.63	552.754	2.62166
101018 ASER GCaMP 50mM #1_1 06	106	2596.56	541.253	2.56711
101018 ASER GCaMP 50mM #1_1 06	107	2608.93	554.792	2.63133
101018 ASER GCaMP 50mM #1_1 06	108	2601.97	558.671	2.64973
101018 ASER GCaMP 50mM #1_1 06	109	2602.69	538.536	2.55423
101018 ASER GCaMP 50mM #1_1 06	110	2602.14	546.141	2.5903
101018 ASER GCaMP 50mM #1_1 06	111	2590.17	535.501	2.53983
101018 ASER GCaMP 50mM #1_1 06	112	2580.67	519.669	2.46474
101018 ASER GCaMP 50mM #1_1 06	113	2563.7	505.97	2.39977
101018 ASER GCaMP 50mM #1_1 06	114	2563.93	504.641	2.39347
101018 ASER GCaMP 50mM #1_1 06	115	2539.41	484.396	2.29745
101018 ASER GCaMP 50mM #1_1 06	116	2514.71	462.244	2.19238
101018 ASER GCaMP 50mM #1_1 06	117	2530.01	475.95	2.25739
101018 ASER GCaMP 50mM #1_1 06	118	2532.14	488.092	2.31498
101018 ASER GCaMP 50mM #1_1 06	119	2533.92	481.302	2.28277
101018 ASER GCaMP 50mM #1_1 06	120	2512.02	466.29	2.21157
101018 ASER GCaMP 50mM #1_1 06	121	2486.86	446.165	2.11612
101018 ASER GCaMP 50mM #1_1 06	122	2483.53	423.182	2.00712
101018 ASER GCaMP 50mM #1_1 06	123	2408.95	368.326	1.74694
101018 ASER GCaMP 50mM #1_1 06	124	2425.99	384.273	1.82257
101018 ASER GCaMP 50mM #1_1 06	125	2359.82	321.861	1.52656
101018 ASER GCaMP 50mM #1_1 06	126	2331.22	289.647	1.37377
101018 ASER GCaMP 50mM #1_1 06	127	2295.31	241.884	1.14724
101018 ASER GCaMP 50mM #1_1 06	128	2290.16	247.53	1.17401
101018 ASER GCaMP 50mM #1_1 06	129	2302.85	248.616	1.17916
101018 ASER GCaMP 50mM #1_1 06	130	2355.65	308.716	1.46421
101018 ASER GCaMP 50mM #1_1 06	131	2410.15	355.329	1.68529
101018 ASER GCaMP 50mM #1_1 06	132	2447.27	410.805	1.94841
101018 ASER GCaMP 50mM #1_1 06	133	2487.45	434.699	2.06174
101018 ASER GCaMP 50mM #1_1 06	134	2470.41	426.91	2.0248
101018 ASER GCaMP 50mM #1_1 06	135	2455.27	404.394	1.918
101018 ASER GCaMP 50mM #1_1 06	136	2433.34	397.469	1.88516
101018 ASER GCaMP 50mM #1_1 06	137	2417.01	380.314	1.80379
101018 ASER GCaMP 50mM #1_1 06	138	2388.21	348.638	1.65356
101018 ASER GCaMP 50mM #1_1 06	139	2375.24	339.779	1.61154
101018 ASER GCaMP 50mM #1_1 06	140	2348.74	313.626	1.4875
101018 ASER GCaMP 50mM #1_1 06	141	2345.22	309.381	1.46737
101018 ASER GCaMP 50mM #1_1 06	142	2338.45	303.523	1.43958
101018 ASER GCaMP 50mM #1_1 06	143	2329.61	287.465	1.36342
101018 ASER GCaMP 50mM #1_1 06	144	2342.9	306.946	1.45582
101018 ASER GCaMP 50mM #1_1 06	145	2340.44	309.084	1.46596
101018 ASER GCaMP 50mM #1_1 06	146	2299.38	254.719	1.20811
101018 ASER GCaMP 50mM #1_1 06	147	2278.79	225.098	1.06762
101018 ASER GCaMP 50mM #1_1 06	148	2351.66	298.334	1.41497
101018 ASER GCaMP 50mM #1_1 06	149	2416.74	360.602	1.7103
101018 ASER GCaMP 50mM #1_1 06	150	2437.65	393.308	1.86542
101018 ASER GCaMP 50mM #1_1 06	151	2375.27	320.363	1.51945
101018 ASER GCaMP 50mM #1_1 06	152	2309.58	261.448	1.24002
101018 ASER GCaMP 50mM #1_1 06	153	2263.33	215.052	1.01997
101018 ASER GCaMP 50mM #1_1 06	154	2335.55	278.648	1.3216
101018 ASER GCaMP 50mM #1_1 06	155	2406.72	352.187	1.67039
101018 ASER GCaMP 50mM #1_1 06	156	2410.32	367.285	1.742
101018 ASER GCaMP 50mM #1_1 06	157	2422.89	381.843	1.81105
101018 ASER GCaMP 50mM #1_1 06	158	2390.3	353.238	1.67538
101018 ASER GCaMP 50mM #1_1 06	159	2368.9	330.388	1.567
101018 ASER GCaMP 50mM #1_1 06	160	2367.55	329.194	1.56134
101018 ASER GCaMP 50mM #1_1 06	161	2362.19	313.479	1.4868
101018 ASER GCaMP 50mM #1_1 06	162	2343.09	305.058	1.44686
101018 ASER GCaMP 50mM #1_1 06	163	2332.5	295.457	1.40132
101018 ASER GCaMP 50mM #1_1 06	164	2327.42	294.109	1.39493
101018 ASER GCaMP 50mM #1_1 06	165	2325.88	289.3	1.37212
101018 ASER GCaMP 50mM #1_1 06	166	2306.87	263.398	1.24927
101018 ASER GCaMP 50mM #1_1 06	167	2321.51	290.534	1.37798
101018 ASER GCaMP 50mM #1_1 06	168	2308.42	269.476	1.2781
101018 ASER GCaMP 50mM #1_1 06	169	2304.74	267.795	1.27013
101018 ASER GCaMP 50mM #1_1 06	170	2303.9	269.605	1.27871
101018 ASER GCaMP 50mM #1_1 06	171	2290.47	259.234	1.22952
101018 ASER GCaMP 50mM #1_1 06	172	2296.36	254.719	1.20811
101018 ASER GCaMP 50mM #1_1 06	173	2300.02	258.367	1.22541
101018 ASER GCaMP 50mM #1_1 06	174	2312	278.669	1.3217
101018 ASER GCaMP 50mM #1_1 06	175	2327.99	289.696	1.374
101018 ASER GCaMP 50mM #1_1 06	176	2349.99	315.611	1.49692
101018 ASER GCaMP 50mM #1_1 06	177	2352.58	311.699	1.47836
101018 ASER GCaMP 50mM #1_1 06	178	2328.34	290.185	1.37632
101018 ASER GCaMP 50mM #1_1 06	179	2329.36	300.984	1.42754
101018 ASER GCaMP 50mM #1_1 06	180	2340.52	304.058	1.44212
101018 ASER GCaMP 50mM #1_1 06	181	2344.29	304.11	1.44236
101018 ASER GCaMP 50mM #1_1 06	182	2349.69	308.491	1.46314
101018 ASER GCaMP 50mM #1_1 06	183	2360.99	329.135	1.56106
101018 ASER GCaMP 50mM #1_1 06	184	2338.72	301.053	1.42787
101018 ASER GCaMP 50mM #1_1 06	185	2284.58	256.676	1.21739
101018 ASER GCaMP 50mM #1_1 06	186	2237.33	201.771	0.956984
101018 ASER GCaMP 50mM #1_1 06	187	2212.19	175.253	0.83121
101018 ASER GCaMP 50mM #1_1 06	188	2195.32	168.166	0.797596
101018 ASER GCaMP 50mM #1_1 06	189	2186.84	157.933	0.749064
101018 ASER GCaMP 50mM #1_1 06	190	2180.88	146.187	0.693354
101018 ASER GCaMP 50mM #1_1 06	191	2189.32	151.286	0.717538
101018 ASER GCaMP 50mM #1_1 06	192	2196.96	161.361	0.765322
101018 ASER GCaMP 50mM #1_1 06	193	2195.2	154.842	0.734404
101018 ASER GCaMP 50mM #1_1 06	194	2194.3	150.766	0.715069
101018 ASER GCaMP 50mM #1_1 06	195	2196.92	156.492	0.74223
101018 ASER GCaMP 50mM #1_1 06	196	2205.87	160.71	0.762231
101018 ASER GCaMP 50mM #1_1 06	197	2205.62	166.273	0.788618
101018 ASER GCaMP 50mM #1_1 06	198	2209.58	167.633	0.795068
101018 ASER GCaMP 50mM #1_1 06	199	2221.47	182.158	0.86396
101018 ASER GCaMP 50mM #1_1 06	200	2227.93	198.254	0.940302
101018 ASER GCaMP 50mM #1_1 06	201	2220.3	193.603	0.918244
101018 ASER GCaMP 50mM #1_1 06	202	2211.92	183.729	0.871408
101018 ASER GCaMP 50mM #1_1 06	203	2195.88	160.563	0.761538
101018 ASER GCaMP 50mM #1_1 06	204	2190.5	150.512	0.713865
101018 ASER GCaMP 50mM #1_1 06	205	2182.17	147.15	0.697918
101018 ASER GCaMP 50mM #1_1 06	206	2185.61	160.62	0.761808
101018 ASER GCaMP 50mM #1_1 06	207	2186.33	134.002	0.635562
101018 ASER GCaMP 50mM #1_1 06	208	2186.57	145.139	0.688382
101018 ASER GCaMP 50mM #1_1 06	209	2194.52	153.063	0.725963
101018 ASER GCaMP 50mM #1_1 06	210	2193.66	148.8	0.705745
101018 ASER GCaMP 50mM #1_1 06	211	2195.43	143.043	0.678441
101018 ASER GCaMP 50mM #1_1 06	212	2196.91	153.351	0.727332
101018 ASER GCaMP 50mM #1_1 06	213	2203	159.74	0.75763
101018 ASER GCaMP 50mM #1_1 06	214	2202.44	158.06	0.749664
101018 ASER GCaMP 50mM #1_1 06	215	2193.47	148.527	0.704451
101018 ASER GCaMP 50mM #1_1 06	216	2200.85	167.439	0.79415
101018 ASER GCaMP 50mM #1_1 06	217	2201.82	162.083	0.768745
101018 ASER GCaMP 50mM #1_1 06	218	2200.11	160.208	0.759852
101018 ASER GCaMP 50mM #1_1 06	219	2204.8	173.06	0.820807
101018 ASER GCaMP 50mM #1_1 06	220	2211.65	164.999	0.782576
101018 ASER GCaMP 50mM #1_1 06	221	2207.8	167.161	0.79283
101018 ASER GCaMP 50mM #1_1 06	222	2213.06	180.526	0.856218
101018 ASER GCaMP 50mM #1_1 06	223	2212.98	177.331	0.841066
101018 ASER GCaMP 50mM #1_1 06	224	2224.14	187.007	0.886956
101018 ASER GCaMP 50mM #1_1 06	225	2214.68	171.895	0.815284
101018 ASER GCaMP 50mM #1_1 06	226	2228.52	189.263	0.897658
101018 ASER GCaMP 50mM #1_1 06	227	2223.89	186.955	0.88671
101018 ASER GCaMP 50mM #1_1 06	228	2224.63	189.238	0.897539
101018 ASER GCaMP 50mM #1_1 06	229	2216.12	179.066	0.849295
101018 ASER GCaMP 50mM #1_1 06	230	2223.8	189.808	0.900245
101018 ASER GCaMP 50mM #1_1 06	231	2225.08	190.656	0.904266
101018 ASER GCaMP 50mM #1_1 06	232	2227.58	195.998	0.929602
101018 ASER GCaMP 50mM #1_1 06	233	2229.39	190.151	0.901871
101018 ASER GCaMP 50mM #1_1 06	234	2231.86	198.567	0.941784
101018 ASER GCaMP 50mM #1_1 06	235	2233.72	192.543	0.913215
101018 ASER GCaMP 50mM #1_1 06	236	2229.95	205.828	0.976222
101018 ASER GCaMP 50mM #1_1 06	237	2233.41	186.364	0.883907
101018 ASER GCaMP 50mM #1_1 06	238	2237.63	200.542	0.951155
101018 ASER GCaMP 50mM #1_1 06	239	2240.14	208.497	0.988883
101018 ASER GCaMP 50mM #1_1 06	240	2235.84	195.379	0.926666
101018 ASER GCaMP 50mM #1_1 06	241	2236.3	205.99	0.976992
Calibrations:
X:	1	Y:	1	Units:	pixel	Gray Units:
Image Plane	Average Intensity
1	2029.24
2	2028.25
3	2024.37
4	2029.78
5	2033.27
6	2030.23
7	2029.69
8	2026.56
9	2028.8
10	2038.19
11	2030.63
12	2039.66
13	2033.33
14	2042.97
15	2053.78
16	2042.84
17	2049.62
18	2037.52
19	2045.86
20	2053.54
21	2049.27
22	2043.31
23	2051.22
24	2052.51
25	2053.09
26	2041.41
27	2060.62
28	2051.88
29	2033.03
30	2052.33
31	2057.61
32	2061.99
33	2045.65
34	2042.49
35	2042.11
36	2030.25
37	2050.62
38	2033.88
39	2050.62
40	2044.29
41	2035.28
42	2039.78
43	2038.39
44	2047.98
45	2042.83
46	2051.81
47	2046.92
48	2052.86
49	2050.59
50	2044.44
51	2047.7
52	2050.54
53	2045.17
54	2048.79
55	2052.59
56	2044.49
57	2043.79
58	2045.96
59	2040.8
60	2050.04
61	2040.1
62	2051.37
63	2038.36
64	2031.53
65	2050.76
66	2036.97
67	2037.28
68	2032.61
69	2037.96
70	2036.13
71	2038.44
72	2031.97
73	2042.74
74	2044.3
75	2042.73
76	2036.87
77	2043.19
78	2042.11
79	2043.2
80	2040.57
81	2044.72
82	2036.18
83	2040.35
84	2047.52
85	2042.53
86	2057.15
87	2058.87
88	2063.36
89	2053.35
90	2057.73
91	2057.8
92	2045.1
93	2049.96
94	2054.52
95	2043.34
96	2044.85
97	2029.76
98	2033.02
99	2036.62
100	2037.16
101	2038.61
102	2050
103	2046
104	2050.02
105	2045.88
106	2055.31
107	2054.14
108	2043.3
109	2064.15
110	2055.99
111	2054.67
112	2061
113	2057.73
114	2059.29
115	2055.01
116	2052.46
117	2054.07
118	2044.04
119	2052.62
120	2045.73
121	2040.69
122	2060.35
123	2040.63
124	2041.71
125	2037.96
126	2041.58
127	2053.42
128	2042.63
129	2054.23
130	2046.93
131	2054.82
132	2036.46
133	2052.76
134	2043.5
135	2050.87
136	2035.87
137	2036.7
138	2039.58
139	2035.46
140	2035.11
141	2035.83
142	2034.92
143	2042.15
144	2035.95
145	2031.36
146	2044.66
147	2053.69
148	2053.33
149	2056.14
150	2044.34
151	2054.91
152	2048.13
153	2048.28
154	2056.9
155	2054.53
156	2043.04
157	2041.05
158	2037.06
159	2038.51
160	2038.35
161	2048.71
162	2038.03
163	2037.04
164	2033.31
165	2036.58
166	2043.47
167	2030.97
168	2038.95
169	2036.94
170	2034.29
171	2031.24
172	2041.64
173	2041.65
174	2033.33
175	2038.29
176	2034.37
177	2040.88
178	2038.16
179	2028.37
180	2036.46
181	2040.18
182	2041.2
183	2031.85
184	2037.67
185	2027.91
186	2035.56
187	2036.93
188	2027.16
189	2028.91
190	2034.69
191	2038.03
192	2035.6
193	2040.35
194	2043.53
195	2040.43
196	2045.16
197	2039.34
198	2041.95
199	2039.31
200	2029.67
201	2026.7
202	2028.19
203	2035.31
204	2039.99
205	2035.02
206	2024.99
207	2052.32
208	2041.43
209	2041.46
210	2044.86
211	2052.38
212	2043.56
213	2043.26
214	2044.38
215	2044.95
216	2033.41
217	2039.73
218	2039.9
219	2031.74
220	2046.65
221	2040.64
222	2032.54
223	2035.65
224	2037.13
225	2042.78
226	2039.25
227	2036.93
228	2035.39
229	2037.05
230	2034
231	2034.43
232	2031.58
233	2039.24
234	2033.29
235	2041.18
236	2024.12
237	2047.05
238	2037.09
239	2031.64
240	2040.46
241	2030.31
