# Supplementary material for: Molecular encoding and synaptic decoding of context during salt chemotaxis in C. elegans
Source: Nat Commun. 2022 May 27;13:2928. doi: 10.1038/s41467-022-30279-7 (PMC9142520; doi:10.1038/s41467-022-30279-7)
Supplement: Supplementary file 7 — Source Data [file 41467_2022_30279_MOESM7_ESM.zip › Source Data/Imaging/Fig.1/GCaMP2_N2/101018 ASER GCaMP 50mM #2_1 06.xlsx]

## Sheet: Sheet1
Image Name	Frame #	Avgerage Intensity
101018 ASER GCaMP 50mM #2_1 06	1	2282.42	264.613	1.01531
101018 ASER GCaMP 50mM #2_1 06	2	2266.35	251.078	0.96338
101018 ASER GCaMP 50mM #2_1 06	3	2268.5	258.276	0.990998
101018 ASER GCaMP 50mM #2_1 06	4	2254.42	241.687	0.927347
101018 ASER GCaMP 50mM #2_1 06	5	2262.45	257.871	0.989443
101018 ASER GCaMP 50mM #2_1 06	6	2257.01	247.547	0.94983
101018 ASER GCaMP 50mM #2_1 06	7	2264.24	246.429	0.94554
101018 ASER GCaMP 50mM #2_1 06	8	2263.53	246.248	0.944847
101018 ASER GCaMP 50mM #2_1 06	9	2269.75	257.01	0.986142	260.622
101018 ASER GCaMP 50mM #2_1 06	10	2277.78	252.181	0.967611
101018 ASER GCaMP 50mM #2_1 06	11	2277.05	265.663	1.01934
101018 ASER GCaMP 50mM #2_1 06	12	2293.76	283.417	1.08747
101018 ASER GCaMP 50mM #2_1 06	13	2276.03	266.704	1.02334
101018 ASER GCaMP 50mM #2_1 06	14	2278.55	258.341	0.991247
101018 ASER GCaMP 50mM #2_1 06	15	2283.37	267.936	1.02806
101018 ASER GCaMP 50mM #2_1 06	16	2264.37	251.395	0.964595
101018 ASER GCaMP 50mM #2_1 06	17	2261.14	249.623	0.957797
101018 ASER GCaMP 50mM #2_1 06	18	2271.88	256.59	0.98453
101018 ASER GCaMP 50mM #2_1 06	19	2267.54	257.699	0.988784
101018 ASER GCaMP 50mM #2_1 06	20	2270.12	259.15	0.994352
101018 ASER GCaMP 50mM #2_1 06	21	2263.65	262.994	1.0091
101018 ASER GCaMP 50mM #2_1 06	22	2257.63	254.878	0.97796
101018 ASER GCaMP 50mM #2_1 06	23	2268.87	250.715	0.961987
101018 ASER GCaMP 50mM #2_1 06	24	2274.52	262.395	1.0068
101018 ASER GCaMP 50mM #2_1 06	25	2272.76	261.217	1.00228
101018 ASER GCaMP 50mM #2_1 06	26	2276.74	268.616	1.03067
101018 ASER GCaMP 50mM #2_1 06	27	2270.34	255.503	0.980359
101018 ASER GCaMP 50mM #2_1 06	28	2280.35	270.414	1.03757
101018 ASER GCaMP 50mM #2_1 06	29	2280.22	264.595	1.01525
101018 ASER GCaMP 50mM #2_1 06	30	2303.62	287.071	1.10148
101018 ASER GCaMP 50mM #2_1 06	31	2304.54	294.577	1.13029
101018 ASER GCaMP 50mM #2_1 06	32	2308.61	304.401	1.16798
101018 ASER GCaMP 50mM #2_1 06	33	2317.49	299.548	1.14936
101018 ASER GCaMP 50mM #2_1 06	34	2288.28	278.087	1.06701
101018 ASER GCaMP 50mM #2_1 06	35	2268.82	263.252	1.01009
101018 ASER GCaMP 50mM #2_1 06	36	2282.83	264.387	1.01444
101018 ASER GCaMP 50mM #2_1 06	37	2275.27	262.998	1.00912
101018 ASER GCaMP 50mM #2_1 06	38	2291.36	278.663	1.06922
101018 ASER GCaMP 50mM #2_1 06	39	2289.62	273.309	1.04868
101018 ASER GCaMP 50mM #2_1 06	40	2292.34	285.379	1.09499
101018 ASER GCaMP 50mM #2_1 06	41	2280.36	260.693	1.00027
101018 ASER GCaMP 50mM #2_1 06	42	2280.93	262.065	1.00554
101018 ASER GCaMP 50mM #2_1 06	43	2272.38	266.995	1.02445
101018 ASER GCaMP 50mM #2_1 06	44	2266.19	250.823	0.962402
101018 ASER GCaMP 50mM #2_1 06	45	2268.24	263.29	1.01024
101018 ASER GCaMP 50mM #2_1 06	46	2270.46	268.016	1.02837
101018 ASER GCaMP 50mM #2_1 06	47	2283.36	268.991	1.03211
101018 ASER GCaMP 50mM #2_1 06	48	2295.16	289.835	1.11209
101018 ASER GCaMP 50mM #2_1 06	49	2290.22	274.202	1.05211
101018 ASER GCaMP 50mM #2_1 06	50	2265.97	263.024	1.00922
101018 ASER GCaMP 50mM #2_1 06	51	2276.3	270.024	1.03608
101018 ASER GCaMP 50mM #2_1 06	52	2264.05	261.951	1.0051
101018 ASER GCaMP 50mM #2_1 06	53	2281.74	272.537	1.04572
101018 ASER GCaMP 50mM #2_1 06	54	2287.45	283.216	1.08669
101018 ASER GCaMP 50mM #2_1 06	55	2288.27	284.801	1.09278
101018 ASER GCaMP 50mM #2_1 06	56	2279.56	278.539	1.06875
101018 ASER GCaMP 50mM #2_1 06	57	2271.17	265.595	1.01908
101018 ASER GCaMP 50mM #2_1 06	58	2281.05	274.124	1.05181
101018 ASER GCaMP 50mM #2_1 06	59	2278.89	275.542	1.05725
101018 ASER GCaMP 50mM #2_1 06	60	2280.48	276.508	1.06095
101018 ASER GCaMP 50mM #2_1 06	61	2265.14	264.018	1.01303
101018 ASER GCaMP 50mM #2_1 06	62	2252.73	249.666	0.957964
101018 ASER GCaMP 50mM #2_1 06	63	2267.11	257.231	0.98699
101018 ASER GCaMP 50mM #2_1 06	64	2265.74	253.699	0.973436
101018 ASER GCaMP 50mM #2_1 06	65	2267.81	258.946	0.993569
101018 ASER GCaMP 50mM #2_1 06	66	2266.43	258.32	0.991168
101018 ASER GCaMP 50mM #2_1 06	67	2265.11	256.403	0.98381
101018 ASER GCaMP 50mM #2_1 06	68	2261.09	258.732	0.99275
101018 ASER GCaMP 50mM #2_1 06	69	2254.33	254.309	0.975776
101018 ASER GCaMP 50mM #2_1 06	70	2260.94	249.863	0.958717
101018 ASER GCaMP 50mM #2_1 06	71	2271.79	263.854	1.0124
101018 ASER GCaMP 50mM #2_1 06	72	2259.65	246.3	0.945047
101018 ASER GCaMP 50mM #2_1 06	73	2275.22	267.692	1.02713
101018 ASER GCaMP 50mM #2_1 06	74	2262.2	245.938	0.943659
101018 ASER GCaMP 50mM #2_1 06	75	2270.13	249.701	0.958098
101018 ASER GCaMP 50mM #2_1 06	76	2262.43	254.947	0.978224
101018 ASER GCaMP 50mM #2_1 06	77	2261.17	249.883	0.958796
101018 ASER GCaMP 50mM #2_1 06	78	2269.85	257.678	0.988703
101018 ASER GCaMP 50mM #2_1 06	79	2267.01	254.937	0.978189
101018 ASER GCaMP 50mM #2_1 06	80	2267.99	254.721	0.977358
101018 ASER GCaMP 50mM #2_1 06	81	2260.77	254.03	0.974708
101018 ASER GCaMP 50mM #2_1 06	82	2258.28	256.586	0.984513
101018 ASER GCaMP 50mM #2_1 06	83	2272.83	264.346	1.01429
101018 ASER GCaMP 50mM #2_1 06	84	2262.56	249.229	0.956286
101018 ASER GCaMP 50mM #2_1 06	85	2271.05	259.487	0.995645
101018 ASER GCaMP 50mM #2_1 06	86	2267.56	257.049	0.98629
101018 ASER GCaMP 50mM #2_1 06	87	2271.28	258.892	0.993362
101018 ASER GCaMP 50mM #2_1 06	88	2271.59	268.803	1.03139
101018 ASER GCaMP 50mM #2_1 06	89	2277.05	267.769	1.02742
101018 ASER GCaMP 50mM #2_1 06	90	2280.52	279.288	1.07162
101018 ASER GCaMP 50mM #2_1 06	91	2270.48	259.738	0.996607
101018 ASER GCaMP 50mM #2_1 06	92	2274.67	270.052	1.03618
101018 ASER GCaMP 50mM #2_1 06	93	2288.34	280.024	1.07445
101018 ASER GCaMP 50mM #2_1 06	94	2276.66	267.591	1.02674
101018 ASER GCaMP 50mM #2_1 06	95	2274.78	274.734	1.05415
101018 ASER GCaMP 50mM #2_1 06	96	2270.67	263.884	1.01252
101018 ASER GCaMP 50mM #2_1 06	97	2265.05	251.291	0.964198
101018 ASER GCaMP 50mM #2_1 06	98	2272.82	258.827	0.993111
101018 ASER GCaMP 50mM #2_1 06	99	2260.29	262.032	1.00541
101018 ASER GCaMP 50mM #2_1 06	100	2266.86	261.372	1.00288
101018 ASER GCaMP 50mM #2_1 06	101	2297.85	286.345	1.0987
101018 ASER GCaMP 50mM #2_1 06	102	2674.64	659.8	2.53164
101018 ASER GCaMP 50mM #2_1 06	103	2813.05	799.101	3.06613
101018 ASER GCaMP 50mM #2_1 06	104	2827.87	815.402	3.12868
101018 ASER GCaMP 50mM #2_1 06	105	2816.85	799.327	3.067
101018 ASER GCaMP 50mM #2_1 06	106	2800.33	782.754	3.00341
101018 ASER GCaMP 50mM #2_1 06	107	2807.42	782.78	3.00351
101018 ASER GCaMP 50mM #2_1 06	108	2804.88	787.541	3.02178
101018 ASER GCaMP 50mM #2_1 06	109	2796.87	778.211	2.98598
101018 ASER GCaMP 50mM #2_1 06	110	2766.35	755.139	2.89745
101018 ASER GCaMP 50mM #2_1 06	111	2752.93	735.393	2.82168
101018 ASER GCaMP 50mM #2_1 06	112	2743.11	729.517	2.79914
101018 ASER GCaMP 50mM #2_1 06	113	2727.26	723.533	2.77618
101018 ASER GCaMP 50mM #2_1 06	114	2728.02	709.117	2.72086
101018 ASER GCaMP 50mM #2_1 06	115	2713	700.436	2.68755
101018 ASER GCaMP 50mM #2_1 06	116	2713.69	700.636	2.68832
101018 ASER GCaMP 50mM #2_1 06	117	2703.86	685.536	2.63038
101018 ASER GCaMP 50mM #2_1 06	118	2690.23	679.945	2.60893
101018 ASER GCaMP 50mM #2_1 06	119	2672.97	663.05	2.54411
101018 ASER GCaMP 50mM #2_1 06	120	2670.18	649.129	2.49069
101018 ASER GCaMP 50mM #2_1 06	121	2665.61	645.932	2.47842
101018 ASER GCaMP 50mM #2_1 06	122	2641.61	633.469	2.4306
101018 ASER GCaMP 50mM #2_1 06	123	2629.61	612.55	2.35034
101018 ASER GCaMP 50mM #2_1 06	124	2633.49	620.453	2.38066
101018 ASER GCaMP 50mM #2_1 06	125	2618.78	597.495	2.29257
101018 ASER GCaMP 50mM #2_1 06	126	2602.33	598.501	2.29643
101018 ASER GCaMP 50mM #2_1 06	127	2606.9	603.337	2.31499
101018 ASER GCaMP 50mM #2_1 06	128	2621.5	614.256	2.35689
101018 ASER GCaMP 50mM #2_1 06	129	2617.34	628.144	2.41017
101018 ASER GCaMP 50mM #2_1 06	130	2598.01	606.402	2.32675
101018 ASER GCaMP 50mM #2_1 06	131	2607.28	614.379	2.35736
101018 ASER GCaMP 50mM #2_1 06	132	2616.01	623.873	2.39378
101018 ASER GCaMP 50mM #2_1 06	133	2612.13	609.47	2.33852
101018 ASER GCaMP 50mM #2_1 06	134	2593.43	593.678	2.27793
101018 ASER GCaMP 50mM #2_1 06	135	2597.43	597.121	2.29114
101018 ASER GCaMP 50mM #2_1 06	136	2593.12	588.423	2.25776
101018 ASER GCaMP 50mM #2_1 06	137	2578.61	572.129	2.19524
101018 ASER GCaMP 50mM #2_1 06	138	2590.43	582.501	2.23504
101018 ASER GCaMP 50mM #2_1 06	139	2576.64	570.254	2.18805
101018 ASER GCaMP 50mM #2_1 06	140	2582.23	570.637	2.18952
101018 ASER GCaMP 50mM #2_1 06	141	2590.74	584.035	2.24093
101018 ASER GCaMP 50mM #2_1 06	142	2589.42	577.657	2.21645
101018 ASER GCaMP 50mM #2_1 06	143	2586.78	574.278	2.20349
101018 ASER GCaMP 50mM #2_1 06	144	2559.55	548.883	2.10605
101018 ASER GCaMP 50mM #2_1 06	145	2559.55	552.321	2.11924
101018 ASER GCaMP 50mM #2_1 06	146	2548.25	534.821	2.0521
101018 ASER GCaMP 50mM #2_1 06	147	2531.42	518.975	1.9913
101018 ASER GCaMP 50mM #2_1 06	148	2503.76	481.302	1.84674
101018 ASER GCaMP 50mM #2_1 06	149	2521.32	507.476	1.94717
101018 ASER GCaMP 50mM #2_1 06	150	2519.04	499.817	1.91779
101018 ASER GCaMP 50mM #2_1 06	151	2522.15	513.456	1.97012
101018 ASER GCaMP 50mM #2_1 06	152	2520.69	505.186	1.93839
101018 ASER GCaMP 50mM #2_1 06	153	2512.31	497.597	1.90927
101018 ASER GCaMP 50mM #2_1 06	154	2519.36	505.343	1.93899
101018 ASER GCaMP 50mM #2_1 06	155	2536.87	516.684	1.9825
101018 ASER GCaMP 50mM #2_1 06	156	2538.62	524.157	2.01118
101018 ASER GCaMP 50mM #2_1 06	157	2558.34	539.071	2.0684
101018 ASER GCaMP 50mM #2_1 06	158	2534.62	520.728	1.99802
101018 ASER GCaMP 50mM #2_1 06	159	2524.4	502.662	1.9287
101018 ASER GCaMP 50mM #2_1 06	160	2511.5	493.535	1.89368
101018 ASER GCaMP 50mM #2_1 06	161	2497.55	486.728	1.86756
101018 ASER GCaMP 50mM #2_1 06	162	2508.25	493.652	1.89413
101018 ASER GCaMP 50mM #2_1 06	163	2524.4	504.803	1.93692
101018 ASER GCaMP 50mM #2_1 06	164	2514.15	498.259	1.91181
101018 ASER GCaMP 50mM #2_1 06	165	2513.24	496.976	1.90688
101018 ASER GCaMP 50mM #2_1 06	166	2510.37	500.558	1.92063
101018 ASER GCaMP 50mM #2_1 06	167	2515.4	497.385	1.90846
101018 ASER GCaMP 50mM #2_1 06	168	2532.93	507.533	1.94739
101018 ASER GCaMP 50mM #2_1 06	169	2508.61	480.411	1.84333
101018 ASER GCaMP 50mM #2_1 06	170	2506.61	495.099	1.89968
101018 ASER GCaMP 50mM #2_1 06	171	2494.57	477.246	1.83118
101018 ASER GCaMP 50mM #2_1 06	172	2472.98	455.179	1.74651
101018 ASER GCaMP 50mM #2_1 06	173	2481.02	466.692	1.79069
101018 ASER GCaMP 50mM #2_1 06	174	2534.47	516.587	1.98213
101018 ASER GCaMP 50mM #2_1 06	175	2522.65	509.083	1.95334
101018 ASER GCaMP 50mM #2_1 06	176	2506.51	496.019	1.90321
101018 ASER GCaMP 50mM #2_1 06	177	2509.62	495.734	1.90212
101018 ASER GCaMP 50mM #2_1 06	178	2499.71	490.553	1.88224
101018 ASER GCaMP 50mM #2_1 06	179	2504.4	489.484	1.87814
101018 ASER GCaMP 50mM #2_1 06	180	2501.88	485.411	1.86251
101018 ASER GCaMP 50mM #2_1 06	181	2486.26	481.538	1.84765
101018 ASER GCaMP 50mM #2_1 06	182	2494.53	488.018	1.87251
101018 ASER GCaMP 50mM #2_1 06	183	2497.4	484.713	1.85983
101018 ASER GCaMP 50mM #2_1 06	184	2504.81	484.053	1.8573
101018 ASER GCaMP 50mM #2_1 06	185	2498.74	476.412	1.82798
101018 ASER GCaMP 50mM #2_1 06	186	2483.86	464.39	1.78185
101018 ASER GCaMP 50mM #2_1 06	187	2479.49	460.686	1.76764
101018 ASER GCaMP 50mM #2_1 06	188	2487.03	473.217	1.81572
101018 ASER GCaMP 50mM #2_1 06	189	2458.65	441.98	1.69586
101018 ASER GCaMP 50mM #2_1 06	190	2450.98	437.557	1.67889
101018 ASER GCaMP 50mM #2_1 06	191	2424.88	408.92	1.56902
101018 ASER GCaMP 50mM #2_1 06	192	2434.7	426.495	1.63645
101018 ASER GCaMP 50mM #2_1 06	193	2404.17	385.863	1.48055
101018 ASER GCaMP 50mM #2_1 06	194	2406.65	381.566	1.46406
101018 ASER GCaMP 50mM #2_1 06	195	2424.56	410.681	1.57577
101018 ASER GCaMP 50mM #2_1 06	196	2430.69	417.629	1.60243
101018 ASER GCaMP 50mM #2_1 06	197	2402.56	392.107	1.5045
101018 ASER GCaMP 50mM #2_1 06	198	2423.39	401.513	1.5406
101018 ASER GCaMP 50mM #2_1 06	199	2435.09	423.277	1.6241
101018 ASER GCaMP 50mM #2_1 06	200	2448.23	435.502	1.67101
101018 ASER GCaMP 50mM #2_1 06	201	2450.11	444.071	1.70389
101018 ASER GCaMP 50mM #2_1 06	202	2385.16	371.354	1.42488
101018 ASER GCaMP 50mM #2_1 06	203	2299.21	293.569	1.12641
101018 ASER GCaMP 50mM #2_1 06	204	2238.35	228.231	0.875718
101018 ASER GCaMP 50mM #2_1 06	205	2212.59	198.477	0.761553
101018 ASER GCaMP 50mM #2_1 06	206	2197.73	184.105	0.706408
101018 ASER GCaMP 50mM #2_1 06	207	2195.71	183.837	0.70538
101018 ASER GCaMP 50mM #2_1 06	208	2193.95	180.618	0.693028
101018 ASER GCaMP 50mM #2_1 06	209	2202.68	195.02	0.748288
101018 ASER GCaMP 50mM #2_1 06	210	2193.66	185.032	0.709962
101018 ASER GCaMP 50mM #2_1 06	211	2199.81	186.417	0.715276
101018 ASER GCaMP 50mM #2_1 06	212	2200.46	188.488	0.723224
101018 ASER GCaMP 50mM #2_1 06	213	2195.63	185.826	0.713011
101018 ASER GCaMP 50mM #2_1 06	214	2207.67	197.771	0.758841
101018 ASER GCaMP 50mM #2_1 06	215	2202.14	187.165	0.718146
101018 ASER GCaMP 50mM #2_1 06	216	2214.91	197.12	0.756345
101018 ASER GCaMP 50mM #2_1 06	217	2219.05	204.989	0.786537
101018 ASER GCaMP 50mM #2_1 06	218	2222.51	210.346	0.80709
101018 ASER GCaMP 50mM #2_1 06	219	2217.85	209.669	0.804496
101018 ASER GCaMP 50mM #2_1 06	220	2221.33	205.501	0.788502
101018 ASER GCaMP 50mM #2_1 06	221	2229.61	211.667	0.812162
101018 ASER GCaMP 50mM #2_1 06	222	2229.55	225.303	0.864484
101018 ASER GCaMP 50mM #2_1 06	223	2239.71	222.315	0.853017
101018 ASER GCaMP 50mM #2_1 06	224	2242.78	225.993	0.867128
101018 ASER GCaMP 50mM #2_1 06	225	2241.2	224.605	0.861803
101018 ASER GCaMP 50mM #2_1 06	226	2249.23	229.748	0.881538
101018 ASER GCaMP 50mM #2_1 06	227	2243.05	229.848	0.88192
101018 ASER GCaMP 50mM #2_1 06	228	2245.86	237.848	0.912616
101018 ASER GCaMP 50mM #2_1 06	229	2249.85	236.078	0.905827
101018 ASER GCaMP 50mM #2_1 06	230	2251.34	238.092	0.913553
101018 ASER GCaMP 50mM #2_1 06	231	2257.74	235.636	0.90413
101018 ASER GCaMP 50mM #2_1 06	232	2255.71	239.819	0.92018
101018 ASER GCaMP 50mM #2_1 06	233	2265.68	244.436	0.937895
101018 ASER GCaMP 50mM #2_1 06	234	2259.93	252.213	0.967734
101018 ASER GCaMP 50mM #2_1 06	235	2265.81	242.287	0.92965
101018 ASER GCaMP 50mM #2_1 06	236	2269.49	256.512	0.984228
101018 ASER GCaMP 50mM #2_1 06	237	2256.66	249.042	0.955567
101018 ASER GCaMP 50mM #2_1 06	238	2267.15	242.954	0.932208
101018 ASER GCaMP 50mM #2_1 06	239	2265.25	262.439	1.00697
101018 ASER GCaMP 50mM #2_1 06	240	2265.12	256.938	0.985866
101018 ASER GCaMP 50mM #2_1 06	241	2260.36	249.685	0.958036
Image Plane	Average Intensity
1	2017.81
2	2015.28
3	2010.22
4	2012.73
5	2004.58
6	2009.46
7	2017.82
8	2017.28
9	2012.74
10	2025.6
11	2011.39
12	2010.34
13	2009.33
14	2020.21
15	2015.43
16	2012.97
17	2011.52
18	2015.29
19	2009.84
20	2010.97
21	2000.66
22	2002.75
23	2018.15
24	2012.13
25	2011.54
26	2008.12
27	2014.84
28	2009.93
29	2015.63
30	2016.55
31	2009.96
32	2004.21
33	2017.94
34	2010.19
35	2005.57
36	2018.44
37	2012.28
38	2012.7
39	2016.31
40	2006.96
41	2019.66
42	2018.86
43	2005.39
44	2015.37
45	2004.95
46	2002.44
47	2014.37
48	2005.32
49	2016.02
50	2002.94
51	2006.27
52	2002.1
53	2009.2
54	2004.23
55	2003.47
56	2001.02
57	2005.58
58	2006.92
59	2003.35
60	2003.97
61	2001.12
62	2003.06
63	2009.88
64	2012.04
65	2008.86
66	2008.11
67	2008.71
68	2002.36
69	2000.02
70	2011.08
71	2007.94
72	2013.35
73	2007.53
74	2016.27
75	2020.43
76	2007.49
77	2011.29
78	2012.17
79	2012.07
80	2013.27
81	2006.74
82	2001.7
83	2008.49
84	2013.33
85	2011.56
86	2010.51
87	2012.39
88	2002.79
89	2009.28
90	2001.23
91	2010.74
92	2004.62
93	2008.31
94	2009.06
95	2000.05
96	2006.79
97	2013.76
98	2013.99
99	1998.25
100	2005.48
101	2011.5
102	2014.84
103	2013.95
104	2012.47
105	2017.52
106	2017.58
107	2024.64
108	2017.34
109	2018.66
110	2011.21
111	2017.53
112	2013.59
113	2003.72
114	2018.9
115	2012.57
116	2013.06
117	2018.33
118	2010.29
119	2009.92
120	2021.05
121	2019.67
122	2008.14
123	2017.06
124	2013.04
125	2021.29
126	2003.83
127	2003.57
128	2007.25
129	1989.19
130	1991.61
131	1992.9
132	1992.14
133	2002.66
134	1999.76
135	2000.31
136	2004.7
137	2006.48
138	2007.93
139	2006.38
140	2011.59
141	2006.7
142	2011.76
143	2012.51
144	2010.66
145	2007.23
146	2013.43
147	2012.44
148	2022.46
149	2013.85
150	2019.22
151	2008.69
152	2015.5
153	2014.72
154	2014.02
155	2020.19
156	2014.46
157	2019.27
158	2013.89
159	2021.74
160	2017.97
161	2010.82
162	2014.59
163	2019.6
164	2015.89
165	2016.26
166	2009.81
167	2018.01
168	2025.39
169	2028.2
170	2011.52
171	2017.33
172	2017.8
173	2014.33
174	2017.88
175	2013.57
176	2010.49
177	2013.88
178	2009.15
179	2014.91
180	2016.47
181	2004.72
182	2006.52
183	2012.69
184	2020.76
185	2022.33
186	2019.47
187	2018.81
188	2013.81
189	2016.67
190	2013.42
191	2015.96
192	2008.2
193	2018.3
194	2025.09
195	2013.88
196	2013.06
197	2010.45
198	2021.88
199	2011.81
200	2012.73
201	2006.04
202	2013.81
203	2005.65
204	2010.12
205	2014.11
206	2013.62
207	2011.88
208	2013.33
209	2007.66
210	2008.63
211	2013.39
212	2011.97
213	2009.81
214	2009.9
215	2014.97
216	2017.79
217	2014.06
218	2012.16
219	2008.18
220	2015.83
221	2017.94
222	2004.24
223	2017.4
224	2016.79
225	2016.6
226	2019.48
227	2013.2
228	2008.01
229	2013.78
230	2013.25
231	2022.1
232	2015.89
233	2021.24
234	2007.72
235	2023.52
236	2012.98
237	2007.62
238	2024.2
239	2002.81
240	2008.18
241	2010.67
