# Supplementary material for: Molecular encoding and synaptic decoding of context during salt chemotaxis in C. elegans
Source: Nat Commun. 2022 May 27;13:2928. doi: 10.1038/s41467-022-30279-7 (PMC9142520; doi:10.1038/s41467-022-30279-7)
Supplement: Supplementary file 7 — Source Data [file 41467_2022_30279_MOESM7_ESM.zip › Source Data/Imaging/Fig.1/GCaMP2_N2/101018 ASER GCaMP 50mM #3_1 06.xlsx]

## Sheet: Sheet1
Image Name	Frame #	Avgerage Intensity
101018 ASER GCaMP 50mM #3_1 06	1	2114.18	125.264	1.33933
101018 ASER GCaMP 50mM #3_1 06	2	2125.66	138.308	1.4788
101018 ASER GCaMP 50mM #3_1 06	3	2126.46	136.41	1.4585
101018 ASER GCaMP 50mM #3_1 06	4	2126.06	128.063	1.36926
101018 ASER GCaMP 50mM #3_1 06	5	2115.39	121.994	1.30437
101018 ASER GCaMP 50mM #3_1 06	6	2109.46	108.649	1.16169
101018 ASER GCaMP 50mM #3_1 06	7	2106.72	111.939	1.19686
101018 ASER GCaMP 50mM #3_1 06	8	2100.72	101.65	1.08685
101018 ASER GCaMP 50mM #3_1 06	9	2105.14	108.227	1.15717	93.5271
101018 ASER GCaMP 50mM #3_1 06	10	2101.61	106.824	1.14217
101018 ASER GCaMP 50mM #3_1 06	11	2106.4	111.786	1.19523
101018 ASER GCaMP 50mM #3_1 06	12	2096.05	101.156	1.08156
101018 ASER GCaMP 50mM #3_1 06	13	2108.1	113.853	1.21732
101018 ASER GCaMP 50mM #3_1 06	14	2110.2	105.944	1.13276
101018 ASER GCaMP 50mM #3_1 06	15	2101.75	103.044	1.10176
101018 ASER GCaMP 50mM #3_1 06	16	2112.18	103.862	1.11051
101018 ASER GCaMP 50mM #3_1 06	17	2103.69	93.1861	0.996354
101018 ASER GCaMP 50mM #3_1 06	18	2105.68	100.386	1.07334
101018 ASER GCaMP 50mM #3_1 06	19	2096.11	81.635	0.872848
101018 ASER GCaMP 50mM #3_1 06	20	2100.71	95.5995	1.02216
101018 ASER GCaMP 50mM #3_1 06	21	2100.14	87.2405	0.932783
101018 ASER GCaMP 50mM #3_1 06	22	2107.54	85.7159	0.916481
101018 ASER GCaMP 50mM #3_1 06	23	2098.61	83.1192	0.888717
101018 ASER GCaMP 50mM #3_1 06	24	2105.71	82.7036	0.884274
101018 ASER GCaMP 50mM #3_1 06	25	2104.54	77.1884	0.825305
101018 ASER GCaMP 50mM #3_1 06	26	2106.05	78.5198	0.83954
101018 ASER GCaMP 50mM #3_1 06	27	2100.54	69.7883	0.746182
101018 ASER GCaMP 50mM #3_1 06	28	2110.31	80.7644	0.863539
101018 ASER GCaMP 50mM #3_1 06	29	2099.77	69.4951	0.743048
101018 ASER GCaMP 50mM #3_1 06	30	2107.19	82.6454	0.883652
101018 ASER GCaMP 50mM #3_1 06	31	2106.05	95.5703	1.02185
101018 ASER GCaMP 50mM #3_1 06	32	2104.17	96.8207	1.03521
101018 ASER GCaMP 50mM #3_1 06	33	2105.36	97.2387	1.03968
101018 ASER GCaMP 50mM #3_1 06	34	2105.25	105.263	1.12548
101018 ASER GCaMP 50mM #3_1 06	35	2104.33	97.2304	1.0396
101018 ASER GCaMP 50mM #3_1 06	36	2099.9	95.3818	1.01983
101018 ASER GCaMP 50mM #3_1 06	37	2099.22	103.674	1.10849
101018 ASER GCaMP 50mM #3_1 06	38	2103.53	103.929	1.11121
101018 ASER GCaMP 50mM #3_1 06	39	2103.16	106.282	1.13638
101018 ASER GCaMP 50mM #3_1 06	40	2107.56	99.1115	1.05971
101018 ASER GCaMP 50mM #3_1 06	41	2095.71	90.4806	0.967426
101018 ASER GCaMP 50mM #3_1 06	42	2113.56	111.817	1.19556
101018 ASER GCaMP 50mM #3_1 06	43	2104.94	96.0444	1.02691
101018 ASER GCaMP 50mM #3_1 06	44	2107.13	115.091	1.23056
101018 ASER GCaMP 50mM #3_1 06	45	2104.02	102.43	1.0952
101018 ASER GCaMP 50mM #3_1 06	46	2102.31	106.053	1.13393
101018 ASER GCaMP 50mM #3_1 06	47	2098.4	114.451	1.22372
101018 ASER GCaMP 50mM #3_1 06	48	2102.63	114.017	1.21908
101018 ASER GCaMP 50mM #3_1 06	49	2102.74	114.596	1.22527
101018 ASER GCaMP 50mM #3_1 06	50	2102.82	113.191	1.21025
101018 ASER GCaMP 50mM #3_1 06	51	2097.07	110.29	1.17923
101018 ASER GCaMP 50mM #3_1 06	52	2096.45	109.399	1.1697
101018 ASER GCaMP 50mM #3_1 06	53	2103.12	105.662	1.12975
101018 ASER GCaMP 50mM #3_1 06	54	2103.11	114.728	1.22668
101018 ASER GCaMP 50mM #3_1 06	55	2098.69	100.683	1.07652
101018 ASER GCaMP 50mM #3_1 06	56	2100.37	100.173	1.07106
101018 ASER GCaMP 50mM #3_1 06	57	2100.4	105.08	1.12352
101018 ASER GCaMP 50mM #3_1 06	58	2106.37	107.054	1.14463
101018 ASER GCaMP 50mM #3_1 06	59	2109.49	107.1	1.14513
101018 ASER GCaMP 50mM #3_1 06	60	2095.58	91.1126	0.974184
101018 ASER GCaMP 50mM #3_1 06	61	2101.89	95.058	1.01637
101018 ASER GCaMP 50mM #3_1 06	62	2101.69	86.353	0.923294
101018 ASER GCaMP 50mM #3_1 06	63	2100.7	82.6386	0.883579
101018 ASER GCaMP 50mM #3_1 06	64	2100.91	84.5006	0.903488
101018 ASER GCaMP 50mM #3_1 06	65	2097.13	91.1122	0.974179
101018 ASER GCaMP 50mM #3_1 06	66	2100.37	85.888	0.918321
101018 ASER GCaMP 50mM #3_1 06	67	2098.26	79.8987	0.854284
101018 ASER GCaMP 50mM #3_1 06	68	2096.76	89.8896	0.961107
101018 ASER GCaMP 50mM #3_1 06	69	2101.7	73.7592	0.78864
101018 ASER GCaMP 50mM #3_1 06	70	2096.77	73.0309	0.780853
101018 ASER GCaMP 50mM #3_1 06	71	2096.23	71.7187	0.766823
101018 ASER GCaMP 50mM #3_1 06	72	2094.75	72.5165	0.775353
101018 ASER GCaMP 50mM #3_1 06	73	2104.87	85.5299	0.914493
101018 ASER GCaMP 50mM #3_1 06	74	2099.63	88.0256	0.941177
101018 ASER GCaMP 50mM #3_1 06	75	2096.07	84.974	0.908549
101018 ASER GCaMP 50mM #3_1 06	76	2097.68	76.4062	0.816942
101018 ASER GCaMP 50mM #3_1 06	77	2102.36	76.9945	0.823232
101018 ASER GCaMP 50mM #3_1 06	78	2103.85	85.2065	0.911035
101018 ASER GCaMP 50mM #3_1 06	79	2104.9	92.5105	0.98913
101018 ASER GCaMP 50mM #3_1 06	80	2101.49	78.7426	0.841922
101018 ASER GCaMP 50mM #3_1 06	81	2109.16	90.8702	0.971592
101018 ASER GCaMP 50mM #3_1 06	82	2110.32	91.8627	0.982204
101018 ASER GCaMP 50mM #3_1 06	83	2101.22	82.096	0.877777
101018 ASER GCaMP 50mM #3_1 06	84	2099.36	81.7504	0.874083
101018 ASER GCaMP 50mM #3_1 06	85	2100.24	76.1495	0.814197
101018 ASER GCaMP 50mM #3_1 06	86	2101.19	86.0125	0.919653
101018 ASER GCaMP 50mM #3_1 06	87	2097.39	90.6221	0.968939
101018 ASER GCaMP 50mM #3_1 06	88	2099.78	84.8345	0.907057
101018 ASER GCaMP 50mM #3_1 06	89	2096.02	74.3672	0.795141
101018 ASER GCaMP 50mM #3_1 06	90	2095.98	84.0365	0.898525
101018 ASER GCaMP 50mM #3_1 06	91	2090.28	75.8391	0.810878
101018 ASER GCaMP 50mM #3_1 06	92	2092.53	83.1744	0.889307
101018 ASER GCaMP 50mM #3_1 06	93	2099.36	81.5332	0.871759
101018 ASER GCaMP 50mM #3_1 06	94	2092.03	77.6782	0.830542
101018 ASER GCaMP 50mM #3_1 06	95	2096.66	74.1931	0.793279
101018 ASER GCaMP 50mM #3_1 06	96	2105.91	89.4656	0.956573
101018 ASER GCaMP 50mM #3_1 06	97	2097.02	76.5978	0.81899
101018 ASER GCaMP 50mM #3_1 06	98	2101.68	76.0185	0.812796
101018 ASER GCaMP 50mM #3_1 06	99	2093.69	77.9916	0.833893
101018 ASER GCaMP 50mM #3_1 06	100	2096.23	79.468	0.849678
101018 ASER GCaMP 50mM #3_1 06	101	2112.52	98.103	1.04893
101018 ASER GCaMP 50mM #3_1 06	102	2234.04	224.942	2.4051
101018 ASER GCaMP 50mM #3_1 06	103	2269.05	250.219	2.67537
101018 ASER GCaMP 50mM #3_1 06	104	2272.91	256.551	2.74306
101018 ASER GCaMP 50mM #3_1 06	105	2271.09	271.42	2.90205
101018 ASER GCaMP 50mM #3_1 06	106	2283.97	285.17	3.04906
101018 ASER GCaMP 50mM #3_1 06	107	2280.11	293.463	3.13773
101018 ASER GCaMP 50mM #3_1 06	108	2270.45	288.242	3.08191
101018 ASER GCaMP 50mM #3_1 06	109	2279.76	295.343	3.15783
101018 ASER GCaMP 50mM #3_1 06	110	2265.63	288.929	3.08925
101018 ASER GCaMP 50mM #3_1 06	111	2265.41	277.558	2.96768
101018 ASER GCaMP 50mM #3_1 06	112	2267.49	285.855	3.05639
101018 ASER GCaMP 50mM #3_1 06	113	2255.31	271.931	2.90751
101018 ASER GCaMP 50mM #3_1 06	114	2238.79	256.474	2.74224
101018 ASER GCaMP 50mM #3_1 06	115	2231.13	246.13	2.63164
101018 ASER GCaMP 50mM #3_1 06	116	2222.11	232.504	2.48595
101018 ASER GCaMP 50mM #3_1 06	117	2210.6	228.267	2.44065
101018 ASER GCaMP 50mM #3_1 06	118	2197.42	209.936	2.24465
101018 ASER GCaMP 50mM #3_1 06	119	2188.99	205.616	2.19847
101018 ASER GCaMP 50mM #3_1 06	120	2177.24	190.647	2.03842
101018 ASER GCaMP 50mM #3_1 06	121	2184.08	201.376	2.15313
101018 ASER GCaMP 50mM #3_1 06	122	2187.67	198.426	2.12159
101018 ASER GCaMP 50mM #3_1 06	123	2190.11	199.134	2.12916
101018 ASER GCaMP 50mM #3_1 06	124	2176.68	191.113	2.04339
101018 ASER GCaMP 50mM #3_1 06	125	2184.6	197.34	2.10998
101018 ASER GCaMP 50mM #3_1 06	126	2179.86	183.363	1.96054
101018 ASER GCaMP 50mM #3_1 06	127	2178.31	184.102	1.96844
101018 ASER GCaMP 50mM #3_1 06	128	2183.91	190.475	2.03657
101018 ASER GCaMP 50mM #3_1 06	129	2181.52	190.318	2.0349
101018 ASER GCaMP 50mM #3_1 06	130	2166.11	169.673	1.81415
101018 ASER GCaMP 50mM #3_1 06	131	2161.44	175.197	1.87322
101018 ASER GCaMP 50mM #3_1 06	132	2172.92	179.337	1.91749
101018 ASER GCaMP 50mM #3_1 06	133	2159.67	163.953	1.753
101018 ASER GCaMP 50mM #3_1 06	134	2159.59	164.544	1.75931
101018 ASER GCaMP 50mM #3_1 06	135	2147.89	150.697	1.61127
101018 ASER GCaMP 50mM #3_1 06	136	2144.95	140.032	1.49723
101018 ASER GCaMP 50mM #3_1 06	137	2143.74	132.262	1.41416
101018 ASER GCaMP 50mM #3_1 06	138	2155.34	148.611	1.58897
101018 ASER GCaMP 50mM #3_1 06	139	2156.71	142.559	1.52425
101018 ASER GCaMP 50mM #3_1 06	140	2140.45	130.042	1.39042
101018 ASER GCaMP 50mM #3_1 06	141	2144.57	140.563	1.50291
101018 ASER GCaMP 50mM #3_1 06	142	2121.61	109.199	1.16757
101018 ASER GCaMP 50mM #3_1 06	143	2136.53	131	1.40066
101018 ASER GCaMP 50mM #3_1 06	144	2136.59	135.297	1.44661
101018 ASER GCaMP 50mM #3_1 06	145	2138	133.355	1.42584
101018 ASER GCaMP 50mM #3_1 06	146	2147.15	149.425	1.59767
101018 ASER GCaMP 50mM #3_1 06	147	2144.41	142.599	1.52468
101018 ASER GCaMP 50mM #3_1 06	148	2151.55	163.338	1.74642
101018 ASER GCaMP 50mM #3_1 06	149	2147.08	141.174	1.50945
101018 ASER GCaMP 50mM #3_1 06	150	2145.57	148.701	1.58992
101018 ASER GCaMP 50mM #3_1 06	151	2141.17	137.306	1.46809
101018 ASER GCaMP 50mM #3_1 06	152	2134.83	134.088	1.43368
101018 ASER GCaMP 50mM #3_1 06	153	2131.89	130.558	1.39594
101018 ASER GCaMP 50mM #3_1 06	154	2127	134.787	1.44115
101018 ASER GCaMP 50mM #3_1 06	155	2121.63	120.682	1.29035
101018 ASER GCaMP 50mM #3_1 06	156	2113.9	114.604	1.22535
101018 ASER GCaMP 50mM #3_1 06	157	2123.6	121.123	1.29506
101018 ASER GCaMP 50mM #3_1 06	158	2121.09	121.671	1.30092
101018 ASER GCaMP 50mM #3_1 06	159	2120.7	118.544	1.26748
101018 ASER GCaMP 50mM #3_1 06	160	2117.55	125.67	1.34367
101018 ASER GCaMP 50mM #3_1 06	161	2121.32	123.003	1.31516
101018 ASER GCaMP 50mM #3_1 06	162	2125.17	118.93	1.27161
101018 ASER GCaMP 50mM #3_1 06	163	2127.23	127.711	1.3655
101018 ASER GCaMP 50mM #3_1 06	164	2128.47	121.395	1.29797
101018 ASER GCaMP 50mM #3_1 06	165	2128.17	113.483	1.21337
101018 ASER GCaMP 50mM #3_1 06	166	2119.56	121.246	1.29638
101018 ASER GCaMP 50mM #3_1 06	167	2127.3	115.589	1.23589
101018 ASER GCaMP 50mM #3_1 06	168	2125.68	115.54	1.23537
101018 ASER GCaMP 50mM #3_1 06	169	2119.4	115.666	1.23671
101018 ASER GCaMP 50mM #3_1 06	170	2118.54	110.687	1.18347
101018 ASER GCaMP 50mM #3_1 06	171	2115.78	102.443	1.09533
101018 ASER GCaMP 50mM #3_1 06	172	2123.94	107.545	1.14989
101018 ASER GCaMP 50mM #3_1 06	173	2125.77	119.412	1.27677
101018 ASER GCaMP 50mM #3_1 06	174	2123.36	107.985	1.15459
101018 ASER GCaMP 50mM #3_1 06	175	2121.79	103.136	1.10274
101018 ASER GCaMP 50mM #3_1 06	176	2120.56	115.451	1.23441
101018 ASER GCaMP 50mM #3_1 06	177	2111.13	102.037	1.09098
101018 ASER GCaMP 50mM #3_1 06	178	2109.36	112.232	1.19999
101018 ASER GCaMP 50mM #3_1 06	179	2116.32	113.53	1.21387
101018 ASER GCaMP 50mM #3_1 06	180	2116.67	100.932	1.07918
101018 ASER GCaMP 50mM #3_1 06	181	2120.7	114.531	1.22457
101018 ASER GCaMP 50mM #3_1 06	182	2122.98	120.336	1.28664
101018 ASER GCaMP 50mM #3_1 06	183	2110.72	111.24	1.18939
101018 ASER GCaMP 50mM #3_1 06	184	2113.99	116.548	1.24614
101018 ASER GCaMP 50mM #3_1 06	185	2119.6	111.632	1.19358
101018 ASER GCaMP 50mM #3_1 06	186	2113.66	99.4428	1.06325
101018 ASER GCaMP 50mM #3_1 06	187	2114.3	108.042	1.15519
101018 ASER GCaMP 50mM #3_1 06	188	2117.74	96.6212	1.03308
101018 ASER GCaMP 50mM #3_1 06	189	2124.46	105.734	1.13052
101018 ASER GCaMP 50mM #3_1 06	190	2116.76	92.4991	0.989008
101018 ASER GCaMP 50mM #3_1 06	191	2117.17	102.652	1.09757
101018 ASER GCaMP 50mM #3_1 06	192	2118.4	100.272	1.07211
101018 ASER GCaMP 50mM #3_1 06	193	2113.74	102.213	1.09287
101018 ASER GCaMP 50mM #3_1 06	194	2110.47	97.318	1.04053
101018 ASER GCaMP 50mM #3_1 06	195	2111.96	90.5723	0.968406
101018 ASER GCaMP 50mM #3_1 06	196	2118.45	99.1045	1.05963
101018 ASER GCaMP 50mM #3_1 06	197	2122.26	103.098	1.10233
101018 ASER GCaMP 50mM #3_1 06	198	2122.18	94.6067	1.01154
101018 ASER GCaMP 50mM #3_1 06	199	2120.84	109.223	1.16782
101018 ASER GCaMP 50mM #3_1 06	200	2121.61	95.1464	1.01731
101018 ASER GCaMP 50mM #3_1 06	201	2110.73	89.5883	0.957885
101018 ASER GCaMP 50mM #3_1 06	202	2098.6	70.2955	0.751606
101018 ASER GCaMP 50mM #3_1 06	203	2089.44	67.429	0.720956
101018 ASER GCaMP 50mM #3_1 06	204	2086.58	63.9223	0.683463
101018 ASER GCaMP 50mM #3_1 06	205	2090.45	74.5427	0.797016
101018 ASER GCaMP 50mM #3_1 06	206	2090.36	66.2361	0.708202
101018 ASER GCaMP 50mM #3_1 06	207	2082.69	74.829	0.800078
101018 ASER GCaMP 50mM #3_1 06	208	2088.36	95.6323	1.02251
101018 ASER GCaMP 50mM #3_1 06	209	2096.73	101.29	1.083
101018 ASER GCaMP 50mM #3_1 06	210	2096.71	105.339	1.12629
101018 ASER GCaMP 50mM #3_1 06	211	2092.85	101.651	1.08687
101018 ASER GCaMP 50mM #3_1 06	212	2097.27	102.519	1.09614
101018 ASER GCaMP 50mM #3_1 06	213	2093.27	102.199	1.09272
101018 ASER GCaMP 50mM #3_1 06	214	2097.15	105.924	1.13255
101018 ASER GCaMP 50mM #3_1 06	215	2104.53	116.644	1.24717
101018 ASER GCaMP 50mM #3_1 06	216	2097.42	107.385	1.14817
101018 ASER GCaMP 50mM #3_1 06	217	2100.12	113.175	1.21008
101018 ASER GCaMP 50mM #3_1 06	218	2097.58	112.16	1.19923
101018 ASER GCaMP 50mM #3_1 06	219	2106	113.528	1.21385
101018 ASER GCaMP 50mM #3_1 06	220	2105.17	114.694	1.22631
101018 ASER GCaMP 50mM #3_1 06	221	2100.19	100.95	1.07937
101018 ASER GCaMP 50mM #3_1 06	222	2107.04	103.308	1.10457
101018 ASER GCaMP 50mM #3_1 06	223	2111.16	111.245	1.18944
101018 ASER GCaMP 50mM #3_1 06	224	2104.29	98.3372	1.05143
101018 ASER GCaMP 50mM #3_1 06	225	2106.76	96.5443	1.03226
101018 ASER GCaMP 50mM #3_1 06	226	2104.49	88.5134	0.946393
101018 ASER GCaMP 50mM #3_1 06	227	2103.13	98.4894	1.05306
101018 ASER GCaMP 50mM #3_1 06	228	2112.24	95.2334	1.01824
101018 ASER GCaMP 50mM #3_1 06	229	2108.94	91.2279	0.975416
101018 ASER GCaMP 50mM #3_1 06	230	2097.47	68.8328	0.735966
101018 ASER GCaMP 50mM #3_1 06	231	2109.06	85.8146	0.917537
101018 ASER GCaMP 50mM #3_1 06	232	2109.96	91.9825	0.983484
101018 ASER GCaMP 50mM #3_1 06	233	2105.69	79.4794	0.849801
101018 ASER GCaMP 50mM #3_1 06	234	2109.48	78.8099	0.842642
101018 ASER GCaMP 50mM #3_1 06	235	2102.85	71.9582	0.769383
101018 ASER GCaMP 50mM #3_1 06	236	2102	75.303	0.805146
101018 ASER GCaMP 50mM #3_1 06	237	2103.45	79.253	0.847379
101018 ASER GCaMP 50mM #3_1 06	238	2104.57	84.9135	0.907902
101018 ASER GCaMP 50mM #3_1 06	239	2105.73	81.473	0.871116
101018 ASER GCaMP 50mM #3_1 06	240	2109.53	81.0118	0.866185
101018 ASER GCaMP 50mM #3_1 06	241	2112.15	94.5621	1.01107
Image Plane	Average Intensity
1	1988.92
2	1987.35
3	1990.05
4	1997.99
5	1993.39
6	2000.81
7	1994.78
8	1999.07
9	1996.91
10	1994.79
11	1994.61
12	1994.89
13	1994.25
14	2004.26
15	1998.7
16	2008.31
17	2010.51
18	2005.29
19	2014.48
20	2005.12
21	2012.9
22	2021.83
23	2015.49
24	2023.01
25	2027.35
26	2027.53
27	2030.75
28	2029.54
29	2030.28
30	2024.55
31	2010.48
32	2007.35
33	2008.13
34	1999.99
35	2007.1
36	2004.52
37	1995.55
38	1999.61
39	1996.88
40	2008.45
41	2005.23
42	2001.75
43	2008.9
44	1992.04
45	2001.59
46	1996.26
47	1983.95
48	1988.61
49	1988.14
50	1989.63
51	1986.78
52	1987.05
53	1997.46
54	1988.38
55	1998.01
56	2000.2
57	1995.33
58	1999.32
59	2002.39
60	2004.47
61	2006.83
62	2015.34
63	2018.06
64	2016.41
65	2006.02
66	2014.48
67	2018.36
68	2006.87
69	2027.94
70	2023.74
71	2024.51
72	2022.23
73	2019.34
74	2011.61
75	2011.09
76	2021.28
77	2025.36
78	2018.64
79	2012.39
80	2022.75
81	2018.29
82	2018.46
83	2019.13
84	2017.61
85	2024.09
86	2015.18
87	2006.77
88	2014.94
89	2021.66
90	2011.94
91	2014.44
92	2009.36
93	2017.83
94	2014.35
95	2022.46
96	2016.44
97	2020.42
98	2025.66
99	2015.7
100	2016.76
101	2014.42
102	2009.09
103	2018.83
104	2016.36
105	1999.67
106	1998.8
107	1986.64
108	1982.2
109	1984.42
110	1976.71
111	1987.85
112	1981.64
113	1983.38
114	1982.31
115	1985
116	1989.61
117	1982.34
118	1987.49
119	1983.37
120	1986.59
121	1982.71
122	1989.25
123	1990.98
124	1985.57
125	1987.26
126	1996.5
127	1994.21
128	1993.43
129	1991.2
130	1996.43
131	1986.24
132	1993.58
133	1995.72
134	1995.05
135	1997.19
136	2004.92
137	2011.48
138	2006.73
139	2014.15
140	2010.41
141	2004.01
142	2012.41
143	2005.53
144	2001.29
145	2004.65
146	1997.73
147	2001.81
148	1988.21
149	2005.9
150	1996.87
151	2003.86
152	2000.75
153	2001.33
154	1992.22
155	2000.95
156	1999.29
157	2002.48
158	1999.42
159	2002.15
160	1991.88
161	1998.32
162	2006.24
163	1999.52
164	2007.07
165	2014.69
166	1998.32
167	2011.71
168	2010.14
169	2003.73
170	2007.85
171	2013.34
172	2016.4
173	2006.36
174	2015.38
175	2018.65
176	2005.11
177	2009.1
178	1997.13
179	2002.79
180	2015.74
181	2006.17
182	2002.65
183	1999.48
184	1997.44
185	2007.97
186	2014.21
187	2006.26
188	2021.12
189	2018.72
190	2024.26
191	2014.52
192	2018.13
193	2011.52
194	2013.15
195	2021.39
196	2019.35
197	2019.16
198	2027.57
199	2011.62
200	2026.47
201	2021.15
202	2028.3
203	2022.01
204	2022.66
205	2015.91
206	2024.12
207	2007.86
208	1992.73
209	1995.44
210	1991.37
211	1991.2
212	1994.75
213	1991.07
214	1991.22
215	1987.89
216	1990.03
217	1986.94
218	1985.42
219	1992.47
220	1990.47
221	1999.24
222	2003.74
223	1999.91
224	2005.96
225	2010.22
226	2015.98
227	2004.65
228	2017.01
229	2017.71
230	2028.63
231	2023.24
232	2017.98
233	2026.21
234	2030.67
235	2030.89
236	2026.69
237	2024.2
238	2019.66
239	2024.25
240	2028.52
241	2017.59
