# Supplementary material for: Molecular encoding and synaptic decoding of context during salt chemotaxis in C. elegans
Source: Nat Commun. 2022 May 27;13:2928. doi: 10.1038/s41467-022-30279-7 (PMC9142520; doi:10.1038/s41467-022-30279-7)
Supplement: Supplementary file 7 — Source Data [file 41467_2022_30279_MOESM7_ESM.zip › Source Data/Imaging/Fig.1/GCaMP2_N2/101018 ASER GCaMP 50mM #7_1 06.xlsx]

## Sheet: Sheet1
Image Name	Frame #	Avgerage Intensity
101018 ASER GCaMP 50mM #7_1 06	1	2392.33	329.689	0.956129
101018 ASER GCaMP 50mM #7_1 06	2	2387.25	327.639	0.950185
101018 ASER GCaMP 50mM #7_1 06	3	2390.09	326.491	0.946855
101018 ASER GCaMP 50mM #7_1 06	4	2406.99	341.964	0.991729
101018 ASER GCaMP 50mM #7_1 06	5	2394.67	331.145	0.960353
101018 ASER GCaMP 50mM #7_1 06	6	2410.53	354.954	1.0294
101018 ASER GCaMP 50mM #7_1 06	7	2407.15	351.951	1.02069
101018 ASER GCaMP 50mM #7_1 06	8	2388.39	327.552	0.949931
101018 ASER GCaMP 50mM #7_1 06	9	2378.45	318.343	0.923227	344.816
101018 ASER GCaMP 50mM #7_1 06	10	2415.73	349.595	1.01386
101018 ASER GCaMP 50mM #7_1 06	11	2407.87	348.874	1.01177
101018 ASER GCaMP 50mM #7_1 06	12	2404.71	346.773	1.00567
101018 ASER GCaMP 50mM #7_1 06	13	2421.31	354.897	1.02924
101018 ASER GCaMP 50mM #7_1 06	14	2392.21	335.802	0.973858
101018 ASER GCaMP 50mM #7_1 06	15	2409.56	339.587	0.984836
101018 ASER GCaMP 50mM #7_1 06	16	2407.23	346.492	1.00486
101018 ASER GCaMP 50mM #7_1 06	17	2405.9	348.493	1.01066
101018 ASER GCaMP 50mM #7_1 06	18	2401.79	341.312	0.989836
101018 ASER GCaMP 50mM #7_1 06	19	2390.98	332.987	0.965694
101018 ASER GCaMP 50mM #7_1 06	20	2405.47	351.394	1.01908
101018 ASER GCaMP 50mM #7_1 06	21	2401.8	358.121	1.03858
101018 ASER GCaMP 50mM #7_1 06	22	2405.3	349.419	1.01335
101018 ASER GCaMP 50mM #7_1 06	23	2401.26	341.853	0.991408
101018 ASER GCaMP 50mM #7_1 06	24	2411.2	362.801	1.05216
101018 ASER GCaMP 50mM #7_1 06	25	2405.66	345.825	1.00293
101018 ASER GCaMP 50mM #7_1 06	26	2401.6	350.359	1.01608
101018 ASER GCaMP 50mM #7_1 06	27	2397.92	341.313	0.989841
101018 ASER GCaMP 50mM #7_1 06	28	2393.02	332.081	0.963068
101018 ASER GCaMP 50mM #7_1 06	29	2415.12	353.222	1.02438
101018 ASER GCaMP 50mM #7_1 06	30	2408.36	352.807	1.02317
101018 ASER GCaMP 50mM #7_1 06	31	2412.05	349.677	1.0141
101018 ASER GCaMP 50mM #7_1 06	32	2391.24	326.764	0.947647
101018 ASER GCaMP 50mM #7_1 06	33	2401.98	331.25	0.960657
101018 ASER GCaMP 50mM #7_1 06	34	2399.94	340.145	0.986454
101018 ASER GCaMP 50mM #7_1 06	35	2402.09	338.67	0.982177
101018 ASER GCaMP 50mM #7_1 06	36	2400.83	325.251	0.943259
101018 ASER GCaMP 50mM #7_1 06	37	2421.43	341.42	0.99015
101018 ASER GCaMP 50mM #7_1 06	38	2413.12	336.085	0.974679
101018 ASER GCaMP 50mM #7_1 06	39	2415.88	339.197	0.983704
101018 ASER GCaMP 50mM #7_1 06	40	2408.77	333.992	0.96861
101018 ASER GCaMP 50mM #7_1 06	41	2406.25	336.75	0.976608
101018 ASER GCaMP 50mM #7_1 06	42	2404.4	335.872	0.974061
101018 ASER GCaMP 50mM #7_1 06	43	2398.02	330.175	0.957541
101018 ASER GCaMP 50mM #7_1 06	44	2421.21	357.169	1.03582
101018 ASER GCaMP 50mM #7_1 06	45	2439.7	386.248	1.12016
101018 ASER GCaMP 50mM #7_1 06	46	2455.68	398.079	1.15447
101018 ASER GCaMP 50mM #7_1 06	47	2492.33	425.464	1.23389
101018 ASER GCaMP 50mM #7_1 06	48	2466.67	392.311	1.13774
101018 ASER GCaMP 50mM #7_1 06	49	2448.95	373.481	1.08313
101018 ASER GCaMP 50mM #7_1 06	50	2431.64	356.543	1.03401
101018 ASER GCaMP 50mM #7_1 06	51	2412.04	340.209	0.986638
101018 ASER GCaMP 50mM #7_1 06	52	2413.99	341.888	0.991509
101018 ASER GCaMP 50mM #7_1 06	53	2400.11	339.68	0.985105
101018 ASER GCaMP 50mM #7_1 06	54	2397.75	334.284	0.969457
101018 ASER GCaMP 50mM #7_1 06	55	2393.75	324.265	0.940399
101018 ASER GCaMP 50mM #7_1 06	56	2380.09	325.469	0.943891
101018 ASER GCaMP 50mM #7_1 06	57	2376.85	323.332	0.937695
101018 ASER GCaMP 50mM #7_1 06	58	2377.62	325.329	0.943486
101018 ASER GCaMP 50mM #7_1 06	59	2393.2	336.173	0.974934
101018 ASER GCaMP 50mM #7_1 06	60	2397.1	323.569	0.938382
101018 ASER GCaMP 50mM #7_1 06	61	2376.54	333.543	0.967306
101018 ASER GCaMP 50mM #7_1 06	62	2385.22	322.3	0.9347
101018 ASER GCaMP 50mM #7_1 06	63	2389.07	321.672	0.932879
101018 ASER GCaMP 50mM #7_1 06	64	2411.14	351.011	1.01797
101018 ASER GCaMP 50mM #7_1 06	65	2416.52	339.015	0.983177
101018 ASER GCaMP 50mM #7_1 06	66	2409.35	336.762	0.976642
101018 ASER GCaMP 50mM #7_1 06	67	2398.46	325.603	0.944279
101018 ASER GCaMP 50mM #7_1 06	68	2400.79	329.834	0.95655
101018 ASER GCaMP 50mM #7_1 06	69	2399.25	334.257	0.969378
101018 ASER GCaMP 50mM #7_1 06	70	2382.68	321.362	0.93198
101018 ASER GCaMP 50mM #7_1 06	71	2385.35	332.843	0.965278
101018 ASER GCaMP 50mM #7_1 06	72	2386.03	325.107	0.942843
101018 ASER GCaMP 50mM #7_1 06	73	2380.81	326.164	0.945906
101018 ASER GCaMP 50mM #7_1 06	74	2386.21	337.352	0.978354
101018 ASER GCaMP 50mM #7_1 06	75	2386.77	340.089	0.986292
101018 ASER GCaMP 50mM #7_1 06	76	2382.53	326.906	0.948058
101018 ASER GCaMP 50mM #7_1 06	77	2385.54	337.387	0.978455
101018 ASER GCaMP 50mM #7_1 06	78	2386.99	330.549	0.958623
101018 ASER GCaMP 50mM #7_1 06	79	2392.53	341.826	0.991327
101018 ASER GCaMP 50mM #7_1 06	80	2385.4	326.69	0.947432
101018 ASER GCaMP 50mM #7_1 06	81	2396.52	341.924	0.991612
101018 ASER GCaMP 50mM #7_1 06	82	2395.03	339.041	0.983253
101018 ASER GCaMP 50mM #7_1 06	83	2397.92	333.033	0.965829
101018 ASER GCaMP 50mM #7_1 06	84	2397.02	324.639	0.941484
101018 ASER GCaMP 50mM #7_1 06	85	2391.84	321.818	0.933304
101018 ASER GCaMP 50mM #7_1 06	86	2397.47	323.211	0.937344
101018 ASER GCaMP 50mM #7_1 06	87	2390.59	327.469	0.949691
101018 ASER GCaMP 50mM #7_1 06	88	2390.23	326.073	0.945644
101018 ASER GCaMP 50mM #7_1 06	89	2392.11	324.85	0.942097
101018 ASER GCaMP 50mM #7_1 06	90	2388.62	309.463	0.897472
101018 ASER GCaMP 50mM #7_1 06	91	2375.36	313.576	0.909401
101018 ASER GCaMP 50mM #7_1 06	92	2381.47	317.676	0.921292
101018 ASER GCaMP 50mM #7_1 06	93	2385.14	327.651	0.950221
101018 ASER GCaMP 50mM #7_1 06	94	2382.68	318.847	0.924687
101018 ASER GCaMP 50mM #7_1 06	95	2381.24	322.103	0.93413
101018 ASER GCaMP 50mM #7_1 06	96	2375.48	330.156	0.957485
101018 ASER GCaMP 50mM #7_1 06	97	2377.19	327.952	0.951092
101018 ASER GCaMP 50mM #7_1 06	98	2396.94	340.86	0.988527
101018 ASER GCaMP 50mM #7_1 06	99	2394.66	343.239	0.995426
101018 ASER GCaMP 50mM #7_1 06	100	2389.3	333.008	0.965756
101018 ASER GCaMP 50mM #7_1 06	101	2422.67	364.454	1.05695
101018 ASER GCaMP 50mM #7_1 06	102	2673.54	615.343	1.78455
101018 ASER GCaMP 50mM #7_1 06	103	2782.93	678.284	1.96709
101018 ASER GCaMP 50mM #7_1 06	104	2844.52	716.106	2.07678
101018 ASER GCaMP 50mM #7_1 06	105	2833.07	715.617	2.07536
101018 ASER GCaMP 50mM #7_1 06	106	2813.93	689.734	2.0003
101018 ASER GCaMP 50mM #7_1 06	107	2820.18	701.266	2.03374
101018 ASER GCaMP 50mM #7_1 06	108	2801.82	688.244	1.99597
101018 ASER GCaMP 50mM #7_1 06	109	2817.41	707.253	2.0511
101018 ASER GCaMP 50mM #7_1 06	110	2808.91	700.301	2.03094
101018 ASER GCaMP 50mM #7_1 06	111	2794.93	689.604	1.99992
101018 ASER GCaMP 50mM #7_1 06	112	2757.41	664.784	1.92794
101018 ASER GCaMP 50mM #7_1 06	113	2760.26	669.939	1.94289
101018 ASER GCaMP 50mM #7_1 06	114	2749.12	658.281	1.90908
101018 ASER GCaMP 50mM #7_1 06	115	2751.23	657.697	1.90739
101018 ASER GCaMP 50mM #7_1 06	116	2720.06	628.136	1.82166
101018 ASER GCaMP 50mM #7_1 06	117	2723.58	635.772	1.8438
101018 ASER GCaMP 50mM #7_1 06	118	2699.21	613.995	1.78064
101018 ASER GCaMP 50mM #7_1 06	119	2666.42	585.86	1.69905
101018 ASER GCaMP 50mM #7_1 06	120	2658.19	557.518	1.61686
101018 ASER GCaMP 50mM #7_1 06	121	2640.58	561.932	1.62966
101018 ASER GCaMP 50mM #7_1 06	122	2635.02	565.972	1.64137
101018 ASER GCaMP 50mM #7_1 06	123	2649.31	574.633	1.66649
101018 ASER GCaMP 50mM #7_1 06	124	2646.52	567.813	1.64671
101018 ASER GCaMP 50mM #7_1 06	125	2652.73	583.264	1.69152
101018 ASER GCaMP 50mM #7_1 06	126	2663.57	586.868	1.70198
101018 ASER GCaMP 50mM #7_1 06	127	2633.24	565.489	1.63997
101018 ASER GCaMP 50mM #7_1 06	128	2629.76	573.374	1.66284
101018 ASER GCaMP 50mM #7_1 06	129	2628.86	563.493	1.63418
101018 ASER GCaMP 50mM #7_1 06	130	2610.65	545.308	1.58144
101018 ASER GCaMP 50mM #7_1 06	131	2597.09	531.219	1.54059
101018 ASER GCaMP 50mM #7_1 06	132	2617.37	558.635	1.6201
101018 ASER GCaMP 50mM #7_1 06	133	2586.99	526.217	1.52608
101018 ASER GCaMP 50mM #7_1 06	134	2571.62	497.247	1.44206
101018 ASER GCaMP 50mM #7_1 06	135	2566.29	497.647	1.44322
101018 ASER GCaMP 50mM #7_1 06	136	2569.34	505.037	1.46466
101018 ASER GCaMP 50mM #7_1 06	137	2567.24	512.007	1.48487
101018 ASER GCaMP 50mM #7_1 06	138	2580.41	520.825	1.51044
101018 ASER GCaMP 50mM #7_1 06	139	2600.65	534.844	1.5511
101018 ASER GCaMP 50mM #7_1 06	140	2615.86	551.344	1.59895
101018 ASER GCaMP 50mM #7_1 06	141	2605.7	547.394	1.5875
101018 ASER GCaMP 50mM #7_1 06	142	2621.63	546.744	1.58561
101018 ASER GCaMP 50mM #7_1 06	143	2612.82	532.403	1.54402
101018 ASER GCaMP 50mM #7_1 06	144	2602.42	547.024	1.58642
101018 ASER GCaMP 50mM #7_1 06	145	2577.68	512.934	1.48756
101018 ASER GCaMP 50mM #7_1 06	146	2548.11	466.044	1.35157
101018 ASER GCaMP 50mM #7_1 06	147	2537.8	474.973	1.37747
101018 ASER GCaMP 50mM #7_1 06	148	2534.55	459.284	1.33197
101018 ASER GCaMP 50mM #7_1 06	149	2530.42	465.029	1.34863
101018 ASER GCaMP 50mM #7_1 06	150	2537.09	474.705	1.37669
101018 ASER GCaMP 50mM #7_1 06	151	2534.05	460.783	1.33631
101018 ASER GCaMP 50mM #7_1 06	152	2529.77	460.516	1.33554
101018 ASER GCaMP 50mM #7_1 06	153	2511.4	430.523	1.24856
101018 ASER GCaMP 50mM #7_1 06	154	2514.99	428.822	1.24362
101018 ASER GCaMP 50mM #7_1 06	155	2492.87	433.119	1.25609
101018 ASER GCaMP 50mM #7_1 06	156	2481.66	404.11	1.17196
101018 ASER GCaMP 50mM #7_1 06	157	2499.52	432.213	1.25346
101018 ASER GCaMP 50mM #7_1 06	158	2502.22	436.701	1.26647
101018 ASER GCaMP 50mM #7_1 06	159	2498.74	426.644	1.23731
101018 ASER GCaMP 50mM #7_1 06	160	2517.37	463.158	1.3432
101018 ASER GCaMP 50mM #7_1 06	161	2492.82	439.185	1.27368
101018 ASER GCaMP 50mM #7_1 06	162	2494.79	425.721	1.23463
101018 ASER GCaMP 50mM #7_1 06	163	2503.98	431.02	1.25
101018 ASER GCaMP 50mM #7_1 06	164	2528.72	448.961	1.30203
101018 ASER GCaMP 50mM #7_1 06	165	2533.39	465.436	1.34981
101018 ASER GCaMP 50mM #7_1 06	166	2523.19	463.355	1.34377
101018 ASER GCaMP 50mM #7_1 06	167	2509.36	442.771	1.28408
101018 ASER GCaMP 50mM #7_1 06	168	2490.11	422.832	1.22625
101018 ASER GCaMP 50mM #7_1 06	169	2487.67	411.764	1.19416
101018 ASER GCaMP 50mM #7_1 06	170	2476.23	407.391	1.18147
101018 ASER GCaMP 50mM #7_1 06	171	2481.37	405.463	1.17588
101018 ASER GCaMP 50mM #7_1 06	172	2459.38	400.958	1.16282
101018 ASER GCaMP 50mM #7_1 06	173	2450.47	389.917	1.1308
101018 ASER GCaMP 50mM #7_1 06	174	2459.04	392.727	1.13895
101018 ASER GCaMP 50mM #7_1 06	175	2483.73	415.888	1.20612
101018 ASER GCaMP 50mM #7_1 06	176	2468.13	411.158	1.1924
101018 ASER GCaMP 50mM #7_1 06	177	2504.65	445.477	1.29193
101018 ASER GCaMP 50mM #7_1 06	178	2517.05	459.895	1.33374
101018 ASER GCaMP 50mM #7_1 06	179	2506.31	451.999	1.31084
101018 ASER GCaMP 50mM #7_1 06	180	2515.77	435.981	1.26439
101018 ASER GCaMP 50mM #7_1 06	181	2512.61	450.564	1.30668
101018 ASER GCaMP 50mM #7_1 06	182	2514.2	445.947	1.29329
101018 ASER GCaMP 50mM #7_1 06	183	2500.38	437.503	1.2688
101018 ASER GCaMP 50mM #7_1 06	184	2488.27	429.656	1.24604
101018 ASER GCaMP 50mM #7_1 06	185	2509.14	444.787	1.28993
101018 ASER GCaMP 50mM #7_1 06	186	2514.43	455.234	1.32022
101018 ASER GCaMP 50mM #7_1 06	187	2519.39	454.727	1.31875
101018 ASER GCaMP 50mM #7_1 06	188	2533.38	468.401	1.35841
101018 ASER GCaMP 50mM #7_1 06	189	2532.17	473.28	1.37256
101018 ASER GCaMP 50mM #7_1 06	190	2572.15	506.152	1.46789
101018 ASER GCaMP 50mM #7_1 06	191	2552.03	489.303	1.41902
101018 ASER GCaMP 50mM #7_1 06	192	2552.68	499.794	1.44945
101018 ASER GCaMP 50mM #7_1 06	193	2582.95	531.042	1.54007
101018 ASER GCaMP 50mM #7_1 06	194	2566.2	503.932	1.46145
101018 ASER GCaMP 50mM #7_1 06	195	2587.9	526.155	1.5259
101018 ASER GCaMP 50mM #7_1 06	196	2614.86	561.777	1.62921
101018 ASER GCaMP 50mM #7_1 06	197	2620.37	559.65	1.62304
101018 ASER GCaMP 50mM #7_1 06	198	2618.38	535.601	1.55329
101018 ASER GCaMP 50mM #7_1 06	199	2610.78	544.847	1.58011
101018 ASER GCaMP 50mM #7_1 06	200	2575.99	504.607	1.46341
101018 ASER GCaMP 50mM #7_1 06	201	2542.28	471.563	1.36758
101018 ASER GCaMP 50mM #7_1 06	202	2458.27	388.939	1.12796
101018 ASER GCaMP 50mM #7_1 06	203	2391.11	318.139	0.922634
101018 ASER GCaMP 50mM #7_1 06	204	2358.54	279.907	0.811757
101018 ASER GCaMP 50mM #7_1 06	205	2347.1	267.095	0.774602
101018 ASER GCaMP 50mM #7_1 06	206	2342.17	274.015	0.794669
101018 ASER GCaMP 50mM #7_1 06	207	2335.43	260.083	0.754265
101018 ASER GCaMP 50mM #7_1 06	208	2345.27	271.148	0.786354
101018 ASER GCaMP 50mM #7_1 06	209	2340.77	266.03	0.771512
101018 ASER GCaMP 50mM #7_1 06	210	2343.59	275.25	0.798252
101018 ASER GCaMP 50mM #7_1 06	211	2348.81	283.053	0.820881
101018 ASER GCaMP 50mM #7_1 06	212	2350.54	276.451	0.801733
101018 ASER GCaMP 50mM #7_1 06	213	2342.47	270.944	0.785763
101018 ASER GCaMP 50mM #7_1 06	214	2347.52	265.939	0.771248
101018 ASER GCaMP 50mM #7_1 06	215	2352.86	284.123	0.823985
101018 ASER GCaMP 50mM #7_1 06	216	2352.59	271.419	0.787141
101018 ASER GCaMP 50mM #7_1 06	217	2362.15	280.167	0.81251
101018 ASER GCaMP 50mM #7_1 06	218	2357.29	273.245	0.792438
101018 ASER GCaMP 50mM #7_1 06	219	2362.7	285.897	0.829129
101018 ASER GCaMP 50mM #7_1 06	220	2370.3	293.081	0.849962
101018 ASER GCaMP 50mM #7_1 06	221	2370.14	300.214	0.87065
101018 ASER GCaMP 50mM #7_1 06	222	2362.7	293.958	0.852508
101018 ASER GCaMP 50mM #7_1 06	223	2364.67	304.963	0.884423
101018 ASER GCaMP 50mM #7_1 06	224	2368.92	302.77	0.878062
101018 ASER GCaMP 50mM #7_1 06	225	2381.21	327.224	0.94898
101018 ASER GCaMP 50mM #7_1 06	226	2371.11	312.535	0.906381
101018 ASER GCaMP 50mM #7_1 06	227	2367.63	317.807	0.921672
101018 ASER GCaMP 50mM #7_1 06	228	2376.18	314.407	0.91181
101018 ASER GCaMP 50mM #7_1 06	229	2378.9	324.931	0.942331
101018 ASER GCaMP 50mM #7_1 06	230	2370.65	316.082	0.916668
101018 ASER GCaMP 50mM #7_1 06	231	2381.24	325.764	0.944748
101018 ASER GCaMP 50mM #7_1 06	232	2374.07	316.284	0.917254
101018 ASER GCaMP 50mM #7_1 06	233	2376.9	308.652	0.895121
101018 ASER GCaMP 50mM #7_1 06	234	2379.69	307.044	0.890457
101018 ASER GCaMP 50mM #7_1 06	235	2372.92	311.046	0.902063
101018 ASER GCaMP 50mM #7_1 06	236	2373.96	306.751	0.889609
101018 ASER GCaMP 50mM #7_1 06	237	2390.95	329.741	0.956279
101018 ASER GCaMP 50mM #7_1 06	238	2387.21	326.349	0.946443
101018 ASER GCaMP 50mM #7_1 06	239	2385.74	316.293	0.91728
101018 ASER GCaMP 50mM #7_1 06	240	2401	328.919	0.953897
101018 ASER GCaMP 50mM #7_1 06	241	2415.39	325.386	0.943651
Image Plane	Average Intensity
1	2062.64
2	2059.61
3	2063.6
4	2065.03
5	2063.53
6	2055.58
7	2055.2
8	2060.84
9	2060.11
10	2066.14
11	2058.99
12	2057.93
13	2066.41
14	2056.4
15	2069.97
16	2060.74
17	2057.41
18	2060.48
19	2057.99
20	2054.08
21	2043.67
22	2055.88
23	2059.41
24	2048.4
25	2059.84
26	2051.24
27	2056.61
28	2060.94
29	2061.9
30	2055.55
31	2062.38
32	2064.48
33	2070.73
34	2059.79
35	2063.42
36	2075.57
37	2080.01
38	2077.03
39	2076.68
40	2074.78
41	2069.5
42	2068.52
43	2067.85
44	2064.04
45	2053.46
46	2057.6
47	2066.87
48	2074.35
49	2075.47
50	2075.1
51	2071.83
52	2072.1
53	2060.43
54	2063.47
55	2069.49
56	2054.62
57	2053.52
58	2052.29
59	2057.03
60	2073.53
61	2043
62	2062.92
63	2067.4
64	2060.13
65	2077.51
66	2072.58
67	2072.85
68	2070.96
69	2064.99
70	2061.32
71	2052.5
72	2060.92
73	2054.65
74	2048.85
75	2046.68
76	2055.62
77	2048.15
78	2056.44
79	2050.71
80	2058.71
81	2054.6
82	2055.99
83	2064.89
84	2072.38
85	2070.02
86	2074.26
87	2063.12
88	2064.16
89	2067.26
90	2079.16
91	2061.78
92	2063.79
93	2057.49
94	2063.83
95	2059.14
96	2045.32
97	2049.24
98	2056.08
99	2051.42
100	2056.29
101	2058.22
102	2058.2
103	2104.65
104	2128.42
105	2117.45
106	2124.19
107	2118.92
108	2113.57
109	2110.15
110	2108.61
111	2105.32
112	2092.62
113	2090.32
114	2090.84
115	2093.54
116	2091.92
117	2087.81
118	2085.21
119	2080.56
120	2100.67
121	2078.65
122	2069.05
123	2074.68
124	2078.71
125	2069.47
126	2076.7
127	2067.75
128	2056.39
129	2065.37
130	2065.35
131	2065.87
132	2058.73
133	2060.77
134	2074.37
135	2068.64
136	2064.3
137	2055.24
138	2059.59
139	2065.81
140	2064.51
141	2058.31
142	2074.88
143	2080.42
144	2055.39
145	2064.74
146	2082.07
147	2062.83
148	2075.27
149	2065.39
150	2062.38
151	2073.26
152	2069.26
153	2080.88
154	2086.17
155	2059.75
156	2077.55
157	2067.31
158	2065.52
159	2072.1
160	2054.21
161	2053.63
162	2069.07
163	2072.96
164	2079.76
165	2067.96
166	2059.84
167	2066.59
168	2067.28
169	2075.91
170	2068.84
171	2075.91
172	2058.42
173	2060.55
174	2066.31
175	2067.84
176	2056.98
177	2059.17
178	2057.15
179	2054.31
180	2079.78
181	2062.05
182	2068.25
183	2062.87
184	2058.61
185	2064.35
186	2059.19
187	2064.67
188	2064.98
189	2058.89
190	2066
191	2062.72
192	2052.89
193	2051.91
194	2062.27
195	2061.74
196	2053.09
197	2060.72
198	2082.77
199	2065.94
200	2071.39
201	2070.71
202	2069.33
203	2072.97
204	2078.64
205	2080.01
206	2068.16
207	2075.35
208	2074.13
209	2074.74
210	2068.34
211	2065.76
212	2074.09
213	2071.53
214	2081.58
215	2068.74
216	2081.17
217	2081.98
218	2084.04
219	2076.8
220	2077.22
221	2069.93
222	2068.74
223	2059.7
224	2066.15
225	2053.99
226	2058.57
227	2049.82
228	2061.77
229	2053.97
230	2054.57
231	2055.48
232	2057.79
233	2068.24
234	2072.65
235	2061.87
236	2067.21
237	2061.21
238	2060.86
239	2069.45
240	2072.08
241	2090.01
