# Supplementary material for: Molecular encoding and synaptic decoding of context during salt chemotaxis in C. elegans
Source: Nat Commun. 2022 May 27;13:2928. doi: 10.1038/s41467-022-30279-7 (PMC9142520; doi:10.1038/s41467-022-30279-7)
Supplement: Supplementary file 7 — Source Data [file 41467_2022_30279_MOESM7_ESM.zip › Source Data/Imaging/Fig.1/GCaMP2_N2/101018 ASER GCaMP 50mM #8_1 06.xlsx]

## Sheet: Sheet1
Image Name	Frame #	Avgerage Intensity
101018 ASER GCaMP 50mM #8_1 06	1	2331.25	314.132	0.940671
101018 ASER GCaMP 50mM #8_1 06	2	2336.61	324.967	0.973116
101018 ASER GCaMP 50mM #8_1 06	3	2325.99	324.093	0.9705
101018 ASER GCaMP 50mM #8_1 06	4	2342.36	330.842	0.99071
101018 ASER GCaMP 50mM #8_1 06	5	2348.66	348.043	1.04222
101018 ASER GCaMP 50mM #8_1 06	6	2342.34	340.075	1.01836
101018 ASER GCaMP 50mM #8_1 06	7	2326.66	322.071	0.964445
101018 ASER GCaMP 50mM #8_1 06	8	2330.43	331.588	0.992944
101018 ASER GCaMP 50mM #8_1 06	9	2335.18	343.515	1.02866	333.944
101018 ASER GCaMP 50mM #8_1 06	10	2335.64	339.555	1.0168
101018 ASER GCaMP 50mM #8_1 06	11	2347.92	353.008	1.05709
101018 ASER GCaMP 50mM #8_1 06	12	2347.13	346.321	1.03706
101018 ASER GCaMP 50mM #8_1 06	13	2339.59	343.849	1.02966
101018 ASER GCaMP 50mM #8_1 06	14	2341.33	350.112	1.04841
101018 ASER GCaMP 50mM #8_1 06	15	2339.03	352.958	1.05694
101018 ASER GCaMP 50mM #8_1 06	16	2335.03	337.836	1.01165
101018 ASER GCaMP 50mM #8_1 06	17	2334.32	341.231	1.02182
101018 ASER GCaMP 50mM #8_1 06	18	2329.43	326.445	0.977542
101018 ASER GCaMP 50mM #8_1 06	19	2333.35	335.984	1.00611
101018 ASER GCaMP 50mM #8_1 06	20	2344.42	325.375	0.974338
101018 ASER GCaMP 50mM #8_1 06	21	2332.16	320.686	0.960297
101018 ASER GCaMP 50mM #8_1 06	22	2340.23	333.282	0.998015
101018 ASER GCaMP 50mM #8_1 06	23	2337.93	321.581	0.962977
101018 ASER GCaMP 50mM #8_1 06	24	2339.79	320.325	0.959216
101018 ASER GCaMP 50mM #8_1 06	25	2328.83	321.637	0.963144
101018 ASER GCaMP 50mM #8_1 06	26	2319.04	311.859	0.933865
101018 ASER GCaMP 50mM #8_1 06	27	2316.9	315.522	0.944833
101018 ASER GCaMP 50mM #8_1 06	28	2325.31	337.809	1.01157
101018 ASER GCaMP 50mM #8_1 06	29	2341.05	357.793	1.07142
101018 ASER GCaMP 50mM #8_1 06	30	2343.32	347.662	1.04108
101018 ASER GCaMP 50mM #8_1 06	31	2333.36	342.246	1.02486
101018 ASER GCaMP 50mM #8_1 06	32	2330.14	331.741	0.993403
101018 ASER GCaMP 50mM #8_1 06	33	2341.1	352.292	1.05494
101018 ASER GCaMP 50mM #8_1 06	34	2328.07	327.132	0.9796
101018 ASER GCaMP 50mM #8_1 06	35	2327.8	327.66	0.981181
101018 ASER GCaMP 50mM #8_1 06	36	2323.78	315.453	0.944628
101018 ASER GCaMP 50mM #8_1 06	37	2337.59	314.752	0.942527
101018 ASER GCaMP 50mM #8_1 06	38	2332.41	317.091	0.949532
101018 ASER GCaMP 50mM #8_1 06	39	2341.25	323.037	0.967338
101018 ASER GCaMP 50mM #8_1 06	40	2339.57	317.085	0.949514
101018 ASER GCaMP 50mM #8_1 06	41	2332.09	318.071	0.952466
101018 ASER GCaMP 50mM #8_1 06	42	2323.7	309.222	0.925969
101018 ASER GCaMP 50mM #8_1 06	43	2331.44	316.783	0.94861
101018 ASER GCaMP 50mM #8_1 06	44	2324.12	314.51	0.941803
101018 ASER GCaMP 50mM #8_1 06	45	2322.21	313.457	0.93865
101018 ASER GCaMP 50mM #8_1 06	46	2313.62	312.968	0.937187
101018 ASER GCaMP 50mM #8_1 06	47	2322.06	323.339	0.968242
101018 ASER GCaMP 50mM #8_1 06	48	2319.77	321.802	0.963641
101018 ASER GCaMP 50mM #8_1 06	49	2312.26	321.34	0.962255
101018 ASER GCaMP 50mM #8_1 06	50	2321.65	318.146	0.95269
101018 ASER GCaMP 50mM #8_1 06	51	2315.06	315.559	0.944945
101018 ASER GCaMP 50mM #8_1 06	52	2321.9	312.499	0.935781
101018 ASER GCaMP 50mM #8_1 06	53	2331.5	321.066	0.961434
101018 ASER GCaMP 50mM #8_1 06	54	2336.11	335.921	1.00592
101018 ASER GCaMP 50mM #8_1 06	55	2348.4	348.824	1.04456
101018 ASER GCaMP 50mM #8_1 06	56	2344.63	330.405	0.989402
101018 ASER GCaMP 50mM #8_1 06	57	2341.8	334.684	1.00221
101018 ASER GCaMP 50mM #8_1 06	58	2352.77	339.438	1.01645
101018 ASER GCaMP 50mM #8_1 06	59	2358.37	345.122	1.03347
101018 ASER GCaMP 50mM #8_1 06	60	2358.34	346.873	1.03871
101018 ASER GCaMP 50mM #8_1 06	61	2353.84	341.773	1.02344
101018 ASER GCaMP 50mM #8_1 06	62	2337.56	322.929	0.967014
101018 ASER GCaMP 50mM #8_1 06	63	2327.17	328.849	0.984741
101018 ASER GCaMP 50mM #8_1 06	64	2337.29	350.1	1.04838
101018 ASER GCaMP 50mM #8_1 06	65	2336.18	349.282	1.04593
101018 ASER GCaMP 50mM #8_1 06	66	2332.2	344.661	1.03209
101018 ASER GCaMP 50mM #8_1 06	67	2331.54	345.74	1.03532
101018 ASER GCaMP 50mM #8_1 06	68	2333.46	341.782	1.02347
101018 ASER GCaMP 50mM #8_1 06	69	2316.64	315.403	0.944478
101018 ASER GCaMP 50mM #8_1 06	70	2317.14	321.592	0.963011
101018 ASER GCaMP 50mM #8_1 06	71	2320.45	313.856	0.939845
101018 ASER GCaMP 50mM #8_1 06	72	2325.38	318.31	0.953183
101018 ASER GCaMP 50mM #8_1 06	73	2321.86	303.909	0.910059
101018 ASER GCaMP 50mM #8_1 06	74	2321.28	323.144	0.967659
101018 ASER GCaMP 50mM #8_1 06	75	2322.71	308.414	0.92355
101018 ASER GCaMP 50mM #8_1 06	76	2325.01	316.545	0.947897
101018 ASER GCaMP 50mM #8_1 06	77	2329.25	307.996	0.922296
101018 ASER GCaMP 50mM #8_1 06	78	2332.42	309.938	0.928114
101018 ASER GCaMP 50mM #8_1 06	79	2318.93	307.584	0.921063
101018 ASER GCaMP 50mM #8_1 06	80	2321.6	312.525	0.93586
101018 ASER GCaMP 50mM #8_1 06	81	2318.52	311.167	0.931793
101018 ASER GCaMP 50mM #8_1 06	82	2326.52	312.309	0.935211
101018 ASER GCaMP 50mM #8_1 06	83	2337.58	344.992	1.03308
101018 ASER GCaMP 50mM #8_1 06	84	2331.56	341.496	1.02261
101018 ASER GCaMP 50mM #8_1 06	85	2335.28	344.344	1.03114
101018 ASER GCaMP 50mM #8_1 06	86	2356	343.59	1.02888
101018 ASER GCaMP 50mM #8_1 06	87	2355.1	343.468	1.02852
101018 ASER GCaMP 50mM #8_1 06	88	2342.25	318.004	0.952267
101018 ASER GCaMP 50mM #8_1 06	89	2355.39	333.844	0.999699
101018 ASER GCaMP 50mM #8_1 06	90	2343.06	312.933	0.937081
101018 ASER GCaMP 50mM #8_1 06	91	2339.08	317.715	0.951402
101018 ASER GCaMP 50mM #8_1 06	92	2335.53	309.052	0.92546
101018 ASER GCaMP 50mM #8_1 06	93	2327.5	312.195	0.93487
101018 ASER GCaMP 50mM #8_1 06	94	2318.08	302.445	0.905674
101018 ASER GCaMP 50mM #8_1 06	95	2314.35	305.5	0.914823
101018 ASER GCaMP 50mM #8_1 06	96	2311.85	298.963	0.895249
101018 ASER GCaMP 50mM #8_1 06	97	2314.44	292.369	0.875502
101018 ASER GCaMP 50mM #8_1 06	98	2313.09	299.532	0.896952
101018 ASER GCaMP 50mM #8_1 06	99	2304.45	291.181	0.871945
101018 ASER GCaMP 50mM #8_1 06	100	2319.57	317.074	0.94948
101018 ASER GCaMP 50mM #8_1 06	101	2330.27	328.516	0.983745
101018 ASER GCaMP 50mM #8_1 06	102	2609.14	605.701	1.81378
101018 ASER GCaMP 50mM #8_1 06	103	2762.45	757.033	2.26694
101018 ASER GCaMP 50mM #8_1 06	104	2767.32	768.588	2.30155
101018 ASER GCaMP 50mM #8_1 06	105	2756.83	762.228	2.2825
101018 ASER GCaMP 50mM #8_1 06	106	2754.72	756.688	2.26591
101018 ASER GCaMP 50mM #8_1 06	107	2743.94	748.498	2.24138
101018 ASER GCaMP 50mM #8_1 06	108	2746.45	755.678	2.26288
101018 ASER GCaMP 50mM #8_1 06	109	2735.99	741.058	2.2191
101018 ASER GCaMP 50mM #8_1 06	110	2733.21	739.523	2.21451
101018 ASER GCaMP 50mM #8_1 06	111	2724.54	725.535	2.17262
101018 ASER GCaMP 50mM #8_1 06	112	2719.46	731.446	2.19032
101018 ASER GCaMP 50mM #8_1 06	113	2704.1	713.168	2.13559
101018 ASER GCaMP 50mM #8_1 06	114	2707.46	713.77	2.13739
101018 ASER GCaMP 50mM #8_1 06	115	2690.55	690.424	2.06748
101018 ASER GCaMP 50mM #8_1 06	116	2699.62	700.276	2.09698
101018 ASER GCaMP 50mM #8_1 06	117	2677.53	677.326	2.02826
101018 ASER GCaMP 50mM #8_1 06	118	2670.08	676.215	2.02493
101018 ASER GCaMP 50mM #8_1 06	119	2637.87	635.249	1.90226
101018 ASER GCaMP 50mM #8_1 06	120	2657.62	646.748	1.93669
101018 ASER GCaMP 50mM #8_1 06	121	2635.53	630.109	1.88687
101018 ASER GCaMP 50mM #8_1 06	122	2623.48	611.999	1.83264
101018 ASER GCaMP 50mM #8_1 06	123	2613.49	617.404	1.84882
101018 ASER GCaMP 50mM #8_1 06	124	2620.83	624.77	1.87088
101018 ASER GCaMP 50mM #8_1 06	125	2619.33	630.543	1.88817
101018 ASER GCaMP 50mM #8_1 06	126	2612.03	618.259	1.85138
101018 ASER GCaMP 50mM #8_1 06	127	2614.97	617.486	1.84907
101018 ASER GCaMP 50mM #8_1 06	128	2582.11	584.814	1.75123
101018 ASER GCaMP 50mM #8_1 06	129	2597.96	598.502	1.79222
101018 ASER GCaMP 50mM #8_1 06	130	2604.51	605.757	1.81394
101018 ASER GCaMP 50mM #8_1 06	131	2581.75	583.492	1.74727
101018 ASER GCaMP 50mM #8_1 06	132	2586.81	593.89	1.77841
101018 ASER GCaMP 50mM #8_1 06	133	2579.05	579.217	1.73447
101018 ASER GCaMP 50mM #8_1 06	134	2570.95	564.505	1.69041
101018 ASER GCaMP 50mM #8_1 06	135	2564.09	565.4	1.6931
101018 ASER GCaMP 50mM #8_1 06	136	2551.65	552.83	1.65546
101018 ASER GCaMP 50mM #8_1 06	137	2545.18	537.967	1.61095
101018 ASER GCaMP 50mM #8_1 06	138	2551.48	544.174	1.62953
101018 ASER GCaMP 50mM #8_1 06	139	2534.67	532.177	1.59361
101018 ASER GCaMP 50mM #8_1 06	140	2554.35	552.712	1.6551
101018 ASER GCaMP 50mM #8_1 06	141	2549.49	537.354	1.60911
101018 ASER GCaMP 50mM #8_1 06	142	2539.3	536.157	1.60553
101018 ASER GCaMP 50mM #8_1 06	143	2537.3	528.023	1.58117
101018 ASER GCaMP 50mM #8_1 06	144	2546.26	533.282	1.59692
101018 ASER GCaMP 50mM #8_1 06	145	2528.52	509.435	1.52551
101018 ASER GCaMP 50mM #8_1 06	146	2421	407.483	1.22021
101018 ASER GCaMP 50mM #8_1 06	147	2343.76	314.75	0.942521
101018 ASER GCaMP 50mM #8_1 06	148	2314.25	286.089	0.856696
101018 ASER GCaMP 50mM #8_1 06	149	2315.37	293.365	0.878484
101018 ASER GCaMP 50mM #8_1 06	150	2328.27	303.342	0.908361
101018 ASER GCaMP 50mM #8_1 06	151	2362.01	344.361	1.03119
101018 ASER GCaMP 50mM #8_1 06	152	2429.15	392.492	1.17532
101018 ASER GCaMP 50mM #8_1 06	153	2546.65	522.675	1.56515
101018 ASER GCaMP 50mM #8_1 06	154	2575.56	538.713	1.61318
101018 ASER GCaMP 50mM #8_1 06	155	2535.17	506.414	1.51646
101018 ASER GCaMP 50mM #8_1 06	156	2430.58	398.129	1.1922
101018 ASER GCaMP 50mM #8_1 06	157	2391.66	363.337	1.08802
101018 ASER GCaMP 50mM #8_1 06	158	2517.26	490.363	1.4684
101018 ASER GCaMP 50mM #8_1 06	159	2551.13	534.033	1.59917
101018 ASER GCaMP 50mM #8_1 06	160	2493.1	476.28	1.42623
101018 ASER GCaMP 50mM #8_1 06	161	2445.32	422.452	1.26504
101018 ASER GCaMP 50mM #8_1 06	162	2403.23	388.889	1.16453
101018 ASER GCaMP 50mM #8_1 06	163	2431.75	419.983	1.25764
101018 ASER GCaMP 50mM #8_1 06	164	2435.83	426.108	1.27598
101018 ASER GCaMP 50mM #8_1 06	165	2479.67	463.314	1.3874
101018 ASER GCaMP 50mM #8_1 06	166	2521.25	502.28	1.50408
101018 ASER GCaMP 50mM #8_1 06	167	2527.81	522.473	1.56455
101018 ASER GCaMP 50mM #8_1 06	168	2513.18	495.916	1.48503
101018 ASER GCaMP 50mM #8_1 06	169	2525.68	514.4	1.54038
101018 ASER GCaMP 50mM #8_1 06	170	2520.26	504.895	1.51191
101018 ASER GCaMP 50mM #8_1 06	171	2517.05	503.86	1.50881
101018 ASER GCaMP 50mM #8_1 06	172	2512.45	504.88	1.51187
101018 ASER GCaMP 50mM #8_1 06	173	2520.69	515.526	1.54375
101018 ASER GCaMP 50mM #8_1 06	174	2509.5	494.534	1.48089
101018 ASER GCaMP 50mM #8_1 06	175	2503.1	494.592	1.48106
101018 ASER GCaMP 50mM #8_1 06	176	2495.1	479.508	1.43589
101018 ASER GCaMP 50mM #8_1 06	177	2484.66	476.484	1.42684
101018 ASER GCaMP 50mM #8_1 06	178	2461.6	451.297	1.35141
101018 ASER GCaMP 50mM #8_1 06	179	2447.88	438.336	1.3126
101018 ASER GCaMP 50mM #8_1 06	180	2441.88	433.259	1.2974
101018 ASER GCaMP 50mM #8_1 06	181	2444.42	439.597	1.31638
101018 ASER GCaMP 50mM #8_1 06	182	2432.92	425.688	1.27473
101018 ASER GCaMP 50mM #8_1 06	183	2434.98	427.808	1.28107
101018 ASER GCaMP 50mM #8_1 06	184	2435.9	436.37	1.30672
101018 ASER GCaMP 50mM #8_1 06	185	2444.21	430.801	1.29004
101018 ASER GCaMP 50mM #8_1 06	186	2440.91	432.301	1.29453
101018 ASER GCaMP 50mM #8_1 06	187	2442.97	427.474	1.28008
101018 ASER GCaMP 50mM #8_1 06	188	2441.07	430.86	1.29022
101018 ASER GCaMP 50mM #8_1 06	189	2432.46	425.93	1.27545
101018 ASER GCaMP 50mM #8_1 06	190	2415.83	414.163	1.24021
101018 ASER GCaMP 50mM #8_1 06	191	2414.39	396.544	1.18745
101018 ASER GCaMP 50mM #8_1 06	192	2420.57	405.04	1.21289
101018 ASER GCaMP 50mM #8_1 06	193	2429.96	415.076	1.24295
101018 ASER GCaMP 50mM #8_1 06	194	2419.7	408.282	1.2226
101018 ASER GCaMP 50mM #8_1 06	195	2427.34	421.394	1.26187
101018 ASER GCaMP 50mM #8_1 06	196	2412.81	405.162	1.21326
101018 ASER GCaMP 50mM #8_1 06	197	2420.53	405.341	1.2138
101018 ASER GCaMP 50mM #8_1 06	198	2424.41	405.329	1.21376
101018 ASER GCaMP 50mM #8_1 06	199	2428.31	405.514	1.21432
101018 ASER GCaMP 50mM #8_1 06	200	2418.39	412.046	1.23387
101018 ASER GCaMP 50mM #8_1 06	201	2410.58	395.866	1.18542
101018 ASER GCaMP 50mM #8_1 06	202	2350.16	341.24	1.02185
101018 ASER GCaMP 50mM #8_1 06	203	2291.38	285.04	0.853554
101018 ASER GCaMP 50mM #8_1 06	204	2262.34	249.86	0.748207
101018 ASER GCaMP 50mM #8_1 06	205	2247.69	241.178	0.722211
101018 ASER GCaMP 50mM #8_1 06	206	2245.52	232.241	0.695448
101018 ASER GCaMP 50mM #8_1 06	207	2255.06	239.182	0.716233
101018 ASER GCaMP 50mM #8_1 06	208	2249.39	234.279	0.70155
101018 ASER GCaMP 50mM #8_1 06	209	2247.98	230.418	0.68999
101018 ASER GCaMP 50mM #8_1 06	210	2257.29	238.83	0.715178
101018 ASER GCaMP 50mM #8_1 06	211	2258.66	247.234	0.740344
101018 ASER GCaMP 50mM #8_1 06	212	2258.7	259.332	0.776573
101018 ASER GCaMP 50mM #8_1 06	213	2262.36	248.076	0.742865
101018 ASER GCaMP 50mM #8_1 06	214	2256.09	241.825	0.724147
101018 ASER GCaMP 50mM #8_1 06	215	2271.91	253.656	0.759574
101018 ASER GCaMP 50mM #8_1 06	216	2269.78	259.449	0.776921
101018 ASER GCaMP 50mM #8_1 06	217	2264.44	252.548	0.756257
101018 ASER GCaMP 50mM #8_1 06	218	2272.74	261.85	0.784112
101018 ASER GCaMP 50mM #8_1 06	219	2279.95	269.678	0.807554
101018 ASER GCaMP 50mM #8_1 06	220	2279.82	272.529	0.816092
101018 ASER GCaMP 50mM #8_1 06	221	2281.6	267.52	0.801092
101018 ASER GCaMP 50mM #8_1 06	222	2293.12	266.733	0.798735
101018 ASER GCaMP 50mM #8_1 06	223	2289.33	273.284	0.818351
101018 ASER GCaMP 50mM #8_1 06	224	2287.32	266.091	0.796811
101018 ASER GCaMP 50mM #8_1 06	225	2289.62	276.255	0.827249
101018 ASER GCaMP 50mM #8_1 06	226	2292.61	277.19	0.830049
101018 ASER GCaMP 50mM #8_1 06	227	2296.91	289.648	0.867354
101018 ASER GCaMP 50mM #8_1 06	228	2288.94	281.811	0.843885
101018 ASER GCaMP 50mM #8_1 06	229	2298.19	291.912	0.874134
101018 ASER GCaMP 50mM #8_1 06	230	2302.99	285.934	0.856231
101018 ASER GCaMP 50mM #8_1 06	231	2309.82	296.533	0.887971
101018 ASER GCaMP 50mM #8_1 06	232	2311.71	297.214	0.890011
101018 ASER GCaMP 50mM #8_1 06	233	2302.01	295.927	0.886156
101018 ASER GCaMP 50mM #8_1 06	234	2307.74	309.939	0.928116
101018 ASER GCaMP 50mM #8_1 06	235	2313.49	312.869	0.93689
101018 ASER GCaMP 50mM #8_1 06	236	2311.53	302.792	0.906714
101018 ASER GCaMP 50mM #8_1 06	237	2320.36	313.067	0.937482
101018 ASER GCaMP 50mM #8_1 06	238	2312.99	320.772	0.960555
101018 ASER GCaMP 50mM #8_1 06	239	2327.3	317.66	0.951237
101018 ASER GCaMP 50mM #8_1 06	240	2348.84	331.068	0.991385
101018 ASER GCaMP 50mM #8_1 06	241	2351.69	324.687	0.972277
Image Plane	Average Intensity
1	2017.12
2	2011.64
3	2001.89
4	2011.51
5	2000.62
6	2002.27
7	2004.59
8	1998.85
9	1991.66
10	1996.09
11	1994.91
12	2000.81
13	1995.74
14	1991.22
15	1986.07
16	1997.19
17	1993.09
18	2002.99
19	1997.37
20	2019.04
21	2011.48
22	2006.95
23	2016.35
24	2019.46
25	2007.19
26	2007.18
27	2001.38
28	1987.5
29	1983.26
30	1995.65
31	1991.11
32	1998.4
33	1988.8
34	2000.94
35	2000.14
36	2008.33
37	2022.84
38	2015.32
39	2018.21
40	2022.49
41	2014.01
42	2014.47
43	2014.66
44	2009.61
45	2008.76
46	2000.65
47	1998.72
48	1997.97
49	1990.92
50	2003.51
51	1999.5
52	2009.41
53	2010.44
54	2000.19
55	1999.57
56	2014.22
57	2007.12
58	2013.33
59	2013.25
60	2011.46
61	2012.07
62	2014.63
63	1998.32
64	1987.19
65	1986.9
66	1987.53
67	1985.8
68	1991.68
69	2001.23
70	1995.55
71	2006.6
72	2007.07
73	2017.95
74	1998.13
75	2014.29
76	2008.46
77	2021.26
78	2022.48
79	2011.34
80	2009.07
81	2007.35
82	2014.21
83	1992.59
84	1990.07
85	1990.94
86	2012.41
87	2011.63
88	2024.24
89	2021.55
90	2030.13
91	2021.37
92	2026.48
93	2015.31
94	2015.64
95	2008.85
96	2012.89
97	2022.07
98	2013.56
99	2013.27
100	2002.5
101	2001.76
102	2003.44
103	2005.41
104	1998.73
105	1994.6
106	1998.03
107	1995.44
108	1990.77
109	1994.93
110	1993.69
111	1999
112	1988.01
113	1990.93
114	1993.69
115	2000.13
116	1999.35
117	2000.2
118	1993.86
119	2002.62
120	2010.87
121	2005.42
122	2011.48
123	1996.08
124	1996.06
125	1988.78
126	1993.77
127	1997.48
128	1997.3
129	1999.46
130	1998.75
131	1998.26
132	1992.92
133	1999.83
134	2006.45
135	1998.69
136	1998.82
137	2007.21
138	2007.3
139	2002.49
140	2001.64
141	2012.14
142	2003.14
143	2009.27
144	2012.97
145	2019.08
146	2013.52
147	2029.01
148	2028.16
149	2022.01
150	2024.93
151	2017.65
152	2036.65
153	2023.98
154	2036.84
155	2028.76
156	2032.45
157	2028.33
158	2026.89
159	2017.1
160	2016.82
161	2022.87
162	2014.34
163	2011.76
164	2009.72
165	2016.36
166	2018.97
167	2005.34
168	2017.27
169	2011.28
170	2015.37
171	2013.19
172	2007.57
173	2005.16
174	2014.96
175	2008.51
176	2015.59
177	2008.17
178	2010.3
179	2009.54
180	2008.62
181	2004.83
182	2007.23
183	2007.17
184	1999.53
185	2013.41
186	2008.61
187	2015.5
188	2010.21
189	2006.53
190	2001.67
191	2017.85
192	2015.53
193	2014.89
194	2011.42
195	2005.95
196	2007.64
197	2015.18
198	2019.08
199	2022.79
200	2006.35
201	2014.71
202	2008.92
203	2006.34
204	2012.48
205	2006.51
206	2013.28
207	2015.88
208	2015.11
209	2017.56
210	2018.46
211	2011.43
212	1999.36
213	2014.28
214	2014.27
215	2018.25
216	2010.33
217	2011.89
218	2010.89
219	2010.27
220	2007.29
221	2014.08
222	2026.39
223	2016.05
224	2021.23
225	2013.36
226	2015.42
227	2007.26
228	2007.13
229	2006.28
230	2017.06
231	2013.29
232	2014.49
233	2006.08
234	1997.8
235	2000.62
236	2008.73
237	2007.29
238	1992.22
239	2009.64
240	2017.78
241	2027
