# Supplementary material for: Molecular encoding and synaptic decoding of context during salt chemotaxis in C. elegans
Source: Nat Commun. 2022 May 27;13:2928. doi: 10.1038/s41467-022-30279-7 (PMC9142520; doi:10.1038/s41467-022-30279-7)
Supplement: Supplementary file 7 — Source Data [file 41467_2022_30279_MOESM7_ESM.zip › Source Data/Imaging/Fig.1/GCaMP2_N2/101018 ASER GCaMP 50mM #9_1 06.xlsx]

## Sheet: Sheet1
Image Name	Frame #	Avgerage Intensity
101018 ASER GCaMP 50mM #9_1 06	1	2410.1	257.516	1.13119
101018 ASER GCaMP 50mM #9_1 06	2	2406.89	253.823	1.11497
101018 ASER GCaMP 50mM #9_1 06	3	2403.12	246.962	1.08483
101018 ASER GCaMP 50mM #9_1 06	4	2410.02	258.393	1.13504
101018 ASER GCaMP 50mM #9_1 06	5	2397.01	242.436	1.06495
101018 ASER GCaMP 50mM #9_1 06	6	2410.45	266.75	1.17175
101018 ASER GCaMP 50mM #9_1 06	7	2414.88	260.165	1.14283
101018 ASER GCaMP 50mM #9_1 06	8	2405.63	251.2	1.10345
101018 ASER GCaMP 50mM #9_1 06	9	2398.68	229.057	1.00618	227.65
101018 ASER GCaMP 50mM #9_1 06	10	2395.43	229.174	1.00669
101018 ASER GCaMP 50mM #9_1 06	11	2397.82	226.926	0.996819
101018 ASER GCaMP 50mM #9_1 06	12	2375.82	213.446	0.937603
101018 ASER GCaMP 50mM #9_1 06	13	2395.23	231.443	1.01666
101018 ASER GCaMP 50mM #9_1 06	14	2386.6	221.928	0.974864
101018 ASER GCaMP 50mM #9_1 06	15	2391.07	228.915	1.00556
101018 ASER GCaMP 50mM #9_1 06	16	2388.26	224.035	0.984117
101018 ASER GCaMP 50mM #9_1 06	17	2397.22	233.14	1.02411
101018 ASER GCaMP 50mM #9_1 06	18	2402.91	234.911	1.03189
101018 ASER GCaMP 50mM #9_1 06	19	2402.09	237.366	1.04268
101018 ASER GCaMP 50mM #9_1 06	20	2389.59	228.235	1.00257
101018 ASER GCaMP 50mM #9_1 06	21	2392.68	213.729	0.93885
101018 ASER GCaMP 50mM #9_1 06	22	2390.71	220.626	0.969146
101018 ASER GCaMP 50mM #9_1 06	23	2392.15	232.096	1.01953
101018 ASER GCaMP 50mM #9_1 06	24	2387.15	221.847	0.974508
101018 ASER GCaMP 50mM #9_1 06	25	2387.65	219.537	0.964362
101018 ASER GCaMP 50mM #9_1 06	26	2394.93	235.71	1.0354
101018 ASER GCaMP 50mM #9_1 06	27	2399.89	236.011	1.03673
101018 ASER GCaMP 50mM #9_1 06	28	2397.5	234.873	1.03173
101018 ASER GCaMP 50mM #9_1 06	29	2395.96	234.836	1.03156
101018 ASER GCaMP 50mM #9_1 06	30	2395.07	222.661	0.978082
101018 ASER GCaMP 50mM #9_1 06	31	2390.34	226.432	0.99465
101018 ASER GCaMP 50mM #9_1 06	32	2390.52	229.729	1.00913
101018 ASER GCaMP 50mM #9_1 06	33	2388.27	235.036	1.03244
101018 ASER GCaMP 50mM #9_1 06	34	2383.99	227.062	0.997417
101018 ASER GCaMP 50mM #9_1 06	35	2391.13	232.923	1.02316
101018 ASER GCaMP 50mM #9_1 06	36	2392.76	245.677	1.07918
101018 ASER GCaMP 50mM #9_1 06	37	2395.18	247.866	1.0888
101018 ASER GCaMP 50mM #9_1 06	38	2384.28	227.68	1.00013
101018 ASER GCaMP 50mM #9_1 06	39	2388.58	231.07	1.01502
101018 ASER GCaMP 50mM #9_1 06	40	2396.31	219.884	0.965887
101018 ASER GCaMP 50mM #9_1 06	41	2395.56	225.978	0.992656
101018 ASER GCaMP 50mM #9_1 06	42	2394.79	225.516	0.990623
101018 ASER GCaMP 50mM #9_1 06	43	2394.07	224.753	0.987275
101018 ASER GCaMP 50mM #9_1 06	44	2393.07	228.965	1.00578
101018 ASER GCaMP 50mM #9_1 06	45	2388.63	241.382	1.06032
101018 ASER GCaMP 50mM #9_1 06	46	2376.22	225.962	0.992583
101018 ASER GCaMP 50mM #9_1 06	47	2367.82	233.6	1.02614
101018 ASER GCaMP 50mM #9_1 06	48	2364.18	228.671	1.00448
101018 ASER GCaMP 50mM #9_1 06	49	2375.37	227.594	0.999752
101018 ASER GCaMP 50mM #9_1 06	50	2380.46	246.844	1.08431
101018 ASER GCaMP 50mM #9_1 06	51	2374.76	234.68	1.03088
101018 ASER GCaMP 50mM #9_1 06	52	2372.71	247.254	1.08611
101018 ASER GCaMP 50mM #9_1 06	53	2375.05	243.775	1.07083
101018 ASER GCaMP 50mM #9_1 06	54	2390.84	230.242	1.01139
101018 ASER GCaMP 50mM #9_1 06	55	2469.56	299.124	1.31396
101018 ASER GCaMP 50mM #9_1 06	56	2542.68	366.679	1.61071
101018 ASER GCaMP 50mM #9_1 06	57	2561.84	386.222	1.69656
101018 ASER GCaMP 50mM #9_1 06	58	2507.72	338.394	1.48646
101018 ASER GCaMP 50mM #9_1 06	59	2462.91	295.125	1.2964
101018 ASER GCaMP 50mM #9_1 06	60	2437.77	283.025	1.24325
101018 ASER GCaMP 50mM #9_1 06	61	2410.99	240.246	1.05533
101018 ASER GCaMP 50mM #9_1 06	62	2413.91	231.955	1.01891
101018 ASER GCaMP 50mM #9_1 06	63	2401.04	225.237	0.989399
101018 ASER GCaMP 50mM #9_1 06	64	2397.39	240.446	1.05621
101018 ASER GCaMP 50mM #9_1 06	65	2385.42	222.316	0.97657
101018 ASER GCaMP 50mM #9_1 06	66	2375.59	215.8	0.947945
101018 ASER GCaMP 50mM #9_1 06	67	2365.8	223.979	0.983875
101018 ASER GCaMP 50mM #9_1 06	68	2372.15	227.481	0.999256
101018 ASER GCaMP 50mM #9_1 06	69	2382.59	216.39	0.950538
101018 ASER GCaMP 50mM #9_1 06	70	2379.12	218.041	0.957789
101018 ASER GCaMP 50mM #9_1 06	71	2382.99	227.211	0.998072
101018 ASER GCaMP 50mM #9_1 06	72	2386.24	229.362	1.00752
101018 ASER GCaMP 50mM #9_1 06	73	2366.75	229.955	1.01013
101018 ASER GCaMP 50mM #9_1 06	74	2372.04	239.409	1.05165
101018 ASER GCaMP 50mM #9_1 06	75	2378.71	248.766	1.09275
101018 ASER GCaMP 50mM #9_1 06	76	2368.3	246.686	1.08362
101018 ASER GCaMP 50mM #9_1 06	77	2373.39	243.224	1.06841
101018 ASER GCaMP 50mM #9_1 06	78	2379.84	253.495	1.11353
101018 ASER GCaMP 50mM #9_1 06	79	2371.41	255.623	1.12287
101018 ASER GCaMP 50mM #9_1 06	80	2375.21	251.374	1.10421
101018 ASER GCaMP 50mM #9_1 06	81	2377.68	238.497	1.04765
101018 ASER GCaMP 50mM #9_1 06	82	2377.46	245.42	1.07806
101018 ASER GCaMP 50mM #9_1 06	83	2385	261.905	1.15047
101018 ASER GCaMP 50mM #9_1 06	84	2397.68	241.261	1.05979
101018 ASER GCaMP 50mM #9_1 06	85	2405.46	249.414	1.0956
101018 ASER GCaMP 50mM #9_1 06	86	2400.01	256.6	1.12717
101018 ASER GCaMP 50mM #9_1 06	87	2401.18	261.598	1.14912
101018 ASER GCaMP 50mM #9_1 06	88	2394.8	230.43	1.01221
101018 ASER GCaMP 50mM #9_1 06	89	2392.03	259.908	1.1417
101018 ASER GCaMP 50mM #9_1 06	90	2375.93	240.582	1.05681
101018 ASER GCaMP 50mM #9_1 06	91	2386.23	264.597	1.1623
101018 ASER GCaMP 50mM #9_1 06	92	2375.9	253.067	1.11165
101018 ASER GCaMP 50mM #9_1 06	93	2374.21	259.41	1.13951
101018 ASER GCaMP 50mM #9_1 06	94	2367.62	253.319	1.11275
101018 ASER GCaMP 50mM #9_1 06	95	2390.56	271.577	1.19296
101018 ASER GCaMP 50mM #9_1 06	96	2394.34	259.193	1.13856
101018 ASER GCaMP 50mM #9_1 06	97	2398.24	246.179	1.08139
101018 ASER GCaMP 50mM #9_1 06	98	2387.76	248.856	1.09315
101018 ASER GCaMP 50mM #9_1 06	99	2392.41	248.772	1.09278
101018 ASER GCaMP 50mM #9_1 06	100	2387.08	251.172	1.10333
101018 ASER GCaMP 50mM #9_1 06	101	2457.77	295.722	1.29902
101018 ASER GCaMP 50mM #9_1 06	102	2849.22	643.373	2.82615
101018 ASER GCaMP 50mM #9_1 06	103	3046.98	854.521	3.75365
101018 ASER GCaMP 50mM #9_1 06	104	3065.6	875.542	3.84599
101018 ASER GCaMP 50mM #9_1 06	105	3053.31	866.421	3.80593
101018 ASER GCaMP 50mM #9_1 06	106	3052.67	874.482	3.84134
101018 ASER GCaMP 50mM #9_1 06	107	3021.66	853.217	3.74793
101018 ASER GCaMP 50mM #9_1 06	108	2990.05	835.896	3.67184
101018 ASER GCaMP 50mM #9_1 06	109	2963.91	828.682	3.64015
101018 ASER GCaMP 50mM #9_1 06	110	3001.65	827.315	3.63415
101018 ASER GCaMP 50mM #9_1 06	111	2995.38	796.912	3.5006
101018 ASER GCaMP 50mM #9_1 06	112	2978.47	796.956	3.50079
101018 ASER GCaMP 50mM #9_1 06	113	2979.21	800.115	3.51467
101018 ASER GCaMP 50mM #9_1 06	114	2998.37	789.428	3.46772
101018 ASER GCaMP 50mM #9_1 06	115	3015.74	811.575	3.56501
101018 ASER GCaMP 50mM #9_1 06	116	2979.19	789.324	3.46726
101018 ASER GCaMP 50mM #9_1 06	117	2956.76	789.137	3.46644
101018 ASER GCaMP 50mM #9_1 06	118	2938.05	776.299	3.41005
101018 ASER GCaMP 50mM #9_1 06	119	2925.41	780.794	3.42979
101018 ASER GCaMP 50mM #9_1 06	120	2902.19	772.494	3.39334
101018 ASER GCaMP 50mM #9_1 06	121	2866.29	738.435	3.24373
101018 ASER GCaMP 50mM #9_1 06	122	2862.5	744.258	3.2693
101018 ASER GCaMP 50mM #9_1 06	123	2845.69	739.44	3.24814
101018 ASER GCaMP 50mM #9_1 06	124	2829.85	714.859	3.14016
101018 ASER GCaMP 50mM #9_1 06	125	2822.57	705.526	3.09917
101018 ASER GCaMP 50mM #9_1 06	126	2801.71	679.677	2.98562
101018 ASER GCaMP 50mM #9_1 06	127	2781.89	661.288	2.90484
101018 ASER GCaMP 50mM #9_1 06	128	2778.1	663.18	2.91315
101018 ASER GCaMP 50mM #9_1 06	129	2779.47	660.602	2.90183
101018 ASER GCaMP 50mM #9_1 06	130	2748.68	627.775	2.75763
101018 ASER GCaMP 50mM #9_1 06	131	2755	643.185	2.82532
101018 ASER GCaMP 50mM #9_1 06	132	2750.36	646.319	2.83909
101018 ASER GCaMP 50mM #9_1 06	133	2725.3	603.81	2.65236
101018 ASER GCaMP 50mM #9_1 06	134	2694.68	587.351	2.58006
101018 ASER GCaMP 50mM #9_1 06	135	2676.25	584.848	2.56906
101018 ASER GCaMP 50mM #9_1 06	136	2651.96	550.364	2.41758
101018 ASER GCaMP 50mM #9_1 06	137	2635.54	549.506	2.41382
101018 ASER GCaMP 50mM #9_1 06	138	2626.11	530.875	2.33198
101018 ASER GCaMP 50mM #9_1 06	139	2590.34	481.972	2.11716
101018 ASER GCaMP 50mM #9_1 06	140	2553.59	467.616	2.0541
101018 ASER GCaMP 50mM #9_1 06	141	2519.63	424.011	1.86255
101018 ASER GCaMP 50mM #9_1 06	142	2489.37	379.642	1.66765
101018 ASER GCaMP 50mM #9_1 06	143	2482	380.488	1.67137
101018 ASER GCaMP 50mM #9_1 06	144	2471.78	370.944	1.62945
101018 ASER GCaMP 50mM #9_1 06	145	2453.11	353.353	1.55217
101018 ASER GCaMP 50mM #9_1 06	146	2451.6	352.922	1.55028
101018 ASER GCaMP 50mM #9_1 06	147	2446.44	351.486	1.54397
101018 ASER GCaMP 50mM #9_1 06	148	2436.69	345.507	1.51771
101018 ASER GCaMP 50mM #9_1 06	149	2437.18	348.435	1.53057
101018 ASER GCaMP 50mM #9_1 06	150	2404.24	319.286	1.40253
101018 ASER GCaMP 50mM #9_1 06	151	2394.75	312.976	1.37481
101018 ASER GCaMP 50mM #9_1 06	152	2432.74	363.359	1.59613
101018 ASER GCaMP 50mM #9_1 06	153	2428.41	367.508	1.61435
101018 ASER GCaMP 50mM #9_1 06	154	2419.54	328.926	1.44487
101018 ASER GCaMP 50mM #9_1 06	155	2425.81	347.638	1.52707
101018 ASER GCaMP 50mM #9_1 06	156	2424.03	340.88	1.49739
101018 ASER GCaMP 50mM #9_1 06	157	2415.54	330.903	1.45356
101018 ASER GCaMP 50mM #9_1 06	158	2397.91	314.278	1.38053
101018 ASER GCaMP 50mM #9_1 06	159	2382.45	298.13	1.3096
101018 ASER GCaMP 50mM #9_1 06	160	2369.91	276.129	1.21295
101018 ASER GCaMP 50mM #9_1 06	161	2372.44	292.731	1.28588
101018 ASER GCaMP 50mM #9_1 06	162	2351.53	266.181	1.16926
101018 ASER GCaMP 50mM #9_1 06	163	2327.42	241.408	1.06043
101018 ASER GCaMP 50mM #9_1 06	164	2322.7	241.882	1.06251
101018 ASER GCaMP 50mM #9_1 06	165	2320.06	251.41	1.10437
101018 ASER GCaMP 50mM #9_1 06	166	2319.14	236.142	1.0373
101018 ASER GCaMP 50mM #9_1 06	167	2319.55	242.132	1.06361
101018 ASER GCaMP 50mM #9_1 06	168	2309.7	226.724	0.995932
101018 ASER GCaMP 50mM #9_1 06	169	2299.18	226.269	0.993932
101018 ASER GCaMP 50mM #9_1 06	170	2315.22	249.205	1.09468
101018 ASER GCaMP 50mM #9_1 06	171	2316.22	255.106	1.1206
101018 ASER GCaMP 50mM #9_1 06	172	2312.08	239.993	1.05422
101018 ASER GCaMP 50mM #9_1 06	173	2322.58	254.006	1.11577
101018 ASER GCaMP 50mM #9_1 06	174	2305.28	243.471	1.0695
101018 ASER GCaMP 50mM #9_1 06	175	2328.78	265.245	1.16514
101018 ASER GCaMP 50mM #9_1 06	176	2322.66	255.695	1.12319
101018 ASER GCaMP 50mM #9_1 06	177	2306.21	253.023	1.11146
101018 ASER GCaMP 50mM #9_1 06	178	2321.2	266.517	1.17073
101018 ASER GCaMP 50mM #9_1 06	179	2319.82	241.244	1.05971
101018 ASER GCaMP 50mM #9_1 06	180	2325.86	263.093	1.15569
101018 ASER GCaMP 50mM #9_1 06	181	2328.57	254.454	1.11774
101018 ASER GCaMP 50mM #9_1 06	182	2331.48	264.371	1.1613
101018 ASER GCaMP 50mM #9_1 06	183	2324.39	247.414	1.08682
101018 ASER GCaMP 50mM #9_1 06	184	2332.21	246.951	1.08478
101018 ASER GCaMP 50mM #9_1 06	185	2330.22	255.752	1.12344
101018 ASER GCaMP 50mM #9_1 06	186	2321.81	246.858	1.08437
101018 ASER GCaMP 50mM #9_1 06	187	2309.52	236.139	1.03729
101018 ASER GCaMP 50mM #9_1 06	188	2306.69	228.26	1.00268
101018 ASER GCaMP 50mM #9_1 06	189	2305.91	238.592	1.04806
101018 ASER GCaMP 50mM #9_1 06	190	2330.46	266.9	1.17241
101018 ASER GCaMP 50mM #9_1 06	191	2352.79	271.389	1.19213
101018 ASER GCaMP 50mM #9_1 06	192	2359.79	303.428	1.33287
101018 ASER GCaMP 50mM #9_1 06	193	2363.26	301.336	1.32368
101018 ASER GCaMP 50mM #9_1 06	194	2349.43	300.51	1.32005
101018 ASER GCaMP 50mM #9_1 06	195	2385.56	337.631	1.48311
101018 ASER GCaMP 50mM #9_1 06	196	2426.92	371.011	1.62974
101018 ASER GCaMP 50mM #9_1 06	197	2419.04	328.818	1.4444
101018 ASER GCaMP 50mM #9_1 06	198	2443.92	351.168	1.54258
101018 ASER GCaMP 50mM #9_1 06	199	2442.72	358.168	1.57332
101018 ASER GCaMP 50mM #9_1 06	200	2425.92	336.154	1.47662
101018 ASER GCaMP 50mM #9_1 06	201	2360.28	290.135	1.27448
101018 ASER GCaMP 50mM #9_1 06	202	2304.44	251.544	1.10496
101018 ASER GCaMP 50mM #9_1 06	203	2261.99	225.89	0.992266
101018 ASER GCaMP 50mM #9_1 06	204	2244.1	220.172	0.967152
101018 ASER GCaMP 50mM #9_1 06	205	2241.54	209.654	0.920945
101018 ASER GCaMP 50mM #9_1 06	206	2230.34	206.045	0.905095
101018 ASER GCaMP 50mM #9_1 06	207	2226.6	209.759	0.921407
101018 ASER GCaMP 50mM #9_1 06	208	2223.76	201.816	0.886518
101018 ASER GCaMP 50mM #9_1 06	209	2228	215.374	0.946075
101018 ASER GCaMP 50mM #9_1 06	210	2229.23	199.229	0.875152
101018 ASER GCaMP 50mM #9_1 06	211	2225.84	199.999	0.878535
101018 ASER GCaMP 50mM #9_1 06	212	2225.66	205.712	0.903629
101018 ASER GCaMP 50mM #9_1 06	213	2264.49	246.31	1.08197
101018 ASER GCaMP 50mM #9_1 06	214	2267.58	253.042	1.11154
101018 ASER GCaMP 50mM #9_1 06	215	2258.36	239.405	1.05163
101018 ASER GCaMP 50mM #9_1 06	216	2259.99	231.704	1.01781
101018 ASER GCaMP 50mM #9_1 06	217	2269.11	248.966	1.09363
101018 ASER GCaMP 50mM #9_1 06	218	2253.97	246.785	1.08405
101018 ASER GCaMP 50mM #9_1 06	219	2276.35	256.873	1.12836
101018 ASER GCaMP 50mM #9_1 06	220	2260.67	237.713	1.0442
101018 ASER GCaMP 50mM #9_1 06	221	2248.48	245.604	1.07886
101018 ASER GCaMP 50mM #9_1 06	222	2252.55	238.343	1.04697
101018 ASER GCaMP 50mM #9_1 06	223	2268.85	257.474	1.13101
101018 ASER GCaMP 50mM #9_1 06	224	2263.56	248.566	1.09188
101018 ASER GCaMP 50mM #9_1 06	225	2256.09	252.126	1.10751
101018 ASER GCaMP 50mM #9_1 06	226	2264.18	238.121	1.04599
101018 ASER GCaMP 50mM #9_1 06	227	2254.38	242.574	1.06555
101018 ASER GCaMP 50mM #9_1 06	228	2261.95	247.61	1.08768
101018 ASER GCaMP 50mM #9_1 06	229	2256.6	244.497	1.074
101018 ASER GCaMP 50mM #9_1 06	230	2252.03	236.174	1.03744
101018 ASER GCaMP 50mM #9_1 06	231	2248.93	238.595	1.04808
101018 ASER GCaMP 50mM #9_1 06	232	2245.96	235.542	1.03467
101018 ASER GCaMP 50mM #9_1 06	233	2249.91	233.367	1.02511
101018 ASER GCaMP 50mM #9_1 06	234	2246.18	233.473	1.02558
101018 ASER GCaMP 50mM #9_1 06	235	2244.67	229.661	1.00883
101018 ASER GCaMP 50mM #9_1 06	236	2241.63	222.816	0.978764
101018 ASER GCaMP 50mM #9_1 06	237	2249.72	235.685	1.03529
101018 ASER GCaMP 50mM #9_1 06	238	2242.32	234.729	1.03109
101018 ASER GCaMP 50mM #9_1 06	239	2237.45	220.032	0.966536
101018 ASER GCaMP 50mM #9_1 06	240	2228.44	206.865	0.908698
101018 ASER GCaMP 50mM #9_1 06	241	2229.12	213.533	0.937987
Image Plane	Average Intensity
1	2152.58
2	2153.07
3	2156.15
4	2151.63
5	2154.57
6	2143.7
7	2154.72
8	2154.43
9	2169.63
10	2166.26
11	2170.89
12	2162.37
13	2163.79
14	2164.67
15	2162.16
16	2164.23
17	2164.08
18	2168
19	2164.73
20	2161.35
21	2178.95
22	2170.09
23	2160.05
24	2165.3
25	2168.11
26	2159.22
27	2163.88
28	2162.63
29	2161.13
30	2172.41
31	2163.91
32	2160.79
33	2153.24
34	2156.93
35	2158.21
36	2147.08
37	2147.31
38	2156.6
39	2157.51
40	2176.42
41	2169.58
42	2169.27
43	2169.32
44	2164.11
45	2147.25
46	2150.26
47	2134.22
48	2135.51
49	2147.77
50	2133.62
51	2140.08
52	2125.46
53	2131.28
54	2160.6
55	2170.43
56	2176
57	2175.61
58	2169.32
59	2167.79
60	2154.74
61	2170.75
62	2181.95
63	2175.8
64	2156.94
65	2163.11
66	2159.79
67	2141.82
68	2144.67
69	2166.2
70	2161.08
71	2155.78
72	2156.88
73	2136.8
74	2132.63
75	2129.95
76	2121.61
77	2130.17
78	2126.35
79	2115.79
80	2123.84
81	2139.18
82	2132.04
83	2123.1
84	2156.41
85	2156.05
86	2143.41
87	2139.58
88	2164.37
89	2132.12
90	2135.35
91	2121.63
92	2122.83
93	2114.8
94	2114.3
95	2118.98
96	2135.15
97	2152.06
98	2138.91
99	2143.63
100	2135.91
101	2162.04
102	2205.85
103	2192.46
104	2190.06
105	2186.89
106	2178.19
107	2168.44
108	2154.15
109	2135.23
110	2174.33
111	2198.47
112	2181.51
113	2179.1
114	2208.94
115	2204.17
116	2189.87
117	2167.63
118	2161.75
119	2144.62
120	2129.7
121	2127.85
122	2118.24
123	2106.25
124	2114.99
125	2117.04
126	2122.03
127	2120.6
128	2114.92
129	2118.87
130	2120.91
131	2111.82
132	2104.04
133	2121.49
134	2107.33
135	2091.4
136	2101.6
137	2086.04
138	2095.23
139	2108.37
140	2085.98
141	2095.62
142	2109.72
143	2101.51
144	2100.83
145	2099.76
146	2098.68
147	2094.95
148	2091.18
149	2088.74
150	2084.95
151	2081.77
152	2069.38
153	2060.9
154	2090.62
155	2078.17
156	2083.15
157	2084.64
158	2083.64
159	2084.32
160	2093.78
161	2079.71
162	2085.35
163	2086.01
164	2080.82
165	2068.65
166	2082.99
167	2077.42
168	2082.98
169	2072.91
170	2066.01
171	2061.12
172	2072.09
173	2068.57
174	2061.81
175	2063.54
176	2066.96
177	2053.18
178	2054.68
179	2078.57
180	2062.77
181	2074.12
182	2067.1
183	2076.98
184	2085.26
185	2074.47
186	2074.96
187	2073.38
188	2078.43
189	2067.31
190	2063.55
191	2081.4
192	2056.37
193	2061.92
194	2048.92
195	2047.93
196	2055.91
197	2090.22
198	2092.75
199	2084.55
200	2089.77
201	2070.14
202	2052.9
203	2036.1
204	2023.93
205	2031.89
206	2024.29
207	2016.85
208	2021.95
209	2012.63
210	2030
211	2025.84
212	2019.95
213	2018.18
214	2014.54
215	2018.95
216	2028.29
217	2020.14
218	2007.18
219	2019.48
220	2022.96
221	2002.88
222	2014.2
223	2011.37
224	2015
225	2003.96
226	2026.06
227	2011.8
228	2014.34
229	2012.1
230	2015.85
231	2010.34
232	2010.42
233	2016.54
234	2012.7
235	2015.01
236	2018.82
237	2014.03
238	2007.59
239	2017.41
240	2021.57
241	2015.59
