# Supplementary material for: Molecular encoding and synaptic decoding of context during salt chemotaxis in C. elegans
Source: Nat Commun. 2022 May 27;13:2928. doi: 10.1038/s41467-022-30279-7 (PMC9142520; doi:10.1038/s41467-022-30279-7)
Supplement: Supplementary file 7 — Source Data [file 41467_2022_30279_MOESM7_ESM.zip › Source Data/Imaging/Fig.1/GCaMP2_N2/101019 ASER GCaMP 50mM #1_1 06.xlsx]

## Sheet: Sheet1
Image Name	Frame #	Avgerage Intensity
101019 ASER GCaMP 50mM #1_1 02	1	2453.58	512.979	1.07838
101019 ASER GCaMP 50mM #1_1 02	2	2446.16	488.694	1.02733
101019 ASER GCaMP 50mM #1_1 02	3	2447.57	463.842	0.975086
101019 ASER GCaMP 50mM #1_1 02	4	2452.12	468.896	0.985709
101019 ASER GCaMP 50mM #1_1 02	5	2452.23	472.533	0.993356
101019 ASER GCaMP 50mM #1_1 02	6	2454.35	468.742	0.985387
101019 ASER GCaMP 50mM #1_1 02	7	2444.31	466.027	0.979678
101019 ASER GCaMP 50mM #1_1 02	8	2432.56	456.155	0.958926
101019 ASER GCaMP 50mM #1_1 02	9	2442.39	445.965	0.937506	475.694
101019 ASER GCaMP 50mM #1_1 02	10	2459.23	481.852	1.01295
101019 ASER GCaMP 50mM #1_1 02	11	2455.23	469.27	0.986497
101019 ASER GCaMP 50mM #1_1 02	12	2441.85	457.12	0.960954
101019 ASER GCaMP 50mM #1_1 02	13	2440.33	453.046	0.952391
101019 ASER GCaMP 50mM #1_1 02	14	2448.89	471.842	0.991902
101019 ASER GCaMP 50mM #1_1 02	15	2437.81	463.281	0.973905
101019 ASER GCaMP 50mM #1_1 02	16	2433.82	450.438	0.946909
101019 ASER GCaMP 50mM #1_1 02	17	2448.39	466.284	0.98022
101019 ASER GCaMP 50mM #1_1 02	18	2446.1	458.304	0.963444
101019 ASER GCaMP 50mM #1_1 02	19	2452.51	468.195	0.984237
101019 ASER GCaMP 50mM #1_1 02	20	2484.32	511.973	1.07627
101019 ASER GCaMP 50mM #1_1 02	21	2477.94	505.471	1.0626
101019 ASER GCaMP 50mM #1_1 02	22	2469.87	494.425	1.03938
101019 ASER GCaMP 50mM #1_1 02	23	2482.88	504.641	1.06085
101019 ASER GCaMP 50mM #1_1 02	24	2486.35	503.508	1.05847
101019 ASER GCaMP 50mM #1_1 02	25	2454.17	476.122	1.0009
101019 ASER GCaMP 50mM #1_1 02	26	2466.81	484.234	1.01795
101019 ASER GCaMP 50mM #1_1 02	27	2455.45	477.194	1.00316
101019 ASER GCaMP 50mM #1_1 02	28	2454.67	470.704	0.989511
101019 ASER GCaMP 50mM #1_1 02	29	2440.73	475.663	0.999935
101019 ASER GCaMP 50mM #1_1 02	30	2447.07	474.894	0.998319
101019 ASER GCaMP 50mM #1_1 02	31	2436.19	462.463	0.972187
101019 ASER GCaMP 50mM #1_1 02	32	2444.57	470.358	0.988784
101019 ASER GCaMP 50mM #1_1 02	33	2436.84	454.624	0.955708
101019 ASER GCaMP 50mM #1_1 02	34	2444.44	478.639	1.00619
101019 ASER GCaMP 50mM #1_1 02	35	2422.42	455.927	0.958447
101019 ASER GCaMP 50mM #1_1 02	36	2424.11	437.533	0.919779
101019 ASER GCaMP 50mM #1_1 02	37	2425.51	447.833	0.941432
101019 ASER GCaMP 50mM #1_1 02	38	2429.33	458.968	0.964839
101019 ASER GCaMP 50mM #1_1 02	39	2422.95	447.063	0.939813
101019 ASER GCaMP 50mM #1_1 02	40	2431.32	460.187	0.967403
101019 ASER GCaMP 50mM #1_1 02	41	2439.27	459.618	0.966206
101019 ASER GCaMP 50mM #1_1 02	42	2422.2	439.562	0.924045
101019 ASER GCaMP 50mM #1_1 02	43	2430.09	450.609	0.947268
101019 ASER GCaMP 50mM #1_1 02	44	2427.3	444.433	0.934283
101019 ASER GCaMP 50mM #1_1 02	45	2432.66	451.97	0.950128
101019 ASER GCaMP 50mM #1_1 02	46	2435.75	455.306	0.957141
101019 ASER GCaMP 50mM #1_1 02	47	2430.67	450.988	0.948064
101019 ASER GCaMP 50mM #1_1 02	48	2427.15	446.795	0.93925
101019 ASER GCaMP 50mM #1_1 02	49	2432.79	452.163	0.950534
101019 ASER GCaMP 50mM #1_1 02	50	2434.79	450.58	0.947207
101019 ASER GCaMP 50mM #1_1 02	51	2432.48	454.696	0.955858
101019 ASER GCaMP 50mM #1_1 02	52	2428.41	451.197	0.948504
101019 ASER GCaMP 50mM #1_1 02	53	2434.28	455.307	0.957144
101019 ASER GCaMP 50mM #1_1 02	54	2431.48	455.541	0.957636
101019 ASER GCaMP 50mM #1_1 02	55	2431.2	446.641	0.938925
101019 ASER GCaMP 50mM #1_1 02	56	2436.77	446.824	0.939311
101019 ASER GCaMP 50mM #1_1 02	57	2437.95	448.542	0.942921
101019 ASER GCaMP 50mM #1_1 02	58	2428.23	450.255	0.946524
101019 ASER GCaMP 50mM #1_1 02	59	2436.08	451.325	0.948773
101019 ASER GCaMP 50mM #1_1 02	60	2436.47	445.694	0.936934
101019 ASER GCaMP 50mM #1_1 02	61	2432.05	457.088	0.960888
101019 ASER GCaMP 50mM #1_1 02	62	2431.54	453.441	0.953222
101019 ASER GCaMP 50mM #1_1 02	63	2428.25	463.333	0.974015
101019 ASER GCaMP 50mM #1_1 02	64	2447.11	483.374	1.01615
101019 ASER GCaMP 50mM #1_1 02	65	2445.7	487.56	1.02495
101019 ASER GCaMP 50mM #1_1 02	66	2446.69	491.908	1.03408
101019 ASER GCaMP 50mM #1_1 02	67	2444.92	490.817	1.03179
101019 ASER GCaMP 50mM #1_1 02	68	2432.53	488.369	1.02665
101019 ASER GCaMP 50mM #1_1 02	69	2448.76	496.228	1.04317
101019 ASER GCaMP 50mM #1_1 02	70	2454.9	495.688	1.04203
101019 ASER GCaMP 50mM #1_1 02	71	2456.35	511.148	1.07453
101019 ASER GCaMP 50mM #1_1 02	72	2452.13	497.369	1.04557
101019 ASER GCaMP 50mM #1_1 02	73	2456.7	497.905	1.04669
101019 ASER GCaMP 50mM #1_1 02	74	2443.96	491.33	1.03287
101019 ASER GCaMP 50mM #1_1 02	75	2447.87	478.837	1.00661
101019 ASER GCaMP 50mM #1_1 02	76	2458.41	483.449	1.0163
101019 ASER GCaMP 50mM #1_1 02	77	2452.45	495.483	1.0416
101019 ASER GCaMP 50mM #1_1 02	78	2454.45	507.419	1.06669
101019 ASER GCaMP 50mM #1_1 02	79	2459.12	521.796	1.09692
101019 ASER GCaMP 50mM #1_1 02	80	2460.55	515.021	1.08267
101019 ASER GCaMP 50mM #1_1 02	81	2450.56	487.195	1.02418
101019 ASER GCaMP 50mM #1_1 02	82	2453.19	477.861	1.00456
101019 ASER GCaMP 50mM #1_1 02	83	2453.29	468.1	0.984036
101019 ASER GCaMP 50mM #1_1 02	84	2451.46	467.483	0.982739
101019 ASER GCaMP 50mM #1_1 02	85	2442.71	463.291	0.973927
101019 ASER GCaMP 50mM #1_1 02	86	2454.65	484.766	1.01907
101019 ASER GCaMP 50mM #1_1 02	87	2444.3	467.655	0.983102
101019 ASER GCaMP 50mM #1_1 02	88	2438.58	468.525	0.98493
101019 ASER GCaMP 50mM #1_1 02	89	2439.25	456.351	0.959338
101019 ASER GCaMP 50mM #1_1 02	90	2448.83	457.666	0.962103
101019 ASER GCaMP 50mM #1_1 02	91	2450.75	465.992	0.979605
101019 ASER GCaMP 50mM #1_1 02	92	2454.01	475.15	0.998857
101019 ASER GCaMP 50mM #1_1 02	93	2435.69	451.482	0.949103
101019 ASER GCaMP 50mM #1_1 02	94	2448.22	470.957	0.990044
101019 ASER GCaMP 50mM #1_1 02	95	2441.24	456.756	0.960189
101019 ASER GCaMP 50mM #1_1 02	96	2444.53	463.118	0.973564
101019 ASER GCaMP 50mM #1_1 02	97	2451.99	469.027	0.985985
101019 ASER GCaMP 50mM #1_1 02	98	2444.26	472.731	0.993772
101019 ASER GCaMP 50mM #1_1 02	99	2446.67	477.852	1.00454
101019 ASER GCaMP 50mM #1_1 02	100	2454.24	493.856	1.03818
101019 ASER GCaMP 50mM #1_1 02	101	2445.6	488.507	1.02694
101019 ASER GCaMP 50mM #1_1 02	102	2527.11	552.06	1.16054
101019 ASER GCaMP 50mM #1_1 02	103	2703.89	724.296	1.52261
101019 ASER GCaMP 50mM #1_1 02	104	2802.01	836.511	1.75851
101019 ASER GCaMP 50mM #1_1 02	105	2813.34	818.199	1.72001
101019 ASER GCaMP 50mM #1_1 02	106	2812.87	833.493	1.75216
101019 ASER GCaMP 50mM #1_1 02	107	2799.8	814.747	1.71276
101019 ASER GCaMP 50mM #1_1 02	108	2787.05	797.716	1.67695
101019 ASER GCaMP 50mM #1_1 02	109	2757.71	767.534	1.61351
101019 ASER GCaMP 50mM #1_1 02	110	2715.22	716.008	1.50519
101019 ASER GCaMP 50mM #1_1 02	111	2693.61	714.171	1.50132
101019 ASER GCaMP 50mM #1_1 02	112	2677.14	672.998	1.41477
101019 ASER GCaMP 50mM #1_1 02	113	2624.24	643.453	1.35266
101019 ASER GCaMP 50mM #1_1 02	114	2598.7	629.939	1.32425
101019 ASER GCaMP 50mM #1_1 02	115	2600.85	604.208	1.27016
101019 ASER GCaMP 50mM #1_1 02	116	2564.79	567.372	1.19273
101019 ASER GCaMP 50mM #1_1 02	117	2527.21	538.575	1.13219
101019 ASER GCaMP 50mM #1_1 02	118	2521.95	547.1	1.15011
101019 ASER GCaMP 50mM #1_1 02	119	2514.09	536.025	1.12683
101019 ASER GCaMP 50mM #1_1 02	120	2506.21	538.218	1.13144
101019 ASER GCaMP 50mM #1_1 02	121	2520.59	533.161	1.12081
101019 ASER GCaMP 50mM #1_1 02	122	2504.79	512.228	1.0768
101019 ASER GCaMP 50mM #1_1 02	123	2513.58	528.435	1.11087
101019 ASER GCaMP 50mM #1_1 02	124	2504.65	512.865	1.07814
101019 ASER GCaMP 50mM #1_1 02	125	2493.74	501.534	1.05432
101019 ASER GCaMP 50mM #1_1 02	126	2490.3	511.418	1.0751
101019 ASER GCaMP 50mM #1_1 02	127	2493.23	518.934	1.0909
101019 ASER GCaMP 50mM #1_1 02	128	2505.94	509.552	1.07118
101019 ASER GCaMP 50mM #1_1 02	129	2486.94	501.465	1.05418
101019 ASER GCaMP 50mM #1_1 02	130	2464.84	470.577	0.989244
101019 ASER GCaMP 50mM #1_1 02	131	2460.71	474.454	0.997394
101019 ASER GCaMP 50mM #1_1 02	132	2451.62	464.69	0.976867
101019 ASER GCaMP 50mM #1_1 02	133	2455.93	489.932	1.02993
101019 ASER GCaMP 50mM #1_1 02	134	2429.82	471.127	0.9904
101019 ASER GCaMP 50mM #1_1 02	135	2427.81	473.86	0.996144
101019 ASER GCaMP 50mM #1_1 02	136	2433.96	470.487	0.989055
101019 ASER GCaMP 50mM #1_1 02	137	2423.71	457.472	0.961694
101019 ASER GCaMP 50mM #1_1 02	138	2421.99	452.442	0.951121
101019 ASER GCaMP 50mM #1_1 02	139	2411.77	443.686	0.932714
101019 ASER GCaMP 50mM #1_1 02	140	2410.61	448.85	0.943569
101019 ASER GCaMP 50mM #1_1 02	141	2422.94	455.054	0.956612
101019 ASER GCaMP 50mM #1_1 02	142	2419.85	449.311	0.944539
101019 ASER GCaMP 50mM #1_1 02	143	2413.32	440.151	0.925283
101019 ASER GCaMP 50mM #1_1 02	144	2417.86	451.075	0.948247
101019 ASER GCaMP 50mM #1_1 02	145	2411.2	436.267	0.917117
101019 ASER GCaMP 50mM #1_1 02	146	2406.87	452.377	0.950984
101019 ASER GCaMP 50mM #1_1 02	147	2410.19	436.583	0.917781
101019 ASER GCaMP 50mM #1_1 02	148	2413	441.758	0.92866
101019 ASER GCaMP 50mM #1_1 02	149	2392.5	429.084	0.902018
101019 ASER GCaMP 50mM #1_1 02	150	2407.96	428.072	0.89989
101019 ASER GCaMP 50mM #1_1 02	151	2410.66	442.745	0.930735
101019 ASER GCaMP 50mM #1_1 02	152	2414.54	437.137	0.918947
101019 ASER GCaMP 50mM #1_1 02	153	2418.42	443.551	0.93243
101019 ASER GCaMP 50mM #1_1 02	154	2412.11	443.127	0.931538
101019 ASER GCaMP 50mM #1_1 02	155	2395.08	426.161	0.895873
101019 ASER GCaMP 50mM #1_1 02	156	2403.97	423.062	0.889358
101019 ASER GCaMP 50mM #1_1 02	157	2408.19	424.404	0.892179
101019 ASER GCaMP 50mM #1_1 02	158	2407.46	435.501	0.915508
101019 ASER GCaMP 50mM #1_1 02	159	2402.28	443.014	0.931302
101019 ASER GCaMP 50mM #1_1 02	160	2396.44	419.775	0.882449
101019 ASER GCaMP 50mM #1_1 02	161	2385.41	413.778	0.869842
101019 ASER GCaMP 50mM #1_1 02	162	2379.21	406.354	0.854235
101019 ASER GCaMP 50mM #1_1 02	163	2390.67	392.06	0.824185
101019 ASER GCaMP 50mM #1_1 02	164	2385.95	410.102	0.862115
101019 ASER GCaMP 50mM #1_1 02	165	2386.64	411.017	0.864037
101019 ASER GCaMP 50mM #1_1 02	166	2396.04	420.585	0.884152
101019 ASER GCaMP 50mM #1_1 02	167	2377.75	399.324	0.839456
101019 ASER GCaMP 50mM #1_1 02	168	2377.43	411.058	0.864123
101019 ASER GCaMP 50mM #1_1 02	169	2372.21	391.568	0.823152
101019 ASER GCaMP 50mM #1_1 02	170	2369.03	395.938	0.832338
101019 ASER GCaMP 50mM #1_1 02	171	2367.94	389.771	0.819375
101019 ASER GCaMP 50mM #1_1 02	172	2364.46	374.598	0.787477
101019 ASER GCaMP 50mM #1_1 02	173	2369.83	388.709	0.817141
101019 ASER GCaMP 50mM #1_1 02	174	2369.88	393.527	0.827269
101019 ASER GCaMP 50mM #1_1 02	175	2363.23	387.859	0.815354
101019 ASER GCaMP 50mM #1_1 02	176	2373.05	403.519	0.848275
101019 ASER GCaMP 50mM #1_1 02	177	2363.98	388.031	0.815716
101019 ASER GCaMP 50mM #1_1 02	178	2372.68	390.111	0.820088
101019 ASER GCaMP 50mM #1_1 02	179	2372.56	400.332	0.841575
101019 ASER GCaMP 50mM #1_1 02	180	2387.81	415.71	0.873902
101019 ASER GCaMP 50mM #1_1 02	181	2387.44	434.551	0.91351
101019 ASER GCaMP 50mM #1_1 02	182	2386.28	414.721	0.871823
101019 ASER GCaMP 50mM #1_1 02	183	2386.25	405.448	0.852331
101019 ASER GCaMP 50mM #1_1 02	184	2390.91	417.182	0.876997
101019 ASER GCaMP 50mM #1_1 02	185	2394.33	411.949	0.865997
101019 ASER GCaMP 50mM #1_1 02	186	2383.49	400.976	0.842929
101019 ASER GCaMP 50mM #1_1 02	187	2380.85	402.379	0.845878
101019 ASER GCaMP 50mM #1_1 02	188	2377.47	399.018	0.838813
101019 ASER GCaMP 50mM #1_1 02	189	2374.26	402.201	0.845505
101019 ASER GCaMP 50mM #1_1 02	190	2377.28	406.29	0.854099
101019 ASER GCaMP 50mM #1_1 02	191	2385.74	406.996	0.855584
101019 ASER GCaMP 50mM #1_1 02	192	2382.3	402.526	0.846188
101019 ASER GCaMP 50mM #1_1 02	193	2393.73	425.437	0.89435
101019 ASER GCaMP 50mM #1_1 02	194	2382.54	410.163	0.862243
101019 ASER GCaMP 50mM #1_1 02	195	2394.05	405.517	0.852475
101019 ASER GCaMP 50mM #1_1 02	196	2400.94	410.995	0.863992
101019 ASER GCaMP 50mM #1_1 02	197	2401.05	407.139	0.855885
101019 ASER GCaMP 50mM #1_1 02	198	2409.05	421.662	0.886415
101019 ASER GCaMP 50mM #1_1 02	199	2378.46	377.601	0.793791
101019 ASER GCaMP 50mM #1_1 02	200	2370.22	400.213	0.841326
101019 ASER GCaMP 50mM #1_1 02	201	2379.02	401.609	0.844261
101019 ASER GCaMP 50mM #1_1 02	202	2373.51	395.127	0.830634
101019 ASER GCaMP 50mM #1_1 02	203	2397.97	422.177	0.887498
101019 ASER GCaMP 50mM #1_1 02	204	2397.35	404.3	0.849918
101019 ASER GCaMP 50mM #1_1 02	205	2391.19	413.409	0.869067
101019 ASER GCaMP 50mM #1_1 02	206	2399.92	420.831	0.884669
101019 ASER GCaMP 50mM #1_1 02	207	2383.91	408.835	0.85945
101019 ASER GCaMP 50mM #1_1 02	208	2389.93	400.601	0.842141
101019 ASER GCaMP 50mM #1_1 02	209	2384.95	410.248	0.862421
101019 ASER GCaMP 50mM #1_1 02	210	2383.55	397.146	0.834878
101019 ASER GCaMP 50mM #1_1 02	211	2383.99	397.421	0.835456
101019 ASER GCaMP 50mM #1_1 02	212	2373.52	397.083	0.834746
101019 ASER GCaMP 50mM #1_1 02	213	2385.87	404.721	0.850803
101019 ASER GCaMP 50mM #1_1 02	214	2390.23	416.099	0.874721
101019 ASER GCaMP 50mM #1_1 02	215	2410.65	427.726	0.899162
101019 ASER GCaMP 50mM #1_1 02	216	2398.51	418.17	0.879074
101019 ASER GCaMP 50mM #1_1 02	217	2398.27	424.878	0.893176
101019 ASER GCaMP 50mM #1_1 02	218	2388.28	412.542	0.867244
101019 ASER GCaMP 50mM #1_1 02	219	2395.13	409.193	0.860202
101019 ASER GCaMP 50mM #1_1 02	220	2392.42	416.988	0.876589
101019 ASER GCaMP 50mM #1_1 02	221	2388.26	408.029	0.857756
101019 ASER GCaMP 50mM #1_1 02	222	2397.84	424.217	0.891787
101019 ASER GCaMP 50mM #1_1 02	223	2390.77	414.958	0.872323
101019 ASER GCaMP 50mM #1_1 02	224	2405.61	420.241	0.883428
101019 ASER GCaMP 50mM #1_1 02	225	2420.59	441.998	0.929166
101019 ASER GCaMP 50mM #1_1 02	226	2412.28	428.23	0.900223
101019 ASER GCaMP 50mM #1_1 02	227	2399.07	403.935	0.849149
101019 ASER GCaMP 50mM #1_1 02	228	2400.14	416.382	0.875316
101019 ASER GCaMP 50mM #1_1 02	229	2404.39	409.077	0.85996
101019 ASER GCaMP 50mM #1_1 02	230	2414.04	419.887	0.882683
101019 ASER GCaMP 50mM #1_1 02	231	2418.08	421.943	0.887005
101019 ASER GCaMP 50mM #1_1 02	232	2418.27	426.069	0.895678
101019 ASER GCaMP 50mM #1_1 02	233	2430.22	437.239	0.91916
101019 ASER GCaMP 50mM #1_1 02	234	2420.74	434.176	0.912723
101019 ASER GCaMP 50mM #1_1 02	235	2425.73	451.344	0.948813
101019 ASER GCaMP 50mM #1_1 02	236	2417.77	464.523	0.976517
101019 ASER GCaMP 50mM #1_1 02	237	2421.66	471.327	0.99082
101019 ASER GCaMP 50mM #1_1 02	238	2423.73	469.379	0.986725
101019 ASER GCaMP 50mM #1_1 02	239	2431.04	472.751	0.993815
101019 ASER GCaMP 50mM #1_1 02	240	2415.81	468.264	0.984382
101019 ASER GCaMP 50mM #1_1 02	241	2420.09	466.864	0.981439
Image Plane	Average Intensity
1	1940.6
2	1957.47
3	1983.73
4	1983.23
5	1979.7
6	1985.61
7	1978.29
8	1976.41
9	1996.42
10	1977.38
11	1985.96
12	1984.73
13	1987.29
14	1977.05
15	1974.53
16	1983.38
17	1982.1
18	1987.79
19	1984.32
20	1972.34
21	1972.47
22	1975.44
23	1978.23
24	1982.84
25	1978.05
26	1982.58
27	1978.25
28	1983.97
29	1965.07
30	1972.18
31	1973.73
32	1974.21
33	1982.22
34	1965.8
35	1966.49
36	1986.57
37	1977.68
38	1970.36
39	1975.89
40	1971.13
41	1979.65
42	1982.63
43	1979.48
44	1982.87
45	1980.69
46	1980.44
47	1979.68
48	1980.36
49	1980.63
50	1984.21
51	1977.79
52	1977.21
53	1978.98
54	1975.94
55	1984.56
56	1989.95
57	1989.41
58	1977.97
59	1984.76
60	1990.77
61	1974.96
62	1978.1
63	1964.92
64	1963.74
65	1958.14
66	1954.79
67	1954.11
68	1944.16
69	1952.53
70	1959.21
71	1945.2
72	1954.76
73	1958.79
74	1952.63
75	1969.03
76	1974.96
77	1956.97
78	1947.03
79	1937.33
80	1945.53
81	1963.36
82	1975.33
83	1985.19
84	1983.97
85	1979.41
86	1969.88
87	1976.65
88	1970.05
89	1982.9
90	1991.16
91	1984.76
92	1978.86
93	1984.2
94	1977.26
95	1984.48
96	1981.42
97	1982.96
98	1971.53
99	1968.82
100	1960.38
101	1957.09
102	1975.05
103	1979.6
104	1965.5
105	1995.14
106	1979.37
107	1985.06
108	1989.34
109	1990.17
110	1999.22
111	1979.44
112	2004.14
113	1980.79
114	1968.76
115	1996.64
116	1997.42
117	1988.64
118	1974.86
119	1978.07
120	1967.99
121	1987.43
122	1992.57
123	1985.15
124	1991.78
125	1992.21
126	1978.88
127	1974.29
128	1996.39
129	1985.47
130	1994.26
131	1986.26
132	1986.93
133	1966
134	1958.69
135	1953.95
136	1963.47
137	1966.24
138	1969.54
139	1968.09
140	1961.76
141	1967.88
142	1970.54
143	1973.17
144	1966.79
145	1974.93
146	1954.5
147	1973.61
148	1971.24
149	1963.41
150	1979.89
151	1967.91
152	1977.4
153	1974.87
154	1968.98
155	1968.91
156	1980.91
157	1983.78
158	1971.96
159	1959.27
160	1976.66
161	1971.63
162	1972.86
163	1998.61
164	1975.85
165	1975.62
166	1975.46
167	1978.42
168	1966.37
169	1980.64
170	1973.09
171	1978.17
172	1989.87
173	1981.12
174	1976.35
175	1975.37
176	1969.53
177	1975.94
178	1982.57
179	1972.23
180	1972.1
181	1952.89
182	1971.56
183	1980.8
184	1973.73
185	1982.39
186	1982.51
187	1978.48
188	1978.45
189	1972.06
190	1970.99
191	1978.74
192	1979.77
193	1968.3
194	1972.38
195	1988.54
196	1989.95
197	1993.91
198	1987.39
199	2000.86
200	1970.01
201	1977.41
202	1978.39
203	1975.79
204	1993.05
205	1977.79
206	1979.09
207	1975.07
208	1989.33
209	1974.7
210	1986.4
211	1986.57
212	1976.44
213	1981.15
214	1974.13
215	1982.92
216	1980.34
217	1973.39
218	1975.73
219	1985.94
220	1975.43
221	1980.23
222	1973.62
223	1975.81
224	1985.37
225	1978.59
226	1984.05
227	1995.14
228	1983.76
229	1995.31
230	1994.15
231	1996.13
232	1992.2
233	1992.98
234	1986.57
235	1974.38
236	1953.24
237	1950.33
238	1954.35
239	1958.29
240	1947.55
241	1953.22
