# Supplementary material for: Molecular encoding and synaptic decoding of context during salt chemotaxis in C. elegans
Source: Nat Commun. 2022 May 27;13:2928. doi: 10.1038/s41467-022-30279-7 (PMC9142520; doi:10.1038/s41467-022-30279-7)
Supplement: Supplementary file 7 — Source Data [file 41467_2022_30279_MOESM7_ESM.zip › Source Data/Imaging/Fig.1/GCaMP2_N2/101019 ASER GCaMP 50mM #2_1 06.xlsx]

## Sheet: Sheet1
Image Name	Frame #	Avgerage Intensity
101019 ASER GCaMP 50mM #2_1 02	1	2427.02	484.745	1.02212
101019 ASER GCaMP 50mM #2_1 02	2	2421.17	490.299	1.03383
101019 ASER GCaMP 50mM #2_1 02	3	2434.66	508.667	1.07256
101019 ASER GCaMP 50mM #2_1 02	4	2426.6	489.124	1.03135
101019 ASER GCaMP 50mM #2_1 02	5	2433.43	488.543	1.03012
101019 ASER GCaMP 50mM #2_1 02	6	2429.09	488.824	1.03072
101019 ASER GCaMP 50mM #2_1 02	7	2435.91	502.86	1.06031
101019 ASER GCaMP 50mM #2_1 02	8	2429.64	492.779	1.03905
101019 ASER GCaMP 50mM #2_1 02	9	2422.67	491.62	1.03661	474.257
101019 ASER GCaMP 50mM #2_1 02	10	2431.17	483.782	1.02008
101019 ASER GCaMP 50mM #2_1 02	11	2435.7	487.751	1.02845
101019 ASER GCaMP 50mM #2_1 02	12	2435.72	498.329	1.05076
101019 ASER GCaMP 50mM #2_1 02	13	2422.77	480.77	1.01373
101019 ASER GCaMP 50mM #2_1 02	14	2404.47	463.039	0.976347
101019 ASER GCaMP 50mM #2_1 02	15	2422.71	487.769	1.02849
101019 ASER GCaMP 50mM #2_1 02	16	2416.12	483.915	1.02037
101019 ASER GCaMP 50mM #2_1 02	17	2426.05	474.488	1.00049
101019 ASER GCaMP 50mM #2_1 02	18	2410.38	476.45	1.00462
101019 ASER GCaMP 50mM #2_1 02	19	2407.95	454.01	0.957308
101019 ASER GCaMP 50mM #2_1 02	20	2404.65	465.736	0.982033
101019 ASER GCaMP 50mM #2_1 02	21	2399.2	459.134	0.968112
101019 ASER GCaMP 50mM #2_1 02	22	2404.74	463.414	0.977137
101019 ASER GCaMP 50mM #2_1 02	23	2401.78	467.788	0.986361
101019 ASER GCaMP 50mM #2_1 02	24	2402.56	469.357	0.989669
101019 ASER GCaMP 50mM #2_1 02	25	2394.05	466.471	0.983583
101019 ASER GCaMP 50mM #2_1 02	26	2396.85	472.734	0.99679
101019 ASER GCaMP 50mM #2_1 02	27	2394.02	464.451	0.979324
101019 ASER GCaMP 50mM #2_1 02	28	2406.61	474.127	0.999726
101019 ASER GCaMP 50mM #2_1 02	29	2404.16	471.219	0.993594
101019 ASER GCaMP 50mM #2_1 02	30	2408.11	474.972	1.00151
101019 ASER GCaMP 50mM #2_1 02	31	2414.73	484.136	1.02083
101019 ASER GCaMP 50mM #2_1 02	32	2406.77	478.945	1.00989
101019 ASER GCaMP 50mM #2_1 02	33	2409.26	481.693	1.01568
101019 ASER GCaMP 50mM #2_1 02	34	2411.61	491.549	1.03646
101019 ASER GCaMP 50mM #2_1 02	35	2396.02	468.976	0.988865
101019 ASER GCaMP 50mM #2_1 02	36	2415.1	489.68	1.03252
101019 ASER GCaMP 50mM #2_1 02	37	2415.03	484.187	1.02094
101019 ASER GCaMP 50mM #2_1 02	38	2416.56	481.985	1.0163
101019 ASER GCaMP 50mM #2_1 02	39	2426.9	493.564	1.04071
101019 ASER GCaMP 50mM #2_1 02	40	2416.54	482.266	1.01689
101019 ASER GCaMP 50mM #2_1 02	41	2403.36	473.59	0.998595
101019 ASER GCaMP 50mM #2_1 02	42	2411	474.445	1.0004
101019 ASER GCaMP 50mM #2_1 02	43	2415.19	486.909	1.02668
101019 ASER GCaMP 50mM #2_1 02	44	2417.12	479.587	1.01124
101019 ASER GCaMP 50mM #2_1 02	45	2438.96	500.832	1.05604
101019 ASER GCaMP 50mM #2_1 02	46	2431.53	500.747	1.05586
101019 ASER GCaMP 50mM #2_1 02	47	2439.82	498.072	1.05021
101019 ASER GCaMP 50mM #2_1 02	48	2437.2	499.848	1.05396
101019 ASER GCaMP 50mM #2_1 02	49	2442.08	506.829	1.06868
101019 ASER GCaMP 50mM #2_1 02	50	2436.16	504.168	1.06307
101019 ASER GCaMP 50mM #2_1 02	51	2455.59	516.516	1.08911
101019 ASER GCaMP 50mM #2_1 02	52	2459.62	528.982	1.11539
101019 ASER GCaMP 50mM #2_1 02	53	2450.97	514.117	1.08405
101019 ASER GCaMP 50mM #2_1 02	54	2449.45	514.174	1.08417
101019 ASER GCaMP 50mM #2_1 02	55	2450.48	503.536	1.06174
101019 ASER GCaMP 50mM #2_1 02	56	2462.35	512.91	1.0815
101019 ASER GCaMP 50mM #2_1 02	57	2467.84	540.579	1.13985
101019 ASER GCaMP 50mM #2_1 02	58	2454.71	521.478	1.09957
101019 ASER GCaMP 50mM #2_1 02	59	2459.6	536.877	1.13204
101019 ASER GCaMP 50mM #2_1 02	60	2451.39	510.882	1.07723
101019 ASER GCaMP 50mM #2_1 02	61	2464.42	530.566	1.11873
101019 ASER GCaMP 50mM #2_1 02	62	2460.95	533.824	1.1256
101019 ASER GCaMP 50mM #2_1 02	63	2470.08	516.169	1.08838
101019 ASER GCaMP 50mM #2_1 02	64	2461.01	515.618	1.08721
101019 ASER GCaMP 50mM #2_1 02	65	2467.2	525.997	1.1091
101019 ASER GCaMP 50mM #2_1 02	66	2456.31	516.934	1.08999
101019 ASER GCaMP 50mM #2_1 02	67	2461.55	513.136	1.08198
101019 ASER GCaMP 50mM #2_1 02	68	2452.71	518.912	1.09416
101019 ASER GCaMP 50mM #2_1 02	69	2443.19	515.237	1.08641
101019 ASER GCaMP 50mM #2_1 02	70	2443.51	502.622	1.05981
101019 ASER GCaMP 50mM #2_1 02	71	2448.46	508.328	1.07184
101019 ASER GCaMP 50mM #2_1 02	72	2453.71	511.282	1.07807
101019 ASER GCaMP 50mM #2_1 02	73	2445.25	511.827	1.07922
101019 ASER GCaMP 50mM #2_1 02	74	2456.85	528.039	1.1134
101019 ASER GCaMP 50mM #2_1 02	75	2443.52	507.455	1.07
101019 ASER GCaMP 50mM #2_1 02	76	2456.21	520.472	1.09745
101019 ASER GCaMP 50mM #2_1 02	77	2450.44	517.271	1.0907
101019 ASER GCaMP 50mM #2_1 02	78	2459.63	534.049	1.12608
101019 ASER GCaMP 50mM #2_1 02	79	2446.35	512.624	1.0809
101019 ASER GCaMP 50mM #2_1 02	80	2442.38	520.013	1.09648
101019 ASER GCaMP 50mM #2_1 02	81	2448.54	527.63	1.11254
101019 ASER GCaMP 50mM #2_1 02	82	2457.02	525.961	1.10902
101019 ASER GCaMP 50mM #2_1 02	83	2460.91	510.359	1.07612
101019 ASER GCaMP 50mM #2_1 02	84	2482.12	524.821	1.10662
101019 ASER GCaMP 50mM #2_1 02	85	2489.25	527.897	1.1131
101019 ASER GCaMP 50mM #2_1 02	86	2493.87	506.15	1.06725
101019 ASER GCaMP 50mM #2_1 02	87	2490.97	508.04	1.07123
101019 ASER GCaMP 50mM #2_1 02	88	2492.24	541.001	1.14074
101019 ASER GCaMP 50mM #2_1 02	89	2500.01	547.095	1.15358
101019 ASER GCaMP 50mM #2_1 02	90	2478.17	545.64	1.15052
101019 ASER GCaMP 50mM #2_1 02	91	2465.76	532.039	1.12184
101019 ASER GCaMP 50mM #2_1 02	92	2448.72	515.649	1.08728
101019 ASER GCaMP 50mM #2_1 02	93	2447.29	512.73	1.08112
101019 ASER GCaMP 50mM #2_1 02	94	2424.43	492.834	1.03917
101019 ASER GCaMP 50mM #2_1 02	95	2414.48	485.964	1.02469
101019 ASER GCaMP 50mM #2_1 02	96	2417.97	489.188	1.03148
101019 ASER GCaMP 50mM #2_1 02	97	2417.83	482.257	1.01687
101019 ASER GCaMP 50mM #2_1 02	98	2407.94	465.798	0.982164
101019 ASER GCaMP 50mM #2_1 02	99	2420.76	477.487	1.00681
101019 ASER GCaMP 50mM #2_1 02	100	2439.5	502.193	1.05891
101019 ASER GCaMP 50mM #2_1 02	101	2448.07	509.35	1.074
101019 ASER GCaMP 50mM #2_1 02	102	2635.95	693.738	1.46279
101019 ASER GCaMP 50mM #2_1 02	103	2816.48	870.536	1.83558
101019 ASER GCaMP 50mM #2_1 02	104	2950.33	1004.05	2.1171
101019 ASER GCaMP 50mM #2_1 02	105	2994.2	1048.37	2.21055
101019 ASER GCaMP 50mM #2_1 02	106	3028.12	1089.14	2.29651
101019 ASER GCaMP 50mM #2_1 02	107	3048.64	1108.6	2.33756
101019 ASER GCaMP 50mM #2_1 02	108	3030.14	1086.54	2.29104
101019 ASER GCaMP 50mM #2_1 02	109	3038.19	1095.56	2.31005
101019 ASER GCaMP 50mM #2_1 02	110	3035.43	1072.11	2.26061
101019 ASER GCaMP 50mM #2_1 02	111	3028.34	1065.51	2.24669
101019 ASER GCaMP 50mM #2_1 02	112	3029	1063.57	2.2426
101019 ASER GCaMP 50mM #2_1 02	113	3018.63	1056.3	2.22728
101019 ASER GCaMP 50mM #2_1 02	114	3019.44	1065.56	2.24679
101019 ASER GCaMP 50mM #2_1 02	115	3011.68	1060.77	2.23671
101019 ASER GCaMP 50mM #2_1 02	116	3015.58	1060.15	2.2354
101019 ASER GCaMP 50mM #2_1 02	117	2960.74	1012	2.13387
101019 ASER GCaMP 50mM #2_1 02	118	2965.05	990.786	2.08913
101019 ASER GCaMP 50mM #2_1 02	119	2948.5	996.268	2.10069
101019 ASER GCaMP 50mM #2_1 02	120	2912.04	959.11	2.02234
101019 ASER GCaMP 50mM #2_1 02	121	2914.68	954.516	2.01266
101019 ASER GCaMP 50mM #2_1 02	122	2911.56	962.939	2.03042
101019 ASER GCaMP 50mM #2_1 02	123	2854	919.51	1.93884
101019 ASER GCaMP 50mM #2_1 02	124	2906.8	961.042	2.02642
101019 ASER GCaMP 50mM #2_1 02	125	2919.61	972.364	2.05029
101019 ASER GCaMP 50mM #2_1 02	126	2855.28	908.156	1.9149
101019 ASER GCaMP 50mM #2_1 02	127	2857.52	905.533	1.90937
101019 ASER GCaMP 50mM #2_1 02	128	2888.71	939.716	1.98145
101019 ASER GCaMP 50mM #2_1 02	129	2776.1	826.093	1.74187
101019 ASER GCaMP 50mM #2_1 02	130	2788.71	838.621	1.76828
101019 ASER GCaMP 50mM #2_1 02	131	2832.89	889.17	1.87487
101019 ASER GCaMP 50mM #2_1 02	132	2761.31	814.741	1.71793
101019 ASER GCaMP 50mM #2_1 02	133	2772.32	830.571	1.75131
101019 ASER GCaMP 50mM #2_1 02	134	2819.91	883.335	1.86257
101019 ASER GCaMP 50mM #2_1 02	135	2832.08	896.893	1.89115
101019 ASER GCaMP 50mM #2_1 02	136	2808.27	852.264	1.79705
101019 ASER GCaMP 50mM #2_1 02	137	2799.34	857.696	1.80851
101019 ASER GCaMP 50mM #2_1 02	138	2793.74	838.418	1.76786
101019 ASER GCaMP 50mM #2_1 02	139	2816.01	856.291	1.80554
101019 ASER GCaMP 50mM #2_1 02	140	2744.64	782.865	1.65072
101019 ASER GCaMP 50mM #2_1 02	141	2811.04	858.954	1.81116
101019 ASER GCaMP 50mM #2_1 02	142	2775.21	812.893	1.71404
101019 ASER GCaMP 50mM #2_1 02	143	2794.15	847.004	1.78596
101019 ASER GCaMP 50mM #2_1 02	144	2743.12	803.555	1.69435
101019 ASER GCaMP 50mM #2_1 02	145	2710.05	770.83	1.62534
101019 ASER GCaMP 50mM #2_1 02	146	2676.36	730.18	1.53963
101019 ASER GCaMP 50mM #2_1 02	147	2684.8	736.599	1.55316
101019 ASER GCaMP 50mM #2_1 02	148	2699.81	754.218	1.59032
101019 ASER GCaMP 50mM #2_1 02	149	2689.9	734.981	1.54975
101019 ASER GCaMP 50mM #2_1 02	150	2681.74	722.619	1.52369
101019 ASER GCaMP 50mM #2_1 02	151	2703.28	751.615	1.58483
101019 ASER GCaMP 50mM #2_1 02	152	2687.69	747.208	1.57554
101019 ASER GCaMP 50mM #2_1 02	153	2687.73	750.853	1.58322
101019 ASER GCaMP 50mM #2_1 02	154	2699.75	746.783	1.57464
101019 ASER GCaMP 50mM #2_1 02	155	2687.54	724.282	1.52719
101019 ASER GCaMP 50mM #2_1 02	156	2665.49	713.367	1.50418
101019 ASER GCaMP 50mM #2_1 02	157	2667.3	725.285	1.52931
101019 ASER GCaMP 50mM #2_1 02	158	2663.77	718.032	1.51401
101019 ASER GCaMP 50mM #2_1 02	159	2627.12	689.165	1.45315
101019 ASER GCaMP 50mM #2_1 02	160	2610.69	685.925	1.44631
101019 ASER GCaMP 50mM #2_1 02	161	2594.83	653.696	1.37836
101019 ASER GCaMP 50mM #2_1 02	162	2577.95	639.513	1.34845
101019 ASER GCaMP 50mM #2_1 02	163	2575.97	634.145	1.33713
101019 ASER GCaMP 50mM #2_1 02	164	2607.42	657.669	1.38674
101019 ASER GCaMP 50mM #2_1 02	165	2636.33	719.416	1.51693
101019 ASER GCaMP 50mM #2_1 02	166	2651.96	720.912	1.52009
101019 ASER GCaMP 50mM #2_1 02	167	2678.03	741.437	1.56337
101019 ASER GCaMP 50mM #2_1 02	168	2698.13	765.769	1.61467
101019 ASER GCaMP 50mM #2_1 02	169	2631.11	686.704	1.44796
101019 ASER GCaMP 50mM #2_1 02	170	2640.69	707.184	1.49114
101019 ASER GCaMP 50mM #2_1 02	171	2584.95	643.999	1.35791
101019 ASER GCaMP 50mM #2_1 02	172	2561.91	623.218	1.31409
101019 ASER GCaMP 50mM #2_1 02	173	2567.48	626.79	1.32163
101019 ASER GCaMP 50mM #2_1 02	174	2581.95	637.064	1.34329
101019 ASER GCaMP 50mM #2_1 02	175	2589.48	650.686	1.37201
101019 ASER GCaMP 50mM #2_1 02	176	2587.23	643.746	1.35738
101019 ASER GCaMP 50mM #2_1 02	177	2552.46	614.06	1.29478
101019 ASER GCaMP 50mM #2_1 02	178	2522.73	585.584	1.23474
101019 ASER GCaMP 50mM #2_1 02	179	2516.98	578.831	1.2205
101019 ASER GCaMP 50mM #2_1 02	180	2515.33	590.773	1.24568
101019 ASER GCaMP 50mM #2_1 02	181	2508.15	577.356	1.21739
101019 ASER GCaMP 50mM #2_1 02	182	2521.36	583.618	1.23059
101019 ASER GCaMP 50mM #2_1 02	183	2516.49	579.522	1.22196
101019 ASER GCaMP 50mM #2_1 02	184	2545.98	614.379	1.29546
101019 ASER GCaMP 50mM #2_1 02	185	2601.6	674.832	1.42292
101019 ASER GCaMP 50mM #2_1 02	186	2587.56	670.061	1.41286
101019 ASER GCaMP 50mM #2_1 02	187	2690.19	760.018	1.60254
101019 ASER GCaMP 50mM #2_1 02	188	2732.28	800.441	1.68778
101019 ASER GCaMP 50mM #2_1 02	189	2725.35	799.09	1.68493
101019 ASER GCaMP 50mM #2_1 02	190	2780.3	849.84	1.79194
101019 ASER GCaMP 50mM #2_1 02	191	2759.24	827.404	1.74463
101019 ASER GCaMP 50mM #2_1 02	192	2740.04	809.181	1.70621
101019 ASER GCaMP 50mM #2_1 02	193	2681.39	741.558	1.56362
101019 ASER GCaMP 50mM #2_1 02	194	2536.72	598.008	1.26094
101019 ASER GCaMP 50mM #2_1 02	195	2560.93	630.328	1.32908
101019 ASER GCaMP 50mM #2_1 02	196	2557.85	624.129	1.31602
101019 ASER GCaMP 50mM #2_1 02	197	2569.86	636.671	1.34246
101019 ASER GCaMP 50mM #2_1 02	198	2585.8	658.637	1.38878
101019 ASER GCaMP 50mM #2_1 02	199	2559.89	618.349	1.30383
101019 ASER GCaMP 50mM #2_1 02	200	2546.46	612.321	1.29112
101019 ASER GCaMP 50mM #2_1 02	201	2518.75	578.415	1.21962
101019 ASER GCaMP 50mM #2_1 02	202	2468.72	539.201	1.13694
101019 ASER GCaMP 50mM #2_1 02	203	2399.16	446.598	0.94168
101019 ASER GCaMP 50mM #2_1 02	204	2364.3	437.406	0.922297
101019 ASER GCaMP 50mM #2_1 02	205	2334.89	395.871	0.83472
101019 ASER GCaMP 50mM #2_1 02	206	2317.85	389.972	0.82228
101019 ASER GCaMP 50mM #2_1 02	207	2308.74	371.363	0.783042
101019 ASER GCaMP 50mM #2_1 02	208	2291.13	355.91	0.750458
101019 ASER GCaMP 50mM #2_1 02	209	2297.31	367.25	0.774369
101019 ASER GCaMP 50mM #2_1 02	210	2303.16	358.578	0.756084
101019 ASER GCaMP 50mM #2_1 02	211	2302.22	366.506	0.7728
101019 ASER GCaMP 50mM #2_1 02	212	2306.05	379.169	0.799501
101019 ASER GCaMP 50mM #2_1 02	213	2312.82	375.837	0.792475
101019 ASER GCaMP 50mM #2_1 02	214	2326.6	387.184	0.816401
101019 ASER GCaMP 50mM #2_1 02	215	2328.14	404.498	0.852909
101019 ASER GCaMP 50mM #2_1 02	216	2324.45	384.883	0.811551
101019 ASER GCaMP 50mM #2_1 02	217	2335.72	414.621	0.874254
101019 ASER GCaMP 50mM #2_1 02	218	2337.21	411.712	0.868121
101019 ASER GCaMP 50mM #2_1 02	219	2349.88	409.598	0.863663
101019 ASER GCaMP 50mM #2_1 02	220	2362.79	431.369	0.909569
101019 ASER GCaMP 50mM #2_1 02	221	2372.58	438.842	0.925326
101019 ASER GCaMP 50mM #2_1 02	222	2385.39	450.23	0.949338
101019 ASER GCaMP 50mM #2_1 02	223	2400.69	453.506	0.956245
101019 ASER GCaMP 50mM #2_1 02	224	2413	487.296	1.02749
101019 ASER GCaMP 50mM #2_1 02	225	2410.75	486.457	1.02572
101019 ASER GCaMP 50mM #2_1 02	226	2420.75	481.667	1.01563
101019 ASER GCaMP 50mM #2_1 02	227	2421.04	487.947	1.02887
101019 ASER GCaMP 50mM #2_1 02	228	2413.26	466.744	0.984159
101019 ASER GCaMP 50mM #2_1 02	229	2416.77	483.216	1.01889
101019 ASER GCaMP 50mM #2_1 02	230	2408.75	470.632	0.992357
101019 ASER GCaMP 50mM #2_1 02	231	2407.97	470.972	0.993074
101019 ASER GCaMP 50mM #2_1 02	232	2409.64	482.099	1.01653
101019 ASER GCaMP 50mM #2_1 02	233	2405.11	470.833	0.99278
101019 ASER GCaMP 50mM #2_1 02	234	2403.05	478.531	1.00901
101019 ASER GCaMP 50mM #2_1 02	235	2396.43	464.553	0.97954
101019 ASER GCaMP 50mM #2_1 02	236	2397.77	451.719	0.952478
101019 ASER GCaMP 50mM #2_1 02	237	2389.12	443.114	0.934333
101019 ASER GCaMP 50mM #2_1 02	238	2386.46	435.986	0.919303
101019 ASER GCaMP 50mM #2_1 02	239	2396.21	451.215	0.951415
101019 ASER GCaMP 50mM #2_1 02	240	2381.43	452.664	0.95447
101019 ASER GCaMP 50mM #2_1 02	241	2399.79	452.183	0.953456
Image Plane	Average Intensity
1	1942.27
2	1930.87
3	1925.99
4	1937.47
5	1944.88
6	1940.27
7	1933.05
8	1936.87
9	1931.05
10	1947.39
11	1947.95
12	1937.39
13	1942
14	1941.43
15	1934.94
16	1932.2
17	1951.56
18	1933.93
19	1953.94
20	1938.92
21	1940.07
22	1941.32
23	1933.99
24	1933.2
25	1927.58
26	1924.12
27	1929.57
28	1932.48
29	1932.94
30	1933.14
31	1930.59
32	1927.82
33	1927.56
34	1920.06
35	1927.04
36	1925.42
37	1930.84
38	1934.57
39	1933.33
40	1934.27
41	1929.77
42	1936.55
43	1928.28
44	1937.54
45	1938.13
46	1930.78
47	1941.75
48	1937.35
49	1935.25
50	1932
51	1939.07
52	1930.64
53	1936.85
54	1935.28
55	1946.94
56	1949.44
57	1927.26
58	1933.23
59	1922.72
60	1940.51
61	1933.86
62	1927.12
63	1953.91
64	1945.39
65	1941.21
66	1939.37
67	1948.41
68	1933.8
69	1927.95
70	1940.88
71	1940.13
72	1942.43
73	1933.42
74	1928.81
75	1936.07
76	1935.74
77	1933.17
78	1925.58
79	1933.72
80	1922.36
81	1920.91
82	1931.06
83	1950.55
84	1957.3
85	1961.36
86	1987.72
87	1982.93
88	1951.24
89	1952.92
90	1932.53
91	1933.72
92	1933.07
93	1934.56
94	1931.6
95	1928.52
96	1928.78
97	1935.57
98	1942.15
99	1943.27
100	1937.3
101	1938.72
102	1942.21
103	1945.94
104	1946.28
105	1945.83
106	1938.98
107	1940.04
108	1943.6
109	1942.63
110	1963.32
111	1962.83
112	1965.43
113	1962.32
114	1953.88
115	1950.9
116	1955.43
117	1948.74
118	1974.27
119	1952.23
120	1952.93
121	1960.16
122	1948.62
123	1934.49
124	1945.76
125	1947.25
126	1947.13
127	1951.99
128	1949
129	1950
130	1950.09
131	1943.72
132	1946.57
133	1941.75
134	1936.58
135	1935.19
136	1956
137	1941.64
138	1955.32
139	1959.72
140	1961.77
141	1952.08
142	1962.31
143	1947.15
144	1939.56
145	1939.22
146	1946.18
147	1948.2
148	1945.6
149	1954.92
150	1959.12
151	1951.67
152	1940.48
153	1936.88
154	1952.96
155	1963.26
156	1952.12
157	1942.02
158	1945.74
159	1937.95
160	1924.77
161	1941.13
162	1938.44
163	1941.83
164	1949.75
165	1916.91
166	1931.05
167	1936.59
168	1932.36
169	1944.41
170	1933.5
171	1940.95
172	1938.69
173	1940.7
174	1944.89
175	1938.79
176	1943.48
177	1938.4
178	1937.14
179	1938.15
180	1924.56
181	1930.79
182	1937.74
183	1936.97
184	1931.6
185	1926.77
186	1917.5
187	1930.17
188	1931.84
189	1926.26
190	1930.46
191	1931.84
192	1930.86
193	1939.83
194	1938.71
195	1930.61
196	1933.72
197	1933.19
198	1927.16
199	1941.54
200	1934.14
201	1940.34
202	1929.52
203	1952.56
204	1926.89
205	1939.02
206	1927.88
207	1937.38
208	1935.22
209	1930.06
210	1944.59
211	1935.71
212	1926.88
213	1936.98
214	1939.42
215	1923.64
216	1939.56
217	1921.1
218	1925.5
219	1940.28
220	1931.42
221	1933.74
222	1935.16
223	1947.18
224	1925.7
225	1924.29
226	1939.08
227	1933.09
228	1946.52
229	1933.55
230	1938.12
231	1937
232	1927.54
233	1934.28
234	1924.52
235	1931.88
236	1946.05
237	1946.01
238	1950.47
239	1944.99
240	1928.77
241	1947.61
