# Supplementary material for: Molecular encoding and synaptic decoding of context during salt chemotaxis in C. elegans
Source: Nat Commun. 2022 May 27;13:2928. doi: 10.1038/s41467-022-30279-7 (PMC9142520; doi:10.1038/s41467-022-30279-7)
Supplement: Supplementary file 7 — Source Data [file 41467_2022_30279_MOESM7_ESM.zip › Source Data/Imaging/Fig.1/GCaMP2_N2/101019 ASER GCaMP 50mM #3_1 06.xlsx]

## Sheet: Sheet1
Image Name	Frame #	Avgerage Intensity
101019 ASER GCaMP 50mM #3_1 02	1	2260.84	305.7	1.05403
101019 ASER GCaMP 50mM #3_1 02	2	2268.24	317.298	1.09402
101019 ASER GCaMP 50mM #3_1 02	3	2296.28	336.086	1.15879
101019 ASER GCaMP 50mM #3_1 02	4	2313.31	352.07	1.21391
101019 ASER GCaMP 50mM #3_1 02	5	2324.34	367.393	1.26674
101019 ASER GCaMP 50mM #3_1 02	6	2304.48	357.035	1.23103
101019 ASER GCaMP 50mM #3_1 02	7	2280.38	338.996	1.16883
101019 ASER GCaMP 50mM #3_1 02	8	2276.49	319.008	1.09991
101019 ASER GCaMP 50mM #3_1 02	9	2261.28	305.122	1.05204	290.031
101019 ASER GCaMP 50mM #3_1 02	10	2253.38	302.807	1.04405
101019 ASER GCaMP 50mM #3_1 02	11	2274.76	315.701	1.08851
101019 ASER GCaMP 50mM #3_1 02	12	2279.24	312.781	1.07844
101019 ASER GCaMP 50mM #3_1 02	13	2272.08	303.081	1.045
101019 ASER GCaMP 50mM #3_1 02	14	2258.49	273.645	0.943504
101019 ASER GCaMP 50mM #3_1 02	15	2245.63	272.713	0.94029
101019 ASER GCaMP 50mM #3_1 02	16	2248.87	265.32	0.914801
101019 ASER GCaMP 50mM #3_1 02	17	2249.15	279.554	0.963877
101019 ASER GCaMP 50mM #3_1 02	18	2257.21	274.905	0.94785
101019 ASER GCaMP 50mM #3_1 02	19	2275.28	293.435	1.01174
101019 ASER GCaMP 50mM #3_1 02	20	2288.68	298.724	1.02997
101019 ASER GCaMP 50mM #3_1 02	21	2287.34	311.348	1.0735
101019 ASER GCaMP 50mM #3_1 02	22	2276.89	299.557	1.03285
101019 ASER GCaMP 50mM #3_1 02	23	2266.54	292.81	1.00958
101019 ASER GCaMP 50mM #3_1 02	24	2266.77	277.503	0.956806
101019 ASER GCaMP 50mM #3_1 02	25	2257.84	268.764	0.926674
101019 ASER GCaMP 50mM #3_1 02	26	2257.36	281.453	0.970426
101019 ASER GCaMP 50mM #3_1 02	27	2266.46	287.77	0.992206
101019 ASER GCaMP 50mM #3_1 02	28	2266.72	283.617	0.977888
101019 ASER GCaMP 50mM #3_1 02	29	2277.82	291.749	1.00593
101019 ASER GCaMP 50mM #3_1 02	30	2283.29	299.595	1.03298
101019 ASER GCaMP 50mM #3_1 02	31	2281.43	279.762	0.964596
101019 ASER GCaMP 50mM #3_1 02	32	2281.05	285.58	0.984654
101019 ASER GCaMP 50mM #3_1 02	33	2273.85	299.268	1.03185
101019 ASER GCaMP 50mM #3_1 02	34	2287.5	321.226	1.10756
101019 ASER GCaMP 50mM #3_1 02	35	2293.64	313.493	1.0809
101019 ASER GCaMP 50mM #3_1 02	36	2304.63	338.103	1.16575
101019 ASER GCaMP 50mM #3_1 02	37	2303.96	328.88	1.13395
101019 ASER GCaMP 50mM #3_1 02	38	2295.64	338.854	1.16834
101019 ASER GCaMP 50mM #3_1 02	39	2296.57	340.516	1.17407
101019 ASER GCaMP 50mM #3_1 02	40	2302.97	341.495	1.17745
101019 ASER GCaMP 50mM #3_1 02	41	2285.67	320.972	1.10668
101019 ASER GCaMP 50mM #3_1 02	42	2304.6	346.167	1.19355
101019 ASER GCaMP 50mM #3_1 02	43	2293.31	339.293	1.16985
101019 ASER GCaMP 50mM #3_1 02	44	2297.49	361.532	1.24653
101019 ASER GCaMP 50mM #3_1 02	45	2306.48	349.753	1.20592
101019 ASER GCaMP 50mM #3_1 02	46	2331.89	375.409	1.29438
101019 ASER GCaMP 50mM #3_1 02	47	2347.82	407.575	1.40528
101019 ASER GCaMP 50mM #3_1 02	48	2349.16	401.218	1.38337
101019 ASER GCaMP 50mM #3_1 02	49	2380.14	433.021	1.49302
101019 ASER GCaMP 50mM #3_1 02	50	2408.47	457.923	1.57888
101019 ASER GCaMP 50mM #3_1 02	51	2407.15	468.156	1.61416
101019 ASER GCaMP 50mM #3_1 02	52	2402.46	465.826	1.60613
101019 ASER GCaMP 50mM #3_1 02	53	2388.16	453.399	1.56328
101019 ASER GCaMP 50mM #3_1 02	54	2378.86	433.079	1.49322
101019 ASER GCaMP 50mM #3_1 02	55	2388.84	448.516	1.54644
101019 ASER GCaMP 50mM #3_1 02	56	2352.78	406.164	1.40042
101019 ASER GCaMP 50mM #3_1 02	57	2343.22	391.708	1.35057
101019 ASER GCaMP 50mM #3_1 02	58	2367.53	424.379	1.46322
101019 ASER GCaMP 50mM #3_1 02	59	2399.73	449.425	1.54958
101019 ASER GCaMP 50mM #3_1 02	60	2414.73	468.405	1.61502
101019 ASER GCaMP 50mM #3_1 02	61	2428.91	477.005	1.64467
101019 ASER GCaMP 50mM #3_1 02	62	2411.13	463.415	1.59781
101019 ASER GCaMP 50mM #3_1 02	63	2373.41	430.887	1.48566
101019 ASER GCaMP 50mM #3_1 02	64	2358.74	425.446	1.4669
101019 ASER GCaMP 50mM #3_1 02	65	2344.79	399.268	1.37664
101019 ASER GCaMP 50mM #3_1 02	66	2333.45	399.131	1.37617
101019 ASER GCaMP 50mM #3_1 02	67	2349.97	425.351	1.46657
101019 ASER GCaMP 50mM #3_1 02	68	2313.06	385.366	1.32871
101019 ASER GCaMP 50mM #3_1 02	69	2320.39	373.495	1.28778
101019 ASER GCaMP 50mM #3_1 02	70	2316.31	358.455	1.23592
101019 ASER GCaMP 50mM #3_1 02	71	2302.3	353.326	1.21824
101019 ASER GCaMP 50mM #3_1 02	72	2309.71	359.088	1.23811
101019 ASER GCaMP 50mM #3_1 02	73	2308.08	365.347	1.25969
101019 ASER GCaMP 50mM #3_1 02	74	2312.79	368.518	1.27062
101019 ASER GCaMP 50mM #3_1 02	75	2308.29	358.218	1.2351
101019 ASER GCaMP 50mM #3_1 02	76	2285.06	330.555	1.13972
101019 ASER GCaMP 50mM #3_1 02	77	2293.41	350.97	1.21011
101019 ASER GCaMP 50mM #3_1 02	78	2306.15	365.828	1.26134
101019 ASER GCaMP 50mM #3_1 02	79	2302.54	370.833	1.2786
101019 ASER GCaMP 50mM #3_1 02	80	2347.22	393.865	1.35801
101019 ASER GCaMP 50mM #3_1 02	81	2371.06	429.271	1.48009
101019 ASER GCaMP 50mM #3_1 02	82	2422.85	480.615	1.65712
101019 ASER GCaMP 50mM #3_1 02	83	2402.49	471.465	1.62557
101019 ASER GCaMP 50mM #3_1 02	84	2380.99	430.632	1.48478
101019 ASER GCaMP 50mM #3_1 02	85	2390.44	454.742	1.56791
101019 ASER GCaMP 50mM #3_1 02	86	2441.03	502.895	1.73394
101019 ASER GCaMP 50mM #3_1 02	87	2432.35	492.049	1.69654
101019 ASER GCaMP 50mM #3_1 02	88	2410.4	464.865	1.60282
101019 ASER GCaMP 50mM #3_1 02	89	2387.67	445.91	1.53746
101019 ASER GCaMP 50mM #3_1 02	90	2390.86	441.93	1.52374
101019 ASER GCaMP 50mM #3_1 02	91	2375.15	426.555	1.47073
101019 ASER GCaMP 50mM #3_1 02	92	2342.48	399.339	1.37688
101019 ASER GCaMP 50mM #3_1 02	93	2345	401.308	1.38367
101019 ASER GCaMP 50mM #3_1 02	94	2347.79	398.571	1.37424
101019 ASER GCaMP 50mM #3_1 02	95	2338.37	376.163	1.29698
101019 ASER GCaMP 50mM #3_1 02	96	2331.02	381.288	1.31465
101019 ASER GCaMP 50mM #3_1 02	97	2374.25	431.389	1.48739
101019 ASER GCaMP 50mM #3_1 02	98	2379.68	440.239	1.51791
101019 ASER GCaMP 50mM #3_1 02	99	2362.09	419.747	1.44725
101019 ASER GCaMP 50mM #3_1 02	100	2348.48	412.866	1.42353
101019 ASER GCaMP 50mM #3_1 02	101	2449.74	505.906	1.74432
101019 ASER GCaMP 50mM #3_1 02	102	2902.7	966.879	3.33372
101019 ASER GCaMP 50mM #3_1 02	103	3081.51	1142.42	3.93897
101019 ASER GCaMP 50mM #3_1 02	104	3105.77	1155.6	3.98442
101019 ASER GCaMP 50mM #3_1 02	105	3096.25	1154.95	3.98217
101019 ASER GCaMP 50mM #3_1 02	106	3067.03	1126.03	3.88245
101019 ASER GCaMP 50mM #3_1 02	107	3060.23	1105.78	3.81264
101019 ASER GCaMP 50mM #3_1 02	108	2990.43	1050.29	3.62132
101019 ASER GCaMP 50mM #3_1 02	109	2982.11	1028.81	3.54724
101019 ASER GCaMP 50mM #3_1 02	110	2968.13	1021.57	3.5223
101019 ASER GCaMP 50mM #3_1 02	111	2959.81	1006.45	3.47015
101019 ASER GCaMP 50mM #3_1 02	112	2964.65	1011.95	3.48913
101019 ASER GCaMP 50mM #3_1 02	113	2961.36	1025.65	3.53634
101019 ASER GCaMP 50mM #3_1 02	114	2948.62	1011.52	3.48763
101019 ASER GCaMP 50mM #3_1 02	115	2934.73	1000.39	3.44925
101019 ASER GCaMP 50mM #3_1 02	116	2936.63	985.002	3.3962
101019 ASER GCaMP 50mM #3_1 02	117	2910.62	967.27	3.33506
101019 ASER GCaMP 50mM #3_1 02	118	2904.15	950.632	3.2777
101019 ASER GCaMP 50mM #3_1 02	119	2897.54	942.344	3.24912
101019 ASER GCaMP 50mM #3_1 02	120	2920.69	976.664	3.36745
101019 ASER GCaMP 50mM #3_1 02	121	2905.78	965.526	3.32905
101019 ASER GCaMP 50mM #3_1 02	122	2907.18	954.267	3.29023
101019 ASER GCaMP 50mM #3_1 02	123	2872.58	926.614	3.19488
101019 ASER GCaMP 50mM #3_1 02	124	2862.2	919.574	3.17061
101019 ASER GCaMP 50mM #3_1 02	125	2845.96	907.327	3.12839
101019 ASER GCaMP 50mM #3_1 02	126	2844.33	898.689	3.0986
101019 ASER GCaMP 50mM #3_1 02	127	2812.92	874.438	3.01499
101019 ASER GCaMP 50mM #3_1 02	128	2782.66	751.013	2.58943
101019 ASER GCaMP 50mM #3_1 02	129	2800.26	847.447	2.92193
101019 ASER GCaMP 50mM #3_1 02	130	2794.13	849.429	2.92876
101019 ASER GCaMP 50mM #3_1 02	131	2783.2	837.472	2.88753
101019 ASER GCaMP 50mM #3_1 02	132	2750.6	811.052	2.79644
101019 ASER GCaMP 50mM #3_1 02	133	2748.33	813.305	2.80421
101019 ASER GCaMP 50mM #3_1 02	134	2711.58	772.483	2.66345
101019 ASER GCaMP 50mM #3_1 02	135	2717.97	765.806	2.64043
101019 ASER GCaMP 50mM #3_1 02	136	2666.2	711.542	2.45333
101019 ASER GCaMP 50mM #3_1 02	137	2636.59	691.311	2.38358
101019 ASER GCaMP 50mM #3_1 02	138	2650.28	685.707	2.36426
101019 ASER GCaMP 50mM #3_1 02	139	2613.79	668.652	2.30546
101019 ASER GCaMP 50mM #3_1 02	140	2582.13	637.068	2.19656
101019 ASER GCaMP 50mM #3_1 02	141	2577.07	626.344	2.15958
101019 ASER GCaMP 50mM #3_1 02	142	2574.85	614.546	2.1189
101019 ASER GCaMP 50mM #3_1 02	143	2610.6	656.267	2.26275
101019 ASER GCaMP 50mM #3_1 02	144	2640.04	691.053	2.38269
101019 ASER GCaMP 50mM #3_1 02	145	2648.79	688.358	2.3734
101019 ASER GCaMP 50mM #3_1 02	146	2648.78	705.442	2.4323
101019 ASER GCaMP 50mM #3_1 02	147	2624.47	672.974	2.32035
101019 ASER GCaMP 50mM #3_1 02	148	2629.15	680.711	2.34703
101019 ASER GCaMP 50mM #3_1 02	149	2596.52	647.347	2.232
101019 ASER GCaMP 50mM #3_1 02	150	2563.41	604.223	2.08331
101019 ASER GCaMP 50mM #3_1 02	151	2529.03	573.926	1.97885
101019 ASER GCaMP 50mM #3_1 02	152	2525.88	570.073	1.96556
101019 ASER GCaMP 50mM #3_1 02	153	2526.43	572.418	1.97365
101019 ASER GCaMP 50mM #3_1 02	154	2537.55	582.693	2.00908
101019 ASER GCaMP 50mM #3_1 02	155	2518.59	569.922	1.96504
101019 ASER GCaMP 50mM #3_1 02	156	2507.73	560.67	1.93314
101019 ASER GCaMP 50mM #3_1 02	157	2483.37	541.785	1.86803
101019 ASER GCaMP 50mM #3_1 02	158	2472.59	527.927	1.82025
101019 ASER GCaMP 50mM #3_1 02	159	2471.32	529.558	1.82587
101019 ASER GCaMP 50mM #3_1 02	160	2478.41	524.872	1.80971
101019 ASER GCaMP 50mM #3_1 02	161	2462.07	510.859	1.7614
101019 ASER GCaMP 50mM #3_1 02	162	2474.35	527.141	1.81754
101019 ASER GCaMP 50mM #3_1 02	163	2486.64	545.944	1.88237
101019 ASER GCaMP 50mM #3_1 02	164	2489.43	534.482	1.84285
101019 ASER GCaMP 50mM #3_1 02	165	2459.68	504.084	1.73804
101019 ASER GCaMP 50mM #3_1 02	166	2466.14	517.71	1.78502
101019 ASER GCaMP 50mM #3_1 02	167	2458.6	519.731	1.79199
101019 ASER GCaMP 50mM #3_1 02	168	2469.17	522.065	1.80003
101019 ASER GCaMP 50mM #3_1 02	169	2503.63	563.941	1.94442
101019 ASER GCaMP 50mM #3_1 02	170	2529.29	576.593	1.98804
101019 ASER GCaMP 50mM #3_1 02	171	2533.19	586.85	2.02341
101019 ASER GCaMP 50mM #3_1 02	172	2507.36	554.763	1.91277
101019 ASER GCaMP 50mM #3_1 02	173	2528.63	579.649	1.99858
101019 ASER GCaMP 50mM #3_1 02	174	2562.14	605.043	2.08614
101019 ASER GCaMP 50mM #3_1 02	175	2563.53	622.271	2.14554
101019 ASER GCaMP 50mM #3_1 02	176	2539.97	593.782	2.04731
101019 ASER GCaMP 50mM #3_1 02	177	2506.89	556.926	1.92023
101019 ASER GCaMP 50mM #3_1 02	178	2474.29	535.592	1.84667
101019 ASER GCaMP 50mM #3_1 02	179	2456.68	519.917	1.79263
101019 ASER GCaMP 50mM #3_1 02	180	2483.43	532.376	1.83559
101019 ASER GCaMP 50mM #3_1 02	181	2494.18	554.244	1.91098
101019 ASER GCaMP 50mM #3_1 02	182	2540.74	584.047	2.01374
101019 ASER GCaMP 50mM #3_1 02	183	2515.41	567.798	1.95772
101019 ASER GCaMP 50mM #3_1 02	184	2511.16	561.636	1.93647
101019 ASER GCaMP 50mM #3_1 02	185	2476.48	533.126	1.83817
101019 ASER GCaMP 50mM #3_1 02	186	2477.55	523.114	1.80365
101019 ASER GCaMP 50mM #3_1 02	187	2462.51	509.542	1.75686
101019 ASER GCaMP 50mM #3_1 02	188	2448.72	497.676	1.71594
101019 ASER GCaMP 50mM #3_1 02	189	2420.75	474.24	1.63514
101019 ASER GCaMP 50mM #3_1 02	190	2446.8	496.109	1.71054
101019 ASER GCaMP 50mM #3_1 02	191	2444.4	494.629	1.70544
101019 ASER GCaMP 50mM #3_1 02	192	2438.89	486.677	1.67802
101019 ASER GCaMP 50mM #3_1 02	193	2437.7	488.802	1.68535
101019 ASER GCaMP 50mM #3_1 02	194	2456.76	510.286	1.75942
101019 ASER GCaMP 50mM #3_1 02	195	2452.85	487.749	1.68172
101019 ASER GCaMP 50mM #3_1 02	196	2419.49	467.552	1.61208
101019 ASER GCaMP 50mM #3_1 02	197	2415.33	458.84	1.58204
101019 ASER GCaMP 50mM #3_1 02	198	2412.48	461.776	1.59216
101019 ASER GCaMP 50mM #3_1 02	199	2389.17	460.222	1.58681
101019 ASER GCaMP 50mM #3_1 02	200	2352.23	404.639	1.39516
101019 ASER GCaMP 50mM #3_1 02	201	2347.01	393.282	1.356
101019 ASER GCaMP 50mM #3_1 02	202	2310.57	354.268	1.22149
101019 ASER GCaMP 50mM #3_1 02	203	2271.99	326.261	1.12492
101019 ASER GCaMP 50mM #3_1 02	204	2254.93	308.186	1.0626
101019 ASER GCaMP 50mM #3_1 02	205	2249.69	303.281	1.04569
101019 ASER GCaMP 50mM #3_1 02	206	2259.74	298.605	1.02956
101019 ASER GCaMP 50mM #3_1 02	207	2249.45	302.466	1.04288
101019 ASER GCaMP 50mM #3_1 02	208	2240.27	296.35	1.02179
101019 ASER GCaMP 50mM #3_1 02	209	2244.13	304.84	1.05106
101019 ASER GCaMP 50mM #3_1 02	210	2246.88	297.56	1.02596
101019 ASER GCaMP 50mM #3_1 02	211	2252.61	298.053	1.02766
101019 ASER GCaMP 50mM #3_1 02	212	2252.5	305.071	1.05186
101019 ASER GCaMP 50mM #3_1 02	213	2249.82	294.399	1.01506
101019 ASER GCaMP 50mM #3_1 02	214	2257.05	306.618	1.05719
101019 ASER GCaMP 50mM #3_1 02	215	2261.65	319.142	1.10037
101019 ASER GCaMP 50mM #3_1 02	216	2269.66	326.72	1.1265
101019 ASER GCaMP 50mM #3_1 02	217	2276.56	335.464	1.15665
101019 ASER GCaMP 50mM #3_1 02	218	2278.63	332.956	1.148
101019 ASER GCaMP 50mM #3_1 02	219	2277.1	325.831	1.12344
101019 ASER GCaMP 50mM #3_1 02	220	2281.06	338.996	1.16883
101019 ASER GCaMP 50mM #3_1 02	221	2283.4	334.055	1.15179
101019 ASER GCaMP 50mM #3_1 02	222	2292.93	343.54	1.1845
101019 ASER GCaMP 50mM #3_1 02	223	2288.93	340.552	1.17419
101019 ASER GCaMP 50mM #3_1 02	224	2302.47	357.828	1.23376
101019 ASER GCaMP 50mM #3_1 02	225	2306.56	362.139	1.24862
101019 ASER GCaMP 50mM #3_1 02	226	2294.74	346.838	1.19587
101019 ASER GCaMP 50mM #3_1 02	227	2302.12	352.058	1.21387
101019 ASER GCaMP 50mM #3_1 02	228	2302.28	352.321	1.21477
101019 ASER GCaMP 50mM #3_1 02	229	2311.67	371.963	1.2825
101019 ASER GCaMP 50mM #3_1 02	230	2311.34	356.654	1.22971
101019 ASER GCaMP 50mM #3_1 02	231	2309.89	352.332	1.21481
101019 ASER GCaMP 50mM #3_1 02	232	2313.49	371.677	1.28151
101019 ASER GCaMP 50mM #3_1 02	233	2311.27	363.46	1.25318
101019 ASER GCaMP 50mM #3_1 02	234	2306.22	349.431	1.20481
101019 ASER GCaMP 50mM #3_1 02	235	2318.14	372.079	1.2829
101019 ASER GCaMP 50mM #3_1 02	236	2312.26	362.248	1.249
101019 ASER GCaMP 50mM #3_1 02	237	2320.63	365.321	1.2596
101019 ASER GCaMP 50mM #3_1 02	238	2324.21	382.008	1.31713
101019 ASER GCaMP 50mM #3_1 02	239	2328.04	382.842	1.32001
101019 ASER GCaMP 50mM #3_1 02	240	2305.64	360.286	1.24223
101019 ASER GCaMP 50mM #3_1 02	241	2339.49	390.672	1.347
Image Plane	Average Intensity
1	1955.14
2	1950.95
3	1960.2
4	1961.24
5	1956.95
6	1947.45
7	1941.38
8	1957.49
9	1956.16
10	1950.57
11	1959.06
12	1966.46
13	1969
14	1984.84
15	1972.92
16	1983.55
17	1969.6
18	1982.3
19	1981.84
20	1989.96
21	1975.99
22	1977.33
23	1973.73
24	1989.26
25	1989.07
26	1975.91
27	1978.69
28	1983.1
29	1986.07
30	1983.7
31	2001.67
32	1995.47
33	1974.58
34	1966.27
35	1980.15
36	1966.53
37	1975.08
38	1956.79
39	1956.05
40	1961.47
41	1964.69
42	1958.43
43	1954.01
44	1935.96
45	1956.72
46	1956.48
47	1940.24
48	1947.94
49	1947.12
50	1950.55
51	1938.99
52	1936.63
53	1934.77
54	1945.78
55	1940.32
56	1946.62
57	1951.51
58	1943.15
59	1950.3
60	1946.33
61	1951.9
62	1947.71
63	1942.52
64	1933.29
65	1945.52
66	1934.32
67	1924.62
68	1927.7
69	1946.9
70	1957.85
71	1948.98
72	1950.63
73	1942.73
74	1944.27
75	1950.08
76	1954.5
77	1942.44
78	1940.32
79	1931.71
80	1953.35
81	1941.79
82	1942.23
83	1931.02
84	1950.35
85	1935.7
86	1938.13
87	1940.31
88	1945.54
89	1941.76
90	1948.93
91	1948.6
92	1943.14
93	1943.69
94	1949.22
95	1962.2
96	1949.74
97	1942.86
98	1939.44
99	1942.34
100	1935.62
101	1943.83
102	1935.82
103	1939.09
104	1950.17
105	1941.3
106	1941
107	1954.45
108	1940.14
109	1953.3
110	1946.55
111	1953.36
112	1952.7
113	1935.72
114	1937.1
115	1934.34
116	1951.63
117	1943.35
118	1953.52
119	1955.19
120	1944.03
121	1940.26
122	1952.91
123	1945.96
124	1942.62
125	1938.63
126	1945.64
127	1938.48
128	2031.65
129	1952.82
130	1944.7
131	1945.73
132	1939.55
133	1935.02
134	1939.1
135	1952.17
136	1954.66
137	1945.28
138	1964.57
139	1945.14
140	1945.06
141	1950.72
142	1960.3
143	1954.33
144	1948.99
145	1960.44
146	1943.34
147	1951.49
148	1948.44
149	1949.17
150	1959.19
151	1955.1
152	1955.81
153	1954.01
154	1954.85
155	1948.67
156	1947.06
157	1941.58
158	1944.67
159	1941.76
160	1953.54
161	1951.21
162	1947.21
163	1940.69
164	1954.94
165	1955.6
166	1948.43
167	1938.87
168	1947.1
169	1939.69
170	1952.7
171	1946.34
172	1952.6
173	1948.98
174	1957.1
175	1941.26
176	1946.19
177	1949.96
178	1938.7
179	1936.76
180	1951.05
181	1939.94
182	1956.7
183	1947.61
184	1949.52
185	1943.35
186	1954.44
187	1952.97
188	1951.05
189	1946.5
190	1950.69
191	1949.78
192	1952.22
193	1948.9
194	1946.48
195	1965.1
196	1951.94
197	1956.49
198	1950.7
199	1928.94
200	1947.59
201	1953.73
202	1956.3
203	1945.72
204	1946.75
205	1946.41
206	1961.14
207	1946.99
208	1943.92
209	1939.29
210	1949.32
211	1954.56
212	1947.43
213	1955.42
214	1950.43
215	1942.5
216	1942.94
217	1941.1
218	1945.68
219	1951.27
220	1942.06
221	1949.35
222	1949.39
223	1948.38
224	1944.64
225	1944.42
226	1947.91
227	1950.06
228	1949.96
229	1939.71
230	1954.68
231	1957.56
232	1941.81
233	1947.81
234	1956.79
235	1946.06
236	1950.01
237	1955.31
238	1942.2
239	1945.19
240	1945.35
241	1948.82
