# Supplementary material for: Molecular encoding and synaptic decoding of context during salt chemotaxis in C. elegans
Source: Nat Commun. 2022 May 27;13:2928. doi: 10.1038/s41467-022-30279-7 (PMC9142520; doi:10.1038/s41467-022-30279-7)
Supplement: Supplementary file 7 — Source Data [file 41467_2022_30279_MOESM7_ESM.zip › Source Data/Imaging/Fig.1/GCaMP2_nj3/111229 ASER GCaMP 50mM 50-25 #10_1 12.xlsx]

## Sheet: Sheet1
Image Name	Image Plane	Avgerage Intensity
111229 ASER GCaMP 50mM 50-25 #10_1 12	1	2710.9	390.413	1.00368
111229 ASER GCaMP 50mM 50-25 #10_1 12	2	2710.88	397.012	1.02065
111229 ASER GCaMP 50mM 50-25 #10_1 12	3	2714.33	405.857	1.04338
111229 ASER GCaMP 50mM 50-25 #10_1 12	4	2719.13	396.849	1.02023
111229 ASER GCaMP 50mM 50-25 #10_1 12	5	2701.55	367.975	0.945996
111229 ASER GCaMP 50mM 50-25 #10_1 12	6	2690.46	365.616	0.939932
111229 ASER GCaMP 50mM 50-25 #10_1 12	7	2695.75	363.716	0.935045
111229 ASER GCaMP 50mM 50-25 #10_1 12	8	2697.61	360.805	0.927563
111229 ASER GCaMP 50mM 50-25 #10_1 12	9	2700.55	360.699	0.927289	388.982
111229 ASER GCaMP 50mM 50-25 #10_1 12	10	2709.62	372.292	0.957094
111229 ASER GCaMP 50mM 50-25 #10_1 12	11	2703.59	371.443	0.954911
111229 ASER GCaMP 50mM 50-25 #10_1 12	12	2706.56	364.938	0.938187
111229 ASER GCaMP 50mM 50-25 #10_1 12	13	2708.62	365.926	0.940728
111229 ASER GCaMP 50mM 50-25 #10_1 12	14	2715.27	385.372	0.990719
111229 ASER GCaMP 50mM 50-25 #10_1 12	15	2712.93	381.806	0.981551
111229 ASER GCaMP 50mM 50-25 #10_1 12	16	2710.07	373.431	0.960022
111229 ASER GCaMP 50mM 50-25 #10_1 12	17	2725.17	398.401	1.02422
111229 ASER GCaMP 50mM 50-25 #10_1 12	18	2714.28	394.446	1.01405
111229 ASER GCaMP 50mM 50-25 #10_1 12	19	2712.25	381.5	0.980766
111229 ASER GCaMP 50mM 50-25 #10_1 12	20	2716.56	386.833	0.994477
111229 ASER GCaMP 50mM 50-25 #10_1 12	21	2715.48	400.613	1.0299
111229 ASER GCaMP 50mM 50-25 #10_1 12	22	2708.83	395.61	1.01704
111229 ASER GCaMP 50mM 50-25 #10_1 12	23	2729.03	410.211	1.05457
111229 ASER GCaMP 50mM 50-25 #10_1 12	24	2727.98	403.165	1.03646
111229 ASER GCaMP 50mM 50-25 #10_1 12	25	2723.14	391.703	1.00699
111229 ASER GCaMP 50mM 50-25 #10_1 12	26	2725.6	423.213	1.088
111229 ASER GCaMP 50mM 50-25 #10_1 12	27	2717.77	408.328	1.04973
111229 ASER GCaMP 50mM 50-25 #10_1 12	28	2717.2	409.709	1.05329
111229 ASER GCaMP 50mM 50-25 #10_1 12	29	2722.29	395.56	1.01691
111229 ASER GCaMP 50mM 50-25 #10_1 12	30	2723.28	409.47	1.05267
111229 ASER GCaMP 50mM 50-25 #10_1 12	31	2717.65	408.458	1.05007
111229 ASER GCaMP 50mM 50-25 #10_1 12	32	2727.81	424.677	1.09176
111229 ASER GCaMP 50mM 50-25 #10_1 12	33	2729.36	425.371	1.09355
111229 ASER GCaMP 50mM 50-25 #10_1 12	34	2732.53	417.953	1.07448
111229 ASER GCaMP 50mM 50-25 #10_1 12	35	2729.18	406.365	1.04469
111229 ASER GCaMP 50mM 50-25 #10_1 12	36	2729.24	420.783	1.08176
111229 ASER GCaMP 50mM 50-25 #10_1 12	37	2720.32	400.377	1.02929
111229 ASER GCaMP 50mM 50-25 #10_1 12	38	2731.45	405.242	1.0418
111229 ASER GCaMP 50mM 50-25 #10_1 12	39	2733.6	429.287	1.10362
111229 ASER GCaMP 50mM 50-25 #10_1 12	40	2719.42	416.478	1.07069
111229 ASER GCaMP 50mM 50-25 #10_1 12	41	2729.75	419.638	1.07881
111229 ASER GCaMP 50mM 50-25 #10_1 12	42	2733.77	413.466	1.06294
111229 ASER GCaMP 50mM 50-25 #10_1 12	43	2716.12	409.121	1.05177
111229 ASER GCaMP 50mM 50-25 #10_1 12	44	2720.36	392.19	1.00825
111229 ASER GCaMP 50mM 50-25 #10_1 12	45	2723.24	412.21	1.05971
111229 ASER GCaMP 50mM 50-25 #10_1 12	46	2732.79	428.089	1.10054
111229 ASER GCaMP 50mM 50-25 #10_1 12	47	2723.51	404.697	1.0404
111229 ASER GCaMP 50mM 50-25 #10_1 12	48	2716.13	405.263	1.04186
111229 ASER GCaMP 50mM 50-25 #10_1 12	49	2725.34	410.734	1.05592
111229 ASER GCaMP 50mM 50-25 #10_1 12	50	2727.79	406.293	1.0445
111229 ASER GCaMP 50mM 50-25 #10_1 12	51	2730.02	414.854	1.06651
111229 ASER GCaMP 50mM 50-25 #10_1 12	52	2732.82	418.173	1.07505
111229 ASER GCaMP 50mM 50-25 #10_1 12	53	2728.23	440.82	1.13327
111229 ASER GCaMP 50mM 50-25 #10_1 12	54	2725.94	407.639	1.04796
111229 ASER GCaMP 50mM 50-25 #10_1 12	55	2732.24	431.845	1.11019
111229 ASER GCaMP 50mM 50-25 #10_1 12	56	2739.94	432.829	1.11272
111229 ASER GCaMP 50mM 50-25 #10_1 12	57	2735.87	420.922	1.08211
111229 ASER GCaMP 50mM 50-25 #10_1 12	58	2736.85	419.777	1.07917
111229 ASER GCaMP 50mM 50-25 #10_1 12	59	2738.72	430.902	1.10777
111229 ASER GCaMP 50mM 50-25 #10_1 12	60	2730.65	426.796	1.09721
111229 ASER GCaMP 50mM 50-25 #10_1 12	61	2724.86	433.421	1.11424
111229 ASER GCaMP 50mM 50-25 #10_1 12	62	2711.59	402.493	1.03473
111229 ASER GCaMP 50mM 50-25 #10_1 12	63	2717.12	414.449	1.06547
111229 ASER GCaMP 50mM 50-25 #10_1 12	64	2733.85	417.515	1.07335
111229 ASER GCaMP 50mM 50-25 #10_1 12	65	2732.18	430.958	1.10791
111229 ASER GCaMP 50mM 50-25 #10_1 12	66	2718.07	409.224	1.05204
111229 ASER GCaMP 50mM 50-25 #10_1 12	67	2732.16	430.511	1.10676
111229 ASER GCaMP 50mM 50-25 #10_1 12	68	2729.41	427.403	1.09877
111229 ASER GCaMP 50mM 50-25 #10_1 12	69	2731.3	433.515	1.11449
111229 ASER GCaMP 50mM 50-25 #10_1 12	70	2735.71	407.706	1.04814
111229 ASER GCaMP 50mM 50-25 #10_1 12	71	2735.99	421.677	1.08405
111229 ASER GCaMP 50mM 50-25 #10_1 12	72	2738.33	436.242	1.1215
111229 ASER GCaMP 50mM 50-25 #10_1 12	73	2736.8	432.197	1.1111
111229 ASER GCaMP 50mM 50-25 #10_1 12	74	2749.16	444.503	1.14273
111229 ASER GCaMP 50mM 50-25 #10_1 12	75	2728.55	426.59	1.09668
111229 ASER GCaMP 50mM 50-25 #10_1 12	76	2734.2	407.015	1.04636
111229 ASER GCaMP 50mM 50-25 #10_1 12	77	2735.13	431.628	1.10963
111229 ASER GCaMP 50mM 50-25 #10_1 12	78	2738.29	427.624	1.09934
111229 ASER GCaMP 50mM 50-25 #10_1 12	79	2739.22	440.685	1.13292
111229 ASER GCaMP 50mM 50-25 #10_1 12	80	2734.45	422.083	1.0851
111229 ASER GCaMP 50mM 50-25 #10_1 12	81	2741.68	427.182	1.0982
111229 ASER GCaMP 50mM 50-25 #10_1 12	82	2739.27	424.058	1.09017
111229 ASER GCaMP 50mM 50-25 #10_1 12	83	2740.89	424.271	1.09072
111229 ASER GCaMP 50mM 50-25 #10_1 12	84	2738.39	439.411	1.12964
111229 ASER GCaMP 50mM 50-25 #10_1 12	85	2738.78	438.738	1.12791
111229 ASER GCaMP 50mM 50-25 #10_1 12	86	2739.46	445.083	1.14423
111229 ASER GCaMP 50mM 50-25 #10_1 12	87	2735.98	432.18	1.11105
111229 ASER GCaMP 50mM 50-25 #10_1 12	88	2735.36	432.106	1.11086
111229 ASER GCaMP 50mM 50-25 #10_1 12	89	2735.02	412.189	1.05966
111229 ASER GCaMP 50mM 50-25 #10_1 12	90	2725.69	413.107	1.06202
111229 ASER GCaMP 50mM 50-25 #10_1 12	91	2746.94	442.304	1.13708
111229 ASER GCaMP 50mM 50-25 #10_1 12	92	2743.99	441.802	1.13579
111229 ASER GCaMP 50mM 50-25 #10_1 12	93	2743.49	440.946	1.13359
111229 ASER GCaMP 50mM 50-25 #10_1 12	94	2746.8	423.032	1.08754
111229 ASER GCaMP 50mM 50-25 #10_1 12	95	2750.14	436.963	1.12335
111229 ASER GCaMP 50mM 50-25 #10_1 12	96	2736.82	426.282	1.09589
111229 ASER GCaMP 50mM 50-25 #10_1 12	97	2735.84	412.761	1.06113
111229 ASER GCaMP 50mM 50-25 #10_1 12	98	2734.41	409.937	1.05387
111229 ASER GCaMP 50mM 50-25 #10_1 12	99	2741.98	433.002	1.11317
111229 ASER GCaMP 50mM 50-25 #10_1 12	100	2743.75	444.598	1.14298
111229 ASER GCaMP 50mM 50-25 #10_1 12	101	2759.36	459.093	1.18024
111229 ASER GCaMP 50mM 50-25 #10_1 12	102	2950.82	634.321	1.63072
111229 ASER GCaMP 50mM 50-25 #10_1 12	103	3037.93	729.193	1.87462
111229 ASER GCaMP 50mM 50-25 #10_1 12	104	3048.45	716.124	1.84102
111229 ASER GCaMP 50mM 50-25 #10_1 12	105	3073.21	745.016	1.9153
111229 ASER GCaMP 50mM 50-25 #10_1 12	106	3083.68	783.154	2.01334
111229 ASER GCaMP 50mM 50-25 #10_1 12	107	3098.13	781.483	2.00905
111229 ASER GCaMP 50mM 50-25 #10_1 12	108	3104.13	798.162	2.05192
111229 ASER GCaMP 50mM 50-25 #10_1 12	109	3074.95	763.973	1.96403
111229 ASER GCaMP 50mM 50-25 #10_1 12	110	3077.72	754.446	1.93954
111229 ASER GCaMP 50mM 50-25 #10_1 12	111	3071.81	760.366	1.95476
111229 ASER GCaMP 50mM 50-25 #10_1 12	112	3036.22	724.472	1.86248
111229 ASER GCaMP 50mM 50-25 #10_1 12	113	3037.85	728.924	1.87393
111229 ASER GCaMP 50mM 50-25 #10_1 12	114	3018.16	702.962	1.80718
111229 ASER GCaMP 50mM 50-25 #10_1 12	115	3009.18	703.32	1.8081
111229 ASER GCaMP 50mM 50-25 #10_1 12	116	2984.13	679.819	1.74769
111229 ASER GCaMP 50mM 50-25 #10_1 12	117	2982.13	673.369	1.73111
111229 ASER GCaMP 50mM 50-25 #10_1 12	118	2964.91	643.932	1.65543
111229 ASER GCaMP 50mM 50-25 #10_1 12	119	2960.84	643.123	1.65335
111229 ASER GCaMP 50mM 50-25 #10_1 12	120	2958.91	645.367	1.65912
111229 ASER GCaMP 50mM 50-25 #10_1 12	121	2954.93	643.395	1.65405
111229 ASER GCaMP 50mM 50-25 #10_1 12	122	2949.84	641.72	1.64974
111229 ASER GCaMP 50mM 50-25 #10_1 12	123	2945.68	638.919	1.64254
111229 ASER GCaMP 50mM 50-25 #10_1 12	124	2917.88	602.823	1.54975
111229 ASER GCaMP 50mM 50-25 #10_1 12	125	2922.3	615.994	1.58361
111229 ASER GCaMP 50mM 50-25 #10_1 12	126	2909.73	603.158	1.55061
111229 ASER GCaMP 50mM 50-25 #10_1 12	127	2913.92	600.231	1.54308
111229 ASER GCaMP 50mM 50-25 #10_1 12	128	2951.79	660.523	1.69808
111229 ASER GCaMP 50mM 50-25 #10_1 12	129	2909.12	589.421	1.51529
111229 ASER GCaMP 50mM 50-25 #10_1 12	130	2914.35	608.214	1.56361
111229 ASER GCaMP 50mM 50-25 #10_1 12	131	2909.41	595.205	1.53016
111229 ASER GCaMP 50mM 50-25 #10_1 12	132	2945.94	636.632	1.63666
111229 ASER GCaMP 50mM 50-25 #10_1 12	133	2945.81	632.775	1.62675
111229 ASER GCaMP 50mM 50-25 #10_1 12	134	2933.86	616.318	1.58444
111229 ASER GCaMP 50mM 50-25 #10_1 12	135	2929.32	610.945	1.57063
111229 ASER GCaMP 50mM 50-25 #10_1 12	136	2938.8	624.548	1.6056
111229 ASER GCaMP 50mM 50-25 #10_1 12	137	2939.19	629.664	1.61875
111229 ASER GCaMP 50mM 50-25 #10_1 12	138	2940.93	630.395	1.62063
111229 ASER GCaMP 50mM 50-25 #10_1 12	139	2921.52	599.996	1.54248
111229 ASER GCaMP 50mM 50-25 #10_1 12	140	2931.94	626.3	1.6101
111229 ASER GCaMP 50mM 50-25 #10_1 12	141	2944.4	618.616	1.59035
111229 ASER GCaMP 50mM 50-25 #10_1 12	142	2921.25	617.609	1.58776
111229 ASER GCaMP 50mM 50-25 #10_1 12	143	2910.39	597.694	1.53656
111229 ASER GCaMP 50mM 50-25 #10_1 12	144	2949.21	635.797	1.63452
111229 ASER GCaMP 50mM 50-25 #10_1 12	145	2940.86	632.089	1.62498
111229 ASER GCaMP 50mM 50-25 #10_1 12	146	2926.53	605.913	1.55769
111229 ASER GCaMP 50mM 50-25 #10_1 12	147	2899.54	593.539	1.52588
111229 ASER GCaMP 50mM 50-25 #10_1 12	148	2896.33	584.756	1.5033
111229 ASER GCaMP 50mM 50-25 #10_1 12	149	2898.71	595.674	1.53137
111229 ASER GCaMP 50mM 50-25 #10_1 12	150	2882.63	577.216	1.48391
111229 ASER GCaMP 50mM 50-25 #10_1 12	151	2875.63	575.79	1.48025
111229 ASER GCaMP 50mM 50-25 #10_1 12	152	2868.14	552.837	1.42124
111229 ASER GCaMP 50mM 50-25 #10_1 12	153	2888.24	581.687	1.49541
111229 ASER GCaMP 50mM 50-25 #10_1 12	154	2862.14	547.385	1.40723
111229 ASER GCaMP 50mM 50-25 #10_1 12	155	2859.58	536.383	1.37894
111229 ASER GCaMP 50mM 50-25 #10_1 12	156	2880.52	565.953	1.45496
111229 ASER GCaMP 50mM 50-25 #10_1 12	157	2852.27	539.142	1.38603
111229 ASER GCaMP 50mM 50-25 #10_1 12	158	2843.71	530.774	1.36452
111229 ASER GCaMP 50mM 50-25 #10_1 12	159	2844.12	535.69	1.37716
111229 ASER GCaMP 50mM 50-25 #10_1 12	160	2827.82	524.374	1.34807
111229 ASER GCaMP 50mM 50-25 #10_1 12	161	2822.65	505.775	1.30025
111229 ASER GCaMP 50mM 50-25 #10_1 12	162	2815.36	507.466	1.3046
111229 ASER GCaMP 50mM 50-25 #10_1 12	163	2821.41	500.667	1.28712
111229 ASER GCaMP 50mM 50-25 #10_1 12	164	2799.65	490.275	1.26041
111229 ASER GCaMP 50mM 50-25 #10_1 12	165	2787.85	483.957	1.24416
111229 ASER GCaMP 50mM 50-25 #10_1 12	166	2792.6	487.291	1.25273
111229 ASER GCaMP 50mM 50-25 #10_1 12	167	2786.4	495.056	1.2727
111229 ASER GCaMP 50mM 50-25 #10_1 12	168	2775.19	453.444	1.16572
111229 ASER GCaMP 50mM 50-25 #10_1 12	169	2782.38	461.213	1.18569
111229 ASER GCaMP 50mM 50-25 #10_1 12	170	2795.72	496.762	1.27708
111229 ASER GCaMP 50mM 50-25 #10_1 12	171	2775.58	471.986	1.21339
111229 ASER GCaMP 50mM 50-25 #10_1 12	172	2785.29	467.458	1.20175
111229 ASER GCaMP 50mM 50-25 #10_1 12	173	2830.12	516.912	1.32889
111229 ASER GCaMP 50mM 50-25 #10_1 12	174	2829.98	525.621	1.35127
111229 ASER GCaMP 50mM 50-25 #10_1 12	175	2838.66	514.577	1.32288
111229 ASER GCaMP 50mM 50-25 #10_1 12	176	2858.32	561.018	1.44227
111229 ASER GCaMP 50mM 50-25 #10_1 12	177	2848	530.344	1.36342
111229 ASER GCaMP 50mM 50-25 #10_1 12	178	2875.65	565.927	1.45489
111229 ASER GCaMP 50mM 50-25 #10_1 12	179	2847.65	523.105	1.34481
111229 ASER GCaMP 50mM 50-25 #10_1 12	180	2852.29	526.619	1.35384
111229 ASER GCaMP 50mM 50-25 #10_1 12	181	2838.66	540.33	1.38909
111229 ASER GCaMP 50mM 50-25 #10_1 12	182	2849.98	541.169	1.39124
111229 ASER GCaMP 50mM 50-25 #10_1 12	183	2829.15	510.476	1.31234
111229 ASER GCaMP 50mM 50-25 #10_1 12	184	2818.6	514.197	1.3219
111229 ASER GCaMP 50mM 50-25 #10_1 12	185	2819.73	503.145	1.29349
111229 ASER GCaMP 50mM 50-25 #10_1 12	186	2833.82	533.308	1.37104
111229 ASER GCaMP 50mM 50-25 #10_1 12	187	2819.86	508.989	1.30852
111229 ASER GCaMP 50mM 50-25 #10_1 12	188	2825.06	523.201	1.34505
111229 ASER GCaMP 50mM 50-25 #10_1 12	189	2815.91	495.96	1.27502
111229 ASER GCaMP 50mM 50-25 #10_1 12	190	2816.11	512.677	1.318
111229 ASER GCaMP 50mM 50-25 #10_1 12	191	2802.8	480.653	1.23567
111229 ASER GCaMP 50mM 50-25 #10_1 12	192	2802.32	471.423	1.21194
111229 ASER GCaMP 50mM 50-25 #10_1 12	193	2798.33	486.328	1.25026
111229 ASER GCaMP 50mM 50-25 #10_1 12	194	2792.23	482.562	1.24058
111229 ASER GCaMP 50mM 50-25 #10_1 12	195	2779.64	474.386	1.21956
111229 ASER GCaMP 50mM 50-25 #10_1 12	196	2784.61	473.434	1.21711
111229 ASER GCaMP 50mM 50-25 #10_1 12	197	2794.65	486.629	1.25103
111229 ASER GCaMP 50mM 50-25 #10_1 12	198	2783.47	475.353	1.22204
111229 ASER GCaMP 50mM 50-25 #10_1 12	199	2792.23	481.125	1.23688
111229 ASER GCaMP 50mM 50-25 #10_1 12	200	2767.68	464.117	1.19316
111229 ASER GCaMP 50mM 50-25 #10_1 12	201	2777.12	455.795	1.17176
111229 ASER GCaMP 50mM 50-25 #10_1 12	202	2739.62	437.229	1.12403
111229 ASER GCaMP 50mM 50-25 #10_1 12	203	2708.43	392.859	1.00997
111229 ASER GCaMP 50mM 50-25 #10_1 12	204	2711.21	408.018	1.04894
111229 ASER GCaMP 50mM 50-25 #10_1 12	205	2714.13	396.162	1.01846
111229 ASER GCaMP 50mM 50-25 #10_1 12	206	2707.43	393.297	1.01109
111229 ASER GCaMP 50mM 50-25 #10_1 12	207	2717.15	406.415	1.04482
111229 ASER GCaMP 50mM 50-25 #10_1 12	208	2722.9	399.831	1.02789
111229 ASER GCaMP 50mM 50-25 #10_1 12	209	2727.07	409.634	1.05309
111229 ASER GCaMP 50mM 50-25 #10_1 12	210	2733.22	422.422	1.08597
111229 ASER GCaMP 50mM 50-25 #10_1 12	211	2732.43	412.796	1.06122
111229 ASER GCaMP 50mM 50-25 #10_1 12	212	2739.9	429.239	1.10349
111229 ASER GCaMP 50mM 50-25 #10_1 12	213	2743.06	442.643	1.13795
111229 ASER GCaMP 50mM 50-25 #10_1 12	214	2748.79	439.392	1.1296
111229 ASER GCaMP 50mM 50-25 #10_1 12	215	2743.63	417.242	1.07265
111229 ASER GCaMP 50mM 50-25 #10_1 12	216	2748.85	436.43	1.12198
111229 ASER GCaMP 50mM 50-25 #10_1 12	217	2753.46	428.219	1.10087
111229 ASER GCaMP 50mM 50-25 #10_1 12	218	2751.47	434.616	1.11732
111229 ASER GCaMP 50mM 50-25 #10_1 12	219	2757.06	443.722	1.14073
111229 ASER GCaMP 50mM 50-25 #10_1 12	220	2747.96	433.193	1.11366
111229 ASER GCaMP 50mM 50-25 #10_1 12	221	2756.74	442.215	1.13685
111229 ASER GCaMP 50mM 50-25 #10_1 12	222	2760.03	446.755	1.14852
111229 ASER GCaMP 50mM 50-25 #10_1 12	223	2763.19	436.915	1.12323
111229 ASER GCaMP 50mM 50-25 #10_1 12	224	2763.83	449.404	1.15533
111229 ASER GCaMP 50mM 50-25 #10_1 12	225	2761.29	451.229	1.16003
111229 ASER GCaMP 50mM 50-25 #10_1 12	226	2763.19	464.973	1.19536
111229 ASER GCaMP 50mM 50-25 #10_1 12	227	2770.77	457.732	1.17674
111229 ASER GCaMP 50mM 50-25 #10_1 12	228	2769.74	458.904	1.17976
111229 ASER GCaMP 50mM 50-25 #10_1 12	229	2766.86	461.461	1.18633
111229 ASER GCaMP 50mM 50-25 #10_1 12	230	2776.42	470.927	1.21067
111229 ASER GCaMP 50mM 50-25 #10_1 12	231	2773.62	459.323	1.18083
111229 ASER GCaMP 50mM 50-25 #10_1 12	232	2771.11	455.735	1.17161
111229 ASER GCaMP 50mM 50-25 #10_1 12	233	2771.62	466.891	1.20029
111229 ASER GCaMP 50mM 50-25 #10_1 12	234	2787.9	477.498	1.22756
111229 ASER GCaMP 50mM 50-25 #10_1 12	235	2777.17	451.51	1.16075
111229 ASER GCaMP 50mM 50-25 #10_1 12	236	2773.76	470.704	1.21009
111229 ASER GCaMP 50mM 50-25 #10_1 12	237	2776.45	470.642	1.20993
111229 ASER GCaMP 50mM 50-25 #10_1 12	238	2771.94	461.273	1.18585
111229 ASER GCaMP 50mM 50-25 #10_1 12	239	2776.61	470.803	1.21035
111229 ASER GCaMP 50mM 50-25 #10_1 12	240	2778.47	457.594	1.17639
111229 ASER GCaMP 50mM 50-25 #10_1 12	241	2775.49	473.541	1.21738
Image Name	Image Plane	Elapsed Time	Stage Label	Area	Average Intensity
111229 ASER GCaMP 50mM 50-25 #10_1 12	1	00:00:00	No Label	740	2320.49
111229 ASER GCaMP 50mM 50-25 #10_1 12	2	00:00:00.487000	No Label	740	2313.87
111229 ASER GCaMP 50mM 50-25 #10_1 12	3	00:00:01.083000	No Label	740	2308.47
111229 ASER GCaMP 50mM 50-25 #10_1 12	4	00:00:01.620000	No Label	740	2322.28
111229 ASER GCaMP 50mM 50-25 #10_1 12	5	00:00:02.174000	No Label	740	2333.58
111229 ASER GCaMP 50mM 50-25 #10_1 12	6	00:00:02.716000	No Label	740	2324.85
111229 ASER GCaMP 50mM 50-25 #10_1 12	7	00:00:03.254000	No Label	740	2332.04
111229 ASER GCaMP 50mM 50-25 #10_1 12	8	00:00:03.807000	No Label	740	2336.8
111229 ASER GCaMP 50mM 50-25 #10_1 12	9	00:00:04.359000	No Label	740	2339.85
111229 ASER GCaMP 50mM 50-25 #10_1 12	10	00:00:04.903000	No Label	740	2337.33
111229 ASER GCaMP 50mM 50-25 #10_1 12	11	00:00:05.451000	No Label	740	2332.15
111229 ASER GCaMP 50mM 50-25 #10_1 12	12	00:00:05.995000	No Label	740	2341.62
111229 ASER GCaMP 50mM 50-25 #10_1 12	13	00:00:06.536000	No Label	740	2342.69
111229 ASER GCaMP 50mM 50-25 #10_1 12	14	00:00:07.084000	No Label	740	2329.89
111229 ASER GCaMP 50mM 50-25 #10_1 12	15	00:00:07.641000	No Label	740	2331.13
111229 ASER GCaMP 50mM 50-25 #10_1 12	16	00:00:08.176000	No Label	740	2336.64
111229 ASER GCaMP 50mM 50-25 #10_1 12	17	00:00:08.721000	No Label	740	2326.77
111229 ASER GCaMP 50mM 50-25 #10_1 12	18	00:00:09.263000	No Label	740	2319.83
111229 ASER GCaMP 50mM 50-25 #10_1 12	19	00:00:09.809000	No Label	740	2330.75
111229 ASER GCaMP 50mM 50-25 #10_1 12	20	00:00:10.364000	No Label	740	2329.73
111229 ASER GCaMP 50mM 50-25 #10_1 12	21	00:00:10.909000	No Label	740	2314.87
111229 ASER GCaMP 50mM 50-25 #10_1 12	22	00:00:11.456000	No Label	740	2313.22
111229 ASER GCaMP 50mM 50-25 #10_1 12	23	00:00:12.009000	No Label	740	2318.82
111229 ASER GCaMP 50mM 50-25 #10_1 12	24	00:00:12.561000	No Label	740	2324.81
111229 ASER GCaMP 50mM 50-25 #10_1 12	25	00:00:13.092000	No Label	740	2331.44
111229 ASER GCaMP 50mM 50-25 #10_1 12	26	00:00:13.641000	No Label	740	2302.39
111229 ASER GCaMP 50mM 50-25 #10_1 12	27	00:00:14.186000	No Label	740	2309.44
111229 ASER GCaMP 50mM 50-25 #10_1 12	28	00:00:14.734000	No Label	740	2307.49
111229 ASER GCaMP 50mM 50-25 #10_1 12	29	00:00:15.268000	No Label	740	2326.73
111229 ASER GCaMP 50mM 50-25 #10_1 12	30	00:00:15.823000	No Label	740	2313.81
111229 ASER GCaMP 50mM 50-25 #10_1 12	31	00:00:16.358000	No Label	740	2309.19
111229 ASER GCaMP 50mM 50-25 #10_1 12	32	00:00:16.913000	No Label	740	2303.13
111229 ASER GCaMP 50mM 50-25 #10_1 12	33	00:00:17.457000	No Label	740	2303.99
111229 ASER GCaMP 50mM 50-25 #10_1 12	34	00:00:18.006000	No Label	740	2314.57
111229 ASER GCaMP 50mM 50-25 #10_1 12	35	00:00:18.547000	No Label	740	2322.81
111229 ASER GCaMP 50mM 50-25 #10_1 12	36	00:00:19.097000	No Label	740	2308.46
111229 ASER GCaMP 50mM 50-25 #10_1 12	37	00:00:19.638000	No Label	740	2319.94
111229 ASER GCaMP 50mM 50-25 #10_1 12	38	00:00:20.187000	No Label	740	2326.21
111229 ASER GCaMP 50mM 50-25 #10_1 12	39	00:00:20.737000	No Label	740	2304.32
111229 ASER GCaMP 50mM 50-25 #10_1 12	40	00:00:21.278000	No Label	740	2302.94
111229 ASER GCaMP 50mM 50-25 #10_1 12	41	00:00:21.834000	No Label	740	2310.11
111229 ASER GCaMP 50mM 50-25 #10_1 12	42	00:00:22.372000	No Label	740	2320.31
111229 ASER GCaMP 50mM 50-25 #10_1 12	43	00:00:22.917000	No Label	740	2307
111229 ASER GCaMP 50mM 50-25 #10_1 12	44	00:00:23.473000	No Label	740	2328.17
111229 ASER GCaMP 50mM 50-25 #10_1 12	45	00:00:24.012000	No Label	740	2311.03
111229 ASER GCaMP 50mM 50-25 #10_1 12	46	00:00:24.553000	No Label	740	2304.7
111229 ASER GCaMP 50mM 50-25 #10_1 12	47	00:00:25.094000	No Label	740	2318.81
111229 ASER GCaMP 50mM 50-25 #10_1 12	48	00:00:25.658000	No Label	740	2310.87
111229 ASER GCaMP 50mM 50-25 #10_1 12	49	00:00:26.198000	No Label	740	2314.6
111229 ASER GCaMP 50mM 50-25 #10_1 12	50	00:00:26.742000	No Label	740	2321.5
111229 ASER GCaMP 50mM 50-25 #10_1 12	51	00:00:27.284000	No Label	740	2315.17
111229 ASER GCaMP 50mM 50-25 #10_1 12	52	00:00:27.827000	No Label	740	2314.65
111229 ASER GCaMP 50mM 50-25 #10_1 12	53	00:00:28.378000	No Label	740	2287.41
111229 ASER GCaMP 50mM 50-25 #10_1 12	54	00:00:28.920000	No Label	740	2318.3
111229 ASER GCaMP 50mM 50-25 #10_1 12	55	00:00:29.476000	No Label	740	2300.39
111229 ASER GCaMP 50mM 50-25 #10_1 12	56	00:00:30.020000	No Label	740	2307.11
111229 ASER GCaMP 50mM 50-25 #10_1 12	57	00:00:30.567000	No Label	740	2314.95
111229 ASER GCaMP 50mM 50-25 #10_1 12	58	00:00:31.108000	No Label	740	2317.07
111229 ASER GCaMP 50mM 50-25 #10_1 12	59	00:00:31.659000	No Label	740	2307.82
111229 ASER GCaMP 50mM 50-25 #10_1 12	60	00:00:32.193000	No Label	740	2303.85
111229 ASER GCaMP 50mM 50-25 #10_1 12	61	00:00:32.754000	No Label	740	2291.44
111229 ASER GCaMP 50mM 50-25 #10_1 12	62	00:00:33.289000	No Label	740	2309.1
111229 ASER GCaMP 50mM 50-25 #10_1 12	63	00:00:33.833000	No Label	740	2302.67
111229 ASER GCaMP 50mM 50-25 #10_1 12	64	00:00:34.381000	No Label	740	2316.34
111229 ASER GCaMP 50mM 50-25 #10_1 12	65	00:00:34.946000	No Label	740	2301.22
111229 ASER GCaMP 50mM 50-25 #10_1 12	66	00:00:35.430000	No Label	740	2308.85
111229 ASER GCaMP 50mM 50-25 #10_1 12	67	00:00:36.034000	No Label	740	2301.65
111229 ASER GCaMP 50mM 50-25 #10_1 12	68	00:00:36.571000	No Label	740	2302.01
111229 ASER GCaMP 50mM 50-25 #10_1 12	69	00:00:37.112000	No Label	740	2297.79
111229 ASER GCaMP 50mM 50-25 #10_1 12	70	00:00:37.671000	No Label	740	2328.01
111229 ASER GCaMP 50mM 50-25 #10_1 12	71	00:00:38.199000	No Label	740	2314.31
111229 ASER GCaMP 50mM 50-25 #10_1 12	72	00:00:38.751000	No Label	740	2302.09
111229 ASER GCaMP 50mM 50-25 #10_1 12	73	00:00:39.303000	No Label	740	2304.61
111229 ASER GCaMP 50mM 50-25 #10_1 12	74	00:00:39.847000	No Label	740	2304.65
111229 ASER GCaMP 50mM 50-25 #10_1 12	75	00:00:40.384000	No Label	740	2301.96
111229 ASER GCaMP 50mM 50-25 #10_1 12	76	00:00:40.930000	No Label	740	2327.18
111229 ASER GCaMP 50mM 50-25 #10_1 12	77	00:00:41.481000	No Label	740	2303.51
111229 ASER GCaMP 50mM 50-25 #10_1 12	78	00:00:42.039000	No Label	740	2310.67
111229 ASER GCaMP 50mM 50-25 #10_1 12	79	00:00:42.580000	No Label	740	2298.54
111229 ASER GCaMP 50mM 50-25 #10_1 12	80	00:00:43.128000	No Label	740	2312.36
111229 ASER GCaMP 50mM 50-25 #10_1 12	81	00:00:43.668000	No Label	740	2314.5
111229 ASER GCaMP 50mM 50-25 #10_1 12	82	00:00:44.217000	No Label	740	2315.21
111229 ASER GCaMP 50mM 50-25 #10_1 12	83	00:00:44.757000	No Label	740	2316.62
111229 ASER GCaMP 50mM 50-25 #10_1 12	84	00:00:45.309000	No Label	740	2298.98
111229 ASER GCaMP 50mM 50-25 #10_1 12	85	00:00:45.852000	No Label	740	2300.04
111229 ASER GCaMP 50mM 50-25 #10_1 12	86	00:00:46.393000	No Label	740	2294.37
111229 ASER GCaMP 50mM 50-25 #10_1 12	87	00:00:46.918000	No Label	740	2303.8
111229 ASER GCaMP 50mM 50-25 #10_1 12	88	00:00:47.497000	No Label	740	2303.25
111229 ASER GCaMP 50mM 50-25 #10_1 12	89	00:00:48.037000	No Label	740	2322.83
111229 ASER GCaMP 50mM 50-25 #10_1 12	90	00:00:48.597000	No Label	740	2312.59
111229 ASER GCaMP 50mM 50-25 #10_1 12	91	00:00:49.094000	No Label	740	2304.64
111229 ASER GCaMP 50mM 50-25 #10_1 12	92	00:00:49.677000	No Label	740	2302.19
111229 ASER GCaMP 50mM 50-25 #10_1 12	93	00:00:50.217000	No Label	740	2302.54
111229 ASER GCaMP 50mM 50-25 #10_1 12	94	00:00:50.763000	No Label	740	2323.77
111229 ASER GCaMP 50mM 50-25 #10_1 12	95	00:00:51.317000	No Label	740	2313.18
111229 ASER GCaMP 50mM 50-25 #10_1 12	96	00:00:51.865000	No Label	740	2310.54
111229 ASER GCaMP 50mM 50-25 #10_1 12	97	00:00:52.410000	No Label	740	2323.08
111229 ASER GCaMP 50mM 50-25 #10_1 12	98	00:00:52.949000	No Label	740	2324.47
111229 ASER GCaMP 50mM 50-25 #10_1 12	99	00:00:53.492000	No Label	740	2308.98
111229 ASER GCaMP 50mM 50-25 #10_1 12	100	00:00:54.037000	No Label	740	2299.15
111229 ASER GCaMP 50mM 50-25 #10_1 12	101	00:00:54.612000	No Label	740	2300.27
111229 ASER GCaMP 50mM 50-25 #10_1 12	102	00:00:55.098000	No Label	740	2316.5
111229 ASER GCaMP 50mM 50-25 #10_1 12	103	00:00:55.682000	No Label	740	2308.73
111229 ASER GCaMP 50mM 50-25 #10_1 12	104	00:00:56.215000	No Label	740	2332.32
111229 ASER GCaMP 50mM 50-25 #10_1 12	105	00:00:56.769000	No Label	740	2328.19
111229 ASER GCaMP 50mM 50-25 #10_1 12	106	00:00:57.318000	No Label	740	2300.52
111229 ASER GCaMP 50mM 50-25 #10_1 12	107	00:00:57.864000	No Label	740	2316.65
111229 ASER GCaMP 50mM 50-25 #10_1 12	108	00:00:58.418000	No Label	740	2305.96
111229 ASER GCaMP 50mM 50-25 #10_1 12	109	00:00:58.966000	No Label	740	2310.98
111229 ASER GCaMP 50mM 50-25 #10_1 12	110	00:00:59.501000	No Label	740	2323.27
111229 ASER GCaMP 50mM 50-25 #10_1 12	111	00:01:00.047000	No Label	740	2311.44
111229 ASER GCaMP 50mM 50-25 #10_1 12	112	00:01:00.589000	No Label	740	2311.75
111229 ASER GCaMP 50mM 50-25 #10_1 12	113	00:01:01.142000	No Label	740	2308.93
111229 ASER GCaMP 50mM 50-25 #10_1 12	114	00:01:01.691000	No Label	740	2315.2
111229 ASER GCaMP 50mM 50-25 #10_1 12	115	00:01:02.224000	No Label	740	2305.86
111229 ASER GCaMP 50mM 50-25 #10_1 12	116	00:01:02.774000	No Label	740	2304.31
111229 ASER GCaMP 50mM 50-25 #10_1 12	117	00:01:03.330000	No Label	740	2308.76
111229 ASER GCaMP 50mM 50-25 #10_1 12	118	00:01:03.868000	No Label	740	2320.98
111229 ASER GCaMP 50mM 50-25 #10_1 12	119	00:01:04.406000	No Label	740	2317.72
111229 ASER GCaMP 50mM 50-25 #10_1 12	120	00:01:04.963000	No Label	740	2313.54
111229 ASER GCaMP 50mM 50-25 #10_1 12	121	00:01:05.511000	No Label	740	2311.54
111229 ASER GCaMP 50mM 50-25 #10_1 12	122	00:01:06.056000	No Label	740	2308.12
111229 ASER GCaMP 50mM 50-25 #10_1 12	123	00:01:06.601000	No Label	740	2306.76
111229 ASER GCaMP 50mM 50-25 #10_1 12	124	00:01:07.151000	No Label	740	2315.06
111229 ASER GCaMP 50mM 50-25 #10_1 12	125	00:01:07.689000	No Label	740	2306.31
111229 ASER GCaMP 50mM 50-25 #10_1 12	126	00:01:08.237000	No Label	740	2306.57
111229 ASER GCaMP 50mM 50-25 #10_1 12	127	00:01:08.783000	No Label	740	2313.69
111229 ASER GCaMP 50mM 50-25 #10_1 12	128	00:01:09.333000	No Label	740	2291.27
111229 ASER GCaMP 50mM 50-25 #10_1 12	129	00:01:09.884000	No Label	740	2319.7
111229 ASER GCaMP 50mM 50-25 #10_1 12	130	00:01:10.424000	No Label	740	2306.14
111229 ASER GCaMP 50mM 50-25 #10_1 12	131	00:01:10.961000	No Label	740	2314.21
111229 ASER GCaMP 50mM 50-25 #10_1 12	132	00:01:11.519000	No Label	740	2309.31
111229 ASER GCaMP 50mM 50-25 #10_1 12	133	00:01:12.052000	No Label	740	2313.04
111229 ASER GCaMP 50mM 50-25 #10_1 12	134	00:01:12.616000	No Label	740	2317.54
111229 ASER GCaMP 50mM 50-25 #10_1 12	135	00:01:13.145000	No Label	740	2318.37
111229 ASER GCaMP 50mM 50-25 #10_1 12	136	00:01:13.700000	No Label	740	2314.25
111229 ASER GCaMP 50mM 50-25 #10_1 12	137	00:01:14.252000	No Label	740	2309.53
111229 ASER GCaMP 50mM 50-25 #10_1 12	138	00:01:14.743000	No Label	740	2310.54
111229 ASER GCaMP 50mM 50-25 #10_1 12	139	00:01:15.332000	No Label	740	2321.52
111229 ASER GCaMP 50mM 50-25 #10_1 12	140	00:01:15.876000	No Label	740	2305.64
111229 ASER GCaMP 50mM 50-25 #10_1 12	141	00:01:16.443000	No Label	740	2325.79
111229 ASER GCaMP 50mM 50-25 #10_1 12	142	00:01:16.975000	No Label	740	2303.64
111229 ASER GCaMP 50mM 50-25 #10_1 12	143	00:01:17.511000	No Label	740	2312.7
111229 ASER GCaMP 50mM 50-25 #10_1 12	144	00:01:18.066000	No Label	740	2313.41
111229 ASER GCaMP 50mM 50-25 #10_1 12	145	00:01:18.624000	No Label	740	2308.77
111229 ASER GCaMP 50mM 50-25 #10_1 12	146	00:01:19.160000	No Label	740	2320.61
111229 ASER GCaMP 50mM 50-25 #10_1 12	147	00:01:19.705000	No Label	740	2306
111229 ASER GCaMP 50mM 50-25 #10_1 12	148	00:01:20.261000	No Label	740	2311.57
111229 ASER GCaMP 50mM 50-25 #10_1 12	149	00:01:20.786000	No Label	740	2303.03
111229 ASER GCaMP 50mM 50-25 #10_1 12	150	00:01:21.345000	No Label	740	2305.41
111229 ASER GCaMP 50mM 50-25 #10_1 12	151	00:01:21.892000	No Label	740	2299.84
111229 ASER GCaMP 50mM 50-25 #10_1 12	152	00:01:22.434000	No Label	740	2315.3
111229 ASER GCaMP 50mM 50-25 #10_1 12	153	00:01:22.974000	No Label	740	2306.55
111229 ASER GCaMP 50mM 50-25 #10_1 12	154	00:01:23.533000	No Label	740	2314.76
111229 ASER GCaMP 50mM 50-25 #10_1 12	155	00:01:24.064000	No Label	740	2323.19
111229 ASER GCaMP 50mM 50-25 #10_1 12	156	00:01:24.625000	No Label	740	2314.57
111229 ASER GCaMP 50mM 50-25 #10_1 12	157	00:01:25.171000	No Label	740	2313.13
111229 ASER GCaMP 50mM 50-25 #10_1 12	158	00:01:25.716000	No Label	740	2312.93
111229 ASER GCaMP 50mM 50-25 #10_1 12	159	00:01:26.254000	No Label	740	2308.43
111229 ASER GCaMP 50mM 50-25 #10_1 12	160	00:01:26.806000	No Label	740	2303.45
111229 ASER GCaMP 50mM 50-25 #10_1 12	161	00:01:27.353000	No Label	740	2316.87
111229 ASER GCaMP 50mM 50-25 #10_1 12	162	00:01:27.897000	No Label	740	2307.89
111229 ASER GCaMP 50mM 50-25 #10_1 12	163	00:01:28.433000	No Label	740	2320.74
111229 ASER GCaMP 50mM 50-25 #10_1 12	164	00:01:28.993000	No Label	740	2309.37
111229 ASER GCaMP 50mM 50-25 #10_1 12	165	00:01:29.529000	No Label	740	2303.89
111229 ASER GCaMP 50mM 50-25 #10_1 12	166	00:01:30.074000	No Label	740	2305.31
111229 ASER GCaMP 50mM 50-25 #10_1 12	167	00:01:30.633000	No Label	740	2291.35
111229 ASER GCaMP 50mM 50-25 #10_1 12	168	00:01:31.169000	No Label	740	2321.74
111229 ASER GCaMP 50mM 50-25 #10_1 12	169	00:01:31.713000	No Label	740	2321.17
111229 ASER GCaMP 50mM 50-25 #10_1 12	170	00:01:32.259000	No Label	740	2298.96
111229 ASER GCaMP 50mM 50-25 #10_1 12	171	00:01:32.805000	No Label	740	2303.6
111229 ASER GCaMP 50mM 50-25 #10_1 12	172	00:01:33.350000	No Label	740	2317.83
111229 ASER GCaMP 50mM 50-25 #10_1 12	173	00:01:33.895000	No Label	740	2313.21
111229 ASER GCaMP 50mM 50-25 #10_1 12	174	00:01:34.457000	No Label	740	2304.36
111229 ASER GCaMP 50mM 50-25 #10_1 12	175	00:01:35.003000	No Label	740	2324.09
111229 ASER GCaMP 50mM 50-25 #10_1 12	176	00:01:35.533000	No Label	740	2297.3
111229 ASER GCaMP 50mM 50-25 #10_1 12	177	00:01:36.090000	No Label	740	2317.66
111229 ASER GCaMP 50mM 50-25 #10_1 12	178	00:01:36.631000	No Label	740	2309.72
111229 ASER GCaMP 50mM 50-25 #10_1 12	179	00:01:37.172000	No Label	740	2324.54
111229 ASER GCaMP 50mM 50-25 #10_1 12	180	00:01:37.715000	No Label	740	2325.67
111229 ASER GCaMP 50mM 50-25 #10_1 12	181	00:01:38.263000	No Label	740	2298.33
111229 ASER GCaMP 50mM 50-25 #10_1 12	182	00:01:38.812000	No Label	740	2308.81
111229 ASER GCaMP 50mM 50-25 #10_1 12	183	00:01:39.362000	No Label	740	2318.68
111229 ASER GCaMP 50mM 50-25 #10_1 12	184	00:01:39.906000	No Label	740	2304.4
111229 ASER GCaMP 50mM 50-25 #10_1 12	185	00:01:40.454000	No Label	740	2316.59
111229 ASER GCaMP 50mM 50-25 #10_1 12	186	00:01:40.999000	No Label	740	2300.52
111229 ASER GCaMP 50mM 50-25 #10_1 12	187	00:01:41.548000	No Label	740	2310.87
111229 ASER GCaMP 50mM 50-25 #10_1 12	188	00:01:42.090000	No Label	740	2301.86
111229 ASER GCaMP 50mM 50-25 #10_1 12	189	00:01:42.640000	No Label	740	2319.95
111229 ASER GCaMP 50mM 50-25 #10_1 12	190	00:01:43.177000	No Label	740	2303.43
111229 ASER GCaMP 50mM 50-25 #10_1 12	191	00:01:43.737000	No Label	740	2322.14
111229 ASER GCaMP 50mM 50-25 #10_1 12	192	00:01:44.279000	No Label	740	2330.9
111229 ASER GCaMP 50mM 50-25 #10_1 12	193	00:01:44.818000	No Label	740	2312.01
111229 ASER GCaMP 50mM 50-25 #10_1 12	194	00:01:45.376000	No Label	740	2309.67
111229 ASER GCaMP 50mM 50-25 #10_1 12	195	00:01:45.907000	No Label	740	2305.25
111229 ASER GCaMP 50mM 50-25 #10_1 12	196	00:01:46.456000	No Label	740	2311.17
111229 ASER GCaMP 50mM 50-25 #10_1 12	197	00:01:47.007000	No Label	740	2308.02
111229 ASER GCaMP 50mM 50-25 #10_1 12	198	00:01:47.556000	No Label	740	2308.12
111229 ASER GCaMP 50mM 50-25 #10_1 12	199	00:01:48.099000	No Label	740	2311.1
111229 ASER GCaMP 50mM 50-25 #10_1 12	200	00:01:48.650000	No Label	740	2303.56
111229 ASER GCaMP 50mM 50-25 #10_1 12	201	00:01:49.206000	No Label	740	2321.33
111229 ASER GCaMP 50mM 50-25 #10_1 12	202	00:01:49.740000	No Label	740	2302.39
111229 ASER GCaMP 50mM 50-25 #10_1 12	203	00:01:50.285000	No Label	740	2315.57
111229 ASER GCaMP 50mM 50-25 #10_1 12	204	00:01:50.820000	No Label	740	2303.19
111229 ASER GCaMP 50mM 50-25 #10_1 12	205	00:01:51.362000	No Label	740	2317.97
111229 ASER GCaMP 50mM 50-25 #10_1 12	206	00:01:51.924000	No Label	740	2314.13
111229 ASER GCaMP 50mM 50-25 #10_1 12	207	00:01:52.467000	No Label	740	2310.74
111229 ASER GCaMP 50mM 50-25 #10_1 12	208	00:01:53.006000	No Label	740	2323.06
111229 ASER GCaMP 50mM 50-25 #10_1 12	209	00:01:53.555000	No Label	740	2317.43
111229 ASER GCaMP 50mM 50-25 #10_1 12	210	00:01:54.105000	No Label	740	2310.8
111229 ASER GCaMP 50mM 50-25 #10_1 12	211	00:01:54.645000	No Label	740	2319.64
111229 ASER GCaMP 50mM 50-25 #10_1 12	212	00:01:55.209000	No Label	740	2310.66
111229 ASER GCaMP 50mM 50-25 #10_1 12	213	00:01:55.741000	No Label	740	2300.41
111229 ASER GCaMP 50mM 50-25 #10_1 12	214	00:01:56.289000	No Label	740	2309.4
111229 ASER GCaMP 50mM 50-25 #10_1 12	215	00:01:56.836000	No Label	740	2326.39
111229 ASER GCaMP 50mM 50-25 #10_1 12	216	00:01:57.372000	No Label	740	2312.42
111229 ASER GCaMP 50mM 50-25 #10_1 12	217	00:01:57.934000	No Label	740	2325.24
111229 ASER GCaMP 50mM 50-25 #10_1 12	218	00:01:58.469000	No Label	740	2316.85
111229 ASER GCaMP 50mM 50-25 #10_1 12	219	00:01:59.014000	No Label	740	2313.34
111229 ASER GCaMP 50mM 50-25 #10_1 12	220	00:01:59.562000	No Label	740	2314.76
111229 ASER GCaMP 50mM 50-25 #10_1 12	221	00:02:00.116000	No Label	740	2314.52
111229 ASER GCaMP 50mM 50-25 #10_1 12	222	00:02:00.650000	No Label	740	2313.28
111229 ASER GCaMP 50mM 50-25 #10_1 12	223	00:02:01.195000	No Label	740	2326.28
111229 ASER GCaMP 50mM 50-25 #10_1 12	224	00:02:01.747000	No Label	740	2314.42
111229 ASER GCaMP 50mM 50-25 #10_1 12	225	00:02:02.298000	No Label	740	2310.06
111229 ASER GCaMP 50mM 50-25 #10_1 12	226	00:02:02.838000	No Label	740	2298.21
111229 ASER GCaMP 50mM 50-25 #10_1 12	227	00:02:03.390000	No Label	740	2313.04
111229 ASER GCaMP 50mM 50-25 #10_1 12	228	00:02:03.919000	No Label	740	2310.84
111229 ASER GCaMP 50mM 50-25 #10_1 12	229	00:02:04.470000	No Label	740	2305.4
111229 ASER GCaMP 50mM 50-25 #10_1 12	230	00:02:05.017000	No Label	740	2305.49
111229 ASER GCaMP 50mM 50-25 #10_1 12	231	00:02:05.574000	No Label	740	2314.3
111229 ASER GCaMP 50mM 50-25 #10_1 12	232	00:02:06.124000	No Label	740	2315.38
111229 ASER GCaMP 50mM 50-25 #10_1 12	233	00:02:06.666000	No Label	740	2304.73
111229 ASER GCaMP 50mM 50-25 #10_1 12	234	00:02:07.203000	No Label	740	2310.4
111229 ASER GCaMP 50mM 50-25 #10_1 12	235	00:02:07.754000	No Label	740	2325.66
111229 ASER GCaMP 50mM 50-25 #10_1 12	236	00:02:08.294000	No Label	740	2303.06
111229 ASER GCaMP 50mM 50-25 #10_1 12	237	00:02:08.845000	No Label	740	2305.8
111229 ASER GCaMP 50mM 50-25 #10_1 12	238	00:02:09.389000	No Label	740	2310.67
111229 ASER GCaMP 50mM 50-25 #10_1 12	239	00:02:09.930000	No Label	740	2305.81
111229 ASER GCaMP 50mM 50-25 #10_1 12	240	00:02:10.484000	No Label	740	2320.88
111229 ASER GCaMP 50mM 50-25 #10_1 12	241	00:02:11.026000	No Label	740	2301.95
