# Supplementary material for: Molecular encoding and synaptic decoding of context during salt chemotaxis in C. elegans
Source: Nat Commun. 2022 May 27;13:2928. doi: 10.1038/s41467-022-30279-7 (PMC9142520; doi:10.1038/s41467-022-30279-7)
Supplement: Supplementary file 7 — Source Data [file 41467_2022_30279_MOESM7_ESM.zip › Source Data/Imaging/Fig.1/GCaMP2_nj3/111229 ASER GCaMP 50mM 50-25 #1_1 12.xlsx]

## Sheet: Sheet1
Image Name	Image Plane	Avgerage Intensity
111229 ASER GCaMP 50mM 50-25 #1_1 12	1	2440.46	321.226	1.00969
111229 ASER GCaMP 50mM 50-25 #1_1 12	2	2438.94	315.096	0.990424
111229 ASER GCaMP 50mM 50-25 #1_1 12	3	2438.06	317.315	0.9974
111229 ASER GCaMP 50mM 50-25 #1_1 12	4	2438.34	324.335	1.01947
111229 ASER GCaMP 50mM 50-25 #1_1 12	5	2434.78	323.417	1.01658
111229 ASER GCaMP 50mM 50-25 #1_1 12	6	2439	329.207	1.03478
111229 ASER GCaMP 50mM 50-25 #1_1 12	7	2432.4	331.456	1.04185
111229 ASER GCaMP 50mM 50-25 #1_1 12	8	2433.65	311.119	0.977923
111229 ASER GCaMP 50mM 50-25 #1_1 12	9	2433.04	314.64	0.988991	318.142
111229 ASER GCaMP 50mM 50-25 #1_1 12	10	2439.44	329.862	1.03684
111229 ASER GCaMP 50mM 50-25 #1_1 12	11	2429	318.117	0.999921
111229 ASER GCaMP 50mM 50-25 #1_1 12	12	2425.68	316.198	0.993889
111229 ASER GCaMP 50mM 50-25 #1_1 12	13	2433.5	320.172	1.00638
111229 ASER GCaMP 50mM 50-25 #1_1 12	14	2437.85	319.152	1.00318
111229 ASER GCaMP 50mM 50-25 #1_1 12	15	2431.92	308.502	0.969699
111229 ASER GCaMP 50mM 50-25 #1_1 12	16	2428.47	310.961	0.977428
111229 ASER GCaMP 50mM 50-25 #1_1 12	17	2435.08	323.227	1.01598
111229 ASER GCaMP 50mM 50-25 #1_1 12	18	2429.65	303.683	0.954551
111229 ASER GCaMP 50mM 50-25 #1_1 12	19	2428.15	311.729	0.97984
111229 ASER GCaMP 50mM 50-25 #1_1 12	20	2440.48	328.74	1.03331
111229 ASER GCaMP 50mM 50-25 #1_1 12	21	2435.31	319.38	1.00389
111229 ASER GCaMP 50mM 50-25 #1_1 12	22	2440.55	328.418	1.0323
111229 ASER GCaMP 50mM 50-25 #1_1 12	23	2435.45	321.789	1.01146
111229 ASER GCaMP 50mM 50-25 #1_1 12	24	2429.24	317.716	0.99866
111229 ASER GCaMP 50mM 50-25 #1_1 12	25	2438.27	324.488	1.01995
111229 ASER GCaMP 50mM 50-25 #1_1 12	26	2438.68	321.846	1.01164
111229 ASER GCaMP 50mM 50-25 #1_1 12	27	2435.9	309.087	0.971536
111229 ASER GCaMP 50mM 50-25 #1_1 12	28	2437.02	315.137	0.990553
111229 ASER GCaMP 50mM 50-25 #1_1 12	29	2441.38	314.886	0.989765
111229 ASER GCaMP 50mM 50-25 #1_1 12	30	2437.36	323.121	1.01565
111229 ASER GCaMP 50mM 50-25 #1_1 12	31	2440.44	335.001	1.05299
111229 ASER GCaMP 50mM 50-25 #1_1 12	32	2442.85	330.757	1.03965
111229 ASER GCaMP 50mM 50-25 #1_1 12	33	2452.02	337.957	1.06228
111229 ASER GCaMP 50mM 50-25 #1_1 12	34	2456.84	338.797	1.06492
111229 ASER GCaMP 50mM 50-25 #1_1 12	35	2451.17	331.286	1.04131
111229 ASER GCaMP 50mM 50-25 #1_1 12	36	2452.34	319.232	1.00343
111229 ASER GCaMP 50mM 50-25 #1_1 12	37	2445.68	325.437	1.02293
111229 ASER GCaMP 50mM 50-25 #1_1 12	38	2456.73	332.146	1.04402
111229 ASER GCaMP 50mM 50-25 #1_1 12	39	2470.9	344.051	1.08144
111229 ASER GCaMP 50mM 50-25 #1_1 12	40	2468.74	351.047	1.10343
111229 ASER GCaMP 50mM 50-25 #1_1 12	41	2485.41	358.885	1.12807
111229 ASER GCaMP 50mM 50-25 #1_1 12	42	2464.24	339.884	1.06834
111229 ASER GCaMP 50mM 50-25 #1_1 12	43	2455.85	323.62	1.01722
111229 ASER GCaMP 50mM 50-25 #1_1 12	44	2448.11	323.269	1.01611
111229 ASER GCaMP 50mM 50-25 #1_1 12	45	2445.83	316.981	0.99635
111229 ASER GCaMP 50mM 50-25 #1_1 12	46	2441.86	315.317	0.991121
111229 ASER GCaMP 50mM 50-25 #1_1 12	47	2446.95	329.002	1.03414
111229 ASER GCaMP 50mM 50-25 #1_1 12	48	2440.61	321.93	1.01191
111229 ASER GCaMP 50mM 50-25 #1_1 12	49	2454.26	327.236	1.02858
111229 ASER GCaMP 50mM 50-25 #1_1 12	50	2447.9	325.513	1.02317
111229 ASER GCaMP 50mM 50-25 #1_1 12	51	2442	316.542	0.994969
111229 ASER GCaMP 50mM 50-25 #1_1 12	52	2445.54	320.909	1.0087
111229 ASER GCaMP 50mM 50-25 #1_1 12	53	2436.76	322.068	1.01234
111229 ASER GCaMP 50mM 50-25 #1_1 12	54	2451.75	325.84	1.0242
111229 ASER GCaMP 50mM 50-25 #1_1 12	55	2426.01	296.641	0.932415
111229 ASER GCaMP 50mM 50-25 #1_1 12	56	2430.53	297.792	0.936034
111229 ASER GCaMP 50mM 50-25 #1_1 12	57	2429.51	317.505	0.997998
111229 ASER GCaMP 50mM 50-25 #1_1 12	58	2420.88	298.193	0.937293
111229 ASER GCaMP 50mM 50-25 #1_1 12	59	2431.73	294.531	0.925783
111229 ASER GCaMP 50mM 50-25 #1_1 12	60	2434.99	306.057	0.962012
111229 ASER GCaMP 50mM 50-25 #1_1 12	61	2416.02	290.741	0.913872
111229 ASER GCaMP 50mM 50-25 #1_1 12	62	2421.16	301.231	0.946845
111229 ASER GCaMP 50mM 50-25 #1_1 12	63	2426.64	291.386	0.9159
111229 ASER GCaMP 50mM 50-25 #1_1 12	64	2431.56	304.448	0.956957
111229 ASER GCaMP 50mM 50-25 #1_1 12	65	2433.18	306.254	0.962632
111229 ASER GCaMP 50mM 50-25 #1_1 12	66	2420.19	298.499	0.938258
111229 ASER GCaMP 50mM 50-25 #1_1 12	67	2415.71	288.892	0.90806
111229 ASER GCaMP 50mM 50-25 #1_1 12	68	2417.86	284.535	0.894365
111229 ASER GCaMP 50mM 50-25 #1_1 12	69	2423.34	297.656	0.935606
111229 ASER GCaMP 50mM 50-25 #1_1 12	70	2419.49	291.428	0.916031
111229 ASER GCaMP 50mM 50-25 #1_1 12	71	2410.31	285.13	0.896235
111229 ASER GCaMP 50mM 50-25 #1_1 12	72	2414.22	288.639	0.907264
111229 ASER GCaMP 50mM 50-25 #1_1 12	73	2410.82	287.172	0.902653
111229 ASER GCaMP 50mM 50-25 #1_1 12	74	2417.81	296.492	0.931949
111229 ASER GCaMP 50mM 50-25 #1_1 12	75	2417.42	287.175	0.902664
111229 ASER GCaMP 50mM 50-25 #1_1 12	76	2424.8	304.768	0.95796
111229 ASER GCaMP 50mM 50-25 #1_1 12	77	2425.04	308.526	0.969772
111229 ASER GCaMP 50mM 50-25 #1_1 12	78	2421.37	305.013	0.958733
111229 ASER GCaMP 50mM 50-25 #1_1 12	79	2424.46	298.392	0.93792
111229 ASER GCaMP 50mM 50-25 #1_1 12	80	2427.04	305.126	0.959086
111229 ASER GCaMP 50mM 50-25 #1_1 12	81	2421.16	299.069	0.940047
111229 ASER GCaMP 50mM 50-25 #1_1 12	82	2430.92	310.485	0.975931
111229 ASER GCaMP 50mM 50-25 #1_1 12	83	2421.36	293.319	0.921973
111229 ASER GCaMP 50mM 50-25 #1_1 12	84	2420.01	294.393	0.925351
111229 ASER GCaMP 50mM 50-25 #1_1 12	85	2425.73	306.812	0.964387
111229 ASER GCaMP 50mM 50-25 #1_1 12	86	2424.82	307.836	0.967607
111229 ASER GCaMP 50mM 50-25 #1_1 12	87	2425.31	311.173	0.978094
111229 ASER GCaMP 50mM 50-25 #1_1 12	88	2437.91	324.354	1.01953
111229 ASER GCaMP 50mM 50-25 #1_1 12	89	2432.03	317.586	0.998252
111229 ASER GCaMP 50mM 50-25 #1_1 12	90	2432.64	317.73	0.998705
111229 ASER GCaMP 50mM 50-25 #1_1 12	91	2430.78	311.734	0.979856
111229 ASER GCaMP 50mM 50-25 #1_1 12	92	2433.51	318.877	1.00231
111229 ASER GCaMP 50mM 50-25 #1_1 12	93	2435.86	314.937	0.989925
111229 ASER GCaMP 50mM 50-25 #1_1 12	94	2442.34	322.989	1.01523
111229 ASER GCaMP 50mM 50-25 #1_1 12	95	2440.91	334.393	1.05108
111229 ASER GCaMP 50mM 50-25 #1_1 12	96	2448.83	326.362	1.02584
111229 ASER GCaMP 50mM 50-25 #1_1 12	97	2440.24	313.796	0.986338
111229 ASER GCaMP 50mM 50-25 #1_1 12	98	2431.37	322.092	1.01242
111229 ASER GCaMP 50mM 50-25 #1_1 12	99	2426.86	300.505	0.944562
111229 ASER GCaMP 50mM 50-25 #1_1 12	100	2429.95	317.69	0.998578
111229 ASER GCaMP 50mM 50-25 #1_1 12	101	2412.08	288.279	0.906132
111229 ASER GCaMP 50mM 50-25 #1_1 12	102	2605.5	480.381	1.50996
111229 ASER GCaMP 50mM 50-25 #1_1 12	103	2857.63	727.856	2.28783
111229 ASER GCaMP 50mM 50-25 #1_1 12	104	2983.26	854.269	2.68518
111229 ASER GCaMP 50mM 50-25 #1_1 12	105	3015.09	891.899	2.80346
111229 ASER GCaMP 50mM 50-25 #1_1 12	106	3045.96	919.066	2.88885
111229 ASER GCaMP 50mM 50-25 #1_1 12	107	3022.22	903.117	2.83872
111229 ASER GCaMP 50mM 50-25 #1_1 12	108	3028.31	897.845	2.82215
111229 ASER GCaMP 50mM 50-25 #1_1 12	109	3033.73	911.994	2.86662
111229 ASER GCaMP 50mM 50-25 #1_1 12	110	3022.81	901.734	2.83437
111229 ASER GCaMP 50mM 50-25 #1_1 12	111	3011.98	897.857	2.82219
111229 ASER GCaMP 50mM 50-25 #1_1 12	112	3008.56	883.506	2.77708
111229 ASER GCaMP 50mM 50-25 #1_1 12	113	3015.59	893.655	2.80898
111229 ASER GCaMP 50mM 50-25 #1_1 12	114	3006.73	875.337	2.7514
111229 ASER GCaMP 50mM 50-25 #1_1 12	115	3019.27	886.355	2.78603
111229 ASER GCaMP 50mM 50-25 #1_1 12	116	2993.4	868.543	2.73005
111229 ASER GCaMP 50mM 50-25 #1_1 12	117	2997.93	882.046	2.77249
111229 ASER GCaMP 50mM 50-25 #1_1 12	118	2980.02	858.602	2.6988
111229 ASER GCaMP 50mM 50-25 #1_1 12	119	2980.02	848.904	2.66832
111229 ASER GCaMP 50mM 50-25 #1_1 12	120	2969.92	839.356	2.63831
111229 ASER GCaMP 50mM 50-25 #1_1 12	121	2988.2	856.776	2.69306
111229 ASER GCaMP 50mM 50-25 #1_1 12	122	2975.89	849.868	2.67135
111229 ASER GCaMP 50mM 50-25 #1_1 12	123	2959.31	822.109	2.58409
111229 ASER GCaMP 50mM 50-25 #1_1 12	124	2945.5	815.139	2.56219
111229 ASER GCaMP 50mM 50-25 #1_1 12	125	2932.78	788.619	2.47882
111229 ASER GCaMP 50mM 50-25 #1_1 12	126	2919.02	790.868	2.48589
111229 ASER GCaMP 50mM 50-25 #1_1 12	127	2926.62	796.953	2.50502
111229 ASER GCaMP 50mM 50-25 #1_1 12	128	2925.97	803.329	2.52506
111229 ASER GCaMP 50mM 50-25 #1_1 12	129	2900.04	771.582	2.42527
111229 ASER GCaMP 50mM 50-25 #1_1 12	130	2907.8	793.102	2.49292
111229 ASER GCaMP 50mM 50-25 #1_1 12	131	2909.93	782.144	2.45847
111229 ASER GCaMP 50mM 50-25 #1_1 12	132	2910.02	780.986	2.45483
111229 ASER GCaMP 50mM 50-25 #1_1 12	133	2886.43	761.02	2.39207
111229 ASER GCaMP 50mM 50-25 #1_1 12	134	2912.19	792.166	2.48998
111229 ASER GCaMP 50mM 50-25 #1_1 12	135	2908.41	789.383	2.48123
111229 ASER GCaMP 50mM 50-25 #1_1 12	136	2893.85	749.457	2.35573
111229 ASER GCaMP 50mM 50-25 #1_1 12	137	2889.44	759.89	2.38852
111229 ASER GCaMP 50mM 50-25 #1_1 12	138	2897.23	766.991	2.41084
111229 ASER GCaMP 50mM 50-25 #1_1 12	139	2895.87	778.213	2.44612
111229 ASER GCaMP 50mM 50-25 #1_1 12	140	2880.31	737.247	2.31735
111229 ASER GCaMP 50mM 50-25 #1_1 12	141	2866.93	736.573	2.31523
111229 ASER GCaMP 50mM 50-25 #1_1 12	142	2877.13	757.389	2.38066
111229 ASER GCaMP 50mM 50-25 #1_1 12	143	2875.62	751.006	2.3606
111229 ASER GCaMP 50mM 50-25 #1_1 12	144	2847.55	721.659	2.26835
111229 ASER GCaMP 50mM 50-25 #1_1 12	145	2838.03	721.889	2.26908
111229 ASER GCaMP 50mM 50-25 #1_1 12	146	2832.07	710.754	2.23408
111229 ASER GCaMP 50mM 50-25 #1_1 12	147	2837.8	708.5	2.22699
111229 ASER GCaMP 50mM 50-25 #1_1 12	148	2828.65	697.194	2.19145
111229 ASER GCaMP 50mM 50-25 #1_1 12	149	2844.12	722.136	2.26985
111229 ASER GCaMP 50mM 50-25 #1_1 12	150	2824.18	692.253	2.17592
111229 ASER GCaMP 50mM 50-25 #1_1 12	151	2809.1	686.637	2.15827
111229 ASER GCaMP 50mM 50-25 #1_1 12	152	2815.13	693.919	2.18116
111229 ASER GCaMP 50mM 50-25 #1_1 12	153	2781.98	648.931	2.03975
111229 ASER GCaMP 50mM 50-25 #1_1 12	154	2797.84	684.955	2.15298
111229 ASER GCaMP 50mM 50-25 #1_1 12	155	2765.2	644.376	2.02543
111229 ASER GCaMP 50mM 50-25 #1_1 12	156	2767.82	650.315	2.0441
111229 ASER GCaMP 50mM 50-25 #1_1 12	157	2765.05	645.453	2.02882
111229 ASER GCaMP 50mM 50-25 #1_1 12	158	2770.53	655.016	2.05888
111229 ASER GCaMP 50mM 50-25 #1_1 12	159	2773.51	653.443	2.05393
111229 ASER GCaMP 50mM 50-25 #1_1 12	160	2746.57	631.837	1.98602
111229 ASER GCaMP 50mM 50-25 #1_1 12	161	2728.84	625.718	1.96679
111229 ASER GCaMP 50mM 50-25 #1_1 12	162	2728.25	609.617	1.91618
111229 ASER GCaMP 50mM 50-25 #1_1 12	163	2725.37	605.386	1.90288
111229 ASER GCaMP 50mM 50-25 #1_1 12	164	2760.58	641.917	2.01771
111229 ASER GCaMP 50mM 50-25 #1_1 12	165	2768.92	652.432	2.05076
111229 ASER GCaMP 50mM 50-25 #1_1 12	166	2761.11	630.349	1.98134
111229 ASER GCaMP 50mM 50-25 #1_1 12	167	2769.21	647.737	2.036
111229 ASER GCaMP 50mM 50-25 #1_1 12	168	2753.59	636.743	2.00144
111229 ASER GCaMP 50mM 50-25 #1_1 12	169	2754.83	633.806	1.99221
111229 ASER GCaMP 50mM 50-25 #1_1 12	170	2734.64	610.658	1.91945
111229 ASER GCaMP 50mM 50-25 #1_1 12	171	2745.43	627.939	1.97377
111229 ASER GCaMP 50mM 50-25 #1_1 12	172	2728.38	606.793	1.9073
111229 ASER GCaMP 50mM 50-25 #1_1 12	173	2736.1	609.92	1.91713
111229 ASER GCaMP 50mM 50-25 #1_1 12	174	2732.67	615.912	1.93597
111229 ASER GCaMP 50mM 50-25 #1_1 12	175	2713.92	583.641	1.83453
111229 ASER GCaMP 50mM 50-25 #1_1 12	176	2721.93	601.66	1.89117
111229 ASER GCaMP 50mM 50-25 #1_1 12	177	2719.26	590.527	1.85617
111229 ASER GCaMP 50mM 50-25 #1_1 12	178	2715.51	589.673	1.85349
111229 ASER GCaMP 50mM 50-25 #1_1 12	179	2691.65	553.611	1.74014
111229 ASER GCaMP 50mM 50-25 #1_1 12	180	2706.4	576.149	1.81098
111229 ASER GCaMP 50mM 50-25 #1_1 12	181	2661.12	528.098	1.65994
111229 ASER GCaMP 50mM 50-25 #1_1 12	182	2662.5	532.804	1.67473
111229 ASER GCaMP 50mM 50-25 #1_1 12	183	2666.19	545.488	1.71461
111229 ASER GCaMP 50mM 50-25 #1_1 12	184	2646.26	529.224	1.66348
111229 ASER GCaMP 50mM 50-25 #1_1 12	185	2642.03	520.748	1.63684
111229 ASER GCaMP 50mM 50-25 #1_1 12	186	2601.83	479.791	1.5081
111229 ASER GCaMP 50mM 50-25 #1_1 12	187	2581.97	472.335	1.48467
111229 ASER GCaMP 50mM 50-25 #1_1 12	188	2592.66	474.74	1.49223
111229 ASER GCaMP 50mM 50-25 #1_1 12	189	2612.3	483.277	1.51906
111229 ASER GCaMP 50mM 50-25 #1_1 12	190	2626.04	512.534	1.61102
111229 ASER GCaMP 50mM 50-25 #1_1 12	191	2632.3	505.769	1.58976
111229 ASER GCaMP 50mM 50-25 #1_1 12	192	2628.51	508.331	1.59781
111229 ASER GCaMP 50mM 50-25 #1_1 12	193	2627.47	488.971	1.53696
111229 ASER GCaMP 50mM 50-25 #1_1 12	194	2629.1	512.157	1.60984
111229 ASER GCaMP 50mM 50-25 #1_1 12	195	2618.93	496.401	1.56031
111229 ASER GCaMP 50mM 50-25 #1_1 12	196	2608.42	471.357	1.48159
111229 ASER GCaMP 50mM 50-25 #1_1 12	197	2599.79	472.041	1.48374
111229 ASER GCaMP 50mM 50-25 #1_1 12	198	2610.51	498.222	1.56603
111229 ASER GCaMP 50mM 50-25 #1_1 12	199	2581.46	447.295	1.40596
111229 ASER GCaMP 50mM 50-25 #1_1 12	200	2595.11	469.295	1.47511
111229 ASER GCaMP 50mM 50-25 #1_1 12	201	2599.53	474.111	1.49025
111229 ASER GCaMP 50mM 50-25 #1_1 12	202	2509.06	387.273	1.2173
111229 ASER GCaMP 50mM 50-25 #1_1 12	203	2427.62	308.2	0.968751
111229 ASER GCaMP 50mM 50-25 #1_1 12	204	2375.55	250.235	0.786551
111229 ASER GCaMP 50mM 50-25 #1_1 12	205	2343.6	224.261	0.704909
111229 ASER GCaMP 50mM 50-25 #1_1 12	206	2328.93	197.594	0.621086
111229 ASER GCaMP 50mM 50-25 #1_1 12	207	2322.57	201.693	0.633972
111229 ASER GCaMP 50mM 50-25 #1_1 12	208	2315.9	199.963	0.628534
111229 ASER GCaMP 50mM 50-25 #1_1 12	209	2316.05	188.624	0.592891
111229 ASER GCaMP 50mM 50-25 #1_1 12	210	2323.61	189.972	0.597129
111229 ASER GCaMP 50mM 50-25 #1_1 12	211	2316.14	205.138	0.6448
111229 ASER GCaMP 50mM 50-25 #1_1 12	212	2324.52	213.026	0.669594
111229 ASER GCaMP 50mM 50-25 #1_1 12	213	2330.41	210.401	0.661343
111229 ASER GCaMP 50mM 50-25 #1_1 12	214	2323.76	215.363	0.676939
111229 ASER GCaMP 50mM 50-25 #1_1 12	215	2331.29	227.99	0.716628
111229 ASER GCaMP 50mM 50-25 #1_1 12	216	2332.49	222.398	0.699052
111229 ASER GCaMP 50mM 50-25 #1_1 12	217	2334	206.013	0.647551
111229 ASER GCaMP 50mM 50-25 #1_1 12	218	2340.18	212.04	0.666496
111229 ASER GCaMP 50mM 50-25 #1_1 12	219	2344.43	220.994	0.694639
111229 ASER GCaMP 50mM 50-25 #1_1 12	220	2349.91	209.686	0.659095
111229 ASER GCaMP 50mM 50-25 #1_1 12	221	2350.33	225.959	0.710247
111229 ASER GCaMP 50mM 50-25 #1_1 12	222	2351.51	236.118	0.742179
111229 ASER GCaMP 50mM 50-25 #1_1 12	223	2351.19	219.177	0.688928
111229 ASER GCaMP 50mM 50-25 #1_1 12	224	2350.19	227.897	0.716336
111229 ASER GCaMP 50mM 50-25 #1_1 12	225	2349.39	227.908	0.716372
111229 ASER GCaMP 50mM 50-25 #1_1 12	226	2358.21	234.943	0.738484
111229 ASER GCaMP 50mM 50-25 #1_1 12	227	2357.57	222.699	0.7
111229 ASER GCaMP 50mM 50-25 #1_1 12	228	2361.97	232.831	0.731844
111229 ASER GCaMP 50mM 50-25 #1_1 12	229	2372.76	252.061	0.79229
111229 ASER GCaMP 50mM 50-25 #1_1 12	230	2365.59	234.534	0.737198
111229 ASER GCaMP 50mM 50-25 #1_1 12	231	2367.11	243.524	0.765457
111229 ASER GCaMP 50mM 50-25 #1_1 12	232	2368.05	251.866	0.791678
111229 ASER GCaMP 50mM 50-25 #1_1 12	233	2366.21	247.065	0.776585
111229 ASER GCaMP 50mM 50-25 #1_1 12	234	2377.55	253.937	0.798188
111229 ASER GCaMP 50mM 50-25 #1_1 12	235	2379.16	254.38	0.799581
111229 ASER GCaMP 50mM 50-25 #1_1 12	236	2379.75	267.013	0.839289
111229 ASER GCaMP 50mM 50-25 #1_1 12	237	2382.85	261.554	0.822129
111229 ASER GCaMP 50mM 50-25 #1_1 12	238	2387.08	258.733	0.813261
111229 ASER GCaMP 50mM 50-25 #1_1 12	239	2386.82	257.459	0.809257
111229 ASER GCaMP 50mM 50-25 #1_1 12	240	2394.01	271.031	0.851917
111229 ASER GCaMP 50mM 50-25 #1_1 12	241	2385.19	257.913	0.810686
Image Name	Image Plane	Elapsed Time	Stage Label	Area	Average Intensity
111229 ASER GCaMP 50mM 50-25 #1_1 12	1	00:00:00	No Label	777	2119.23
111229 ASER GCaMP 50mM 50-25 #1_1 12	2	00:00:00.430000	No Label	777	2123.84
111229 ASER GCaMP 50mM 50-25 #1_1 12	3	00:00:01.039000	No Label	777	2120.75
111229 ASER GCaMP 50mM 50-25 #1_1 12	4	00:00:01.592000	No Label	777	2114
111229 ASER GCaMP 50mM 50-25 #1_1 12	5	00:00:02.143000	No Label	777	2111.36
111229 ASER GCaMP 50mM 50-25 #1_1 12	6	00:00:02.684000	No Label	777	2109.8
111229 ASER GCaMP 50mM 50-25 #1_1 12	7	00:00:03.237000	No Label	777	2100.94
111229 ASER GCaMP 50mM 50-25 #1_1 12	8	00:00:03.775000	No Label	777	2122.53
111229 ASER GCaMP 50mM 50-25 #1_1 12	9	00:00:04.326000	No Label	777	2118.4
111229 ASER GCaMP 50mM 50-25 #1_1 12	10	00:00:04.884000	No Label	777	2109.58
111229 ASER GCaMP 50mM 50-25 #1_1 12	11	00:00:05.406000	No Label	777	2110.88
111229 ASER GCaMP 50mM 50-25 #1_1 12	12	00:00:05.954000	No Label	777	2109.49
111229 ASER GCaMP 50mM 50-25 #1_1 12	13	00:00:06.495000	No Label	777	2113.33
111229 ASER GCaMP 50mM 50-25 #1_1 12	14	00:00:07.051000	No Label	777	2118.7
111229 ASER GCaMP 50mM 50-25 #1_1 12	15	00:00:07.599000	No Label	777	2123.42
111229 ASER GCaMP 50mM 50-25 #1_1 12	16	00:00:08.146000	No Label	777	2117.51
111229 ASER GCaMP 50mM 50-25 #1_1 12	17	00:00:08.687000	No Label	777	2111.85
111229 ASER GCaMP 50mM 50-25 #1_1 12	18	00:00:09.228000	No Label	777	2125.97
111229 ASER GCaMP 50mM 50-25 #1_1 12	19	00:00:09.774000	No Label	777	2116.42
111229 ASER GCaMP 50mM 50-25 #1_1 12	20	00:00:10.321000	No Label	777	2111.74
111229 ASER GCaMP 50mM 50-25 #1_1 12	21	00:00:10.876000	No Label	777	2115.93
111229 ASER GCaMP 50mM 50-25 #1_1 12	22	00:00:11.412000	No Label	777	2112.14
111229 ASER GCaMP 50mM 50-25 #1_1 12	23	00:00:11.971000	No Label	777	2113.66
111229 ASER GCaMP 50mM 50-25 #1_1 12	24	00:00:12.503000	No Label	777	2111.52
111229 ASER GCaMP 50mM 50-25 #1_1 12	25	00:00:13.052000	No Label	777	2113.78
111229 ASER GCaMP 50mM 50-25 #1_1 12	26	00:00:13.606000	No Label	777	2116.83
111229 ASER GCaMP 50mM 50-25 #1_1 12	27	00:00:14.145000	No Label	777	2126.82
111229 ASER GCaMP 50mM 50-25 #1_1 12	28	00:00:14.697000	No Label	777	2121.89
111229 ASER GCaMP 50mM 50-25 #1_1 12	29	00:00:15.234000	No Label	777	2126.49
111229 ASER GCaMP 50mM 50-25 #1_1 12	30	00:00:15.786000	No Label	777	2114.24
111229 ASER GCaMP 50mM 50-25 #1_1 12	31	00:00:16.338000	No Label	777	2105.44
111229 ASER GCaMP 50mM 50-25 #1_1 12	32	00:00:16.874000	No Label	777	2112.09
111229 ASER GCaMP 50mM 50-25 #1_1 12	33	00:00:17.421000	No Label	777	2114.07
111229 ASER GCaMP 50mM 50-25 #1_1 12	34	00:00:17.978000	No Label	777	2118.04
111229 ASER GCaMP 50mM 50-25 #1_1 12	35	00:00:18.529000	No Label	777	2119.88
111229 ASER GCaMP 50mM 50-25 #1_1 12	36	00:00:19.066000	No Label	777	2133.1
111229 ASER GCaMP 50mM 50-25 #1_1 12	37	00:00:19.610000	No Label	777	2120.25
111229 ASER GCaMP 50mM 50-25 #1_1 12	38	00:00:20.158000	No Label	777	2124.58
111229 ASER GCaMP 50mM 50-25 #1_1 12	39	00:00:20.713000	No Label	777	2126.85
111229 ASER GCaMP 50mM 50-25 #1_1 12	40	00:00:21.250000	No Label	777	2117.69
111229 ASER GCaMP 50mM 50-25 #1_1 12	41	00:00:21.800000	No Label	777	2126.53
111229 ASER GCaMP 50mM 50-25 #1_1 12	42	00:00:22.295000	No Label	777	2124.35
111229 ASER GCaMP 50mM 50-25 #1_1 12	43	00:00:22.902000	No Label	777	2132.23
111229 ASER GCaMP 50mM 50-25 #1_1 12	44	00:00:23.431000	No Label	777	2124.84
111229 ASER GCaMP 50mM 50-25 #1_1 12	45	00:00:23.987000	No Label	777	2128.85
111229 ASER GCaMP 50mM 50-25 #1_1 12	46	00:00:24.511000	No Label	777	2126.54
111229 ASER GCaMP 50mM 50-25 #1_1 12	47	00:00:25.070000	No Label	777	2117.95
111229 ASER GCaMP 50mM 50-25 #1_1 12	48	00:00:25.609000	No Label	777	2118.68
111229 ASER GCaMP 50mM 50-25 #1_1 12	49	00:00:26.150000	No Label	777	2127.02
111229 ASER GCaMP 50mM 50-25 #1_1 12	50	00:00:26.713000	No Label	777	2122.39
111229 ASER GCaMP 50mM 50-25 #1_1 12	51	00:00:27.256000	No Label	777	2125.46
111229 ASER GCaMP 50mM 50-25 #1_1 12	52	00:00:27.797000	No Label	777	2124.63
111229 ASER GCaMP 50mM 50-25 #1_1 12	53	00:00:28.346000	No Label	777	2114.69
111229 ASER GCaMP 50mM 50-25 #1_1 12	54	00:00:28.889000	No Label	777	2125.91
111229 ASER GCaMP 50mM 50-25 #1_1 12	55	00:00:29.427000	No Label	777	2129.37
111229 ASER GCaMP 50mM 50-25 #1_1 12	56	00:00:29.978000	No Label	777	2132.74
111229 ASER GCaMP 50mM 50-25 #1_1 12	57	00:00:30.551000	No Label	777	2112
111229 ASER GCaMP 50mM 50-25 #1_1 12	58	00:00:31.040000	No Label	777	2122.69
111229 ASER GCaMP 50mM 50-25 #1_1 12	59	00:00:31.618000	No Label	777	2137.19
111229 ASER GCaMP 50mM 50-25 #1_1 12	60	00:00:32.175000	No Label	777	2128.93
111229 ASER GCaMP 50mM 50-25 #1_1 12	61	00:00:32.707000	No Label	777	2125.28
111229 ASER GCaMP 50mM 50-25 #1_1 12	62	00:00:33.263000	No Label	777	2119.92
111229 ASER GCaMP 50mM 50-25 #1_1 12	63	00:00:33.811000	No Label	777	2135.25
111229 ASER GCaMP 50mM 50-25 #1_1 12	64	00:00:34.346000	No Label	777	2127.12
111229 ASER GCaMP 50mM 50-25 #1_1 12	65	00:00:34.896000	No Label	777	2126.93
111229 ASER GCaMP 50mM 50-25 #1_1 12	66	00:00:35.447000	No Label	777	2121.69
111229 ASER GCaMP 50mM 50-25 #1_1 12	67	00:00:35.987000	No Label	777	2126.82
111229 ASER GCaMP 50mM 50-25 #1_1 12	68	00:00:36.547000	No Label	777	2133.32
111229 ASER GCaMP 50mM 50-25 #1_1 12	69	00:00:37.034000	No Label	777	2125.69
111229 ASER GCaMP 50mM 50-25 #1_1 12	70	00:00:37.632000	No Label	777	2128.06
111229 ASER GCaMP 50mM 50-25 #1_1 12	71	00:00:38.176000	No Label	777	2125.18
111229 ASER GCaMP 50mM 50-25 #1_1 12	72	00:00:38.710000	No Label	777	2125.58
111229 ASER GCaMP 50mM 50-25 #1_1 12	73	00:00:39.268000	No Label	777	2123.65
111229 ASER GCaMP 50mM 50-25 #1_1 12	74	00:00:39.808000	No Label	777	2121.31
111229 ASER GCaMP 50mM 50-25 #1_1 12	75	00:00:40.361000	No Label	777	2130.24
111229 ASER GCaMP 50mM 50-25 #1_1 12	76	00:00:40.904000	No Label	777	2120.03
111229 ASER GCaMP 50mM 50-25 #1_1 12	77	00:00:41.456000	No Label	777	2116.51
111229 ASER GCaMP 50mM 50-25 #1_1 12	78	00:00:42.063000	No Label	777	2116.36
111229 ASER GCaMP 50mM 50-25 #1_1 12	79	00:00:42.656000	No Label	777	2126.07
111229 ASER GCaMP 50mM 50-25 #1_1 12	80	00:00:43.190000	No Label	777	2121.91
111229 ASER GCaMP 50mM 50-25 #1_1 12	81	00:00:43.736000	No Label	777	2122.09
111229 ASER GCaMP 50mM 50-25 #1_1 12	82	00:00:44.292000	No Label	777	2120.43
111229 ASER GCaMP 50mM 50-25 #1_1 12	83	00:00:44.835000	No Label	777	2128.04
111229 ASER GCaMP 50mM 50-25 #1_1 12	84	00:00:45.379000	No Label	777	2125.62
111229 ASER GCaMP 50mM 50-25 #1_1 12	85	00:00:45.921000	No Label	777	2118.92
111229 ASER GCaMP 50mM 50-25 #1_1 12	86	00:00:46.467000	No Label	777	2116.99
111229 ASER GCaMP 50mM 50-25 #1_1 12	87	00:00:47.023000	No Label	777	2114.14
111229 ASER GCaMP 50mM 50-25 #1_1 12	88	00:00:47.580000	No Label	777	2113.56
111229 ASER GCaMP 50mM 50-25 #1_1 12	89	00:00:48.101000	No Label	777	2114.44
111229 ASER GCaMP 50mM 50-25 #1_1 12	90	00:00:48.652000	No Label	777	2114.91
111229 ASER GCaMP 50mM 50-25 #1_1 12	91	00:00:49.200000	No Label	777	2119.04
111229 ASER GCaMP 50mM 50-25 #1_1 12	92	00:00:49.746000	No Label	777	2114.63
111229 ASER GCaMP 50mM 50-25 #1_1 12	93	00:00:50.293000	No Label	777	2120.92
111229 ASER GCaMP 50mM 50-25 #1_1 12	94	00:00:50.846000	No Label	777	2119.35
111229 ASER GCaMP 50mM 50-25 #1_1 12	95	00:00:51.389000	No Label	777	2106.52
111229 ASER GCaMP 50mM 50-25 #1_1 12	96	00:00:51.937000	No Label	777	2122.46
111229 ASER GCaMP 50mM 50-25 #1_1 12	97	00:00:52.472000	No Label	777	2126.44
111229 ASER GCaMP 50mM 50-25 #1_1 12	98	00:00:53.026000	No Label	777	2109.28
111229 ASER GCaMP 50mM 50-25 #1_1 12	99	00:00:53.565000	No Label	777	2126.35
111229 ASER GCaMP 50mM 50-25 #1_1 12	100	00:00:54.114000	No Label	777	2112.26
111229 ASER GCaMP 50mM 50-25 #1_1 12	101	00:00:54.689000	No Label	777	2123.81
111229 ASER GCaMP 50mM 50-25 #1_1 12	102	00:00:55.181000	No Label	777	2125.12
111229 ASER GCaMP 50mM 50-25 #1_1 12	103	00:00:55.759000	No Label	777	2129.77
111229 ASER GCaMP 50mM 50-25 #1_1 12	104	00:00:56.302000	No Label	777	2128.99
111229 ASER GCaMP 50mM 50-25 #1_1 12	105	00:00:56.842000	No Label	777	2123.19
111229 ASER GCaMP 50mM 50-25 #1_1 12	106	00:00:57.382000	No Label	777	2126.89
111229 ASER GCaMP 50mM 50-25 #1_1 12	107	00:00:57.937000	No Label	777	2119.1
111229 ASER GCaMP 50mM 50-25 #1_1 12	108	00:00:58.495000	No Label	777	2130.47
111229 ASER GCaMP 50mM 50-25 #1_1 12	109	00:00:59.026000	No Label	777	2121.73
111229 ASER GCaMP 50mM 50-25 #1_1 12	110	00:00:59.558000	No Label	777	2121.08
111229 ASER GCaMP 50mM 50-25 #1_1 12	111	00:01:00.118000	No Label	777	2114.12
111229 ASER GCaMP 50mM 50-25 #1_1 12	112	00:01:00.676000	No Label	777	2125.06
111229 ASER GCaMP 50mM 50-25 #1_1 12	113	00:01:01.210000	No Label	777	2121.93
111229 ASER GCaMP 50mM 50-25 #1_1 12	114	00:01:01.761000	No Label	777	2131.4
111229 ASER GCaMP 50mM 50-25 #1_1 12	115	00:01:02.309000	No Label	777	2132.91
111229 ASER GCaMP 50mM 50-25 #1_1 12	116	00:01:02.843000	No Label	777	2124.86
111229 ASER GCaMP 50mM 50-25 #1_1 12	117	00:01:03.410000	No Label	777	2115.89
111229 ASER GCaMP 50mM 50-25 #1_1 12	118	00:01:03.938000	No Label	777	2121.42
111229 ASER GCaMP 50mM 50-25 #1_1 12	119	00:01:04.486000	No Label	777	2131.12
111229 ASER GCaMP 50mM 50-25 #1_1 12	120	00:01:05.031000	No Label	777	2130.56
111229 ASER GCaMP 50mM 50-25 #1_1 12	121	00:01:05.574000	No Label	777	2131.42
111229 ASER GCaMP 50mM 50-25 #1_1 12	122	00:01:06.135000	No Label	777	2126.02
111229 ASER GCaMP 50mM 50-25 #1_1 12	123	00:01:06.674000	No Label	777	2137.2
111229 ASER GCaMP 50mM 50-25 #1_1 12	124	00:01:07.220000	No Label	777	2130.36
111229 ASER GCaMP 50mM 50-25 #1_1 12	125	00:01:07.771000	No Label	777	2144.16
111229 ASER GCaMP 50mM 50-25 #1_1 12	126	00:01:08.315000	No Label	777	2128.15
111229 ASER GCaMP 50mM 50-25 #1_1 12	127	00:01:08.856000	No Label	777	2129.67
111229 ASER GCaMP 50mM 50-25 #1_1 12	128	00:01:09.401000	No Label	777	2122.64
111229 ASER GCaMP 50mM 50-25 #1_1 12	129	00:01:09.947000	No Label	777	2128.46
111229 ASER GCaMP 50mM 50-25 #1_1 12	130	00:01:10.490000	No Label	777	2114.69
111229 ASER GCaMP 50mM 50-25 #1_1 12	131	00:01:11.039000	No Label	777	2127.78
111229 ASER GCaMP 50mM 50-25 #1_1 12	132	00:01:11.591000	No Label	777	2129.04
111229 ASER GCaMP 50mM 50-25 #1_1 12	133	00:01:12.127000	No Label	777	2125.41
111229 ASER GCaMP 50mM 50-25 #1_1 12	134	00:01:12.694000	No Label	777	2120.02
111229 ASER GCaMP 50mM 50-25 #1_1 12	135	00:01:13.221000	No Label	777	2119.02
111229 ASER GCaMP 50mM 50-25 #1_1 12	136	00:01:13.771000	No Label	777	2144.39
111229 ASER GCaMP 50mM 50-25 #1_1 12	137	00:01:14.310000	No Label	777	2129.55
111229 ASER GCaMP 50mM 50-25 #1_1 12	138	00:01:14.860000	No Label	777	2130.24
111229 ASER GCaMP 50mM 50-25 #1_1 12	139	00:01:15.417000	No Label	777	2117.66
111229 ASER GCaMP 50mM 50-25 #1_1 12	140	00:01:15.964000	No Label	777	2143.06
111229 ASER GCaMP 50mM 50-25 #1_1 12	141	00:01:16.501000	No Label	777	2130.35
111229 ASER GCaMP 50mM 50-25 #1_1 12	142	00:01:17.051000	No Label	777	2119.74
111229 ASER GCaMP 50mM 50-25 #1_1 12	143	00:01:17.590000	No Label	777	2124.62
111229 ASER GCaMP 50mM 50-25 #1_1 12	144	00:01:18.136000	No Label	777	2125.89
111229 ASER GCaMP 50mM 50-25 #1_1 12	145	00:01:18.679000	No Label	777	2116.14
111229 ASER GCaMP 50mM 50-25 #1_1 12	146	00:01:19.239000	No Label	777	2121.32
111229 ASER GCaMP 50mM 50-25 #1_1 12	147	00:01:19.776000	No Label	777	2129.3
111229 ASER GCaMP 50mM 50-25 #1_1 12	148	00:01:20.316000	No Label	777	2131.46
111229 ASER GCaMP 50mM 50-25 #1_1 12	149	00:01:20.872000	No Label	777	2121.98
111229 ASER GCaMP 50mM 50-25 #1_1 12	150	00:01:21.420000	No Label	777	2131.93
111229 ASER GCaMP 50mM 50-25 #1_1 12	151	00:01:21.953000	No Label	777	2122.46
111229 ASER GCaMP 50mM 50-25 #1_1 12	152	00:01:22.508000	No Label	777	2121.21
111229 ASER GCaMP 50mM 50-25 #1_1 12	153	00:01:23.054000	No Label	777	2133.05
111229 ASER GCaMP 50mM 50-25 #1_1 12	154	00:01:23.605000	No Label	777	2112.89
111229 ASER GCaMP 50mM 50-25 #1_1 12	155	00:01:24.149000	No Label	777	2120.83
111229 ASER GCaMP 50mM 50-25 #1_1 12	156	00:01:24.692000	No Label	777	2117.5
111229 ASER GCaMP 50mM 50-25 #1_1 12	157	00:01:25.233000	No Label	777	2119.6
111229 ASER GCaMP 50mM 50-25 #1_1 12	158	00:01:25.778000	No Label	777	2115.52
111229 ASER GCaMP 50mM 50-25 #1_1 12	159	00:01:26.343000	No Label	777	2120.07
111229 ASER GCaMP 50mM 50-25 #1_1 12	160	00:01:26.880000	No Label	777	2114.73
111229 ASER GCaMP 50mM 50-25 #1_1 12	161	00:01:27.423000	No Label	777	2103.12
111229 ASER GCaMP 50mM 50-25 #1_1 12	162	00:01:27.963000	No Label	777	2118.63
111229 ASER GCaMP 50mM 50-25 #1_1 12	163	00:01:28.513000	No Label	777	2119.98
111229 ASER GCaMP 50mM 50-25 #1_1 12	164	00:01:29.065000	No Label	777	2118.66
111229 ASER GCaMP 50mM 50-25 #1_1 12	165	00:01:29.605000	No Label	777	2116.49
111229 ASER GCaMP 50mM 50-25 #1_1 12	166	00:01:30.147000	No Label	777	2130.76
111229 ASER GCaMP 50mM 50-25 #1_1 12	167	00:01:30.709000	No Label	777	2121.47
111229 ASER GCaMP 50mM 50-25 #1_1 12	168	00:01:31.239000	No Label	777	2116.85
111229 ASER GCaMP 50mM 50-25 #1_1 12	169	00:01:31.794000	No Label	777	2121.03
111229 ASER GCaMP 50mM 50-25 #1_1 12	170	00:01:32.342000	No Label	777	2123.98
111229 ASER GCaMP 50mM 50-25 #1_1 12	171	00:01:32.885000	No Label	777	2117.49
111229 ASER GCaMP 50mM 50-25 #1_1 12	172	00:01:33.431000	No Label	777	2121.58
111229 ASER GCaMP 50mM 50-25 #1_1 12	173	00:01:33.983000	No Label	777	2126.18
111229 ASER GCaMP 50mM 50-25 #1_1 12	174	00:01:34.526000	No Label	777	2116.76
111229 ASER GCaMP 50mM 50-25 #1_1 12	175	00:01:35.063000	No Label	777	2130.28
111229 ASER GCaMP 50mM 50-25 #1_1 12	176	00:01:35.613000	No Label	777	2120.27
111229 ASER GCaMP 50mM 50-25 #1_1 12	177	00:01:36.157000	No Label	777	2128.73
111229 ASER GCaMP 50mM 50-25 #1_1 12	178	00:01:36.705000	No Label	777	2125.84
111229 ASER GCaMP 50mM 50-25 #1_1 12	179	00:01:37.255000	No Label	777	2138.04
111229 ASER GCaMP 50mM 50-25 #1_1 12	180	00:01:37.802000	No Label	777	2130.25
111229 ASER GCaMP 50mM 50-25 #1_1 12	181	00:01:38.335000	No Label	777	2133.02
111229 ASER GCaMP 50mM 50-25 #1_1 12	182	00:01:38.889000	No Label	777	2129.7
111229 ASER GCaMP 50mM 50-25 #1_1 12	183	00:01:39.419000	No Label	777	2120.7
111229 ASER GCaMP 50mM 50-25 #1_1 12	184	00:01:39.982000	No Label	777	2117.03
111229 ASER GCaMP 50mM 50-25 #1_1 12	185	00:01:40.520000	No Label	777	2121.28
111229 ASER GCaMP 50mM 50-25 #1_1 12	186	00:01:41.065000	No Label	777	2122.04
111229 ASER GCaMP 50mM 50-25 #1_1 12	187	00:01:41.617000	No Label	777	2109.63
111229 ASER GCaMP 50mM 50-25 #1_1 12	188	00:01:42.167000	No Label	777	2117.92
111229 ASER GCaMP 50mM 50-25 #1_1 12	189	00:01:42.708000	No Label	777	2129.02
111229 ASER GCaMP 50mM 50-25 #1_1 12	190	00:01:43.259000	No Label	777	2113.5
111229 ASER GCaMP 50mM 50-25 #1_1 12	191	00:01:43.804000	No Label	777	2126.53
111229 ASER GCaMP 50mM 50-25 #1_1 12	192	00:01:44.341000	No Label	777	2120.18
111229 ASER GCaMP 50mM 50-25 #1_1 12	193	00:01:44.897000	No Label	777	2138.5
111229 ASER GCaMP 50mM 50-25 #1_1 12	194	00:01:45.439000	No Label	777	2116.94
111229 ASER GCaMP 50mM 50-25 #1_1 12	195	00:01:45.986000	No Label	777	2122.53
111229 ASER GCaMP 50mM 50-25 #1_1 12	196	00:01:46.548000	No Label	777	2137.06
111229 ASER GCaMP 50mM 50-25 #1_1 12	197	00:01:47.074000	No Label	777	2127.75
111229 ASER GCaMP 50mM 50-25 #1_1 12	198	00:01:47.624000	No Label	777	2112.29
111229 ASER GCaMP 50mM 50-25 #1_1 12	199	00:01:48.166000	No Label	777	2134.17
111229 ASER GCaMP 50mM 50-25 #1_1 12	200	00:01:48.732000	No Label	777	2125.81
111229 ASER GCaMP 50mM 50-25 #1_1 12	201	00:01:49.291000	No Label	777	2125.42
111229 ASER GCaMP 50mM 50-25 #1_1 12	202	00:01:49.774000	No Label	777	2121.79
111229 ASER GCaMP 50mM 50-25 #1_1 12	203	00:01:50.360000	No Label	777	2119.42
111229 ASER GCaMP 50mM 50-25 #1_1 12	204	00:01:50.896000	No Label	777	2125.31
111229 ASER GCaMP 50mM 50-25 #1_1 12	205	00:01:51.452000	No Label	777	2119.34
111229 ASER GCaMP 50mM 50-25 #1_1 12	206	00:01:51.989000	No Label	777	2131.34
111229 ASER GCaMP 50mM 50-25 #1_1 12	207	00:01:52.542000	No Label	777	2120.88
111229 ASER GCaMP 50mM 50-25 #1_1 12	208	00:01:53.088000	No Label	777	2115.94
111229 ASER GCaMP 50mM 50-25 #1_1 12	209	00:01:53.623000	No Label	777	2127.43
111229 ASER GCaMP 50mM 50-25 #1_1 12	210	00:01:54.180000	No Label	777	2133.64
111229 ASER GCaMP 50mM 50-25 #1_1 12	211	00:01:54.722000	No Label	777	2111
111229 ASER GCaMP 50mM 50-25 #1_1 12	212	00:01:55.264000	No Label	777	2111.49
111229 ASER GCaMP 50mM 50-25 #1_1 12	213	00:01:55.812000	No Label	777	2120.01
111229 ASER GCaMP 50mM 50-25 #1_1 12	214	00:01:56.356000	No Label	777	2108.4
111229 ASER GCaMP 50mM 50-25 #1_1 12	215	00:01:56.908000	No Label	777	2103.3
111229 ASER GCaMP 50mM 50-25 #1_1 12	216	00:01:57.451000	No Label	777	2110.09
111229 ASER GCaMP 50mM 50-25 #1_1 12	217	00:01:57.993000	No Label	777	2127.99
111229 ASER GCaMP 50mM 50-25 #1_1 12	218	00:01:58.545000	No Label	777	2128.14
111229 ASER GCaMP 50mM 50-25 #1_1 12	219	00:01:59.088000	No Label	777	2123.44
111229 ASER GCaMP 50mM 50-25 #1_1 12	220	00:01:59.637000	No Label	777	2140.23
111229 ASER GCaMP 50mM 50-25 #1_1 12	221	00:02:00.187000	No Label	777	2124.37
111229 ASER GCaMP 50mM 50-25 #1_1 12	222	00:02:00.725000	No Label	777	2115.39
111229 ASER GCaMP 50mM 50-25 #1_1 12	223	00:02:01.274000	No Label	777	2132.01
111229 ASER GCaMP 50mM 50-25 #1_1 12	224	00:02:01.825000	No Label	777	2122.29
111229 ASER GCaMP 50mM 50-25 #1_1 12	225	00:02:02.326000	No Label	777	2121.48
111229 ASER GCaMP 50mM 50-25 #1_1 12	226	00:02:02.913000	No Label	777	2123.27
111229 ASER GCaMP 50mM 50-25 #1_1 12	227	00:02:03.458000	No Label	777	2134.87
111229 ASER GCaMP 50mM 50-25 #1_1 12	228	00:02:04.002000	No Label	777	2129.14
111229 ASER GCaMP 50mM 50-25 #1_1 12	229	00:02:04.554000	No Label	777	2120.69
111229 ASER GCaMP 50mM 50-25 #1_1 12	230	00:02:05.098000	No Label	777	2131.06
111229 ASER GCaMP 50mM 50-25 #1_1 12	231	00:02:05.642000	No Label	777	2123.59
111229 ASER GCaMP 50mM 50-25 #1_1 12	232	00:02:06.189000	No Label	777	2116.19
111229 ASER GCaMP 50mM 50-25 #1_1 12	233	00:02:06.726000	No Label	777	2119.14
111229 ASER GCaMP 50mM 50-25 #1_1 12	234	00:02:07.298000	No Label	777	2123.61
111229 ASER GCaMP 50mM 50-25 #1_1 12	235	00:02:07.838000	No Label	777	2124.78
111229 ASER GCaMP 50mM 50-25 #1_1 12	236	00:02:08.373000	No Label	777	2112.74
111229 ASER GCaMP 50mM 50-25 #1_1 12	237	00:02:08.919000	No Label	777	2121.3
111229 ASER GCaMP 50mM 50-25 #1_1 12	238	00:02:09.465000	No Label	777	2128.35
111229 ASER GCaMP 50mM 50-25 #1_1 12	239	00:02:10.007000	No Label	777	2129.36
111229 ASER GCaMP 50mM 50-25 #1_1 12	240	00:02:10.554000	No Label	777	2122.98
111229 ASER GCaMP 50mM 50-25 #1_1 12	241	00:02:11.105000	No Label	777	2127.28
