# Supplementary material for: Molecular encoding and synaptic decoding of context during salt chemotaxis in C. elegans
Source: Nat Commun. 2022 May 27;13:2928. doi: 10.1038/s41467-022-30279-7 (PMC9142520; doi:10.1038/s41467-022-30279-7)
Supplement: Supplementary file 7 — Source Data [file 41467_2022_30279_MOESM7_ESM.zip › Source Data/Imaging/Fig.1/GCaMP2_nj3/111229 ASER GCaMP 50mM 50-25 #2_1 12.xlsx]

## Sheet: Sheet1
Image Name	Image Plane	Avgerage Intensity
111229 ASER GCaMP 50mM 50-25 #2_1 12	1	3033.34	782.741	1.40567
111229 ASER GCaMP 50mM 50-25 #2_1 12	2	3017.28	778.922	1.39882
111229 ASER GCaMP 50mM 50-25 #2_1 12	3	2983.63	735.079	1.32008
111229 ASER GCaMP 50mM 50-25 #2_1 12	4	3024.29	779.225	1.39936
111229 ASER GCaMP 50mM 50-25 #2_1 12	5	3047.65	817.86	1.46874
111229 ASER GCaMP 50mM 50-25 #2_1 12	6	3001.04	752.864	1.35202
111229 ASER GCaMP 50mM 50-25 #2_1 12	7	3007.17	752.633	1.3516
111229 ASER GCaMP 50mM 50-25 #2_1 12	8	2992.65	737.139	1.32378
111229 ASER GCaMP 50mM 50-25 #2_1 12	9	2979.12	722.355	1.29723	556.844
111229 ASER GCaMP 50mM 50-25 #2_1 12	10	2938.7	682.981	1.22652
111229 ASER GCaMP 50mM 50-25 #2_1 12	11	2893.85	644.236	1.15694
111229 ASER GCaMP 50mM 50-25 #2_1 12	12	2913.42	666.483	1.19689
111229 ASER GCaMP 50mM 50-25 #2_1 12	13	2921.73	675.474	1.21304
111229 ASER GCaMP 50mM 50-25 #2_1 12	14	2918.21	669.204	1.20178
111229 ASER GCaMP 50mM 50-25 #2_1 12	15	2954.84	706.152	1.26813
111229 ASER GCaMP 50mM 50-25 #2_1 12	16	2923.97	676.423	1.21474
111229 ASER GCaMP 50mM 50-25 #2_1 12	17	2888.86	641.155	1.15141
111229 ASER GCaMP 50mM 50-25 #2_1 12	18	2891.16	634.664	1.13975
111229 ASER GCaMP 50mM 50-25 #2_1 12	19	2874.6	625.939	1.12408
111229 ASER GCaMP 50mM 50-25 #2_1 12	20	2854.19	618.677	1.11104
111229 ASER GCaMP 50mM 50-25 #2_1 12	21	2841.88	589.865	1.0593
111229 ASER GCaMP 50mM 50-25 #2_1 12	22	2817.72	569.406	1.02256
111229 ASER GCaMP 50mM 50-25 #2_1 12	23	2826.64	582.55	1.04616
111229 ASER GCaMP 50mM 50-25 #2_1 12	24	2798.8	541.206	0.971917
111229 ASER GCaMP 50mM 50-25 #2_1 12	25	2800.8	563.509	1.01197
111229 ASER GCaMP 50mM 50-25 #2_1 12	26	2810.43	562.24	1.00969
111229 ASER GCaMP 50mM 50-25 #2_1 12	27	2808.73	559.05	1.00396
111229 ASER GCaMP 50mM 50-25 #2_1 12	28	2797.46	556.844	1
111229 ASER GCaMP 50mM 50-25 #2_1 12	29	2792.62	553.413	0.993837
111229 ASER GCaMP 50mM 50-25 #2_1 12	30	2795.36	547.064	0.982436
111229 ASER GCaMP 50mM 50-25 #2_1 12	31	2807.38	560.967	1.0074
111229 ASER GCaMP 50mM 50-25 #2_1 12	32	2800.67	559.338	1.00448
111229 ASER GCaMP 50mM 50-25 #2_1 12	33	2790.86	538.77	0.967541
111229 ASER GCaMP 50mM 50-25 #2_1 12	34	2798.85	548.476	0.984972
111229 ASER GCaMP 50mM 50-25 #2_1 12	35	2798.63	532.483	0.956251
111229 ASER GCaMP 50mM 50-25 #2_1 12	36	2804.72	566.053	1.01654
111229 ASER GCaMP 50mM 50-25 #2_1 12	37	2811.91	559.051	1.00396
111229 ASER GCaMP 50mM 50-25 #2_1 12	38	2818.1	584.993	1.05055
111229 ASER GCaMP 50mM 50-25 #2_1 12	39	2815.4	568.851	1.02156
111229 ASER GCaMP 50mM 50-25 #2_1 12	40	2806.84	552.851	0.992828
111229 ASER GCaMP 50mM 50-25 #2_1 12	41	2845.86	610.088	1.09562
111229 ASER GCaMP 50mM 50-25 #2_1 12	42	2859.47	620.461	1.11424
111229 ASER GCaMP 50mM 50-25 #2_1 12	43	2868.48	622.343	1.11762
111229 ASER GCaMP 50mM 50-25 #2_1 12	44	2862.89	617.964	1.10976
111229 ASER GCaMP 50mM 50-25 #2_1 12	45	2884.36	654.502	1.17538
111229 ASER GCaMP 50mM 50-25 #2_1 12	46	2892.11	659.118	1.18367
111229 ASER GCaMP 50mM 50-25 #2_1 12	47	2911.19	660.618	1.18636
111229 ASER GCaMP 50mM 50-25 #2_1 12	48	2903.11	657.004	1.17987
111229 ASER GCaMP 50mM 50-25 #2_1 12	49	2866.99	614.307	1.10319
111229 ASER GCaMP 50mM 50-25 #2_1 12	50	2869.17	630.476	1.13223
111229 ASER GCaMP 50mM 50-25 #2_1 12	51	2915.88	673.266	1.20908
111229 ASER GCaMP 50mM 50-25 #2_1 12	52	2910.93	658.363	1.18231
111229 ASER GCaMP 50mM 50-25 #2_1 12	53	2899.77	661.559	1.18805
111229 ASER GCaMP 50mM 50-25 #2_1 12	54	2896.92	664.555	1.19343
111229 ASER GCaMP 50mM 50-25 #2_1 12	55	2912.13	664.552	1.19343
111229 ASER GCaMP 50mM 50-25 #2_1 12	56	2898.17	651.161	1.16938
111229 ASER GCaMP 50mM 50-25 #2_1 12	57	2887.98	658.159	1.18195
111229 ASER GCaMP 50mM 50-25 #2_1 12	58	2872.39	629.673	1.13079
111229 ASER GCaMP 50mM 50-25 #2_1 12	59	2863.37	625.75	1.12374
111229 ASER GCaMP 50mM 50-25 #2_1 12	60	2928.55	670.327	1.2038
111229 ASER GCaMP 50mM 50-25 #2_1 12	61	2978.47	728.83	1.30886
111229 ASER GCaMP 50mM 50-25 #2_1 12	62	2997.1	751.666	1.34987
111229 ASER GCaMP 50mM 50-25 #2_1 12	63	2995.84	757.386	1.36014
111229 ASER GCaMP 50mM 50-25 #2_1 12	64	2991.64	753.818	1.35373
111229 ASER GCaMP 50mM 50-25 #2_1 12	65	2976.84	730.402	1.31168
111229 ASER GCaMP 50mM 50-25 #2_1 12	66	2976.75	729.756	1.31052
111229 ASER GCaMP 50mM 50-25 #2_1 12	67	3023.79	767.113	1.37761
111229 ASER GCaMP 50mM 50-25 #2_1 12	68	2997.39	751.954	1.35039
111229 ASER GCaMP 50mM 50-25 #2_1 12	69	2965.03	718.298	1.28994
111229 ASER GCaMP 50mM 50-25 #2_1 12	70	2961.26	713.184	1.28076
111229 ASER GCaMP 50mM 50-25 #2_1 12	71	2944.82	699.317	1.25586
111229 ASER GCaMP 50mM 50-25 #2_1 12	72	2938.3	688.991	1.23731
111229 ASER GCaMP 50mM 50-25 #2_1 12	73	2906.62	647.669	1.16311
111229 ASER GCaMP 50mM 50-25 #2_1 12	74	2877.41	627.852	1.12752
111229 ASER GCaMP 50mM 50-25 #2_1 12	75	2879.54	641.295	1.15166
111229 ASER GCaMP 50mM 50-25 #2_1 12	76	2868.32	631.552	1.13416
111229 ASER GCaMP 50mM 50-25 #2_1 12	77	2849.84	605.354	1.08712
111229 ASER GCaMP 50mM 50-25 #2_1 12	78	2864.61	620.146	1.11368
111229 ASER GCaMP 50mM 50-25 #2_1 12	79	2873.73	635.826	1.14184
111229 ASER GCaMP 50mM 50-25 #2_1 12	80	2897.76	674.539	1.21136
111229 ASER GCaMP 50mM 50-25 #2_1 12	81	2916.76	680.694	1.22241
111229 ASER GCaMP 50mM 50-25 #2_1 12	82	2916.81	672.952	1.20851
111229 ASER GCaMP 50mM 50-25 #2_1 12	83	2926.19	683.154	1.22683
111229 ASER GCaMP 50mM 50-25 #2_1 12	84	2934.97	693.64	1.24566
111229 ASER GCaMP 50mM 50-25 #2_1 12	85	2942.44	686.338	1.23255
111229 ASER GCaMP 50mM 50-25 #2_1 12	86	2914.56	670.834	1.20471
111229 ASER GCaMP 50mM 50-25 #2_1 12	87	2887.84	653.394	1.17339
111229 ASER GCaMP 50mM 50-25 #2_1 12	88	2881.63	638.345	1.14636
111229 ASER GCaMP 50mM 50-25 #2_1 12	89	2878.93	637.812	1.1454
111229 ASER GCaMP 50mM 50-25 #2_1 12	90	2869.76	630.162	1.13167
111229 ASER GCaMP 50mM 50-25 #2_1 12	91	2882.2	646.001	1.16011
111229 ASER GCaMP 50mM 50-25 #2_1 12	92	2876.6	617.736	1.10935
111229 ASER GCaMP 50mM 50-25 #2_1 12	93	2868.82	620.434	1.1142
111229 ASER GCaMP 50mM 50-25 #2_1 12	94	2855.19	619.367	1.11228
111229 ASER GCaMP 50mM 50-25 #2_1 12	95	2833.47	599.316	1.07627
111229 ASER GCaMP 50mM 50-25 #2_1 12	96	2843.78	596.59	1.07138
111229 ASER GCaMP 50mM 50-25 #2_1 12	97	2823.63	586.336	1.05296
111229 ASER GCaMP 50mM 50-25 #2_1 12	98	2809.02	563.2	1.01141
111229 ASER GCaMP 50mM 50-25 #2_1 12	99	2800.41	575.355	1.03324
111229 ASER GCaMP 50mM 50-25 #2_1 12	100	2798.64	545.661	0.979917
111229 ASER GCaMP 50mM 50-25 #2_1 12	101	2789.25	587.196	1.05451
111229 ASER GCaMP 50mM 50-25 #2_1 12	102	3451.38	1313.12	2.35814
111229 ASER GCaMP 50mM 50-25 #2_1 12	103	4070.23	1909.13	3.42848
111229 ASER GCaMP 50mM 50-25 #2_1 12	104	4080.05	1896.05	3.40499
111229 ASER GCaMP 50mM 50-25 #2_1 12	105	4055.17	1872.39	3.36251
111229 ASER GCaMP 50mM 50-25 #2_1 12	106	4036.94	1852.13	3.32612
111229 ASER GCaMP 50mM 50-25 #2_1 12	107	4026.81	1836.62	3.29827
111229 ASER GCaMP 50mM 50-25 #2_1 12	108	3984.65	1799.84	3.23221
111229 ASER GCaMP 50mM 50-25 #2_1 12	109	3987.95	1796.75	3.22667
111229 ASER GCaMP 50mM 50-25 #2_1 12	110	3981.15	1782.76	3.20154
111229 ASER GCaMP 50mM 50-25 #2_1 12	111	3949.64	1755.01	3.1517
111229 ASER GCaMP 50mM 50-25 #2_1 12	112	3887.81	1702.2	3.05687
111229 ASER GCaMP 50mM 50-25 #2_1 12	113	3900.67	1704.81	3.06156
111229 ASER GCaMP 50mM 50-25 #2_1 12	114	3896.78	1685.53	3.02694
111229 ASER GCaMP 50mM 50-25 #2_1 12	115	3867.42	1667.91	2.99528
111229 ASER GCaMP 50mM 50-25 #2_1 12	116	3874.56	1673.74	3.00575
111229 ASER GCaMP 50mM 50-25 #2_1 12	117	3865.77	1672.99	3.00441
111229 ASER GCaMP 50mM 50-25 #2_1 12	118	3864.42	1666.9	2.99348
111229 ASER GCaMP 50mM 50-25 #2_1 12	119	3887.94	1691.61	3.03785
111229 ASER GCaMP 50mM 50-25 #2_1 12	120	3891.09	1705.71	3.06318
111229 ASER GCaMP 50mM 50-25 #2_1 12	121	3880.37	1691.69	3.038
111229 ASER GCaMP 50mM 50-25 #2_1 12	122	3868.91	1681.22	3.01919
111229 ASER GCaMP 50mM 50-25 #2_1 12	123	3868.13	1684.22	3.02459
111229 ASER GCaMP 50mM 50-25 #2_1 12	124	3875.88	1703.27	3.0588
111229 ASER GCaMP 50mM 50-25 #2_1 12	125	3856.26	1697.16	3.04782
111229 ASER GCaMP 50mM 50-25 #2_1 12	126	3840.39	1676.78	3.01123
111229 ASER GCaMP 50mM 50-25 #2_1 12	127	3852.35	1696.52	3.04668
111229 ASER GCaMP 50mM 50-25 #2_1 12	128	3850.09	1680.6	3.01807
111229 ASER GCaMP 50mM 50-25 #2_1 12	129	3807.85	1646.62	2.95706
111229 ASER GCaMP 50mM 50-25 #2_1 12	130	3789.26	1629.75	2.92677
111229 ASER GCaMP 50mM 50-25 #2_1 12	131	3807.72	1642.77	2.95015
111229 ASER GCaMP 50mM 50-25 #2_1 12	132	3797.44	1637.31	2.94033
111229 ASER GCaMP 50mM 50-25 #2_1 12	133	3785.83	1616.32	2.90264
111229 ASER GCaMP 50mM 50-25 #2_1 12	134	3794.93	1626.18	2.92035
111229 ASER GCaMP 50mM 50-25 #2_1 12	135	3735.76	1564.75	2.81004
111229 ASER GCaMP 50mM 50-25 #2_1 12	136	3749.37	1589.79	2.85499
111229 ASER GCaMP 50mM 50-25 #2_1 12	137	3726.75	1573.21	2.82522
111229 ASER GCaMP 50mM 50-25 #2_1 12	138	3697.65	1533.15	2.75329
111229 ASER GCaMP 50mM 50-25 #2_1 12	139	3704.67	1547.95	2.77986
111229 ASER GCaMP 50mM 50-25 #2_1 12	140	3673.74	1507.41	2.70707
111229 ASER GCaMP 50mM 50-25 #2_1 12	141	3630.26	1465.68	2.63212
111229 ASER GCaMP 50mM 50-25 #2_1 12	142	3653.7	1482.98	2.66319
111229 ASER GCaMP 50mM 50-25 #2_1 12	143	3651.55	1478.46	2.65506
111229 ASER GCaMP 50mM 50-25 #2_1 12	144	3632.79	1478.59	2.65531
111229 ASER GCaMP 50mM 50-25 #2_1 12	145	3601.32	1449.4	2.60288
111229 ASER GCaMP 50mM 50-25 #2_1 12	146	3578.01	1421.64	2.55302
111229 ASER GCaMP 50mM 50-25 #2_1 12	147	3569.02	1389.77	2.4958
111229 ASER GCaMP 50mM 50-25 #2_1 12	148	3596.77	1426.44	2.56165
111229 ASER GCaMP 50mM 50-25 #2_1 12	149	3621.56	1454.91	2.61278
111229 ASER GCaMP 50mM 50-25 #2_1 12	150	3630.16	1465.12	2.63112
111229 ASER GCaMP 50mM 50-25 #2_1 12	151	3629.68	1459.84	2.62163
111229 ASER GCaMP 50mM 50-25 #2_1 12	152	3629.73	1469.71	2.63935
111229 ASER GCaMP 50mM 50-25 #2_1 12	153	3638.12	1491.73	2.6789
111229 ASER GCaMP 50mM 50-25 #2_1 12	154	3637.98	1480.84	2.65934
111229 ASER GCaMP 50mM 50-25 #2_1 12	155	3609.49	1440.7	2.58725
111229 ASER GCaMP 50mM 50-25 #2_1 12	156	3577.87	1406.82	2.52642
111229 ASER GCaMP 50mM 50-25 #2_1 12	157	3601.77	1431.46	2.57066
111229 ASER GCaMP 50mM 50-25 #2_1 12	158	3563.59	1407.4	2.52746
111229 ASER GCaMP 50mM 50-25 #2_1 12	159	3567.9	1399.06	2.51248
111229 ASER GCaMP 50mM 50-25 #2_1 12	160	3549.79	1385.61	2.48832
111229 ASER GCaMP 50mM 50-25 #2_1 12	161	3495.8	1317.39	2.36582
111229 ASER GCaMP 50mM 50-25 #2_1 12	162	3495.9	1336.93	2.4009
111229 ASER GCaMP 50mM 50-25 #2_1 12	163	3488.21	1330.63	2.38959
111229 ASER GCaMP 50mM 50-25 #2_1 12	164	3476.66	1308.74	2.35028
111229 ASER GCaMP 50mM 50-25 #2_1 12	165	3476.98	1309.73	2.35206
111229 ASER GCaMP 50mM 50-25 #2_1 12	166	3496.7	1330.22	2.38886
111229 ASER GCaMP 50mM 50-25 #2_1 12	167	3482.25	1305.88	2.34514
111229 ASER GCaMP 50mM 50-25 #2_1 12	168	3445.72	1265.5	2.27263
111229 ASER GCaMP 50mM 50-25 #2_1 12	169	3434.15	1264.78	2.27134
111229 ASER GCaMP 50mM 50-25 #2_1 12	170	3443.66	1278.24	2.2955
111229 ASER GCaMP 50mM 50-25 #2_1 12	171	3455.43	1289.46	2.31566
111229 ASER GCaMP 50mM 50-25 #2_1 12	172	3427.6	1245.94	2.2375
111229 ASER GCaMP 50mM 50-25 #2_1 12	173	3435.49	1280.05	2.29875
111229 ASER GCaMP 50mM 50-25 #2_1 12	174	3452.24	1295.83	2.3271
111229 ASER GCaMP 50mM 50-25 #2_1 12	175	3418.87	1252.23	2.24879
111229 ASER GCaMP 50mM 50-25 #2_1 12	176	3442.57	1268.39	2.27781
111229 ASER GCaMP 50mM 50-25 #2_1 12	177	3471.17	1314.28	2.36022
111229 ASER GCaMP 50mM 50-25 #2_1 12	178	3494.54	1327.81	2.38453
111229 ASER GCaMP 50mM 50-25 #2_1 12	179	3474.77	1315.55	2.3625
111229 ASER GCaMP 50mM 50-25 #2_1 12	180	3487.07	1317.89	2.36671
111229 ASER GCaMP 50mM 50-25 #2_1 12	181	3487.82	1320.11	2.37069
111229 ASER GCaMP 50mM 50-25 #2_1 12	182	3494.95	1327.48	2.38394
111229 ASER GCaMP 50mM 50-25 #2_1 12	183	3487.51	1322.34	2.3747
111229 ASER GCaMP 50mM 50-25 #2_1 12	184	3493.83	1319.97	2.37045
111229 ASER GCaMP 50mM 50-25 #2_1 12	185	3487.99	1319.47	2.36954
111229 ASER GCaMP 50mM 50-25 #2_1 12	186	3486.1	1324.12	2.3779
111229 ASER GCaMP 50mM 50-25 #2_1 12	187	3470.4	1292.71	2.32149
111229 ASER GCaMP 50mM 50-25 #2_1 12	188	3479.93	1310.34	2.35315
111229 ASER GCaMP 50mM 50-25 #2_1 12	189	3489.19	1330.62	2.38957
111229 ASER GCaMP 50mM 50-25 #2_1 12	190	3477.81	1297.64	2.33035
111229 ASER GCaMP 50mM 50-25 #2_1 12	191	3468.78	1304.02	2.3418
111229 ASER GCaMP 50mM 50-25 #2_1 12	192	3437.92	1271.07	2.28264
111229 ASER GCaMP 50mM 50-25 #2_1 12	193	3432.18	1262.45	2.26716
111229 ASER GCaMP 50mM 50-25 #2_1 12	194	3449.72	1266.26	2.27399
111229 ASER GCaMP 50mM 50-25 #2_1 12	195	3421.3	1247.08	2.23956
111229 ASER GCaMP 50mM 50-25 #2_1 12	196	3415.48	1239.64	2.22619
111229 ASER GCaMP 50mM 50-25 #2_1 12	197	3434.59	1258.34	2.25977
111229 ASER GCaMP 50mM 50-25 #2_1 12	198	3392.21	1223.1	2.19648
111229 ASER GCaMP 50mM 50-25 #2_1 12	199	3385.16	1209.32	2.17174
111229 ASER GCaMP 50mM 50-25 #2_1 12	200	3405.36	1233.05	2.21436
111229 ASER GCaMP 50mM 50-25 #2_1 12	201	3409.57	1231.06	2.21079
111229 ASER GCaMP 50mM 50-25 #2_1 12	202	3226.57	1047.6	1.88131
111229 ASER GCaMP 50mM 50-25 #2_1 12	203	3038.41	852.257	1.53051
111229 ASER GCaMP 50mM 50-25 #2_1 12	204	2894.55	712.563	1.27964
111229 ASER GCaMP 50mM 50-25 #2_1 12	205	2800.92	632.386	1.13566
111229 ASER GCaMP 50mM 50-25 #2_1 12	206	2744.06	562.708	1.01053
111229 ASER GCaMP 50mM 50-25 #2_1 12	207	2705.27	526.212	0.94499
111229 ASER GCaMP 50mM 50-25 #2_1 12	208	2696.57	502.607	0.902599
111229 ASER GCaMP 50mM 50-25 #2_1 12	209	2694.33	510.462	0.916706
111229 ASER GCaMP 50mM 50-25 #2_1 12	210	2680.64	490.162	0.88025
111229 ASER GCaMP 50mM 50-25 #2_1 12	211	2689.83	493.438	0.886132
111229 ASER GCaMP 50mM 50-25 #2_1 12	212	2693.39	506.167	0.908991
111229 ASER GCaMP 50mM 50-25 #2_1 12	213	2703.16	517.746	0.929786
111229 ASER GCaMP 50mM 50-25 #2_1 12	214	2703.08	501.232	0.90013
111229 ASER GCaMP 50mM 50-25 #2_1 12	215	2701.27	512.082	0.919614
111229 ASER GCaMP 50mM 50-25 #2_1 12	216	2706.3	523.598	0.940295
111229 ASER GCaMP 50mM 50-25 #2_1 12	217	2728.64	540.228	0.97016
111229 ASER GCaMP 50mM 50-25 #2_1 12	218	2722.69	522.953	0.939137
111229 ASER GCaMP 50mM 50-25 #2_1 12	219	2723.19	534.428	0.959744
111229 ASER GCaMP 50mM 50-25 #2_1 12	220	2742.47	546.028	0.980575
111229 ASER GCaMP 50mM 50-25 #2_1 12	221	2733.35	535.422	0.961529
111229 ASER GCaMP 50mM 50-25 #2_1 12	222	2741.56	558.63	1.00321
111229 ASER GCaMP 50mM 50-25 #2_1 12	223	2761.05	586.154	1.05264
111229 ASER GCaMP 50mM 50-25 #2_1 12	224	2751.83	553.78	0.994497
111229 ASER GCaMP 50mM 50-25 #2_1 12	225	2767.72	563.559	1.01206
111229 ASER GCaMP 50mM 50-25 #2_1 12	226	2781.65	587.906	1.05578
111229 ASER GCaMP 50mM 50-25 #2_1 12	227	2777.74	576.741	1.03573
111229 ASER GCaMP 50mM 50-25 #2_1 12	228	2778.48	592.221	1.06353
111229 ASER GCaMP 50mM 50-25 #2_1 12	229	2784.07	587.797	1.05559
111229 ASER GCaMP 50mM 50-25 #2_1 12	230	2795.44	605.062	1.08659
111229 ASER GCaMP 50mM 50-25 #2_1 12	231	2786.98	593.463	1.06576
111229 ASER GCaMP 50mM 50-25 #2_1 12	232	2787.78	607.736	1.09139
111229 ASER GCaMP 50mM 50-25 #2_1 12	233	2796.26	603.252	1.08334
111229 ASER GCaMP 50mM 50-25 #2_1 12	234	2810.04	611.076	1.09739
111229 ASER GCaMP 50mM 50-25 #2_1 12	235	2809.35	607.159	1.09036
111229 ASER GCaMP 50mM 50-25 #2_1 12	236	2810.05	619.635	1.11276
111229 ASER GCaMP 50mM 50-25 #2_1 12	237	2820.73	625.995	1.12418
111229 ASER GCaMP 50mM 50-25 #2_1 12	238	2823.15	629.932	1.13125
111229 ASER GCaMP 50mM 50-25 #2_1 12	239	2830.62	623.902	1.12042
111229 ASER GCaMP 50mM 50-25 #2_1 12	240	2833.85	634.14	1.13881
111229 ASER GCaMP 50mM 50-25 #2_1 12	241	2828.68	636.231	1.14257
Image Name	Image Plane	Elapsed Time	Stage Label	Area	Average Intensity
111229 ASER GCaMP 50mM 50-25 #2_1 12	1	00:00:00	No Label	880	2250.6
111229 ASER GCaMP 50mM 50-25 #2_1 12	2	00:00:00.486000	No Label	880	2238.36
111229 ASER GCaMP 50mM 50-25 #2_1 12	3	00:00:01.045000	No Label	880	2248.55
111229 ASER GCaMP 50mM 50-25 #2_1 12	4	00:00:01.586000	No Label	880	2245.07
111229 ASER GCaMP 50mM 50-25 #2_1 12	5	00:00:02.127000	No Label	880	2229.79
111229 ASER GCaMP 50mM 50-25 #2_1 12	6	00:00:02.667000	No Label	880	2248.18
111229 ASER GCaMP 50mM 50-25 #2_1 12	7	00:00:03.214000	No Label	880	2254.54
111229 ASER GCaMP 50mM 50-25 #2_1 12	8	00:00:03.762000	No Label	880	2255.51
111229 ASER GCaMP 50mM 50-25 #2_1 12	9	00:00:04.310000	No Label	880	2256.77
111229 ASER GCaMP 50mM 50-25 #2_1 12	10	00:00:04.855000	No Label	880	2255.72
111229 ASER GCaMP 50mM 50-25 #2_1 12	11	00:00:05.408000	No Label	880	2249.61
111229 ASER GCaMP 50mM 50-25 #2_1 12	12	00:00:05.948000	No Label	880	2246.94
111229 ASER GCaMP 50mM 50-25 #2_1 12	13	00:00:06.503000	No Label	880	2246.26
111229 ASER GCaMP 50mM 50-25 #2_1 12	14	00:00:07.035000	No Label	880	2249
111229 ASER GCaMP 50mM 50-25 #2_1 12	15	00:00:07.583000	No Label	880	2248.69
111229 ASER GCaMP 50mM 50-25 #2_1 12	16	00:00:08.136000	No Label	880	2247.55
111229 ASER GCaMP 50mM 50-25 #2_1 12	17	00:00:08.672000	No Label	880	2247.7
111229 ASER GCaMP 50mM 50-25 #2_1 12	18	00:00:09.227000	No Label	880	2256.5
111229 ASER GCaMP 50mM 50-25 #2_1 12	19	00:00:09.770000	No Label	880	2248.67
111229 ASER GCaMP 50mM 50-25 #2_1 12	20	00:00:10.323000	No Label	880	2235.52
111229 ASER GCaMP 50mM 50-25 #2_1 12	21	00:00:10.861000	No Label	880	2252.01
111229 ASER GCaMP 50mM 50-25 #2_1 12	22	00:00:11.420000	No Label	880	2248.32
111229 ASER GCaMP 50mM 50-25 #2_1 12	23	00:00:11.964000	No Label	880	2244.09
111229 ASER GCaMP 50mM 50-25 #2_1 12	24	00:00:12.497000	No Label	880	2257.59
111229 ASER GCaMP 50mM 50-25 #2_1 12	25	00:00:13.055000	No Label	880	2237.29
111229 ASER GCaMP 50mM 50-25 #2_1 12	26	00:00:13.593000	No Label	880	2248.19
111229 ASER GCaMP 50mM 50-25 #2_1 12	27	00:00:14.138000	No Label	880	2249.68
111229 ASER GCaMP 50mM 50-25 #2_1 12	28	00:00:14.690000	No Label	880	2240.61
111229 ASER GCaMP 50mM 50-25 #2_1 12	29	00:00:15.225000	No Label	880	2239.2
111229 ASER GCaMP 50mM 50-25 #2_1 12	30	00:00:15.779000	No Label	880	2248.3
111229 ASER GCaMP 50mM 50-25 #2_1 12	31	00:00:16.324000	No Label	880	2246.41
111229 ASER GCaMP 50mM 50-25 #2_1 12	32	00:00:16.871000	No Label	880	2241.33
111229 ASER GCaMP 50mM 50-25 #2_1 12	33	00:00:17.420000	No Label	880	2252.09
111229 ASER GCaMP 50mM 50-25 #2_1 12	34	00:00:17.968000	No Label	880	2250.37
111229 ASER GCaMP 50mM 50-25 #2_1 12	35	00:00:18.500000	No Label	880	2266.15
111229 ASER GCaMP 50mM 50-25 #2_1 12	36	00:00:19.064000	No Label	880	2238.66
111229 ASER GCaMP 50mM 50-25 #2_1 12	37	00:00:19.601000	No Label	880	2252.86
111229 ASER GCaMP 50mM 50-25 #2_1 12	38	00:00:20.153000	No Label	880	2233.11
111229 ASER GCaMP 50mM 50-25 #2_1 12	39	00:00:20.689000	No Label	880	2246.55
111229 ASER GCaMP 50mM 50-25 #2_1 12	40	00:00:21.248000	No Label	880	2253.99
111229 ASER GCaMP 50mM 50-25 #2_1 12	41	00:00:21.784000	No Label	880	2235.78
111229 ASER GCaMP 50mM 50-25 #2_1 12	42	00:00:22.329000	No Label	880	2239.01
111229 ASER GCaMP 50mM 50-25 #2_1 12	43	00:00:22.886000	No Label	880	2246.14
111229 ASER GCaMP 50mM 50-25 #2_1 12	44	00:00:23.418000	No Label	880	2244.93
111229 ASER GCaMP 50mM 50-25 #2_1 12	45	00:00:23.992000	No Label	880	2229.86
111229 ASER GCaMP 50mM 50-25 #2_1 12	46	00:00:24.501000	No Label	880	2232.99
111229 ASER GCaMP 50mM 50-25 #2_1 12	47	00:00:25.056000	No Label	880	2250.57
111229 ASER GCaMP 50mM 50-25 #2_1 12	48	00:00:25.604000	No Label	880	2246.1
111229 ASER GCaMP 50mM 50-25 #2_1 12	49	00:00:26.161000	No Label	880	2252.68
111229 ASER GCaMP 50mM 50-25 #2_1 12	50	00:00:26.701000	No Label	880	2238.69
111229 ASER GCaMP 50mM 50-25 #2_1 12	51	00:00:27.245000	No Label	880	2242.61
111229 ASER GCaMP 50mM 50-25 #2_1 12	52	00:00:27.783000	No Label	880	2252.56
111229 ASER GCaMP 50mM 50-25 #2_1 12	53	00:00:28.344000	No Label	880	2238.21
111229 ASER GCaMP 50mM 50-25 #2_1 12	54	00:00:28.889000	No Label	880	2232.37
111229 ASER GCaMP 50mM 50-25 #2_1 12	55	00:00:29.433000	No Label	880	2247.58
111229 ASER GCaMP 50mM 50-25 #2_1 12	56	00:00:29.978000	No Label	880	2247
111229 ASER GCaMP 50mM 50-25 #2_1 12	57	00:00:30.522000	No Label	880	2229.82
111229 ASER GCaMP 50mM 50-25 #2_1 12	58	00:00:31.086000	No Label	880	2242.72
111229 ASER GCaMP 50mM 50-25 #2_1 12	59	00:00:31.610000	No Label	880	2237.62
111229 ASER GCaMP 50mM 50-25 #2_1 12	60	00:00:32.161000	No Label	880	2258.22
111229 ASER GCaMP 50mM 50-25 #2_1 12	61	00:00:32.698000	No Label	880	2249.64
111229 ASER GCaMP 50mM 50-25 #2_1 12	62	00:00:33.247000	No Label	880	2245.43
111229 ASER GCaMP 50mM 50-25 #2_1 12	63	00:00:33.802000	No Label	880	2238.46
111229 ASER GCaMP 50mM 50-25 #2_1 12	64	00:00:34.354000	No Label	880	2237.82
111229 ASER GCaMP 50mM 50-25 #2_1 12	65	00:00:34.883000	No Label	880	2246.44
111229 ASER GCaMP 50mM 50-25 #2_1 12	66	00:00:35.446000	No Label	880	2246.99
111229 ASER GCaMP 50mM 50-25 #2_1 12	67	00:00:35.983000	No Label	880	2256.68
111229 ASER GCaMP 50mM 50-25 #2_1 12	68	00:00:36.522000	No Label	880	2245.44
111229 ASER GCaMP 50mM 50-25 #2_1 12	69	00:00:37.060000	No Label	880	2246.73
111229 ASER GCaMP 50mM 50-25 #2_1 12	70	00:00:37.629000	No Label	880	2248.08
111229 ASER GCaMP 50mM 50-25 #2_1 12	71	00:00:38.166000	No Label	880	2245.5
111229 ASER GCaMP 50mM 50-25 #2_1 12	72	00:00:38.708000	No Label	880	2249.3
111229 ASER GCaMP 50mM 50-25 #2_1 12	73	00:00:39.263000	No Label	880	2258.95
111229 ASER GCaMP 50mM 50-25 #2_1 12	74	00:00:39.814000	No Label	880	2249.56
111229 ASER GCaMP 50mM 50-25 #2_1 12	75	00:00:40.308000	No Label	880	2238.25
111229 ASER GCaMP 50mM 50-25 #2_1 12	76	00:00:40.899000	No Label	880	2236.77
111229 ASER GCaMP 50mM 50-25 #2_1 12	77	00:00:41.433000	No Label	880	2244.48
111229 ASER GCaMP 50mM 50-25 #2_1 12	78	00:00:41.994000	No Label	880	2244.46
111229 ASER GCaMP 50mM 50-25 #2_1 12	79	00:00:42.534000	No Label	880	2237.91
111229 ASER GCaMP 50mM 50-25 #2_1 12	80	00:00:43.080000	No Label	880	2223.22
111229 ASER GCaMP 50mM 50-25 #2_1 12	81	00:00:43.626000	No Label	880	2236.07
111229 ASER GCaMP 50mM 50-25 #2_1 12	82	00:00:44.176000	No Label	880	2243.86
111229 ASER GCaMP 50mM 50-25 #2_1 12	83	00:00:44.719000	No Label	880	2243.04
111229 ASER GCaMP 50mM 50-25 #2_1 12	84	00:00:45.253000	No Label	880	2241.33
111229 ASER GCaMP 50mM 50-25 #2_1 12	85	00:00:45.815000	No Label	880	2256.1
111229 ASER GCaMP 50mM 50-25 #2_1 12	86	00:00:46.348000	No Label	880	2243.73
111229 ASER GCaMP 50mM 50-25 #2_1 12	87	00:00:46.901000	No Label	880	2234.45
111229 ASER GCaMP 50mM 50-25 #2_1 12	88	00:00:47.451000	No Label	880	2243.29
111229 ASER GCaMP 50mM 50-25 #2_1 12	89	00:00:47.989000	No Label	880	2241.12
111229 ASER GCaMP 50mM 50-25 #2_1 12	90	00:00:48.544000	No Label	880	2239.6
111229 ASER GCaMP 50mM 50-25 #2_1 12	91	00:00:49.091000	No Label	880	2236.2
111229 ASER GCaMP 50mM 50-25 #2_1 12	92	00:00:49.634000	No Label	880	2258.86
111229 ASER GCaMP 50mM 50-25 #2_1 12	93	00:00:50.173000	No Label	880	2248.39
111229 ASER GCaMP 50mM 50-25 #2_1 12	94	00:00:50.723000	No Label	880	2235.83
111229 ASER GCaMP 50mM 50-25 #2_1 12	95	00:00:51.267000	No Label	880	2234.16
111229 ASER GCaMP 50mM 50-25 #2_1 12	96	00:00:51.820000	No Label	880	2247.19
111229 ASER GCaMP 50mM 50-25 #2_1 12	97	00:00:52.356000	No Label	880	2237.29
111229 ASER GCaMP 50mM 50-25 #2_1 12	98	00:00:52.914000	No Label	880	2245.82
111229 ASER GCaMP 50mM 50-25 #2_1 12	99	00:00:53.452000	No Label	880	2225.06
111229 ASER GCaMP 50mM 50-25 #2_1 12	100	00:00:54.004000	No Label	880	2252.97
111229 ASER GCaMP 50mM 50-25 #2_1 12	101	00:00:54.564000	No Label	880	2202.05
111229 ASER GCaMP 50mM 50-25 #2_1 12	102	00:00:55.091000	No Label	880	2138.26
111229 ASER GCaMP 50mM 50-25 #2_1 12	103	00:00:55.643000	No Label	880	2161.1
111229 ASER GCaMP 50mM 50-25 #2_1 12	104	00:00:56.182000	No Label	880	2184
111229 ASER GCaMP 50mM 50-25 #2_1 12	105	00:00:56.725000	No Label	880	2182.77
111229 ASER GCaMP 50mM 50-25 #2_1 12	106	00:00:57.269000	No Label	880	2184.82
111229 ASER GCaMP 50mM 50-25 #2_1 12	107	00:00:57.824000	No Label	880	2190.19
111229 ASER GCaMP 50mM 50-25 #2_1 12	108	00:00:58.369000	No Label	880	2184.81
111229 ASER GCaMP 50mM 50-25 #2_1 12	109	00:00:58.917000	No Label	880	2191.19
111229 ASER GCaMP 50mM 50-25 #2_1 12	110	00:00:59.461000	No Label	880	2198.4
111229 ASER GCaMP 50mM 50-25 #2_1 12	111	00:01:00.006000	No Label	880	2194.63
111229 ASER GCaMP 50mM 50-25 #2_1 12	112	00:01:00.553000	No Label	880	2185.61
111229 ASER GCaMP 50mM 50-25 #2_1 12	113	00:01:01.100000	No Label	880	2195.86
111229 ASER GCaMP 50mM 50-25 #2_1 12	114	00:01:01.645000	No Label	880	2211.24
111229 ASER GCaMP 50mM 50-25 #2_1 12	115	00:01:02.188000	No Label	880	2199.52
111229 ASER GCaMP 50mM 50-25 #2_1 12	116	00:01:02.730000	No Label	880	2200.82
111229 ASER GCaMP 50mM 50-25 #2_1 12	117	00:01:03.278000	No Label	880	2192.79
111229 ASER GCaMP 50mM 50-25 #2_1 12	118	00:01:03.822000	No Label	880	2197.52
111229 ASER GCaMP 50mM 50-25 #2_1 12	119	00:01:04.382000	No Label	880	2196.33
111229 ASER GCaMP 50mM 50-25 #2_1 12	120	00:01:04.925000	No Label	880	2185.38
111229 ASER GCaMP 50mM 50-25 #2_1 12	121	00:01:05.467000	No Label	880	2188.67
111229 ASER GCaMP 50mM 50-25 #2_1 12	122	00:01:06.022000	No Label	880	2187.69
111229 ASER GCaMP 50mM 50-25 #2_1 12	123	00:01:06.550000	No Label	880	2183.9
111229 ASER GCaMP 50mM 50-25 #2_1 12	124	00:01:07.108000	No Label	880	2172.61
111229 ASER GCaMP 50mM 50-25 #2_1 12	125	00:01:07.654000	No Label	880	2159.1
111229 ASER GCaMP 50mM 50-25 #2_1 12	126	00:01:08.191000	No Label	880	2163.6
111229 ASER GCaMP 50mM 50-25 #2_1 12	127	00:01:08.738000	No Label	880	2155.83
111229 ASER GCaMP 50mM 50-25 #2_1 12	128	00:01:09.299000	No Label	880	2169.49
111229 ASER GCaMP 50mM 50-25 #2_1 12	129	00:01:09.831000	No Label	880	2161.23
111229 ASER GCaMP 50mM 50-25 #2_1 12	130	00:01:10.378000	No Label	880	2159.51
111229 ASER GCaMP 50mM 50-25 #2_1 12	131	00:01:10.934000	No Label	880	2164.94
111229 ASER GCaMP 50mM 50-25 #2_1 12	132	00:01:11.478000	No Label	880	2160.13
111229 ASER GCaMP 50mM 50-25 #2_1 12	133	00:01:12.023000	No Label	880	2169.51
111229 ASER GCaMP 50mM 50-25 #2_1 12	134	00:01:12.559000	No Label	880	2168.74
111229 ASER GCaMP 50mM 50-25 #2_1 12	135	00:01:13.163000	No Label	880	2171.01
111229 ASER GCaMP 50mM 50-25 #2_1 12	136	00:01:13.758000	No Label	880	2159.58
111229 ASER GCaMP 50mM 50-25 #2_1 12	137	00:01:14.315000	No Label	880	2153.54
111229 ASER GCaMP 50mM 50-25 #2_1 12	138	00:01:14.858000	No Label	880	2164.5
111229 ASER GCaMP 50mM 50-25 #2_1 12	139	00:01:15.414000	No Label	880	2156.73
111229 ASER GCaMP 50mM 50-25 #2_1 12	140	00:01:15.951000	No Label	880	2166.33
111229 ASER GCaMP 50mM 50-25 #2_1 12	141	00:01:16.498000	No Label	880	2164.57
111229 ASER GCaMP 50mM 50-25 #2_1 12	142	00:01:17.043000	No Label	880	2170.71
111229 ASER GCaMP 50mM 50-25 #2_1 12	143	00:01:17.585000	No Label	880	2173.09
111229 ASER GCaMP 50mM 50-25 #2_1 12	144	00:01:18.133000	No Label	880	2154.19
111229 ASER GCaMP 50mM 50-25 #2_1 12	145	00:01:18.678000	No Label	880	2151.92
111229 ASER GCaMP 50mM 50-25 #2_1 12	146	00:01:19.227000	No Label	880	2156.37
111229 ASER GCaMP 50mM 50-25 #2_1 12	147	00:01:19.768000	No Label	880	2179.24
111229 ASER GCaMP 50mM 50-25 #2_1 12	148	00:01:20.314000	No Label	880	2170.33
111229 ASER GCaMP 50mM 50-25 #2_1 12	149	00:01:20.871000	No Label	880	2166.64
111229 ASER GCaMP 50mM 50-25 #2_1 12	150	00:01:21.415000	No Label	880	2165.04
111229 ASER GCaMP 50mM 50-25 #2_1 12	151	00:01:21.951000	No Label	880	2169.84
111229 ASER GCaMP 50mM 50-25 #2_1 12	152	00:01:22.503000	No Label	880	2160.02
111229 ASER GCaMP 50mM 50-25 #2_1 12	153	00:01:23.055000	No Label	880	2146.39
111229 ASER GCaMP 50mM 50-25 #2_1 12	154	00:01:23.593000	No Label	880	2157.14
111229 ASER GCaMP 50mM 50-25 #2_1 12	155	00:01:24.142000	No Label	880	2168.79
111229 ASER GCaMP 50mM 50-25 #2_1 12	156	00:01:24.696000	No Label	880	2171.05
111229 ASER GCaMP 50mM 50-25 #2_1 12	157	00:01:25.230000	No Label	880	2170.31
111229 ASER GCaMP 50mM 50-25 #2_1 12	158	00:01:25.780000	No Label	880	2156.19
111229 ASER GCaMP 50mM 50-25 #2_1 12	159	00:01:26.323000	No Label	880	2168.83
111229 ASER GCaMP 50mM 50-25 #2_1 12	160	00:01:26.868000	No Label	880	2164.18
111229 ASER GCaMP 50mM 50-25 #2_1 12	161	00:01:27.413000	No Label	880	2178.41
111229 ASER GCaMP 50mM 50-25 #2_1 12	162	00:01:27.953000	No Label	880	2158.98
111229 ASER GCaMP 50mM 50-25 #2_1 12	163	00:01:28.512000	No Label	880	2157.58
111229 ASER GCaMP 50mM 50-25 #2_1 12	164	00:01:29.046000	No Label	880	2167.92
111229 ASER GCaMP 50mM 50-25 #2_1 12	165	00:01:29.601000	No Label	880	2167.25
111229 ASER GCaMP 50mM 50-25 #2_1 12	166	00:01:30.152000	No Label	880	2166.48
111229 ASER GCaMP 50mM 50-25 #2_1 12	167	00:01:30.687000	No Label	880	2176.37
111229 ASER GCaMP 50mM 50-25 #2_1 12	168	00:01:31.248000	No Label	880	2180.22
111229 ASER GCaMP 50mM 50-25 #2_1 12	169	00:01:31.788000	No Label	880	2169.37
111229 ASER GCaMP 50mM 50-25 #2_1 12	170	00:01:32.326000	No Label	880	2165.42
111229 ASER GCaMP 50mM 50-25 #2_1 12	171	00:01:32.877000	No Label	880	2165.97
111229 ASER GCaMP 50mM 50-25 #2_1 12	172	00:01:33.429000	No Label	880	2181.66
111229 ASER GCaMP 50mM 50-25 #2_1 12	173	00:01:33.965000	No Label	880	2155.44
111229 ASER GCaMP 50mM 50-25 #2_1 12	174	00:01:34.509000	No Label	880	2156.41
111229 ASER GCaMP 50mM 50-25 #2_1 12	175	00:01:35.065000	No Label	880	2166.64
111229 ASER GCaMP 50mM 50-25 #2_1 12	176	00:01:35.608000	No Label	880	2174.19
111229 ASER GCaMP 50mM 50-25 #2_1 12	177	00:01:36.151000	No Label	880	2156.89
111229 ASER GCaMP 50mM 50-25 #2_1 12	178	00:01:36.713000	No Label	880	2166.73
111229 ASER GCaMP 50mM 50-25 #2_1 12	179	00:01:37.237000	No Label	880	2159.22
111229 ASER GCaMP 50mM 50-25 #2_1 12	180	00:01:37.781000	No Label	880	2169.18
111229 ASER GCaMP 50mM 50-25 #2_1 12	181	00:01:38.335000	No Label	880	2167.71
111229 ASER GCaMP 50mM 50-25 #2_1 12	182	00:01:38.874000	No Label	880	2167.47
111229 ASER GCaMP 50mM 50-25 #2_1 12	183	00:01:39.429000	No Label	880	2165.18
111229 ASER GCaMP 50mM 50-25 #2_1 12	184	00:01:39.976000	No Label	880	2173.86
111229 ASER GCaMP 50mM 50-25 #2_1 12	185	00:01:40.516000	No Label	880	2168.52
111229 ASER GCaMP 50mM 50-25 #2_1 12	186	00:01:41.077000	No Label	880	2161.98
111229 ASER GCaMP 50mM 50-25 #2_1 12	187	00:01:41.612000	No Label	880	2177.69
111229 ASER GCaMP 50mM 50-25 #2_1 12	188	00:01:42.150000	No Label	880	2169.59
111229 ASER GCaMP 50mM 50-25 #2_1 12	189	00:01:42.711000	No Label	880	2158.57
111229 ASER GCaMP 50mM 50-25 #2_1 12	190	00:01:43.260000	No Label	880	2180.17
111229 ASER GCaMP 50mM 50-25 #2_1 12	191	00:01:43.790000	No Label	880	2164.76
111229 ASER GCaMP 50mM 50-25 #2_1 12	192	00:01:44.346000	No Label	880	2166.85
111229 ASER GCaMP 50mM 50-25 #2_1 12	193	00:01:44.890000	No Label	880	2169.73
111229 ASER GCaMP 50mM 50-25 #2_1 12	194	00:01:45.427000	No Label	880	2183.47
111229 ASER GCaMP 50mM 50-25 #2_1 12	195	00:01:45.986000	No Label	880	2174.22
111229 ASER GCaMP 50mM 50-25 #2_1 12	196	00:01:46.527000	No Label	880	2175.84
111229 ASER GCaMP 50mM 50-25 #2_1 12	197	00:01:47.070000	No Label	880	2176.25
111229 ASER GCaMP 50mM 50-25 #2_1 12	198	00:01:47.631000	No Label	880	2169.12
111229 ASER GCaMP 50mM 50-25 #2_1 12	199	00:01:48.162000	No Label	880	2175.84
111229 ASER GCaMP 50mM 50-25 #2_1 12	200	00:01:48.711000	No Label	880	2172.31
111229 ASER GCaMP 50mM 50-25 #2_1 12	201	00:01:49.282000	No Label	880	2178.51
111229 ASER GCaMP 50mM 50-25 #2_1 12	202	00:01:49.764000	No Label	880	2178.98
111229 ASER GCaMP 50mM 50-25 #2_1 12	203	00:01:50.344000	No Label	880	2186.15
111229 ASER GCaMP 50mM 50-25 #2_1 12	204	00:01:50.890000	No Label	880	2181.99
111229 ASER GCaMP 50mM 50-25 #2_1 12	205	00:01:51.447000	No Label	880	2168.53
111229 ASER GCaMP 50mM 50-25 #2_1 12	206	00:01:51.978000	No Label	880	2181.35
111229 ASER GCaMP 50mM 50-25 #2_1 12	207	00:01:52.535000	No Label	880	2179.05
111229 ASER GCaMP 50mM 50-25 #2_1 12	208	00:01:53.083000	No Label	880	2193.96
111229 ASER GCaMP 50mM 50-25 #2_1 12	209	00:01:53.622000	No Label	880	2183.86
111229 ASER GCaMP 50mM 50-25 #2_1 12	210	00:01:54.175000	No Label	880	2190.48
111229 ASER GCaMP 50mM 50-25 #2_1 12	211	00:01:54.719000	No Label	880	2196.39
111229 ASER GCaMP 50mM 50-25 #2_1 12	212	00:01:55.270000	No Label	880	2187.23
111229 ASER GCaMP 50mM 50-25 #2_1 12	213	00:01:55.808000	No Label	880	2185.41
111229 ASER GCaMP 50mM 50-25 #2_1 12	214	00:01:56.327000	No Label	880	2201.85
111229 ASER GCaMP 50mM 50-25 #2_1 12	215	00:01:56.898000	No Label	880	2189.19
111229 ASER GCaMP 50mM 50-25 #2_1 12	216	00:01:57.451000	No Label	880	2182.7
111229 ASER GCaMP 50mM 50-25 #2_1 12	217	00:01:57.996000	No Label	880	2188.41
111229 ASER GCaMP 50mM 50-25 #2_1 12	218	00:01:58.548000	No Label	880	2199.74
111229 ASER GCaMP 50mM 50-25 #2_1 12	219	00:01:59.091000	No Label	880	2188.77
111229 ASER GCaMP 50mM 50-25 #2_1 12	220	00:02:00.151000	No Label	880	2196.45
111229 ASER GCaMP 50mM 50-25 #2_1 12	221	00:02:00.724000	No Label	880	2197.93
111229 ASER GCaMP 50mM 50-25 #2_1 12	222	00:02:01.263000	No Label	880	2182.93
111229 ASER GCaMP 50mM 50-25 #2_1 12	223	00:02:01.816000	No Label	880	2174.89
111229 ASER GCaMP 50mM 50-25 #2_1 12	224	00:02:02.353000	No Label	880	2198.05
111229 ASER GCaMP 50mM 50-25 #2_1 12	225	00:02:02.911000	No Label	880	2204.16
111229 ASER GCaMP 50mM 50-25 #2_1 12	226	00:02:03.452000	No Label	880	2193.74
111229 ASER GCaMP 50mM 50-25 #2_1 12	227	00:02:04.004000	No Label	880	2201
111229 ASER GCaMP 50mM 50-25 #2_1 12	228	00:02:04.538000	No Label	880	2186.26
111229 ASER GCaMP 50mM 50-25 #2_1 12	229	00:02:05.094000	No Label	880	2196.28
111229 ASER GCaMP 50mM 50-25 #2_1 12	230	00:02:05.649000	No Label	880	2190.38
111229 ASER GCaMP 50mM 50-25 #2_1 12	231	00:02:06.189000	No Label	880	2193.52
111229 ASER GCaMP 50mM 50-25 #2_1 12	232	00:02:06.720000	No Label	880	2180.04
111229 ASER GCaMP 50mM 50-25 #2_1 12	233	00:02:07.271000	No Label	880	2193.01
111229 ASER GCaMP 50mM 50-25 #2_1 12	234	00:02:07.824000	No Label	880	2198.96
111229 ASER GCaMP 50mM 50-25 #2_1 12	235	00:02:08.368000	No Label	880	2202.2
111229 ASER GCaMP 50mM 50-25 #2_1 12	236	00:02:08.905000	No Label	880	2190.41
111229 ASER GCaMP 50mM 50-25 #2_1 12	237	00:02:09.415000	No Label	880	2194.74
111229 ASER GCaMP 50mM 50-25 #2_1 12	238	00:02:10.009000	No Label	880	2193.22
111229 ASER GCaMP 50mM 50-25 #2_1 12	239	00:02:10.547000	No Label	880	2206.71
111229 ASER GCaMP 50mM 50-25 #2_1 12	240	00:02:11.094000	No Label	880	2199.71
111229 ASER GCaMP 50mM 50-25 #2_1 12	241	00:02:11.826000	No Label	880	2192.45
