# Supplementary material for: Molecular encoding and synaptic decoding of context during salt chemotaxis in C. elegans
Source: Nat Commun. 2022 May 27;13:2928. doi: 10.1038/s41467-022-30279-7 (PMC9142520; doi:10.1038/s41467-022-30279-7)
Supplement: Supplementary file 7 — Source Data [file 41467_2022_30279_MOESM7_ESM.zip › Source Data/Imaging/Fig.1/GCaMP2_nj3/111229 ASER GCaMP 50mM 50-25 #3_1 12.xlsx]

## Sheet: Sheet1
Image Name	Image Plane	Avgerage Intensity
111229 ASER GCaMP 50mM 50-25 #3_1 12	1	3018.15	692.258	0.972891
111229 ASER GCaMP 50mM 50-25 #3_1 12	2	3023.45	697.825	0.980714
111229 ASER GCaMP 50mM 50-25 #3_1 12	3	3012.68	701.181	0.98543
111229 ASER GCaMP 50mM 50-25 #3_1 12	4	3016.58	708.779	0.996109
111229 ASER GCaMP 50mM 50-25 #3_1 12	5	3015.32	700.952	0.985108
111229 ASER GCaMP 50mM 50-25 #3_1 12	6	3028.88	714.915	1.00473
111229 ASER GCaMP 50mM 50-25 #3_1 12	7	3023.33	709.562	0.997209
111229 ASER GCaMP 50mM 50-25 #3_1 12	8	3027.22	723.74	1.01713
111229 ASER GCaMP 50mM 50-25 #3_1 12	9	3020.2	710.409	0.998399	711.548
111229 ASER GCaMP 50mM 50-25 #3_1 12	10	3026.39	698.073	0.981062
111229 ASER GCaMP 50mM 50-25 #3_1 12	11	3015.46	698.643	0.981864
111229 ASER GCaMP 50mM 50-25 #3_1 12	12	3023.94	690.617	0.970585
111229 ASER GCaMP 50mM 50-25 #3_1 12	13	3032.61	702.473	0.987247
111229 ASER GCaMP 50mM 50-25 #3_1 12	14	3020.66	713.34	1.00252
111229 ASER GCaMP 50mM 50-25 #3_1 12	15	3034.96	727.933	1.02303
111229 ASER GCaMP 50mM 50-25 #3_1 12	16	3035	739.178	1.03883
111229 ASER GCaMP 50mM 50-25 #3_1 12	17	3036.02	723.2	1.01638
111229 ASER GCaMP 50mM 50-25 #3_1 12	18	3035.12	716.6	1.0071
111229 ASER GCaMP 50mM 50-25 #3_1 12	19	3023.35	693.283	0.97433
111229 ASER GCaMP 50mM 50-25 #3_1 12	20	3027.83	706.095	0.992337
111229 ASER GCaMP 50mM 50-25 #3_1 12	21	3030.52	706.941	0.993525
111229 ASER GCaMP 50mM 50-25 #3_1 12	22	3027.73	697.729	0.980579
111229 ASER GCaMP 50mM 50-25 #3_1 12	23	3028.63	707.274	0.993994
111229 ASER GCaMP 50mM 50-25 #3_1 12	24	3033.37	714.121	1.00362
111229 ASER GCaMP 50mM 50-25 #3_1 12	25	3037.12	718.487	1.00975
111229 ASER GCaMP 50mM 50-25 #3_1 12	26	3035.78	723.845	1.01728
111229 ASER GCaMP 50mM 50-25 #3_1 12	27	3019.88	727.445	1.02234
111229 ASER GCaMP 50mM 50-25 #3_1 12	28	3025.63	715.268	1.00523
111229 ASER GCaMP 50mM 50-25 #3_1 12	29	3027.04	718.655	1.00999
111229 ASER GCaMP 50mM 50-25 #3_1 12	30	3019.45	695.395	0.9773
111229 ASER GCaMP 50mM 50-25 #3_1 12	31	3015.43	692.613	0.97339
111229 ASER GCaMP 50mM 50-25 #3_1 12	32	3019.73	707.951	0.994946
111229 ASER GCaMP 50mM 50-25 #3_1 12	33	3018.98	680.008	0.955675
111229 ASER GCaMP 50mM 50-25 #3_1 12	34	3017.12	688.107	0.967056
111229 ASER GCaMP 50mM 50-25 #3_1 12	35	3007.85	685.747	0.963741
111229 ASER GCaMP 50mM 50-25 #3_1 12	36	3015.99	703.803	0.989115
111229 ASER GCaMP 50mM 50-25 #3_1 12	37	3021.95	705.053	0.990872
111229 ASER GCaMP 50mM 50-25 #3_1 12	38	3025.2	699.595	0.983201
111229 ASER GCaMP 50mM 50-25 #3_1 12	39	3039.45	712.03	1.00068
111229 ASER GCaMP 50mM 50-25 #3_1 12	40	3014.27	688.988	0.968294
111229 ASER GCaMP 50mM 50-25 #3_1 12	41	3025.36	709.363	0.99693
111229 ASER GCaMP 50mM 50-25 #3_1 12	42	3024.12	704.171	0.989633
111229 ASER GCaMP 50mM 50-25 #3_1 12	43	3033.84	712.664	1.00157
111229 ASER GCaMP 50mM 50-25 #3_1 12	44	3031.1	727.997	1.02312
111229 ASER GCaMP 50mM 50-25 #3_1 12	45	3032.64	728.916	1.02441
111229 ASER GCaMP 50mM 50-25 #3_1 12	46	3034.08	715.678	1.00581
111229 ASER GCaMP 50mM 50-25 #3_1 12	47	3030.89	705.144	0.991001
111229 ASER GCaMP 50mM 50-25 #3_1 12	48	3037.72	724.447	1.01813
111229 ASER GCaMP 50mM 50-25 #3_1 12	49	3037.9	713.133	1.00223
111229 ASER GCaMP 50mM 50-25 #3_1 12	50	3032.49	709.62	0.997291
111229 ASER GCaMP 50mM 50-25 #3_1 12	51	3027.26	711.838	1.00041
111229 ASER GCaMP 50mM 50-25 #3_1 12	52	3027.17	706.68	0.99316
111229 ASER GCaMP 50mM 50-25 #3_1 12	53	3037.11	730.488	1.02662
111229 ASER GCaMP 50mM 50-25 #3_1 12	54	3024.77	714.564	1.00424
111229 ASER GCaMP 50mM 50-25 #3_1 12	55	3025.14	718.088	1.00919
111229 ASER GCaMP 50mM 50-25 #3_1 12	56	3035.6	729.698	1.02551
111229 ASER GCaMP 50mM 50-25 #3_1 12	57	3034.27	712.942	1.00196
111229 ASER GCaMP 50mM 50-25 #3_1 12	58	3040.79	730.578	1.02674
111229 ASER GCaMP 50mM 50-25 #3_1 12	59	3033.16	728.339	1.0236
111229 ASER GCaMP 50mM 50-25 #3_1 12	60	3033.71	711.539	0.999988
111229 ASER GCaMP 50mM 50-25 #3_1 12	61	3048.04	731.323	1.02779
111229 ASER GCaMP 50mM 50-25 #3_1 12	62	3031.58	713.615	1.00291
111229 ASER GCaMP 50mM 50-25 #3_1 12	63	3031.87	711.766	1.00031
111229 ASER GCaMP 50mM 50-25 #3_1 12	64	3028.72	715.419	1.00544
111229 ASER GCaMP 50mM 50-25 #3_1 12	65	3033.4	717.636	1.00856
111229 ASER GCaMP 50mM 50-25 #3_1 12	66	3040.73	725.291	1.01932
111229 ASER GCaMP 50mM 50-25 #3_1 12	67	3031.05	707.331	0.994074
111229 ASER GCaMP 50mM 50-25 #3_1 12	68	3028.95	723.469	1.01675
111229 ASER GCaMP 50mM 50-25 #3_1 12	69	3037.71	731.872	1.02856
111229 ASER GCaMP 50mM 50-25 #3_1 12	70	3028.72	708.569	0.995814
111229 ASER GCaMP 50mM 50-25 #3_1 12	71	3017.57	688.116	0.967069
111229 ASER GCaMP 50mM 50-25 #3_1 12	72	3040.18	700.453	0.984408
111229 ASER GCaMP 50mM 50-25 #3_1 12	73	3033.77	709.416	0.997004
111229 ASER GCaMP 50mM 50-25 #3_1 12	74	3033.85	709.608	0.997274
111229 ASER GCaMP 50mM 50-25 #3_1 12	75	3032.85	721.431	1.01389
111229 ASER GCaMP 50mM 50-25 #3_1 12	76	3026.23	696.422	0.978743
111229 ASER GCaMP 50mM 50-25 #3_1 12	77	3031.27	705.702	0.991785
111229 ASER GCaMP 50mM 50-25 #3_1 12	78	3037.03	705.094	0.99093
111229 ASER GCaMP 50mM 50-25 #3_1 12	79	3030.58	711.936	1.00055
111229 ASER GCaMP 50mM 50-25 #3_1 12	80	3036.49	721.069	1.01338
111229 ASER GCaMP 50mM 50-25 #3_1 12	81	3043.1	729.789	1.02564
111229 ASER GCaMP 50mM 50-25 #3_1 12	82	3042.13	724.897	1.01876
111229 ASER GCaMP 50mM 50-25 #3_1 12	83	3034.68	738.615	1.03804
111229 ASER GCaMP 50mM 50-25 #3_1 12	84	3049.15	729.37	1.02505
111229 ASER GCaMP 50mM 50-25 #3_1 12	85	3110.31	792.208	1.11336
111229 ASER GCaMP 50mM 50-25 #3_1 12	86	3126	818.08	1.14972
111229 ASER GCaMP 50mM 50-25 #3_1 12	87	3124.43	811.567	1.14057
111229 ASER GCaMP 50mM 50-25 #3_1 12	88	3085.99	772.599	1.0858
111229 ASER GCaMP 50mM 50-25 #3_1 12	89	3067.42	769.361	1.08125
111229 ASER GCaMP 50mM 50-25 #3_1 12	90	3080.09	753.795	1.05937
111229 ASER GCaMP 50mM 50-25 #3_1 12	91	3063.88	748.827	1.05239
111229 ASER GCaMP 50mM 50-25 #3_1 12	92	3076.33	761.174	1.06974
111229 ASER GCaMP 50mM 50-25 #3_1 12	93	3053.71	749.615	1.0535
111229 ASER GCaMP 50mM 50-25 #3_1 12	94	3038.13	725.612	1.01977
111229 ASER GCaMP 50mM 50-25 #3_1 12	95	3047.39	749.145	1.05284
111229 ASER GCaMP 50mM 50-25 #3_1 12	96	3032.62	707.983	0.994991
111229 ASER GCaMP 50mM 50-25 #3_1 12	97	3021.13	696.88	0.979387
111229 ASER GCaMP 50mM 50-25 #3_1 12	98	3014.26	720.116	1.01204
111229 ASER GCaMP 50mM 50-25 #3_1 12	99	3026.46	717.562	1.00845
111229 ASER GCaMP 50mM 50-25 #3_1 12	100	3024.86	698.533	0.981709
111229 ASER GCaMP 50mM 50-25 #3_1 12	101	3023.6	707.068	0.993705
111229 ASER GCaMP 50mM 50-25 #3_1 12	102	3558.1	1226.67	1.72394
111229 ASER GCaMP 50mM 50-25 #3_1 12	103	4258.35	1940.73	2.72748
111229 ASER GCaMP 50mM 50-25 #3_1 12	104	4460.69	2135.79	3.00161
111229 ASER GCaMP 50mM 50-25 #3_1 12	105	4426.85	2110.38	2.96589
111229 ASER GCaMP 50mM 50-25 #3_1 12	106	4406.4	2063.75	2.90036
111229 ASER GCaMP 50mM 50-25 #3_1 12	107	4323.13	1988.56	2.7947
111229 ASER GCaMP 50mM 50-25 #3_1 12	108	4343.91	2020.39	2.83942
111229 ASER GCaMP 50mM 50-25 #3_1 12	109	4224.64	1911.36	2.6862
111229 ASER GCaMP 50mM 50-25 #3_1 12	110	4149.26	1847.52	2.59649
111229 ASER GCaMP 50mM 50-25 #3_1 12	111	4097.07	1779.91	2.50146
111229 ASER GCaMP 50mM 50-25 #3_1 12	112	3994.82	1686.04	2.36954
111229 ASER GCaMP 50mM 50-25 #3_1 12	113	3955.49	1642.95	2.30898
111229 ASER GCaMP 50mM 50-25 #3_1 12	114	3919.64	1604.06	2.25433
111229 ASER GCaMP 50mM 50-25 #3_1 12	115	3878.67	1562.06	2.19529
111229 ASER GCaMP 50mM 50-25 #3_1 12	116	3831.4	1530.79	2.15136
111229 ASER GCaMP 50mM 50-25 #3_1 12	117	3771.64	1464.09	2.05761
111229 ASER GCaMP 50mM 50-25 #3_1 12	118	3707.83	1399.91	1.96742
111229 ASER GCaMP 50mM 50-25 #3_1 12	119	3790.15	1457.67	2.0486
111229 ASER GCaMP 50mM 50-25 #3_1 12	120	3763.4	1452.2	2.04091
111229 ASER GCaMP 50mM 50-25 #3_1 12	121	3684.5	1377.47	1.93588
111229 ASER GCaMP 50mM 50-25 #3_1 12	122	3633.7	1299.07	1.8257
111229 ASER GCaMP 50mM 50-25 #3_1 12	123	3596.02	1261.58	1.773
111229 ASER GCaMP 50mM 50-25 #3_1 12	124	3558.29	1215.85	1.70874
111229 ASER GCaMP 50mM 50-25 #3_1 12	125	3516.63	1185.34	1.66586
111229 ASER GCaMP 50mM 50-25 #3_1 12	126	3503.91	1167.56	1.64087
111229 ASER GCaMP 50mM 50-25 #3_1 12	127	3463.01	1125.89	1.58231
111229 ASER GCaMP 50mM 50-25 #3_1 12	128	3462.59	1126.38	1.58299
111229 ASER GCaMP 50mM 50-25 #3_1 12	129	3478.6	1146.46	1.61122
111229 ASER GCaMP 50mM 50-25 #3_1 12	130	3405.26	1060.3	1.49013
111229 ASER GCaMP 50mM 50-25 #3_1 12	131	3354.98	1028.92	1.44604
111229 ASER GCaMP 50mM 50-25 #3_1 12	132	3313.7	996.444	1.40039
111229 ASER GCaMP 50mM 50-25 #3_1 12	133	3256.62	927.593	1.30363
111229 ASER GCaMP 50mM 50-25 #3_1 12	134	3269.56	935.082	1.31415
111229 ASER GCaMP 50mM 50-25 #3_1 12	135	3270.35	942.076	1.32398
111229 ASER GCaMP 50mM 50-25 #3_1 12	136	3281.39	963.642	1.35429
111229 ASER GCaMP 50mM 50-25 #3_1 12	137	3267.06	950.999	1.33652
111229 ASER GCaMP 50mM 50-25 #3_1 12	138	3200.54	871.365	1.2246
111229 ASER GCaMP 50mM 50-25 #3_1 12	139	3130.71	790.697	1.11124
111229 ASER GCaMP 50mM 50-25 #3_1 12	140	3102.07	777.165	1.09222
111229 ASER GCaMP 50mM 50-25 #3_1 12	141	3098.02	760.534	1.06884
111229 ASER GCaMP 50mM 50-25 #3_1 12	142	3046.18	705.622	0.991672
111229 ASER GCaMP 50mM 50-25 #3_1 12	143	3068.54	737.235	1.0361
111229 ASER GCaMP 50mM 50-25 #3_1 12	144	3077.07	755.031	1.06111
111229 ASER GCaMP 50mM 50-25 #3_1 12	145	3133.25	800.279	1.1247
111229 ASER GCaMP 50mM 50-25 #3_1 12	146	3105.91	772.72	1.08597
111229 ASER GCaMP 50mM 50-25 #3_1 12	147	3123.83	785.499	1.10393
111229 ASER GCaMP 50mM 50-25 #3_1 12	148	3101.68	776.482	1.09126
111229 ASER GCaMP 50mM 50-25 #3_1 12	149	3047.92	724.268	1.01788
111229 ASER GCaMP 50mM 50-25 #3_1 12	150	3083.87	763.72	1.07332
111229 ASER GCaMP 50mM 50-25 #3_1 12	151	3072.33	753.303	1.05868
111229 ASER GCaMP 50mM 50-25 #3_1 12	152	3039.44	706.725	0.993223
111229 ASER GCaMP 50mM 50-25 #3_1 12	153	2995.57	678.474	0.953519
111229 ASER GCaMP 50mM 50-25 #3_1 12	154	3002.41	675.527	0.949376
111229 ASER GCaMP 50mM 50-25 #3_1 12	155	2983	661.631	0.929848
111229 ASER GCaMP 50mM 50-25 #3_1 12	156	2970.7	637.805	0.896364
111229 ASER GCaMP 50mM 50-25 #3_1 12	157	2968.35	643.871	0.904888
111229 ASER GCaMP 50mM 50-25 #3_1 12	158	2925.03	604.144	0.849056
111229 ASER GCaMP 50mM 50-25 #3_1 12	159	2907.79	594.143	0.835001
111229 ASER GCaMP 50mM 50-25 #3_1 12	160	2907.5	587.186	0.825224
111229 ASER GCaMP 50mM 50-25 #3_1 12	161	2905.35	567.725	0.797874
111229 ASER GCaMP 50mM 50-25 #3_1 12	162	2924.79	603.142	0.847648
111229 ASER GCaMP 50mM 50-25 #3_1 12	163	2917.88	580.819	0.816276
111229 ASER GCaMP 50mM 50-25 #3_1 12	164	2938.67	616.55	0.866492
111229 ASER GCaMP 50mM 50-25 #3_1 12	165	2907.91	579.096	0.813854
111229 ASER GCaMP 50mM 50-25 #3_1 12	166	2911.97	582.54	0.818694
111229 ASER GCaMP 50mM 50-25 #3_1 12	167	2930.29	592.917	0.833277
111229 ASER GCaMP 50mM 50-25 #3_1 12	168	2950.38	619.203	0.87022
111229 ASER GCaMP 50mM 50-25 #3_1 12	169	2932.34	616.215	0.866021
111229 ASER GCaMP 50mM 50-25 #3_1 12	170	2974	644.086	0.905191
111229 ASER GCaMP 50mM 50-25 #3_1 12	171	3019.25	680.643	0.956566
111229 ASER GCaMP 50mM 50-25 #3_1 12	172	3039.85	702.73	0.987607
111229 ASER GCaMP 50mM 50-25 #3_1 12	173	3056.04	714.418	1.00403
111229 ASER GCaMP 50mM 50-25 #3_1 12	174	3009.93	682.954	0.959815
111229 ASER GCaMP 50mM 50-25 #3_1 12	175	3018.26	699.474	0.983032
111229 ASER GCaMP 50mM 50-25 #3_1 12	176	2990.41	680.153	0.955879
111229 ASER GCaMP 50mM 50-25 #3_1 12	177	2980.58	654.36	0.919629
111229 ASER GCaMP 50mM 50-25 #3_1 12	178	3004.24	671.867	0.944234
111229 ASER GCaMP 50mM 50-25 #3_1 12	179	3016.31	689.034	0.968359
111229 ASER GCaMP 50mM 50-25 #3_1 12	180	2989.57	648.862	0.911903
111229 ASER GCaMP 50mM 50-25 #3_1 12	181	2976.34	638.541	0.897397
111229 ASER GCaMP 50mM 50-25 #3_1 12	182	2961	624.213	0.877261
111229 ASER GCaMP 50mM 50-25 #3_1 12	183	2942.93	614.851	0.864104
111229 ASER GCaMP 50mM 50-25 #3_1 12	184	2934.28	605.891	0.851511
111229 ASER GCaMP 50mM 50-25 #3_1 12	185	2938.45	596.273	0.837994
111229 ASER GCaMP 50mM 50-25 #3_1 12	186	2931.5	601.461	0.845285
111229 ASER GCaMP 50mM 50-25 #3_1 12	187	2912.59	579.098	0.813857
111229 ASER GCaMP 50mM 50-25 #3_1 12	188	2911.37	573.732	0.806315
111229 ASER GCaMP 50mM 50-25 #3_1 12	189	2898.85	560.475	0.787685
111229 ASER GCaMP 50mM 50-25 #3_1 12	190	2925.82	597.848	0.840209
111229 ASER GCaMP 50mM 50-25 #3_1 12	191	2948.53	618.344	0.869013
111229 ASER GCaMP 50mM 50-25 #3_1 12	192	2955.33	630.378	0.885926
111229 ASER GCaMP 50mM 50-25 #3_1 12	193	3006.41	689.125	0.968487
111229 ASER GCaMP 50mM 50-25 #3_1 12	194	3007.38	678.289	0.953258
111229 ASER GCaMP 50mM 50-25 #3_1 12	195	3042.42	706.949	0.993536
111229 ASER GCaMP 50mM 50-25 #3_1 12	196	3041.04	698.317	0.981406
111229 ASER GCaMP 50mM 50-25 #3_1 12	197	3035.46	716.478	1.00693
111229 ASER GCaMP 50mM 50-25 #3_1 12	198	3009.58	671.029	0.943055
111229 ASER GCaMP 50mM 50-25 #3_1 12	199	3002.35	670.05	0.94168
111229 ASER GCaMP 50mM 50-25 #3_1 12	200	2967.74	634.518	0.891743
111229 ASER GCaMP 50mM 50-25 #3_1 12	201	2952.13	623.107	0.875707
111229 ASER GCaMP 50mM 50-25 #3_1 12	202	2920.9	592.517	0.832716
111229 ASER GCaMP 50mM 50-25 #3_1 12	203	2896.44	573.595	0.806123
111229 ASER GCaMP 50mM 50-25 #3_1 12	204	2888.08	560.462	0.787666
111229 ASER GCaMP 50mM 50-25 #3_1 12	205	2880.03	544.474	0.765197
111229 ASER GCaMP 50mM 50-25 #3_1 12	206	2885.38	561.098	0.78856
111229 ASER GCaMP 50mM 50-25 #3_1 12	207	2899.38	585.653	0.82307
111229 ASER GCaMP 50mM 50-25 #3_1 12	208	2891.81	566.736	0.796483
111229 ASER GCaMP 50mM 50-25 #3_1 12	209	2905.7	579.562	0.814509
111229 ASER GCaMP 50mM 50-25 #3_1 12	210	2887.83	561.099	0.788562
111229 ASER GCaMP 50mM 50-25 #3_1 12	211	2908.15	570.536	0.801824
111229 ASER GCaMP 50mM 50-25 #3_1 12	212	2918.64	581.546	0.817297
111229 ASER GCaMP 50mM 50-25 #3_1 12	213	2917.59	586.759	0.824624
111229 ASER GCaMP 50mM 50-25 #3_1 12	214	2923.27	583.059	0.819423
111229 ASER GCaMP 50mM 50-25 #3_1 12	215	2910.84	573.961	0.806638
111229 ASER GCaMP 50mM 50-25 #3_1 12	216	2926.49	599.806	0.84296
111229 ASER GCaMP 50mM 50-25 #3_1 12	217	2921.92	608.438	0.855091
111229 ASER GCaMP 50mM 50-25 #3_1 12	218	2930.01	607.869	0.854291
111229 ASER GCaMP 50mM 50-25 #3_1 12	219	2923.62	593.461	0.834043
111229 ASER GCaMP 50mM 50-25 #3_1 12	220	2951.74	602.692	0.847015
111229 ASER GCaMP 50mM 50-25 #3_1 12	221	2941.85	613.626	0.862383
111229 ASER GCaMP 50mM 50-25 #3_1 12	222	2940.43	593.667	0.834332
111229 ASER GCaMP 50mM 50-25 #3_1 12	223	2933.93	603.05	0.847519
111229 ASER GCaMP 50mM 50-25 #3_1 12	224	2944.3	589.329	0.828235
111229 ASER GCaMP 50mM 50-25 #3_1 12	225	2956.53	606.338	0.852139
111229 ASER GCaMP 50mM 50-25 #3_1 12	226	2952.68	627.447	0.881805
111229 ASER GCaMP 50mM 50-25 #3_1 12	227	2946.71	614.848	0.8641
111229 ASER GCaMP 50mM 50-25 #3_1 12	228	2949.25	629.105	0.884136
111229 ASER GCaMP 50mM 50-25 #3_1 12	229	2972.83	628.603	0.88343
111229 ASER GCaMP 50mM 50-25 #3_1 12	230	2961.4	614.702	0.863894
111229 ASER GCaMP 50mM 50-25 #3_1 12	231	2962.12	625.477	0.879037
111229 ASER GCaMP 50mM 50-25 #3_1 12	232	2973.81	629.626	0.884868
111229 ASER GCaMP 50mM 50-25 #3_1 12	233	2967.47	642.59	0.903087
111229 ASER GCaMP 50mM 50-25 #3_1 12	234	2967.53	621.577	0.873557
111229 ASER GCaMP 50mM 50-25 #3_1 12	235	2978.63	637.72	0.896243
111229 ASER GCaMP 50mM 50-25 #3_1 12	236	2971.61	621.51	0.873462
111229 ASER GCaMP 50mM 50-25 #3_1 12	237	2980.27	643.691	0.904635
111229 ASER GCaMP 50mM 50-25 #3_1 12	238	2979.41	650.703	0.914489
111229 ASER GCaMP 50mM 50-25 #3_1 12	239	2981.69	640.045	0.899512
111229 ASER GCaMP 50mM 50-25 #3_1 12	240	2981.02	641.941	0.902175
111229 ASER GCaMP 50mM 50-25 #3_1 12	241	2991.03	653.502	0.918424
Image Name	Image Plane	Elapsed Time	Stage Label	Area	Average Intensity
111229 ASER GCaMP 50mM 50-25 #3_1 12	1	00:00:00	No Label	726	2325.89
111229 ASER GCaMP 50mM 50-25 #3_1 12	2	00:00:00.474000	No Label	726	2325.63
111229 ASER GCaMP 50mM 50-25 #3_1 12	3	00:00:01.010000	No Label	726	2311.5
111229 ASER GCaMP 50mM 50-25 #3_1 12	4	00:00:01.556000	No Label	726	2307.81
111229 ASER GCaMP 50mM 50-25 #3_1 12	5	00:00:02.094000	No Label	726	2314.37
111229 ASER GCaMP 50mM 50-25 #3_1 12	6	00:00:02.648000	No Label	726	2313.96
111229 ASER GCaMP 50mM 50-25 #3_1 12	7	00:00:03.192000	No Label	726	2313.77
111229 ASER GCaMP 50mM 50-25 #3_1 12	8	00:00:03.746000	No Label	726	2303.48
111229 ASER GCaMP 50mM 50-25 #3_1 12	9	00:00:04.275000	No Label	726	2309.79
111229 ASER GCaMP 50mM 50-25 #3_1 12	10	00:00:04.834000	No Label	726	2328.31
111229 ASER GCaMP 50mM 50-25 #3_1 12	11	00:00:05.371000	No Label	726	2316.82
111229 ASER GCaMP 50mM 50-25 #3_1 12	12	00:00:05.921000	No Label	726	2333.32
111229 ASER GCaMP 50mM 50-25 #3_1 12	13	00:00:06.474000	No Label	726	2330.14
111229 ASER GCaMP 50mM 50-25 #3_1 12	14	00:00:07.025000	No Label	726	2307.32
111229 ASER GCaMP 50mM 50-25 #3_1 12	15	00:00:07.557000	No Label	726	2307.03
111229 ASER GCaMP 50mM 50-25 #3_1 12	16	00:00:08.109000	No Label	726	2295.83
111229 ASER GCaMP 50mM 50-25 #3_1 12	17	00:00:08.655000	No Label	726	2312.82
111229 ASER GCaMP 50mM 50-25 #3_1 12	18	00:00:09.207000	No Label	726	2318.52
111229 ASER GCaMP 50mM 50-25 #3_1 12	19	00:00:09.751000	No Label	726	2330.07
111229 ASER GCaMP 50mM 50-25 #3_1 12	20	00:00:10.293000	No Label	726	2321.74
111229 ASER GCaMP 50mM 50-25 #3_1 12	21	00:00:10.834000	No Label	726	2323.58
111229 ASER GCaMP 50mM 50-25 #3_1 12	22	00:00:11.378000	No Label	726	2330
111229 ASER GCaMP 50mM 50-25 #3_1 12	23	00:00:11.930000	No Label	726	2321.35
111229 ASER GCaMP 50mM 50-25 #3_1 12	24	00:00:12.468000	No Label	726	2319.25
111229 ASER GCaMP 50mM 50-25 #3_1 12	25	00:00:13.024000	No Label	726	2318.63
111229 ASER GCaMP 50mM 50-25 #3_1 12	26	00:00:13.569000	No Label	726	2311.93
111229 ASER GCaMP 50mM 50-25 #3_1 12	27	00:00:14.117000	No Label	726	2292.44
111229 ASER GCaMP 50mM 50-25 #3_1 12	28	00:00:14.656000	No Label	726	2310.36
111229 ASER GCaMP 50mM 50-25 #3_1 12	29	00:00:15.210000	No Label	726	2308.38
111229 ASER GCaMP 50mM 50-25 #3_1 12	30	00:00:15.758000	No Label	726	2324.05
111229 ASER GCaMP 50mM 50-25 #3_1 12	31	00:00:16.302000	No Label	726	2322.82
111229 ASER GCaMP 50mM 50-25 #3_1 12	32	00:00:16.839000	No Label	726	2311.78
111229 ASER GCaMP 50mM 50-25 #3_1 12	33	00:00:17.386000	No Label	726	2338.97
111229 ASER GCaMP 50mM 50-25 #3_1 12	34	00:00:17.927000	No Label	726	2329.02
111229 ASER GCaMP 50mM 50-25 #3_1 12	35	00:00:18.476000	No Label	726	2322.1
111229 ASER GCaMP 50mM 50-25 #3_1 12	36	00:00:19.030000	No Label	726	2312.19
111229 ASER GCaMP 50mM 50-25 #3_1 12	37	00:00:19.569000	No Label	726	2316.9
111229 ASER GCaMP 50mM 50-25 #3_1 12	38	00:00:20.116000	No Label	726	2325.61
111229 ASER GCaMP 50mM 50-25 #3_1 12	39	00:00:20.662000	No Label	726	2327.42
111229 ASER GCaMP 50mM 50-25 #3_1 12	40	00:00:21.213000	No Label	726	2325.29
111229 ASER GCaMP 50mM 50-25 #3_1 12	41	00:00:21.752000	No Label	726	2316
111229 ASER GCaMP 50mM 50-25 #3_1 12	42	00:00:22.307000	No Label	726	2319.95
111229 ASER GCaMP 50mM 50-25 #3_1 12	43	00:00:22.856000	No Label	726	2321.17
111229 ASER GCaMP 50mM 50-25 #3_1 12	44	00:00:23.392000	No Label	726	2303.1
111229 ASER GCaMP 50mM 50-25 #3_1 12	45	00:00:23.956000	No Label	726	2303.72
111229 ASER GCaMP 50mM 50-25 #3_1 12	46	00:00:24.481000	No Label	726	2318.41
111229 ASER GCaMP 50mM 50-25 #3_1 12	47	00:00:25.033000	No Label	726	2325.75
111229 ASER GCaMP 50mM 50-25 #3_1 12	48	00:00:25.583000	No Label	726	2313.27
111229 ASER GCaMP 50mM 50-25 #3_1 12	49	00:00:26.124000	No Label	726	2324.76
111229 ASER GCaMP 50mM 50-25 #3_1 12	50	00:00:26.669000	No Label	726	2322.87
111229 ASER GCaMP 50mM 50-25 #3_1 12	51	00:00:27.219000	No Label	726	2315.42
111229 ASER GCaMP 50mM 50-25 #3_1 12	52	00:00:27.772000	No Label	726	2320.49
111229 ASER GCaMP 50mM 50-25 #3_1 12	53	00:00:28.312000	No Label	726	2306.63
111229 ASER GCaMP 50mM 50-25 #3_1 12	54	00:00:28.860000	No Label	726	2310.2
111229 ASER GCaMP 50mM 50-25 #3_1 12	55	00:00:29.408000	No Label	726	2307.05
111229 ASER GCaMP 50mM 50-25 #3_1 12	56	00:00:29.957000	No Label	726	2305.9
111229 ASER GCaMP 50mM 50-25 #3_1 12	57	00:00:30.494000	No Label	726	2321.33
111229 ASER GCaMP 50mM 50-25 #3_1 12	58	00:00:31.040000	No Label	726	2310.21
111229 ASER GCaMP 50mM 50-25 #3_1 12	59	00:00:31.773000	No Label	726	2304.82
111229 ASER GCaMP 50mM 50-25 #3_1 12	60	00:00:32.351000	No Label	726	2322.17
111229 ASER GCaMP 50mM 50-25 #3_1 12	61	00:00:32.892000	No Label	726	2316.72
111229 ASER GCaMP 50mM 50-25 #3_1 12	62	00:00:33.437000	No Label	726	2317.96
111229 ASER GCaMP 50mM 50-25 #3_1 12	63	00:00:33.988000	No Label	726	2320.11
111229 ASER GCaMP 50mM 50-25 #3_1 12	64	00:00:34.536000	No Label	726	2313.3
111229 ASER GCaMP 50mM 50-25 #3_1 12	65	00:00:35.077000	No Label	726	2315.77
111229 ASER GCaMP 50mM 50-25 #3_1 12	66	00:00:35.633000	No Label	726	2315.44
111229 ASER GCaMP 50mM 50-25 #3_1 12	67	00:00:36.178000	No Label	726	2323.72
111229 ASER GCaMP 50mM 50-25 #3_1 12	68	00:00:36.728000	No Label	726	2305.48
111229 ASER GCaMP 50mM 50-25 #3_1 12	69	00:00:37.260000	No Label	726	2305.84
111229 ASER GCaMP 50mM 50-25 #3_1 12	70	00:00:37.808000	No Label	726	2320.16
111229 ASER GCaMP 50mM 50-25 #3_1 12	71	00:00:38.353000	No Label	726	2329.46
111229 ASER GCaMP 50mM 50-25 #3_1 12	72	00:00:38.903000	No Label	726	2339.72
111229 ASER GCaMP 50mM 50-25 #3_1 12	73	00:00:39.445000	No Label	726	2324.36
111229 ASER GCaMP 50mM 50-25 #3_1 12	74	00:00:39.998000	No Label	726	2324.24
111229 ASER GCaMP 50mM 50-25 #3_1 12	75	00:00:40.545000	No Label	726	2311.42
111229 ASER GCaMP 50mM 50-25 #3_1 12	76	00:00:41.082000	No Label	726	2329.8
111229 ASER GCaMP 50mM 50-25 #3_1 12	77	00:00:41.634000	No Label	726	2325.56
111229 ASER GCaMP 50mM 50-25 #3_1 12	78	00:00:42.185000	No Label	726	2331.94
111229 ASER GCaMP 50mM 50-25 #3_1 12	79	00:00:42.737000	No Label	726	2318.64
111229 ASER GCaMP 50mM 50-25 #3_1 12	80	00:00:43.278000	No Label	726	2315.42
111229 ASER GCaMP 50mM 50-25 #3_1 12	81	00:00:43.806000	No Label	726	2313.31
111229 ASER GCaMP 50mM 50-25 #3_1 12	82	00:00:44.359000	No Label	726	2317.23
111229 ASER GCaMP 50mM 50-25 #3_1 12	83	00:00:44.921000	No Label	726	2296.06
111229 ASER GCaMP 50mM 50-25 #3_1 12	84	00:00:45.458000	No Label	726	2319.78
111229 ASER GCaMP 50mM 50-25 #3_1 12	85	00:00:46.015000	No Label	726	2318.1
111229 ASER GCaMP 50mM 50-25 #3_1 12	86	00:00:46.545000	No Label	726	2307.92
111229 ASER GCaMP 50mM 50-25 #3_1 12	87	00:00:47.091000	No Label	726	2312.86
111229 ASER GCaMP 50mM 50-25 #3_1 12	88	00:00:47.663000	No Label	726	2313.4
111229 ASER GCaMP 50mM 50-25 #3_1 12	89	00:00:48.148000	No Label	726	2298.06
111229 ASER GCaMP 50mM 50-25 #3_1 12	90	00:00:48.735000	No Label	726	2326.3
111229 ASER GCaMP 50mM 50-25 #3_1 12	91	00:00:49.278000	No Label	726	2315.05
111229 ASER GCaMP 50mM 50-25 #3_1 12	92	00:00:49.843000	No Label	726	2315.16
111229 ASER GCaMP 50mM 50-25 #3_1 12	93	00:00:50.371000	No Label	726	2304.09
111229 ASER GCaMP 50mM 50-25 #3_1 12	94	00:00:50.909000	No Label	726	2312.52
111229 ASER GCaMP 50mM 50-25 #3_1 12	95	00:00:51.462000	No Label	726	2298.24
111229 ASER GCaMP 50mM 50-25 #3_1 12	96	00:00:52.022000	No Label	726	2324.64
111229 ASER GCaMP 50mM 50-25 #3_1 12	97	00:00:52.554000	No Label	726	2324.25
111229 ASER GCaMP 50mM 50-25 #3_1 12	98	00:00:53.097000	No Label	726	2294.15
111229 ASER GCaMP 50mM 50-25 #3_1 12	99	00:00:53.646000	No Label	726	2308.89
111229 ASER GCaMP 50mM 50-25 #3_1 12	100	00:00:54.198000	No Label	726	2326.32
111229 ASER GCaMP 50mM 50-25 #3_1 12	101	00:00:54.762000	No Label	726	2316.53
111229 ASER GCaMP 50mM 50-25 #3_1 12	102	00:00:55.243000	No Label	726	2331.43
111229 ASER GCaMP 50mM 50-25 #3_1 12	103	00:00:55.826000	No Label	726	2317.62
111229 ASER GCaMP 50mM 50-25 #3_1 12	104	00:00:56.376000	No Label	726	2324.9
111229 ASER GCaMP 50mM 50-25 #3_1 12	105	00:00:56.916000	No Label	726	2316.47
111229 ASER GCaMP 50mM 50-25 #3_1 12	106	00:00:57.471000	No Label	726	2342.65
111229 ASER GCaMP 50mM 50-25 #3_1 12	107	00:00:58.018000	No Label	726	2334.56
111229 ASER GCaMP 50mM 50-25 #3_1 12	108	00:00:58.564000	No Label	726	2323.53
111229 ASER GCaMP 50mM 50-25 #3_1 12	109	00:00:59.109000	No Label	726	2313.28
111229 ASER GCaMP 50mM 50-25 #3_1 12	110	00:00:59.649000	No Label	726	2301.74
111229 ASER GCaMP 50mM 50-25 #3_1 12	111	00:01:00.204000	No Label	726	2317.17
111229 ASER GCaMP 50mM 50-25 #3_1 12	112	00:01:00.744000	No Label	726	2308.77
111229 ASER GCaMP 50mM 50-25 #3_1 12	113	00:01:01.299000	No Label	726	2312.54
111229 ASER GCaMP 50mM 50-25 #3_1 12	114	00:01:01.844000	No Label	726	2315.57
111229 ASER GCaMP 50mM 50-25 #3_1 12	115	00:01:02.375000	No Label	726	2316.62
111229 ASER GCaMP 50mM 50-25 #3_1 12	116	00:01:02.929000	No Label	726	2300.61
111229 ASER GCaMP 50mM 50-25 #3_1 12	117	00:01:03.480000	No Label	726	2307.56
111229 ASER GCaMP 50mM 50-25 #3_1 12	118	00:01:04.026000	No Label	726	2307.92
111229 ASER GCaMP 50mM 50-25 #3_1 12	119	00:01:04.573000	No Label	726	2332.47
111229 ASER GCaMP 50mM 50-25 #3_1 12	120	00:01:05.125000	No Label	726	2311.2
111229 ASER GCaMP 50mM 50-25 #3_1 12	121	00:01:05.664000	No Label	726	2307.03
111229 ASER GCaMP 50mM 50-25 #3_1 12	122	00:01:06.209000	No Label	726	2334.63
111229 ASER GCaMP 50mM 50-25 #3_1 12	123	00:01:06.746000	No Label	726	2334.44
111229 ASER GCaMP 50mM 50-25 #3_1 12	124	00:01:07.290000	No Label	726	2342.44
111229 ASER GCaMP 50mM 50-25 #3_1 12	125	00:01:07.837000	No Label	726	2331.29
111229 ASER GCaMP 50mM 50-25 #3_1 12	126	00:01:08.383000	No Label	726	2336.36
111229 ASER GCaMP 50mM 50-25 #3_1 12	127	00:01:08.935000	No Label	726	2337.12
111229 ASER GCaMP 50mM 50-25 #3_1 12	128	00:01:09.478000	No Label	726	2336.21
111229 ASER GCaMP 50mM 50-25 #3_1 12	129	00:01:10.020000	No Label	726	2332.14
111229 ASER GCaMP 50mM 50-25 #3_1 12	130	00:01:10.571000	No Label	726	2344.96
111229 ASER GCaMP 50mM 50-25 #3_1 12	131	00:01:11.113000	No Label	726	2326.06
111229 ASER GCaMP 50mM 50-25 #3_1 12	132	00:01:11.657000	No Label	726	2317.26
111229 ASER GCaMP 50mM 50-25 #3_1 12	133	00:01:12.217000	No Label	726	2329.03
111229 ASER GCaMP 50mM 50-25 #3_1 12	134	00:01:12.753000	No Label	726	2334.48
111229 ASER GCaMP 50mM 50-25 #3_1 12	135	00:01:13.304000	No Label	726	2328.27
111229 ASER GCaMP 50mM 50-25 #3_1 12	136	00:01:13.845000	No Label	726	2317.75
111229 ASER GCaMP 50mM 50-25 #3_1 12	137	00:01:14.396000	No Label	726	2316.06
111229 ASER GCaMP 50mM 50-25 #3_1 12	138	00:01:14.942000	No Label	726	2329.17
111229 ASER GCaMP 50mM 50-25 #3_1 12	139	00:01:15.487000	No Label	726	2340.01
111229 ASER GCaMP 50mM 50-25 #3_1 12	140	00:01:16.029000	No Label	726	2324.9
111229 ASER GCaMP 50mM 50-25 #3_1 12	141	00:01:16.574000	No Label	726	2337.48
111229 ASER GCaMP 50mM 50-25 #3_1 12	142	00:01:17.118000	No Label	726	2340.56
111229 ASER GCaMP 50mM 50-25 #3_1 12	143	00:01:17.670000	No Label	726	2331.31
111229 ASER GCaMP 50mM 50-25 #3_1 12	144	00:01:18.214000	No Label	726	2322.04
111229 ASER GCaMP 50mM 50-25 #3_1 12	145	00:01:18.764000	No Label	726	2332.98
111229 ASER GCaMP 50mM 50-25 #3_1 12	146	00:01:19.307000	No Label	726	2333.19
111229 ASER GCaMP 50mM 50-25 #3_1 12	147	00:01:19.853000	No Label	726	2338.33
111229 ASER GCaMP 50mM 50-25 #3_1 12	148	00:01:20.398000	No Label	726	2325.19
111229 ASER GCaMP 50mM 50-25 #3_1 12	149	00:01:20.945000	No Label	726	2323.65
111229 ASER GCaMP 50mM 50-25 #3_1 12	150	00:01:21.494000	No Label	726	2320.15
111229 ASER GCaMP 50mM 50-25 #3_1 12	151	00:01:22.038000	No Label	726	2319.02
111229 ASER GCaMP 50mM 50-25 #3_1 12	152	00:01:22.583000	No Label	726	2332.71
111229 ASER GCaMP 50mM 50-25 #3_1 12	153	00:01:23.127000	No Label	726	2317.1
111229 ASER GCaMP 50mM 50-25 #3_1 12	154	00:01:23.674000	No Label	726	2326.88
111229 ASER GCaMP 50mM 50-25 #3_1 12	155	00:01:24.223000	No Label	726	2321.37
111229 ASER GCaMP 50mM 50-25 #3_1 12	156	00:01:24.765000	No Label	726	2332.9
111229 ASER GCaMP 50mM 50-25 #3_1 12	157	00:01:25.320000	No Label	726	2324.48
111229 ASER GCaMP 50mM 50-25 #3_1 12	158	00:01:25.854000	No Label	726	2320.88
111229 ASER GCaMP 50mM 50-25 #3_1 12	159	00:01:26.398000	No Label	726	2313.65
111229 ASER GCaMP 50mM 50-25 #3_1 12	160	00:01:26.950000	No Label	726	2320.31
111229 ASER GCaMP 50mM 50-25 #3_1 12	161	00:01:27.491000	No Label	726	2337.63
111229 ASER GCaMP 50mM 50-25 #3_1 12	162	00:01:28.039000	No Label	726	2321.65
111229 ASER GCaMP 50mM 50-25 #3_1 12	163	00:01:28.583000	No Label	726	2337.06
111229 ASER GCaMP 50mM 50-25 #3_1 12	164	00:01:29.130000	No Label	726	2322.12
111229 ASER GCaMP 50mM 50-25 #3_1 12	165	00:01:29.682000	No Label	726	2328.81
111229 ASER GCaMP 50mM 50-25 #3_1 12	166	00:01:30.224000	No Label	726	2329.43
111229 ASER GCaMP 50mM 50-25 #3_1 12	167	00:01:30.775000	No Label	726	2337.38
111229 ASER GCaMP 50mM 50-25 #3_1 12	168	00:01:31.316000	No Label	726	2331.17
111229 ASER GCaMP 50mM 50-25 #3_1 12	169	00:01:31.859000	No Label	726	2316.13
111229 ASER GCaMP 50mM 50-25 #3_1 12	170	00:01:32.405000	No Label	726	2329.91
111229 ASER GCaMP 50mM 50-25 #3_1 12	171	00:01:32.959000	No Label	726	2338.61
111229 ASER GCaMP 50mM 50-25 #3_1 12	172	00:01:33.507000	No Label	726	2337.12
111229 ASER GCaMP 50mM 50-25 #3_1 12	173	00:01:34.040000	No Label	726	2341.62
111229 ASER GCaMP 50mM 50-25 #3_1 12	174	00:01:34.611000	No Label	726	2326.98
111229 ASER GCaMP 50mM 50-25 #3_1 12	175	00:01:35.148000	No Label	726	2318.78
111229 ASER GCaMP 50mM 50-25 #3_1 12	176	00:01:35.689000	No Label	726	2310.25
111229 ASER GCaMP 50mM 50-25 #3_1 12	177	00:01:36.233000	No Label	726	2326.22
111229 ASER GCaMP 50mM 50-25 #3_1 12	178	00:01:36.784000	No Label	726	2332.37
111229 ASER GCaMP 50mM 50-25 #3_1 12	179	00:01:37.320000	No Label	726	2327.28
111229 ASER GCaMP 50mM 50-25 #3_1 12	180	00:01:37.872000	No Label	726	2340.7
111229 ASER GCaMP 50mM 50-25 #3_1 12	181	00:01:38.420000	No Label	726	2337.8
111229 ASER GCaMP 50mM 50-25 #3_1 12	182	00:01:38.960000	No Label	726	2336.79
111229 ASER GCaMP 50mM 50-25 #3_1 12	183	00:01:39.508000	No Label	726	2328.08
111229 ASER GCaMP 50mM 50-25 #3_1 12	184	00:01:40.050000	No Label	726	2328.39
111229 ASER GCaMP 50mM 50-25 #3_1 12	185	00:01:40.605000	No Label	726	2342.18
111229 ASER GCaMP 50mM 50-25 #3_1 12	186	00:01:41.148000	No Label	726	2330.04
111229 ASER GCaMP 50mM 50-25 #3_1 12	187	00:01:41.693000	No Label	726	2333.49
111229 ASER GCaMP 50mM 50-25 #3_1 12	188	00:01:42.241000	No Label	726	2337.64
111229 ASER GCaMP 50mM 50-25 #3_1 12	189	00:01:42.788000	No Label	726	2338.37
111229 ASER GCaMP 50mM 50-25 #3_1 12	190	00:01:43.335000	No Label	726	2327.97
111229 ASER GCaMP 50mM 50-25 #3_1 12	191	00:01:43.879000	No Label	726	2330.18
111229 ASER GCaMP 50mM 50-25 #3_1 12	192	00:01:44.439000	No Label	726	2324.95
111229 ASER GCaMP 50mM 50-25 #3_1 12	193	00:01:44.971000	No Label	726	2317.29
111229 ASER GCaMP 50mM 50-25 #3_1 12	194	00:01:45.508000	No Label	726	2329.09
111229 ASER GCaMP 50mM 50-25 #3_1 12	195	00:01:46.064000	No Label	726	2335.47
111229 ASER GCaMP 50mM 50-25 #3_1 12	196	00:01:46.603000	No Label	726	2342.72
111229 ASER GCaMP 50mM 50-25 #3_1 12	197	00:01:47.160000	No Label	726	2318.99
111229 ASER GCaMP 50mM 50-25 #3_1 12	198	00:01:47.697000	No Label	726	2338.55
111229 ASER GCaMP 50mM 50-25 #3_1 12	199	00:01:48.251000	No Label	726	2332.3
111229 ASER GCaMP 50mM 50-25 #3_1 12	200	00:01:48.800000	No Label	726	2333.22
111229 ASER GCaMP 50mM 50-25 #3_1 12	201	00:01:49.358000	No Label	726	2329.02
111229 ASER GCaMP 50mM 50-25 #3_1 12	202	00:01:49.890000	No Label	726	2328.38
111229 ASER GCaMP 50mM 50-25 #3_1 12	203	00:01:50.426000	No Label	726	2322.84
111229 ASER GCaMP 50mM 50-25 #3_1 12	204	00:01:50.967000	No Label	726	2327.62
111229 ASER GCaMP 50mM 50-25 #3_1 12	205	00:01:51.514000	No Label	726	2335.55
111229 ASER GCaMP 50mM 50-25 #3_1 12	206	00:01:52.066000	No Label	726	2324.29
111229 ASER GCaMP 50mM 50-25 #3_1 12	207	00:01:52.607000	No Label	726	2313.73
111229 ASER GCaMP 50mM 50-25 #3_1 12	208	00:01:53.175000	No Label	726	2325.08
111229 ASER GCaMP 50mM 50-25 #3_1 12	209	00:01:53.700000	No Label	726	2326.13
111229 ASER GCaMP 50mM 50-25 #3_1 12	210	00:01:54.258000	No Label	726	2326.73
111229 ASER GCaMP 50mM 50-25 #3_1 12	211	00:01:54.798000	No Label	726	2337.62
111229 ASER GCaMP 50mM 50-25 #3_1 12	212	00:01:55.349000	No Label	726	2337.1
111229 ASER GCaMP 50mM 50-25 #3_1 12	213	00:01:55.890000	No Label	726	2330.83
111229 ASER GCaMP 50mM 50-25 #3_1 12	214	00:01:56.431000	No Label	726	2340.21
111229 ASER GCaMP 50mM 50-25 #3_1 12	215	00:01:56.976000	No Label	726	2336.88
111229 ASER GCaMP 50mM 50-25 #3_1 12	216	00:01:57.526000	No Label	726	2326.68
111229 ASER GCaMP 50mM 50-25 #3_1 12	217	00:01:58.078000	No Label	726	2313.49
111229 ASER GCaMP 50mM 50-25 #3_1 12	218	00:01:58.626000	No Label	726	2322.14
111229 ASER GCaMP 50mM 50-25 #3_1 12	219	00:01:59.167000	No Label	726	2330.16
111229 ASER GCaMP 50mM 50-25 #3_1 12	220	00:01:59.711000	No Label	726	2349.05
111229 ASER GCaMP 50mM 50-25 #3_1 12	221	00:02:00.258000	No Label	726	2328.22
111229 ASER GCaMP 50mM 50-25 #3_1 12	222	00:02:00.802000	No Label	726	2346.77
111229 ASER GCaMP 50mM 50-25 #3_1 12	223	00:02:01.348000	No Label	726	2330.88
111229 ASER GCaMP 50mM 50-25 #3_1 12	224	00:02:01.886000	No Label	726	2354.97
111229 ASER GCaMP 50mM 50-25 #3_1 12	225	00:02:02.438000	No Label	726	2350.19
111229 ASER GCaMP 50mM 50-25 #3_1 12	226	00:02:02.985000	No Label	726	2325.24
111229 ASER GCaMP 50mM 50-25 #3_1 12	227	00:02:03.538000	No Label	726	2331.86
111229 ASER GCaMP 50mM 50-25 #3_1 12	228	00:02:04.082000	No Label	726	2320.14
111229 ASER GCaMP 50mM 50-25 #3_1 12	229	00:02:04.624000	No Label	726	2344.23
111229 ASER GCaMP 50mM 50-25 #3_1 12	230	00:02:05.167000	No Label	726	2346.7
111229 ASER GCaMP 50mM 50-25 #3_1 12	231	00:02:05.719000	No Label	726	2336.64
111229 ASER GCaMP 50mM 50-25 #3_1 12	232	00:02:06.257000	No Label	726	2344.19
111229 ASER GCaMP 50mM 50-25 #3_1 12	233	00:02:06.777000	No Label	726	2324.88
111229 ASER GCaMP 50mM 50-25 #3_1 12	234	00:02:07.358000	No Label	726	2345.95
111229 ASER GCaMP 50mM 50-25 #3_1 12	235	00:02:07.895000	No Label	726	2340.91
111229 ASER GCaMP 50mM 50-25 #3_1 12	236	00:02:08.445000	No Label	726	2350.1
111229 ASER GCaMP 50mM 50-25 #3_1 12	237	00:02:08.997000	No Label	726	2336.58
111229 ASER GCaMP 50mM 50-25 #3_1 12	238	00:02:09.536000	No Label	726	2328.71
111229 ASER GCaMP 50mM 50-25 #3_1 12	239	00:02:10.085000	No Label	726	2341.65
111229 ASER GCaMP 50mM 50-25 #3_1 12	240	00:02:10.631000	No Label	726	2339.08
111229 ASER GCaMP 50mM 50-25 #3_1 12	241	00:02:11.180000	No Label	726	2337.52
