# Supplementary material for: Molecular encoding and synaptic decoding of context during salt chemotaxis in C. elegans
Source: Nat Commun. 2022 May 27;13:2928. doi: 10.1038/s41467-022-30279-7 (PMC9142520; doi:10.1038/s41467-022-30279-7)
Supplement: Supplementary file 7 — Source Data [file 41467_2022_30279_MOESM7_ESM.zip › Source Data/Imaging/Fig.1/GCaMP2_nj3/111229 ASER GCaMP 50mM 50-25 #4_1 12.xlsx]

## Sheet: Sheet1
Image Name	Image Plane	Avgerage Intensity
111229 ASER GCaMP 50mM 50-25 #4_1 12	1	2730.88	374.502	1.03448
111229 ASER GCaMP 50mM 50-25 #4_1 12	2	2725.31	373.749	1.0324
111229 ASER GCaMP 50mM 50-25 #4_1 12	3	2721.03	371.549	1.02632
111229 ASER GCaMP 50mM 50-25 #4_1 12	4	2711.83	356.446	0.984603
111229 ASER GCaMP 50mM 50-25 #4_1 12	5	2716.43	361.942	0.999783
111229 ASER GCaMP 50mM 50-25 #4_1 12	6	2723.79	361.445	0.998411
111229 ASER GCaMP 50mM 50-25 #4_1 12	7	2724.32	377.819	1.04364
111229 ASER GCaMP 50mM 50-25 #4_1 12	8	2718	373.422	1.03149
111229 ASER GCaMP 50mM 50-25 #4_1 12	9	2715.03	365.158	1.00867	362.02
111229 ASER GCaMP 50mM 50-25 #4_1 12	10	2708.18	356.068	0.983559
111229 ASER GCaMP 50mM 50-25 #4_1 12	11	2718.77	360.777	0.996566
111229 ASER GCaMP 50mM 50-25 #4_1 12	12	2721.9	371.257	1.02551
111229 ASER GCaMP 50mM 50-25 #4_1 12	13	2716.83	366.296	1.01181
111229 ASER GCaMP 50mM 50-25 #4_1 12	14	2712.54	357.605	0.987805
111229 ASER GCaMP 50mM 50-25 #4_1 12	15	2721.58	376.336	1.03954
111229 ASER GCaMP 50mM 50-25 #4_1 12	16	2716.81	365.07	1.00842
111229 ASER GCaMP 50mM 50-25 #4_1 12	17	2710.13	365.044	1.00835
111229 ASER GCaMP 50mM 50-25 #4_1 12	18	2709.29	365.167	1.00869
111229 ASER GCaMP 50mM 50-25 #4_1 12	19	2719.86	373.338	1.03126
111229 ASER GCaMP 50mM 50-25 #4_1 12	20	2715.99	367.899	1.01624
111229 ASER GCaMP 50mM 50-25 #4_1 12	21	2715.55	360.518	0.995849
111229 ASER GCaMP 50mM 50-25 #4_1 12	22	2703.07	361.4	0.998288
111229 ASER GCaMP 50mM 50-25 #4_1 12	23	2715.73	343.829	0.949751
111229 ASER GCaMP 50mM 50-25 #4_1 12	24	2709.21	359.698	0.993584
111229 ASER GCaMP 50mM 50-25 #4_1 12	25	2712.9	367.814	1.016
111229 ASER GCaMP 50mM 50-25 #4_1 12	26	2706.03	338.29	0.934451
111229 ASER GCaMP 50mM 50-25 #4_1 12	27	2704.9	363.154	1.00313
111229 ASER GCaMP 50mM 50-25 #4_1 12	28	2706.02	355.687	0.982507
111229 ASER GCaMP 50mM 50-25 #4_1 12	29	2692.74	350.771	0.968926
111229 ASER GCaMP 50mM 50-25 #4_1 12	30	2703.96	339.306	0.937257
111229 ASER GCaMP 50mM 50-25 #4_1 12	31	2702.93	352.141	0.972711
111229 ASER GCaMP 50mM 50-25 #4_1 12	32	2701.63	361.841	0.999505
111229 ASER GCaMP 50mM 50-25 #4_1 12	33	2685.88	353.818	0.977342
111229 ASER GCaMP 50mM 50-25 #4_1 12	34	2703.81	357.561	0.987681
111229 ASER GCaMP 50mM 50-25 #4_1 12	35	2692.41	349.852	0.966388
111229 ASER GCaMP 50mM 50-25 #4_1 12	36	2693.87	337.867	0.933283
111229 ASER GCaMP 50mM 50-25 #4_1 12	37	2690.68	350.733	0.968822
111229 ASER GCaMP 50mM 50-25 #4_1 12	38	2699.95	344.909	0.952733
111229 ASER GCaMP 50mM 50-25 #4_1 12	39	2688.55	346.38	0.956796
111229 ASER GCaMP 50mM 50-25 #4_1 12	40	2698.62	357.022	0.986193
111229 ASER GCaMP 50mM 50-25 #4_1 12	41	2696.97	349.584	0.965647
111229 ASER GCaMP 50mM 50-25 #4_1 12	42	2700.59	348.324	0.962168
111229 ASER GCaMP 50mM 50-25 #4_1 12	43	2696.42	355.265	0.98134
111229 ASER GCaMP 50mM 50-25 #4_1 12	44	2688.4	352.778	0.974471
111229 ASER GCaMP 50mM 50-25 #4_1 12	45	2688.82	351.776	0.971702
111229 ASER GCaMP 50mM 50-25 #4_1 12	46	2701.85	353.576	0.976674
111229 ASER GCaMP 50mM 50-25 #4_1 12	47	2699.43	351.199	0.97011
111229 ASER GCaMP 50mM 50-25 #4_1 12	48	2702.8	350.987	0.969524
111229 ASER GCaMP 50mM 50-25 #4_1 12	49	2697.11	358.294	0.989706
111229 ASER GCaMP 50mM 50-25 #4_1 12	50	2703.54	353.681	0.976966
111229 ASER GCaMP 50mM 50-25 #4_1 12	51	2709.07	366.169	1.01146
111229 ASER GCaMP 50mM 50-25 #4_1 12	52	2710.96	373.719	1.03232
111229 ASER GCaMP 50mM 50-25 #4_1 12	53	2701.08	354.756	0.979935
111229 ASER GCaMP 50mM 50-25 #4_1 12	54	2705.45	372.932	1.03014
111229 ASER GCaMP 50mM 50-25 #4_1 12	55	2704.79	355.575	0.982196
111229 ASER GCaMP 50mM 50-25 #4_1 12	56	2705.44	362.704	1.00189
111229 ASER GCaMP 50mM 50-25 #4_1 12	57	2701.71	356.039	0.983479
111229 ASER GCaMP 50mM 50-25 #4_1 12	58	2709.54	365.203	1.00879
111229 ASER GCaMP 50mM 50-25 #4_1 12	59	2693.69	348.096	0.961537
111229 ASER GCaMP 50mM 50-25 #4_1 12	60	2700.73	352.527	0.973776
111229 ASER GCaMP 50mM 50-25 #4_1 12	61	2699.71	349.591	0.965667
111229 ASER GCaMP 50mM 50-25 #4_1 12	62	2699.22	356.322	0.984259
111229 ASER GCaMP 50mM 50-25 #4_1 12	63	2689	360.332	0.995336
111229 ASER GCaMP 50mM 50-25 #4_1 12	64	2694.56	345.181	0.953485
111229 ASER GCaMP 50mM 50-25 #4_1 12	65	2709.09	355.355	0.981589
111229 ASER GCaMP 50mM 50-25 #4_1 12	66	2694.74	349.737	0.966069
111229 ASER GCaMP 50mM 50-25 #4_1 12	67	2708.64	355.862	0.98299
111229 ASER GCaMP 50mM 50-25 #4_1 12	68	2707.84	367.985	1.01648
111229 ASER GCaMP 50mM 50-25 #4_1 12	69	2705.07	372.477	1.02888
111229 ASER GCaMP 50mM 50-25 #4_1 12	70	2699.57	352.098	0.972593
111229 ASER GCaMP 50mM 50-25 #4_1 12	71	2702.02	356.141	0.98376
111229 ASER GCaMP 50mM 50-25 #4_1 12	72	2717.42	375.222	1.03647
111229 ASER GCaMP 50mM 50-25 #4_1 12	73	2708.83	359.797	0.993859
111229 ASER GCaMP 50mM 50-25 #4_1 12	74	2703.8	365.927	1.01079
111229 ASER GCaMP 50mM 50-25 #4_1 12	75	2706.81	352.392	0.973403
111229 ASER GCaMP 50mM 50-25 #4_1 12	76	2701.62	356.384	0.984432
111229 ASER GCaMP 50mM 50-25 #4_1 12	77	2696.11	369.546	1.02079
111229 ASER GCaMP 50mM 50-25 #4_1 12	78	2704.79	354.158	0.978283
111229 ASER GCaMP 50mM 50-25 #4_1 12	79	2696.99	352.421	0.973485
111229 ASER GCaMP 50mM 50-25 #4_1 12	80	2691.93	344.137	0.9506
111229 ASER GCaMP 50mM 50-25 #4_1 12	81	2698.21	353.099	0.975357
111229 ASER GCaMP 50mM 50-25 #4_1 12	82	2708.77	356.454	0.984623
111229 ASER GCaMP 50mM 50-25 #4_1 12	83	2696.67	363.246	1.00339
111229 ASER GCaMP 50mM 50-25 #4_1 12	84	2692.57	353.042	0.975198
111229 ASER GCaMP 50mM 50-25 #4_1 12	85	2705.38	367.554	1.01529
111229 ASER GCaMP 50mM 50-25 #4_1 12	86	2698.74	350.089	0.967041
111229 ASER GCaMP 50mM 50-25 #4_1 12	87	2701.1	351.442	0.970779
111229 ASER GCaMP 50mM 50-25 #4_1 12	88	2702.91	350.573	0.968378
111229 ASER GCaMP 50mM 50-25 #4_1 12	89	2699.58	359.453	0.992908
111229 ASER GCaMP 50mM 50-25 #4_1 12	90	2693.92	345.622	0.954703
111229 ASER GCaMP 50mM 50-25 #4_1 12	91	2700.97	358.025	0.988965
111229 ASER GCaMP 50mM 50-25 #4_1 12	92	2707.67	353.503	0.976474
111229 ASER GCaMP 50mM 50-25 #4_1 12	93	2692.12	332.895	0.919549
111229 ASER GCaMP 50mM 50-25 #4_1 12	94	2705.52	362.905	1.00245
111229 ASER GCaMP 50mM 50-25 #4_1 12	95	2697.27	351.97	0.972239
111229 ASER GCaMP 50mM 50-25 #4_1 12	96	2702.93	365.864	1.01062
111229 ASER GCaMP 50mM 50-25 #4_1 12	97	2691.25	338.89	0.936108
111229 ASER GCaMP 50mM 50-25 #4_1 12	98	2697.22	349.303	0.964872
111229 ASER GCaMP 50mM 50-25 #4_1 12	99	2700	351.879	0.971986
111229 ASER GCaMP 50mM 50-25 #4_1 12	100	2706.05	358.293	0.989705
111229 ASER GCaMP 50mM 50-25 #4_1 12	101	2706.81	370.891	1.0245
111229 ASER GCaMP 50mM 50-25 #4_1 12	102	2783.18	421.41	1.16405
111229 ASER GCaMP 50mM 50-25 #4_1 12	103	2858.51	519.236	1.43427
111229 ASER GCaMP 50mM 50-25 #4_1 12	104	2914.25	550.818	1.52151
111229 ASER GCaMP 50mM 50-25 #4_1 12	105	2942.38	595.587	1.64518
111229 ASER GCaMP 50mM 50-25 #4_1 12	106	2976.01	615.185	1.69931
111229 ASER GCaMP 50mM 50-25 #4_1 12	107	2979.83	625.879	1.72885
111229 ASER GCaMP 50mM 50-25 #4_1 12	108	2973.82	618.641	1.70886
111229 ASER GCaMP 50mM 50-25 #4_1 12	109	2982.89	631.971	1.74568
111229 ASER GCaMP 50mM 50-25 #4_1 12	110	3016.92	664.109	1.83445
111229 ASER GCaMP 50mM 50-25 #4_1 12	111	3030.78	667.623	1.84416
111229 ASER GCaMP 50mM 50-25 #4_1 12	112	3052.34	707.344	1.95388
111229 ASER GCaMP 50mM 50-25 #4_1 12	113	3061.85	707.8	1.95514
111229 ASER GCaMP 50mM 50-25 #4_1 12	114	3042.33	706.221	1.95078
111229 ASER GCaMP 50mM 50-25 #4_1 12	115	3028.99	690.273	1.90672
111229 ASER GCaMP 50mM 50-25 #4_1 12	116	3040.54	692.632	1.91324
111229 ASER GCaMP 50mM 50-25 #4_1 12	117	3042.45	693.881	1.91669
111229 ASER GCaMP 50mM 50-25 #4_1 12	118	3063.79	724.037	1.99999
111229 ASER GCaMP 50mM 50-25 #4_1 12	119	3050.1	702.951	1.94174
111229 ASER GCaMP 50mM 50-25 #4_1 12	120	3047.48	686.988	1.89765
111229 ASER GCaMP 50mM 50-25 #4_1 12	121	3027.48	690.018	1.90602
111229 ASER GCaMP 50mM 50-25 #4_1 12	122	3035.3	687.885	1.90013
111229 ASER GCaMP 50mM 50-25 #4_1 12	123	3029.98	676.131	1.86766
111229 ASER GCaMP 50mM 50-25 #4_1 12	124	3007.69	654.582	1.80814
111229 ASER GCaMP 50mM 50-25 #4_1 12	125	2996.01	639.79	1.76728
111229 ASER GCaMP 50mM 50-25 #4_1 12	126	2959.01	615.348	1.69976
111229 ASER GCaMP 50mM 50-25 #4_1 12	127	2955.78	606.213	1.67453
111229 ASER GCaMP 50mM 50-25 #4_1 12	128	2962.06	617.611	1.70601
111229 ASER GCaMP 50mM 50-25 #4_1 12	129	2942.33	590.118	1.63007
111229 ASER GCaMP 50mM 50-25 #4_1 12	130	2952.91	587.45	1.6227
111229 ASER GCaMP 50mM 50-25 #4_1 12	131	2947.21	604.542	1.66991
111229 ASER GCaMP 50mM 50-25 #4_1 12	132	2927.24	574.16	1.58599
111229 ASER GCaMP 50mM 50-25 #4_1 12	133	2931.5	580.351	1.60309
111229 ASER GCaMP 50mM 50-25 #4_1 12	134	2927.19	581.998	1.60764
111229 ASER GCaMP 50mM 50-25 #4_1 12	135	2928.87	581.2	1.60543
111229 ASER GCaMP 50mM 50-25 #4_1 12	136	2907.36	550.635	1.521
111229 ASER GCaMP 50mM 50-25 #4_1 12	137	2892.58	552.501	1.52616
111229 ASER GCaMP 50mM 50-25 #4_1 12	138	2884.93	546.644	1.50998
111229 ASER GCaMP 50mM 50-25 #4_1 12	139	2882	539.695	1.49079
111229 ASER GCaMP 50mM 50-25 #4_1 12	140	2866.48	505.726	1.39696
111229 ASER GCaMP 50mM 50-25 #4_1 12	141	2860.71	507.425	1.40165
111229 ASER GCaMP 50mM 50-25 #4_1 12	142	2836.04	487.194	1.34576
111229 ASER GCaMP 50mM 50-25 #4_1 12	143	2847.84	511.799	1.41373
111229 ASER GCaMP 50mM 50-25 #4_1 12	144	2840.7	488.374	1.34903
111229 ASER GCaMP 50mM 50-25 #4_1 12	145	2848.69	487.598	1.34688
111229 ASER GCaMP 50mM 50-25 #4_1 12	146	2828.91	484.302	1.33778
111229 ASER GCaMP 50mM 50-25 #4_1 12	147	2833.65	495.64	1.36909
111229 ASER GCaMP 50mM 50-25 #4_1 12	148	2834.28	484.996	1.33969
111229 ASER GCaMP 50mM 50-25 #4_1 12	149	2827.28	480.351	1.32686
111229 ASER GCaMP 50mM 50-25 #4_1 12	150	2815.25	460.783	1.27281
111229 ASER GCaMP 50mM 50-25 #4_1 12	151	2809.9	469.585	1.29712
111229 ASER GCaMP 50mM 50-25 #4_1 12	152	2814.9	463.688	1.28084
111229 ASER GCaMP 50mM 50-25 #4_1 12	153	2806.7	459.216	1.26848
111229 ASER GCaMP 50mM 50-25 #4_1 12	154	2796.28	473.347	1.30751
111229 ASER GCaMP 50mM 50-25 #4_1 12	155	2798.55	455.345	1.25779
111229 ASER GCaMP 50mM 50-25 #4_1 12	156	2803.26	461.98	1.27612
111229 ASER GCaMP 50mM 50-25 #4_1 12	157	2797.97	465.916	1.28699
111229 ASER GCaMP 50mM 50-25 #4_1 12	158	2794.32	437.854	1.20947
111229 ASER GCaMP 50mM 50-25 #4_1 12	159	2790.34	450.338	1.24396
111229 ASER GCaMP 50mM 50-25 #4_1 12	160	2808.95	458.029	1.2652
111229 ASER GCaMP 50mM 50-25 #4_1 12	161	2795.56	453.7	1.25325
111229 ASER GCaMP 50mM 50-25 #4_1 12	162	2814.8	458.605	1.26679
111229 ASER GCaMP 50mM 50-25 #4_1 12	163	2793.43	463.962	1.28159
111229 ASER GCaMP 50mM 50-25 #4_1 12	164	2806.31	464.543	1.2832
111229 ASER GCaMP 50mM 50-25 #4_1 12	165	2796.71	440.038	1.21551
111229 ASER GCaMP 50mM 50-25 #4_1 12	166	2784.01	445.756	1.2313
111229 ASER GCaMP 50mM 50-25 #4_1 12	167	2786.98	437.239	1.20778
111229 ASER GCaMP 50mM 50-25 #4_1 12	168	2795.06	453.888	1.25376
111229 ASER GCaMP 50mM 50-25 #4_1 12	169	2815.43	469.251	1.2962
111229 ASER GCaMP 50mM 50-25 #4_1 12	170	2810.43	460.506	1.27204
111229 ASER GCaMP 50mM 50-25 #4_1 12	171	2816.74	464.542	1.28319
111229 ASER GCaMP 50mM 50-25 #4_1 12	172	2804.85	459	1.26788
111229 ASER GCaMP 50mM 50-25 #4_1 12	173	2797.06	468.121	1.29308
111229 ASER GCaMP 50mM 50-25 #4_1 12	174	2788.29	449.466	1.24155
111229 ASER GCaMP 50mM 50-25 #4_1 12	175	2777.33	420.48	1.16148
111229 ASER GCaMP 50mM 50-25 #4_1 12	176	2783.8	435.808	1.20382
111229 ASER GCaMP 50mM 50-25 #4_1 12	177	2766.43	420.094	1.16042
111229 ASER GCaMP 50mM 50-25 #4_1 12	178	2781.19	436.704	1.2063
111229 ASER GCaMP 50mM 50-25 #4_1 12	179	2768.73	414.846	1.14592
111229 ASER GCaMP 50mM 50-25 #4_1 12	180	2751.39	394.61	1.09002
111229 ASER GCaMP 50mM 50-25 #4_1 12	181	2745.32	386.018	1.06629
111229 ASER GCaMP 50mM 50-25 #4_1 12	182	2757.58	411.558	1.13684
111229 ASER GCaMP 50mM 50-25 #4_1 12	183	2749.35	394.957	1.09098
111229 ASER GCaMP 50mM 50-25 #4_1 12	184	2740.64	394.924	1.09089
111229 ASER GCaMP 50mM 50-25 #4_1 12	185	2732.56	391.055	1.0802
111229 ASER GCaMP 50mM 50-25 #4_1 12	186	2737.65	404.487	1.1173
111229 ASER GCaMP 50mM 50-25 #4_1 12	187	2732.2	387.259	1.06972
111229 ASER GCaMP 50mM 50-25 #4_1 12	188	2730.02	394.185	1.08885
111229 ASER GCaMP 50mM 50-25 #4_1 12	189	2741.45	399.281	1.10292
111229 ASER GCaMP 50mM 50-25 #4_1 12	190	2745.5	408.134	1.12738
111229 ASER GCaMP 50mM 50-25 #4_1 12	191	2747.54	390.17	1.07776
111229 ASER GCaMP 50mM 50-25 #4_1 12	192	2747.15	405.107	1.11902
111229 ASER GCaMP 50mM 50-25 #4_1 12	193	2738.78	394.52	1.08977
111229 ASER GCaMP 50mM 50-25 #4_1 12	194	2736.62	397.355	1.0976
111229 ASER GCaMP 50mM 50-25 #4_1 12	195	2745.12	408.088	1.12725
111229 ASER GCaMP 50mM 50-25 #4_1 12	196	2738.32	398.23	1.10002
111229 ASER GCaMP 50mM 50-25 #4_1 12	197	2738.78	396.607	1.09554
111229 ASER GCaMP 50mM 50-25 #4_1 12	198	2717.57	384.346	1.06167
111229 ASER GCaMP 50mM 50-25 #4_1 12	199	2703.89	360.532	0.99589
111229 ASER GCaMP 50mM 50-25 #4_1 12	200	2706	368.001	1.01652
111229 ASER GCaMP 50mM 50-25 #4_1 12	201	2731.93	387.877	1.07142
111229 ASER GCaMP 50mM 50-25 #4_1 12	202	2676.86	338.866	0.936042
111229 ASER GCaMP 50mM 50-25 #4_1 12	203	2640.05	299.737	0.827956
111229 ASER GCaMP 50mM 50-25 #4_1 12	204	2619.38	279.707	0.772628
111229 ASER GCaMP 50mM 50-25 #4_1 12	205	2615.9	277.226	0.765775
111229 ASER GCaMP 50mM 50-25 #4_1 12	206	2610.43	271.207	0.749147
111229 ASER GCaMP 50mM 50-25 #4_1 12	207	2606.28	270.111	0.746121
111229 ASER GCaMP 50mM 50-25 #4_1 12	208	2610.7	263.274	0.727237
111229 ASER GCaMP 50mM 50-25 #4_1 12	209	2617.27	277.324	0.766045
111229 ASER GCaMP 50mM 50-25 #4_1 12	210	2614.24	275.039	0.759734
111229 ASER GCaMP 50mM 50-25 #4_1 12	211	2617.74	263.1	0.726754
111229 ASER GCaMP 50mM 50-25 #4_1 12	212	2619.24	282.728	0.780974
111229 ASER GCaMP 50mM 50-25 #4_1 12	213	2628.63	289.087	0.798538
111229 ASER GCaMP 50mM 50-25 #4_1 12	214	2629.06	288.64	0.797302
111229 ASER GCaMP 50mM 50-25 #4_1 12	215	2630.27	280.414	0.774581
111229 ASER GCaMP 50mM 50-25 #4_1 12	216	2635.3	292.659	0.808405
111229 ASER GCaMP 50mM 50-25 #4_1 12	217	2636.73	301.976	0.834142
111229 ASER GCaMP 50mM 50-25 #4_1 12	218	2638.01	304.929	0.842298
111229 ASER GCaMP 50mM 50-25 #4_1 12	219	2647.07	300.696	0.830607
111229 ASER GCaMP 50mM 50-25 #4_1 12	220	2642.29	313.085	0.864826
111229 ASER GCaMP 50mM 50-25 #4_1 12	221	2652.55	308.618	0.852489
111229 ASER GCaMP 50mM 50-25 #4_1 12	222	2651.58	299.494	0.827285
111229 ASER GCaMP 50mM 50-25 #4_1 12	223	2653.22	306.58	0.846858
111229 ASER GCaMP 50mM 50-25 #4_1 12	224	2649.86	295.682	0.816756
111229 ASER GCaMP 50mM 50-25 #4_1 12	225	2654.27	302.29	0.835008
111229 ASER GCaMP 50mM 50-25 #4_1 12	226	2654.56	321.229	0.887324
111229 ASER GCaMP 50mM 50-25 #4_1 12	227	2658.16	301.104	0.831733
111229 ASER GCaMP 50mM 50-25 #4_1 12	228	2664.72	327.204	0.903827
111229 ASER GCaMP 50mM 50-25 #4_1 12	229	2669.48	318.561	0.879952
111229 ASER GCaMP 50mM 50-25 #4_1 12	230	2671.6	321.061	0.88686
111229 ASER GCaMP 50mM 50-25 #4_1 12	231	2666.23	331.686	0.916209
111229 ASER GCaMP 50mM 50-25 #4_1 12	232	2667.03	315.009	0.870143
111229 ASER GCaMP 50mM 50-25 #4_1 12	233	2664.02	318.518	0.879835
111229 ASER GCaMP 50mM 50-25 #4_1 12	234	2664.93	333.184	0.920346
111229 ASER GCaMP 50mM 50-25 #4_1 12	235	2669.23	328.62	0.907738
111229 ASER GCaMP 50mM 50-25 #4_1 12	236	2666.98	325.413	0.89888
111229 ASER GCaMP 50mM 50-25 #4_1 12	237	2670.78	331.012	0.914346
111229 ASER GCaMP 50mM 50-25 #4_1 12	238	2671.75	324.26	0.895696
111229 ASER GCaMP 50mM 50-25 #4_1 12	239	2683.19	336.349	0.929089
111229 ASER GCaMP 50mM 50-25 #4_1 12	240	2685.39	347.624	0.960233
111229 ASER GCaMP 50mM 50-25 #4_1 12	241	2683.21	342.57	0.946272
Image Name	Image Plane	Elapsed Time	Stage Label	Area	Average Intensity
111229 ASER GCaMP 50mM 50-25 #4_1 12	1	00:00:00	No Label	1040	2356.38
111229 ASER GCaMP 50mM 50-25 #4_1 12	2	00:00:00.435000	No Label	1040	2351.56
111229 ASER GCaMP 50mM 50-25 #4_1 12	3	00:00:00.938000	No Label	1040	2349.48
111229 ASER GCaMP 50mM 50-25 #4_1 12	4	00:00:01.516000	No Label	1040	2355.39
111229 ASER GCaMP 50mM 50-25 #4_1 12	5	00:00:02.075000	No Label	1040	2354.49
111229 ASER GCaMP 50mM 50-25 #4_1 12	6	00:00:02.626000	No Label	1040	2362.35
111229 ASER GCaMP 50mM 50-25 #4_1 12	7	00:00:03.158000	No Label	1040	2346.5
111229 ASER GCaMP 50mM 50-25 #4_1 12	8	00:00:03.707000	No Label	1040	2344.57
111229 ASER GCaMP 50mM 50-25 #4_1 12	9	00:00:04.248000	No Label	1040	2349.88
111229 ASER GCaMP 50mM 50-25 #4_1 12	10	00:00:04.805000	No Label	1040	2352.11
111229 ASER GCaMP 50mM 50-25 #4_1 12	11	00:00:05.341000	No Label	1040	2357.99
111229 ASER GCaMP 50mM 50-25 #4_1 12	12	00:00:05.895000	No Label	1040	2350.64
111229 ASER GCaMP 50mM 50-25 #4_1 12	13	00:00:06.439000	No Label	1040	2350.53
111229 ASER GCaMP 50mM 50-25 #4_1 12	14	00:00:06.985000	No Label	1040	2354.93
111229 ASER GCaMP 50mM 50-25 #4_1 12	15	00:00:07.539000	No Label	1040	2345.24
111229 ASER GCaMP 50mM 50-25 #4_1 12	16	00:00:08.078000	No Label	1040	2351.74
111229 ASER GCaMP 50mM 50-25 #4_1 12	17	00:00:08.631000	No Label	1040	2345.09
111229 ASER GCaMP 50mM 50-25 #4_1 12	18	00:00:09.176000	No Label	1040	2344.13
111229 ASER GCaMP 50mM 50-25 #4_1 12	19	00:00:09.726000	No Label	1040	2346.52
111229 ASER GCaMP 50mM 50-25 #4_1 12	20	00:00:10.271000	No Label	1040	2348.09
111229 ASER GCaMP 50mM 50-25 #4_1 12	21	00:00:10.809000	No Label	1040	2355.03
111229 ASER GCaMP 50mM 50-25 #4_1 12	22	00:00:11.360000	No Label	1040	2341.67
111229 ASER GCaMP 50mM 50-25 #4_1 12	23	00:00:11.902000	No Label	1040	2371.9
111229 ASER GCaMP 50mM 50-25 #4_1 12	24	00:00:12.446000	No Label	1040	2349.51
111229 ASER GCaMP 50mM 50-25 #4_1 12	25	00:00:12.995000	No Label	1040	2345.08
111229 ASER GCaMP 50mM 50-25 #4_1 12	26	00:00:13.544000	No Label	1040	2367.74
111229 ASER GCaMP 50mM 50-25 #4_1 12	27	00:00:14.084000	No Label	1040	2341.75
111229 ASER GCaMP 50mM 50-25 #4_1 12	28	00:00:14.634000	No Label	1040	2350.34
111229 ASER GCaMP 50mM 50-25 #4_1 12	29	00:00:15.181000	No Label	1040	2341.97
111229 ASER GCaMP 50mM 50-25 #4_1 12	30	00:00:15.729000	No Label	1040	2364.65
111229 ASER GCaMP 50mM 50-25 #4_1 12	31	00:00:16.269000	No Label	1040	2350.79
111229 ASER GCaMP 50mM 50-25 #4_1 12	32	00:00:16.821000	No Label	1040	2339.79
111229 ASER GCaMP 50mM 50-25 #4_1 12	33	00:00:17.366000	No Label	1040	2332.06
111229 ASER GCaMP 50mM 50-25 #4_1 12	34	00:00:17.909000	No Label	1040	2346.25
111229 ASER GCaMP 50mM 50-25 #4_1 12	35	00:00:18.452000	No Label	1040	2342.56
111229 ASER GCaMP 50mM 50-25 #4_1 12	36	00:00:19.012000	No Label	1040	2356
111229 ASER GCaMP 50mM 50-25 #4_1 12	37	00:00:19.552000	No Label	1040	2339.95
111229 ASER GCaMP 50mM 50-25 #4_1 12	38	00:00:20.093000	No Label	1040	2355.04
111229 ASER GCaMP 50mM 50-25 #4_1 12	39	00:00:20.630000	No Label	1040	2342.17
111229 ASER GCaMP 50mM 50-25 #4_1 12	40	00:00:21.193000	No Label	1040	2341.6
111229 ASER GCaMP 50mM 50-25 #4_1 12	41	00:00:21.726000	No Label	1040	2347.39
111229 ASER GCaMP 50mM 50-25 #4_1 12	42	00:00:22.278000	No Label	1040	2352.26
111229 ASER GCaMP 50mM 50-25 #4_1 12	43	00:00:22.821000	No Label	1040	2341.15
111229 ASER GCaMP 50mM 50-25 #4_1 12	44	00:00:23.362000	No Label	1040	2335.62
111229 ASER GCaMP 50mM 50-25 #4_1 12	45	00:00:23.905000	No Label	1040	2337.04
111229 ASER GCaMP 50mM 50-25 #4_1 12	46	00:00:24.457000	No Label	1040	2348.28
111229 ASER GCaMP 50mM 50-25 #4_1 12	47	00:00:25.012000	No Label	1040	2348.23
111229 ASER GCaMP 50mM 50-25 #4_1 12	48	00:00:25.549000	No Label	1040	2351.81
111229 ASER GCaMP 50mM 50-25 #4_1 12	49	00:00:26.097000	No Label	1040	2338.82
111229 ASER GCaMP 50mM 50-25 #4_1 12	50	00:00:26.638000	No Label	1040	2349.86
111229 ASER GCaMP 50mM 50-25 #4_1 12	51	00:00:27.189000	No Label	1040	2342.9
111229 ASER GCaMP 50mM 50-25 #4_1 12	52	00:00:27.734000	No Label	1040	2337.24
111229 ASER GCaMP 50mM 50-25 #4_1 12	53	00:00:28.278000	No Label	1040	2346.32
111229 ASER GCaMP 50mM 50-25 #4_1 12	54	00:00:28.830000	No Label	1040	2332.52
111229 ASER GCaMP 50mM 50-25 #4_1 12	55	00:00:29.370000	No Label	1040	2349.21
111229 ASER GCaMP 50mM 50-25 #4_1 12	56	00:00:29.923000	No Label	1040	2342.74
111229 ASER GCaMP 50mM 50-25 #4_1 12	57	00:00:30.469000	No Label	1040	2345.67
111229 ASER GCaMP 50mM 50-25 #4_1 12	58	00:00:31.018000	No Label	1040	2344.33
111229 ASER GCaMP 50mM 50-25 #4_1 12	59	00:00:31.557000	No Label	1040	2345.6
111229 ASER GCaMP 50mM 50-25 #4_1 12	60	00:00:32.101000	No Label	1040	2348.2
111229 ASER GCaMP 50mM 50-25 #4_1 12	61	00:00:32.664000	No Label	1040	2350.12
111229 ASER GCaMP 50mM 50-25 #4_1 12	62	00:00:33.199000	No Label	1040	2342.9
111229 ASER GCaMP 50mM 50-25 #4_1 12	63	00:00:33.745000	No Label	1040	2328.67
111229 ASER GCaMP 50mM 50-25 #4_1 12	64	00:00:34.294000	No Label	1040	2349.38
111229 ASER GCaMP 50mM 50-25 #4_1 12	65	00:00:34.835000	No Label	1040	2353.74
111229 ASER GCaMP 50mM 50-25 #4_1 12	66	00:00:35.379000	No Label	1040	2345
111229 ASER GCaMP 50mM 50-25 #4_1 12	67	00:00:35.921000	No Label	1040	2352.77
111229 ASER GCaMP 50mM 50-25 #4_1 12	68	00:00:36.479000	No Label	1040	2339.85
111229 ASER GCaMP 50mM 50-25 #4_1 12	69	00:00:37.011000	No Label	1040	2332.6
111229 ASER GCaMP 50mM 50-25 #4_1 12	70	00:00:37.559000	No Label	1040	2347.48
111229 ASER GCaMP 50mM 50-25 #4_1 12	71	00:00:38.108000	No Label	1040	2345.88
111229 ASER GCaMP 50mM 50-25 #4_1 12	72	00:00:38.651000	No Label	1040	2342.2
111229 ASER GCaMP 50mM 50-25 #4_1 12	73	00:00:39.199000	No Label	1040	2349.04
111229 ASER GCaMP 50mM 50-25 #4_1 12	74	00:00:39.737000	No Label	1040	2337.87
111229 ASER GCaMP 50mM 50-25 #4_1 12	75	00:00:40.296000	No Label	1040	2354.42
111229 ASER GCaMP 50mM 50-25 #4_1 12	76	00:00:40.840000	No Label	1040	2345.24
111229 ASER GCaMP 50mM 50-25 #4_1 12	77	00:00:41.384000	No Label	1040	2326.57
111229 ASER GCaMP 50mM 50-25 #4_1 12	78	00:00:41.935000	No Label	1040	2350.63
111229 ASER GCaMP 50mM 50-25 #4_1 12	79	00:00:42.479000	No Label	1040	2344.57
111229 ASER GCaMP 50mM 50-25 #4_1 12	80	00:00:43.014000	No Label	1040	2347.79
111229 ASER GCaMP 50mM 50-25 #4_1 12	81	00:00:43.575000	No Label	1040	2345.11
111229 ASER GCaMP 50mM 50-25 #4_1 12	82	00:00:44.112000	No Label	1040	2352.31
111229 ASER GCaMP 50mM 50-25 #4_1 12	83	00:00:44.664000	No Label	1040	2333.43
111229 ASER GCaMP 50mM 50-25 #4_1 12	84	00:00:45.215000	No Label	1040	2339.52
111229 ASER GCaMP 50mM 50-25 #4_1 12	85	00:00:45.760000	No Label	1040	2337.82
111229 ASER GCaMP 50mM 50-25 #4_1 12	86	00:00:46.297000	No Label	1040	2348.65
111229 ASER GCaMP 50mM 50-25 #4_1 12	87	00:00:46.842000	No Label	1040	2349.65
111229 ASER GCaMP 50mM 50-25 #4_1 12	88	00:00:47.376000	No Label	1040	2352.34
111229 ASER GCaMP 50mM 50-25 #4_1 12	89	00:00:47.936000	No Label	1040	2340.13
111229 ASER GCaMP 50mM 50-25 #4_1 12	90	00:00:48.488000	No Label	1040	2348.3
111229 ASER GCaMP 50mM 50-25 #4_1 12	91	00:00:49.008000	No Label	1040	2342.95
111229 ASER GCaMP 50mM 50-25 #4_1 12	92	00:00:49.500000	No Label	1040	2354.16
111229 ASER GCaMP 50mM 50-25 #4_1 12	93	00:00:50.010000	No Label	1040	2359.22
111229 ASER GCaMP 50mM 50-25 #4_1 12	94	00:00:50.557000	No Label	1040	2342.61
111229 ASER GCaMP 50mM 50-25 #4_1 12	95	00:00:51.098000	No Label	1040	2345.3
111229 ASER GCaMP 50mM 50-25 #4_1 12	96	00:00:51.653000	No Label	1040	2337.07
111229 ASER GCaMP 50mM 50-25 #4_1 12	97	00:00:52.201000	No Label	1040	2352.36
111229 ASER GCaMP 50mM 50-25 #4_1 12	98	00:00:52.746000	No Label	1040	2347.92
111229 ASER GCaMP 50mM 50-25 #4_1 12	99	00:00:53.293000	No Label	1040	2348.12
111229 ASER GCaMP 50mM 50-25 #4_1 12	100	00:00:53.836000	No Label	1040	2347.75
111229 ASER GCaMP 50mM 50-25 #4_1 12	101	00:00:54.402000	No Label	1040	2335.92
111229 ASER GCaMP 50mM 50-25 #4_1 12	102	00:00:54.929000	No Label	1040	2361.77
111229 ASER GCaMP 50mM 50-25 #4_1 12	103	00:00:55.466000	No Label	1040	2339.27
111229 ASER GCaMP 50mM 50-25 #4_1 12	104	00:00:56.013000	No Label	1040	2363.44
111229 ASER GCaMP 50mM 50-25 #4_1 12	105	00:00:56.568000	No Label	1040	2346.79
111229 ASER GCaMP 50mM 50-25 #4_1 12	106	00:00:57.106000	No Label	1040	2360.83
111229 ASER GCaMP 50mM 50-25 #4_1 12	107	00:00:57.650000	No Label	1040	2353.95
111229 ASER GCaMP 50mM 50-25 #4_1 12	108	00:00:58.201000	No Label	1040	2355.18
111229 ASER GCaMP 50mM 50-25 #4_1 12	109	00:00:58.746000	No Label	1040	2350.92
111229 ASER GCaMP 50mM 50-25 #4_1 12	110	00:00:59.746000	No Label	1040	2352.81
111229 ASER GCaMP 50mM 50-25 #4_1 12	111	00:01:00.282000	No Label	1040	2363.15
111229 ASER GCaMP 50mM 50-25 #4_1 12	112	00:01:00.828000	No Label	1040	2345
111229 ASER GCaMP 50mM 50-25 #4_1 12	113	00:01:01.367000	No Label	1040	2354.05
111229 ASER GCaMP 50mM 50-25 #4_1 12	114	00:01:01.921000	No Label	1040	2336.11
111229 ASER GCaMP 50mM 50-25 #4_1 12	115	00:01:02.473000	No Label	1040	2338.72
111229 ASER GCaMP 50mM 50-25 #4_1 12	116	00:01:03.003000	No Label	1040	2347.91
111229 ASER GCaMP 50mM 50-25 #4_1 12	117	00:01:03.547000	No Label	1040	2348.57
111229 ASER GCaMP 50mM 50-25 #4_1 12	118	00:01:04.099000	No Label	1040	2339.75
111229 ASER GCaMP 50mM 50-25 #4_1 12	119	00:01:04.646000	No Label	1040	2347.15
111229 ASER GCaMP 50mM 50-25 #4_1 12	120	00:01:05.191000	No Label	1040	2360.49
111229 ASER GCaMP 50mM 50-25 #4_1 12	121	00:01:05.742000	No Label	1040	2337.46
111229 ASER GCaMP 50mM 50-25 #4_1 12	122	00:01:06.281000	No Label	1040	2347.42
111229 ASER GCaMP 50mM 50-25 #4_1 12	123	00:01:06.834000	No Label	1040	2353.84
111229 ASER GCaMP 50mM 50-25 #4_1 12	124	00:01:07.374000	No Label	1040	2353.11
111229 ASER GCaMP 50mM 50-25 #4_1 12	125	00:01:07.923000	No Label	1040	2356.22
111229 ASER GCaMP 50mM 50-25 #4_1 12	126	00:01:08.480000	No Label	1040	2343.66
111229 ASER GCaMP 50mM 50-25 #4_1 12	127	00:01:09.028000	No Label	1040	2349.57
111229 ASER GCaMP 50mM 50-25 #4_1 12	128	00:01:09.563000	No Label	1040	2344.44
111229 ASER GCaMP 50mM 50-25 #4_1 12	129	00:01:10.112000	No Label	1040	2352.21
111229 ASER GCaMP 50mM 50-25 #4_1 12	130	00:01:10.606000	No Label	1040	2365.46
111229 ASER GCaMP 50mM 50-25 #4_1 12	131	00:01:11.416000	No Label	1040	2342.67
111229 ASER GCaMP 50mM 50-25 #4_1 12	132	00:01:11.955000	No Label	1040	2353.08
111229 ASER GCaMP 50mM 50-25 #4_1 12	133	00:01:12.506000	No Label	1040	2351.15
111229 ASER GCaMP 50mM 50-25 #4_1 12	134	00:01:13.058000	No Label	1040	2345.2
111229 ASER GCaMP 50mM 50-25 #4_1 12	135	00:01:13.600000	No Label	1040	2347.67
111229 ASER GCaMP 50mM 50-25 #4_1 12	136	00:01:14.139000	No Label	1040	2356.72
111229 ASER GCaMP 50mM 50-25 #4_1 12	137	00:01:14.685000	No Label	1040	2340.08
111229 ASER GCaMP 50mM 50-25 #4_1 12	138	00:01:15.230000	No Label	1040	2338.28
111229 ASER GCaMP 50mM 50-25 #4_1 12	139	00:01:15.776000	No Label	1040	2342.3
111229 ASER GCaMP 50mM 50-25 #4_1 12	140	00:01:16.339000	No Label	1040	2360.75
111229 ASER GCaMP 50mM 50-25 #4_1 12	141	00:01:16.875000	No Label	1040	2353.28
111229 ASER GCaMP 50mM 50-25 #4_1 12	142	00:01:17.427000	No Label	1040	2348.84
111229 ASER GCaMP 50mM 50-25 #4_1 12	143	00:01:17.968000	No Label	1040	2336.04
111229 ASER GCaMP 50mM 50-25 #4_1 12	144	00:01:18.519000	No Label	1040	2352.32
111229 ASER GCaMP 50mM 50-25 #4_1 12	145	00:01:19.059000	No Label	1040	2361.1
111229 ASER GCaMP 50mM 50-25 #4_1 12	146	00:01:19.607000	No Label	1040	2344.61
111229 ASER GCaMP 50mM 50-25 #4_1 12	147	00:01:20.155000	No Label	1040	2338.01
111229 ASER GCaMP 50mM 50-25 #4_1 12	148	00:01:20.700000	No Label	1040	2349.29
111229 ASER GCaMP 50mM 50-25 #4_1 12	149	00:01:21.247000	No Label	1040	2346.93
111229 ASER GCaMP 50mM 50-25 #4_1 12	150	00:01:21.782000	No Label	1040	2354.47
111229 ASER GCaMP 50mM 50-25 #4_1 12	151	00:01:22.333000	No Label	1040	2340.32
111229 ASER GCaMP 50mM 50-25 #4_1 12	152	00:01:22.886000	No Label	1040	2351.21
111229 ASER GCaMP 50mM 50-25 #4_1 12	153	00:01:23.427000	No Label	1040	2347.48
111229 ASER GCaMP 50mM 50-25 #4_1 12	154	00:01:23.972000	No Label	1040	2322.93
111229 ASER GCaMP 50mM 50-25 #4_1 12	155	00:01:24.520000	No Label	1040	2343.21
111229 ASER GCaMP 50mM 50-25 #4_1 12	156	00:01:25.081000	No Label	1040	2341.28
111229 ASER GCaMP 50mM 50-25 #4_1 12	157	00:01:25.621000	No Label	1040	2332.05
111229 ASER GCaMP 50mM 50-25 #4_1 12	158	00:01:26.161000	No Label	1040	2356.47
111229 ASER GCaMP 50mM 50-25 #4_1 12	159	00:01:26.706000	No Label	1040	2340
111229 ASER GCaMP 50mM 50-25 #4_1 12	160	00:01:27.246000	No Label	1040	2350.92
111229 ASER GCaMP 50mM 50-25 #4_1 12	161	00:01:27.802000	No Label	1040	2341.86
111229 ASER GCaMP 50mM 50-25 #4_1 12	162	00:01:28.346000	No Label	1040	2356.19
111229 ASER GCaMP 50mM 50-25 #4_1 12	163	00:01:28.878000	No Label	1040	2329.47
111229 ASER GCaMP 50mM 50-25 #4_1 12	164	00:01:29.440000	No Label	1040	2341.77
111229 ASER GCaMP 50mM 50-25 #4_1 12	165	00:01:29.980000	No Label	1040	2356.67
111229 ASER GCaMP 50mM 50-25 #4_1 12	166	00:01:30.525000	No Label	1040	2338.26
111229 ASER GCaMP 50mM 50-25 #4_1 12	167	00:01:31.068000	No Label	1040	2349.74
111229 ASER GCaMP 50mM 50-25 #4_1 12	168	00:01:31.617000	No Label	1040	2341.17
111229 ASER GCaMP 50mM 50-25 #4_1 12	169	00:01:32.180000	No Label	1040	2346.18
111229 ASER GCaMP 50mM 50-25 #4_1 12	170	00:01:32.695000	No Label	1040	2349.93
111229 ASER GCaMP 50mM 50-25 #4_1 12	171	00:01:33.254000	No Label	1040	2352.2
111229 ASER GCaMP 50mM 50-25 #4_1 12	172	00:01:33.802000	No Label	1040	2345.85
111229 ASER GCaMP 50mM 50-25 #4_1 12	173	00:01:34.350000	No Label	1040	2328.94
111229 ASER GCaMP 50mM 50-25 #4_1 12	174	00:01:34.894000	No Label	1040	2338.83
111229 ASER GCaMP 50mM 50-25 #4_1 12	175	00:01:35.443000	No Label	1040	2356.85
111229 ASER GCaMP 50mM 50-25 #4_1 12	176	00:01:35.978000	No Label	1040	2347.99
111229 ASER GCaMP 50mM 50-25 #4_1 12	177	00:01:36.537000	No Label	1040	2346.34
111229 ASER GCaMP 50mM 50-25 #4_1 12	178	00:01:37.086000	No Label	1040	2344.48
111229 ASER GCaMP 50mM 50-25 #4_1 12	179	00:01:37.619000	No Label	1040	2353.88
111229 ASER GCaMP 50mM 50-25 #4_1 12	180	00:01:38.166000	No Label	1040	2356.78
111229 ASER GCaMP 50mM 50-25 #4_1 12	181	00:01:38.706000	No Label	1040	2359.3
111229 ASER GCaMP 50mM 50-25 #4_1 12	182	00:01:39.267000	No Label	1040	2346.02
111229 ASER GCaMP 50mM 50-25 #4_1 12	183	00:01:39.805000	No Label	1040	2354.39
111229 ASER GCaMP 50mM 50-25 #4_1 12	184	00:01:40.358000	No Label	1040	2345.72
111229 ASER GCaMP 50mM 50-25 #4_1 12	185	00:01:40.892000	No Label	1040	2341.5
111229 ASER GCaMP 50mM 50-25 #4_1 12	186	00:01:41.461000	No Label	1040	2333.16
111229 ASER GCaMP 50mM 50-25 #4_1 12	187	00:01:41.998000	No Label	1040	2344.94
111229 ASER GCaMP 50mM 50-25 #4_1 12	188	00:01:42.534000	No Label	1040	2335.83
111229 ASER GCaMP 50mM 50-25 #4_1 12	189	00:01:43.086000	No Label	1040	2342.17
111229 ASER GCaMP 50mM 50-25 #4_1 12	190	00:01:43.624000	No Label	1040	2337.37
111229 ASER GCaMP 50mM 50-25 #4_1 12	191	00:01:44.173000	No Label	1040	2357.37
111229 ASER GCaMP 50mM 50-25 #4_1 12	192	00:01:44.708000	No Label	1040	2342.04
111229 ASER GCaMP 50mM 50-25 #4_1 12	193	00:01:45.275000	No Label	1040	2344.26
111229 ASER GCaMP 50mM 50-25 #4_1 12	194	00:01:45.811000	No Label	1040	2339.26
111229 ASER GCaMP 50mM 50-25 #4_1 12	195	00:01:46.358000	No Label	1040	2337.03
111229 ASER GCaMP 50mM 50-25 #4_1 12	196	00:01:46.905000	No Label	1040	2340.09
111229 ASER GCaMP 50mM 50-25 #4_1 12	197	00:01:47.455000	No Label	1040	2342.17
111229 ASER GCaMP 50mM 50-25 #4_1 12	198	00:01:48.012000	No Label	1040	2333.22
111229 ASER GCaMP 50mM 50-25 #4_1 12	199	00:01:48.544000	No Label	1040	2343.36
111229 ASER GCaMP 50mM 50-25 #4_1 12	200	00:01:49.091000	No Label	1040	2338
111229 ASER GCaMP 50mM 50-25 #4_1 12	201	00:01:49.662000	No Label	1040	2344.05
111229 ASER GCaMP 50mM 50-25 #4_1 12	202	00:01:50.154000	No Label	1040	2338
111229 ASER GCaMP 50mM 50-25 #4_1 12	203	00:01:50.724000	No Label	1040	2340.31
111229 ASER GCaMP 50mM 50-25 #4_1 12	204	00:01:51.269000	No Label	1040	2339.67
111229 ASER GCaMP 50mM 50-25 #4_1 12	205	00:01:51.817000	No Label	1040	2338.67
111229 ASER GCaMP 50mM 50-25 #4_1 12	206	00:01:52.379000	No Label	1040	2339.22
111229 ASER GCaMP 50mM 50-25 #4_1 12	207	00:01:52.919000	No Label	1040	2336.17
111229 ASER GCaMP 50mM 50-25 #4_1 12	208	00:01:53.455000	No Label	1040	2347.42
111229 ASER GCaMP 50mM 50-25 #4_1 12	209	00:01:53.998000	No Label	1040	2339.95
111229 ASER GCaMP 50mM 50-25 #4_1 12	210	00:01:54.545000	No Label	1040	2339.2
111229 ASER GCaMP 50mM 50-25 #4_1 12	211	00:01:55.100000	No Label	1040	2354.64
111229 ASER GCaMP 50mM 50-25 #4_1 12	212	00:01:55.640000	No Label	1040	2336.51
111229 ASER GCaMP 50mM 50-25 #4_1 12	213	00:01:56.182000	No Label	1040	2339.55
111229 ASER GCaMP 50mM 50-25 #4_1 12	214	00:01:56.736000	No Label	1040	2340.42
111229 ASER GCaMP 50mM 50-25 #4_1 12	215	00:01:57.279000	No Label	1040	2349.86
111229 ASER GCaMP 50mM 50-25 #4_1 12	216	00:01:57.818000	No Label	1040	2342.64
111229 ASER GCaMP 50mM 50-25 #4_1 12	217	00:01:58.380000	No Label	1040	2334.75
111229 ASER GCaMP 50mM 50-25 #4_1 12	218	00:01:58.920000	No Label	1040	2333.08
111229 ASER GCaMP 50mM 50-25 #4_1 12	219	00:01:59.464000	No Label	1040	2346.37
111229 ASER GCaMP 50mM 50-25 #4_1 12	220	00:02:00.012000	No Label	1040	2329.2
111229 ASER GCaMP 50mM 50-25 #4_1 12	221	00:02:00.562000	No Label	1040	2343.93
111229 ASER GCaMP 50mM 50-25 #4_1 12	222	00:02:01.108000	No Label	1040	2352.09
111229 ASER GCaMP 50mM 50-25 #4_1 12	223	00:02:01.642000	No Label	1040	2346.64
111229 ASER GCaMP 50mM 50-25 #4_1 12	224	00:02:02.193000	No Label	1040	2354.18
111229 ASER GCaMP 50mM 50-25 #4_1 12	225	00:02:02.746000	No Label	1040	2351.98
111229 ASER GCaMP 50mM 50-25 #4_1 12	226	00:02:03.289000	No Label	1040	2333.33
111229 ASER GCaMP 50mM 50-25 #4_1 12	227	00:02:03.835000	No Label	1040	2357.06
111229 ASER GCaMP 50mM 50-25 #4_1 12	228	00:02:04.387000	No Label	1040	2337.52
111229 ASER GCaMP 50mM 50-25 #4_1 12	229	00:02:04.924000	No Label	1040	2350.92
111229 ASER GCaMP 50mM 50-25 #4_1 12	230	00:02:05.462000	No Label	1040	2350.54
111229 ASER GCaMP 50mM 50-25 #4_1 12	231	00:02:06.010000	No Label	1040	2334.54
111229 ASER GCaMP 50mM 50-25 #4_1 12	232	00:02:06.566000	No Label	1040	2352.02
111229 ASER GCaMP 50mM 50-25 #4_1 12	233	00:02:07.109000	No Label	1040	2345.51
111229 ASER GCaMP 50mM 50-25 #4_1 12	234	00:02:07.654000	No Label	1040	2331.75
111229 ASER GCaMP 50mM 50-25 #4_1 12	235	00:02:08.194000	No Label	1040	2340.61
111229 ASER GCaMP 50mM 50-25 #4_1 12	236	00:02:08.737000	No Label	1040	2341.57
111229 ASER GCaMP 50mM 50-25 #4_1 12	237	00:02:09.297000	No Label	1040	2339.77
111229 ASER GCaMP 50mM 50-25 #4_1 12	238	00:02:09.835000	No Label	1040	2347.49
111229 ASER GCaMP 50mM 50-25 #4_1 12	239	00:02:10.377000	No Label	1040	2346.84
111229 ASER GCaMP 50mM 50-25 #4_1 12	240	00:02:10.934000	No Label	1040	2337.77
111229 ASER GCaMP 50mM 50-25 #4_1 12	241	00:02:11.481000	No Label	1040	2340.64
