# Supplementary material for: Molecular encoding and synaptic decoding of context during salt chemotaxis in C. elegans
Source: Nat Commun. 2022 May 27;13:2928. doi: 10.1038/s41467-022-30279-7 (PMC9142520; doi:10.1038/s41467-022-30279-7)
Supplement: Supplementary file 7 — Source Data [file 41467_2022_30279_MOESM7_ESM.zip › Source Data/Imaging/Fig.1/GCaMP2_nj3/111229 ASER GCaMP 50mM 50-25 #5_1 12.xlsx]

## Sheet: Sheet1
Image Name	Image Plane	Avgerage Intensity
111229 ASER GCaMP 50mM 50-25 #5_1 12	1	2848.49	554.817	0.956512
111229 ASER GCaMP 50mM 50-25 #5_1 12	2	2829.06	539.986	0.930944
111229 ASER GCaMP 50mM 50-25 #5_1 12	3	2843.51	545.168	0.939878
111229 ASER GCaMP 50mM 50-25 #5_1 12	4	2832.13	566.199	0.976135
111229 ASER GCaMP 50mM 50-25 #5_1 12	5	2828.37	542.842	0.935868
111229 ASER GCaMP 50mM 50-25 #5_1 12	6	2836.11	545.103	0.939765
111229 ASER GCaMP 50mM 50-25 #5_1 12	7	2847.02	547.554	0.943991
111229 ASER GCaMP 50mM 50-25 #5_1 12	8	2849.16	534.078	0.920759
111229 ASER GCaMP 50mM 50-25 #5_1 12	9	2865.06	578.765	0.9978	580.042
111229 ASER GCaMP 50mM 50-25 #5_1 12	10	2859.62	570.583	0.983694
111229 ASER GCaMP 50mM 50-25 #5_1 12	11	2855.25	558.623	0.963073
111229 ASER GCaMP 50mM 50-25 #5_1 12	12	2874.26	573.234	0.988263
111229 ASER GCaMP 50mM 50-25 #5_1 12	13	2871.7	582.001	1.00338
111229 ASER GCaMP 50mM 50-25 #5_1 12	14	2883.89	579.36	0.998824
111229 ASER GCaMP 50mM 50-25 #5_1 12	15	2878.62	588.306	1.01425
111229 ASER GCaMP 50mM 50-25 #5_1 12	16	2868.72	567.935	0.979129
111229 ASER GCaMP 50mM 50-25 #5_1 12	17	2873.64	577.559	0.995721
111229 ASER GCaMP 50mM 50-25 #5_1 12	18	2865.58	579.088	0.998356
111229 ASER GCaMP 50mM 50-25 #5_1 12	19	2863.04	580.418	1.00065
111229 ASER GCaMP 50mM 50-25 #5_1 12	20	2870.11	581.277	1.00213
111229 ASER GCaMP 50mM 50-25 #5_1 12	21	2870.69	567.427	0.978253
111229 ASER GCaMP 50mM 50-25 #5_1 12	22	2875.51	584.519	1.00772
111229 ASER GCaMP 50mM 50-25 #5_1 12	23	2878.6	588.006	1.01373
111229 ASER GCaMP 50mM 50-25 #5_1 12	24	2880.83	588.793	1.01509
111229 ASER GCaMP 50mM 50-25 #5_1 12	25	2872.78	580.858	1.00141
111229 ASER GCaMP 50mM 50-25 #5_1 12	26	2871.03	587.054	1.01209
111229 ASER GCaMP 50mM 50-25 #5_1 12	27	2870.17	573.846	0.989318
111229 ASER GCaMP 50mM 50-25 #5_1 12	28	2892.45	613.181	1.05713
111229 ASER GCaMP 50mM 50-25 #5_1 12	29	2878.76	593.892	1.02388
111229 ASER GCaMP 50mM 50-25 #5_1 12	30	2878.26	582.851	1.00484
111229 ASER GCaMP 50mM 50-25 #5_1 12	31	2888.64	581.967	1.00332
111229 ASER GCaMP 50mM 50-25 #5_1 12	32	2893.59	599.408	1.03339
111229 ASER GCaMP 50mM 50-25 #5_1 12	33	2884.42	592.939	1.02224
111229 ASER GCaMP 50mM 50-25 #5_1 12	34	2881.39	596.58	1.02851
111229 ASER GCaMP 50mM 50-25 #5_1 12	35	2905.06	620.805	1.07028
111229 ASER GCaMP 50mM 50-25 #5_1 12	36	2902.95	619.352	1.06777
111229 ASER GCaMP 50mM 50-25 #5_1 12	37	2903.5	611.688	1.05456
111229 ASER GCaMP 50mM 50-25 #5_1 12	38	2905.47	621.277	1.07109
111229 ASER GCaMP 50mM 50-25 #5_1 12	39	2908.63	609.74	1.0512
111229 ASER GCaMP 50mM 50-25 #5_1 12	40	2914.72	611.455	1.05416
111229 ASER GCaMP 50mM 50-25 #5_1 12	41	2893.56	600.128	1.03463
111229 ASER GCaMP 50mM 50-25 #5_1 12	42	2902.33	610.081	1.05179
111229 ASER GCaMP 50mM 50-25 #5_1 12	43	2897.16	591.616	1.01995
111229 ASER GCaMP 50mM 50-25 #5_1 12	44	2890.23	606.406	1.04545
111229 ASER GCaMP 50mM 50-25 #5_1 12	45	2881.13	592.584	1.02162
111229 ASER GCaMP 50mM 50-25 #5_1 12	46	2891.53	601.078	1.03627
111229 ASER GCaMP 50mM 50-25 #5_1 12	47	2895.22	598.623	1.03203
111229 ASER GCaMP 50mM 50-25 #5_1 12	48	2872.71	584.482	1.00766
111229 ASER GCaMP 50mM 50-25 #5_1 12	49	2890.02	599.171	1.03298
111229 ASER GCaMP 50mM 50-25 #5_1 12	50	2881.61	589.906	1.01701
111229 ASER GCaMP 50mM 50-25 #5_1 12	51	2867.82	568.012	0.97926
111229 ASER GCaMP 50mM 50-25 #5_1 12	52	2884.23	588.864	1.01521
111229 ASER GCaMP 50mM 50-25 #5_1 12	53	2870.41	576.652	0.994156
111229 ASER GCaMP 50mM 50-25 #5_1 12	54	2878.4	584.588	1.00784
111229 ASER GCaMP 50mM 50-25 #5_1 12	55	2884.81	582.26	1.00382
111229 ASER GCaMP 50mM 50-25 #5_1 12	56	2896.88	610.253	1.05208
111229 ASER GCaMP 50mM 50-25 #5_1 12	57	2893.24	600.226	1.0348
111229 ASER GCaMP 50mM 50-25 #5_1 12	58	2885.42	590.732	1.01843
111229 ASER GCaMP 50mM 50-25 #5_1 12	59	2875.82	573.366	0.988491
111229 ASER GCaMP 50mM 50-25 #5_1 12	60	2880.8	587.877	1.01351
111229 ASER GCaMP 50mM 50-25 #5_1 12	61	2868.27	573.842	0.989311
111229 ASER GCaMP 50mM 50-25 #5_1 12	62	2885.15	602.054	1.03795
111229 ASER GCaMP 50mM 50-25 #5_1 12	63	2884.93	586.77	1.0116
111229 ASER GCaMP 50mM 50-25 #5_1 12	64	2880.37	589.804	1.01683
111229 ASER GCaMP 50mM 50-25 #5_1 12	65	2878.82	588.108	1.01391
111229 ASER GCaMP 50mM 50-25 #5_1 12	66	2895.27	605.708	1.04425
111229 ASER GCaMP 50mM 50-25 #5_1 12	67	2887.43	591.887	1.02042
111229 ASER GCaMP 50mM 50-25 #5_1 12	68	2904.17	596.63	1.0286
111229 ASER GCaMP 50mM 50-25 #5_1 12	69	2903.11	611.314	1.05391
111229 ASER GCaMP 50mM 50-25 #5_1 12	70	2912.13	621.637	1.07171
111229 ASER GCaMP 50mM 50-25 #5_1 12	71	2918.04	628.808	1.08407
111229 ASER GCaMP 50mM 50-25 #5_1 12	72	2909.7	607.382	1.04714
111229 ASER GCaMP 50mM 50-25 #5_1 12	73	2910.77	622.958	1.07399
111229 ASER GCaMP 50mM 50-25 #5_1 12	74	2914.6	621.759	1.07192
111229 ASER GCaMP 50mM 50-25 #5_1 12	75	2924.92	629.385	1.08507
111229 ASER GCaMP 50mM 50-25 #5_1 12	76	2908.83	611.468	1.05418
111229 ASER GCaMP 50mM 50-25 #5_1 12	77	2925.58	630.549	1.08708
111229 ASER GCaMP 50mM 50-25 #5_1 12	78	2927.81	637.933	1.09981
111229 ASER GCaMP 50mM 50-25 #5_1 12	79	2918.46	627.862	1.08244
111229 ASER GCaMP 50mM 50-25 #5_1 12	80	2906.64	624.176	1.07609
111229 ASER GCaMP 50mM 50-25 #5_1 12	81	2916.51	630.746	1.08742
111229 ASER GCaMP 50mM 50-25 #5_1 12	82	2918.64	622.568	1.07332
111229 ASER GCaMP 50mM 50-25 #5_1 12	83	2920.93	626.009	1.07925
111229 ASER GCaMP 50mM 50-25 #5_1 12	84	2905	602.127	1.03807
111229 ASER GCaMP 50mM 50-25 #5_1 12	85	2922.79	632.429	1.09032
111229 ASER GCaMP 50mM 50-25 #5_1 12	86	2939.9	648.234	1.11756
111229 ASER GCaMP 50mM 50-25 #5_1 12	87	2916.06	615.349	1.06087
111229 ASER GCaMP 50mM 50-25 #5_1 12	88	2926.2	631.463	1.08865
111229 ASER GCaMP 50mM 50-25 #5_1 12	89	2930.32	628.962	1.08434
111229 ASER GCaMP 50mM 50-25 #5_1 12	90	2916.16	626.196	1.07957
111229 ASER GCaMP 50mM 50-25 #5_1 12	91	2928.68	634.662	1.09417
111229 ASER GCaMP 50mM 50-25 #5_1 12	92	2931.2	648.437	1.11791
111229 ASER GCaMP 50mM 50-25 #5_1 12	93	2924.73	634.979	1.09471
111229 ASER GCaMP 50mM 50-25 #5_1 12	94	2918.02	627.018	1.08099
111229 ASER GCaMP 50mM 50-25 #5_1 12	95	2927.1	629.981	1.0861
111229 ASER GCaMP 50mM 50-25 #5_1 12	96	2932.65	653.704	1.12699
111229 ASER GCaMP 50mM 50-25 #5_1 12	97	2931.81	641.18	1.1054
111229 ASER GCaMP 50mM 50-25 #5_1 12	98	2930.23	631.95	1.08949
111229 ASER GCaMP 50mM 50-25 #5_1 12	99	2933.28	643.682	1.10972
111229 ASER GCaMP 50mM 50-25 #5_1 12	100	2926.39	644.262	1.11072
111229 ASER GCaMP 50mM 50-25 #5_1 12	101	2923.28	628.564	1.08365
111229 ASER GCaMP 50mM 50-25 #5_1 12	102	3147.21	847.905	1.4618
111229 ASER GCaMP 50mM 50-25 #5_1 12	103	3697.31	1404.23	2.42091
111229 ASER GCaMP 50mM 50-25 #5_1 12	104	4071.76	1779.87	3.06852
111229 ASER GCaMP 50mM 50-25 #5_1 12	105	4237.99	1941.36	3.34693
111229 ASER GCaMP 50mM 50-25 #5_1 12	106	4264.79	1970.55	3.39725
111229 ASER GCaMP 50mM 50-25 #5_1 12	107	4253.97	1962.23	3.38291
111229 ASER GCaMP 50mM 50-25 #5_1 12	108	4242.94	1949.35	3.36071
111229 ASER GCaMP 50mM 50-25 #5_1 12	109	4233.77	1946.44	3.3557
111229 ASER GCaMP 50mM 50-25 #5_1 12	110	4217.54	1914.64	3.30086
111229 ASER GCaMP 50mM 50-25 #5_1 12	111	4163.5	1869.45	3.22296
111229 ASER GCaMP 50mM 50-25 #5_1 12	112	4144.4	1841.62	3.17499
111229 ASER GCaMP 50mM 50-25 #5_1 12	113	4127.74	1822.83	3.14258
111229 ASER GCaMP 50mM 50-25 #5_1 12	114	4089.91	1799.01	3.10151
111229 ASER GCaMP 50mM 50-25 #5_1 12	115	4102.28	1812	3.12392
111229 ASER GCaMP 50mM 50-25 #5_1 12	116	4068.54	1771.48	3.05406
111229 ASER GCaMP 50mM 50-25 #5_1 12	117	4043.48	1754.4	3.02462
111229 ASER GCaMP 50mM 50-25 #5_1 12	118	4026.28	1726.78	2.97699
111229 ASER GCaMP 50mM 50-25 #5_1 12	119	4004.13	1707.07	2.94301
111229 ASER GCaMP 50mM 50-25 #5_1 12	120	3991.54	1695.67	2.92336
111229 ASER GCaMP 50mM 50-25 #5_1 12	121	3965.02	1655.28	2.85373
111229 ASER GCaMP 50mM 50-25 #5_1 12	122	3941.55	1645.74	2.83728
111229 ASER GCaMP 50mM 50-25 #5_1 12	123	3910.32	1618.66	2.7906
111229 ASER GCaMP 50mM 50-25 #5_1 12	124	3896.6	1598.87	2.75647
111229 ASER GCaMP 50mM 50-25 #5_1 12	125	3866.93	1577.24	2.71918
111229 ASER GCaMP 50mM 50-25 #5_1 12	126	3855.41	1568.58	2.70425
111229 ASER GCaMP 50mM 50-25 #5_1 12	127	3847.42	1545.67	2.66476
111229 ASER GCaMP 50mM 50-25 #5_1 12	128	3854.18	1556.04	2.68264
111229 ASER GCaMP 50mM 50-25 #5_1 12	129	3849.54	1545.37	2.66424
111229 ASER GCaMP 50mM 50-25 #5_1 12	130	3812.8	1514.95	2.61179
111229 ASER GCaMP 50mM 50-25 #5_1 12	131	3825.17	1531.79	2.64082
111229 ASER GCaMP 50mM 50-25 #5_1 12	132	3781.23	1490.62	2.56985
111229 ASER GCaMP 50mM 50-25 #5_1 12	133	3774.95	1484.03	2.55849
111229 ASER GCaMP 50mM 50-25 #5_1 12	134	3741.48	1454.98	2.50841
111229 ASER GCaMP 50mM 50-25 #5_1 12	135	3736.67	1433.22	2.47089
111229 ASER GCaMP 50mM 50-25 #5_1 12	136	3707.72	1410.89	2.43239
111229 ASER GCaMP 50mM 50-25 #5_1 12	137	3725.76	1431.66	2.46821
111229 ASER GCaMP 50mM 50-25 #5_1 12	138	3722.72	1438.84	2.48058
111229 ASER GCaMP 50mM 50-25 #5_1 12	139	3697.67	1415.7	2.44068
111229 ASER GCaMP 50mM 50-25 #5_1 12	140	3675.33	1380.9	2.38069
111229 ASER GCaMP 50mM 50-25 #5_1 12	141	3702.45	1394.67	2.40444
111229 ASER GCaMP 50mM 50-25 #5_1 12	142	3715.17	1420.23	2.44849
111229 ASER GCaMP 50mM 50-25 #5_1 12	143	3710.25	1416	2.4412
111229 ASER GCaMP 50mM 50-25 #5_1 12	144	3696.25	1405.35	2.42284
111229 ASER GCaMP 50mM 50-25 #5_1 12	145	3679.3	1395.43	2.40575
111229 ASER GCaMP 50mM 50-25 #5_1 12	146	3693.79	1399.74	2.41316
111229 ASER GCaMP 50mM 50-25 #5_1 12	147	3675.78	1388.33	2.39349
111229 ASER GCaMP 50mM 50-25 #5_1 12	148	3657.2	1370.82	2.36332
111229 ASER GCaMP 50mM 50-25 #5_1 12	149	3638.86	1348.11	2.32416
111229 ASER GCaMP 50mM 50-25 #5_1 12	150	3610.43	1311.29	2.26068
111229 ASER GCaMP 50mM 50-25 #5_1 12	151	3589.38	1291.92	2.22729
111229 ASER GCaMP 50mM 50-25 #5_1 12	152	3546.97	1248.25	2.152
111229 ASER GCaMP 50mM 50-25 #5_1 12	153	3518.38	1218.48	2.10068
111229 ASER GCaMP 50mM 50-25 #5_1 12	154	3518.8	1221.31	2.10555
111229 ASER GCaMP 50mM 50-25 #5_1 12	155	3526.89	1229.9	2.12036
111229 ASER GCaMP 50mM 50-25 #5_1 12	156	3492.85	1204.53	2.07663
111229 ASER GCaMP 50mM 50-25 #5_1 12	157	3461.18	1168.12	2.01386
111229 ASER GCaMP 50mM 50-25 #5_1 12	158	3443.27	1145.7	1.9752
111229 ASER GCaMP 50mM 50-25 #5_1 12	159	3442.49	1144.49	1.97311
111229 ASER GCaMP 50mM 50-25 #5_1 12	160	3403.62	1124.71	1.93901
111229 ASER GCaMP 50mM 50-25 #5_1 12	161	3384.84	1083.11	1.86729
111229 ASER GCaMP 50mM 50-25 #5_1 12	162	3402.7	1109.47	1.91274
111229 ASER GCaMP 50mM 50-25 #5_1 12	163	3428.48	1138.5	1.9628
111229 ASER GCaMP 50mM 50-25 #5_1 12	164	3440.72	1153.04	1.98787
111229 ASER GCaMP 50mM 50-25 #5_1 12	165	3416.8	1119.3	1.9297
111229 ASER GCaMP 50mM 50-25 #5_1 12	166	3398.48	1108.96	1.91187
111229 ASER GCaMP 50mM 50-25 #5_1 12	167	3404.12	1098.43	1.89371
111229 ASER GCaMP 50mM 50-25 #5_1 12	168	3377.84	1082.93	1.86698
111229 ASER GCaMP 50mM 50-25 #5_1 12	169	3378.2	1068.23	1.84165
111229 ASER GCaMP 50mM 50-25 #5_1 12	170	3376.26	1074.61	1.85264
111229 ASER GCaMP 50mM 50-25 #5_1 12	171	3418.29	1131.58	1.95085
111229 ASER GCaMP 50mM 50-25 #5_1 12	172	3405.27	1111.45	1.91615
111229 ASER GCaMP 50mM 50-25 #5_1 12	173	3391.09	1097.01	1.89126
111229 ASER GCaMP 50mM 50-25 #5_1 12	174	3350.45	1058.69	1.8252
111229 ASER GCaMP 50mM 50-25 #5_1 12	175	3346.21	1051.19	1.81226
111229 ASER GCaMP 50mM 50-25 #5_1 12	176	3308.91	1006.47	1.73517
111229 ASER GCaMP 50mM 50-25 #5_1 12	177	3283.5	998.122	1.72078
111229 ASER GCaMP 50mM 50-25 #5_1 12	178	3289.58	1002.66	1.7286
111229 ASER GCaMP 50mM 50-25 #5_1 12	179	3295.26	991.403	1.70919
111229 ASER GCaMP 50mM 50-25 #5_1 12	180	3277.56	996.035	1.71718
111229 ASER GCaMP 50mM 50-25 #5_1 12	181	3289.68	993.544	1.71288
111229 ASER GCaMP 50mM 50-25 #5_1 12	182	3263.05	979.194	1.68814
111229 ASER GCaMP 50mM 50-25 #5_1 12	183	3293.95	1012.95	1.74634
111229 ASER GCaMP 50mM 50-25 #5_1 12	184	3270.02	977.665	1.68551
111229 ASER GCaMP 50mM 50-25 #5_1 12	185	3228.38	950.233	1.63821
111229 ASER GCaMP 50mM 50-25 #5_1 12	186	3239.49	945.513	1.63008
111229 ASER GCaMP 50mM 50-25 #5_1 12	187	3248.55	955.729	1.64769
111229 ASER GCaMP 50mM 50-25 #5_1 12	188	3228.99	922.863	1.59103
111229 ASER GCaMP 50mM 50-25 #5_1 12	189	3223.74	942.046	1.6241
111229 ASER GCaMP 50mM 50-25 #5_1 12	190	3281.74	993.938	1.71356
111229 ASER GCaMP 50mM 50-25 #5_1 12	191	3328.37	1023.3	1.76418
111229 ASER GCaMP 50mM 50-25 #5_1 12	192	3323.9	1037.47	1.78861
111229 ASER GCaMP 50mM 50-25 #5_1 12	193	3270.16	969.486	1.67141
111229 ASER GCaMP 50mM 50-25 #5_1 12	194	3242.87	952.676	1.64243
111229 ASER GCaMP 50mM 50-25 #5_1 12	195	3226.42	933.707	1.60972
111229 ASER GCaMP 50mM 50-25 #5_1 12	196	3209.07	922.643	1.59065
111229 ASER GCaMP 50mM 50-25 #5_1 12	197	3188.57	907.598	1.56471
111229 ASER GCaMP 50mM 50-25 #5_1 12	198	3206.78	904.708	1.55973
111229 ASER GCaMP 50mM 50-25 #5_1 12	199	3226.74	936.417	1.6144
111229 ASER GCaMP 50mM 50-25 #5_1 12	200	3230.37	946.506	1.63179
111229 ASER GCaMP 50mM 50-25 #5_1 12	201	3238.13	924.627	1.59407
111229 ASER GCaMP 50mM 50-25 #5_1 12	202	3091.58	799.331	1.37806
111229 ASER GCaMP 50mM 50-25 #5_1 12	203	2945.85	647.211	1.1158
111229 ASER GCaMP 50mM 50-25 #5_1 12	204	2877.86	598.069	1.03108
111229 ASER GCaMP 50mM 50-25 #5_1 12	205	2827.97	523.237	0.902067
111229 ASER GCaMP 50mM 50-25 #5_1 12	206	2776.85	464.081	0.800082
111229 ASER GCaMP 50mM 50-25 #5_1 12	207	2758.49	473.07	0.81558
111229 ASER GCaMP 50mM 50-25 #5_1 12	208	2750.07	456.877	0.787662
111229 ASER GCaMP 50mM 50-25 #5_1 12	209	2761.03	467.189	0.80544
111229 ASER GCaMP 50mM 50-25 #5_1 12	210	2738.15	442.565	0.762989
111229 ASER GCaMP 50mM 50-25 #5_1 12	211	2739.98	434.05	0.748308
111229 ASER GCaMP 50mM 50-25 #5_1 12	212	2743.48	447.758	0.771941
111229 ASER GCaMP 50mM 50-25 #5_1 12	213	2754.84	464.416	0.800659
111229 ASER GCaMP 50mM 50-25 #5_1 12	214	2749.97	453.88	0.782496
111229 ASER GCaMP 50mM 50-25 #5_1 12	215	2754.33	468.671	0.807995
111229 ASER GCaMP 50mM 50-25 #5_1 12	216	2770.24	473.473	0.816274
111229 ASER GCaMP 50mM 50-25 #5_1 12	217	2762.16	462.327	0.797058
111229 ASER GCaMP 50mM 50-25 #5_1 12	218	2772.29	479.428	0.826541
111229 ASER GCaMP 50mM 50-25 #5_1 12	219	2777.79	483.94	0.83432
111229 ASER GCaMP 50mM 50-25 #5_1 12	220	2775.84	491.86	0.847973
111229 ASER GCaMP 50mM 50-25 #5_1 12	221	2790.47	496.721	0.856353
111229 ASER GCaMP 50mM 50-25 #5_1 12	222	2782.76	498.724	0.859808
111229 ASER GCaMP 50mM 50-25 #5_1 12	223	2782.64	489.493	0.843893
111229 ASER GCaMP 50mM 50-25 #5_1 12	224	2792.87	508.264	0.876254
111229 ASER GCaMP 50mM 50-25 #5_1 12	225	2806.29	509.315	0.878066
111229 ASER GCaMP 50mM 50-25 #5_1 12	226	2807.68	508.291	0.876301
111229 ASER GCaMP 50mM 50-25 #5_1 12	227	2814.07	522.083	0.900078
111229 ASER GCaMP 50mM 50-25 #5_1 12	228	2821.21	522.695	0.901133
111229 ASER GCaMP 50mM 50-25 #5_1 12	229	2822.76	523.062	0.901765
111229 ASER GCaMP 50mM 50-25 #5_1 12	230	2824.55	528.182	0.910593
111229 ASER GCaMP 50mM 50-25 #5_1 12	231	2835.04	541.497	0.933548
111229 ASER GCaMP 50mM 50-25 #5_1 12	232	2838.18	533.067	0.919015
111229 ASER GCaMP 50mM 50-25 #5_1 12	233	2841.94	550.944	0.949835
111229 ASER GCaMP 50mM 50-25 #5_1 12	234	2837.1	545.173	0.939885
111229 ASER GCaMP 50mM 50-25 #5_1 12	235	2850.35	561.452	0.967951
111229 ASER GCaMP 50mM 50-25 #5_1 12	236	2852.68	550.491	0.949054
111229 ASER GCaMP 50mM 50-25 #5_1 12	237	2850.46	557.33	0.960844
111229 ASER GCaMP 50mM 50-25 #5_1 12	238	2865.9	573.927	0.989458
111229 ASER GCaMP 50mM 50-25 #5_1 12	239	2881.07	580.098	1.0001
111229 ASER GCaMP 50mM 50-25 #5_1 12	240	2886.32	595.14	1.02603
111229 ASER GCaMP 50mM 50-25 #5_1 12	241	2877.26	585.443	1.00931
Image Name	Image Plane	Elapsed Time	Stage Label	Area	Average Intensity
111229 ASER GCaMP 50mM 50-25 #5_1 12	1	00:00:00	No Label	864	2293.67
111229 ASER GCaMP 50mM 50-25 #5_1 12	2	00:00:00.477000	No Label	864	2289.07
111229 ASER GCaMP 50mM 50-25 #5_1 12	3	00:00:01.036000	No Label	864	2298.34
111229 ASER GCaMP 50mM 50-25 #5_1 12	4	00:00:01.568000	No Label	864	2265.93
111229 ASER GCaMP 50mM 50-25 #5_1 12	5	00:00:02.116000	No Label	864	2285.53
111229 ASER GCaMP 50mM 50-25 #5_1 12	6	00:00:02.660000	No Label	864	2291
111229 ASER GCaMP 50mM 50-25 #5_1 12	7	00:00:03.212000	No Label	864	2299.47
111229 ASER GCaMP 50mM 50-25 #5_1 12	8	00:00:03.756000	No Label	864	2315.08
111229 ASER GCaMP 50mM 50-25 #5_1 12	9	00:00:04.306000	No Label	864	2286.29
111229 ASER GCaMP 50mM 50-25 #5_1 12	10	00:00:04.851000	No Label	864	2289.04
111229 ASER GCaMP 50mM 50-25 #5_1 12	11	00:00:05.389000	No Label	864	2296.62
111229 ASER GCaMP 50mM 50-25 #5_1 12	12	00:00:05.933000	No Label	864	2301.02
111229 ASER GCaMP 50mM 50-25 #5_1 12	13	00:00:06.481000	No Label	864	2289.69
111229 ASER GCaMP 50mM 50-25 #5_1 12	14	00:00:07.033000	No Label	864	2304.53
111229 ASER GCaMP 50mM 50-25 #5_1 12	15	00:00:07.588000	No Label	864	2290.31
111229 ASER GCaMP 50mM 50-25 #5_1 12	16	00:00:08.127000	No Label	864	2300.78
111229 ASER GCaMP 50mM 50-25 #5_1 12	17	00:00:08.623000	No Label	864	2296.08
111229 ASER GCaMP 50mM 50-25 #5_1 12	18	00:00:09.209000	No Label	864	2286.5
111229 ASER GCaMP 50mM 50-25 #5_1 12	19	00:00:09.757000	No Label	864	2282.62
111229 ASER GCaMP 50mM 50-25 #5_1 12	20	00:00:10.298000	No Label	864	2288.84
111229 ASER GCaMP 50mM 50-25 #5_1 12	21	00:00:10.842000	No Label	864	2303.26
111229 ASER GCaMP 50mM 50-25 #5_1 12	22	00:00:11.393000	No Label	864	2290.99
111229 ASER GCaMP 50mM 50-25 #5_1 12	23	00:00:11.939000	No Label	864	2290.6
111229 ASER GCaMP 50mM 50-25 #5_1 12	24	00:00:12.489000	No Label	864	2292.04
111229 ASER GCaMP 50mM 50-25 #5_1 12	25	00:00:13.032000	No Label	864	2291.92
111229 ASER GCaMP 50mM 50-25 #5_1 12	26	00:00:13.575000	No Label	864	2283.97
111229 ASER GCaMP 50mM 50-25 #5_1 12	27	00:00:14.133000	No Label	864	2296.33
111229 ASER GCaMP 50mM 50-25 #5_1 12	28	00:00:14.668000	No Label	864	2279.27
111229 ASER GCaMP 50mM 50-25 #5_1 12	29	00:00:15.214000	No Label	864	2284.86
111229 ASER GCaMP 50mM 50-25 #5_1 12	30	00:00:15.767000	No Label	864	2295.41
111229 ASER GCaMP 50mM 50-25 #5_1 12	31	00:00:16.299000	No Label	864	2306.68
111229 ASER GCaMP 50mM 50-25 #5_1 12	32	00:00:16.863000	No Label	864	2294.18
111229 ASER GCaMP 50mM 50-25 #5_1 12	33	00:00:17.401000	No Label	864	2291.48
111229 ASER GCaMP 50mM 50-25 #5_1 12	34	00:00:17.945000	No Label	864	2284.81
111229 ASER GCaMP 50mM 50-25 #5_1 12	35	00:00:18.494000	No Label	864	2284.26
111229 ASER GCaMP 50mM 50-25 #5_1 12	36	00:00:19.046000	No Label	864	2283.6
111229 ASER GCaMP 50mM 50-25 #5_1 12	37	00:00:19.584000	No Label	864	2291.81
111229 ASER GCaMP 50mM 50-25 #5_1 12	38	00:00:20.126000	No Label	864	2284.19
111229 ASER GCaMP 50mM 50-25 #5_1 12	39	00:00:20.671000	No Label	864	2298.89
111229 ASER GCaMP 50mM 50-25 #5_1 12	40	00:00:21.223000	No Label	864	2303.27
111229 ASER GCaMP 50mM 50-25 #5_1 12	41	00:00:21.763000	No Label	864	2293.43
111229 ASER GCaMP 50mM 50-25 #5_1 12	42	00:00:22.322000	No Label	864	2292.25
111229 ASER GCaMP 50mM 50-25 #5_1 12	43	00:00:22.863000	No Label	864	2305.54
111229 ASER GCaMP 50mM 50-25 #5_1 12	44	00:00:23.416000	No Label	864	2283.82
111229 ASER GCaMP 50mM 50-25 #5_1 12	45	00:00:23.919000	No Label	864	2288.55
111229 ASER GCaMP 50mM 50-25 #5_1 12	46	00:00:24.497000	No Label	864	2290.45
111229 ASER GCaMP 50mM 50-25 #5_1 12	47	00:00:25.042000	No Label	864	2296.59
111229 ASER GCaMP 50mM 50-25 #5_1 12	48	00:00:25.599000	No Label	864	2288.23
111229 ASER GCaMP 50mM 50-25 #5_1 12	49	00:00:26.136000	No Label	864	2290.85
111229 ASER GCaMP 50mM 50-25 #5_1 12	50	00:00:26.685000	No Label	864	2291.71
111229 ASER GCaMP 50mM 50-25 #5_1 12	51	00:00:27.232000	No Label	864	2299.81
111229 ASER GCaMP 50mM 50-25 #5_1 12	52	00:00:27.784000	No Label	864	2295.36
111229 ASER GCaMP 50mM 50-25 #5_1 12	53	00:00:28.328000	No Label	864	2293.76
111229 ASER GCaMP 50mM 50-25 #5_1 12	54	00:00:28.866000	No Label	864	2293.81
111229 ASER GCaMP 50mM 50-25 #5_1 12	55	00:00:29.404000	No Label	864	2302.55
111229 ASER GCaMP 50mM 50-25 #5_1 12	56	00:00:29.964000	No Label	864	2286.63
111229 ASER GCaMP 50mM 50-25 #5_1 12	57	00:00:30.512000	No Label	864	2293.01
111229 ASER GCaMP 50mM 50-25 #5_1 12	58	00:00:31.055000	No Label	864	2294.69
111229 ASER GCaMP 50mM 50-25 #5_1 12	59	00:00:31.589000	No Label	864	2302.45
111229 ASER GCaMP 50mM 50-25 #5_1 12	60	00:00:32.137000	No Label	864	2292.92
111229 ASER GCaMP 50mM 50-25 #5_1 12	61	00:00:32.691000	No Label	864	2294.43
111229 ASER GCaMP 50mM 50-25 #5_1 12	62	00:00:33.241000	No Label	864	2283.1
111229 ASER GCaMP 50mM 50-25 #5_1 12	63	00:00:33.778000	No Label	864	2298.16
111229 ASER GCaMP 50mM 50-25 #5_1 12	64	00:00:34.325000	No Label	864	2290.56
111229 ASER GCaMP 50mM 50-25 #5_1 12	65	00:00:34.879000	No Label	864	2290.71
111229 ASER GCaMP 50mM 50-25 #5_1 12	66	00:00:35.422000	No Label	864	2289.57
111229 ASER GCaMP 50mM 50-25 #5_1 12	67	00:00:35.969000	No Label	864	2295.54
111229 ASER GCaMP 50mM 50-25 #5_1 12	68	00:00:36.507000	No Label	864	2307.54
111229 ASER GCaMP 50mM 50-25 #5_1 12	69	00:00:37.062000	No Label	864	2291.8
111229 ASER GCaMP 50mM 50-25 #5_1 12	70	00:00:37.602000	No Label	864	2290.49
111229 ASER GCaMP 50mM 50-25 #5_1 12	71	00:00:38.154000	No Label	864	2289.23
111229 ASER GCaMP 50mM 50-25 #5_1 12	72	00:00:38.696000	No Label	864	2302.32
111229 ASER GCaMP 50mM 50-25 #5_1 12	73	00:00:39.234000	No Label	864	2287.81
111229 ASER GCaMP 50mM 50-25 #5_1 12	74	00:00:39.793000	No Label	864	2292.84
111229 ASER GCaMP 50mM 50-25 #5_1 12	75	00:00:40.341000	No Label	864	2295.54
111229 ASER GCaMP 50mM 50-25 #5_1 12	76	00:00:40.885000	No Label	864	2297.36
111229 ASER GCaMP 50mM 50-25 #5_1 12	77	00:00:41.426000	No Label	864	2295.03
111229 ASER GCaMP 50mM 50-25 #5_1 12	78	00:00:41.989000	No Label	864	2289.88
111229 ASER GCaMP 50mM 50-25 #5_1 12	79	00:00:42.525000	No Label	864	2290.6
111229 ASER GCaMP 50mM 50-25 #5_1 12	80	00:00:43.059000	No Label	864	2282.47
111229 ASER GCaMP 50mM 50-25 #5_1 12	81	00:00:43.614000	No Label	864	2285.76
111229 ASER GCaMP 50mM 50-25 #5_1 12	82	00:00:44.167000	No Label	864	2296.07
111229 ASER GCaMP 50mM 50-25 #5_1 12	83	00:00:44.710000	No Label	864	2294.92
111229 ASER GCaMP 50mM 50-25 #5_1 12	84	00:00:45.250000	No Label	864	2302.88
111229 ASER GCaMP 50mM 50-25 #5_1 12	85	00:00:45.795000	No Label	864	2290.37
111229 ASER GCaMP 50mM 50-25 #5_1 12	86	00:00:46.346000	No Label	864	2291.66
111229 ASER GCaMP 50mM 50-25 #5_1 12	87	00:00:46.879000	No Label	864	2300.72
111229 ASER GCaMP 50mM 50-25 #5_1 12	88	00:00:47.430000	No Label	864	2294.74
111229 ASER GCaMP 50mM 50-25 #5_1 12	89	00:00:47.988000	No Label	864	2301.36
111229 ASER GCaMP 50mM 50-25 #5_1 12	90	00:00:48.537000	No Label	864	2289.97
111229 ASER GCaMP 50mM 50-25 #5_1 12	91	00:00:49.070000	No Label	864	2294.02
111229 ASER GCaMP 50mM 50-25 #5_1 12	92	00:00:49.620000	No Label	864	2282.76
111229 ASER GCaMP 50mM 50-25 #5_1 12	93	00:00:50.166000	No Label	864	2289.76
111229 ASER GCaMP 50mM 50-25 #5_1 12	94	00:00:50.714000	No Label	864	2291
111229 ASER GCaMP 50mM 50-25 #5_1 12	95	00:00:51.254000	No Label	864	2297.12
111229 ASER GCaMP 50mM 50-25 #5_1 12	96	00:00:51.793000	No Label	864	2278.95
111229 ASER GCaMP 50mM 50-25 #5_1 12	97	00:00:52.349000	No Label	864	2290.62
111229 ASER GCaMP 50mM 50-25 #5_1 12	98	00:00:52.901000	No Label	864	2298.28
111229 ASER GCaMP 50mM 50-25 #5_1 12	99	00:00:53.434000	No Label	864	2289.59
111229 ASER GCaMP 50mM 50-25 #5_1 12	100	00:00:53.998000	No Label	864	2282.12
111229 ASER GCaMP 50mM 50-25 #5_1 12	101	00:00:54.556000	No Label	864	2294.72
111229 ASER GCaMP 50mM 50-25 #5_1 12	102	00:00:55.039000	No Label	864	2299.31
111229 ASER GCaMP 50mM 50-25 #5_1 12	103	00:00:55.643000	No Label	864	2293.08
111229 ASER GCaMP 50mM 50-25 #5_1 12	104	00:00:56.166000	No Label	864	2291.9
111229 ASER GCaMP 50mM 50-25 #5_1 12	105	00:00:56.718000	No Label	864	2296.63
111229 ASER GCaMP 50mM 50-25 #5_1 12	106	00:00:57.267000	No Label	864	2294.24
111229 ASER GCaMP 50mM 50-25 #5_1 12	107	00:00:57.813000	No Label	864	2291.74
111229 ASER GCaMP 50mM 50-25 #5_1 12	108	00:00:58.363000	No Label	864	2293.58
111229 ASER GCaMP 50mM 50-25 #5_1 12	109	00:00:58.903000	No Label	864	2287.33
111229 ASER GCaMP 50mM 50-25 #5_1 12	110	00:00:59.439000	No Label	864	2302.91
111229 ASER GCaMP 50mM 50-25 #5_1 12	111	00:00:59.987000	No Label	864	2294.05
111229 ASER GCaMP 50mM 50-25 #5_1 12	112	00:01:00.554000	No Label	864	2302.77
111229 ASER GCaMP 50mM 50-25 #5_1 12	113	00:01:01.085000	No Label	864	2304.92
111229 ASER GCaMP 50mM 50-25 #5_1 12	114	00:01:01.632000	No Label	864	2290.91
111229 ASER GCaMP 50mM 50-25 #5_1 12	115	00:01:02.177000	No Label	864	2290.28
111229 ASER GCaMP 50mM 50-25 #5_1 12	116	00:01:02.724000	No Label	864	2297.06
111229 ASER GCaMP 50mM 50-25 #5_1 12	117	00:01:03.267000	No Label	864	2289.08
111229 ASER GCaMP 50mM 50-25 #5_1 12	118	00:01:03.820000	No Label	864	2299.5
111229 ASER GCaMP 50mM 50-25 #5_1 12	119	00:01:04.363000	No Label	864	2297.06
111229 ASER GCaMP 50mM 50-25 #5_1 12	120	00:01:04.905000	No Label	864	2295.87
111229 ASER GCaMP 50mM 50-25 #5_1 12	121	00:01:05.455000	No Label	864	2309.74
111229 ASER GCaMP 50mM 50-25 #5_1 12	122	00:01:06.001000	No Label	864	2295.81
111229 ASER GCaMP 50mM 50-25 #5_1 12	123	00:01:06.544000	No Label	864	2291.66
111229 ASER GCaMP 50mM 50-25 #5_1 12	124	00:01:07.087000	No Label	864	2297.73
111229 ASER GCaMP 50mM 50-25 #5_1 12	125	00:01:07.635000	No Label	864	2289.69
111229 ASER GCaMP 50mM 50-25 #5_1 12	126	00:01:08.179000	No Label	864	2286.83
111229 ASER GCaMP 50mM 50-25 #5_1 12	127	00:01:08.725000	No Label	864	2301.75
111229 ASER GCaMP 50mM 50-25 #5_1 12	128	00:01:09.269000	No Label	864	2298.14
111229 ASER GCaMP 50mM 50-25 #5_1 12	129	00:01:09.812000	No Label	864	2304.17
111229 ASER GCaMP 50mM 50-25 #5_1 12	130	00:01:10.373000	No Label	864	2297.85
111229 ASER GCaMP 50mM 50-25 #5_1 12	131	00:01:10.911000	No Label	864	2293.38
111229 ASER GCaMP 50mM 50-25 #5_1 12	132	00:01:11.450000	No Label	864	2290.61
111229 ASER GCaMP 50mM 50-25 #5_1 12	133	00:01:12.016000	No Label	864	2290.91
111229 ASER GCaMP 50mM 50-25 #5_1 12	134	00:01:12.547000	No Label	864	2286.49
111229 ASER GCaMP 50mM 50-25 #5_1 12	135	00:01:13.100000	No Label	864	2303.45
111229 ASER GCaMP 50mM 50-25 #5_1 12	136	00:01:13.645000	No Label	864	2296.83
111229 ASER GCaMP 50mM 50-25 #5_1 12	137	00:01:14.184000	No Label	864	2294.09
111229 ASER GCaMP 50mM 50-25 #5_1 12	138	00:01:14.737000	No Label	864	2283.88
111229 ASER GCaMP 50mM 50-25 #5_1 12	139	00:01:15.281000	No Label	864	2281.97
111229 ASER GCaMP 50mM 50-25 #5_1 12	140	00:01:15.825000	No Label	864	2294.44
111229 ASER GCaMP 50mM 50-25 #5_1 12	141	00:01:16.372000	No Label	864	2307.78
111229 ASER GCaMP 50mM 50-25 #5_1 12	142	00:01:16.910000	No Label	864	2294.94
111229 ASER GCaMP 50mM 50-25 #5_1 12	143	00:01:17.466000	No Label	864	2294.25
111229 ASER GCaMP 50mM 50-25 #5_1 12	144	00:01:18.006000	No Label	864	2290.9
111229 ASER GCaMP 50mM 50-25 #5_1 12	145	00:01:18.550000	No Label	864	2283.87
111229 ASER GCaMP 50mM 50-25 #5_1 12	146	00:01:19.105000	No Label	864	2294.06
111229 ASER GCaMP 50mM 50-25 #5_1 12	147	00:01:19.651000	No Label	864	2287.45
111229 ASER GCaMP 50mM 50-25 #5_1 12	148	00:01:20.198000	No Label	864	2286.38
111229 ASER GCaMP 50mM 50-25 #5_1 12	149	00:01:20.746000	No Label	864	2290.75
111229 ASER GCaMP 50mM 50-25 #5_1 12	150	00:01:21.290000	No Label	864	2299.14
111229 ASER GCaMP 50mM 50-25 #5_1 12	151	00:01:21.827000	No Label	864	2297.47
111229 ASER GCaMP 50mM 50-25 #5_1 12	152	00:01:22.386000	No Label	864	2298.72
111229 ASER GCaMP 50mM 50-25 #5_1 12	153	00:01:22.917000	No Label	864	2299.89
111229 ASER GCaMP 50mM 50-25 #5_1 12	154	00:01:23.465000	No Label	864	2297.49
111229 ASER GCaMP 50mM 50-25 #5_1 12	155	00:01:24.017000	No Label	864	2297
111229 ASER GCaMP 50mM 50-25 #5_1 12	156	00:01:24.568000	No Label	864	2288.32
111229 ASER GCaMP 50mM 50-25 #5_1 12	157	00:01:25.118000	No Label	864	2293.06
111229 ASER GCaMP 50mM 50-25 #5_1 12	158	00:01:25.649000	No Label	864	2297.57
111229 ASER GCaMP 50mM 50-25 #5_1 12	159	00:01:26.207000	No Label	864	2298
111229 ASER GCaMP 50mM 50-25 #5_1 12	160	00:01:26.743000	No Label	864	2278.92
111229 ASER GCaMP 50mM 50-25 #5_1 12	161	00:01:27.294000	No Label	864	2301.73
111229 ASER GCaMP 50mM 50-25 #5_1 12	162	00:01:27.837000	No Label	864	2293.23
111229 ASER GCaMP 50mM 50-25 #5_1 12	163	00:01:28.379000	No Label	864	2289.98
111229 ASER GCaMP 50mM 50-25 #5_1 12	164	00:01:28.931000	No Label	864	2287.68
111229 ASER GCaMP 50mM 50-25 #5_1 12	165	00:01:29.479000	No Label	864	2297.5
111229 ASER GCaMP 50mM 50-25 #5_1 12	166	00:01:30.030000	No Label	864	2289.52
111229 ASER GCaMP 50mM 50-25 #5_1 12	167	00:01:30.570000	No Label	864	2305.69
111229 ASER GCaMP 50mM 50-25 #5_1 12	168	00:01:31.115000	No Label	864	2294.91
111229 ASER GCaMP 50mM 50-25 #5_1 12	169	00:01:31.655000	No Label	864	2309.96
111229 ASER GCaMP 50mM 50-25 #5_1 12	170	00:01:32.206000	No Label	864	2301.66
111229 ASER GCaMP 50mM 50-25 #5_1 12	171	00:01:32.752000	No Label	864	2286.71
111229 ASER GCaMP 50mM 50-25 #5_1 12	172	00:01:33.303000	No Label	864	2293.83
111229 ASER GCaMP 50mM 50-25 #5_1 12	173	00:01:33.846000	No Label	864	2294.08
111229 ASER GCaMP 50mM 50-25 #5_1 12	174	00:01:34.387000	No Label	864	2291.76
111229 ASER GCaMP 50mM 50-25 #5_1 12	175	00:01:34.932000	No Label	864	2295.02
111229 ASER GCaMP 50mM 50-25 #5_1 12	176	00:01:35.483000	No Label	864	2302.44
111229 ASER GCaMP 50mM 50-25 #5_1 12	177	00:01:36.031000	No Label	864	2285.38
111229 ASER GCaMP 50mM 50-25 #5_1 12	178	00:01:36.583000	No Label	864	2286.92
111229 ASER GCaMP 50mM 50-25 #5_1 12	179	00:01:37.117000	No Label	864	2303.86
111229 ASER GCaMP 50mM 50-25 #5_1 12	180	00:01:37.672000	No Label	864	2281.53
111229 ASER GCaMP 50mM 50-25 #5_1 12	181	00:01:38.206000	No Label	864	2296.13
111229 ASER GCaMP 50mM 50-25 #5_1 12	182	00:01:38.754000	No Label	864	2283.85
111229 ASER GCaMP 50mM 50-25 #5_1 12	183	00:01:39.293000	No Label	864	2281
111229 ASER GCaMP 50mM 50-25 #5_1 12	184	00:01:39.852000	No Label	864	2292.35
111229 ASER GCaMP 50mM 50-25 #5_1 12	185	00:01:40.397000	No Label	864	2278.15
111229 ASER GCaMP 50mM 50-25 #5_1 12	186	00:01:40.948000	No Label	864	2293.98
111229 ASER GCaMP 50mM 50-25 #5_1 12	187	00:01:41.493000	No Label	864	2292.82
111229 ASER GCaMP 50mM 50-25 #5_1 12	188	00:01:42.029000	No Label	864	2306.13
111229 ASER GCaMP 50mM 50-25 #5_1 12	189	00:01:42.581000	No Label	864	2281.69
111229 ASER GCaMP 50mM 50-25 #5_1 12	190	00:01:43.123000	No Label	864	2287.8
111229 ASER GCaMP 50mM 50-25 #5_1 12	191	00:01:43.676000	No Label	864	2305.07
111229 ASER GCaMP 50mM 50-25 #5_1 12	192	00:01:44.181000	No Label	864	2286.43
111229 ASER GCaMP 50mM 50-25 #5_1 12	193	00:01:44.760000	No Label	864	2300.68
111229 ASER GCaMP 50mM 50-25 #5_1 12	194	00:01:45.319000	No Label	864	2290.19
111229 ASER GCaMP 50mM 50-25 #5_1 12	195	00:01:45.848000	No Label	864	2292.71
111229 ASER GCaMP 50mM 50-25 #5_1 12	196	00:01:46.402000	No Label	864	2286.42
111229 ASER GCaMP 50mM 50-25 #5_1 12	197	00:01:46.943000	No Label	864	2280.97
111229 ASER GCaMP 50mM 50-25 #5_1 12	198	00:01:47.488000	No Label	864	2302.07
111229 ASER GCaMP 50mM 50-25 #5_1 12	199	00:01:48.037000	No Label	864	2290.32
111229 ASER GCaMP 50mM 50-25 #5_1 12	200	00:01:48.588000	No Label	864	2283.87
111229 ASER GCaMP 50mM 50-25 #5_1 12	201	00:01:49.160000	No Label	864	2313.5
111229 ASER GCaMP 50mM 50-25 #5_1 12	202	00:01:49.640000	No Label	864	2292.25
111229 ASER GCaMP 50mM 50-25 #5_1 12	203	00:01:50.234000	No Label	864	2298.64
111229 ASER GCaMP 50mM 50-25 #5_1 12	204	00:01:50.773000	No Label	864	2279.8
111229 ASER GCaMP 50mM 50-25 #5_1 12	205	00:01:51.316000	No Label	864	2304.74
111229 ASER GCaMP 50mM 50-25 #5_1 12	206	00:01:51.861000	No Label	864	2312.77
111229 ASER GCaMP 50mM 50-25 #5_1 12	207	00:01:52.405000	No Label	864	2285.42
111229 ASER GCaMP 50mM 50-25 #5_1 12	208	00:01:52.957000	No Label	864	2293.2
111229 ASER GCaMP 50mM 50-25 #5_1 12	209	00:01:53.494000	No Label	864	2293.84
111229 ASER GCaMP 50mM 50-25 #5_1 12	210	00:01:54.047000	No Label	864	2295.59
111229 ASER GCaMP 50mM 50-25 #5_1 12	211	00:01:54.593000	No Label	864	2305.93
111229 ASER GCaMP 50mM 50-25 #5_1 12	212	00:01:55.142000	No Label	864	2295.72
111229 ASER GCaMP 50mM 50-25 #5_1 12	213	00:01:55.681000	No Label	864	2290.42
111229 ASER GCaMP 50mM 50-25 #5_1 12	214	00:01:56.229000	No Label	864	2296.09
111229 ASER GCaMP 50mM 50-25 #5_1 12	215	00:01:56.778000	No Label	864	2285.66
111229 ASER GCaMP 50mM 50-25 #5_1 12	216	00:01:57.314000	No Label	864	2296.77
111229 ASER GCaMP 50mM 50-25 #5_1 12	217	00:01:57.862000	No Label	864	2299.84
111229 ASER GCaMP 50mM 50-25 #5_1 12	218	00:01:58.413000	No Label	864	2292.86
111229 ASER GCaMP 50mM 50-25 #5_1 12	219	00:01:58.966000	No Label	864	2293.85
111229 ASER GCaMP 50mM 50-25 #5_1 12	220	00:01:59.506000	No Label	864	2283.98
111229 ASER GCaMP 50mM 50-25 #5_1 12	221	00:02:00.050000	No Label	864	2293.75
111229 ASER GCaMP 50mM 50-25 #5_1 12	222	00:02:00.597000	No Label	864	2284.03
111229 ASER GCaMP 50mM 50-25 #5_1 12	223	00:02:01.139000	No Label	864	2293.14
111229 ASER GCaMP 50mM 50-25 #5_1 12	224	00:02:01.690000	No Label	864	2284.61
111229 ASER GCaMP 50mM 50-25 #5_1 12	225	00:02:02.234000	No Label	864	2296.97
111229 ASER GCaMP 50mM 50-25 #5_1 12	226	00:02:02.787000	No Label	864	2299.39
111229 ASER GCaMP 50mM 50-25 #5_1 12	227	00:02:03.320000	No Label	864	2291.99
111229 ASER GCaMP 50mM 50-25 #5_1 12	228	00:02:03.870000	No Label	864	2298.51
111229 ASER GCaMP 50mM 50-25 #5_1 12	229	00:02:04.421000	No Label	864	2299.69
111229 ASER GCaMP 50mM 50-25 #5_1 12	230	00:02:04.963000	No Label	864	2296.37
111229 ASER GCaMP 50mM 50-25 #5_1 12	231	00:02:05.511000	No Label	864	2293.54
111229 ASER GCaMP 50mM 50-25 #5_1 12	232	00:02:06.053000	No Label	864	2305.11
111229 ASER GCaMP 50mM 50-25 #5_1 12	233	00:02:06.603000	No Label	864	2290.99
111229 ASER GCaMP 50mM 50-25 #5_1 12	234	00:02:07.144000	No Label	864	2291.93
111229 ASER GCaMP 50mM 50-25 #5_1 12	235	00:02:07.701000	No Label	864	2288.9
111229 ASER GCaMP 50mM 50-25 #5_1 12	236	00:02:08.245000	No Label	864	2302.19
111229 ASER GCaMP 50mM 50-25 #5_1 12	237	00:02:08.786000	No Label	864	2293.13
111229 ASER GCaMP 50mM 50-25 #5_1 12	238	00:02:09.335000	No Label	864	2291.97
111229 ASER GCaMP 50mM 50-25 #5_1 12	239	00:02:09.878000	No Label	864	2300.97
111229 ASER GCaMP 50mM 50-25 #5_1 12	240	00:02:10.420000	No Label	864	2291.18
111229 ASER GCaMP 50mM 50-25 #5_1 12	241	00:02:10.974000	No Label	864	2291.82
