# Supplementary material for: Molecular encoding and synaptic decoding of context during salt chemotaxis in C. elegans
Source: Nat Commun. 2022 May 27;13:2928. doi: 10.1038/s41467-022-30279-7 (PMC9142520; doi:10.1038/s41467-022-30279-7)
Supplement: Supplementary file 7 — Source Data [file 41467_2022_30279_MOESM7_ESM.zip › Source Data/Imaging/Fig.1/GCaMP2_nj3/111229 ASER GCaMP 50mM 50-25 #6_1 12.xlsx]

## Sheet: Sheet1
Image Name	Image Plane	Avgerage Intensity
111229 ASER GCaMP 50mM 50-25 #6_1 12	1	3315.37	875.693	0.944672
111229 ASER GCaMP 50mM 50-25 #6_1 12	2	3325.31	861.322	0.929169
111229 ASER GCaMP 50mM 50-25 #6_1 12	3	3324.8	882.143	0.95163
111229 ASER GCaMP 50mM 50-25 #6_1 12	4	3312.73	867.728	0.936079
111229 ASER GCaMP 50mM 50-25 #6_1 12	5	3317.59	894.228	0.964668
111229 ASER GCaMP 50mM 50-25 #6_1 12	6	3345.23	890.72	0.960883
111229 ASER GCaMP 50mM 50-25 #6_1 12	7	3336.53	902.353	0.973432
111229 ASER GCaMP 50mM 50-25 #6_1 12	8	3338.46	903.688	0.974873
111229 ASER GCaMP 50mM 50-25 #6_1 12	9	3333.45	893.726	0.964125	926.981
111229 ASER GCaMP 50mM 50-25 #6_1 12	10	3330.99	885.949	0.955736
111229 ASER GCaMP 50mM 50-25 #6_1 12	11	3341.05	889.061	0.959094
111229 ASER GCaMP 50mM 50-25 #6_1 12	12	3335.1	895.08	0.965587
111229 ASER GCaMP 50mM 50-25 #6_1 12	13	3347.63	909.061	0.980669
111229 ASER GCaMP 50mM 50-25 #6_1 12	14	3361.44	941.704	1.01588
111229 ASER GCaMP 50mM 50-25 #6_1 12	15	3357.15	915.675	0.987803
111229 ASER GCaMP 50mM 50-25 #6_1 12	16	3344.72	911.78	0.983601
111229 ASER GCaMP 50mM 50-25 #6_1 12	17	3365.98	915.442	0.987552
111229 ASER GCaMP 50mM 50-25 #6_1 12	18	3358.68	936.934	1.01074
111229 ASER GCaMP 50mM 50-25 #6_1 12	19	3372.25	936.482	1.01025
111229 ASER GCaMP 50mM 50-25 #6_1 12	20	3372.09	936.049	1.00978
111229 ASER GCaMP 50mM 50-25 #6_1 12	21	3379.48	945.071	1.01951
111229 ASER GCaMP 50mM 50-25 #6_1 12	22	3392.63	959.463	1.03504
111229 ASER GCaMP 50mM 50-25 #6_1 12	23	3381.67	945.557	1.02004
111229 ASER GCaMP 50mM 50-25 #6_1 12	24	3399.2	968.362	1.04464
111229 ASER GCaMP 50mM 50-25 #6_1 12	25	3377.3	940.404	1.01448
111229 ASER GCaMP 50mM 50-25 #6_1 12	26	3363.63	928.674	1.00183
111229 ASER GCaMP 50mM 50-25 #6_1 12	27	3365.95	943.284	1.01759
111229 ASER GCaMP 50mM 50-25 #6_1 12	28	3372.61	941.859	1.01605
111229 ASER GCaMP 50mM 50-25 #6_1 12	29	3375.92	946.423	1.02097
111229 ASER GCaMP 50mM 50-25 #6_1 12	30	3372.4	927.414	1.00047
111229 ASER GCaMP 50mM 50-25 #6_1 12	31	3392.5	967.085	1.04326
111229 ASER GCaMP 50mM 50-25 #6_1 12	32	3386.34	947.253	1.02187
111229 ASER GCaMP 50mM 50-25 #6_1 12	33	3387.41	955.796	1.03108
111229 ASER GCaMP 50mM 50-25 #6_1 12	34	3375	955.423	1.03068
111229 ASER GCaMP 50mM 50-25 #6_1 12	35	3385.73	946.556	1.02112
111229 ASER GCaMP 50mM 50-25 #6_1 12	36	3356.9	926.109	0.999059
111229 ASER GCaMP 50mM 50-25 #6_1 12	37	3377.48	946.621	1.02119
111229 ASER GCaMP 50mM 50-25 #6_1 12	38	3363.46	922.375	0.995032
111229 ASER GCaMP 50mM 50-25 #6_1 12	39	3365.97	936.488	1.01026
111229 ASER GCaMP 50mM 50-25 #6_1 12	40	3356.67	938.195	1.0121
111229 ASER GCaMP 50mM 50-25 #6_1 12	41	3361.47	931.597	1.00498
111229 ASER GCaMP 50mM 50-25 #6_1 12	42	3381.41	952.856	1.02791
111229 ASER GCaMP 50mM 50-25 #6_1 12	43	3372.58	936.74	1.01053
111229 ASER GCaMP 50mM 50-25 #6_1 12	44	3385.23	949.153	1.02392
111229 ASER GCaMP 50mM 50-25 #6_1 12	45	3372.63	950.017	1.02485
111229 ASER GCaMP 50mM 50-25 #6_1 12	46	3377.76	947.043	1.02164
111229 ASER GCaMP 50mM 50-25 #6_1 12	47	3387.68	949.24	1.02401
111229 ASER GCaMP 50mM 50-25 #6_1 12	48	3387.16	936.742	1.01053
111229 ASER GCaMP 50mM 50-25 #6_1 12	49	3384.58	953.793	1.02892
111229 ASER GCaMP 50mM 50-25 #6_1 12	50	3396.86	948.947	1.0237
111229 ASER GCaMP 50mM 50-25 #6_1 12	51	3403.59	982.786	1.0602
111229 ASER GCaMP 50mM 50-25 #6_1 12	52	3452.24	1020.38	1.10075
111229 ASER GCaMP 50mM 50-25 #6_1 12	53	3465.19	1036.66	1.11832
111229 ASER GCaMP 50mM 50-25 #6_1 12	54	3496.68	1061.38	1.14498
111229 ASER GCaMP 50mM 50-25 #6_1 12	55	3476.43	1047.56	1.13007
111229 ASER GCaMP 50mM 50-25 #6_1 12	56	3480.71	1049.26	1.13191
111229 ASER GCaMP 50mM 50-25 #6_1 12	57	3467.71	1029.59	1.11069
111229 ASER GCaMP 50mM 50-25 #6_1 12	58	3472.09	1049.17	1.13181
111229 ASER GCaMP 50mM 50-25 #6_1 12	59	3438.81	1012.21	1.09195
111229 ASER GCaMP 50mM 50-25 #6_1 12	60	3417.92	986.161	1.06384
111229 ASER GCaMP 50mM 50-25 #6_1 12	61	3403.4	975.822	1.05269
111229 ASER GCaMP 50mM 50-25 #6_1 12	62	3413.12	988.404	1.06626
111229 ASER GCaMP 50mM 50-25 #6_1 12	63	3400.75	969.214	1.04556
111229 ASER GCaMP 50mM 50-25 #6_1 12	64	3380.2	953.56	1.02867
111229 ASER GCaMP 50mM 50-25 #6_1 12	65	3398.03	969.608	1.04598
111229 ASER GCaMP 50mM 50-25 #6_1 12	66	3395.69	958.58	1.03409
111229 ASER GCaMP 50mM 50-25 #6_1 12	67	3397.37	954.866	1.03008
111229 ASER GCaMP 50mM 50-25 #6_1 12	68	3371.4	935.429	1.00911
111229 ASER GCaMP 50mM 50-25 #6_1 12	69	3359.98	940.641	1.01474
111229 ASER GCaMP 50mM 50-25 #6_1 12	70	3372.2	935.502	1.00919
111229 ASER GCaMP 50mM 50-25 #6_1 12	71	3363.34	935.08	1.00874
111229 ASER GCaMP 50mM 50-25 #6_1 12	72	3380.13	944.99	1.01943
111229 ASER GCaMP 50mM 50-25 #6_1 12	73	3376.4	950.428	1.02529
111229 ASER GCaMP 50mM 50-25 #6_1 12	74	3378.99	953.891	1.02903
111229 ASER GCaMP 50mM 50-25 #6_1 12	75	3364.47	940.605	1.0147
111229 ASER GCaMP 50mM 50-25 #6_1 12	76	3350.89	921.913	0.994533
111229 ASER GCaMP 50mM 50-25 #6_1 12	77	3344.63	920.976	0.993522
111229 ASER GCaMP 50mM 50-25 #6_1 12	78	3351.9	922.302	0.994953
111229 ASER GCaMP 50mM 50-25 #6_1 12	79	3364.29	942.155	1.01637
111229 ASER GCaMP 50mM 50-25 #6_1 12	80	3385.72	955.581	1.03085
111229 ASER GCaMP 50mM 50-25 #6_1 12	81	3393.14	963.392	1.03928
111229 ASER GCaMP 50mM 50-25 #6_1 12	82	3382.47	964.787	1.04078
111229 ASER GCaMP 50mM 50-25 #6_1 12	83	3367.62	935.186	1.00885
111229 ASER GCaMP 50mM 50-25 #6_1 12	84	3363.87	929.664	1.00289
111229 ASER GCaMP 50mM 50-25 #6_1 12	85	3372.44	950.904	1.02581
111229 ASER GCaMP 50mM 50-25 #6_1 12	86	3375.91	945.346	1.01981
111229 ASER GCaMP 50mM 50-25 #6_1 12	87	3380.72	945.797	1.0203
111229 ASER GCaMP 50mM 50-25 #6_1 12	88	3394	962.971	1.03883
111229 ASER GCaMP 50mM 50-25 #6_1 12	89	3394.77	956.7	1.03206
111229 ASER GCaMP 50mM 50-25 #6_1 12	90	3376.46	941.345	1.0155
111229 ASER GCaMP 50mM 50-25 #6_1 12	91	3363.02	944.088	1.01845
111229 ASER GCaMP 50mM 50-25 #6_1 12	92	3369.37	931.438	1.00481
111229 ASER GCaMP 50mM 50-25 #6_1 12	93	3354.02	935.113	1.00877
111229 ASER GCaMP 50mM 50-25 #6_1 12	94	3363.51	934.3	1.0079
111229 ASER GCaMP 50mM 50-25 #6_1 12	95	3376.59	951.89	1.02687
111229 ASER GCaMP 50mM 50-25 #6_1 12	96	3382.51	955.521	1.03079
111229 ASER GCaMP 50mM 50-25 #6_1 12	97	3362.2	952.61	1.02765
111229 ASER GCaMP 50mM 50-25 #6_1 12	98	3368.54	936.26	1.01001
111229 ASER GCaMP 50mM 50-25 #6_1 12	99	3367.9	953.192	1.02828
111229 ASER GCaMP 50mM 50-25 #6_1 12	100	3380.24	949.488	1.02428
111229 ASER GCaMP 50mM 50-25 #6_1 12	101	3381.6	932.704	1.00617
111229 ASER GCaMP 50mM 50-25 #6_1 12	102	3801.63	1370.81	1.47879
111229 ASER GCaMP 50mM 50-25 #6_1 12	103	4377.93	1947.32	2.10071
111229 ASER GCaMP 50mM 50-25 #6_1 12	104	4625.45	2192.78	2.36551
111229 ASER GCaMP 50mM 50-25 #6_1 12	105	4682.93	2270.05	2.44886
111229 ASER GCaMP 50mM 50-25 #6_1 12	106	4708.04	2275.21	2.45443
111229 ASER GCaMP 50mM 50-25 #6_1 12	107	4743.49	2320.95	2.50377
111229 ASER GCaMP 50mM 50-25 #6_1 12	108	4799.14	2375.98	2.56314
111229 ASER GCaMP 50mM 50-25 #6_1 12	109	4866.13	2440.82	2.63308
111229 ASER GCaMP 50mM 50-25 #6_1 12	110	4873.15	2442.92	2.63535
111229 ASER GCaMP 50mM 50-25 #6_1 12	111	4902.39	2474.28	2.66918
111229 ASER GCaMP 50mM 50-25 #6_1 12	112	4877.99	2457.34	2.6509
111229 ASER GCaMP 50mM 50-25 #6_1 12	113	4858.16	2432.13	2.62371
111229 ASER GCaMP 50mM 50-25 #6_1 12	114	4909.2	2472.25	2.66699
111229 ASER GCaMP 50mM 50-25 #6_1 12	115	4866.06	2446.74	2.63947
111229 ASER GCaMP 50mM 50-25 #6_1 12	116	4941.19	2528.54	2.72772
111229 ASER GCaMP 50mM 50-25 #6_1 12	117	4966.27	2537.65	2.73755
111229 ASER GCaMP 50mM 50-25 #6_1 12	118	4964.74	2536.48	2.73628
111229 ASER GCaMP 50mM 50-25 #6_1 12	119	4960.15	2517.65	2.71597
111229 ASER GCaMP 50mM 50-25 #6_1 12	120	4924.19	2507.97	2.70552
111229 ASER GCaMP 50mM 50-25 #6_1 12	121	4869.06	2466.16	2.66042
111229 ASER GCaMP 50mM 50-25 #6_1 12	122	4859.4	2434.57	2.62634
111229 ASER GCaMP 50mM 50-25 #6_1 12	123	4833.12	2402.34	2.59157
111229 ASER GCaMP 50mM 50-25 #6_1 12	124	4859.99	2437.56	2.62957
111229 ASER GCaMP 50mM 50-25 #6_1 12	125	4765.86	2330.81	2.51441
111229 ASER GCaMP 50mM 50-25 #6_1 12	126	4765.77	2328.66	2.51209
111229 ASER GCaMP 50mM 50-25 #6_1 12	127	4460.44	2037.99	2.19852
111229 ASER GCaMP 50mM 50-25 #6_1 12	128	4180.8	1767.01	1.9062
111229 ASER GCaMP 50mM 50-25 #6_1 12	129	4002.57	1583.5	1.70824
111229 ASER GCaMP 50mM 50-25 #6_1 12	130	3923.37	1495.62	1.61343
111229 ASER GCaMP 50mM 50-25 #6_1 12	131	3851.21	1428.11	1.54061
111229 ASER GCaMP 50mM 50-25 #6_1 12	132	3873.39	1467.09	1.58265
111229 ASER GCaMP 50mM 50-25 #6_1 12	133	3948.88	1530.69	1.65126
111229 ASER GCaMP 50mM 50-25 #6_1 12	134	4042.58	1626.08	1.75417
111229 ASER GCaMP 50mM 50-25 #6_1 12	135	4041.14	1622.91	1.75075
111229 ASER GCaMP 50mM 50-25 #6_1 12	136	4107.98	1685.33	1.81808
111229 ASER GCaMP 50mM 50-25 #6_1 12	137	4172.98	1753.2	1.8913
111229 ASER GCaMP 50mM 50-25 #6_1 12	138	4240.29	1817.01	1.96014
111229 ASER GCaMP 50mM 50-25 #6_1 12	139	4302.55	1885.8	2.03435
111229 ASER GCaMP 50mM 50-25 #6_1 12	140	4286.43	1872.51	2.02001
111229 ASER GCaMP 50mM 50-25 #6_1 12	141	4251.98	1843.54	1.98876
111229 ASER GCaMP 50mM 50-25 #6_1 12	142	4228.41	1832.04	1.97636
111229 ASER GCaMP 50mM 50-25 #6_1 12	143	4227.27	1831.9	1.9762
111229 ASER GCaMP 50mM 50-25 #6_1 12	144	4216.71	1820.67	1.96409
111229 ASER GCaMP 50mM 50-25 #6_1 12	145	4214.61	1796.04	1.93752
111229 ASER GCaMP 50mM 50-25 #6_1 12	146	4275.15	1877.94	2.02587
111229 ASER GCaMP 50mM 50-25 #6_1 12	147	4287.59	1898.92	2.0485
111229 ASER GCaMP 50mM 50-25 #6_1 12	148	4324.96	1912.47	2.06311
111229 ASER GCaMP 50mM 50-25 #6_1 12	149	4239.22	1825.62	1.96943
111229 ASER GCaMP 50mM 50-25 #6_1 12	150	4242.53	1830.55	1.97475
111229 ASER GCaMP 50mM 50-25 #6_1 12	151	4255.85	1846.6	1.99206
111229 ASER GCaMP 50mM 50-25 #6_1 12	152	4215.62	1814.38	1.9573
111229 ASER GCaMP 50mM 50-25 #6_1 12	153	4332.1	1928.71	2.08064
111229 ASER GCaMP 50mM 50-25 #6_1 12	154	4257.85	1843.37	1.98858
111229 ASER GCaMP 50mM 50-25 #6_1 12	155	4194.25	1790.2	1.93121
111229 ASER GCaMP 50mM 50-25 #6_1 12	156	4198.42	1784.49	1.92506
111229 ASER GCaMP 50mM 50-25 #6_1 12	157	4259.63	1846.9	1.99238
111229 ASER GCaMP 50mM 50-25 #6_1 12	158	4190.36	1774.37	1.91414
111229 ASER GCaMP 50mM 50-25 #6_1 12	159	4195.55	1772.54	1.91217
111229 ASER GCaMP 50mM 50-25 #6_1 12	160	4163.8	1726.49	1.86249
111229 ASER GCaMP 50mM 50-25 #6_1 12	161	4193.55	1773.34	1.91303
111229 ASER GCaMP 50mM 50-25 #6_1 12	162	4214.66	1802.15	1.94411
111229 ASER GCaMP 50mM 50-25 #6_1 12	163	4200.26	1791.65	1.93278
111229 ASER GCaMP 50mM 50-25 #6_1 12	164	4206.3	1774.66	1.91445
111229 ASER GCaMP 50mM 50-25 #6_1 12	165	4199.35	1769.07	1.90842
111229 ASER GCaMP 50mM 50-25 #6_1 12	166	4270.56	1820.09	1.96346
111229 ASER GCaMP 50mM 50-25 #6_1 12	167	4286.65	1842.94	1.98811
111229 ASER GCaMP 50mM 50-25 #6_1 12	168	4317.9	1891.98	2.04102
111229 ASER GCaMP 50mM 50-25 #6_1 12	169	4307.42	1868.97	2.01619
111229 ASER GCaMP 50mM 50-25 #6_1 12	170	4231.68	1780.55	1.9208
111229 ASER GCaMP 50mM 50-25 #6_1 12	171	4142.84	1710.38	1.84511
111229 ASER GCaMP 50mM 50-25 #6_1 12	172	4084.48	1647.07	1.77681
111229 ASER GCaMP 50mM 50-25 #6_1 12	173	4129.53	1706.62	1.84105
111229 ASER GCaMP 50mM 50-25 #6_1 12	174	4149.99	1700.37	1.83431
111229 ASER GCaMP 50mM 50-25 #6_1 12	175	4238.02	1808.38	1.95083
111229 ASER GCaMP 50mM 50-25 #6_1 12	176	4205.57	1761.31	1.90005
111229 ASER GCaMP 50mM 50-25 #6_1 12	177	4198.94	1745.99	1.88352
111229 ASER GCaMP 50mM 50-25 #6_1 12	178	4230.96	1795.75	1.9372
111229 ASER GCaMP 50mM 50-25 #6_1 12	179	4288.4	1835.86	1.98047
111229 ASER GCaMP 50mM 50-25 #6_1 12	180	4226.93	1777.15	1.91714
111229 ASER GCaMP 50mM 50-25 #6_1 12	181	4287.22	1850.78	1.99657
111229 ASER GCaMP 50mM 50-25 #6_1 12	182	4278.85	1845.38	1.99075
111229 ASER GCaMP 50mM 50-25 #6_1 12	183	4234.1	1805.03	1.94722
111229 ASER GCaMP 50mM 50-25 #6_1 12	184	4100.65	1666.71	1.798
111229 ASER GCaMP 50mM 50-25 #6_1 12	185	4114.89	1688.04	1.82101
111229 ASER GCaMP 50mM 50-25 #6_1 12	186	4169.54	1723.92	1.85972
111229 ASER GCaMP 50mM 50-25 #6_1 12	187	4190.67	1754.68	1.8929
111229 ASER GCaMP 50mM 50-25 #6_1 12	188	4194.52	1768.32	1.90761
111229 ASER GCaMP 50mM 50-25 #6_1 12	189	4224.2	1800.62	1.94246
111229 ASER GCaMP 50mM 50-25 #6_1 12	190	4208.65	1772.99	1.91265
111229 ASER GCaMP 50mM 50-25 #6_1 12	191	4162.37	1727.73	1.86383
111229 ASER GCaMP 50mM 50-25 #6_1 12	192	4162.32	1725.11	1.861
111229 ASER GCaMP 50mM 50-25 #6_1 12	193	4128.06	1696.21	1.82982
111229 ASER GCaMP 50mM 50-25 #6_1 12	194	4080.56	1650.42	1.78043
111229 ASER GCaMP 50mM 50-25 #6_1 12	195	4070.46	1639.52	1.76867
111229 ASER GCaMP 50mM 50-25 #6_1 12	196	4072.22	1636.81	1.76574
111229 ASER GCaMP 50mM 50-25 #6_1 12	197	4092.93	1666.03	1.79726
111229 ASER GCaMP 50mM 50-25 #6_1 12	198	4053.18	1629.83	1.75822
111229 ASER GCaMP 50mM 50-25 #6_1 12	199	4088.89	1646.73	1.77644
111229 ASER GCaMP 50mM 50-25 #6_1 12	200	4039.8	1622.68	1.7505
111229 ASER GCaMP 50mM 50-25 #6_1 12	201	4051.87	1631.65	1.76018
111229 ASER GCaMP 50mM 50-25 #6_1 12	202	3846.76	1422.16	1.53418
111229 ASER GCaMP 50mM 50-25 #6_1 12	203	3615.24	1208.21	1.30338
111229 ASER GCaMP 50mM 50-25 #6_1 12	204	3452.06	1019.71	1.10004
111229 ASER GCaMP 50mM 50-25 #6_1 12	205	3336.7	914.418	0.986447
111229 ASER GCaMP 50mM 50-25 #6_1 12	206	3287.42	859.54	0.927247
111229 ASER GCaMP 50mM 50-25 #6_1 12	207	3240	811.805	0.875751
111229 ASER GCaMP 50mM 50-25 #6_1 12	208	3241.51	815.869	0.880136
111229 ASER GCaMP 50mM 50-25 #6_1 12	209	3222.18	801.201	0.864312
111229 ASER GCaMP 50mM 50-25 #6_1 12	210	3223.78	794.68	0.857277
111229 ASER GCaMP 50mM 50-25 #6_1 12	211	3220.99	787.407	0.849431
111229 ASER GCaMP 50mM 50-25 #6_1 12	212	3228.63	805.071	0.868487
111229 ASER GCaMP 50mM 50-25 #6_1 12	213	3221.71	798.07	0.860934
111229 ASER GCaMP 50mM 50-25 #6_1 12	214	3244.83	814.739	0.878916
111229 ASER GCaMP 50mM 50-25 #6_1 12	215	3253.46	831.043	0.896504
111229 ASER GCaMP 50mM 50-25 #6_1 12	216	3270.81	843.171	0.909589
111229 ASER GCaMP 50mM 50-25 #6_1 12	217	3267.29	852.191	0.919318
111229 ASER GCaMP 50mM 50-25 #6_1 12	218	3282.16	861.611	0.929481
111229 ASER GCaMP 50mM 50-25 #6_1 12	219	3271.61	851.384	0.918448
111229 ASER GCaMP 50mM 50-25 #6_1 12	220	3282.47	870.676	0.93926
111229 ASER GCaMP 50mM 50-25 #6_1 12	221	3293.96	862.907	0.930879
111229 ASER GCaMP 50mM 50-25 #6_1 12	222	3309.67	874.246	0.943112
111229 ASER GCaMP 50mM 50-25 #6_1 12	223	3314.58	882.553	0.952073
111229 ASER GCaMP 50mM 50-25 #6_1 12	224	3326.85	894.354	0.964803
111229 ASER GCaMP 50mM 50-25 #6_1 12	225	3337.45	911.282	0.983065
111229 ASER GCaMP 50mM 50-25 #6_1 12	226	3328.96	907.155	0.978612
111229 ASER GCaMP 50mM 50-25 #6_1 12	227	3349.12	910.759	0.9825
111229 ASER GCaMP 50mM 50-25 #6_1 12	228	3347.18	926.77	0.999772
111229 ASER GCaMP 50mM 50-25 #6_1 12	229	3337.76	919.783	0.992235
111229 ASER GCaMP 50mM 50-25 #6_1 12	230	3351.07	918.607	0.990966
111229 ASER GCaMP 50mM 50-25 #6_1 12	231	3353.92	943.336	1.01764
111229 ASER GCaMP 50mM 50-25 #6_1 12	232	3356.63	915.197	0.987288
111229 ASER GCaMP 50mM 50-25 #6_1 12	233	3377.15	957.431	1.03285
111229 ASER GCaMP 50mM 50-25 #6_1 12	234	3376.67	962.848	1.03869
111229 ASER GCaMP 50mM 50-25 #6_1 12	235	3358.23	938.653	1.01259
111229 ASER GCaMP 50mM 50-25 #6_1 12	236	3377.29	959.799	1.0354
111229 ASER GCaMP 50mM 50-25 #6_1 12	237	3380.48	957.032	1.03242
111229 ASER GCaMP 50mM 50-25 #6_1 12	238	3379.11	963.127	1.03899
111229 ASER GCaMP 50mM 50-25 #6_1 12	239	3376.39	950.093	1.02493
111229 ASER GCaMP 50mM 50-25 #6_1 12	240	3385.33	960.312	1.03596
111229 ASER GCaMP 50mM 50-25 #6_1 12	241	3385.96	928.862	1.00203
Image Name	Image Plane	Elapsed Time	Stage Label	Area	Average Intensity
111229 ASER GCaMP 50mM 50-25 #6_1 12	1	00:00:00	No Label	840	2439.68
111229 ASER GCaMP 50mM 50-25 #6_1 12	2	00:00:00.458000	No Label	840	2463.98
111229 ASER GCaMP 50mM 50-25 #6_1 12	3	00:00:00.967000	No Label	840	2442.66
111229 ASER GCaMP 50mM 50-25 #6_1 12	4	00:00:01.522000	No Label	840	2445
111229 ASER GCaMP 50mM 50-25 #6_1 12	5	00:00:02.074000	No Label	840	2423.36
111229 ASER GCaMP 50mM 50-25 #6_1 12	6	00:00:02.611000	No Label	840	2454.51
111229 ASER GCaMP 50mM 50-25 #6_1 12	7	00:00:03.162000	No Label	840	2434.18
111229 ASER GCaMP 50mM 50-25 #6_1 12	8	00:00:03.706000	No Label	840	2434.77
111229 ASER GCaMP 50mM 50-25 #6_1 12	9	00:00:04.244000	No Label	840	2439.72
111229 ASER GCaMP 50mM 50-25 #6_1 12	10	00:00:04.801000	No Label	840	2445.04
111229 ASER GCaMP 50mM 50-25 #6_1 12	11	00:00:05.345000	No Label	840	2451.99
111229 ASER GCaMP 50mM 50-25 #6_1 12	12	00:00:05.894000	No Label	840	2440.02
111229 ASER GCaMP 50mM 50-25 #6_1 12	13	00:00:06.438000	No Label	840	2438.56
111229 ASER GCaMP 50mM 50-25 #6_1 12	14	00:00:06.987000	No Label	840	2419.73
111229 ASER GCaMP 50mM 50-25 #6_1 12	15	00:00:07.519000	No Label	840	2441.47
111229 ASER GCaMP 50mM 50-25 #6_1 12	16	00:00:08.075000	No Label	840	2432.94
111229 ASER GCaMP 50mM 50-25 #6_1 12	17	00:00:08.622000	No Label	840	2450.54
111229 ASER GCaMP 50mM 50-25 #6_1 12	18	00:00:09.164000	No Label	840	2421.75
111229 ASER GCaMP 50mM 50-25 #6_1 12	19	00:00:09.712000	No Label	840	2435.77
111229 ASER GCaMP 50mM 50-25 #6_1 12	20	00:00:10.256000	No Label	840	2436.04
111229 ASER GCaMP 50mM 50-25 #6_1 12	21	00:00:10.800000	No Label	840	2434.41
111229 ASER GCaMP 50mM 50-25 #6_1 12	22	00:00:11.355000	No Label	840	2433.16
111229 ASER GCaMP 50mM 50-25 #6_1 12	23	00:00:11.899000	No Label	840	2436.11
111229 ASER GCaMP 50mM 50-25 #6_1 12	24	00:00:12.441000	No Label	840	2430.84
111229 ASER GCaMP 50mM 50-25 #6_1 12	25	00:00:12.987000	No Label	840	2436.89
111229 ASER GCaMP 50mM 50-25 #6_1 12	26	00:00:13.539000	No Label	840	2434.96
111229 ASER GCaMP 50mM 50-25 #6_1 12	27	00:00:14.075000	No Label	840	2422.66
111229 ASER GCaMP 50mM 50-25 #6_1 12	28	00:00:14.628000	No Label	840	2430.75
111229 ASER GCaMP 50mM 50-25 #6_1 12	29	00:00:15.170000	No Label	840	2429.49
111229 ASER GCaMP 50mM 50-25 #6_1 12	30	00:00:15.712000	No Label	840	2444.99
111229 ASER GCaMP 50mM 50-25 #6_1 12	31	00:00:16.261000	No Label	840	2425.41
111229 ASER GCaMP 50mM 50-25 #6_1 12	32	00:00:16.805000	No Label	840	2439.09
111229 ASER GCaMP 50mM 50-25 #6_1 12	33	00:00:17.348000	No Label	840	2431.61
111229 ASER GCaMP 50mM 50-25 #6_1 12	34	00:00:17.903000	No Label	840	2419.58
111229 ASER GCaMP 50mM 50-25 #6_1 12	35	00:00:18.449000	No Label	840	2439.17
111229 ASER GCaMP 50mM 50-25 #6_1 12	36	00:00:18.992000	No Label	840	2430.79
111229 ASER GCaMP 50mM 50-25 #6_1 12	37	00:00:19.532000	No Label	840	2430.86
111229 ASER GCaMP 50mM 50-25 #6_1 12	38	00:00:20.089000	No Label	840	2441.08
111229 ASER GCaMP 50mM 50-25 #6_1 12	39	00:00:20.628000	No Label	840	2429.48
111229 ASER GCaMP 50mM 50-25 #6_1 12	40	00:00:21.192000	No Label	840	2418.47
111229 ASER GCaMP 50mM 50-25 #6_1 12	41	00:00:21.727000	No Label	840	2429.88
111229 ASER GCaMP 50mM 50-25 #6_1 12	42	00:00:22.269000	No Label	840	2428.56
111229 ASER GCaMP 50mM 50-25 #6_1 12	43	00:00:22.819000	No Label	840	2435.84
111229 ASER GCaMP 50mM 50-25 #6_1 12	44	00:00:23.355000	No Label	840	2436.08
111229 ASER GCaMP 50mM 50-25 #6_1 12	45	00:00:23.914000	No Label	840	2422.62
111229 ASER GCaMP 50mM 50-25 #6_1 12	46	00:00:24.455000	No Label	840	2430.71
111229 ASER GCaMP 50mM 50-25 #6_1 12	47	00:00:25.011000	No Label	840	2438.44
111229 ASER GCaMP 50mM 50-25 #6_1 12	48	00:00:25.564000	No Label	840	2450.42
111229 ASER GCaMP 50mM 50-25 #6_1 12	49	00:00:26.097000	No Label	840	2430.79
111229 ASER GCaMP 50mM 50-25 #6_1 12	50	00:00:26.640000	No Label	840	2447.91
111229 ASER GCaMP 50mM 50-25 #6_1 12	51	00:00:27.189000	No Label	840	2420.81
111229 ASER GCaMP 50mM 50-25 #6_1 12	52	00:00:27.745000	No Label	840	2431.86
111229 ASER GCaMP 50mM 50-25 #6_1 12	53	00:00:28.280000	No Label	840	2428.53
111229 ASER GCaMP 50mM 50-25 #6_1 12	54	00:00:28.828000	No Label	840	2435.31
111229 ASER GCaMP 50mM 50-25 #6_1 12	55	00:00:29.365000	No Label	840	2428.87
111229 ASER GCaMP 50mM 50-25 #6_1 12	56	00:00:29.923000	No Label	840	2431.45
111229 ASER GCaMP 50mM 50-25 #6_1 12	57	00:00:30.454000	No Label	840	2438.13
111229 ASER GCaMP 50mM 50-25 #6_1 12	58	00:00:31.007000	No Label	840	2422.93
111229 ASER GCaMP 50mM 50-25 #6_1 12	59	00:00:31.552000	No Label	840	2426.6
111229 ASER GCaMP 50mM 50-25 #6_1 12	60	00:00:32.094000	No Label	840	2431.76
111229 ASER GCaMP 50mM 50-25 #6_1 12	61	00:00:32.643000	No Label	840	2427.58
111229 ASER GCaMP 50mM 50-25 #6_1 12	62	00:00:33.194000	No Label	840	2424.72
111229 ASER GCaMP 50mM 50-25 #6_1 12	63	00:00:33.737000	No Label	840	2431.53
111229 ASER GCaMP 50mM 50-25 #6_1 12	64	00:00:34.279000	No Label	840	2426.64
111229 ASER GCaMP 50mM 50-25 #6_1 12	65	00:00:34.820000	No Label	840	2428.42
111229 ASER GCaMP 50mM 50-25 #6_1 12	66	00:00:35.376000	No Label	840	2437.11
111229 ASER GCaMP 50mM 50-25 #6_1 12	67	00:00:35.925000	No Label	840	2442.51
111229 ASER GCaMP 50mM 50-25 #6_1 12	68	00:00:36.473000	No Label	840	2435.97
111229 ASER GCaMP 50mM 50-25 #6_1 12	69	00:00:37.021000	No Label	840	2419.33
111229 ASER GCaMP 50mM 50-25 #6_1 12	70	00:00:37.565000	No Label	840	2436.7
111229 ASER GCaMP 50mM 50-25 #6_1 12	71	00:00:38.113000	No Label	840	2428.26
111229 ASER GCaMP 50mM 50-25 #6_1 12	72	00:00:38.655000	No Label	840	2435.14
111229 ASER GCaMP 50mM 50-25 #6_1 12	73	00:00:39.197000	No Label	840	2425.97
111229 ASER GCaMP 50mM 50-25 #6_1 12	74	00:00:39.755000	No Label	840	2425.1
111229 ASER GCaMP 50mM 50-25 #6_1 12	75	00:00:40.291000	No Label	840	2423.86
111229 ASER GCaMP 50mM 50-25 #6_1 12	76	00:00:40.834000	No Label	840	2428.98
111229 ASER GCaMP 50mM 50-25 #6_1 12	77	00:00:41.388000	No Label	840	2423.66
111229 ASER GCaMP 50mM 50-25 #6_1 12	78	00:00:41.929000	No Label	840	2429.6
111229 ASER GCaMP 50mM 50-25 #6_1 12	79	00:00:42.476000	No Label	840	2422.13
111229 ASER GCaMP 50mM 50-25 #6_1 12	80	00:00:43.018000	No Label	840	2430.14
111229 ASER GCaMP 50mM 50-25 #6_1 12	81	00:00:43.574000	No Label	840	2429.74
111229 ASER GCaMP 50mM 50-25 #6_1 12	82	00:00:44.104000	No Label	840	2417.69
111229 ASER GCaMP 50mM 50-25 #6_1 12	83	00:00:44.668000	No Label	840	2432.43
111229 ASER GCaMP 50mM 50-25 #6_1 12	84	00:00:45.199000	No Label	840	2434.21
111229 ASER GCaMP 50mM 50-25 #6_1 12	85	00:00:45.745000	No Label	840	2421.53
111229 ASER GCaMP 50mM 50-25 #6_1 12	86	00:00:46.300000	No Label	840	2430.56
111229 ASER GCaMP 50mM 50-25 #6_1 12	87	00:00:46.848000	No Label	840	2434.93
111229 ASER GCaMP 50mM 50-25 #6_1 12	88	00:00:47.392000	No Label	840	2431.03
111229 ASER GCaMP 50mM 50-25 #6_1 12	89	00:00:47.943000	No Label	840	2438.07
111229 ASER GCaMP 50mM 50-25 #6_1 12	90	00:00:48.481000	No Label	840	2435.12
111229 ASER GCaMP 50mM 50-25 #6_1 12	91	00:00:49.022000	No Label	840	2418.93
111229 ASER GCaMP 50mM 50-25 #6_1 12	92	00:00:49.568000	No Label	840	2437.94
111229 ASER GCaMP 50mM 50-25 #6_1 12	93	00:00:50.123000	No Label	840	2418.91
111229 ASER GCaMP 50mM 50-25 #6_1 12	94	00:00:50.663000	No Label	840	2429.21
111229 ASER GCaMP 50mM 50-25 #6_1 12	95	00:00:51.215000	No Label	840	2424.7
111229 ASER GCaMP 50mM 50-25 #6_1 12	96	00:00:51.748000	No Label	840	2426.99
111229 ASER GCaMP 50mM 50-25 #6_1 12	97	00:00:52.309000	No Label	840	2409.59
111229 ASER GCaMP 50mM 50-25 #6_1 12	98	00:00:52.850000	No Label	840	2432.28
111229 ASER GCaMP 50mM 50-25 #6_1 12	99	00:00:53.403000	No Label	840	2414.71
111229 ASER GCaMP 50mM 50-25 #6_1 12	100	00:00:53.935000	No Label	840	2430.75
111229 ASER GCaMP 50mM 50-25 #6_1 12	101	00:00:54.506000	No Label	840	2448.9
111229 ASER GCaMP 50mM 50-25 #6_1 12	102	00:00:55.032000	No Label	840	2430.82
111229 ASER GCaMP 50mM 50-25 #6_1 12	103	00:00:55.583000	No Label	840	2430.61
111229 ASER GCaMP 50mM 50-25 #6_1 12	104	00:00:56.133000	No Label	840	2432.67
111229 ASER GCaMP 50mM 50-25 #6_1 12	105	00:00:56.670000	No Label	840	2412.89
111229 ASER GCaMP 50mM 50-25 #6_1 12	106	00:00:57.227000	No Label	840	2432.83
111229 ASER GCaMP 50mM 50-25 #6_1 12	107	00:00:57.717000	No Label	840	2422.54
111229 ASER GCaMP 50mM 50-25 #6_1 12	108	00:00:58.307000	No Label	840	2423.16
111229 ASER GCaMP 50mM 50-25 #6_1 12	109	00:00:58.863000	No Label	840	2425.31
111229 ASER GCaMP 50mM 50-25 #6_1 12	110	00:00:59.411000	No Label	840	2430.23
111229 ASER GCaMP 50mM 50-25 #6_1 12	111	00:00:59.949000	No Label	840	2428.11
111229 ASER GCaMP 50mM 50-25 #6_1 12	112	00:01:00.485000	No Label	840	2420.65
111229 ASER GCaMP 50mM 50-25 #6_1 12	113	00:01:01.036000	No Label	840	2426.03
111229 ASER GCaMP 50mM 50-25 #6_1 12	114	00:01:01.585000	No Label	840	2436.95
111229 ASER GCaMP 50mM 50-25 #6_1 12	115	00:01:02.137000	No Label	840	2419.32
111229 ASER GCaMP 50mM 50-25 #6_1 12	116	00:01:02.682000	No Label	840	2412.65
111229 ASER GCaMP 50mM 50-25 #6_1 12	117	00:01:03.214000	No Label	840	2428.62
111229 ASER GCaMP 50mM 50-25 #6_1 12	118	00:01:03.775000	No Label	840	2428.26
111229 ASER GCaMP 50mM 50-25 #6_1 12	119	00:01:04.318000	No Label	840	2442.5
111229 ASER GCaMP 50mM 50-25 #6_1 12	120	00:01:04.861000	No Label	840	2416.22
111229 ASER GCaMP 50mM 50-25 #6_1 12	121	00:01:05.407000	No Label	840	2402.9
111229 ASER GCaMP 50mM 50-25 #6_1 12	122	00:01:05.944000	No Label	840	2424.83
111229 ASER GCaMP 50mM 50-25 #6_1 12	123	00:01:06.509000	No Label	840	2430.78
111229 ASER GCaMP 50mM 50-25 #6_1 12	124	00:01:07.056000	No Label	840	2422.42
111229 ASER GCaMP 50mM 50-25 #6_1 12	125	00:01:07.797000	No Label	840	2435.05
111229 ASER GCaMP 50mM 50-25 #6_1 12	126	00:01:08.342000	No Label	840	2437.11
111229 ASER GCaMP 50mM 50-25 #6_1 12	127	00:01:08.893000	No Label	840	2422.46
111229 ASER GCaMP 50mM 50-25 #6_1 12	128	00:01:09.461000	No Label	840	2413.8
111229 ASER GCaMP 50mM 50-25 #6_1 12	129	00:01:09.992000	No Label	840	2419.06
111229 ASER GCaMP 50mM 50-25 #6_1 12	130	00:01:10.533000	No Label	840	2427.75
111229 ASER GCaMP 50mM 50-25 #6_1 12	131	00:01:11.080000	No Label	840	2423.1
111229 ASER GCaMP 50mM 50-25 #6_1 12	132	00:01:11.636000	No Label	840	2406.3
111229 ASER GCaMP 50mM 50-25 #6_1 12	133	00:01:12.177000	No Label	840	2418.2
111229 ASER GCaMP 50mM 50-25 #6_1 12	134	00:01:12.715000	No Label	840	2416.5
111229 ASER GCaMP 50mM 50-25 #6_1 12	135	00:01:13.272000	No Label	840	2418.23
111229 ASER GCaMP 50mM 50-25 #6_1 12	136	00:01:13.810000	No Label	840	2422.65
111229 ASER GCaMP 50mM 50-25 #6_1 12	137	00:01:14.358000	No Label	840	2419.78
111229 ASER GCaMP 50mM 50-25 #6_1 12	138	00:01:14.906000	No Label	840	2423.28
111229 ASER GCaMP 50mM 50-25 #6_1 12	139	00:01:15.453000	No Label	840	2416.74
111229 ASER GCaMP 50mM 50-25 #6_1 12	140	00:01:15.992000	No Label	840	2413.92
111229 ASER GCaMP 50mM 50-25 #6_1 12	141	00:01:16.551000	No Label	840	2408.44
111229 ASER GCaMP 50mM 50-25 #6_1 12	142	00:01:17.089000	No Label	840	2396.37
111229 ASER GCaMP 50mM 50-25 #6_1 12	143	00:01:17.630000	No Label	840	2395.37
111229 ASER GCaMP 50mM 50-25 #6_1 12	144	00:01:18.193000	No Label	840	2396.04
111229 ASER GCaMP 50mM 50-25 #6_1 12	145	00:01:18.731000	No Label	840	2418.57
111229 ASER GCaMP 50mM 50-25 #6_1 12	146	00:01:19.275000	No Label	840	2397.21
111229 ASER GCaMP 50mM 50-25 #6_1 12	147	00:01:19.822000	No Label	840	2388.68
111229 ASER GCaMP 50mM 50-25 #6_1 12	148	00:01:20.368000	No Label	840	2412.5
111229 ASER GCaMP 50mM 50-25 #6_1 12	149	00:01:20.921000	No Label	840	2413.6
111229 ASER GCaMP 50mM 50-25 #6_1 12	150	00:01:21.468000	No Label	840	2411.98
111229 ASER GCaMP 50mM 50-25 #6_1 12	151	00:01:22.002000	No Label	840	2409.24
111229 ASER GCaMP 50mM 50-25 #6_1 12	152	00:01:22.561000	No Label	840	2401.24
111229 ASER GCaMP 50mM 50-25 #6_1 12	153	00:01:23.107000	No Label	840	2403.39
111229 ASER GCaMP 50mM 50-25 #6_1 12	154	00:01:23.642000	No Label	840	2414.48
111229 ASER GCaMP 50mM 50-25 #6_1 12	155	00:01:24.192000	No Label	840	2404.05
111229 ASER GCaMP 50mM 50-25 #6_1 12	156	00:01:24.734000	No Label	840	2413.92
111229 ASER GCaMP 50mM 50-25 #6_1 12	157	00:01:25.283000	No Label	840	2412.73
111229 ASER GCaMP 50mM 50-25 #6_1 12	158	00:01:25.827000	No Label	840	2415.99
111229 ASER GCaMP 50mM 50-25 #6_1 12	159	00:01:26.368000	No Label	840	2423.01
111229 ASER GCaMP 50mM 50-25 #6_1 12	160	00:01:26.913000	No Label	840	2437.3
111229 ASER GCaMP 50mM 50-25 #6_1 12	161	00:01:27.457000	No Label	840	2420.21
111229 ASER GCaMP 50mM 50-25 #6_1 12	162	00:01:28.016000	No Label	840	2412.51
111229 ASER GCaMP 50mM 50-25 #6_1 12	163	00:01:28.557000	No Label	840	2408.62
111229 ASER GCaMP 50mM 50-25 #6_1 12	164	00:01:29.103000	No Label	840	2431.65
111229 ASER GCaMP 50mM 50-25 #6_1 12	165	00:01:29.645000	No Label	840	2430.28
111229 ASER GCaMP 50mM 50-25 #6_1 12	166	00:01:30.190000	No Label	840	2450.47
111229 ASER GCaMP 50mM 50-25 #6_1 12	167	00:01:30.737000	No Label	840	2443.71
111229 ASER GCaMP 50mM 50-25 #6_1 12	168	00:01:31.276000	No Label	840	2425.92
111229 ASER GCaMP 50mM 50-25 #6_1 12	169	00:01:31.827000	No Label	840	2438.46
111229 ASER GCaMP 50mM 50-25 #6_1 12	170	00:01:32.373000	No Label	840	2451.13
111229 ASER GCaMP 50mM 50-25 #6_1 12	171	00:01:32.932000	No Label	840	2432.46
111229 ASER GCaMP 50mM 50-25 #6_1 12	172	00:01:33.473000	No Label	840	2437.41
111229 ASER GCaMP 50mM 50-25 #6_1 12	173	00:01:34.017000	No Label	840	2422.92
111229 ASER GCaMP 50mM 50-25 #6_1 12	174	00:01:34.576000	No Label	840	2449.62
111229 ASER GCaMP 50mM 50-25 #6_1 12	175	00:01:35.105000	No Label	840	2429.63
111229 ASER GCaMP 50mM 50-25 #6_1 12	176	00:01:35.648000	No Label	840	2444.26
111229 ASER GCaMP 50mM 50-25 #6_1 12	177	00:01:36.192000	No Label	840	2452.95
111229 ASER GCaMP 50mM 50-25 #6_1 12	178	00:01:36.744000	No Label	840	2435.21
111229 ASER GCaMP 50mM 50-25 #6_1 12	179	00:01:37.291000	No Label	840	2452.55
111229 ASER GCaMP 50mM 50-25 #6_1 12	180	00:01:37.838000	No Label	840	2449.78
111229 ASER GCaMP 50mM 50-25 #6_1 12	181	00:01:38.382000	No Label	840	2436.43
111229 ASER GCaMP 50mM 50-25 #6_1 12	182	00:01:38.938000	No Label	840	2433.46
111229 ASER GCaMP 50mM 50-25 #6_1 12	183	00:01:39.477000	No Label	840	2429.07
111229 ASER GCaMP 50mM 50-25 #6_1 12	184	00:01:40.035000	No Label	840	2433.94
111229 ASER GCaMP 50mM 50-25 #6_1 12	185	00:01:40.521000	No Label	840	2426.85
111229 ASER GCaMP 50mM 50-25 #6_1 12	186	00:01:41.123000	No Label	840	2445.62
111229 ASER GCaMP 50mM 50-25 #6_1 12	187	00:01:41.617000	No Label	840	2435.99
111229 ASER GCaMP 50mM 50-25 #6_1 12	188	00:01:42.203000	No Label	840	2426.2
111229 ASER GCaMP 50mM 50-25 #6_1 12	189	00:01:42.747000	No Label	840	2423.58
111229 ASER GCaMP 50mM 50-25 #6_1 12	190	00:01:43.308000	No Label	840	2435.66
111229 ASER GCaMP 50mM 50-25 #6_1 12	191	00:01:43.793000	No Label	840	2434.64
111229 ASER GCaMP 50mM 50-25 #6_1 12	192	00:01:44.383000	No Label	840	2437.21
111229 ASER GCaMP 50mM 50-25 #6_1 12	193	00:01:44.935000	No Label	840	2431.85
111229 ASER GCaMP 50mM 50-25 #6_1 12	194	00:01:45.482000	No Label	840	2430.13
111229 ASER GCaMP 50mM 50-25 #6_1 12	195	00:01:46.022000	No Label	840	2430.94
111229 ASER GCaMP 50mM 50-25 #6_1 12	196	00:01:46.578000	No Label	840	2435.41
111229 ASER GCaMP 50mM 50-25 #6_1 12	197	00:01:47.126000	No Label	840	2426.9
111229 ASER GCaMP 50mM 50-25 #6_1 12	198	00:01:47.657000	No Label	840	2423.35
111229 ASER GCaMP 50mM 50-25 #6_1 12	199	00:01:48.213000	No Label	840	2442.16
111229 ASER GCaMP 50mM 50-25 #6_1 12	200	00:01:48.757000	No Label	840	2417.12
111229 ASER GCaMP 50mM 50-25 #6_1 12	201	00:01:49.329000	No Label	840	2420.22
111229 ASER GCaMP 50mM 50-25 #6_1 12	202	00:01:49.807000	No Label	840	2424.6
111229 ASER GCaMP 50mM 50-25 #6_1 12	203	00:01:50.400000	No Label	840	2407.03
111229 ASER GCaMP 50mM 50-25 #6_1 12	204	00:01:50.931000	No Label	840	2432.35
111229 ASER GCaMP 50mM 50-25 #6_1 12	205	00:01:51.489000	No Label	840	2422.28
111229 ASER GCaMP 50mM 50-25 #6_1 12	206	00:01:52.035000	No Label	840	2427.88
111229 ASER GCaMP 50mM 50-25 #6_1 12	207	00:01:52.574000	No Label	840	2428.19
111229 ASER GCaMP 50mM 50-25 #6_1 12	208	00:01:53.130000	No Label	840	2425.64
111229 ASER GCaMP 50mM 50-25 #6_1 12	209	00:01:53.673000	No Label	840	2420.98
111229 ASER GCaMP 50mM 50-25 #6_1 12	210	00:01:54.217000	No Label	840	2429.1
111229 ASER GCaMP 50mM 50-25 #6_1 12	211	00:01:54.760000	No Label	840	2433.58
111229 ASER GCaMP 50mM 50-25 #6_1 12	212	00:01:55.307000	No Label	840	2423.56
111229 ASER GCaMP 50mM 50-25 #6_1 12	213	00:01:55.856000	No Label	840	2423.64
111229 ASER GCaMP 50mM 50-25 #6_1 12	214	00:01:56.404000	No Label	840	2430.09
111229 ASER GCaMP 50mM 50-25 #6_1 12	215	00:01:56.951000	No Label	840	2422.42
111229 ASER GCaMP 50mM 50-25 #6_1 12	216	00:01:57.496000	No Label	840	2427.64
111229 ASER GCaMP 50mM 50-25 #6_1 12	217	00:01:58.041000	No Label	840	2415.1
111229 ASER GCaMP 50mM 50-25 #6_1 12	218	00:01:58.582000	No Label	840	2420.55
111229 ASER GCaMP 50mM 50-25 #6_1 12	219	00:01:59.134000	No Label	840	2420.23
111229 ASER GCaMP 50mM 50-25 #6_1 12	220	00:01:59.674000	No Label	840	2411.79
111229 ASER GCaMP 50mM 50-25 #6_1 12	221	00:02:00.218000	No Label	840	2431.05
111229 ASER GCaMP 50mM 50-25 #6_1 12	222	00:02:00.766000	No Label	840	2435.42
111229 ASER GCaMP 50mM 50-25 #6_1 12	223	00:02:01.315000	No Label	840	2432.02
111229 ASER GCaMP 50mM 50-25 #6_1 12	224	00:02:01.867000	No Label	840	2432.5
111229 ASER GCaMP 50mM 50-25 #6_1 12	225	00:02:02.412000	No Label	840	2426.17
111229 ASER GCaMP 50mM 50-25 #6_1 12	226	00:02:02.956000	No Label	840	2421.81
111229 ASER GCaMP 50mM 50-25 #6_1 12	227	00:02:03.496000	No Label	840	2438.36
111229 ASER GCaMP 50mM 50-25 #6_1 12	228	00:02:04.056000	No Label	840	2420.41
111229 ASER GCaMP 50mM 50-25 #6_1 12	229	00:02:04.594000	No Label	840	2417.98
111229 ASER GCaMP 50mM 50-25 #6_1 12	230	00:02:05.143000	No Label	840	2432.46
111229 ASER GCaMP 50mM 50-25 #6_1 12	231	00:02:05.684000	No Label	840	2410.58
111229 ASER GCaMP 50mM 50-25 #6_1 12	232	00:02:06.224000	No Label	840	2441.43
111229 ASER GCaMP 50mM 50-25 #6_1 12	233	00:02:06.779000	No Label	840	2419.72
111229 ASER GCaMP 50mM 50-25 #6_1 12	234	00:02:07.324000	No Label	840	2413.82
111229 ASER GCaMP 50mM 50-25 #6_1 12	235	00:02:07.869000	No Label	840	2419.58
111229 ASER GCaMP 50mM 50-25 #6_1 12	236	00:02:08.420000	No Label	840	2417.5
111229 ASER GCaMP 50mM 50-25 #6_1 12	237	00:02:08.963000	No Label	840	2423.45
111229 ASER GCaMP 50mM 50-25 #6_1 12	238	00:02:09.509000	No Label	840	2415.99
111229 ASER GCaMP 50mM 50-25 #6_1 12	239	00:02:10.061000	No Label	840	2426.3
111229 ASER GCaMP 50mM 50-25 #6_1 12	240	00:02:10.608000	No Label	840	2425.02
111229 ASER GCaMP 50mM 50-25 #6_1 12	241	00:02:11.140000	No Label	840	2457.1
