# Supplementary material for: Molecular encoding and synaptic decoding of context during salt chemotaxis in C. elegans
Source: Nat Commun. 2022 May 27;13:2928. doi: 10.1038/s41467-022-30279-7 (PMC9142520; doi:10.1038/s41467-022-30279-7)
Supplement: Supplementary file 7 — Source Data [file 41467_2022_30279_MOESM7_ESM.zip › Source Data/Imaging/Fig.1/GCaMP2_nj3/111229 ASER GCaMP 50mM 50-25 #7_1 12.xlsx]

## Sheet: Sheet1
Image Name	Image Plane	Avgerage Intensity
111229 ASER GCaMP 50mM 50-25 #7_1 12	1	2955.15	640.678	1.00341
111229 ASER GCaMP 50mM 50-25 #7_1 12	2	2963.75	648.782	1.01611
111229 ASER GCaMP 50mM 50-25 #7_1 12	3	2954.46	632.257	0.990226
111229 ASER GCaMP 50mM 50-25 #7_1 12	4	2943.7	651.176	1.01986
111229 ASER GCaMP 50mM 50-25 #7_1 12	5	2948.36	638.158	0.999466
111229 ASER GCaMP 50mM 50-25 #7_1 12	6	2927.59	619.59	0.970386
111229 ASER GCaMP 50mM 50-25 #7_1 12	7	2954.72	643.326	1.00756
111229 ASER GCaMP 50mM 50-25 #7_1 12	8	2943.69	625.745	0.980026
111229 ASER GCaMP 50mM 50-25 #7_1 12	9	2936.64	623.121	0.975916	638.498
111229 ASER GCaMP 50mM 50-25 #7_1 12	10	2941.27	628.602	0.9845
111229 ASER GCaMP 50mM 50-25 #7_1 12	11	2952.44	633.122	0.99158
111229 ASER GCaMP 50mM 50-25 #7_1 12	12	2949.43	648.878	1.01626
111229 ASER GCaMP 50mM 50-25 #7_1 12	13	2955.44	642.212	1.00582
111229 ASER GCaMP 50mM 50-25 #7_1 12	14	2937.42	623.007	0.975738
111229 ASER GCaMP 50mM 50-25 #7_1 12	15	2948.19	647.229	1.01367
111229 ASER GCaMP 50mM 50-25 #7_1 12	16	2958.45	659.621	1.03308
111229 ASER GCaMP 50mM 50-25 #7_1 12	17	2939.05	624.184	0.977581
111229 ASER GCaMP 50mM 50-25 #7_1 12	18	2953.8	624.166	0.977552
111229 ASER GCaMP 50mM 50-25 #7_1 12	19	2958.58	646.974	1.01328
111229 ASER GCaMP 50mM 50-25 #7_1 12	20	2964.76	650.95	1.0195
111229 ASER GCaMP 50mM 50-25 #7_1 12	21	2943.06	633.416	0.99204
111229 ASER GCaMP 50mM 50-25 #7_1 12	22	2947.82	638.221	0.999566
111229 ASER GCaMP 50mM 50-25 #7_1 12	23	2951.59	645.233	1.01055
111229 ASER GCaMP 50mM 50-25 #7_1 12	24	2950.29	639.711	1.0019
111229 ASER GCaMP 50mM 50-25 #7_1 12	25	2961.88	653.364	1.02328
111229 ASER GCaMP 50mM 50-25 #7_1 12	26	2953.5	632.958	0.991323
111229 ASER GCaMP 50mM 50-25 #7_1 12	27	2960.87	644.851	1.00995
111229 ASER GCaMP 50mM 50-25 #7_1 12	28	2944.74	630.149	0.986923
111229 ASER GCaMP 50mM 50-25 #7_1 12	29	2961.29	660.509	1.03447
111229 ASER GCaMP 50mM 50-25 #7_1 12	30	2945.34	642.927	1.00694
111229 ASER GCaMP 50mM 50-25 #7_1 12	31	2953.86	642.139	1.0057
111229 ASER GCaMP 50mM 50-25 #7_1 12	32	2954.33	649.633	1.01744
111229 ASER GCaMP 50mM 50-25 #7_1 12	33	2951.81	653.373	1.0233
111229 ASER GCaMP 50mM 50-25 #7_1 12	34	2961.53	653.529	1.02354
111229 ASER GCaMP 50mM 50-25 #7_1 12	35	2942.55	633.57	0.992281
111229 ASER GCaMP 50mM 50-25 #7_1 12	36	2957.48	648.419	1.01554
111229 ASER GCaMP 50mM 50-25 #7_1 12	37	2955.81	641.47	1.00465
111229 ASER GCaMP 50mM 50-25 #7_1 12	38	2950.68	647.099	1.01347
111229 ASER GCaMP 50mM 50-25 #7_1 12	39	2961.35	635.441	0.995212
111229 ASER GCaMP 50mM 50-25 #7_1 12	40	2944.74	642.918	1.00692
111229 ASER GCaMP 50mM 50-25 #7_1 12	41	2942.89	636.916	0.997522
111229 ASER GCaMP 50mM 50-25 #7_1 12	42	2952.56	646.874	1.01312
111229 ASER GCaMP 50mM 50-25 #7_1 12	43	2954.27	639.961	1.00229
111229 ASER GCaMP 50mM 50-25 #7_1 12	44	2936.01	634.945	0.994434
111229 ASER GCaMP 50mM 50-25 #7_1 12	45	2939.5	629.205	0.985446
111229 ASER GCaMP 50mM 50-25 #7_1 12	46	2950.24	633.703	0.99249
111229 ASER GCaMP 50mM 50-25 #7_1 12	47	2945.95	639.41	1.00143
111229 ASER GCaMP 50mM 50-25 #7_1 12	48	2931.06	619.626	0.970442
111229 ASER GCaMP 50mM 50-25 #7_1 12	49	2935.35	608.811	0.953504
111229 ASER GCaMP 50mM 50-25 #7_1 12	50	2947.86	628.6	0.984497
111229 ASER GCaMP 50mM 50-25 #7_1 12	51	2945.36	635.917	0.995957
111229 ASER GCaMP 50mM 50-25 #7_1 12	52	2940.85	629.938	0.986593
111229 ASER GCaMP 50mM 50-25 #7_1 12	53	2924.94	616.917	0.9662
111229 ASER GCaMP 50mM 50-25 #7_1 12	54	2925.54	598.824	0.937863
111229 ASER GCaMP 50mM 50-25 #7_1 12	55	2943.01	631.747	0.989426
111229 ASER GCaMP 50mM 50-25 #7_1 12	56	2948.65	635.975	0.996048
111229 ASER GCaMP 50mM 50-25 #7_1 12	57	2934.95	625.037	0.978917
111229 ASER GCaMP 50mM 50-25 #7_1 12	58	2945.46	642.806	1.00675
111229 ASER GCaMP 50mM 50-25 #7_1 12	59	2928.26	616.107	0.964931
111229 ASER GCaMP 50mM 50-25 #7_1 12	60	2927.03	608.538	0.953077
111229 ASER GCaMP 50mM 50-25 #7_1 12	61	2916.04	613.704	0.961168
111229 ASER GCaMP 50mM 50-25 #7_1 12	62	2926.22	613.322	0.96057
111229 ASER GCaMP 50mM 50-25 #7_1 12	63	2935.41	639.511	1.00159
111229 ASER GCaMP 50mM 50-25 #7_1 12	64	2942.94	642.416	1.00613
111229 ASER GCaMP 50mM 50-25 #7_1 12	65	2944.85	635.679	0.995584
111229 ASER GCaMP 50mM 50-25 #7_1 12	66	2943.33	645.868	1.01154
111229 ASER GCaMP 50mM 50-25 #7_1 12	67	2928.58	621.749	0.973768
111229 ASER GCaMP 50mM 50-25 #7_1 12	68	2934.1	619.288	0.969913
111229 ASER GCaMP 50mM 50-25 #7_1 12	69	2947.17	628.382	0.984155
111229 ASER GCaMP 50mM 50-25 #7_1 12	70	2954.49	635.681	0.995588
111229 ASER GCaMP 50mM 50-25 #7_1 12	71	2955.98	650.086	1.01815
111229 ASER GCaMP 50mM 50-25 #7_1 12	72	2946.4	629.74	0.986283
111229 ASER GCaMP 50mM 50-25 #7_1 12	73	2940.29	629.984	0.986666
111229 ASER GCaMP 50mM 50-25 #7_1 12	74	2947.03	637.705	0.998757
111229 ASER GCaMP 50mM 50-25 #7_1 12	75	2944.73	642.939	1.00696
111229 ASER GCaMP 50mM 50-25 #7_1 12	76	2951.29	637.022	0.997688
111229 ASER GCaMP 50mM 50-25 #7_1 12	77	2948.1	645.488	1.01095
111229 ASER GCaMP 50mM 50-25 #7_1 12	78	2957.59	648.458	1.0156
111229 ASER GCaMP 50mM 50-25 #7_1 12	79	2949.54	644.716	1.00974
111229 ASER GCaMP 50mM 50-25 #7_1 12	80	2957.62	648.63	1.01587
111229 ASER GCaMP 50mM 50-25 #7_1 12	81	2955.37	645.424	1.01085
111229 ASER GCaMP 50mM 50-25 #7_1 12	82	2950.27	637.016	0.997678
111229 ASER GCaMP 50mM 50-25 #7_1 12	83	2958.17	653.598	1.02365
111229 ASER GCaMP 50mM 50-25 #7_1 12	84	2941.41	632.243	0.990203
111229 ASER GCaMP 50mM 50-25 #7_1 12	85	2955.6	640.177	1.00263
111229 ASER GCaMP 50mM 50-25 #7_1 12	86	2954.16	638.855	1.00056
111229 ASER GCaMP 50mM 50-25 #7_1 12	87	2944.53	639.378	1.00138
111229 ASER GCaMP 50mM 50-25 #7_1 12	88	2949.14	640.878	1.00373
111229 ASER GCaMP 50mM 50-25 #7_1 12	89	2939.62	629.747	0.986294
111229 ASER GCaMP 50mM 50-25 #7_1 12	90	2926.01	610.296	0.955831
111229 ASER GCaMP 50mM 50-25 #7_1 12	91	2932.25	612.22	0.958844
111229 ASER GCaMP 50mM 50-25 #7_1 12	92	2938.12	615.956	0.964694
111229 ASER GCaMP 50mM 50-25 #7_1 12	93	2947.4	641.722	1.00505
111229 ASER GCaMP 50mM 50-25 #7_1 12	94	2943.66	630.803	0.987947
111229 ASER GCaMP 50mM 50-25 #7_1 12	95	2939.74	619.833	0.970767
111229 ASER GCaMP 50mM 50-25 #7_1 12	96	2938.54	609.055	0.953887
111229 ASER GCaMP 50mM 50-25 #7_1 12	97	2946.72	627.786	0.983222
111229 ASER GCaMP 50mM 50-25 #7_1 12	98	2924.65	616.435	0.965445
111229 ASER GCaMP 50mM 50-25 #7_1 12	99	2949.82	623.621	0.9767
111229 ASER GCaMP 50mM 50-25 #7_1 12	100	2954.42	634.449	0.993658
111229 ASER GCaMP 50mM 50-25 #7_1 12	101	2939.09	614.523	0.96245
111229 ASER GCaMP 50mM 50-25 #7_1 12	102	3111.46	810.613	1.26956
111229 ASER GCaMP 50mM 50-25 #7_1 12	103	3392.87	1074.37	1.68264
111229 ASER GCaMP 50mM 50-25 #7_1 12	104	3529.53	1226.12	1.92032
111229 ASER GCaMP 50mM 50-25 #7_1 12	105	3628.89	1309.97	2.05165
111229 ASER GCaMP 50mM 50-25 #7_1 12	106	3632.84	1313.12	2.05657
111229 ASER GCaMP 50mM 50-25 #7_1 12	107	3629.98	1312.4	2.05545
111229 ASER GCaMP 50mM 50-25 #7_1 12	108	3631.52	1314.93	2.05941
111229 ASER GCaMP 50mM 50-25 #7_1 12	109	3610.39	1290.9	2.02178
111229 ASER GCaMP 50mM 50-25 #7_1 12	110	3582.04	1271.24	1.99098
111229 ASER GCaMP 50mM 50-25 #7_1 12	111	3515.03	1193.22	1.86878
111229 ASER GCaMP 50mM 50-25 #7_1 12	112	3491.48	1178.18	1.84524
111229 ASER GCaMP 50mM 50-25 #7_1 12	113	3501.12	1183.59	1.85371
111229 ASER GCaMP 50mM 50-25 #7_1 12	114	3485.05	1170.48	1.83318
111229 ASER GCaMP 50mM 50-25 #7_1 12	115	3445.38	1130.53	1.77061
111229 ASER GCaMP 50mM 50-25 #7_1 12	116	3451.59	1146.16	1.79509
111229 ASER GCaMP 50mM 50-25 #7_1 12	117	3420.32	1112.24	1.74197
111229 ASER GCaMP 50mM 50-25 #7_1 12	118	3419.5	1105.14	1.73083
111229 ASER GCaMP 50mM 50-25 #7_1 12	119	3437	1111.35	1.74056
111229 ASER GCaMP 50mM 50-25 #7_1 12	120	3429.6	1110.26	1.73887
111229 ASER GCaMP 50mM 50-25 #7_1 12	121	3446.25	1141.6	1.78794
111229 ASER GCaMP 50mM 50-25 #7_1 12	122	3427.81	1115.41	1.74693
111229 ASER GCaMP 50mM 50-25 #7_1 12	123	3413.4	1102.29	1.72638
111229 ASER GCaMP 50mM 50-25 #7_1 12	124	3408.49	1093.81	1.7131
111229 ASER GCaMP 50mM 50-25 #7_1 12	125	3392.96	1078.83	1.68964
111229 ASER GCaMP 50mM 50-25 #7_1 12	126	3393.5	1069.47	1.67498
111229 ASER GCaMP 50mM 50-25 #7_1 12	127	3335.74	1011.91	1.58483
111229 ASER GCaMP 50mM 50-25 #7_1 12	128	3319.98	1000.46	1.56689
111229 ASER GCaMP 50mM 50-25 #7_1 12	129	3302.13	988.57	1.54827
111229 ASER GCaMP 50mM 50-25 #7_1 12	130	3260.09	933.624	1.46222
111229 ASER GCaMP 50mM 50-25 #7_1 12	131	3267.31	951.617	1.4904
111229 ASER GCaMP 50mM 50-25 #7_1 12	132	3242.75	927.476	1.45259
111229 ASER GCaMP 50mM 50-25 #7_1 12	133	3222.55	899.92	1.40943
111229 ASER GCaMP 50mM 50-25 #7_1 12	134	3191.52	951.663	1.49047
111229 ASER GCaMP 50mM 50-25 #7_1 12	135	3171.97	930.049	1.45662
111229 ASER GCaMP 50mM 50-25 #7_1 12	136	3128.1	865.627	1.35572
111229 ASER GCaMP 50mM 50-25 #7_1 12	137	3145.49	864.615	1.35414
111229 ASER GCaMP 50mM 50-25 #7_1 12	138	3123.9	837.66	1.31192
111229 ASER GCaMP 50mM 50-25 #7_1 12	139	3130.28	842.319	1.31922
111229 ASER GCaMP 50mM 50-25 #7_1 12	140	3123.39	842.671	1.31977
111229 ASER GCaMP 50mM 50-25 #7_1 12	141	3147.89	868.082	1.35957
111229 ASER GCaMP 50mM 50-25 #7_1 12	142	3155.86	873.718	1.36839
111229 ASER GCaMP 50mM 50-25 #7_1 12	143	3194.8	915.478	1.4338
111229 ASER GCaMP 50mM 50-25 #7_1 12	144	3183.46	882.224	1.38172
111229 ASER GCaMP 50mM 50-25 #7_1 12	145	3218.22	922.294	1.44447
111229 ASER GCaMP 50mM 50-25 #7_1 12	146	3215.7	920.237	1.44125
111229 ASER GCaMP 50mM 50-25 #7_1 12	147	3195.83	901.843	1.41244
111229 ASER GCaMP 50mM 50-25 #7_1 12	148	3191.93	892.679	1.39809
111229 ASER GCaMP 50mM 50-25 #7_1 12	149	3189.7	928.589	1.45433
111229 ASER GCaMP 50mM 50-25 #7_1 12	150	3222.35	944.075	1.47859
111229 ASER GCaMP 50mM 50-25 #7_1 12	151	3213.29	937.662	1.46854
111229 ASER GCaMP 50mM 50-25 #7_1 12	152	3145.16	865.209	1.35507
111229 ASER GCaMP 50mM 50-25 #7_1 12	153	3119.93	839.257	1.31442
111229 ASER GCaMP 50mM 50-25 #7_1 12	154	3143.45	860.48	1.34766
111229 ASER GCaMP 50mM 50-25 #7_1 12	155	3114.86	832.199	1.30337
111229 ASER GCaMP 50mM 50-25 #7_1 12	156	3089.09	781.037	1.22324
111229 ASER GCaMP 50mM 50-25 #7_1 12	157	3085.23	794.557	1.24442
111229 ASER GCaMP 50mM 50-25 #7_1 12	158	3102.66	822.377	1.28799
111229 ASER GCaMP 50mM 50-25 #7_1 12	159	3121.27	841.547	1.31801
111229 ASER GCaMP 50mM 50-25 #7_1 12	160	3143.83	870.603	1.36352
111229 ASER GCaMP 50mM 50-25 #7_1 12	161	3116.11	841.016	1.31718
111229 ASER GCaMP 50mM 50-25 #7_1 12	162	3128.97	852.41	1.33502
111229 ASER GCaMP 50mM 50-25 #7_1 12	163	3151.45	869.95	1.36249
111229 ASER GCaMP 50mM 50-25 #7_1 12	164	3156.48	871.383	1.36474
111229 ASER GCaMP 50mM 50-25 #7_1 12	165	3158.07	894.838	1.40147
111229 ASER GCaMP 50mM 50-25 #7_1 12	166	3147.11	876.277	1.3724
111229 ASER GCaMP 50mM 50-25 #7_1 12	167	3113.03	844.486	1.32261
111229 ASER GCaMP 50mM 50-25 #7_1 12	168	3089.3	815.558	1.27731
111229 ASER GCaMP 50mM 50-25 #7_1 12	169	3087.08	811.444	1.27086
111229 ASER GCaMP 50mM 50-25 #7_1 12	170	3075.89	802.449	1.25678
111229 ASER GCaMP 50mM 50-25 #7_1 12	171	3059.77	781.514	1.22399
111229 ASER GCaMP 50mM 50-25 #7_1 12	172	3081.9	797.42	1.2489
111229 ASER GCaMP 50mM 50-25 #7_1 12	173	3078.11	803.752	1.25882
111229 ASER GCaMP 50mM 50-25 #7_1 12	174	3085.95	798.112	1.24998
111229 ASER GCaMP 50mM 50-25 #7_1 12	175	3058.54	769.389	1.205
111229 ASER GCaMP 50mM 50-25 #7_1 12	176	3072.93	789.119	1.2359
111229 ASER GCaMP 50mM 50-25 #7_1 12	177	3080.37	792.027	1.24045
111229 ASER GCaMP 50mM 50-25 #7_1 12	178	3056.88	775.883	1.21517
111229 ASER GCaMP 50mM 50-25 #7_1 12	179	3054.2	781.348	1.22373
111229 ASER GCaMP 50mM 50-25 #7_1 12	180	3083.98	799.642	1.25238
111229 ASER GCaMP 50mM 50-25 #7_1 12	181	3042.48	760.077	1.19041
111229 ASER GCaMP 50mM 50-25 #7_1 12	182	3037.39	769.987	1.20593
111229 ASER GCaMP 50mM 50-25 #7_1 12	183	3046.19	778.943	1.21996
111229 ASER GCaMP 50mM 50-25 #7_1 12	184	3054.47	770.068	1.20606
111229 ASER GCaMP 50mM 50-25 #7_1 12	185	3064.02	786.736	1.23217
111229 ASER GCaMP 50mM 50-25 #7_1 12	186	3070.88	793.5	1.24276
111229 ASER GCaMP 50mM 50-25 #7_1 12	187	3062.44	802.924	1.25752
111229 ASER GCaMP 50mM 50-25 #7_1 12	188	3076.54	821.55	1.28669
111229 ASER GCaMP 50mM 50-25 #7_1 12	189	3099.85	847.952	1.32804
111229 ASER GCaMP 50mM 50-25 #7_1 12	190	3169.67	920.628	1.44186
111229 ASER GCaMP 50mM 50-25 #7_1 12	191	3163.27	923.328	1.44609
111229 ASER GCaMP 50mM 50-25 #7_1 12	192	3169.34	945.668	1.48108
111229 ASER GCaMP 50mM 50-25 #7_1 12	193	3115.67	878.306	1.37558
111229 ASER GCaMP 50mM 50-25 #7_1 12	194	3066.23	828.102	1.29695
111229 ASER GCaMP 50mM 50-25 #7_1 12	195	3046.16	805.515	1.26158
111229 ASER GCaMP 50mM 50-25 #7_1 12	196	3039.86	801.425	1.25517
111229 ASER GCaMP 50mM 50-25 #7_1 12	197	3020.39	770.406	1.20659
111229 ASER GCaMP 50mM 50-25 #7_1 12	198	3007.97	761.447	1.19256
111229 ASER GCaMP 50mM 50-25 #7_1 12	199	3009.98	777.338	1.21745
111229 ASER GCaMP 50mM 50-25 #7_1 12	200	3024.25	772.321	1.20959
111229 ASER GCaMP 50mM 50-25 #7_1 12	201	2990.81	735.429	1.15181
111229 ASER GCaMP 50mM 50-25 #7_1 12	202	2925.2	670.643	1.05034
111229 ASER GCaMP 50mM 50-25 #7_1 12	203	2880.19	632.379	0.990416
111229 ASER GCaMP 50mM 50-25 #7_1 12	204	2848.6	587.725	0.920479
111229 ASER GCaMP 50mM 50-25 #7_1 12	205	2846.46	590.68	0.925108
111229 ASER GCaMP 50mM 50-25 #7_1 12	206	2835.84	588.347	0.921454
111229 ASER GCaMP 50mM 50-25 #7_1 12	207	2835.63	592.895	0.928578
111229 ASER GCaMP 50mM 50-25 #7_1 12	208	2837.47	585.902	0.917625
111229 ASER GCaMP 50mM 50-25 #7_1 12	209	2835.7	602.401	0.943465
111229 ASER GCaMP 50mM 50-25 #7_1 12	210	2842.9	590.467	0.924774
111229 ASER GCaMP 50mM 50-25 #7_1 12	211	2855.19	609.775	0.955013
111229 ASER GCaMP 50mM 50-25 #7_1 12	212	2848.95	599.946	0.93962
111229 ASER GCaMP 50mM 50-25 #7_1 12	213	2862.94	620.254	0.971426
111229 ASER GCaMP 50mM 50-25 #7_1 12	214	2862.03	614.314	0.962122
111229 ASER GCaMP 50mM 50-25 #7_1 12	215	2856.74	617.384	0.966931
111229 ASER GCaMP 50mM 50-25 #7_1 12	216	2858.83	617.415	0.96698
111229 ASER GCaMP 50mM 50-25 #7_1 12	217	2876.43	636.111	0.996261
111229 ASER GCaMP 50mM 50-25 #7_1 12	218	2862.26	616.37	0.965344
111229 ASER GCaMP 50mM 50-25 #7_1 12	219	2864.62	630.417	0.987343
111229 ASER GCaMP 50mM 50-25 #7_1 12	220	2878.97	645.636	1.01118
111229 ASER GCaMP 50mM 50-25 #7_1 12	221	2873.43	637.212	0.997985
111229 ASER GCaMP 50mM 50-25 #7_1 12	222	2876.69	641.624	1.00489
111229 ASER GCaMP 50mM 50-25 #7_1 12	223	2892.7	652.406	1.02178
111229 ASER GCaMP 50mM 50-25 #7_1 12	224	2888.24	646.879	1.01312
111229 ASER GCaMP 50mM 50-25 #7_1 12	225	2886.43	654.983	1.02582
111229 ASER GCaMP 50mM 50-25 #7_1 12	226	2896.55	660.914	1.03511
111229 ASER GCaMP 50mM 50-25 #7_1 12	227	2897.86	652.657	1.02218
111229 ASER GCaMP 50mM 50-25 #7_1 12	228	2904.7	684.968	1.07278
111229 ASER GCaMP 50mM 50-25 #7_1 12	229	2903.72	665.779	1.04273
111229 ASER GCaMP 50mM 50-25 #7_1 12	230	2902.11	681.295	1.06703
111229 ASER GCaMP 50mM 50-25 #7_1 12	231	2897.56	674.785	1.05683
111229 ASER GCaMP 50mM 50-25 #7_1 12	232	2919.96	683.246	1.07008
111229 ASER GCaMP 50mM 50-25 #7_1 12	233	2911.4	678.093	1.06201
111229 ASER GCaMP 50mM 50-25 #7_1 12	234	2910.19	676.046	1.05881
111229 ASER GCaMP 50mM 50-25 #7_1 12	235	2920.14	690.211	1.08099
111229 ASER GCaMP 50mM 50-25 #7_1 12	236	2917.95	683.334	1.07022
111229 ASER GCaMP 50mM 50-25 #7_1 12	237	2918.08	686.243	1.07478
111229 ASER GCaMP 50mM 50-25 #7_1 12	238	2919.88	681.98	1.0681
111229 ASER GCaMP 50mM 50-25 #7_1 12	239	2923.67	697.35	1.09217
111229 ASER GCaMP 50mM 50-25 #7_1 12	240	2919.02	689.079	1.07922
111229 ASER GCaMP 50mM 50-25 #7_1 12	241	2924.2	693.19	1.08566
Image Name	Image Plane	Elapsed Time	Stage Label	Area	Average Intensity
111229 ASER GCaMP 50mM 50-25 #7_1 12	1	00:00:00	No Label	1050	2314.47
111229 ASER GCaMP 50mM 50-25 #7_1 12	2	00:00:00.490000	No Label	1050	2314.97
111229 ASER GCaMP 50mM 50-25 #7_1 12	3	00:00:01.034000	No Label	1050	2322.2
111229 ASER GCaMP 50mM 50-25 #7_1 12	4	00:00:01.573000	No Label	1050	2292.53
111229 ASER GCaMP 50mM 50-25 #7_1 12	5	00:00:02.119000	No Label	1050	2310.2
111229 ASER GCaMP 50mM 50-25 #7_1 12	6	00:00:02.664000	No Label	1050	2308
111229 ASER GCaMP 50mM 50-25 #7_1 12	7	00:00:03.209000	No Label	1050	2311.39
111229 ASER GCaMP 50mM 50-25 #7_1 12	8	00:00:03.761000	No Label	1050	2317.94
111229 ASER GCaMP 50mM 50-25 #7_1 12	9	00:00:04.301000	No Label	1050	2313.52
111229 ASER GCaMP 50mM 50-25 #7_1 12	10	00:00:04.845000	No Label	1050	2312.66
111229 ASER GCaMP 50mM 50-25 #7_1 12	11	00:00:05.392000	No Label	1050	2319.32
111229 ASER GCaMP 50mM 50-25 #7_1 12	12	00:00:05.940000	No Label	1050	2300.55
111229 ASER GCaMP 50mM 50-25 #7_1 12	13	00:00:06.490000	No Label	1050	2313.23
111229 ASER GCaMP 50mM 50-25 #7_1 12	14	00:00:07.037000	No Label	1050	2314.41
111229 ASER GCaMP 50mM 50-25 #7_1 12	15	00:00:07.578000	No Label	1050	2300.96
111229 ASER GCaMP 50mM 50-25 #7_1 12	16	00:00:08.120000	No Label	1050	2298.83
111229 ASER GCaMP 50mM 50-25 #7_1 12	17	00:00:08.664000	No Label	1050	2314.86
111229 ASER GCaMP 50mM 50-25 #7_1 12	18	00:00:09.229000	No Label	1050	2329.64
111229 ASER GCaMP 50mM 50-25 #7_1 12	19	00:00:09.770000	No Label	1050	2311.6
111229 ASER GCaMP 50mM 50-25 #7_1 12	20	00:00:10.314000	No Label	1050	2313.81
111229 ASER GCaMP 50mM 50-25 #7_1 12	21	00:00:10.878000	No Label	1050	2309.64
111229 ASER GCaMP 50mM 50-25 #7_1 12	22	00:00:11.402000	No Label	1050	2309.6
111229 ASER GCaMP 50mM 50-25 #7_1 12	23	00:00:11.953000	No Label	1050	2306.36
111229 ASER GCaMP 50mM 50-25 #7_1 12	24	00:00:12.493000	No Label	1050	2310.58
111229 ASER GCaMP 50mM 50-25 #7_1 12	25	00:00:13.055000	No Label	1050	2308.51
111229 ASER GCaMP 50mM 50-25 #7_1 12	26	00:00:13.592000	No Label	1050	2320.54
111229 ASER GCaMP 50mM 50-25 #7_1 12	27	00:00:14.134000	No Label	1050	2316.02
111229 ASER GCaMP 50mM 50-25 #7_1 12	28	00:00:14.686000	No Label	1050	2314.59
111229 ASER GCaMP 50mM 50-25 #7_1 12	29	00:00:15.218000	No Label	1050	2300.78
111229 ASER GCaMP 50mM 50-25 #7_1 12	30	00:00:15.779000	No Label	1050	2302.42
111229 ASER GCaMP 50mM 50-25 #7_1 12	31	00:00:16.323000	No Label	1050	2311.72
111229 ASER GCaMP 50mM 50-25 #7_1 12	32	00:00:16.867000	No Label	1050	2304.7
111229 ASER GCaMP 50mM 50-25 #7_1 12	33	00:00:17.407000	No Label	1050	2298.43
111229 ASER GCaMP 50mM 50-25 #7_1 12	34	00:00:17.971000	No Label	1050	2308
111229 ASER GCaMP 50mM 50-25 #7_1 12	35	00:00:18.507000	No Label	1050	2308.98
111229 ASER GCaMP 50mM 50-25 #7_1 12	36	00:00:19.041000	No Label	1050	2309.06
111229 ASER GCaMP 50mM 50-25 #7_1 12	37	00:00:19.600000	No Label	1050	2314.34
111229 ASER GCaMP 50mM 50-25 #7_1 12	38	00:00:20.131000	No Label	1050	2303.58
111229 ASER GCaMP 50mM 50-25 #7_1 12	39	00:00:20.690000	No Label	1050	2325.91
111229 ASER GCaMP 50mM 50-25 #7_1 12	40	00:00:21.235000	No Label	1050	2301.82
111229 ASER GCaMP 50mM 50-25 #7_1 12	41	00:00:21.774000	No Label	1050	2305.97
111229 ASER GCaMP 50mM 50-25 #7_1 12	42	00:00:22.320000	No Label	1050	2305.69
111229 ASER GCaMP 50mM 50-25 #7_1 12	43	00:00:22.875000	No Label	1050	2314.3
111229 ASER GCaMP 50mM 50-25 #7_1 12	44	00:00:23.419000	No Label	1050	2301.07
111229 ASER GCaMP 50mM 50-25 #7_1 12	45	00:00:23.963000	No Label	1050	2310.3
111229 ASER GCaMP 50mM 50-25 #7_1 12	46	00:00:24.515000	No Label	1050	2316.53
111229 ASER GCaMP 50mM 50-25 #7_1 12	47	00:00:25.064000	No Label	1050	2306.54
111229 ASER GCaMP 50mM 50-25 #7_1 12	48	00:00:25.600000	No Label	1050	2311.43
111229 ASER GCaMP 50mM 50-25 #7_1 12	49	00:00:26.146000	No Label	1050	2326.54
111229 ASER GCaMP 50mM 50-25 #7_1 12	50	00:00:26.684000	No Label	1050	2319.26
111229 ASER GCaMP 50mM 50-25 #7_1 12	51	00:00:27.235000	No Label	1050	2309.44
111229 ASER GCaMP 50mM 50-25 #7_1 12	52	00:00:27.787000	No Label	1050	2310.91
111229 ASER GCaMP 50mM 50-25 #7_1 12	53	00:00:28.328000	No Label	1050	2308.02
111229 ASER GCaMP 50mM 50-25 #7_1 12	54	00:00:28.873000	No Label	1050	2326.72
111229 ASER GCaMP 50mM 50-25 #7_1 12	55	00:00:29.428000	No Label	1050	2311.26
111229 ASER GCaMP 50mM 50-25 #7_1 12	56	00:00:29.968000	No Label	1050	2312.67
111229 ASER GCaMP 50mM 50-25 #7_1 12	57	00:00:30.511000	No Label	1050	2309.92
111229 ASER GCaMP 50mM 50-25 #7_1 12	58	00:00:31.058000	No Label	1050	2302.65
111229 ASER GCaMP 50mM 50-25 #7_1 12	59	00:00:31.613000	No Label	1050	2312.15
111229 ASER GCaMP 50mM 50-25 #7_1 12	60	00:00:32.156000	No Label	1050	2318.49
111229 ASER GCaMP 50mM 50-25 #7_1 12	61	00:00:32.705000	No Label	1050	2302.34
111229 ASER GCaMP 50mM 50-25 #7_1 12	62	00:00:33.245000	No Label	1050	2312.89
111229 ASER GCaMP 50mM 50-25 #7_1 12	63	00:00:33.789000	No Label	1050	2295.9
111229 ASER GCaMP 50mM 50-25 #7_1 12	64	00:00:34.337000	No Label	1050	2300.52
111229 ASER GCaMP 50mM 50-25 #7_1 12	65	00:00:34.885000	No Label	1050	2309.17
111229 ASER GCaMP 50mM 50-25 #7_1 12	66	00:00:35.433000	No Label	1050	2297.46
111229 ASER GCaMP 50mM 50-25 #7_1 12	67	00:00:35.970000	No Label	1050	2306.83
111229 ASER GCaMP 50mM 50-25 #7_1 12	68	00:00:36.510000	No Label	1050	2314.81
111229 ASER GCaMP 50mM 50-25 #7_1 12	69	00:00:37.073000	No Label	1050	2318.79
111229 ASER GCaMP 50mM 50-25 #7_1 12	70	00:00:37.617000	No Label	1050	2318.81
111229 ASER GCaMP 50mM 50-25 #7_1 12	71	00:00:38.162000	No Label	1050	2305.9
111229 ASER GCaMP 50mM 50-25 #7_1 12	72	00:00:38.696000	No Label	1050	2316.66
111229 ASER GCaMP 50mM 50-25 #7_1 12	73	00:00:39.256000	No Label	1050	2310.31
111229 ASER GCaMP 50mM 50-25 #7_1 12	74	00:00:39.801000	No Label	1050	2309.32
111229 ASER GCaMP 50mM 50-25 #7_1 12	75	00:00:40.340000	No Label	1050	2301.79
111229 ASER GCaMP 50mM 50-25 #7_1 12	76	00:00:40.902000	No Label	1050	2314.27
111229 ASER GCaMP 50mM 50-25 #7_1 12	77	00:00:41.430000	No Label	1050	2302.61
111229 ASER GCaMP 50mM 50-25 #7_1 12	78	00:00:41.981000	No Label	1050	2309.14
111229 ASER GCaMP 50mM 50-25 #7_1 12	79	00:00:42.525000	No Label	1050	2304.83
111229 ASER GCaMP 50mM 50-25 #7_1 12	80	00:00:43.077000	No Label	1050	2308.99
111229 ASER GCaMP 50mM 50-25 #7_1 12	81	00:00:43.613000	No Label	1050	2309.94
111229 ASER GCaMP 50mM 50-25 #7_1 12	82	00:00:44.164000	No Label	1050	2313.26
111229 ASER GCaMP 50mM 50-25 #7_1 12	83	00:00:44.714000	No Label	1050	2304.58
111229 ASER GCaMP 50mM 50-25 #7_1 12	84	00:00:45.251000	No Label	1050	2309.17
111229 ASER GCaMP 50mM 50-25 #7_1 12	85	00:00:45.802000	No Label	1050	2315.42
111229 ASER GCaMP 50mM 50-25 #7_1 12	86	00:00:46.346000	No Label	1050	2315.3
111229 ASER GCaMP 50mM 50-25 #7_1 12	87	00:00:46.889000	No Label	1050	2305.15
111229 ASER GCaMP 50mM 50-25 #7_1 12	88	00:00:47.447000	No Label	1050	2308.27
111229 ASER GCaMP 50mM 50-25 #7_1 12	89	00:00:47.995000	No Label	1050	2309.87
111229 ASER GCaMP 50mM 50-25 #7_1 12	90	00:00:48.537000	No Label	1050	2315.71
111229 ASER GCaMP 50mM 50-25 #7_1 12	91	00:00:49.080000	No Label	1050	2320.03
111229 ASER GCaMP 50mM 50-25 #7_1 12	92	00:00:49.622000	No Label	1050	2322.17
111229 ASER GCaMP 50mM 50-25 #7_1 12	93	00:00:50.167000	No Label	1050	2305.68
111229 ASER GCaMP 50mM 50-25 #7_1 12	94	00:00:50.712000	No Label	1050	2312.86
111229 ASER GCaMP 50mM 50-25 #7_1 12	95	00:00:51.262000	No Label	1050	2319.91
111229 ASER GCaMP 50mM 50-25 #7_1 12	96	00:00:51.820000	No Label	1050	2329.49
111229 ASER GCaMP 50mM 50-25 #7_1 12	97	00:00:52.339000	No Label	1050	2318.94
111229 ASER GCaMP 50mM 50-25 #7_1 12	98	00:00:52.901000	No Label	1050	2308.22
111229 ASER GCaMP 50mM 50-25 #7_1 12	99	00:00:53.451000	No Label	1050	2326.2
111229 ASER GCaMP 50mM 50-25 #7_1 12	100	00:00:53.984000	No Label	1050	2319.97
111229 ASER GCaMP 50mM 50-25 #7_1 12	101	00:00:54.570000	No Label	1050	2324.57
111229 ASER GCaMP 50mM 50-25 #7_1 12	102	00:00:55.048000	No Label	1050	2300.84
111229 ASER GCaMP 50mM 50-25 #7_1 12	103	00:00:55.632000	No Label	1050	2318.5
111229 ASER GCaMP 50mM 50-25 #7_1 12	104	00:00:56.163000	No Label	1050	2303.41
111229 ASER GCaMP 50mM 50-25 #7_1 12	105	00:00:56.719000	No Label	1050	2318.92
111229 ASER GCaMP 50mM 50-25 #7_1 12	106	00:00:57.260000	No Label	1050	2319.72
111229 ASER GCaMP 50mM 50-25 #7_1 12	107	00:00:57.814000	No Label	1050	2317.58
111229 ASER GCaMP 50mM 50-25 #7_1 12	108	00:00:58.358000	No Label	1050	2316.59
111229 ASER GCaMP 50mM 50-25 #7_1 12	109	00:00:58.903000	No Label	1050	2319.49
111229 ASER GCaMP 50mM 50-25 #7_1 12	110	00:00:59.456000	No Label	1050	2310.8
111229 ASER GCaMP 50mM 50-25 #7_1 12	111	00:00:59.993000	No Label	1050	2321.82
111229 ASER GCaMP 50mM 50-25 #7_1 12	112	00:01:00.543000	No Label	1050	2313.3
111229 ASER GCaMP 50mM 50-25 #7_1 12	113	00:01:01.100000	No Label	1050	2317.53
111229 ASER GCaMP 50mM 50-25 #7_1 12	114	00:01:01.634000	No Label	1050	2314.57
111229 ASER GCaMP 50mM 50-25 #7_1 12	115	00:01:02.191000	No Label	1050	2314.85
111229 ASER GCaMP 50mM 50-25 #7_1 12	116	00:01:02.725000	No Label	1050	2305.43
111229 ASER GCaMP 50mM 50-25 #7_1 12	117	00:01:03.275000	No Label	1050	2308.08
111229 ASER GCaMP 50mM 50-25 #7_1 12	118	00:01:03.813000	No Label	1050	2314.36
111229 ASER GCaMP 50mM 50-25 #7_1 12	119	00:01:04.363000	No Label	1050	2325.65
111229 ASER GCaMP 50mM 50-25 #7_1 12	120	00:01:04.917000	No Label	1050	2319.34
111229 ASER GCaMP 50mM 50-25 #7_1 12	121	00:01:05.461000	No Label	1050	2304.65
111229 ASER GCaMP 50mM 50-25 #7_1 12	122	00:01:06.013000	No Label	1050	2312.4
111229 ASER GCaMP 50mM 50-25 #7_1 12	123	00:01:06.553000	No Label	1050	2311.11
111229 ASER GCaMP 50mM 50-25 #7_1 12	124	00:01:07.097000	No Label	1050	2314.68
111229 ASER GCaMP 50mM 50-25 #7_1 12	125	00:01:07.640000	No Label	1050	2314.13
111229 ASER GCaMP 50mM 50-25 #7_1 12	126	00:01:08.201000	No Label	1050	2324.03
111229 ASER GCaMP 50mM 50-25 #7_1 12	127	00:01:08.733000	No Label	1050	2323.83
111229 ASER GCaMP 50mM 50-25 #7_1 12	128	00:01:09.274000	No Label	1050	2319.52
111229 ASER GCaMP 50mM 50-25 #7_1 12	129	00:01:09.824000	No Label	1050	2313.56
111229 ASER GCaMP 50mM 50-25 #7_1 12	130	00:01:10.381000	No Label	1050	2326.47
111229 ASER GCaMP 50mM 50-25 #7_1 12	131	00:01:10.913000	No Label	1050	2315.69
111229 ASER GCaMP 50mM 50-25 #7_1 12	132	00:01:11.464000	No Label	1050	2315.28
111229 ASER GCaMP 50mM 50-25 #7_1 12	133	00:01:12.002000	No Label	1050	2322.63
111229 ASER GCaMP 50mM 50-25 #7_1 12	134	00:01:12.560000	No Label	1050	2239.86
111229 ASER GCaMP 50mM 50-25 #7_1 12	135	00:01:13.102000	No Label	1050	2241.92
111229 ASER GCaMP 50mM 50-25 #7_1 12	136	00:01:13.647000	No Label	1050	2262.47
111229 ASER GCaMP 50mM 50-25 #7_1 12	137	00:01:14.186000	No Label	1050	2280.88
111229 ASER GCaMP 50mM 50-25 #7_1 12	138	00:01:14.746000	No Label	1050	2286.24
111229 ASER GCaMP 50mM 50-25 #7_1 12	139	00:01:15.284000	No Label	1050	2287.96
111229 ASER GCaMP 50mM 50-25 #7_1 12	140	00:01:15.837000	No Label	1050	2280.72
111229 ASER GCaMP 50mM 50-25 #7_1 12	141	00:01:16.384000	No Label	1050	2279.81
111229 ASER GCaMP 50mM 50-25 #7_1 12	142	00:01:16.921000	No Label	1050	2282.14
111229 ASER GCaMP 50mM 50-25 #7_1 12	143	00:01:17.485000	No Label	1050	2279.32
111229 ASER GCaMP 50mM 50-25 #7_1 12	144	00:01:18.006000	No Label	1050	2301.24
111229 ASER GCaMP 50mM 50-25 #7_1 12	145	00:01:18.563000	No Label	1050	2295.92
111229 ASER GCaMP 50mM 50-25 #7_1 12	146	00:01:19.114000	No Label	1050	2295.46
111229 ASER GCaMP 50mM 50-25 #7_1 12	147	00:01:19.656000	No Label	1050	2293.98
111229 ASER GCaMP 50mM 50-25 #7_1 12	148	00:01:20.198000	No Label	1050	2299.25
111229 ASER GCaMP 50mM 50-25 #7_1 12	149	00:01:20.750000	No Label	1050	2261.11
111229 ASER GCaMP 50mM 50-25 #7_1 12	150	00:01:21.286000	No Label	1050	2278.27
111229 ASER GCaMP 50mM 50-25 #7_1 12	151	00:01:21.834000	No Label	1050	2275.63
111229 ASER GCaMP 50mM 50-25 #7_1 12	152	00:01:22.380000	No Label	1050	2279.95
111229 ASER GCaMP 50mM 50-25 #7_1 12	153	00:01:22.935000	No Label	1050	2280.67
111229 ASER GCaMP 50mM 50-25 #7_1 12	154	00:01:23.484000	No Label	1050	2282.97
111229 ASER GCaMP 50mM 50-25 #7_1 12	155	00:01:24.035000	No Label	1050	2282.67
111229 ASER GCaMP 50mM 50-25 #7_1 12	156	00:01:24.567000	No Label	1050	2308.05
111229 ASER GCaMP 50mM 50-25 #7_1 12	157	00:01:25.120000	No Label	1050	2290.67
111229 ASER GCaMP 50mM 50-25 #7_1 12	158	00:01:25.659000	No Label	1050	2280.28
111229 ASER GCaMP 50mM 50-25 #7_1 12	159	00:01:26.208000	No Label	1050	2279.72
111229 ASER GCaMP 50mM 50-25 #7_1 12	160	00:01:26.755000	No Label	1050	2273.22
111229 ASER GCaMP 50mM 50-25 #7_1 12	161	00:01:27.304000	No Label	1050	2275.1
111229 ASER GCaMP 50mM 50-25 #7_1 12	162	00:01:27.843000	No Label	1050	2276.56
111229 ASER GCaMP 50mM 50-25 #7_1 12	163	00:01:28.403000	No Label	1050	2281.5
111229 ASER GCaMP 50mM 50-25 #7_1 12	164	00:01:28.939000	No Label	1050	2285.1
111229 ASER GCaMP 50mM 50-25 #7_1 12	165	00:01:29.483000	No Label	1050	2263.23
111229 ASER GCaMP 50mM 50-25 #7_1 12	166	00:01:30.028000	No Label	1050	2270.84
111229 ASER GCaMP 50mM 50-25 #7_1 12	167	00:01:30.566000	No Label	1050	2268.55
111229 ASER GCaMP 50mM 50-25 #7_1 12	168	00:01:31.128000	No Label	1050	2273.74
111229 ASER GCaMP 50mM 50-25 #7_1 12	169	00:01:31.638000	No Label	1050	2275.64
111229 ASER GCaMP 50mM 50-25 #7_1 12	170	00:01:32.208000	No Label	1050	2273.44
111229 ASER GCaMP 50mM 50-25 #7_1 12	171	00:01:32.754000	No Label	1050	2278.26
111229 ASER GCaMP 50mM 50-25 #7_1 12	172	00:01:33.310000	No Label	1050	2284.48
111229 ASER GCaMP 50mM 50-25 #7_1 12	173	00:01:33.850000	No Label	1050	2274.36
111229 ASER GCaMP 50mM 50-25 #7_1 12	174	00:01:34.396000	No Label	1050	2287.84
111229 ASER GCaMP 50mM 50-25 #7_1 12	175	00:01:34.944000	No Label	1050	2289.15
111229 ASER GCaMP 50mM 50-25 #7_1 12	176	00:01:35.495000	No Label	1050	2283.82
111229 ASER GCaMP 50mM 50-25 #7_1 12	177	00:01:36.037000	No Label	1050	2288.34
111229 ASER GCaMP 50mM 50-25 #7_1 12	178	00:01:36.556000	No Label	1050	2280.99
111229 ASER GCaMP 50mM 50-25 #7_1 12	179	00:01:37.127000	No Label	1050	2272.85
111229 ASER GCaMP 50mM 50-25 #7_1 12	180	00:01:37.679000	No Label	1050	2284.34
111229 ASER GCaMP 50mM 50-25 #7_1 12	181	00:01:38.227000	No Label	1050	2282.4
111229 ASER GCaMP 50mM 50-25 #7_1 12	182	00:01:38.768000	No Label	1050	2267.4
111229 ASER GCaMP 50mM 50-25 #7_1 12	183	00:01:39.300000	No Label	1050	2267.25
111229 ASER GCaMP 50mM 50-25 #7_1 12	184	00:01:39.865000	No Label	1050	2284.41
111229 ASER GCaMP 50mM 50-25 #7_1 12	185	00:01:40.403000	No Label	1050	2277.28
111229 ASER GCaMP 50mM 50-25 #7_1 12	186	00:01:40.953000	No Label	1050	2277.38
111229 ASER GCaMP 50mM 50-25 #7_1 12	187	00:01:41.504000	No Label	1050	2259.51
111229 ASER GCaMP 50mM 50-25 #7_1 12	188	00:01:42.042000	No Label	1050	2254.99
111229 ASER GCaMP 50mM 50-25 #7_1 12	189	00:01:42.589000	No Label	1050	2251.9
111229 ASER GCaMP 50mM 50-25 #7_1 12	190	00:01:43.137000	No Label	1050	2249.04
111229 ASER GCaMP 50mM 50-25 #7_1 12	191	00:01:43.682000	No Label	1050	2239.94
111229 ASER GCaMP 50mM 50-25 #7_1 12	192	00:01:44.224000	No Label	1050	2223.67
111229 ASER GCaMP 50mM 50-25 #7_1 12	193	00:01:44.773000	No Label	1050	2237.36
111229 ASER GCaMP 50mM 50-25 #7_1 12	194	00:01:45.301000	No Label	1050	2238.13
111229 ASER GCaMP 50mM 50-25 #7_1 12	195	00:01:45.853000	No Label	1050	2240.65
111229 ASER GCaMP 50mM 50-25 #7_1 12	196	00:01:46.409000	No Label	1050	2238.43
111229 ASER GCaMP 50mM 50-25 #7_1 12	197	00:01:46.960000	No Label	1050	2249.98
111229 ASER GCaMP 50mM 50-25 #7_1 12	198	00:01:47.494000	No Label	1050	2246.52
111229 ASER GCaMP 50mM 50-25 #7_1 12	199	00:01:48.059000	No Label	1050	2232.64
111229 ASER GCaMP 50mM 50-25 #7_1 12	200	00:01:48.596000	No Label	1050	2251.93
111229 ASER GCaMP 50mM 50-25 #7_1 12	201	00:01:49.173000	No Label	1050	2255.38
111229 ASER GCaMP 50mM 50-25 #7_1 12	202	00:01:49.659000	No Label	1050	2254.56
111229 ASER GCaMP 50mM 50-25 #7_1 12	203	00:01:50.236000	No Label	1050	2247.81
111229 ASER GCaMP 50mM 50-25 #7_1 12	204	00:01:50.768000	No Label	1050	2260.88
111229 ASER GCaMP 50mM 50-25 #7_1 12	205	00:01:51.322000	No Label	1050	2255.78
111229 ASER GCaMP 50mM 50-25 #7_1 12	206	00:01:51.862000	No Label	1050	2247.49
111229 ASER GCaMP 50mM 50-25 #7_1 12	207	00:01:52.421000	No Label	1050	2242.74
111229 ASER GCaMP 50mM 50-25 #7_1 12	208	00:01:52.953000	No Label	1050	2251.56
111229 ASER GCaMP 50mM 50-25 #7_1 12	209	00:01:53.505000	No Label	1050	2233.3
111229 ASER GCaMP 50mM 50-25 #7_1 12	210	00:01:54.050000	No Label	1050	2252.43
111229 ASER GCaMP 50mM 50-25 #7_1 12	211	00:01:54.591000	No Label	1050	2245.41
111229 ASER GCaMP 50mM 50-25 #7_1 12	212	00:01:55.143000	No Label	1050	2249.01
111229 ASER GCaMP 50mM 50-25 #7_1 12	213	00:01:55.689000	No Label	1050	2242.68
111229 ASER GCaMP 50mM 50-25 #7_1 12	214	00:01:56.230000	No Label	1050	2247.72
111229 ASER GCaMP 50mM 50-25 #7_1 12	215	00:01:56.789000	No Label	1050	2239.36
111229 ASER GCaMP 50mM 50-25 #7_1 12	216	00:01:57.322000	No Label	1050	2241.41
111229 ASER GCaMP 50mM 50-25 #7_1 12	217	00:01:57.882000	No Label	1050	2240.32
111229 ASER GCaMP 50mM 50-25 #7_1 12	218	00:01:58.423000	No Label	1050	2245.89
111229 ASER GCaMP 50mM 50-25 #7_1 12	219	00:01:58.978000	No Label	1050	2234.2
111229 ASER GCaMP 50mM 50-25 #7_1 12	220	00:01:59.515000	No Label	1050	2233.33
111229 ASER GCaMP 50mM 50-25 #7_1 12	221	00:02:00.053000	No Label	1050	2236.22
111229 ASER GCaMP 50mM 50-25 #7_1 12	222	00:02:00.607000	No Label	1050	2235.07
111229 ASER GCaMP 50mM 50-25 #7_1 12	223	00:02:01.160000	No Label	1050	2240.29
111229 ASER GCaMP 50mM 50-25 #7_1 12	224	00:02:01.695000	No Label	1050	2241.37
111229 ASER GCaMP 50mM 50-25 #7_1 12	225	00:02:02.255000	No Label	1050	2231.44
111229 ASER GCaMP 50mM 50-25 #7_1 12	226	00:02:02.791000	No Label	1050	2235.64
111229 ASER GCaMP 50mM 50-25 #7_1 12	227	00:02:03.324000	No Label	1050	2245.2
111229 ASER GCaMP 50mM 50-25 #7_1 12	228	00:02:03.887000	No Label	1050	2219.73
111229 ASER GCaMP 50mM 50-25 #7_1 12	229	00:02:04.429000	No Label	1050	2237.94
111229 ASER GCaMP 50mM 50-25 #7_1 12	230	00:02:04.979000	No Label	1050	2220.82
111229 ASER GCaMP 50mM 50-25 #7_1 12	231	00:02:05.526000	No Label	1050	2222.78
111229 ASER GCaMP 50mM 50-25 #7_1 12	232	00:02:06.061000	No Label	1050	2236.71
111229 ASER GCaMP 50mM 50-25 #7_1 12	233	00:02:06.615000	No Label	1050	2233.31
111229 ASER GCaMP 50mM 50-25 #7_1 12	234	00:02:07.159000	No Label	1050	2234.14
111229 ASER GCaMP 50mM 50-25 #7_1 12	235	00:02:07.701000	No Label	1050	2229.93
111229 ASER GCaMP 50mM 50-25 #7_1 12	236	00:02:08.243000	No Label	1050	2234.62
111229 ASER GCaMP 50mM 50-25 #7_1 12	237	00:02:08.799000	No Label	1050	2231.84
111229 ASER GCaMP 50mM 50-25 #7_1 12	238	00:02:09.344000	No Label	1050	2237.9
111229 ASER GCaMP 50mM 50-25 #7_1 12	239	00:02:09.884000	No Label	1050	2226.32
111229 ASER GCaMP 50mM 50-25 #7_1 12	240	00:02:10.435000	No Label	1050	2229.94
111229 ASER GCaMP 50mM 50-25 #7_1 12	241	00:02:10.972000	No Label	1050	2231.01
