# Supplementary material for: Molecular encoding and synaptic decoding of context during salt chemotaxis in C. elegans
Source: Nat Commun. 2022 May 27;13:2928. doi: 10.1038/s41467-022-30279-7 (PMC9142520; doi:10.1038/s41467-022-30279-7)
Supplement: Supplementary file 7 — Source Data [file 41467_2022_30279_MOESM7_ESM.zip › Source Data/Imaging/Fig.1/GCaMP2_nj3/111229 ASER GCaMP 50mM 50-25 #8_1 12.xlsx]

## Sheet: Sheet1
Image Name	Image Plane	Avgerage Intensity
111229 ASER GCaMP 50mM 50-25 #8_1 12	1	2990.64	602.112	0.990191
111229 ASER GCaMP 50mM 50-25 #8_1 12	2	3002.61	607.264	0.998664
111229 ASER GCaMP 50mM 50-25 #8_1 12	3	3005.04	613.369	1.0087
111229 ASER GCaMP 50mM 50-25 #8_1 12	4	2997.78	604.141	0.993527
111229 ASER GCaMP 50mM 50-25 #8_1 12	5	3000.28	605.12	0.995138
111229 ASER GCaMP 50mM 50-25 #8_1 12	6	2989.11	595.631	0.979533
111229 ASER GCaMP 50mM 50-25 #8_1 12	7	2986.32	580.889	0.955289
111229 ASER GCaMP 50mM 50-25 #8_1 12	8	2998.11	617.164	1.01494
111229 ASER GCaMP 50mM 50-25 #8_1 12	9	3002.4	609.238	1.00191	608.077
111229 ASER GCaMP 50mM 50-25 #8_1 12	10	2998.53	589.764	0.969885
111229 ASER GCaMP 50mM 50-25 #8_1 12	11	2991.99	590.975	0.971875
111229 ASER GCaMP 50mM 50-25 #8_1 12	12	3010.73	621.386	1.02189
111229 ASER GCaMP 50mM 50-25 #8_1 12	13	2992.65	608.832	1.00124
111229 ASER GCaMP 50mM 50-25 #8_1 12	14	3003.55	589.523	0.969488
111229 ASER GCaMP 50mM 50-25 #8_1 12	15	2997.23	611.675	1.00592
111229 ASER GCaMP 50mM 50-25 #8_1 12	16	3009.39	609.804	1.00284
111229 ASER GCaMP 50mM 50-25 #8_1 12	17	3020.41	614.893	1.01121
111229 ASER GCaMP 50mM 50-25 #8_1 12	18	3006.91	613.033	1.00815
111229 ASER GCaMP 50mM 50-25 #8_1 12	19	3022.04	642.18	1.05608
111229 ASER GCaMP 50mM 50-25 #8_1 12	20	2999.95	618.075	1.01644
111229 ASER GCaMP 50mM 50-25 #8_1 12	21	2996.61	608.419	1.00056
111229 ASER GCaMP 50mM 50-25 #8_1 12	22	2998.34	610.04	1.00323
111229 ASER GCaMP 50mM 50-25 #8_1 12	23	2997.66	620.752	1.02085
111229 ASER GCaMP 50mM 50-25 #8_1 12	24	2991.67	600.337	0.987271
111229 ASER GCaMP 50mM 50-25 #8_1 12	25	2986.69	589.262	0.969058
111229 ASER GCaMP 50mM 50-25 #8_1 12	26	3002.98	613.357	1.00868
111229 ASER GCaMP 50mM 50-25 #8_1 12	27	2999.99	610.785	1.00445
111229 ASER GCaMP 50mM 50-25 #8_1 12	28	2982.17	589.203	0.968961
111229 ASER GCaMP 50mM 50-25 #8_1 12	29	2999.94	610.834	1.00454
111229 ASER GCaMP 50mM 50-25 #8_1 12	30	2996.36	611.808	1.00614
111229 ASER GCaMP 50mM 50-25 #8_1 12	31	2996.55	597.618	0.9828
111229 ASER GCaMP 50mM 50-25 #8_1 12	32	2988.68	597.239	0.982178
111229 ASER GCaMP 50mM 50-25 #8_1 12	33	2998.46	604.602	0.994286
111229 ASER GCaMP 50mM 50-25 #8_1 12	34	3015.99	610.893	1.00463
111229 ASER GCaMP 50mM 50-25 #8_1 12	35	2994.29	600.826	0.988077
111229 ASER GCaMP 50mM 50-25 #8_1 12	36	2994.44	611.025	1.00485
111229 ASER GCaMP 50mM 50-25 #8_1 12	37	2989.86	600.379	0.98734
111229 ASER GCaMP 50mM 50-25 #8_1 12	38	3008.03	615.114	1.01157
111229 ASER GCaMP 50mM 50-25 #8_1 12	39	2995.35	589.485	0.969425
111229 ASER GCaMP 50mM 50-25 #8_1 12	40	2996.88	605.794	0.996246
111229 ASER GCaMP 50mM 50-25 #8_1 12	41	2986.04	582.61	0.958119
111229 ASER GCaMP 50mM 50-25 #8_1 12	42	3004.07	615.658	1.01247
111229 ASER GCaMP 50mM 50-25 #8_1 12	43	3025.83	636.586	1.04688
111229 ASER GCaMP 50mM 50-25 #8_1 12	44	2999.87	613.751	1.00933
111229 ASER GCaMP 50mM 50-25 #8_1 12	45	3000.19	596.988	0.981764
111229 ASER GCaMP 50mM 50-25 #8_1 12	46	3001.24	606.689	0.997717
111229 ASER GCaMP 50mM 50-25 #8_1 12	47	2992.58	599.858	0.986483
111229 ASER GCaMP 50mM 50-25 #8_1 12	48	2982.5	606.951	0.998149
111229 ASER GCaMP 50mM 50-25 #8_1 12	49	3001.3	615.45	1.01213
111229 ASER GCaMP 50mM 50-25 #8_1 12	50	2987.04	598.125	0.983635
111229 ASER GCaMP 50mM 50-25 #8_1 12	51	3004.03	605.977	0.996547
111229 ASER GCaMP 50mM 50-25 #8_1 12	52	3004.19	602.026	0.990049
111229 ASER GCaMP 50mM 50-25 #8_1 12	53	2999.5	614.605	1.01074
111229 ASER GCaMP 50mM 50-25 #8_1 12	54	2994.98	591.354	0.972499
111229 ASER GCaMP 50mM 50-25 #8_1 12	55	2988.81	607.836	0.999603
111229 ASER GCaMP 50mM 50-25 #8_1 12	56	2994.97	602.113	0.990192
111229 ASER GCaMP 50mM 50-25 #8_1 12	57	3003.58	609.364	1.00212
111229 ASER GCaMP 50mM 50-25 #8_1 12	58	3016	624.083	1.02632
111229 ASER GCaMP 50mM 50-25 #8_1 12	59	3015.94	621.019	1.02128
111229 ASER GCaMP 50mM 50-25 #8_1 12	60	3018.36	633.194	1.04131
111229 ASER GCaMP 50mM 50-25 #8_1 12	61	3005.6	618.878	1.01776
111229 ASER GCaMP 50mM 50-25 #8_1 12	62	3011.99	612.68	1.00757
111229 ASER GCaMP 50mM 50-25 #8_1 12	63	3011.99	631.349	1.03827
111229 ASER GCaMP 50mM 50-25 #8_1 12	64	3000.68	625.977	1.02944
111229 ASER GCaMP 50mM 50-25 #8_1 12	65	3001.63	597.616	0.982797
111229 ASER GCaMP 50mM 50-25 #8_1 12	66	3003.64	608.07	0.999989
111229 ASER GCaMP 50mM 50-25 #8_1 12	67	2998	605.069	0.995053
111229 ASER GCaMP 50mM 50-25 #8_1 12	68	3004.78	606.442	0.997312
111229 ASER GCaMP 50mM 50-25 #8_1 12	69	3015.07	630.93	1.03758
111229 ASER GCaMP 50mM 50-25 #8_1 12	70	3003.99	610.743	1.00438
111229 ASER GCaMP 50mM 50-25 #8_1 12	71	2996.74	604.131	0.993511
111229 ASER GCaMP 50mM 50-25 #8_1 12	72	2998.05	615.161	1.01165
111229 ASER GCaMP 50mM 50-25 #8_1 12	73	2994.59	608.186	1.00018
111229 ASER GCaMP 50mM 50-25 #8_1 12	74	3003.73	607.703	0.999385
111229 ASER GCaMP 50mM 50-25 #8_1 12	75	3001.07	618.08	1.01645
111229 ASER GCaMP 50mM 50-25 #8_1 12	76	3007.38	614.293	1.01022
111229 ASER GCaMP 50mM 50-25 #8_1 12	77	3002.81	599.71	0.986241
111229 ASER GCaMP 50mM 50-25 #8_1 12	78	3026.04	641.587	1.05511
111229 ASER GCaMP 50mM 50-25 #8_1 12	79	3009.83	623.859	1.02595
111229 ASER GCaMP 50mM 50-25 #8_1 12	80	3014.85	624.356	1.02677
111229 ASER GCaMP 50mM 50-25 #8_1 12	81	3004.69	616.295	1.01352
111229 ASER GCaMP 50mM 50-25 #8_1 12	82	3000.58	610.22	1.00352
111229 ASER GCaMP 50mM 50-25 #8_1 12	83	2992.31	601.075	0.988485
111229 ASER GCaMP 50mM 50-25 #8_1 12	84	3003.75	611.567	1.00574
111229 ASER GCaMP 50mM 50-25 #8_1 12	85	3002.61	612.406	1.00712
111229 ASER GCaMP 50mM 50-25 #8_1 12	86	3007.92	615.122	1.01159
111229 ASER GCaMP 50mM 50-25 #8_1 12	87	2997.1	618.321	1.01685
111229 ASER GCaMP 50mM 50-25 #8_1 12	88	3005.71	602.355	0.99059
111229 ASER GCaMP 50mM 50-25 #8_1 12	89	3022.38	637.599	1.04855
111229 ASER GCaMP 50mM 50-25 #8_1 12	90	3001.54	624.925	1.02771
111229 ASER GCaMP 50mM 50-25 #8_1 12	91	3003.43	616.462	1.01379
111229 ASER GCaMP 50mM 50-25 #8_1 12	92	2998.87	607.173	0.998514
111229 ASER GCaMP 50mM 50-25 #8_1 12	93	2988.77	597.344	0.982349
111229 ASER GCaMP 50mM 50-25 #8_1 12	94	3003.58	613.848	1.00949
111229 ASER GCaMP 50mM 50-25 #8_1 12	95	3017.13	627.993	1.03275
111229 ASER GCaMP 50mM 50-25 #8_1 12	96	3021.05	626.839	1.03086
111229 ASER GCaMP 50mM 50-25 #8_1 12	97	3022.09	631.495	1.03851
111229 ASER GCaMP 50mM 50-25 #8_1 12	98	3003.58	616.777	1.01431
111229 ASER GCaMP 50mM 50-25 #8_1 12	99	3025.89	631.171	1.03798
111229 ASER GCaMP 50mM 50-25 #8_1 12	100	2997.76	614.647	1.0108
111229 ASER GCaMP 50mM 50-25 #8_1 12	101	3016.64	628.158	1.03302
111229 ASER GCaMP 50mM 50-25 #8_1 12	102	3326.52	935.518	1.53849
111229 ASER GCaMP 50mM 50-25 #8_1 12	103	3509.31	1103.22	1.81428
111229 ASER GCaMP 50mM 50-25 #8_1 12	104	3611.65	1217.68	2.00251
111229 ASER GCaMP 50mM 50-25 #8_1 12	105	3657.04	1272.43	2.09255
111229 ASER GCaMP 50mM 50-25 #8_1 12	106	3675.3	1291.85	2.12448
111229 ASER GCaMP 50mM 50-25 #8_1 12	107	3697.19	1301.97	2.14112
111229 ASER GCaMP 50mM 50-25 #8_1 12	108	3702.74	1296.77	2.13257
111229 ASER GCaMP 50mM 50-25 #8_1 12	109	3708.07	1321.34	2.17298
111229 ASER GCaMP 50mM 50-25 #8_1 12	110	3677.35	1285.05	2.1133
111229 ASER GCaMP 50mM 50-25 #8_1 12	111	3674.51	1276.52	2.09927
111229 ASER GCaMP 50mM 50-25 #8_1 12	112	3647.46	1248.44	2.05309
111229 ASER GCaMP 50mM 50-25 #8_1 12	113	3661.62	1256.13	2.06574
111229 ASER GCaMP 50mM 50-25 #8_1 12	114	3647.23	1237.98	2.03589
111229 ASER GCaMP 50mM 50-25 #8_1 12	115	3636.22	1213.86	1.99622
111229 ASER GCaMP 50mM 50-25 #8_1 12	116	3640.67	1228.47	2.02025
111229 ASER GCaMP 50mM 50-25 #8_1 12	117	3645.89	1240.74	2.04043
111229 ASER GCaMP 50mM 50-25 #8_1 12	118	3653.15	1243.46	2.04491
111229 ASER GCaMP 50mM 50-25 #8_1 12	119	3654.75	1235.16	2.03126
111229 ASER GCaMP 50mM 50-25 #8_1 12	120	3645.05	1223.66	2.01234
111229 ASER GCaMP 50mM 50-25 #8_1 12	121	3635.77	1216.97	2.00134
111229 ASER GCaMP 50mM 50-25 #8_1 12	122	3671.65	1259.04	2.07052
111229 ASER GCaMP 50mM 50-25 #8_1 12	123	3653.63	1234.89	2.03082
111229 ASER GCaMP 50mM 50-25 #8_1 12	124	3656.89	1244.36	2.04639
111229 ASER GCaMP 50mM 50-25 #8_1 12	125	3662.76	1250.77	2.05692
111229 ASER GCaMP 50mM 50-25 #8_1 12	126	3654.52	1240.9	2.0407
111229 ASER GCaMP 50mM 50-25 #8_1 12	127	3695.95	1278.93	2.10324
111229 ASER GCaMP 50mM 50-25 #8_1 12	128	3650.59	1237.71	2.03545
111229 ASER GCaMP 50mM 50-25 #8_1 12	129	3693.69	1276.2	2.09874
111229 ASER GCaMP 50mM 50-25 #8_1 12	130	3697.78	1278.19	2.10201
111229 ASER GCaMP 50mM 50-25 #8_1 12	131	3708.46	1290.56	2.12236
111229 ASER GCaMP 50mM 50-25 #8_1 12	132	3640.75	1228.54	2.02037
111229 ASER GCaMP 50mM 50-25 #8_1 12	133	3648.22	1232.85	2.02746
111229 ASER GCaMP 50mM 50-25 #8_1 12	134	3639.69	1221.38	2.0086
111229 ASER GCaMP 50mM 50-25 #8_1 12	135	3675.38	1250.21	2.056
111229 ASER GCaMP 50mM 50-25 #8_1 12	136	3707.64	1289.15	2.12005
111229 ASER GCaMP 50mM 50-25 #8_1 12	137	3655.42	1251.58	2.05825
111229 ASER GCaMP 50mM 50-25 #8_1 12	138	3647.07	1238.88	2.03738
111229 ASER GCaMP 50mM 50-25 #8_1 12	139	3634.39	1225.75	2.01578
111229 ASER GCaMP 50mM 50-25 #8_1 12	140	3667.84	1275.59	2.09775
111229 ASER GCaMP 50mM 50-25 #8_1 12	141	3662.91	1257.76	2.06842
111229 ASER GCaMP 50mM 50-25 #8_1 12	142	3623.4	1229.06	2.02123
111229 ASER GCaMP 50mM 50-25 #8_1 12	143	3655.38	1246.9	2.05056
111229 ASER GCaMP 50mM 50-25 #8_1 12	144	3668.62	1271.83	2.09156
111229 ASER GCaMP 50mM 50-25 #8_1 12	145	3672.88	1270.43	2.08925
111229 ASER GCaMP 50mM 50-25 #8_1 12	146	3695.47	1312.32	2.15815
111229 ASER GCaMP 50mM 50-25 #8_1 12	147	3709.77	1308.81	2.15238
111229 ASER GCaMP 50mM 50-25 #8_1 12	148	3689.94	1294.68	2.12915
111229 ASER GCaMP 50mM 50-25 #8_1 12	149	3681.38	1291.56	2.12401
111229 ASER GCaMP 50mM 50-25 #8_1 12	150	3667.11	1269.48	2.08769
111229 ASER GCaMP 50mM 50-25 #8_1 12	151	3703.11	1299.02	2.13627
111229 ASER GCaMP 50mM 50-25 #8_1 12	152	3655.48	1241.97	2.04246
111229 ASER GCaMP 50mM 50-25 #8_1 12	153	3612.11	1228.1	2.01965
111229 ASER GCaMP 50mM 50-25 #8_1 12	154	3627.93	1230.46	2.02353
111229 ASER GCaMP 50mM 50-25 #8_1 12	155	3624.42	1227.5	2.01867
111229 ASER GCaMP 50mM 50-25 #8_1 12	156	3615.61	1227.48	2.01863
111229 ASER GCaMP 50mM 50-25 #8_1 12	157	3575.7	1186.87	1.95184
111229 ASER GCaMP 50mM 50-25 #8_1 12	158	3538.3	1135.48	1.86733
111229 ASER GCaMP 50mM 50-25 #8_1 12	159	3530.61	1132.91	1.8631
111229 ASER GCaMP 50mM 50-25 #8_1 12	160	3558.86	1147.65	1.88734
111229 ASER GCaMP 50mM 50-25 #8_1 12	161	3560.89	1172.21	1.92773
111229 ASER GCaMP 50mM 50-25 #8_1 12	162	3510.9	1106.34	1.81941
111229 ASER GCaMP 50mM 50-25 #8_1 12	163	3507.58	1111.49	1.82788
111229 ASER GCaMP 50mM 50-25 #8_1 12	164	3557.23	1164.67	1.91533
111229 ASER GCaMP 50mM 50-25 #8_1 12	165	3540.19	1157.07	1.90284
111229 ASER GCaMP 50mM 50-25 #8_1 12	166	3535.4	1139.7	1.87427
111229 ASER GCaMP 50mM 50-25 #8_1 12	167	3566.14	1183.47	1.94625
111229 ASER GCaMP 50mM 50-25 #8_1 12	168	3654.03	1272.19	2.09215
111229 ASER GCaMP 50mM 50-25 #8_1 12	169	3694.73	1303.24	2.14322
111229 ASER GCaMP 50mM 50-25 #8_1 12	170	3694.02	1293.22	2.12673
111229 ASER GCaMP 50mM 50-25 #8_1 12	171	3660.12	1256.39	2.06618
111229 ASER GCaMP 50mM 50-25 #8_1 12	172	3676.02	1277.83	2.10143
111229 ASER GCaMP 50mM 50-25 #8_1 12	173	3651.17	1241.26	2.0413
111229 ASER GCaMP 50mM 50-25 #8_1 12	174	3617.34	1209.84	1.98961
111229 ASER GCaMP 50mM 50-25 #8_1 12	175	3565.06	1160.19	1.90796
111229 ASER GCaMP 50mM 50-25 #8_1 12	176	3565.9	1153.3	1.89664
111229 ASER GCaMP 50mM 50-25 #8_1 12	177	3471.18	1078.53	1.77368
111229 ASER GCaMP 50mM 50-25 #8_1 12	178	3438.42	1041	1.71195
111229 ASER GCaMP 50mM 50-25 #8_1 12	179	3428.72	1045.56	1.71945
111229 ASER GCaMP 50mM 50-25 #8_1 12	180	3462.58	1068.28	1.75681
111229 ASER GCaMP 50mM 50-25 #8_1 12	181	3467.65	1064.12	1.74997
111229 ASER GCaMP 50mM 50-25 #8_1 12	182	3496.88	1098.48	1.80648
111229 ASER GCaMP 50mM 50-25 #8_1 12	183	3458.33	1072.29	1.76342
111229 ASER GCaMP 50mM 50-25 #8_1 12	184	3412.77	1006.75	1.65562
111229 ASER GCaMP 50mM 50-25 #8_1 12	185	3406.42	1007.39	1.65669
111229 ASER GCaMP 50mM 50-25 #8_1 12	186	3433.01	1035.87	1.70352
111229 ASER GCaMP 50mM 50-25 #8_1 12	187	3437.27	1043.06	1.71534
111229 ASER GCaMP 50mM 50-25 #8_1 12	188	3485.33	1086.15	1.78621
111229 ASER GCaMP 50mM 50-25 #8_1 12	189	3521	1116.14	1.83553
111229 ASER GCaMP 50mM 50-25 #8_1 12	190	3515.28	1116.5	1.83611
111229 ASER GCaMP 50mM 50-25 #8_1 12	191	3503.7	1108.54	1.82302
111229 ASER GCaMP 50mM 50-25 #8_1 12	192	3491.14	1095.04	1.80083
111229 ASER GCaMP 50mM 50-25 #8_1 12	193	3488.76	1078.89	1.77426
111229 ASER GCaMP 50mM 50-25 #8_1 12	194	3480.35	1078.39	1.77345
111229 ASER GCaMP 50mM 50-25 #8_1 12	195	3451.92	1055.65	1.73604
111229 ASER GCaMP 50mM 50-25 #8_1 12	196	3459.05	1079.51	1.77529
111229 ASER GCaMP 50mM 50-25 #8_1 12	197	3484.49	1086.81	1.78728
111229 ASER GCaMP 50mM 50-25 #8_1 12	198	3514.3	1114.63	1.83305
111229 ASER GCaMP 50mM 50-25 #8_1 12	199	3505.88	1111.92	1.82858
111229 ASER GCaMP 50mM 50-25 #8_1 12	200	3463.44	1070.56	1.76056
111229 ASER GCaMP 50mM 50-25 #8_1 12	201	3510.36	1115.67	1.83476
111229 ASER GCaMP 50mM 50-25 #8_1 12	202	3324.91	942.124	1.54935
111229 ASER GCaMP 50mM 50-25 #8_1 12	203	3136.2	744.941	1.22508
111229 ASER GCaMP 50mM 50-25 #8_1 12	204	3012.05	615.624	1.01241
111229 ASER GCaMP 50mM 50-25 #8_1 12	205	2973.01	583.196	0.959083
111229 ASER GCaMP 50mM 50-25 #8_1 12	206	2950.06	543.988	0.894604
111229 ASER GCaMP 50mM 50-25 #8_1 12	207	2923	521.819	0.858146
111229 ASER GCaMP 50mM 50-25 #8_1 12	208	2918.26	501.656	0.824988
111229 ASER GCaMP 50mM 50-25 #8_1 12	209	2926.16	538.915	0.886262
111229 ASER GCaMP 50mM 50-25 #8_1 12	210	2932.72	525.839	0.864758
111229 ASER GCaMP 50mM 50-25 #8_1 12	211	2942.41	549.755	0.904088
111229 ASER GCaMP 50mM 50-25 #8_1 12	212	2942.57	535.277	0.880279
111229 ASER GCaMP 50mM 50-25 #8_1 12	213	2956.71	569.326	0.936273
111229 ASER GCaMP 50mM 50-25 #8_1 12	214	2967.2	557.522	0.916861
111229 ASER GCaMP 50mM 50-25 #8_1 12	215	2973.95	577.776	0.95017
111229 ASER GCaMP 50mM 50-25 #8_1 12	216	2989.67	564.504	0.928343
111229 ASER GCaMP 50mM 50-25 #8_1 12	217	2994.94	582.118	0.957311
111229 ASER GCaMP 50mM 50-25 #8_1 12	218	2993.7	577.012	0.948913
111229 ASER GCaMP 50mM 50-25 #8_1 12	219	3012.58	587.951	0.966902
111229 ASER GCaMP 50mM 50-25 #8_1 12	220	3014.44	599.615	0.986085
111229 ASER GCaMP 50mM 50-25 #8_1 12	221	3017.81	595.344	0.979061
111229 ASER GCaMP 50mM 50-25 #8_1 12	222	3036.86	618.083	1.01646
111229 ASER GCaMP 50mM 50-25 #8_1 12	223	3042.62	614.26	1.01017
111229 ASER GCaMP 50mM 50-25 #8_1 12	224	3053.67	618.873	1.01775
111229 ASER GCaMP 50mM 50-25 #8_1 12	225	3047.61	631.6	1.03868
111229 ASER GCaMP 50mM 50-25 #8_1 12	226	3048.68	627.317	1.03164
111229 ASER GCaMP 50mM 50-25 #8_1 12	227	3037.01	615.094	1.01154
111229 ASER GCaMP 50mM 50-25 #8_1 12	228	3053.6	639.09	1.051
111229 ASER GCaMP 50mM 50-25 #8_1 12	229	3040.83	636.036	1.04598
111229 ASER GCaMP 50mM 50-25 #8_1 12	230	3055.53	660.214	1.08574
111229 ASER GCaMP 50mM 50-25 #8_1 12	231	3065.32	637.487	1.04837
111229 ASER GCaMP 50mM 50-25 #8_1 12	232	3060.43	632.836	1.04072
111229 ASER GCaMP 50mM 50-25 #8_1 12	233	3050.83	642.731	1.05699
111229 ASER GCaMP 50mM 50-25 #8_1 12	234	3055.11	647.009	1.06403
111229 ASER GCaMP 50mM 50-25 #8_1 12	235	3056.63	645.245	1.06112
111229 ASER GCaMP 50mM 50-25 #8_1 12	236	3042.66	623.339	1.0251
111229 ASER GCaMP 50mM 50-25 #8_1 12	237	3036.95	635.039	1.04434
111229 ASER GCaMP 50mM 50-25 #8_1 12	238	3047.79	656.027	1.07886
111229 ASER GCaMP 50mM 50-25 #8_1 12	239	3049.36	648.139	1.06588
111229 ASER GCaMP 50mM 50-25 #8_1 12	240	3028.34	626.165	1.02975
111229 ASER GCaMP 50mM 50-25 #8_1 12	241	3038.09	639.474	1.05163
Image Name	Image Plane	Elapsed Time	Stage Label	Area	Average Intensity
111229 ASER GCaMP 50mM 50-25 #8_1 12	1	00:00:00	No Label	984	2388.53
111229 ASER GCaMP 50mM 50-25 #8_1 12	2	00:00:00.491000	No Label	984	2395.34
111229 ASER GCaMP 50mM 50-25 #8_1 12	3	00:00:01.039000	No Label	984	2391.68
111229 ASER GCaMP 50mM 50-25 #8_1 12	4	00:00:01.583000	No Label	984	2393.64
111229 ASER GCaMP 50mM 50-25 #8_1 12	5	00:00:02.131000	No Label	984	2395.16
111229 ASER GCaMP 50mM 50-25 #8_1 12	6	00:00:02.664000	No Label	984	2393.48
111229 ASER GCaMP 50mM 50-25 #8_1 12	7	00:00:03.220000	No Label	984	2405.43
111229 ASER GCaMP 50mM 50-25 #8_1 12	8	00:00:03.766000	No Label	984	2380.95
111229 ASER GCaMP 50mM 50-25 #8_1 12	9	00:00:04.314000	No Label	984	2393.16
111229 ASER GCaMP 50mM 50-25 #8_1 12	10	00:00:04.863000	No Label	984	2408.76
111229 ASER GCaMP 50mM 50-25 #8_1 12	11	00:00:05.406000	No Label	984	2401.02
111229 ASER GCaMP 50mM 50-25 #8_1 12	12	00:00:05.952000	No Label	984	2389.35
111229 ASER GCaMP 50mM 50-25 #8_1 12	13	00:00:06.499000	No Label	984	2383.82
111229 ASER GCaMP 50mM 50-25 #8_1 12	14	00:00:07.039000	No Label	984	2414.03
111229 ASER GCaMP 50mM 50-25 #8_1 12	15	00:00:07.588000	No Label	984	2385.55
111229 ASER GCaMP 50mM 50-25 #8_1 12	16	00:00:08.139000	No Label	984	2399.58
111229 ASER GCaMP 50mM 50-25 #8_1 12	17	00:00:08.678000	No Label	984	2405.52
111229 ASER GCaMP 50mM 50-25 #8_1 12	18	00:00:09.221000	No Label	984	2393.88
111229 ASER GCaMP 50mM 50-25 #8_1 12	19	00:00:09.780000	No Label	984	2379.86
111229 ASER GCaMP 50mM 50-25 #8_1 12	20	00:00:10.321000	No Label	984	2381.88
111229 ASER GCaMP 50mM 50-25 #8_1 12	21	00:00:10.870000	No Label	984	2388.19
111229 ASER GCaMP 50mM 50-25 #8_1 12	22	00:00:11.412000	No Label	984	2388.3
111229 ASER GCaMP 50mM 50-25 #8_1 12	23	00:00:11.942000	No Label	984	2376.91
111229 ASER GCaMP 50mM 50-25 #8_1 12	24	00:00:12.505000	No Label	984	2391.34
111229 ASER GCaMP 50mM 50-25 #8_1 12	25	00:00:13.060000	No Label	984	2397.43
111229 ASER GCaMP 50mM 50-25 #8_1 12	26	00:00:13.596000	No Label	984	2389.62
111229 ASER GCaMP 50mM 50-25 #8_1 12	27	00:00:14.145000	No Label	984	2389.21
111229 ASER GCaMP 50mM 50-25 #8_1 12	28	00:00:14.690000	No Label	984	2392.97
111229 ASER GCaMP 50mM 50-25 #8_1 12	29	00:00:15.236000	No Label	984	2389.11
111229 ASER GCaMP 50mM 50-25 #8_1 12	30	00:00:15.772000	No Label	984	2384.55
111229 ASER GCaMP 50mM 50-25 #8_1 12	31	00:00:16.319000	No Label	984	2398.94
111229 ASER GCaMP 50mM 50-25 #8_1 12	32	00:00:16.868000	No Label	984	2391.44
111229 ASER GCaMP 50mM 50-25 #8_1 12	33	00:00:17.416000	No Label	984	2393.85
111229 ASER GCaMP 50mM 50-25 #8_1 12	34	00:00:17.962000	No Label	984	2405.09
111229 ASER GCaMP 50mM 50-25 #8_1 12	35	00:00:18.509000	No Label	984	2393.46
111229 ASER GCaMP 50mM 50-25 #8_1 12	36	00:00:19.060000	No Label	984	2383.41
111229 ASER GCaMP 50mM 50-25 #8_1 12	37	00:00:19.610000	No Label	984	2389.48
111229 ASER GCaMP 50mM 50-25 #8_1 12	38	00:00:20.142000	No Label	984	2392.92
111229 ASER GCaMP 50mM 50-25 #8_1 12	39	00:00:20.697000	No Label	984	2405.86
111229 ASER GCaMP 50mM 50-25 #8_1 12	40	00:00:21.231000	No Label	984	2391.08
111229 ASER GCaMP 50mM 50-25 #8_1 12	41	00:00:21.788000	No Label	984	2403.43
111229 ASER GCaMP 50mM 50-25 #8_1 12	42	00:00:22.338000	No Label	984	2388.41
111229 ASER GCaMP 50mM 50-25 #8_1 12	43	00:00:22.880000	No Label	984	2389.24
111229 ASER GCaMP 50mM 50-25 #8_1 12	44	00:00:23.419000	No Label	984	2386.12
111229 ASER GCaMP 50mM 50-25 #8_1 12	45	00:00:23.975000	No Label	984	2403.2
111229 ASER GCaMP 50mM 50-25 #8_1 12	46	00:00:24.518000	No Label	984	2394.55
111229 ASER GCaMP 50mM 50-25 #8_1 12	47	00:00:25.066000	No Label	984	2392.73
111229 ASER GCaMP 50mM 50-25 #8_1 12	48	00:00:25.611000	No Label	984	2375.55
111229 ASER GCaMP 50mM 50-25 #8_1 12	49	00:00:26.160000	No Label	984	2385.85
111229 ASER GCaMP 50mM 50-25 #8_1 12	50	00:00:26.708000	No Label	984	2388.91
111229 ASER GCaMP 50mM 50-25 #8_1 12	51	00:00:27.240000	No Label	984	2398.05
111229 ASER GCaMP 50mM 50-25 #8_1 12	52	00:00:27.788000	No Label	984	2402.16
111229 ASER GCaMP 50mM 50-25 #8_1 12	53	00:00:28.338000	No Label	984	2384.89
111229 ASER GCaMP 50mM 50-25 #8_1 12	54	00:00:28.876000	No Label	984	2403.63
111229 ASER GCaMP 50mM 50-25 #8_1 12	55	00:00:29.431000	No Label	984	2380.98
111229 ASER GCaMP 50mM 50-25 #8_1 12	56	00:00:29.979000	No Label	984	2392.86
111229 ASER GCaMP 50mM 50-25 #8_1 12	57	00:00:30.523000	No Label	984	2394.22
111229 ASER GCaMP 50mM 50-25 #8_1 12	58	00:00:31.074000	No Label	984	2391.92
111229 ASER GCaMP 50mM 50-25 #8_1 12	59	00:00:31.615000	No Label	984	2394.93
111229 ASER GCaMP 50mM 50-25 #8_1 12	60	00:00:32.154000	No Label	984	2385.17
111229 ASER GCaMP 50mM 50-25 #8_1 12	61	00:00:32.697000	No Label	984	2386.72
111229 ASER GCaMP 50mM 50-25 #8_1 12	62	00:00:33.254000	No Label	984	2399.31
111229 ASER GCaMP 50mM 50-25 #8_1 12	63	00:00:33.794000	No Label	984	2380.64
111229 ASER GCaMP 50mM 50-25 #8_1 12	64	00:00:34.336000	No Label	984	2374.7
111229 ASER GCaMP 50mM 50-25 #8_1 12	65	00:00:34.886000	No Label	984	2404.01
111229 ASER GCaMP 50mM 50-25 #8_1 12	66	00:00:35.424000	No Label	984	2395.57
111229 ASER GCaMP 50mM 50-25 #8_1 12	67	00:00:35.978000	No Label	984	2392.93
111229 ASER GCaMP 50mM 50-25 #8_1 12	68	00:00:36.527000	No Label	984	2398.33
111229 ASER GCaMP 50mM 50-25 #8_1 12	69	00:00:37.070000	No Label	984	2384.14
111229 ASER GCaMP 50mM 50-25 #8_1 12	70	00:00:37.631000	No Label	984	2393.25
111229 ASER GCaMP 50mM 50-25 #8_1 12	71	00:00:38.164000	No Label	984	2392.61
111229 ASER GCaMP 50mM 50-25 #8_1 12	72	00:00:38.716000	No Label	984	2382.89
111229 ASER GCaMP 50mM 50-25 #8_1 12	73	00:00:39.258000	No Label	984	2386.4
111229 ASER GCaMP 50mM 50-25 #8_1 12	74	00:00:39.812000	No Label	984	2396.02
111229 ASER GCaMP 50mM 50-25 #8_1 12	75	00:00:40.354000	No Label	984	2382.99
111229 ASER GCaMP 50mM 50-25 #8_1 12	76	00:00:40.888000	No Label	984	2393.09
111229 ASER GCaMP 50mM 50-25 #8_1 12	77	00:00:41.448000	No Label	984	2403.1
111229 ASER GCaMP 50mM 50-25 #8_1 12	78	00:00:41.992000	No Label	984	2384.45
111229 ASER GCaMP 50mM 50-25 #8_1 12	79	00:00:42.537000	No Label	984	2385.97
111229 ASER GCaMP 50mM 50-25 #8_1 12	80	00:00:43.076000	No Label	984	2390.49
111229 ASER GCaMP 50mM 50-25 #8_1 12	81	00:00:43.618000	No Label	984	2388.39
111229 ASER GCaMP 50mM 50-25 #8_1 12	82	00:00:44.173000	No Label	984	2390.36
111229 ASER GCaMP 50mM 50-25 #8_1 12	83	00:00:44.738000	No Label	984	2391.24
111229 ASER GCaMP 50mM 50-25 #8_1 12	84	00:00:45.260000	No Label	984	2392.19
111229 ASER GCaMP 50mM 50-25 #8_1 12	85	00:00:45.808000	No Label	984	2390.2
111229 ASER GCaMP 50mM 50-25 #8_1 12	86	00:00:46.361000	No Label	984	2392.79
111229 ASER GCaMP 50mM 50-25 #8_1 12	87	00:00:46.900000	No Label	984	2378.78
111229 ASER GCaMP 50mM 50-25 #8_1 12	88	00:00:47.450000	No Label	984	2403.35
111229 ASER GCaMP 50mM 50-25 #8_1 12	89	00:00:47.997000	No Label	984	2384.78
111229 ASER GCaMP 50mM 50-25 #8_1 12	90	00:00:48.544000	No Label	984	2376.62
111229 ASER GCaMP 50mM 50-25 #8_1 12	91	00:00:49.088000	No Label	984	2386.96
111229 ASER GCaMP 50mM 50-25 #8_1 12	92	00:00:49.632000	No Label	984	2391.7
111229 ASER GCaMP 50mM 50-25 #8_1 12	93	00:00:50.181000	No Label	984	2391.43
111229 ASER GCaMP 50mM 50-25 #8_1 12	94	00:00:50.710000	No Label	984	2389.73
111229 ASER GCaMP 50mM 50-25 #8_1 12	95	00:00:51.271000	No Label	984	2389.14
111229 ASER GCaMP 50mM 50-25 #8_1 12	96	00:00:51.831000	No Label	984	2394.21
111229 ASER GCaMP 50mM 50-25 #8_1 12	97	00:00:52.359000	No Label	984	2390.6
111229 ASER GCaMP 50mM 50-25 #8_1 12	98	00:00:52.908000	No Label	984	2386.8
111229 ASER GCaMP 50mM 50-25 #8_1 12	99	00:00:53.453000	No Label	984	2394.72
111229 ASER GCaMP 50mM 50-25 #8_1 12	100	00:00:53.994000	No Label	984	2383.12
111229 ASER GCaMP 50mM 50-25 #8_1 12	101	00:00:54.562000	No Label	984	2388.48
111229 ASER GCaMP 50mM 50-25 #8_1 12	102	00:00:55.092000	No Label	984	2391
111229 ASER GCaMP 50mM 50-25 #8_1 12	103	00:00:55.642000	No Label	984	2406.08
111229 ASER GCaMP 50mM 50-25 #8_1 12	104	00:00:56.197000	No Label	984	2393.97
111229 ASER GCaMP 50mM 50-25 #8_1 12	105	00:00:56.684000	No Label	984	2384.61
111229 ASER GCaMP 50mM 50-25 #8_1 12	106	00:00:57.269000	No Label	984	2383.46
111229 ASER GCaMP 50mM 50-25 #8_1 12	107	00:00:57.818000	No Label	984	2395.23
111229 ASER GCaMP 50mM 50-25 #8_1 12	108	00:00:58.382000	No Label	984	2405.97
111229 ASER GCaMP 50mM 50-25 #8_1 12	109	00:00:58.917000	No Label	984	2386.73
111229 ASER GCaMP 50mM 50-25 #8_1 12	110	00:00:59.454000	No Label	984	2392.3
111229 ASER GCaMP 50mM 50-25 #8_1 12	111	00:00:59.999000	No Label	984	2397.99
111229 ASER GCaMP 50mM 50-25 #8_1 12	112	00:01:00.550000	No Label	984	2399.02
111229 ASER GCaMP 50mM 50-25 #8_1 12	113	00:01:01.099000	No Label	984	2405.49
111229 ASER GCaMP 50mM 50-25 #8_1 12	114	00:01:01.632000	No Label	984	2409.25
111229 ASER GCaMP 50mM 50-25 #8_1 12	115	00:01:02.195000	No Label	984	2422.36
111229 ASER GCaMP 50mM 50-25 #8_1 12	116	00:01:02.743000	No Label	984	2412.2
111229 ASER GCaMP 50mM 50-25 #8_1 12	117	00:01:03.279000	No Label	984	2405.15
111229 ASER GCaMP 50mM 50-25 #8_1 12	118	00:01:03.827000	No Label	984	2409.68
111229 ASER GCaMP 50mM 50-25 #8_1 12	119	00:01:04.378000	No Label	984	2419.59
111229 ASER GCaMP 50mM 50-25 #8_1 12	120	00:01:04.918000	No Label	984	2421.4
111229 ASER GCaMP 50mM 50-25 #8_1 12	121	00:01:05.459000	No Label	984	2418.8
111229 ASER GCaMP 50mM 50-25 #8_1 12	122	00:01:06.023000	No Label	984	2412.62
111229 ASER GCaMP 50mM 50-25 #8_1 12	123	00:01:06.563000	No Label	984	2418.74
111229 ASER GCaMP 50mM 50-25 #8_1 12	124	00:01:07.106000	No Label	984	2412.53
111229 ASER GCaMP 50mM 50-25 #8_1 12	125	00:01:07.655000	No Label	984	2412
111229 ASER GCaMP 50mM 50-25 #8_1 12	126	00:01:08.195000	No Label	984	2413.62
111229 ASER GCaMP 50mM 50-25 #8_1 12	127	00:01:08.736000	No Label	984	2417.02
111229 ASER GCaMP 50mM 50-25 #8_1 12	128	00:01:09.290000	No Label	984	2412.88
111229 ASER GCaMP 50mM 50-25 #8_1 12	129	00:01:09.838000	No Label	984	2417.49
111229 ASER GCaMP 50mM 50-25 #8_1 12	130	00:01:10.378000	No Label	984	2419.59
111229 ASER GCaMP 50mM 50-25 #8_1 12	131	00:01:10.926000	No Label	984	2417.9
111229 ASER GCaMP 50mM 50-25 #8_1 12	132	00:01:11.467000	No Label	984	2412.21
111229 ASER GCaMP 50mM 50-25 #8_1 12	133	00:01:12.022000	No Label	984	2415.38
111229 ASER GCaMP 50mM 50-25 #8_1 12	134	00:01:12.568000	No Label	984	2418.3
111229 ASER GCaMP 50mM 50-25 #8_1 12	135	00:01:13.100000	No Label	984	2425.18
111229 ASER GCaMP 50mM 50-25 #8_1 12	136	00:01:13.654000	No Label	984	2418.49
111229 ASER GCaMP 50mM 50-25 #8_1 12	137	00:01:14.207000	No Label	984	2403.84
111229 ASER GCaMP 50mM 50-25 #8_1 12	138	00:01:14.748000	No Label	984	2408.18
111229 ASER GCaMP 50mM 50-25 #8_1 12	139	00:01:15.295000	No Label	984	2408.64
111229 ASER GCaMP 50mM 50-25 #8_1 12	140	00:01:15.848000	No Label	984	2392.25
111229 ASER GCaMP 50mM 50-25 #8_1 12	141	00:01:16.392000	No Label	984	2405.15
111229 ASER GCaMP 50mM 50-25 #8_1 12	142	00:01:16.940000	No Label	984	2394.34
111229 ASER GCaMP 50mM 50-25 #8_1 12	143	00:01:17.480000	No Label	984	2408.48
111229 ASER GCaMP 50mM 50-25 #8_1 12	144	00:01:18.020000	No Label	984	2396.79
111229 ASER GCaMP 50mM 50-25 #8_1 12	145	00:01:18.576000	No Label	984	2402.46
111229 ASER GCaMP 50mM 50-25 #8_1 12	146	00:01:19.106000	No Label	984	2383.15
111229 ASER GCaMP 50mM 50-25 #8_1 12	147	00:01:19.669000	No Label	984	2400.96
111229 ASER GCaMP 50mM 50-25 #8_1 12	148	00:01:20.213000	No Label	984	2395.26
111229 ASER GCaMP 50mM 50-25 #8_1 12	149	00:01:20.751000	No Label	984	2389.81
111229 ASER GCaMP 50mM 50-25 #8_1 12	150	00:01:21.296000	No Label	984	2397.63
111229 ASER GCaMP 50mM 50-25 #8_1 12	151	00:01:21.837000	No Label	984	2404.09
111229 ASER GCaMP 50mM 50-25 #8_1 12	152	00:01:22.396000	No Label	984	2413.51
111229 ASER GCaMP 50mM 50-25 #8_1 12	153	00:01:22.941000	No Label	984	2384
111229 ASER GCaMP 50mM 50-25 #8_1 12	154	00:01:23.489000	No Label	984	2397.47
111229 ASER GCaMP 50mM 50-25 #8_1 12	155	00:01:24.022000	No Label	984	2396.91
111229 ASER GCaMP 50mM 50-25 #8_1 12	156	00:01:24.573000	No Label	984	2388.12
111229 ASER GCaMP 50mM 50-25 #8_1 12	157	00:01:25.124000	No Label	984	2388.84
111229 ASER GCaMP 50mM 50-25 #8_1 12	158	00:01:25.665000	No Label	984	2402.82
111229 ASER GCaMP 50mM 50-25 #8_1 12	159	00:01:26.206000	No Label	984	2397.7
111229 ASER GCaMP 50mM 50-25 #8_1 12	160	00:01:26.758000	No Label	984	2411.21
111229 ASER GCaMP 50mM 50-25 #8_1 12	161	00:01:27.304000	No Label	984	2388.69
111229 ASER GCaMP 50mM 50-25 #8_1 12	162	00:01:27.856000	No Label	984	2404.56
111229 ASER GCaMP 50mM 50-25 #8_1 12	163	00:01:28.405000	No Label	984	2396.09
111229 ASER GCaMP 50mM 50-25 #8_1 12	164	00:01:28.951000	No Label	984	2392.57
111229 ASER GCaMP 50mM 50-25 #8_1 12	165	00:01:29.479000	No Label	984	2383.12
111229 ASER GCaMP 50mM 50-25 #8_1 12	166	00:01:30.040000	No Label	984	2395.7
111229 ASER GCaMP 50mM 50-25 #8_1 12	167	00:01:30.582000	No Label	984	2382.67
111229 ASER GCaMP 50mM 50-25 #8_1 12	168	00:01:31.126000	No Label	984	2381.84
111229 ASER GCaMP 50mM 50-25 #8_1 12	169	00:01:31.674000	No Label	984	2391.49
111229 ASER GCaMP 50mM 50-25 #8_1 12	170	00:01:32.222000	No Label	984	2400.8
111229 ASER GCaMP 50mM 50-25 #8_1 12	171	00:01:32.755000	No Label	984	2403.73
111229 ASER GCaMP 50mM 50-25 #8_1 12	172	00:01:33.321000	No Label	984	2398.19
111229 ASER GCaMP 50mM 50-25 #8_1 12	173	00:01:33.830000	No Label	984	2409.91
111229 ASER GCaMP 50mM 50-25 #8_1 12	174	00:01:34.407000	No Label	984	2407.51
111229 ASER GCaMP 50mM 50-25 #8_1 12	175	00:01:34.951000	No Label	984	2404.87
111229 ASER GCaMP 50mM 50-25 #8_1 12	176	00:01:35.492000	No Label	984	2412.6
111229 ASER GCaMP 50mM 50-25 #8_1 12	177	00:01:36.034000	No Label	984	2392.64
111229 ASER GCaMP 50mM 50-25 #8_1 12	178	00:01:36.591000	No Label	984	2397.43
111229 ASER GCaMP 50mM 50-25 #8_1 12	179	00:01:37.138000	No Label	984	2383.16
111229 ASER GCaMP 50mM 50-25 #8_1 12	180	00:01:37.683000	No Label	984	2394.3
111229 ASER GCaMP 50mM 50-25 #8_1 12	181	00:01:38.223000	No Label	984	2403.53
111229 ASER GCaMP 50mM 50-25 #8_1 12	182	00:01:38.779000	No Label	984	2398.41
111229 ASER GCaMP 50mM 50-25 #8_1 12	183	00:01:39.326000	No Label	984	2386.03
111229 ASER GCaMP 50mM 50-25 #8_1 12	184	00:01:39.870000	No Label	984	2406.03
111229 ASER GCaMP 50mM 50-25 #8_1 12	185	00:01:40.403000	No Label	984	2399.03
111229 ASER GCaMP 50mM 50-25 #8_1 12	186	00:01:40.954000	No Label	984	2397.14
111229 ASER GCaMP 50mM 50-25 #8_1 12	187	00:01:41.518000	No Label	984	2394.21
111229 ASER GCaMP 50mM 50-25 #8_1 12	188	00:01:42.003000	No Label	984	2399.18
111229 ASER GCaMP 50mM 50-25 #8_1 12	189	00:01:42.594000	No Label	984	2404.86
111229 ASER GCaMP 50mM 50-25 #8_1 12	190	00:01:43.135000	No Label	984	2398.78
111229 ASER GCaMP 50mM 50-25 #8_1 12	191	00:01:43.683000	No Label	984	2395.16
111229 ASER GCaMP 50mM 50-25 #8_1 12	192	00:01:44.239000	No Label	984	2396.09
111229 ASER GCaMP 50mM 50-25 #8_1 12	193	00:01:44.778000	No Label	984	2409.87
111229 ASER GCaMP 50mM 50-25 #8_1 12	194	00:01:45.327000	No Label	984	2401.96
111229 ASER GCaMP 50mM 50-25 #8_1 12	195	00:01:45.875000	No Label	984	2396.27
111229 ASER GCaMP 50mM 50-25 #8_1 12	196	00:01:46.436000	No Label	984	2379.53
111229 ASER GCaMP 50mM 50-25 #8_1 12	197	00:01:46.960000	No Label	984	2397.68
111229 ASER GCaMP 50mM 50-25 #8_1 12	198	00:01:47.502000	No Label	984	2399.67
111229 ASER GCaMP 50mM 50-25 #8_1 12	199	00:01:48.051000	No Label	984	2393.97
111229 ASER GCaMP 50mM 50-25 #8_1 12	200	00:01:48.607000	No Label	984	2392.89
111229 ASER GCaMP 50mM 50-25 #8_1 12	201	00:01:49.173000	No Label	984	2394.69
111229 ASER GCaMP 50mM 50-25 #8_1 12	202	00:01:49.663000	No Label	984	2382.79
111229 ASER GCaMP 50mM 50-25 #8_1 12	203	00:01:50.236000	No Label	984	2391.26
111229 ASER GCaMP 50mM 50-25 #8_1 12	204	00:01:50.792000	No Label	984	2396.43
111229 ASER GCaMP 50mM 50-25 #8_1 12	205	00:01:51.325000	No Label	984	2389.82
111229 ASER GCaMP 50mM 50-25 #8_1 12	206	00:01:51.885000	No Label	984	2406.07
111229 ASER GCaMP 50mM 50-25 #8_1 12	207	00:01:52.424000	No Label	984	2401.18
111229 ASER GCaMP 50mM 50-25 #8_1 12	208	00:01:52.967000	No Label	984	2416.61
111229 ASER GCaMP 50mM 50-25 #8_1 12	209	00:01:53.512000	No Label	984	2387.24
111229 ASER GCaMP 50mM 50-25 #8_1 12	210	00:01:54.062000	No Label	984	2406.88
111229 ASER GCaMP 50mM 50-25 #8_1 12	211	00:01:54.612000	No Label	984	2392.66
111229 ASER GCaMP 50mM 50-25 #8_1 12	212	00:01:55.168000	No Label	984	2407.3
111229 ASER GCaMP 50mM 50-25 #8_1 12	213	00:01:55.704000	No Label	984	2387.39
111229 ASER GCaMP 50mM 50-25 #8_1 12	214	00:01:56.249000	No Label	984	2409.68
111229 ASER GCaMP 50mM 50-25 #8_1 12	215	00:01:56.791000	No Label	984	2396.17
111229 ASER GCaMP 50mM 50-25 #8_1 12	216	00:01:57.332000	No Label	984	2425.16
111229 ASER GCaMP 50mM 50-25 #8_1 12	217	00:01:57.884000	No Label	984	2412.82
111229 ASER GCaMP 50mM 50-25 #8_1 12	218	00:01:58.429000	No Label	984	2416.69
111229 ASER GCaMP 50mM 50-25 #8_1 12	219	00:01:58.976000	No Label	984	2424.63
111229 ASER GCaMP 50mM 50-25 #8_1 12	220	00:01:59.509000	No Label	984	2414.83
111229 ASER GCaMP 50mM 50-25 #8_1 12	221	00:02:00.072000	No Label	984	2422.47
111229 ASER GCaMP 50mM 50-25 #8_1 12	222	00:02:00.605000	No Label	984	2418.77
111229 ASER GCaMP 50mM 50-25 #8_1 12	223	00:02:01.152000	No Label	984	2428.36
111229 ASER GCaMP 50mM 50-25 #8_1 12	224	00:02:01.698000	No Label	984	2434.8
111229 ASER GCaMP 50mM 50-25 #8_1 12	225	00:02:02.253000	No Label	984	2416.01
111229 ASER GCaMP 50mM 50-25 #8_1 12	226	00:02:02.802000	No Label	984	2421.37
111229 ASER GCaMP 50mM 50-25 #8_1 12	227	00:02:03.337000	No Label	984	2421.92
111229 ASER GCaMP 50mM 50-25 #8_1 12	228	00:02:03.889000	No Label	984	2414.51
111229 ASER GCaMP 50mM 50-25 #8_1 12	229	00:02:04.430000	No Label	984	2404.79
111229 ASER GCaMP 50mM 50-25 #8_1 12	230	00:02:04.980000	No Label	984	2395.31
111229 ASER GCaMP 50mM 50-25 #8_1 12	231	00:02:05.533000	No Label	984	2427.83
111229 ASER GCaMP 50mM 50-25 #8_1 12	232	00:02:06.067000	No Label	984	2427.6
111229 ASER GCaMP 50mM 50-25 #8_1 12	233	00:02:06.622000	No Label	984	2408.1
111229 ASER GCaMP 50mM 50-25 #8_1 12	234	00:02:07.165000	No Label	984	2408.11
111229 ASER GCaMP 50mM 50-25 #8_1 12	235	00:02:07.712000	No Label	984	2411.39
111229 ASER GCaMP 50mM 50-25 #8_1 12	236	00:02:08.263000	No Label	984	2419.32
111229 ASER GCaMP 50mM 50-25 #8_1 12	237	00:02:08.803000	No Label	984	2401.91
111229 ASER GCaMP 50mM 50-25 #8_1 12	238	00:02:09.355000	No Label	984	2391.76
111229 ASER GCaMP 50mM 50-25 #8_1 12	239	00:02:09.903000	No Label	984	2401.22
111229 ASER GCaMP 50mM 50-25 #8_1 12	240	00:02:10.443000	No Label	984	2402.18
111229 ASER GCaMP 50mM 50-25 #8_1 12	241	00:02:10.982000	No Label	984	2398.62
