# Supplementary material for: Molecular encoding and synaptic decoding of context during salt chemotaxis in C. elegans
Source: Nat Commun. 2022 May 27;13:2928. doi: 10.1038/s41467-022-30279-7 (PMC9142520; doi:10.1038/s41467-022-30279-7)
Supplement: Supplementary file 7 — Source Data [file 41467_2022_30279_MOESM7_ESM.zip › Source Data/Imaging/Fig.1/GCaMP2_nj3/111229 ASER GCaMP 50mM 50-25 #9_1 12.xlsx]

## Sheet: Sheet1
Image Name	Image Plane	Avgerage Intensity
111229 ASER GCaMP 50mM 50-25 #9_1 12	1	2803.36	436.202	0.957277
111229 ASER GCaMP 50mM 50-25 #9_1 12	2	2799.17	435.273	0.955239
111229 ASER GCaMP 50mM 50-25 #9_1 12	3	2803.35	447.19	0.981392
111229 ASER GCaMP 50mM 50-25 #9_1 12	4	2803.02	445.185	0.976991
111229 ASER GCaMP 50mM 50-25 #9_1 12	5	2805.92	455.461	0.999544
111229 ASER GCaMP 50mM 50-25 #9_1 12	6	2797.32	430.587	0.944955
111229 ASER GCaMP 50mM 50-25 #9_1 12	7	2808.76	432.137	0.948357
111229 ASER GCaMP 50mM 50-25 #9_1 12	8	2804.36	462.053	1.01401
111229 ASER GCaMP 50mM 50-25 #9_1 12	9	2804.33	456.527	1.00188	455.669
111229 ASER GCaMP 50mM 50-25 #9_1 12	10	2806.26	454.786	0.998062
111229 ASER GCaMP 50mM 50-25 #9_1 12	11	2819.87	463.416	1.017
111229 ASER GCaMP 50mM 50-25 #9_1 12	12	2801.57	439.73	0.965021
111229 ASER GCaMP 50mM 50-25 #9_1 12	13	2823.64	452.967	0.99407
111229 ASER GCaMP 50mM 50-25 #9_1 12	14	2819.48	454.183	0.996738
111229 ASER GCaMP 50mM 50-25 #9_1 12	15	2832.38	458.891	1.00707
111229 ASER GCaMP 50mM 50-25 #9_1 12	16	2824.04	468.409	1.02796
111229 ASER GCaMP 50mM 50-25 #9_1 12	17	2817.24	462.649	1.01532
111229 ASER GCaMP 50mM 50-25 #9_1 12	18	2801.76	455.24	0.999057
111229 ASER GCaMP 50mM 50-25 #9_1 12	19	2813.76	455.412	0.999436
111229 ASER GCaMP 50mM 50-25 #9_1 12	20	2810.07	444.392	0.975251
111229 ASER GCaMP 50mM 50-25 #9_1 12	21	2818.55	449.166	0.985727
111229 ASER GCaMP 50mM 50-25 #9_1 12	22	2807.17	427.167	0.937449
111229 ASER GCaMP 50mM 50-25 #9_1 12	23	2812.75	460.142	1.00982
111229 ASER GCaMP 50mM 50-25 #9_1 12	24	2821.06	469.011	1.02928
111229 ASER GCaMP 50mM 50-25 #9_1 12	25	2817.46	468.166	1.02743
111229 ASER GCaMP 50mM 50-25 #9_1 12	26	2801.78	449.384	0.986206
111229 ASER GCaMP 50mM 50-25 #9_1 12	27	2816.19	470.542	1.03264
111229 ASER GCaMP 50mM 50-25 #9_1 12	28	2817.26	453.205	0.994592
111229 ASER GCaMP 50mM 50-25 #9_1 12	29	2801.29	438.573	0.96248
111229 ASER GCaMP 50mM 50-25 #9_1 12	30	2819.54	466.714	1.02424
111229 ASER GCaMP 50mM 50-25 #9_1 12	31	2818.52	463.757	1.01775
111229 ASER GCaMP 50mM 50-25 #9_1 12	32	2810.64	454.455	0.997335
111229 ASER GCaMP 50mM 50-25 #9_1 12	33	2812.17	454.903	0.998318
111229 ASER GCaMP 50mM 50-25 #9_1 12	34	2809.94	462.342	1.01464
111229 ASER GCaMP 50mM 50-25 #9_1 12	35	2818.28	481.042	1.05568
111229 ASER GCaMP 50mM 50-25 #9_1 12	36	2818.43	480.134	1.05369
111229 ASER GCaMP 50mM 50-25 #9_1 12	37	2829.58	478.885	1.05095
111229 ASER GCaMP 50mM 50-25 #9_1 12	38	2811.94	448.976	0.985312
111229 ASER GCaMP 50mM 50-25 #9_1 12	39	2808.51	455.549	0.999737
111229 ASER GCaMP 50mM 50-25 #9_1 12	40	2818.47	454.345	0.997093
111229 ASER GCaMP 50mM 50-25 #9_1 12	41	2822.66	470.225	1.03194
111229 ASER GCaMP 50mM 50-25 #9_1 12	42	2828.47	477.5	1.04791
111229 ASER GCaMP 50mM 50-25 #9_1 12	43	2826.44	458.419	1.00603
111229 ASER GCaMP 50mM 50-25 #9_1 12	44	2826.39	467.937	1.02692
111229 ASER GCaMP 50mM 50-25 #9_1 12	45	2835.09	479.449	1.05219
111229 ASER GCaMP 50mM 50-25 #9_1 12	46	2844.53	484.299	1.06283
111229 ASER GCaMP 50mM 50-25 #9_1 12	47	2828.99	461.59	1.01299
111229 ASER GCaMP 50mM 50-25 #9_1 12	48	2839.44	483.817	1.06177
111229 ASER GCaMP 50mM 50-25 #9_1 12	49	2830.62	461.065	1.01184
111229 ASER GCaMP 50mM 50-25 #9_1 12	50	2836.73	468.028	1.02712
111229 ASER GCaMP 50mM 50-25 #9_1 12	51	2841.88	473.976	1.04018
111229 ASER GCaMP 50mM 50-25 #9_1 12	52	2843.7	471.983	1.0358
111229 ASER GCaMP 50mM 50-25 #9_1 12	53	2849.18	475.116	1.04268
111229 ASER GCaMP 50mM 50-25 #9_1 12	54	2842.92	468.085	1.02725
111229 ASER GCaMP 50mM 50-25 #9_1 12	55	2844.84	471.727	1.03524
111229 ASER GCaMP 50mM 50-25 #9_1 12	56	2844.02	456.563	1.00196
111229 ASER GCaMP 50mM 50-25 #9_1 12	57	2839.33	471.126	1.03392
111229 ASER GCaMP 50mM 50-25 #9_1 12	58	2840.1	478.276	1.04961
111229 ASER GCaMP 50mM 50-25 #9_1 12	59	2830.14	460.99	1.01168
111229 ASER GCaMP 50mM 50-25 #9_1 12	60	2851.53	489.407	1.07404
111229 ASER GCaMP 50mM 50-25 #9_1 12	61	2847.11	496.043	1.0886
111229 ASER GCaMP 50mM 50-25 #9_1 12	62	2836.28	469.663	1.03071
111229 ASER GCaMP 50mM 50-25 #9_1 12	63	2842.87	482.807	1.05956
111229 ASER GCaMP 50mM 50-25 #9_1 12	64	2849.03	490.048	1.07545
111229 ASER GCaMP 50mM 50-25 #9_1 12	65	2832.96	470.121	1.03172
111229 ASER GCaMP 50mM 50-25 #9_1 12	66	2837	478.345	1.04976
111229 ASER GCaMP 50mM 50-25 #9_1 12	67	2827.51	473.379	1.03887
111229 ASER GCaMP 50mM 50-25 #9_1 12	68	2842.36	478.511	1.05013
111229 ASER GCaMP 50mM 50-25 #9_1 12	69	2838.17	484.441	1.06314
111229 ASER GCaMP 50mM 50-25 #9_1 12	70	2840.06	493.794	1.08367
111229 ASER GCaMP 50mM 50-25 #9_1 12	71	2837.23	473.98	1.04018
111229 ASER GCaMP 50mM 50-25 #9_1 12	72	2843.3	483.266	1.06056
111229 ASER GCaMP 50mM 50-25 #9_1 12	73	2847.18	491.497	1.07863
111229 ASER GCaMP 50mM 50-25 #9_1 12	74	2836.38	469.011	1.02928
111229 ASER GCaMP 50mM 50-25 #9_1 12	75	2830.88	472.989	1.03801
111229 ASER GCaMP 50mM 50-25 #9_1 12	76	2836.67	468.091	1.02726
111229 ASER GCaMP 50mM 50-25 #9_1 12	77	2836.68	485.006	1.06438
111229 ASER GCaMP 50mM 50-25 #9_1 12	78	2826.73	462.99	1.01607
111229 ASER GCaMP 50mM 50-25 #9_1 12	79	2827.07	466.256	1.02323
111229 ASER GCaMP 50mM 50-25 #9_1 12	80	2840.77	483.113	1.06023
111229 ASER GCaMP 50mM 50-25 #9_1 12	81	2845.99	481.459	1.0566
111229 ASER GCaMP 50mM 50-25 #9_1 12	82	2847.63	480.375	1.05422
111229 ASER GCaMP 50mM 50-25 #9_1 12	83	2838.81	479.111	1.05144
111229 ASER GCaMP 50mM 50-25 #9_1 12	84	2842.26	466.094	1.02288
111229 ASER GCaMP 50mM 50-25 #9_1 12	85	2838.38	476.528	1.04578
111229 ASER GCaMP 50mM 50-25 #9_1 12	86	2844.11	471.249	1.03419
111229 ASER GCaMP 50mM 50-25 #9_1 12	87	2844.58	470.526	1.0326
111229 ASER GCaMP 50mM 50-25 #9_1 12	88	2837.96	475.252	1.04298
111229 ASER GCaMP 50mM 50-25 #9_1 12	89	2836.44	460.732	1.01111
111229 ASER GCaMP 50mM 50-25 #9_1 12	90	2851.32	471.479	1.0347
111229 ASER GCaMP 50mM 50-25 #9_1 12	91	2833.79	477.599	1.04813
111229 ASER GCaMP 50mM 50-25 #9_1 12	92	2852.67	468.572	1.02832
111229 ASER GCaMP 50mM 50-25 #9_1 12	93	2846.66	478.745	1.05064
111229 ASER GCaMP 50mM 50-25 #9_1 12	94	2832.93	475.637	1.04382
111229 ASER GCaMP 50mM 50-25 #9_1 12	95	2846.15	474.053	1.04035
111229 ASER GCaMP 50mM 50-25 #9_1 12	96	2839.58	475.358	1.04321
111229 ASER GCaMP 50mM 50-25 #9_1 12	97	2840.76	470.079	1.03162
111229 ASER GCaMP 50mM 50-25 #9_1 12	98	2833.72	459.599	1.00862
111229 ASER GCaMP 50mM 50-25 #9_1 12	99	2835.18	455.217	0.999007
111229 ASER GCaMP 50mM 50-25 #9_1 12	100	2845.41	469.852	1.03113
111229 ASER GCaMP 50mM 50-25 #9_1 12	101	2839.42	463.179	1.01648
111229 ASER GCaMP 50mM 50-25 #9_1 12	102	2897.97	531.741	1.16694
111229 ASER GCaMP 50mM 50-25 #9_1 12	103	2954.87	588.513	1.29154
111229 ASER GCaMP 50mM 50-25 #9_1 12	104	2966.33	602.415	1.32204
111229 ASER GCaMP 50mM 50-25 #9_1 12	105	2973.19	613.642	1.34668
111229 ASER GCaMP 50mM 50-25 #9_1 12	106	2962.09	599.847	1.31641
111229 ASER GCaMP 50mM 50-25 #9_1 12	107	2970.35	601.619	1.3203
111229 ASER GCaMP 50mM 50-25 #9_1 12	108	2979.37	611.777	1.34259
111229 ASER GCaMP 50mM 50-25 #9_1 12	109	2946.85	598.201	1.3128
111229 ASER GCaMP 50mM 50-25 #9_1 12	110	2929.06	568.72	1.2481
111229 ASER GCaMP 50mM 50-25 #9_1 12	111	2902.77	534.973	1.17404
111229 ASER GCaMP 50mM 50-25 #9_1 12	112	2896.78	540.641	1.18648
111229 ASER GCaMP 50mM 50-25 #9_1 12	113	2900.02	538.836	1.18252
111229 ASER GCaMP 50mM 50-25 #9_1 12	114	2904.99	539.665	1.18434
111229 ASER GCaMP 50mM 50-25 #9_1 12	115	2895.19	530.457	1.16413
111229 ASER GCaMP 50mM 50-25 #9_1 12	116	2886.79	514.433	1.12896
111229 ASER GCaMP 50mM 50-25 #9_1 12	117	2881.86	514.023	1.12806
111229 ASER GCaMP 50mM 50-25 #9_1 12	118	2876.96	514.039	1.1281
111229 ASER GCaMP 50mM 50-25 #9_1 12	119	2884.58	526.273	1.15495
111229 ASER GCaMP 50mM 50-25 #9_1 12	120	2859.3	501.935	1.10153
111229 ASER GCaMP 50mM 50-25 #9_1 12	121	2848.59	493.436	1.08288
111229 ASER GCaMP 50mM 50-25 #9_1 12	122	2840.9	469.84	1.0311
111229 ASER GCaMP 50mM 50-25 #9_1 12	123	2817.32	461.812	1.01348
111229 ASER GCaMP 50mM 50-25 #9_1 12	124	2808.14	453.846	0.996
111229 ASER GCaMP 50mM 50-25 #9_1 12	125	2802.37	458.57	1.00637
111229 ASER GCaMP 50mM 50-25 #9_1 12	126	2803.58	438.27	0.961815
111229 ASER GCaMP 50mM 50-25 #9_1 12	127	2795.5	440.962	0.967724
111229 ASER GCaMP 50mM 50-25 #9_1 12	128	2798.83	430.755	0.945324
111229 ASER GCaMP 50mM 50-25 #9_1 12	129	2780.15	425.126	0.932971
111229 ASER GCaMP 50mM 50-25 #9_1 12	130	2787.02	428.246	0.939818
111229 ASER GCaMP 50mM 50-25 #9_1 12	131	2789.97	436.364	0.957632
111229 ASER GCaMP 50mM 50-25 #9_1 12	132	2789.71	426.09	0.935087
111229 ASER GCaMP 50mM 50-25 #9_1 12	133	2780.61	419.431	0.920472
111229 ASER GCaMP 50mM 50-25 #9_1 12	134	2782.8	428.186	0.939686
111229 ASER GCaMP 50mM 50-25 #9_1 12	135	2783.71	404.143	0.886922
111229 ASER GCaMP 50mM 50-25 #9_1 12	136	2778.88	428.762	0.940949
111229 ASER GCaMP 50mM 50-25 #9_1 12	137	2788.41	429.945	0.943547
111229 ASER GCaMP 50mM 50-25 #9_1 12	138	2790.07	441.265	0.96839
111229 ASER GCaMP 50mM 50-25 #9_1 12	139	2784.35	418.499	0.918428
111229 ASER GCaMP 50mM 50-25 #9_1 12	140	2781.11	424.987	0.932666
111229 ASER GCaMP 50mM 50-25 #9_1 12	141	2777.17	420.931	0.923765
111229 ASER GCaMP 50mM 50-25 #9_1 12	142	2770.03	423.91	0.930302
111229 ASER GCaMP 50mM 50-25 #9_1 12	143	2766.3	421.956	0.926015
111229 ASER GCaMP 50mM 50-25 #9_1 12	144	2777.28	419.373	0.920345
111229 ASER GCaMP 50mM 50-25 #9_1 12	145	2758.24	397.08	0.871422
111229 ASER GCaMP 50mM 50-25 #9_1 12	146	2766.3	409.828	0.899398
111229 ASER GCaMP 50mM 50-25 #9_1 12	147	2775.64	417.376	0.915963
111229 ASER GCaMP 50mM 50-25 #9_1 12	148	2776.39	409.548	0.898784
111229 ASER GCaMP 50mM 50-25 #9_1 12	149	2782.75	413.118	0.906619
111229 ASER GCaMP 50mM 50-25 #9_1 12	150	2772.55	380.518	0.835076
111229 ASER GCaMP 50mM 50-25 #9_1 12	151	2775.72	420.526	0.922875
111229 ASER GCaMP 50mM 50-25 #9_1 12	152	2785.32	409.092	0.897783
111229 ASER GCaMP 50mM 50-25 #9_1 12	153	2769.4	411.386	0.902816
111229 ASER GCaMP 50mM 50-25 #9_1 12	154	2784.66	412.216	0.904639
111229 ASER GCaMP 50mM 50-25 #9_1 12	155	2774.41	418.363	0.918129
111229 ASER GCaMP 50mM 50-25 #9_1 12	156	2769.49	403.605	0.885742
111229 ASER GCaMP 50mM 50-25 #9_1 12	157	2762.45	400.419	0.878749
111229 ASER GCaMP 50mM 50-25 #9_1 12	158	2769.9	404.777	0.888312
111229 ASER GCaMP 50mM 50-25 #9_1 12	159	2769.58	403.697	0.885944
111229 ASER GCaMP 50mM 50-25 #9_1 12	160	2768.86	398.404	0.874327
111229 ASER GCaMP 50mM 50-25 #9_1 12	161	2765.25	400.556	0.879051
111229 ASER GCaMP 50mM 50-25 #9_1 12	162	2772.36	415.265	0.911331
111229 ASER GCaMP 50mM 50-25 #9_1 12	163	2770.99	408.938	0.897444
111229 ASER GCaMP 50mM 50-25 #9_1 12	164	2761.48	401.409	0.880923
111229 ASER GCaMP 50mM 50-25 #9_1 12	165	2759.73	397.374	0.872068
111229 ASER GCaMP 50mM 50-25 #9_1 12	166	2771.38	417.351	0.915907
111229 ASER GCaMP 50mM 50-25 #9_1 12	167	2760.22	412.907	0.906156
111229 ASER GCaMP 50mM 50-25 #9_1 12	168	2746.86	382.272	0.838924
111229 ASER GCaMP 50mM 50-25 #9_1 12	169	2754.31	392.245	0.86081
111229 ASER GCaMP 50mM 50-25 #9_1 12	170	2762.4	407.711	0.894753
111229 ASER GCaMP 50mM 50-25 #9_1 12	171	2762.55	409.221	0.898065
111229 ASER GCaMP 50mM 50-25 #9_1 12	172	2760.27	398.983	0.875598
111229 ASER GCaMP 50mM 50-25 #9_1 12	173	2762.68	400.254	0.878387
111229 ASER GCaMP 50mM 50-25 #9_1 12	174	2759.61	391.872	0.859992
111229 ASER GCaMP 50mM 50-25 #9_1 12	175	2763.23	399.901	0.877612
111229 ASER GCaMP 50mM 50-25 #9_1 12	176	2764.95	404.044	0.886705
111229 ASER GCaMP 50mM 50-25 #9_1 12	177	2761.53	393.561	0.863698
111229 ASER GCaMP 50mM 50-25 #9_1 12	178	2761.89	404.149	0.886936
111229 ASER GCaMP 50mM 50-25 #9_1 12	179	2765.92	411.977	0.904114
111229 ASER GCaMP 50mM 50-25 #9_1 12	180	2741.01	386.111	0.84735
111229 ASER GCaMP 50mM 50-25 #9_1 12	181	2745.7	397.737	0.872863
111229 ASER GCaMP 50mM 50-25 #9_1 12	182	2746.04	397.634	0.872638
111229 ASER GCaMP 50mM 50-25 #9_1 12	183	2752.06	398.534	0.874612
111229 ASER GCaMP 50mM 50-25 #9_1 12	184	2757.89	389.568	0.854935
111229 ASER GCaMP 50mM 50-25 #9_1 12	185	2754.03	384.489	0.843789
111229 ASER GCaMP 50mM 50-25 #9_1 12	186	2756.92	395.535	0.868032
111229 ASER GCaMP 50mM 50-25 #9_1 12	187	2745.23	369.88	0.81173
111229 ASER GCaMP 50mM 50-25 #9_1 12	188	2750.16	379.082	0.831924
111229 ASER GCaMP 50mM 50-25 #9_1 12	189	2748.51	394.739	0.866283
111229 ASER GCaMP 50mM 50-25 #9_1 12	190	2755.23	392.727	0.86187
111229 ASER GCaMP 50mM 50-25 #9_1 12	191	2750.19	384.418	0.843634
111229 ASER GCaMP 50mM 50-25 #9_1 12	192	2751.62	402.997	0.884406
111229 ASER GCaMP 50mM 50-25 #9_1 12	193	2747.19	378.378	0.830378
111229 ASER GCaMP 50mM 50-25 #9_1 12	194	2749.87	389.556	0.85491
111229 ASER GCaMP 50mM 50-25 #9_1 12	195	2752.25	392.298	0.860928
111229 ASER GCaMP 50mM 50-25 #9_1 12	196	2758.29	395.887	0.868805
111229 ASER GCaMP 50mM 50-25 #9_1 12	197	2749.56	399.09	0.875833
111229 ASER GCaMP 50mM 50-25 #9_1 12	198	2743.71	378.956	0.831646
111229 ASER GCaMP 50mM 50-25 #9_1 12	199	2756.81	396.063	0.86919
111229 ASER GCaMP 50mM 50-25 #9_1 12	200	2746.39	389.21	0.85415
111229 ASER GCaMP 50mM 50-25 #9_1 12	201	2750.8	391.133	0.85837
111229 ASER GCaMP 50mM 50-25 #9_1 12	202	2727.64	373.806	0.820345
111229 ASER GCaMP 50mM 50-25 #9_1 12	203	2740.47	383.101	0.840744
111229 ASER GCaMP 50mM 50-25 #9_1 12	204	2736.37	378.951	0.831637
111229 ASER GCaMP 50mM 50-25 #9_1 12	205	2733.54	370.114	0.812243
111229 ASER GCaMP 50mM 50-25 #9_1 12	206	2742.58	363.587	0.797919
111229 ASER GCaMP 50mM 50-25 #9_1 12	207	2749.65	383.064	0.840663
111229 ASER GCaMP 50mM 50-25 #9_1 12	208	2748.38	376.438	0.826121
111229 ASER GCaMP 50mM 50-25 #9_1 12	209	2748.5	384.359	0.843504
111229 ASER GCaMP 50mM 50-25 #9_1 12	210	2746.2	402.912	0.884219
111229 ASER GCaMP 50mM 50-25 #9_1 12	211	2750.62	384.118	0.842975
111229 ASER GCaMP 50mM 50-25 #9_1 12	212	2758.89	403.383	0.885255
111229 ASER GCaMP 50mM 50-25 #9_1 12	213	2765.55	402.584	0.8835
111229 ASER GCaMP 50mM 50-25 #9_1 12	214	2760.78	399.238	0.876158
111229 ASER GCaMP 50mM 50-25 #9_1 12	215	2758.61	398.472	0.874476
111229 ASER GCaMP 50mM 50-25 #9_1 12	216	2769.03	413.285	0.906985
111229 ASER GCaMP 50mM 50-25 #9_1 12	217	2772.44	415.381	0.911584
111229 ASER GCaMP 50mM 50-25 #9_1 12	218	2770.67	404.654	0.888044
111229 ASER GCaMP 50mM 50-25 #9_1 12	219	2768.73	427.892	0.939041
111229 ASER GCaMP 50mM 50-25 #9_1 12	220	2766.31	387.512	0.850425
111229 ASER GCaMP 50mM 50-25 #9_1 12	221	2768.88	419.623	0.920894
111229 ASER GCaMP 50mM 50-25 #9_1 12	222	2778.67	423.97	0.930434
111229 ASER GCaMP 50mM 50-25 #9_1 12	223	2770.18	407.493	0.894273
111229 ASER GCaMP 50mM 50-25 #9_1 12	224	2771.16	415.153	0.911083
111229 ASER GCaMP 50mM 50-25 #9_1 12	225	2779.51	422.863	0.928005
111229 ASER GCaMP 50mM 50-25 #9_1 12	226	2781.2	419.442	0.920497
111229 ASER GCaMP 50mM 50-25 #9_1 12	227	2780.93	415.713	0.912313
111229 ASER GCaMP 50mM 50-25 #9_1 12	228	2774.91	423.678	0.929794
111229 ASER GCaMP 50mM 50-25 #9_1 12	229	2786.05	413.579	0.90763
111229 ASER GCaMP 50mM 50-25 #9_1 12	230	2796.67	435.173	0.955019
111229 ASER GCaMP 50mM 50-25 #9_1 12	231	2786.75	423.955	0.930402
111229 ASER GCaMP 50mM 50-25 #9_1 12	232	2794.69	412.313	0.904851
111229 ASER GCaMP 50mM 50-25 #9_1 12	233	2789.14	415.526	0.911902
111229 ASER GCaMP 50mM 50-25 #9_1 12	234	2797.71	438.436	0.96218
111229 ASER GCaMP 50mM 50-25 #9_1 12	235	2789.96	412.351	0.904935
111229 ASER GCaMP 50mM 50-25 #9_1 12	236	2795.53	425.792	0.934432
111229 ASER GCaMP 50mM 50-25 #9_1 12	237	2805.67	424.242	0.93103
111229 ASER GCaMP 50mM 50-25 #9_1 12	238	2799.51	427.11	0.937324
111229 ASER GCaMP 50mM 50-25 #9_1 12	239	2796.74	404.054	0.886726
111229 ASER GCaMP 50mM 50-25 #9_1 12	240	2804.38	422.891	0.928065
111229 ASER GCaMP 50mM 50-25 #9_1 12	241	2808.9	425.824	0.934504
Image Name	Image Plane	Elapsed Time	Stage Label	Area	Average Intensity
111229 ASER GCaMP 50mM 50-25 #9_1 12	1	00:00:00	No Label	984	2367.16
111229 ASER GCaMP 50mM 50-25 #9_1 12	2	00:00:00.468000	No Label	984	2363.89
111229 ASER GCaMP 50mM 50-25 #9_1 12	3	00:00:01.027000	No Label	984	2356.16
111229 ASER GCaMP 50mM 50-25 #9_1 12	4	00:00:01.575000	No Label	984	2357.83
111229 ASER GCaMP 50mM 50-25 #9_1 12	5	00:00:02.124000	No Label	984	2350.46
111229 ASER GCaMP 50mM 50-25 #9_1 12	6	00:00:02.663000	No Label	984	2366.73
111229 ASER GCaMP 50mM 50-25 #9_1 12	7	00:00:03.215000	No Label	984	2376.62
111229 ASER GCaMP 50mM 50-25 #9_1 12	8	00:00:03.760000	No Label	984	2342.31
111229 ASER GCaMP 50mM 50-25 #9_1 12	9	00:00:04.313000	No Label	984	2347.8
111229 ASER GCaMP 50mM 50-25 #9_1 12	10	00:00:04.838000	No Label	984	2351.47
111229 ASER GCaMP 50mM 50-25 #9_1 12	11	00:00:05.397000	No Label	984	2356.45
111229 ASER GCaMP 50mM 50-25 #9_1 12	12	00:00:05.938000	No Label	984	2361.84
111229 ASER GCaMP 50mM 50-25 #9_1 12	13	00:00:06.485000	No Label	984	2370.67
111229 ASER GCaMP 50mM 50-25 #9_1 12	14	00:00:07.036000	No Label	984	2365.3
111229 ASER GCaMP 50mM 50-25 #9_1 12	15	00:00:07.578000	No Label	984	2373.49
111229 ASER GCaMP 50mM 50-25 #9_1 12	16	00:00:08.126000	No Label	984	2355.63
111229 ASER GCaMP 50mM 50-25 #9_1 12	17	00:00:08.674000	No Label	984	2354.59
111229 ASER GCaMP 50mM 50-25 #9_1 12	18	00:00:09.222000	No Label	984	2346.52
111229 ASER GCaMP 50mM 50-25 #9_1 12	19	00:00:09.771000	No Label	984	2358.35
111229 ASER GCaMP 50mM 50-25 #9_1 12	20	00:00:10.313000	No Label	984	2365.68
111229 ASER GCaMP 50mM 50-25 #9_1 12	21	00:00:10.862000	No Label	984	2369.39
111229 ASER GCaMP 50mM 50-25 #9_1 12	22	00:00:11.402000	No Label	984	2380.01
111229 ASER GCaMP 50mM 50-25 #9_1 12	23	00:00:11.949000	No Label	984	2352.61
111229 ASER GCaMP 50mM 50-25 #9_1 12	24	00:00:12.494000	No Label	984	2352.04
111229 ASER GCaMP 50mM 50-25 #9_1 12	25	00:00:13.049000	No Label	984	2349.29
111229 ASER GCaMP 50mM 50-25 #9_1 12	26	00:00:13.586000	No Label	984	2352.4
111229 ASER GCaMP 50mM 50-25 #9_1 12	27	00:00:14.133000	No Label	984	2345.65
111229 ASER GCaMP 50mM 50-25 #9_1 12	28	00:00:14.679000	No Label	984	2364.06
111229 ASER GCaMP 50mM 50-25 #9_1 12	29	00:00:15.227000	No Label	984	2362.72
111229 ASER GCaMP 50mM 50-25 #9_1 12	30	00:00:15.769000	No Label	984	2352.83
111229 ASER GCaMP 50mM 50-25 #9_1 12	31	00:00:16.323000	No Label	984	2354.76
111229 ASER GCaMP 50mM 50-25 #9_1 12	32	00:00:16.867000	No Label	984	2356.18
111229 ASER GCaMP 50mM 50-25 #9_1 12	33	00:00:17.412000	No Label	984	2357.27
111229 ASER GCaMP 50mM 50-25 #9_1 12	34	00:00:17.957000	No Label	984	2347.6
111229 ASER GCaMP 50mM 50-25 #9_1 12	35	00:00:18.493000	No Label	984	2337.23
111229 ASER GCaMP 50mM 50-25 #9_1 12	36	00:00:19.050000	No Label	984	2338.29
111229 ASER GCaMP 50mM 50-25 #9_1 12	37	00:00:19.593000	No Label	984	2350.69
111229 ASER GCaMP 50mM 50-25 #9_1 12	38	00:00:20.145000	No Label	984	2362.96
111229 ASER GCaMP 50mM 50-25 #9_1 12	39	00:00:20.690000	No Label	984	2352.96
111229 ASER GCaMP 50mM 50-25 #9_1 12	40	00:00:21.749000	No Label	984	2364.13
111229 ASER GCaMP 50mM 50-25 #9_1 12	41	00:00:22.326000	No Label	984	2352.43
111229 ASER GCaMP 50mM 50-25 #9_1 12	42	00:00:22.879000	No Label	984	2350.97
111229 ASER GCaMP 50mM 50-25 #9_1 12	43	00:00:23.407000	No Label	984	2368.02
111229 ASER GCaMP 50mM 50-25 #9_1 12	44	00:00:23.971000	No Label	984	2358.45
111229 ASER GCaMP 50mM 50-25 #9_1 12	45	00:00:24.503000	No Label	984	2355.64
111229 ASER GCaMP 50mM 50-25 #9_1 12	46	00:00:25.054000	No Label	984	2360.24
111229 ASER GCaMP 50mM 50-25 #9_1 12	47	00:00:25.594000	No Label	984	2367.4
111229 ASER GCaMP 50mM 50-25 #9_1 12	48	00:00:26.138000	No Label	984	2355.62
111229 ASER GCaMP 50mM 50-25 #9_1 12	49	00:00:26.685000	No Label	984	2369.56
111229 ASER GCaMP 50mM 50-25 #9_1 12	50	00:00:27.243000	No Label	984	2368.7
111229 ASER GCaMP 50mM 50-25 #9_1 12	51	00:00:27.779000	No Label	984	2367.9
111229 ASER GCaMP 50mM 50-25 #9_1 12	52	00:00:28.325000	No Label	984	2371.71
111229 ASER GCaMP 50mM 50-25 #9_1 12	53	00:00:28.873000	No Label	984	2374.06
111229 ASER GCaMP 50mM 50-25 #9_1 12	54	00:00:29.428000	No Label	984	2374.84
111229 ASER GCaMP 50mM 50-25 #9_1 12	55	00:00:29.961000	No Label	984	2373.11
111229 ASER GCaMP 50mM 50-25 #9_1 12	56	00:00:30.512000	No Label	984	2387.46
111229 ASER GCaMP 50mM 50-25 #9_1 12	57	00:00:31.059000	No Label	984	2368.21
111229 ASER GCaMP 50mM 50-25 #9_1 12	58	00:00:31.619000	No Label	984	2361.82
111229 ASER GCaMP 50mM 50-25 #9_1 12	59	00:00:32.150000	No Label	984	2369.15
111229 ASER GCaMP 50mM 50-25 #9_1 12	60	00:00:32.698000	No Label	984	2362.13
111229 ASER GCaMP 50mM 50-25 #9_1 12	61	00:00:33.238000	No Label	984	2351.06
111229 ASER GCaMP 50mM 50-25 #9_1 12	62	00:00:33.785000	No Label	984	2366.62
111229 ASER GCaMP 50mM 50-25 #9_1 12	63	00:00:34.336000	No Label	984	2360.07
111229 ASER GCaMP 50mM 50-25 #9_1 12	64	00:00:34.884000	No Label	984	2358.98
111229 ASER GCaMP 50mM 50-25 #9_1 12	65	00:00:35.421000	No Label	984	2362.84
111229 ASER GCaMP 50mM 50-25 #9_1 12	66	00:00:35.988000	No Label	984	2358.66
111229 ASER GCaMP 50mM 50-25 #9_1 12	67	00:00:36.513000	No Label	984	2354.13
111229 ASER GCaMP 50mM 50-25 #9_1 12	68	00:00:37.066000	No Label	984	2363.85
111229 ASER GCaMP 50mM 50-25 #9_1 12	69	00:00:37.609000	No Label	984	2353.73
111229 ASER GCaMP 50mM 50-25 #9_1 12	70	00:00:38.148000	No Label	984	2346.27
111229 ASER GCaMP 50mM 50-25 #9_1 12	71	00:00:38.717000	No Label	984	2363.25
111229 ASER GCaMP 50mM 50-25 #9_1 12	72	00:00:39.247000	No Label	984	2360.03
111229 ASER GCaMP 50mM 50-25 #9_1 12	73	00:00:39.800000	No Label	984	2355.68
111229 ASER GCaMP 50mM 50-25 #9_1 12	74	00:00:40.340000	No Label	984	2367.37
111229 ASER GCaMP 50mM 50-25 #9_1 12	75	00:00:40.888000	No Label	984	2357.89
111229 ASER GCaMP 50mM 50-25 #9_1 12	76	00:00:41.431000	No Label	984	2368.58
111229 ASER GCaMP 50mM 50-25 #9_1 12	77	00:00:41.980000	No Label	984	2351.67
111229 ASER GCaMP 50mM 50-25 #9_1 12	78	00:00:42.537000	No Label	984	2363.74
111229 ASER GCaMP 50mM 50-25 #9_1 12	79	00:00:43.075000	No Label	984	2360.81
111229 ASER GCaMP 50mM 50-25 #9_1 12	80	00:00:43.608000	No Label	984	2357.65
111229 ASER GCaMP 50mM 50-25 #9_1 12	81	00:00:44.163000	No Label	984	2364.53
111229 ASER GCaMP 50mM 50-25 #9_1 12	82	00:00:44.710000	No Label	984	2367.25
111229 ASER GCaMP 50mM 50-25 #9_1 12	83	00:00:45.255000	No Label	984	2359.7
111229 ASER GCaMP 50mM 50-25 #9_1 12	84	00:00:45.801000	No Label	984	2376.17
111229 ASER GCaMP 50mM 50-25 #9_1 12	85	00:00:46.345000	No Label	984	2361.85
111229 ASER GCaMP 50mM 50-25 #9_1 12	86	00:00:46.888000	No Label	984	2372.86
111229 ASER GCaMP 50mM 50-25 #9_1 12	87	00:00:47.446000	No Label	984	2374.05
111229 ASER GCaMP 50mM 50-25 #9_1 12	88	00:00:48.006000	No Label	984	2362.71
111229 ASER GCaMP 50mM 50-25 #9_1 12	89	00:00:48.523000	No Label	984	2375.71
111229 ASER GCaMP 50mM 50-25 #9_1 12	90	00:00:49.078000	No Label	984	2379.84
111229 ASER GCaMP 50mM 50-25 #9_1 12	91	00:00:49.627000	No Label	984	2356.19
111229 ASER GCaMP 50mM 50-25 #9_1 12	92	00:00:50.170000	No Label	984	2384.1
111229 ASER GCaMP 50mM 50-25 #9_1 12	93	00:00:50.711000	No Label	984	2367.91
111229 ASER GCaMP 50mM 50-25 #9_1 12	94	00:00:51.267000	No Label	984	2357.29
111229 ASER GCaMP 50mM 50-25 #9_1 12	95	00:00:51.802000	No Label	984	2372.1
111229 ASER GCaMP 50mM 50-25 #9_1 12	96	00:00:52.353000	No Label	984	2364.22
111229 ASER GCaMP 50mM 50-25 #9_1 12	97	00:00:52.902000	No Label	984	2370.68
111229 ASER GCaMP 50mM 50-25 #9_1 12	98	00:00:53.451000	No Label	984	2374.12
111229 ASER GCaMP 50mM 50-25 #9_1 12	99	00:00:53.983000	No Label	984	2379.97
111229 ASER GCaMP 50mM 50-25 #9_1 12	100	00:00:54.546000	No Label	984	2375.56
111229 ASER GCaMP 50mM 50-25 #9_1 12	101	00:00:55.110000	No Label	984	2376.24
111229 ASER GCaMP 50mM 50-25 #9_1 12	102	00:00:55.602000	No Label	984	2366.23
111229 ASER GCaMP 50mM 50-25 #9_1 12	103	00:00:56.171000	No Label	984	2366.36
111229 ASER GCaMP 50mM 50-25 #9_1 12	104	00:00:56.728000	No Label	984	2363.92
111229 ASER GCaMP 50mM 50-25 #9_1 12	105	00:00:57.263000	No Label	984	2359.55
111229 ASER GCaMP 50mM 50-25 #9_1 12	106	00:00:57.818000	No Label	984	2362.24
111229 ASER GCaMP 50mM 50-25 #9_1 12	107	00:00:58.352000	No Label	984	2368.73
111229 ASER GCaMP 50mM 50-25 #9_1 12	108	00:00:58.907000	No Label	984	2367.59
111229 ASER GCaMP 50mM 50-25 #9_1 12	109	00:00:59.450000	No Label	984	2348.65
111229 ASER GCaMP 50mM 50-25 #9_1 12	110	00:00:59.992000	No Label	984	2360.34
111229 ASER GCaMP 50mM 50-25 #9_1 12	111	00:01:00.536000	No Label	984	2367.8
111229 ASER GCaMP 50mM 50-25 #9_1 12	112	00:01:01.090000	No Label	984	2356.14
111229 ASER GCaMP 50mM 50-25 #9_1 12	113	00:01:01.635000	No Label	984	2361.19
111229 ASER GCaMP 50mM 50-25 #9_1 12	114	00:01:02.180000	No Label	984	2365.33
111229 ASER GCaMP 50mM 50-25 #9_1 12	115	00:01:02.725000	No Label	984	2364.73
111229 ASER GCaMP 50mM 50-25 #9_1 12	116	00:01:03.271000	No Label	984	2372.36
111229 ASER GCaMP 50mM 50-25 #9_1 12	117	00:01:03.828000	No Label	984	2367.83
111229 ASER GCaMP 50mM 50-25 #9_1 12	118	00:01:04.368000	No Label	984	2362.92
111229 ASER GCaMP 50mM 50-25 #9_1 12	119	00:01:04.911000	No Label	984	2358.3
111229 ASER GCaMP 50mM 50-25 #9_1 12	120	00:01:05.454000	No Label	984	2357.36
111229 ASER GCaMP 50mM 50-25 #9_1 12	121	00:01:06.020000	No Label	984	2355.15
111229 ASER GCaMP 50mM 50-25 #9_1 12	122	00:01:06.549000	No Label	984	2371.06
111229 ASER GCaMP 50mM 50-25 #9_1 12	123	00:01:07.090000	No Label	984	2355.51
111229 ASER GCaMP 50mM 50-25 #9_1 12	124	00:01:07.643000	No Label	984	2354.29
111229 ASER GCaMP 50mM 50-25 #9_1 12	125	00:01:08.181000	No Label	984	2343.8
111229 ASER GCaMP 50mM 50-25 #9_1 12	126	00:01:08.736000	No Label	984	2365.31
111229 ASER GCaMP 50mM 50-25 #9_1 12	127	00:01:09.270000	No Label	984	2354.53
111229 ASER GCaMP 50mM 50-25 #9_1 12	128	00:01:09.829000	No Label	984	2368.07
111229 ASER GCaMP 50mM 50-25 #9_1 12	129	00:01:10.378000	No Label	984	2355.03
111229 ASER GCaMP 50mM 50-25 #9_1 12	130	00:01:10.919000	No Label	984	2358.77
111229 ASER GCaMP 50mM 50-25 #9_1 12	131	00:01:11.463000	No Label	984	2353.6
111229 ASER GCaMP 50mM 50-25 #9_1 12	132	00:01:12	No Label	984	2363.62
111229 ASER GCaMP 50mM 50-25 #9_1 12	133	00:01:12.554000	No Label	984	2361.18
111229 ASER GCaMP 50mM 50-25 #9_1 12	134	00:01:13.107000	No Label	984	2354.62
111229 ASER GCaMP 50mM 50-25 #9_1 12	135	00:01:13.648000	No Label	984	2379.56
111229 ASER GCaMP 50mM 50-25 #9_1 12	136	00:01:14.196000	No Label	984	2350.11
111229 ASER GCaMP 50mM 50-25 #9_1 12	137	00:01:14.739000	No Label	984	2358.47
111229 ASER GCaMP 50mM 50-25 #9_1 12	138	00:01:15.285000	No Label	984	2348.8
111229 ASER GCaMP 50mM 50-25 #9_1 12	139	00:01:15.825000	No Label	984	2365.85
111229 ASER GCaMP 50mM 50-25 #9_1 12	140	00:01:16.371000	No Label	984	2356.13
111229 ASER GCaMP 50mM 50-25 #9_1 12	141	00:01:16.920000	No Label	984	2356.24
111229 ASER GCaMP 50mM 50-25 #9_1 12	142	00:01:17.467000	No Label	984	2346.12
111229 ASER GCaMP 50mM 50-25 #9_1 12	143	00:01:18.012000	No Label	984	2344.35
111229 ASER GCaMP 50mM 50-25 #9_1 12	144	00:01:18.560000	No Label	984	2357.9
111229 ASER GCaMP 50mM 50-25 #9_1 12	145	00:01:19.109000	No Label	984	2361.16
111229 ASER GCaMP 50mM 50-25 #9_1 12	146	00:01:19.656000	No Label	984	2356.47
111229 ASER GCaMP 50mM 50-25 #9_1 12	147	00:01:20.201000	No Label	984	2358.26
111229 ASER GCaMP 50mM 50-25 #9_1 12	148	00:01:20.742000	No Label	984	2366.84
111229 ASER GCaMP 50mM 50-25 #9_1 12	149	00:01:21.291000	No Label	984	2369.64
111229 ASER GCaMP 50mM 50-25 #9_1 12	150	00:01:21.853000	No Label	984	2392.03
111229 ASER GCaMP 50mM 50-25 #9_1 12	151	00:01:22.386000	No Label	984	2355.19
111229 ASER GCaMP 50mM 50-25 #9_1 12	152	00:01:22.935000	No Label	984	2376.23
111229 ASER GCaMP 50mM 50-25 #9_1 12	153	00:01:23.478000	No Label	984	2358.02
111229 ASER GCaMP 50mM 50-25 #9_1 12	154	00:01:24.027000	No Label	984	2372.45
111229 ASER GCaMP 50mM 50-25 #9_1 12	155	00:01:24.569000	No Label	984	2356.05
111229 ASER GCaMP 50mM 50-25 #9_1 12	156	00:01:25.115000	No Label	984	2365.88
111229 ASER GCaMP 50mM 50-25 #9_1 12	157	00:01:25.666000	No Label	984	2362.03
111229 ASER GCaMP 50mM 50-25 #9_1 12	158	00:01:26.209000	No Label	984	2365.12
111229 ASER GCaMP 50mM 50-25 #9_1 12	159	00:01:26.758000	No Label	984	2365.88
111229 ASER GCaMP 50mM 50-25 #9_1 12	160	00:01:27.292000	No Label	984	2370.45
111229 ASER GCaMP 50mM 50-25 #9_1 12	161	00:01:27.846000	No Label	984	2364.7
111229 ASER GCaMP 50mM 50-25 #9_1 12	162	00:01:28.392000	No Label	984	2357.09
111229 ASER GCaMP 50mM 50-25 #9_1 12	163	00:01:28.949000	No Label	984	2362.05
111229 ASER GCaMP 50mM 50-25 #9_1 12	164	00:01:29.478000	No Label	984	2360.07
111229 ASER GCaMP 50mM 50-25 #9_1 12	165	00:01:30.032000	No Label	984	2362.36
111229 ASER GCaMP 50mM 50-25 #9_1 12	166	00:01:30.568000	No Label	984	2354.03
111229 ASER GCaMP 50mM 50-25 #9_1 12	167	00:01:31.114000	No Label	984	2347.32
111229 ASER GCaMP 50mM 50-25 #9_1 12	168	00:01:31.665000	No Label	984	2364.58
111229 ASER GCaMP 50mM 50-25 #9_1 12	169	00:01:32.209000	No Label	984	2362.07
111229 ASER GCaMP 50mM 50-25 #9_1 12	170	00:01:32.758000	No Label	984	2354.69
111229 ASER GCaMP 50mM 50-25 #9_1 12	171	00:01:33.303000	No Label	984	2353.33
111229 ASER GCaMP 50mM 50-25 #9_1 12	172	00:01:33.845000	No Label	984	2361.29
111229 ASER GCaMP 50mM 50-25 #9_1 12	173	00:01:34.396000	No Label	984	2362.43
111229 ASER GCaMP 50mM 50-25 #9_1 12	174	00:01:34.938000	No Label	984	2367.73
111229 ASER GCaMP 50mM 50-25 #9_1 12	175	00:01:35.495000	No Label	984	2363.33
111229 ASER GCaMP 50mM 50-25 #9_1 12	176	00:01:36.040000	No Label	984	2360.9
111229 ASER GCaMP 50mM 50-25 #9_1 12	177	00:01:36.577000	No Label	984	2367.97
111229 ASER GCaMP 50mM 50-25 #9_1 12	178	00:01:37.140000	No Label	984	2357.74
111229 ASER GCaMP 50mM 50-25 #9_1 12	179	00:01:37.673000	No Label	984	2353.94
111229 ASER GCaMP 50mM 50-25 #9_1 12	180	00:01:38.212000	No Label	984	2354.9
111229 ASER GCaMP 50mM 50-25 #9_1 12	181	00:01:38.767000	No Label	984	2347.96
111229 ASER GCaMP 50mM 50-25 #9_1 12	182	00:01:39.316000	No Label	984	2348.4
111229 ASER GCaMP 50mM 50-25 #9_1 12	183	00:01:39.868000	No Label	984	2353.53
111229 ASER GCaMP 50mM 50-25 #9_1 12	184	00:01:40.354000	No Label	984	2368.32
111229 ASER GCaMP 50mM 50-25 #9_1 12	185	00:01:40.951000	No Label	984	2369.54
111229 ASER GCaMP 50mM 50-25 #9_1 12	186	00:01:41.493000	No Label	984	2361.39
111229 ASER GCaMP 50mM 50-25 #9_1 12	187	00:01:42.045000	No Label	984	2375.35
111229 ASER GCaMP 50mM 50-25 #9_1 12	188	00:01:42.577000	No Label	984	2371.08
111229 ASER GCaMP 50mM 50-25 #9_1 12	189	00:01:43.132000	No Label	984	2353.77
111229 ASER GCaMP 50mM 50-25 #9_1 12	190	00:01:43.679000	No Label	984	2362.5
111229 ASER GCaMP 50mM 50-25 #9_1 12	191	00:01:44.189000	No Label	984	2365.78
111229 ASER GCaMP 50mM 50-25 #9_1 12	192	00:01:44.765000	No Label	984	2348.62
111229 ASER GCaMP 50mM 50-25 #9_1 12	193	00:01:45.315000	No Label	984	2368.81
111229 ASER GCaMP 50mM 50-25 #9_1 12	194	00:01:45.867000	No Label	984	2360.31
111229 ASER GCaMP 50mM 50-25 #9_1 12	195	00:01:46.408000	No Label	984	2359.96
111229 ASER GCaMP 50mM 50-25 #9_1 12	196	00:01:46.942000	No Label	984	2362.4
111229 ASER GCaMP 50mM 50-25 #9_1 12	197	00:01:47.505000	No Label	984	2350.47
111229 ASER GCaMP 50mM 50-25 #9_1 12	198	00:01:48.041000	No Label	984	2364.75
111229 ASER GCaMP 50mM 50-25 #9_1 12	199	00:01:48.587000	No Label	984	2360.74
111229 ASER GCaMP 50mM 50-25 #9_1 12	200	00:01:49.139000	No Label	984	2357.18
111229 ASER GCaMP 50mM 50-25 #9_1 12	201	00:01:49.712000	No Label	984	2359.67
111229 ASER GCaMP 50mM 50-25 #9_1 12	202	00:01:50.200000	No Label	984	2353.83
111229 ASER GCaMP 50mM 50-25 #9_1 12	203	00:01:50.787000	No Label	984	2357.37
111229 ASER GCaMP 50mM 50-25 #9_1 12	204	00:01:51.328000	No Label	984	2357.42
111229 ASER GCaMP 50mM 50-25 #9_1 12	205	00:01:51.870000	No Label	984	2363.42
111229 ASER GCaMP 50mM 50-25 #9_1 12	206	00:01:52.420000	No Label	984	2378.99
111229 ASER GCaMP 50mM 50-25 #9_1 12	207	00:01:52.954000	No Label	984	2366.58
111229 ASER GCaMP 50mM 50-25 #9_1 12	208	00:01:53.495000	No Label	984	2371.95
111229 ASER GCaMP 50mM 50-25 #9_1 12	209	00:01:54.051000	No Label	984	2364.14
111229 ASER GCaMP 50mM 50-25 #9_1 12	210	00:01:54.588000	No Label	984	2343.29
111229 ASER GCaMP 50mM 50-25 #9_1 12	211	00:01:55.142000	No Label	984	2366.5
111229 ASER GCaMP 50mM 50-25 #9_1 12	212	00:01:55.686000	No Label	984	2355.51
111229 ASER GCaMP 50mM 50-25 #9_1 12	213	00:01:56.241000	No Label	984	2362.96
111229 ASER GCaMP 50mM 50-25 #9_1 12	214	00:01:56.782000	No Label	984	2361.54
111229 ASER GCaMP 50mM 50-25 #9_1 12	215	00:01:57.330000	No Label	984	2360.14
111229 ASER GCaMP 50mM 50-25 #9_1 12	216	00:01:57.878000	No Label	984	2355.75
111229 ASER GCaMP 50mM 50-25 #9_1 12	217	00:01:58.426000	No Label	984	2357.06
111229 ASER GCaMP 50mM 50-25 #9_1 12	218	00:01:58.970000	No Label	984	2366.02
111229 ASER GCaMP 50mM 50-25 #9_1 12	219	00:01:59.516000	No Label	984	2340.84
111229 ASER GCaMP 50mM 50-25 #9_1 12	220	00:02:00.056000	No Label	984	2378.8
111229 ASER GCaMP 50mM 50-25 #9_1 12	221	00:02:00.605000	No Label	984	2349.26
111229 ASER GCaMP 50mM 50-25 #9_1 12	222	00:02:01.158000	No Label	984	2354.7
111229 ASER GCaMP 50mM 50-25 #9_1 12	223	00:02:01.691000	No Label	984	2362.69
111229 ASER GCaMP 50mM 50-25 #9_1 12	224	00:02:02.239000	No Label	984	2356.01
111229 ASER GCaMP 50mM 50-25 #9_1 12	225	00:02:02.789000	No Label	984	2356.65
111229 ASER GCaMP 50mM 50-25 #9_1 12	226	00:02:03.326000	No Label	984	2361.76
111229 ASER GCaMP 50mM 50-25 #9_1 12	227	00:02:03.877000	No Label	984	2365.21
111229 ASER GCaMP 50mM 50-25 #9_1 12	228	00:02:04.419000	No Label	984	2351.24
111229 ASER GCaMP 50mM 50-25 #9_1 12	229	00:02:04.970000	No Label	984	2372.47
111229 ASER GCaMP 50mM 50-25 #9_1 12	230	00:02:05.518000	No Label	984	2361.49
111229 ASER GCaMP 50mM 50-25 #9_1 12	231	00:02:06.065000	No Label	984	2362.79
111229 ASER GCaMP 50mM 50-25 #9_1 12	232	00:02:06.614000	No Label	984	2382.38
111229 ASER GCaMP 50mM 50-25 #9_1 12	233	00:02:07.150000	No Label	984	2373.61
111229 ASER GCaMP 50mM 50-25 #9_1 12	234	00:02:07.695000	No Label	984	2359.28
111229 ASER GCaMP 50mM 50-25 #9_1 12	235	00:02:08.263000	No Label	984	2377.61
111229 ASER GCaMP 50mM 50-25 #9_1 12	236	00:02:08.789000	No Label	984	2369.73
111229 ASER GCaMP 50mM 50-25 #9_1 12	237	00:02:09.338000	No Label	984	2381.43
111229 ASER GCaMP 50mM 50-25 #9_1 12	238	00:02:09.890000	No Label	984	2372.4
111229 ASER GCaMP 50mM 50-25 #9_1 12	239	00:02:10.438000	No Label	984	2392.69
111229 ASER GCaMP 50mM 50-25 #9_1 12	240	00:02:10.980000	No Label	984	2381.49
111229 ASER GCaMP 50mM 50-25 #9_1 12	241	00:02:11.524000	No Label	984	2383.07
