# Supplementary material for: Molecular encoding and synaptic decoding of context during salt chemotaxis in C. elegans
Source: Nat Commun. 2022 May 27;13:2928. doi: 10.1038/s41467-022-30279-7 (PMC9142520; doi:10.1038/s41467-022-30279-7)
Supplement: Supplementary file 7 — Source Data [file 41467_2022_30279_MOESM7_ESM.zip › Source Data/Imaging/Fig.1/GCaMP2_nj3/120106 ASER GCaMP 50mM 50-25 #10_1 12.xlsx]

## Sheet: Sheet1
Image Name	Image Plane	Avgerage Intensity
120106 ASER GCaMP 50mM 50-25 #10_1 12	1	2618.11	407.567	0.96638
120106 ASER GCaMP 50mM 50-25 #10_1 12	2	2620.88	414.367	0.982504
120106 ASER GCaMP 50mM 50-25 #10_1 12	3	2614.09	416.484	0.987523
120106 ASER GCaMP 50mM 50-25 #10_1 12	4	2621.54	405.534	0.96156
120106 ASER GCaMP 50mM 50-25 #10_1 12	5	2628.94	413.788	0.98113
120106 ASER GCaMP 50mM 50-25 #10_1 12	6	2625.46	405.098	0.960527
120106 ASER GCaMP 50mM 50-25 #10_1 12	7	2621.41	417.393	0.989678
120106 ASER GCaMP 50mM 50-25 #10_1 12	8	2624.73	418.511	0.99233
120106 ASER GCaMP 50mM 50-25 #10_1 12	9	2629.09	409.486	0.970931	421.746
120106 ASER GCaMP 50mM 50-25 #10_1 12	10	2622.01	408.505	0.968604
120106 ASER GCaMP 50mM 50-25 #10_1 12	11	2623.93	416.971	0.988679
120106 ASER GCaMP 50mM 50-25 #10_1 12	12	2619.89	410.027	0.972212
120106 ASER GCaMP 50mM 50-25 #10_1 12	13	2624.86	402.419	0.954175
120106 ASER GCaMP 50mM 50-25 #10_1 12	14	2632.19	412.398	0.977836
120106 ASER GCaMP 50mM 50-25 #10_1 12	15	2631.89	417.257	0.989355
120106 ASER GCaMP 50mM 50-25 #10_1 12	16	2650.95	450.505	1.06819
120106 ASER GCaMP 50mM 50-25 #10_1 12	17	2642.89	430.294	1.02027
120106 ASER GCaMP 50mM 50-25 #10_1 12	18	2638.6	425.546	1.00901
120106 ASER GCaMP 50mM 50-25 #10_1 12	19	2643.03	433.39	1.02761
120106 ASER GCaMP 50mM 50-25 #10_1 12	20	2633.78	419.556	0.994807
120106 ASER GCaMP 50mM 50-25 #10_1 12	21	2639.09	431.843	1.02394
120106 ASER GCaMP 50mM 50-25 #10_1 12	22	2647.46	433.372	1.02757
120106 ASER GCaMP 50mM 50-25 #10_1 12	23	2646.37	431.819	1.02388
120106 ASER GCaMP 50mM 50-25 #10_1 12	24	2634.11	424.533	1.00661
120106 ASER GCaMP 50mM 50-25 #10_1 12	25	2634.43	416.457	0.98746
120106 ASER GCaMP 50mM 50-25 #10_1 12	26	2636.76	420.428	0.996876
120106 ASER GCaMP 50mM 50-25 #10_1 12	27	2630.33	418.978	0.993437
120106 ASER GCaMP 50mM 50-25 #10_1 12	28	2623.36	421.135	0.998551
120106 ASER GCaMP 50mM 50-25 #10_1 12	29	2639.67	423.303	1.00369
120106 ASER GCaMP 50mM 50-25 #10_1 12	30	2633.93	416.106	0.986628
120106 ASER GCaMP 50mM 50-25 #10_1 12	31	2631.13	424.921	1.00753
120106 ASER GCaMP 50mM 50-25 #10_1 12	32	2634.53	434.84	1.03105
120106 ASER GCaMP 50mM 50-25 #10_1 12	33	2644.76	427.572	1.01381
120106 ASER GCaMP 50mM 50-25 #10_1 12	34	2646.51	427.525	1.0137
120106 ASER GCaMP 50mM 50-25 #10_1 12	35	2632.84	412.351	0.977724
120106 ASER GCaMP 50mM 50-25 #10_1 12	36	2631.16	414.094	0.981857
120106 ASER GCaMP 50mM 50-25 #10_1 12	37	2629.17	411.606	0.975957
120106 ASER GCaMP 50mM 50-25 #10_1 12	38	2637.86	419.063	0.993638
120106 ASER GCaMP 50mM 50-25 #10_1 12	39	2640.6	434.293	1.02975
120106 ASER GCaMP 50mM 50-25 #10_1 12	40	2629.64	408.119	0.967689
120106 ASER GCaMP 50mM 50-25 #10_1 12	41	2646.35	437.399	1.03711
120106 ASER GCaMP 50mM 50-25 #10_1 12	42	2640.16	422.773	1.00244
120106 ASER GCaMP 50mM 50-25 #10_1 12	43	2648.96	432.664	1.02589
120106 ASER GCaMP 50mM 50-25 #10_1 12	44	2643.04	432.083	1.02451
120106 ASER GCaMP 50mM 50-25 #10_1 12	45	2637.25	423.137	1.0033
120106 ASER GCaMP 50mM 50-25 #10_1 12	46	2635.96	424.795	1.00723
120106 ASER GCaMP 50mM 50-25 #10_1 12	47	2652.41	428.161	1.01521
120106 ASER GCaMP 50mM 50-25 #10_1 12	48	2645.04	438.076	1.03872
120106 ASER GCaMP 50mM 50-25 #10_1 12	49	2637.18	414.398	0.982577
120106 ASER GCaMP 50mM 50-25 #10_1 12	50	2629.48	422.242	1.00118
120106 ASER GCaMP 50mM 50-25 #10_1 12	51	2643.01	428.221	1.01535
120106 ASER GCaMP 50mM 50-25 #10_1 12	52	2631.91	418.006	0.991133
120106 ASER GCaMP 50mM 50-25 #10_1 12	53	2648.19	424.658	1.0069
120106 ASER GCaMP 50mM 50-25 #10_1 12	54	2651.93	436.06	1.03394
120106 ASER GCaMP 50mM 50-25 #10_1 12	55	2654.62	428.05	1.01495
120106 ASER GCaMP 50mM 50-25 #10_1 12	56	2661.22	430.553	1.02088
120106 ASER GCaMP 50mM 50-25 #10_1 12	57	2659.5	447.456	1.06096
120106 ASER GCaMP 50mM 50-25 #10_1 12	58	2664.77	447.916	1.06205
120106 ASER GCaMP 50mM 50-25 #10_1 12	59	2659.93	439.982	1.04324
120106 ASER GCaMP 50mM 50-25 #10_1 12	60	2662.4	440.874	1.04535
120106 ASER GCaMP 50mM 50-25 #10_1 12	61	2675.25	463.075	1.098
120106 ASER GCaMP 50mM 50-25 #10_1 12	62	2673.7	454.418	1.07747
120106 ASER GCaMP 50mM 50-25 #10_1 12	63	2674.6	455.852	1.08087
120106 ASER GCaMP 50mM 50-25 #10_1 12	64	2672.47	449.513	1.06584
120106 ASER GCaMP 50mM 50-25 #10_1 12	65	2653.43	436.064	1.03395
120106 ASER GCaMP 50mM 50-25 #10_1 12	66	2657.49	427.903	1.0146
120106 ASER GCaMP 50mM 50-25 #10_1 12	67	2664.45	441.332	1.04644
120106 ASER GCaMP 50mM 50-25 #10_1 12	68	2640.25	431.607	1.02338
120106 ASER GCaMP 50mM 50-25 #10_1 12	69	2648.94	433.621	1.02816
120106 ASER GCaMP 50mM 50-25 #10_1 12	70	2660.91	451.795	1.07125
120106 ASER GCaMP 50mM 50-25 #10_1 12	71	2650.8	429.123	1.01749
120106 ASER GCaMP 50mM 50-25 #10_1 12	72	2638.32	416.388	0.987295
120106 ASER GCaMP 50mM 50-25 #10_1 12	73	2630.23	409.794	0.971661
120106 ASER GCaMP 50mM 50-25 #10_1 12	74	2641.03	429.406	1.01816
120106 ASER GCaMP 50mM 50-25 #10_1 12	75	2632.34	422.514	1.00182
120106 ASER GCaMP 50mM 50-25 #10_1 12	76	2639.12	432.266	1.02494
120106 ASER GCaMP 50mM 50-25 #10_1 12	77	2638.62	413.117	0.979541
120106 ASER GCaMP 50mM 50-25 #10_1 12	78	2646.7	425.136	1.00804
120106 ASER GCaMP 50mM 50-25 #10_1 12	79	2640.52	418.149	0.991472
120106 ASER GCaMP 50mM 50-25 #10_1 12	80	2632.46	429.244	1.01778
120106 ASER GCaMP 50mM 50-25 #10_1 12	81	2632.75	410.97	0.97445
120106 ASER GCaMP 50mM 50-25 #10_1 12	82	2637.58	408.575	0.96877
120106 ASER GCaMP 50mM 50-25 #10_1 12	83	2627.72	415.268	0.984641
120106 ASER GCaMP 50mM 50-25 #10_1 12	84	2638	422.987	1.00294
120106 ASER GCaMP 50mM 50-25 #10_1 12	85	2651.92	427.167	1.01285
120106 ASER GCaMP 50mM 50-25 #10_1 12	86	2635.44	420.542	0.997146
120106 ASER GCaMP 50mM 50-25 #10_1 12	87	2635.77	422.058	1.00074
120106 ASER GCaMP 50mM 50-25 #10_1 12	88	2629.46	419.171	0.993894
120106 ASER GCaMP 50mM 50-25 #10_1 12	89	2632.19	414.791	0.983509
120106 ASER GCaMP 50mM 50-25 #10_1 12	90	2631.83	414.093	0.981855
120106 ASER GCaMP 50mM 50-25 #10_1 12	91	2632.39	431.439	1.02298
120106 ASER GCaMP 50mM 50-25 #10_1 12	92	2651.77	441.414	1.04664
120106 ASER GCaMP 50mM 50-25 #10_1 12	93	2645.73	429.451	1.01827
120106 ASER GCaMP 50mM 50-25 #10_1 12	94	2646.87	429.897	1.01933
120106 ASER GCaMP 50mM 50-25 #10_1 12	95	2639.77	426.358	1.01094
120106 ASER GCaMP 50mM 50-25 #10_1 12	96	2649.98	433.198	1.02715
120106 ASER GCaMP 50mM 50-25 #10_1 12	97	2642.59	433.365	1.02755
120106 ASER GCaMP 50mM 50-25 #10_1 12	98	2637.39	417.187	0.989192
120106 ASER GCaMP 50mM 50-25 #10_1 12	99	2624.57	424.576	1.00671
120106 ASER GCaMP 50mM 50-25 #10_1 12	100	2635.07	427.839	1.01445
120106 ASER GCaMP 50mM 50-25 #10_1 12	101	2644.14	446.542	1.05879
120106 ASER GCaMP 50mM 50-25 #10_1 12	102	3061.67	853.115	2.02282
120106 ASER GCaMP 50mM 50-25 #10_1 12	103	3306.03	1095.55	2.59765
120106 ASER GCaMP 50mM 50-25 #10_1 12	104	3362.14	1147.87	2.7217
120106 ASER GCaMP 50mM 50-25 #10_1 12	105	3391.33	1169.6	2.77324
120106 ASER GCaMP 50mM 50-25 #10_1 12	106	3402.78	1201.5	2.84888
120106 ASER GCaMP 50mM 50-25 #10_1 12	107	3352.69	1145.81	2.71681
120106 ASER GCaMP 50mM 50-25 #10_1 12	108	3323.95	1113.72	2.64075
120106 ASER GCaMP 50mM 50-25 #10_1 12	109	3351.8	1146	2.71727
120106 ASER GCaMP 50mM 50-25 #10_1 12	110	3344.38	1139.29	2.70136
120106 ASER GCaMP 50mM 50-25 #10_1 12	111	3315.08	1106.27	2.62307
120106 ASER GCaMP 50mM 50-25 #10_1 12	112	3298.84	1077.75	2.55544
120106 ASER GCaMP 50mM 50-25 #10_1 12	113	3281.58	1082.03	2.5656
120106 ASER GCaMP 50mM 50-25 #10_1 12	114	3251.05	1042.41	2.47166
120106 ASER GCaMP 50mM 50-25 #10_1 12	115	3244.08	1019.29	2.41684
120106 ASER GCaMP 50mM 50-25 #10_1 12	116	3214.35	1004.64	2.3821
120106 ASER GCaMP 50mM 50-25 #10_1 12	117	3203.94	983.554	2.3321
120106 ASER GCaMP 50mM 50-25 #10_1 12	118	3193.65	966.06	2.29062
120106 ASER GCaMP 50mM 50-25 #10_1 12	119	3186.85	961.466	2.27973
120106 ASER GCaMP 50mM 50-25 #10_1 12	120	3171.25	961.309	2.27935
120106 ASER GCaMP 50mM 50-25 #10_1 12	121	3161.6	954.452	2.2631
120106 ASER GCaMP 50mM 50-25 #10_1 12	122	3167.09	951.735	2.25666
120106 ASER GCaMP 50mM 50-25 #10_1 12	123	3165.71	950.736	2.25429
120106 ASER GCaMP 50mM 50-25 #10_1 12	124	3185.95	971.652	2.30388
120106 ASER GCaMP 50mM 50-25 #10_1 12	125	3162.95	938.93	2.22629
120106 ASER GCaMP 50mM 50-25 #10_1 12	126	3143.94	923.54	2.1898
120106 ASER GCaMP 50mM 50-25 #10_1 12	127	3146.4	912.991	2.16479
120106 ASER GCaMP 50mM 50-25 #10_1 12	128	3126.51	911.246	2.16065
120106 ASER GCaMP 50mM 50-25 #10_1 12	129	3105.8	902.747	2.1405
120106 ASER GCaMP 50mM 50-25 #10_1 12	130	3124.34	927.726	2.19973
120106 ASER GCaMP 50mM 50-25 #10_1 12	131	3087.95	885.988	2.10076
120106 ASER GCaMP 50mM 50-25 #10_1 12	132	3086.22	886.413	2.10177
120106 ASER GCaMP 50mM 50-25 #10_1 12	133	3116.46	917.377	2.17519
120106 ASER GCaMP 50mM 50-25 #10_1 12	134	3129.8	935.656	2.21853
120106 ASER GCaMP 50mM 50-25 #10_1 12	135	3092.11	901.277	2.13701
120106 ASER GCaMP 50mM 50-25 #10_1 12	136	3074.66	876.187	2.07752
120106 ASER GCaMP 50mM 50-25 #10_1 12	137	3068.75	884.485	2.0972
120106 ASER GCaMP 50mM 50-25 #10_1 12	138	3033.48	846.037	2.00604
120106 ASER GCaMP 50mM 50-25 #10_1 12	139	3043.84	856.411	2.03063
120106 ASER GCaMP 50mM 50-25 #10_1 12	140	3048.72	859.838	2.03876
120106 ASER GCaMP 50mM 50-25 #10_1 12	141	3031.88	855.679	2.0289
120106 ASER GCaMP 50mM 50-25 #10_1 12	142	3031.65	857.543	2.03332
120106 ASER GCaMP 50mM 50-25 #10_1 12	143	3003.83	830.92	1.97019
120106 ASER GCaMP 50mM 50-25 #10_1 12	144	3019.16	825.318	1.95691
120106 ASER GCaMP 50mM 50-25 #10_1 12	145	3010	816.601	1.93624
120106 ASER GCaMP 50mM 50-25 #10_1 12	146	2968.26	790.386	1.87408
120106 ASER GCaMP 50mM 50-25 #10_1 12	147	2940.17	772.708	1.83216
120106 ASER GCaMP 50mM 50-25 #10_1 12	148	2958.34	787.964	1.86834
120106 ASER GCaMP 50mM 50-25 #10_1 12	149	2933.26	769.943	1.82561
120106 ASER GCaMP 50mM 50-25 #10_1 12	150	2918.28	754.201	1.78828
120106 ASER GCaMP 50mM 50-25 #10_1 12	151	2898.69	728.76	1.72796
120106 ASER GCaMP 50mM 50-25 #10_1 12	152	2899.27	739.407	1.75321
120106 ASER GCaMP 50mM 50-25 #10_1 12	153	2887.7	725.019	1.71909
120106 ASER GCaMP 50mM 50-25 #10_1 12	154	2939.96	772.273	1.83113
120106 ASER GCaMP 50mM 50-25 #10_1 12	155	2925.96	751.371	1.78157
120106 ASER GCaMP 50mM 50-25 #10_1 12	156	2965.63	764.593	1.81292
120106 ASER GCaMP 50mM 50-25 #10_1 12	157	2973.15	780.602	1.85088
120106 ASER GCaMP 50mM 50-25 #10_1 12	158	2946.62	751.194	1.78115
120106 ASER GCaMP 50mM 50-25 #10_1 12	159	2932.79	755.561	1.79151
120106 ASER GCaMP 50mM 50-25 #10_1 12	160	2915.09	729.516	1.72975
120106 ASER GCaMP 50mM 50-25 #10_1 12	161	2926.19	733.065	1.73817
120106 ASER GCaMP 50mM 50-25 #10_1 12	162	2900.88	708.267	1.67937
120106 ASER GCaMP 50mM 50-25 #10_1 12	163	2907.38	734.77	1.74221
120106 ASER GCaMP 50mM 50-25 #10_1 12	164	2886.87	734.7	1.74204
120106 ASER GCaMP 50mM 50-25 #10_1 12	165	2863.71	710.501	1.68467
120106 ASER GCaMP 50mM 50-25 #10_1 12	166	2836.71	672.421	1.59438
120106 ASER GCaMP 50mM 50-25 #10_1 12	167	2835.09	686.079	1.62676
120106 ASER GCaMP 50mM 50-25 #10_1 12	168	2841.54	689.822	1.63563
120106 ASER GCaMP 50mM 50-25 #10_1 12	169	2836.66	674.773	1.59995
120106 ASER GCaMP 50mM 50-25 #10_1 12	170	2829.41	667.365	1.58239
120106 ASER GCaMP 50mM 50-25 #10_1 12	171	2831.22	662.189	1.57011
120106 ASER GCaMP 50mM 50-25 #10_1 12	172	2845.04	669.934	1.58848
120106 ASER GCaMP 50mM 50-25 #10_1 12	173	2873.69	697.574	1.65402
120106 ASER GCaMP 50mM 50-25 #10_1 12	174	2881.96	698.173	1.65543
120106 ASER GCaMP 50mM 50-25 #10_1 12	175	2885.49	677.651	1.60678
120106 ASER GCaMP 50mM 50-25 #10_1 12	176	2891.36	693.351	1.644
120106 ASER GCaMP 50mM 50-25 #10_1 12	177	2855.15	645.256	1.52996
120106 ASER GCaMP 50mM 50-25 #10_1 12	178	2841.6	642.239	1.52281
120106 ASER GCaMP 50mM 50-25 #10_1 12	179	2842.14	649.628	1.54033
120106 ASER GCaMP 50mM 50-25 #10_1 12	180	2849.04	665.542	1.57806
120106 ASER GCaMP 50mM 50-25 #10_1 12	181	2829.78	646.437	1.53276
120106 ASER GCaMP 50mM 50-25 #10_1 12	182	2846.04	681.431	1.61574
120106 ASER GCaMP 50mM 50-25 #10_1 12	183	2858.76	682.811	1.61901
120106 ASER GCaMP 50mM 50-25 #10_1 12	184	2857.5	670.501	1.58982
120106 ASER GCaMP 50mM 50-25 #10_1 12	185	2913.67	719.229	1.70536
120106 ASER GCaMP 50mM 50-25 #10_1 12	186	2887.87	696.503	1.65148
120106 ASER GCaMP 50mM 50-25 #10_1 12	187	2859.31	659.618	1.56402
120106 ASER GCaMP 50mM 50-25 #10_1 12	188	2857.61	641.92	1.52205
120106 ASER GCaMP 50mM 50-25 #10_1 12	189	2867.82	661.709	1.56898
120106 ASER GCaMP 50mM 50-25 #10_1 12	190	2833.49	624.336	1.48036
120106 ASER GCaMP 50mM 50-25 #10_1 12	191	2818.76	606.272	1.43753
120106 ASER GCaMP 50mM 50-25 #10_1 12	192	2840.46	635.567	1.50699
120106 ASER GCaMP 50mM 50-25 #10_1 12	193	2861.88	653.817	1.55026
120106 ASER GCaMP 50mM 50-25 #10_1 12	194	2854.4	650.716	1.54291
120106 ASER GCaMP 50mM 50-25 #10_1 12	195	2828.89	622.685	1.47645
120106 ASER GCaMP 50mM 50-25 #10_1 12	196	2812.41	602.794	1.42928
120106 ASER GCaMP 50mM 50-25 #10_1 12	197	2797.66	585.812	1.38902
120106 ASER GCaMP 50mM 50-25 #10_1 12	198	2781.55	566.271	1.34268
120106 ASER GCaMP 50mM 50-25 #10_1 12	199	2761.11	547.418	1.29798
120106 ASER GCaMP 50mM 50-25 #10_1 12	200	2779.83	572.165	1.35666
120106 ASER GCaMP 50mM 50-25 #10_1 12	201	2747.55	538.259	1.27626
120106 ASER GCaMP 50mM 50-25 #10_1 12	202	2683.79	474.965	1.12619
120106 ASER GCaMP 50mM 50-25 #10_1 12	203	2629.82	415.663	0.985576
120106 ASER GCaMP 50mM 50-25 #10_1 12	204	2594.97	382.099	0.905993
120106 ASER GCaMP 50mM 50-25 #10_1 12	205	2605.99	389.214	0.922863
120106 ASER GCaMP 50mM 50-25 #10_1 12	206	2595.7	383.8	0.910026
120106 ASER GCaMP 50mM 50-25 #10_1 12	207	2594.31	369.589	0.87633
120106 ASER GCaMP 50mM 50-25 #10_1 12	208	2595.07	382.206	0.906247
120106 ASER GCaMP 50mM 50-25 #10_1 12	209	2597.86	382.282	0.906426
120106 ASER GCaMP 50mM 50-25 #10_1 12	210	2598.42	381.496	0.904563
120106 ASER GCaMP 50mM 50-25 #10_1 12	211	2604.09	392.175	0.929885
120106 ASER GCaMP 50mM 50-25 #10_1 12	212	2606.5	383.298	0.908836
120106 ASER GCaMP 50mM 50-25 #10_1 12	213	2610.81	381.957	0.905657
120106 ASER GCaMP 50mM 50-25 #10_1 12	214	2619.4	394.157	0.934583
120106 ASER GCaMP 50mM 50-25 #10_1 12	215	2617.83	393.209	0.932337
120106 ASER GCaMP 50mM 50-25 #10_1 12	216	2623.81	404.161	0.958304
120106 ASER GCaMP 50mM 50-25 #10_1 12	217	2625.29	398.55	0.945
120106 ASER GCaMP 50mM 50-25 #10_1 12	218	2628.52	408.091	0.967623
120106 ASER GCaMP 50mM 50-25 #10_1 12	219	2618.08	391.455	0.928178
120106 ASER GCaMP 50mM 50-25 #10_1 12	220	2625.26	392.247	0.930054
120106 ASER GCaMP 50mM 50-25 #10_1 12	221	2630.94	404.917	0.960096
120106 ASER GCaMP 50mM 50-25 #10_1 12	222	2633.44	408.915	0.969576
120106 ASER GCaMP 50mM 50-25 #10_1 12	223	2637.31	388.724	0.921702
120106 ASER GCaMP 50mM 50-25 #10_1 12	224	2636.59	410.139	0.972478
120106 ASER GCaMP 50mM 50-25 #10_1 12	225	2637.65	401.402	0.951763
120106 ASER GCaMP 50mM 50-25 #10_1 12	226	2649.06	423.368	1.00385
120106 ASER GCaMP 50mM 50-25 #10_1 12	227	2655.65	445.154	1.0555
120106 ASER GCaMP 50mM 50-25 #10_1 12	228	2655.09	436.399	1.03474
120106 ASER GCaMP 50mM 50-25 #10_1 12	229	2653.39	435.278	1.03209
120106 ASER GCaMP 50mM 50-25 #10_1 12	230	2648.67	437.82	1.03811
120106 ASER GCaMP 50mM 50-25 #10_1 12	231	2654.53	445.868	1.05719
120106 ASER GCaMP 50mM 50-25 #10_1 12	232	2653.66	439.248	1.0415
120106 ASER GCaMP 50mM 50-25 #10_1 12	233	2661.15	442.648	1.04956
120106 ASER GCaMP 50mM 50-25 #10_1 12	234	2662.82	448.357	1.0631
120106 ASER GCaMP 50mM 50-25 #10_1 12	235	2655.56	435.156	1.0318
120106 ASER GCaMP 50mM 50-25 #10_1 12	236	2663.95	456.341	1.08203
120106 ASER GCaMP 50mM 50-25 #10_1 12	237	2662.37	439.918	1.04309
120106 ASER GCaMP 50mM 50-25 #10_1 12	238	2661.71	440.633	1.04478
120106 ASER GCaMP 50mM 50-25 #10_1 12	239	2669.58	440.721	1.04499
120106 ASER GCaMP 50mM 50-25 #10_1 12	240	2676.62	459.556	1.08965
120106 ASER GCaMP 50mM 50-25 #10_1 12	241	2665.77	452.105	1.07199
Image Name	Image Plane	Elapsed Time	Stage Label	Area	Average Intensity
120106 ASER GCaMP 50mM 50-25 #10_1 12	1	00:00:00	No Label	875	2210.54
120106 ASER GCaMP 50mM 50-25 #10_1 12	2	00:00:00.459000	No Label	875	2206.51
120106 ASER GCaMP 50mM 50-25 #10_1 12	3	00:00:01.008000	No Label	875	2197.6
120106 ASER GCaMP 50mM 50-25 #10_1 12	4	00:00:01.547000	No Label	875	2216.01
120106 ASER GCaMP 50mM 50-25 #10_1 12	5	00:00:02.080000	No Label	875	2215.16
120106 ASER GCaMP 50mM 50-25 #10_1 12	6	00:00:02.625000	No Label	875	2220.36
120106 ASER GCaMP 50mM 50-25 #10_1 12	7	00:00:03.178000	No Label	875	2204.02
120106 ASER GCaMP 50mM 50-25 #10_1 12	8	00:00:03.719000	No Label	875	2206.22
120106 ASER GCaMP 50mM 50-25 #10_1 12	9	00:00:04.275000	No Label	875	2219.6
120106 ASER GCaMP 50mM 50-25 #10_1 12	10	00:00:04.811000	No Label	875	2213.5
120106 ASER GCaMP 50mM 50-25 #10_1 12	11	00:00:05.367000	No Label	875	2206.96
120106 ASER GCaMP 50mM 50-25 #10_1 12	12	00:00:05.904000	No Label	875	2209.86
120106 ASER GCaMP 50mM 50-25 #10_1 12	13	00:00:06.451000	No Label	875	2222.44
120106 ASER GCaMP 50mM 50-25 #10_1 12	14	00:00:06.999000	No Label	875	2219.8
120106 ASER GCaMP 50mM 50-25 #10_1 12	15	00:00:07.547000	No Label	875	2214.63
120106 ASER GCaMP 50mM 50-25 #10_1 12	16	00:00:08.086000	No Label	875	2200.45
120106 ASER GCaMP 50mM 50-25 #10_1 12	17	00:00:08.639000	No Label	875	2212.6
120106 ASER GCaMP 50mM 50-25 #10_1 12	18	00:00:09.180000	No Label	875	2213.05
120106 ASER GCaMP 50mM 50-25 #10_1 12	19	00:00:09.722000	No Label	875	2209.64
120106 ASER GCaMP 50mM 50-25 #10_1 12	20	00:00:10.276000	No Label	875	2214.23
120106 ASER GCaMP 50mM 50-25 #10_1 12	21	00:00:10.823000	No Label	875	2207.25
120106 ASER GCaMP 50mM 50-25 #10_1 12	22	00:00:11.361000	No Label	875	2214.08
120106 ASER GCaMP 50mM 50-25 #10_1 12	23	00:00:11.910000	No Label	875	2214.56
120106 ASER GCaMP 50mM 50-25 #10_1 12	24	00:00:12.458000	No Label	875	2209.58
120106 ASER GCaMP 50mM 50-25 #10_1 12	25	00:00:13.009000	No Label	875	2217.97
120106 ASER GCaMP 50mM 50-25 #10_1 12	26	00:00:13.549000	No Label	875	2216.34
120106 ASER GCaMP 50mM 50-25 #10_1 12	27	00:00:14.092000	No Label	875	2211.36
120106 ASER GCaMP 50mM 50-25 #10_1 12	28	00:00:14.639000	No Label	875	2202.22
120106 ASER GCaMP 50mM 50-25 #10_1 12	29	00:00:15.191000	No Label	875	2216.36
120106 ASER GCaMP 50mM 50-25 #10_1 12	30	00:00:15.737000	No Label	875	2217.83
120106 ASER GCaMP 50mM 50-25 #10_1 12	31	00:00:16.273000	No Label	875	2206.21
120106 ASER GCaMP 50mM 50-25 #10_1 12	32	00:00:16.832000	No Label	875	2199.69
120106 ASER GCaMP 50mM 50-25 #10_1 12	33	00:00:17.370000	No Label	875	2217.19
120106 ASER GCaMP 50mM 50-25 #10_1 12	34	00:00:17.917000	No Label	875	2218.99
120106 ASER GCaMP 50mM 50-25 #10_1 12	35	00:00:18.454000	No Label	875	2220.49
120106 ASER GCaMP 50mM 50-25 #10_1 12	36	00:00:19.016000	No Label	875	2217.07
120106 ASER GCaMP 50mM 50-25 #10_1 12	37	00:00:19.561000	No Label	875	2217.57
120106 ASER GCaMP 50mM 50-25 #10_1 12	38	00:00:20.105000	No Label	875	2218.8
120106 ASER GCaMP 50mM 50-25 #10_1 12	39	00:00:20.645000	No Label	875	2206.31
120106 ASER GCaMP 50mM 50-25 #10_1 12	40	00:00:21.196000	No Label	875	2221.52
120106 ASER GCaMP 50mM 50-25 #10_1 12	41	00:00:21.734000	No Label	875	2208.95
120106 ASER GCaMP 50mM 50-25 #10_1 12	42	00:00:22.282000	No Label	875	2217.39
120106 ASER GCaMP 50mM 50-25 #10_1 12	43	00:00:22.833000	No Label	875	2216.3
120106 ASER GCaMP 50mM 50-25 #10_1 12	44	00:00:23.381000	No Label	875	2210.96
120106 ASER GCaMP 50mM 50-25 #10_1 12	45	00:00:23.949000	No Label	875	2214.12
120106 ASER GCaMP 50mM 50-25 #10_1 12	46	00:00:24.438000	No Label	875	2211.17
120106 ASER GCaMP 50mM 50-25 #10_1 12	47	00:00:25.018000	No Label	875	2224.25
120106 ASER GCaMP 50mM 50-25 #10_1 12	48	00:00:25.567000	No Label	875	2206.97
120106 ASER GCaMP 50mM 50-25 #10_1 12	49	00:00:26.109000	No Label	875	2222.79
120106 ASER GCaMP 50mM 50-25 #10_1 12	50	00:00:26.657000	No Label	875	2207.24
120106 ASER GCaMP 50mM 50-25 #10_1 12	51	00:00:27.196000	No Label	875	2214.79
120106 ASER GCaMP 50mM 50-25 #10_1 12	52	00:00:27.745000	No Label	875	2213.91
120106 ASER GCaMP 50mM 50-25 #10_1 12	53	00:00:28.310000	No Label	875	2223.54
120106 ASER GCaMP 50mM 50-25 #10_1 12	54	00:00:28.842000	No Label	875	2215.87
120106 ASER GCaMP 50mM 50-25 #10_1 12	55	00:00:29.383000	No Label	875	2226.57
120106 ASER GCaMP 50mM 50-25 #10_1 12	56	00:00:29.929000	No Label	875	2230.67
120106 ASER GCaMP 50mM 50-25 #10_1 12	57	00:00:30.479000	No Label	875	2212.05
120106 ASER GCaMP 50mM 50-25 #10_1 12	58	00:00:31.038000	No Label	875	2216.85
120106 ASER GCaMP 50mM 50-25 #10_1 12	59	00:00:31.571000	No Label	875	2219.95
120106 ASER GCaMP 50mM 50-25 #10_1 12	60	00:00:32.118000	No Label	875	2221.53
120106 ASER GCaMP 50mM 50-25 #10_1 12	61	00:00:32.658000	No Label	875	2212.17
120106 ASER GCaMP 50mM 50-25 #10_1 12	62	00:00:33.207000	No Label	875	2219.28
120106 ASER GCaMP 50mM 50-25 #10_1 12	63	00:00:33.753000	No Label	875	2218.74
120106 ASER GCaMP 50mM 50-25 #10_1 12	64	00:00:34.307000	No Label	875	2222.96
120106 ASER GCaMP 50mM 50-25 #10_1 12	65	00:00:34.847000	No Label	875	2217.37
120106 ASER GCaMP 50mM 50-25 #10_1 12	66	00:00:35.392000	No Label	875	2229.59
120106 ASER GCaMP 50mM 50-25 #10_1 12	67	00:00:35.937000	No Label	875	2223.11
120106 ASER GCaMP 50mM 50-25 #10_1 12	68	00:00:36.477000	No Label	875	2208.65
120106 ASER GCaMP 50mM 50-25 #10_1 12	69	00:00:37.045000	No Label	875	2215.32
120106 ASER GCaMP 50mM 50-25 #10_1 12	70	00:00:37.578000	No Label	875	2209.12
120106 ASER GCaMP 50mM 50-25 #10_1 12	71	00:00:38.123000	No Label	875	2221.68
120106 ASER GCaMP 50mM 50-25 #10_1 12	72	00:00:38.660000	No Label	875	2221.94
120106 ASER GCaMP 50mM 50-25 #10_1 12	73	00:00:39.209000	No Label	875	2220.43
120106 ASER GCaMP 50mM 50-25 #10_1 12	74	00:00:39.756000	No Label	875	2211.62
120106 ASER GCaMP 50mM 50-25 #10_1 12	75	00:00:40.307000	No Label	875	2209.83
120106 ASER GCaMP 50mM 50-25 #10_1 12	76	00:00:40.843000	No Label	875	2206.85
120106 ASER GCaMP 50mM 50-25 #10_1 12	77	00:00:41.402000	No Label	875	2225.5
120106 ASER GCaMP 50mM 50-25 #10_1 12	78	00:00:41.943000	No Label	875	2221.56
120106 ASER GCaMP 50mM 50-25 #10_1 12	79	00:00:42.487000	No Label	875	2222.37
120106 ASER GCaMP 50mM 50-25 #10_1 12	80	00:00:43.039000	No Label	875	2203.22
120106 ASER GCaMP 50mM 50-25 #10_1 12	81	00:00:43.583000	No Label	875	2221.78
120106 ASER GCaMP 50mM 50-25 #10_1 12	82	00:00:44.132000	No Label	875	2229
120106 ASER GCaMP 50mM 50-25 #10_1 12	83	00:00:44.678000	No Label	875	2212.45
120106 ASER GCaMP 50mM 50-25 #10_1 12	84	00:00:45.216000	No Label	875	2215.01
120106 ASER GCaMP 50mM 50-25 #10_1 12	85	00:00:45.785000	No Label	875	2224.76
120106 ASER GCaMP 50mM 50-25 #10_1 12	86	00:00:46.317000	No Label	875	2214.89
120106 ASER GCaMP 50mM 50-25 #10_1 12	87	00:00:46.851000	No Label	875	2213.71
120106 ASER GCaMP 50mM 50-25 #10_1 12	88	00:00:47.407000	No Label	875	2210.29
120106 ASER GCaMP 50mM 50-25 #10_1 12	89	00:00:47.945000	No Label	875	2217.4
120106 ASER GCaMP 50mM 50-25 #10_1 12	90	00:00:48.500000	No Label	875	2217.74
120106 ASER GCaMP 50mM 50-25 #10_1 12	91	00:00:49.048000	No Label	875	2200.96
120106 ASER GCaMP 50mM 50-25 #10_1 12	92	00:00:49.590000	No Label	875	2210.36
120106 ASER GCaMP 50mM 50-25 #10_1 12	93	00:00:50.127000	No Label	875	2216.28
120106 ASER GCaMP 50mM 50-25 #10_1 12	94	00:00:50.676000	No Label	875	2216.97
120106 ASER GCaMP 50mM 50-25 #10_1 12	95	00:00:51.217000	No Label	875	2213.41
120106 ASER GCaMP 50mM 50-25 #10_1 12	96	00:00:51.777000	No Label	875	2216.78
120106 ASER GCaMP 50mM 50-25 #10_1 12	97	00:00:52.321000	No Label	875	2209.22
120106 ASER GCaMP 50mM 50-25 #10_1 12	98	00:00:52.854000	No Label	875	2220.2
120106 ASER GCaMP 50mM 50-25 #10_1 12	99	00:00:53.412000	No Label	875	2199.99
120106 ASER GCaMP 50mM 50-25 #10_1 12	100	00:00:53.957000	No Label	875	2207.23
120106 ASER GCaMP 50mM 50-25 #10_1 12	101	00:00:54.529000	No Label	875	2197.59
120106 ASER GCaMP 50mM 50-25 #10_1 12	102	00:00:55.010000	No Label	875	2208.56
120106 ASER GCaMP 50mM 50-25 #10_1 12	103	00:00:55.595000	No Label	875	2210.48
120106 ASER GCaMP 50mM 50-25 #10_1 12	104	00:00:56.140000	No Label	875	2214.27
120106 ASER GCaMP 50mM 50-25 #10_1 12	105	00:00:56.688000	No Label	875	2221.73
120106 ASER GCaMP 50mM 50-25 #10_1 12	106	00:00:57.234000	No Label	875	2201.28
120106 ASER GCaMP 50mM 50-25 #10_1 12	107	00:00:57.781000	No Label	875	2206.88
120106 ASER GCaMP 50mM 50-25 #10_1 12	108	00:00:58.330000	No Label	875	2210.23
120106 ASER GCaMP 50mM 50-25 #10_1 12	109	00:00:58.866000	No Label	875	2205.8
120106 ASER GCaMP 50mM 50-25 #10_1 12	110	00:00:59.412000	No Label	875	2205.09
120106 ASER GCaMP 50mM 50-25 #10_1 12	111	00:00:59.961000	No Label	875	2208.81
120106 ASER GCaMP 50mM 50-25 #10_1 12	112	00:01:00.503000	No Label	875	2221.1
120106 ASER GCaMP 50mM 50-25 #10_1 12	113	00:01:01.047000	No Label	875	2199.55
120106 ASER GCaMP 50mM 50-25 #10_1 12	114	00:01:01.601000	No Label	875	2208.64
120106 ASER GCaMP 50mM 50-25 #10_1 12	115	00:01:02.154000	No Label	875	2224.78
120106 ASER GCaMP 50mM 50-25 #10_1 12	116	00:01:02.685000	No Label	875	2209.71
120106 ASER GCaMP 50mM 50-25 #10_1 12	117	00:01:03.237000	No Label	875	2220.38
120106 ASER GCaMP 50mM 50-25 #10_1 12	118	00:01:03.785000	No Label	875	2227.59
120106 ASER GCaMP 50mM 50-25 #10_1 12	119	00:01:04.320000	No Label	875	2225.38
120106 ASER GCaMP 50mM 50-25 #10_1 12	120	00:01:04.882000	No Label	875	2209.94
120106 ASER GCaMP 50mM 50-25 #10_1 12	121	00:01:05.423000	No Label	875	2207.15
120106 ASER GCaMP 50mM 50-25 #10_1 12	122	00:01:05.959000	No Label	875	2215.35
120106 ASER GCaMP 50mM 50-25 #10_1 12	123	00:01:06.515000	No Label	875	2214.97
120106 ASER GCaMP 50mM 50-25 #10_1 12	124	00:01:07.058000	No Label	875	2214.3
120106 ASER GCaMP 50mM 50-25 #10_1 12	125	00:01:07.607000	No Label	875	2224.02
120106 ASER GCaMP 50mM 50-25 #10_1 12	126	00:01:08.150000	No Label	875	2220.4
120106 ASER GCaMP 50mM 50-25 #10_1 12	127	00:01:08.662000	No Label	875	2233.41
120106 ASER GCaMP 50mM 50-25 #10_1 12	128	00:01:09.244000	No Label	875	2215.26
120106 ASER GCaMP 50mM 50-25 #10_1 12	129	00:01:09.791000	No Label	875	2203.05
120106 ASER GCaMP 50mM 50-25 #10_1 12	130	00:01:10.331000	No Label	875	2196.62
120106 ASER GCaMP 50mM 50-25 #10_1 12	131	00:01:10.881000	No Label	875	2201.96
120106 ASER GCaMP 50mM 50-25 #10_1 12	132	00:01:11.424000	No Label	875	2199.8
120106 ASER GCaMP 50mM 50-25 #10_1 12	133	00:01:11.975000	No Label	875	2199.09
120106 ASER GCaMP 50mM 50-25 #10_1 12	134	00:01:12.520000	No Label	875	2194.14
120106 ASER GCaMP 50mM 50-25 #10_1 12	135	00:01:13.068000	No Label	875	2190.84
120106 ASER GCaMP 50mM 50-25 #10_1 12	136	00:01:13.612000	No Label	875	2198.48
120106 ASER GCaMP 50mM 50-25 #10_1 12	137	00:01:14.159000	No Label	875	2184.27
120106 ASER GCaMP 50mM 50-25 #10_1 12	138	00:01:14.700000	No Label	875	2187.44
120106 ASER GCaMP 50mM 50-25 #10_1 12	139	00:01:15.244000	No Label	875	2187.43
120106 ASER GCaMP 50mM 50-25 #10_1 12	140	00:01:15.799000	No Label	875	2188.88
120106 ASER GCaMP 50mM 50-25 #10_1 12	141	00:01:16.348000	No Label	875	2176.2
120106 ASER GCaMP 50mM 50-25 #10_1 12	142	00:01:16.891000	No Label	875	2174.11
120106 ASER GCaMP 50mM 50-25 #10_1 12	143	00:01:17.443000	No Label	875	2172.91
120106 ASER GCaMP 50mM 50-25 #10_1 12	144	00:01:17.971000	No Label	875	2193.84
120106 ASER GCaMP 50mM 50-25 #10_1 12	145	00:01:18.533000	No Label	875	2193.39
120106 ASER GCaMP 50mM 50-25 #10_1 12	146	00:01:19.081000	No Label	875	2177.88
120106 ASER GCaMP 50mM 50-25 #10_1 12	147	00:01:19.617000	No Label	875	2167.47
120106 ASER GCaMP 50mM 50-25 #10_1 12	148	00:01:20.168000	No Label	875	2170.38
120106 ASER GCaMP 50mM 50-25 #10_1 12	149	00:01:20.704000	No Label	875	2163.32
120106 ASER GCaMP 50mM 50-25 #10_1 12	150	00:01:21.250000	No Label	875	2164.08
120106 ASER GCaMP 50mM 50-25 #10_1 12	151	00:01:21.797000	No Label	875	2169.93
120106 ASER GCaMP 50mM 50-25 #10_1 12	152	00:01:22.349000	No Label	875	2159.87
120106 ASER GCaMP 50mM 50-25 #10_1 12	153	00:01:22.891000	No Label	875	2162.68
120106 ASER GCaMP 50mM 50-25 #10_1 12	154	00:01:23.440000	No Label	875	2167.69
120106 ASER GCaMP 50mM 50-25 #10_1 12	155	00:01:23.993000	No Label	875	2174.59
120106 ASER GCaMP 50mM 50-25 #10_1 12	156	00:01:24.540000	No Label	875	2201.04
120106 ASER GCaMP 50mM 50-25 #10_1 12	157	00:01:25.070000	No Label	875	2192.55
120106 ASER GCaMP 50mM 50-25 #10_1 12	158	00:01:25.629000	No Label	875	2195.42
120106 ASER GCaMP 50mM 50-25 #10_1 12	159	00:01:26.191000	No Label	875	2177.23
120106 ASER GCaMP 50mM 50-25 #10_1 12	160	00:01:26.716000	No Label	875	2185.57
120106 ASER GCaMP 50mM 50-25 #10_1 12	161	00:01:27.269000	No Label	875	2193.12
120106 ASER GCaMP 50mM 50-25 #10_1 12	162	00:01:27.807000	No Label	875	2192.62
120106 ASER GCaMP 50mM 50-25 #10_1 12	163	00:01:28.346000	No Label	875	2172.61
120106 ASER GCaMP 50mM 50-25 #10_1 12	164	00:01:28.904000	No Label	875	2152.17
120106 ASER GCaMP 50mM 50-25 #10_1 12	165	00:01:29.446000	No Label	875	2153.21
120106 ASER GCaMP 50mM 50-25 #10_1 12	166	00:01:29.989000	No Label	875	2164.29
120106 ASER GCaMP 50mM 50-25 #10_1 12	167	00:01:30.530000	No Label	875	2149.01
120106 ASER GCaMP 50mM 50-25 #10_1 12	168	00:01:31.077000	No Label	875	2151.72
120106 ASER GCaMP 50mM 50-25 #10_1 12	169	00:01:31.633000	No Label	875	2161.89
120106 ASER GCaMP 50mM 50-25 #10_1 12	170	00:01:32.187000	No Label	875	2162.04
120106 ASER GCaMP 50mM 50-25 #10_1 12	171	00:01:32.711000	No Label	875	2169.03
120106 ASER GCaMP 50mM 50-25 #10_1 12	172	00:01:33.273000	No Label	875	2175.1
120106 ASER GCaMP 50mM 50-25 #10_1 12	173	00:01:33.813000	No Label	875	2176.12
120106 ASER GCaMP 50mM 50-25 #10_1 12	174	00:01:34.358000	No Label	875	2183.79
120106 ASER GCaMP 50mM 50-25 #10_1 12	175	00:01:34.903000	No Label	875	2207.84
120106 ASER GCaMP 50mM 50-25 #10_1 12	176	00:01:35.457000	No Label	875	2198.01
120106 ASER GCaMP 50mM 50-25 #10_1 12	177	00:01:35.994000	No Label	875	2209.89
120106 ASER GCaMP 50mM 50-25 #10_1 12	178	00:01:36.553000	No Label	875	2199.37
120106 ASER GCaMP 50mM 50-25 #10_1 12	179	00:01:37.087000	No Label	875	2192.51
120106 ASER GCaMP 50mM 50-25 #10_1 12	180	00:01:37.643000	No Label	875	2183.5
120106 ASER GCaMP 50mM 50-25 #10_1 12	181	00:01:38.176000	No Label	875	2183.34
120106 ASER GCaMP 50mM 50-25 #10_1 12	182	00:01:38.734000	No Label	875	2164.61
120106 ASER GCaMP 50mM 50-25 #10_1 12	183	00:01:39.274000	No Label	875	2175.95
120106 ASER GCaMP 50mM 50-25 #10_1 12	184	00:01:39.813000	No Label	875	2187
120106 ASER GCaMP 50mM 50-25 #10_1 12	185	00:01:40.369000	No Label	875	2194.44
120106 ASER GCaMP 50mM 50-25 #10_1 12	186	00:01:40.918000	No Label	875	2191.36
120106 ASER GCaMP 50mM 50-25 #10_1 12	187	00:01:41.455000	No Label	875	2199.69
120106 ASER GCaMP 50mM 50-25 #10_1 12	188	00:01:42.006000	No Label	875	2215.69
120106 ASER GCaMP 50mM 50-25 #10_1 12	189	00:01:42.556000	No Label	875	2206.11
120106 ASER GCaMP 50mM 50-25 #10_1 12	190	00:01:43.093000	No Label	875	2209.15
120106 ASER GCaMP 50mM 50-25 #10_1 12	191	00:01:43.646000	No Label	875	2212.49
120106 ASER GCaMP 50mM 50-25 #10_1 12	192	00:01:44.184000	No Label	875	2204.89
120106 ASER GCaMP 50mM 50-25 #10_1 12	193	00:01:44.728000	No Label	875	2208.07
120106 ASER GCaMP 50mM 50-25 #10_1 12	194	00:01:45.283000	No Label	875	2203.68
120106 ASER GCaMP 50mM 50-25 #10_1 12	195	00:01:45.831000	No Label	875	2206.21
120106 ASER GCaMP 50mM 50-25 #10_1 12	196	00:01:46.377000	No Label	875	2209.62
120106 ASER GCaMP 50mM 50-25 #10_1 12	197	00:01:46.918000	No Label	875	2211.85
120106 ASER GCaMP 50mM 50-25 #10_1 12	198	00:01:47.462000	No Label	875	2215.28
120106 ASER GCaMP 50mM 50-25 #10_1 12	199	00:01:48.011000	No Label	875	2213.69
120106 ASER GCaMP 50mM 50-25 #10_1 12	200	00:01:48.571000	No Label	875	2207.67
120106 ASER GCaMP 50mM 50-25 #10_1 12	201	00:01:49.131000	No Label	875	2209.29
120106 ASER GCaMP 50mM 50-25 #10_1 12	202	00:01:49.612000	No Label	875	2208.82
120106 ASER GCaMP 50mM 50-25 #10_1 12	203	00:01:50.203000	No Label	875	2214.16
120106 ASER GCaMP 50mM 50-25 #10_1 12	204	00:01:50.732000	No Label	875	2212.87
120106 ASER GCaMP 50mM 50-25 #10_1 12	205	00:01:51.295000	No Label	875	2216.78
120106 ASER GCaMP 50mM 50-25 #10_1 12	206	00:01:51.825000	No Label	875	2211.9
120106 ASER GCaMP 50mM 50-25 #10_1 12	207	00:01:52.375000	No Label	875	2224.73
120106 ASER GCaMP 50mM 50-25 #10_1 12	208	00:01:52.921000	No Label	875	2212.86
120106 ASER GCaMP 50mM 50-25 #10_1 12	209	00:01:53.465000	No Label	875	2215.58
120106 ASER GCaMP 50mM 50-25 #10_1 12	210	00:01:54.016000	No Label	875	2216.93
120106 ASER GCaMP 50mM 50-25 #10_1 12	211	00:01:54.557000	No Label	875	2211.91
120106 ASER GCaMP 50mM 50-25 #10_1 12	212	00:01:55.106000	No Label	875	2223.21
120106 ASER GCaMP 50mM 50-25 #10_1 12	213	00:01:55.646000	No Label	875	2228.85
120106 ASER GCaMP 50mM 50-25 #10_1 12	214	00:01:56.205000	No Label	875	2225.24
120106 ASER GCaMP 50mM 50-25 #10_1 12	215	00:01:56.751000	No Label	875	2224.62
120106 ASER GCaMP 50mM 50-25 #10_1 12	216	00:01:57.295000	No Label	875	2219.65
120106 ASER GCaMP 50mM 50-25 #10_1 12	217	00:01:57.840000	No Label	875	2226.74
120106 ASER GCaMP 50mM 50-25 #10_1 12	218	00:01:58.388000	No Label	875	2220.43
120106 ASER GCaMP 50mM 50-25 #10_1 12	219	00:01:58.932000	No Label	875	2226.63
120106 ASER GCaMP 50mM 50-25 #10_1 12	220	00:01:59.469000	No Label	875	2233.01
120106 ASER GCaMP 50mM 50-25 #10_1 12	221	00:02:00.034000	No Label	875	2226.03
120106 ASER GCaMP 50mM 50-25 #10_1 12	222	00:02:00.571000	No Label	875	2224.53
120106 ASER GCaMP 50mM 50-25 #10_1 12	223	00:02:01.121000	No Label	875	2248.59
120106 ASER GCaMP 50mM 50-25 #10_1 12	224	00:02:01.656000	No Label	875	2226.45
120106 ASER GCaMP 50mM 50-25 #10_1 12	225	00:02:02.202000	No Label	875	2236.25
120106 ASER GCaMP 50mM 50-25 #10_1 12	226	00:02:02.753000	No Label	875	2225.69
120106 ASER GCaMP 50mM 50-25 #10_1 12	227	00:02:03.297000	No Label	875	2210.5
120106 ASER GCaMP 50mM 50-25 #10_1 12	228	00:02:03.840000	No Label	875	2218.69
120106 ASER GCaMP 50mM 50-25 #10_1 12	229	00:02:04.393000	No Label	875	2218.11
120106 ASER GCaMP 50mM 50-25 #10_1 12	230	00:02:04.939000	No Label	875	2210.85
120106 ASER GCaMP 50mM 50-25 #10_1 12	231	00:02:05.486000	No Label	875	2208.66
120106 ASER GCaMP 50mM 50-25 #10_1 12	232	00:02:06.028000	No Label	875	2214.41
120106 ASER GCaMP 50mM 50-25 #10_1 12	233	00:02:06.573000	No Label	875	2218.5
120106 ASER GCaMP 50mM 50-25 #10_1 12	234	00:02:07.113000	No Label	875	2214.46
120106 ASER GCaMP 50mM 50-25 #10_1 12	235	00:02:07.667000	No Label	875	2220.4
120106 ASER GCaMP 50mM 50-25 #10_1 12	236	00:02:08.202000	No Label	875	2207.61
120106 ASER GCaMP 50mM 50-25 #10_1 12	237	00:02:08.760000	No Label	875	2222.45
120106 ASER GCaMP 50mM 50-25 #10_1 12	238	00:02:09.309000	No Label	875	2221.08
120106 ASER GCaMP 50mM 50-25 #10_1 12	239	00:02:09.841000	No Label	875	2228.86
120106 ASER GCaMP 50mM 50-25 #10_1 12	240	00:02:10.401000	No Label	875	2217.06
120106 ASER GCaMP 50mM 50-25 #10_1 12	241	00:02:10.943000	No Label	875	2213.67
