# Supplementary material for: Molecular encoding and synaptic decoding of context during salt chemotaxis in C. elegans
Source: Nat Commun. 2022 May 27;13:2928. doi: 10.1038/s41467-022-30279-7 (PMC9142520; doi:10.1038/s41467-022-30279-7)
Supplement: Supplementary file 7 — Source Data [file 41467_2022_30279_MOESM7_ESM.zip › Source Data/Imaging/Fig.1/GCaMP2_nj3/120106 ASER GCaMP 50mM 50-25 #12_1 12.xlsx]

## Sheet: Sheet1
Image Name	Image Plane	Avgerage Intensity
120106 ASER GCaMP 50mM 50-25 #12_1 12	1	2736.41	615.592	1.01299
120106 ASER GCaMP 50mM 50-25 #12_1 12	2	2713.67	597.884	0.983852
120106 ASER GCaMP 50mM 50-25 #12_1 12	3	2731.51	627.38	1.03239
120106 ASER GCaMP 50mM 50-25 #12_1 12	4	2759.44	651.806	1.07259
120106 ASER GCaMP 50mM 50-25 #12_1 12	5	2742.43	634.044	1.04336
120106 ASER GCaMP 50mM 50-25 #12_1 12	6	2713.77	603.082	0.992406
120106 ASER GCaMP 50mM 50-25 #12_1 12	7	2724.99	616.035	1.01372
120106 ASER GCaMP 50mM 50-25 #12_1 12	8	2697.86	588.172	0.967871
120106 ASER GCaMP 50mM 50-25 #12_1 12	9	2705.06	600.681	0.988455	607.697
120106 ASER GCaMP 50mM 50-25 #12_1 12	10	2714.23	603.992	0.993904
120106 ASER GCaMP 50mM 50-25 #12_1 12	11	2717.6	612.809	1.00841
120106 ASER GCaMP 50mM 50-25 #12_1 12	12	2700.43	593.433	0.976529
120106 ASER GCaMP 50mM 50-25 #12_1 12	13	2686.08	584.037	0.961066
120106 ASER GCaMP 50mM 50-25 #12_1 12	14	2698.86	593	0.975816
120106 ASER GCaMP 50mM 50-25 #12_1 12	15	2713.58	609.742	1.00337
120106 ASER GCaMP 50mM 50-25 #12_1 12	16	2715.04	603.462	0.993032
120106 ASER GCaMP 50mM 50-25 #12_1 12	17	2729.54	612.568	1.00802
120106 ASER GCaMP 50mM 50-25 #12_1 12	18	2767.02	635.548	1.04583
120106 ASER GCaMP 50mM 50-25 #12_1 12	19	2764.66	637.43	1.04893
120106 ASER GCaMP 50mM 50-25 #12_1 12	20	2760.49	623.274	1.02563
120106 ASER GCaMP 50mM 50-25 #12_1 12	21	2744.84	623.947	1.02674
120106 ASER GCaMP 50mM 50-25 #12_1 12	22	2728.26	598.416	0.984728
120106 ASER GCaMP 50mM 50-25 #12_1 12	23	2743.11	619.991	1.02023
120106 ASER GCaMP 50mM 50-25 #12_1 12	24	2764.63	633.589	1.04261
120106 ASER GCaMP 50mM 50-25 #12_1 12	25	2746.51	617.727	1.01651
120106 ASER GCaMP 50mM 50-25 #12_1 12	26	2720.01	593.215	0.97617
120106 ASER GCaMP 50mM 50-25 #12_1 12	27	2704.98	572.39	0.941901
120106 ASER GCaMP 50mM 50-25 #12_1 12	28	2701.41	584.682	0.962128
120106 ASER GCaMP 50mM 50-25 #12_1 12	29	2696.75	580.721	0.955611
120106 ASER GCaMP 50mM 50-25 #12_1 12	30	2698.05	576.486	0.948642
120106 ASER GCaMP 50mM 50-25 #12_1 12	31	2699.2	575.42	0.946886
120106 ASER GCaMP 50mM 50-25 #12_1 12	32	2691.15	573.122	0.943105
120106 ASER GCaMP 50mM 50-25 #12_1 12	33	2695.58	572.365	0.94186
120106 ASER GCaMP 50mM 50-25 #12_1 12	34	2716.92	598.967	0.985635
120106 ASER GCaMP 50mM 50-25 #12_1 12	35	2695.11	574.161	0.944815
120106 ASER GCaMP 50mM 50-25 #12_1 12	36	2701.45	570.037	0.938029
120106 ASER GCaMP 50mM 50-25 #12_1 12	37	2704.86	590.4	0.971537
120106 ASER GCaMP 50mM 50-25 #12_1 12	38	2677.48	560.797	0.922823
120106 ASER GCaMP 50mM 50-25 #12_1 12	39	2690.46	581.974	0.957672
120106 ASER GCaMP 50mM 50-25 #12_1 12	40	2660.79	546.86	0.89989
120106 ASER GCaMP 50mM 50-25 #12_1 12	41	2668.95	562.076	0.924929
120106 ASER GCaMP 50mM 50-25 #12_1 12	42	2687.57	570.476	0.938751
120106 ASER GCaMP 50mM 50-25 #12_1 12	43	2732.71	618.456	1.0177
120106 ASER GCaMP 50mM 50-25 #12_1 12	44	2727.66	612.029	1.00713
120106 ASER GCaMP 50mM 50-25 #12_1 12	45	2716.53	602.618	0.991642
120106 ASER GCaMP 50mM 50-25 #12_1 12	46	2694.04	583.935	0.960899
120106 ASER GCaMP 50mM 50-25 #12_1 12	47	2684.78	570.509	0.938806
120106 ASER GCaMP 50mM 50-25 #12_1 12	48	2653.07	542.581	0.892848
120106 ASER GCaMP 50mM 50-25 #12_1 12	49	2679.39	574.188	0.94486
120106 ASER GCaMP 50mM 50-25 #12_1 12	50	2670.8	560.149	0.921757
120106 ASER GCaMP 50mM 50-25 #12_1 12	51	2675.84	565.543	0.930633
120106 ASER GCaMP 50mM 50-25 #12_1 12	52	2672.14	566.687	0.932516
120106 ASER GCaMP 50mM 50-25 #12_1 12	53	2663.84	557.002	0.91658
120106 ASER GCaMP 50mM 50-25 #12_1 12	54	2674.83	573.355	0.943489
120106 ASER GCaMP 50mM 50-25 #12_1 12	55	2677.09	577.062	0.949589
120106 ASER GCaMP 50mM 50-25 #12_1 12	56	2678.45	578.824	0.952489
120106 ASER GCaMP 50mM 50-25 #12_1 12	57	2669.44	560.028	0.921558
120106 ASER GCaMP 50mM 50-25 #12_1 12	58	2663.33	558.131	0.918438
120106 ASER GCaMP 50mM 50-25 #12_1 12	59	2677.58	573.616	0.943919
120106 ASER GCaMP 50mM 50-25 #12_1 12	60	2689.42	585.813	0.963988
120106 ASER GCaMP 50mM 50-25 #12_1 12	61	2684.04	577.744	0.950711
120106 ASER GCaMP 50mM 50-25 #12_1 12	62	2691.31	594.024	0.977501
120106 ASER GCaMP 50mM 50-25 #12_1 12	63	2705.19	603.755	0.993513
120106 ASER GCaMP 50mM 50-25 #12_1 12	64	2686.97	583.179	0.959655
120106 ASER GCaMP 50mM 50-25 #12_1 12	65	2678.84	570.142	0.938201
120106 ASER GCaMP 50mM 50-25 #12_1 12	66	2675.83	585.495	0.963466
120106 ASER GCaMP 50mM 50-25 #12_1 12	67	2671.7	571.336	0.940166
120106 ASER GCaMP 50mM 50-25 #12_1 12	68	2688.77	594.11	0.977642
120106 ASER GCaMP 50mM 50-25 #12_1 12	69	2688.61	591.441	0.97325
120106 ASER GCaMP 50mM 50-25 #12_1 12	70	2708.31	609.377	1.00276
120106 ASER GCaMP 50mM 50-25 #12_1 12	71	2723.24	618.911	1.01845
120106 ASER GCaMP 50mM 50-25 #12_1 12	72	2732.96	625.212	1.02882
120106 ASER GCaMP 50mM 50-25 #12_1 12	73	2703.08	595.896	0.980582
120106 ASER GCaMP 50mM 50-25 #12_1 12	74	2699.36	597.958	0.983975
120106 ASER GCaMP 50mM 50-25 #12_1 12	75	2680.7	579.99	0.954407
120106 ASER GCaMP 50mM 50-25 #12_1 12	76	2682.29	568.429	0.935383
120106 ASER GCaMP 50mM 50-25 #12_1 12	77	2672.65	574.895	0.946022
120106 ASER GCaMP 50mM 50-25 #12_1 12	78	2683.84	585.326	0.963188
120106 ASER GCaMP 50mM 50-25 #12_1 12	79	2694.96	588.25	0.967999
120106 ASER GCaMP 50mM 50-25 #12_1 12	80	2687.5	586.553	0.965207
120106 ASER GCaMP 50mM 50-25 #12_1 12	81	2695.01	593.411	0.976493
120106 ASER GCaMP 50mM 50-25 #12_1 12	82	2670.02	572.795	0.942568
120106 ASER GCaMP 50mM 50-25 #12_1 12	83	2661.62	555.027	0.913328
120106 ASER GCaMP 50mM 50-25 #12_1 12	84	2673.16	571.301	0.940109
120106 ASER GCaMP 50mM 50-25 #12_1 12	85	2668.99	565.235	0.930127
120106 ASER GCaMP 50mM 50-25 #12_1 12	86	2656.14	563.086	0.926591
120106 ASER GCaMP 50mM 50-25 #12_1 12	87	2652.17	553.065	0.9101
120106 ASER GCaMP 50mM 50-25 #12_1 12	88	2650.32	552.04	0.908414
120106 ASER GCaMP 50mM 50-25 #12_1 12	89	2651.48	538.681	0.88643
120106 ASER GCaMP 50mM 50-25 #12_1 12	90	2650.21	545.673	0.897936
120106 ASER GCaMP 50mM 50-25 #12_1 12	91	2648.33	548.294	0.90225
120106 ASER GCaMP 50mM 50-25 #12_1 12	92	2654.68	553.462	0.910754
120106 ASER GCaMP 50mM 50-25 #12_1 12	93	2652.48	551.779	0.907985
120106 ASER GCaMP 50mM 50-25 #12_1 12	94	2656.65	551.158	0.906962
120106 ASER GCaMP 50mM 50-25 #12_1 12	95	2671.81	572.126	0.941467
120106 ASER GCaMP 50mM 50-25 #12_1 12	96	2668.07	570.625	0.938996
120106 ASER GCaMP 50mM 50-25 #12_1 12	97	2663.33	564.657	0.929176
120106 ASER GCaMP 50mM 50-25 #12_1 12	98	2669.98	566.8	0.932702
120106 ASER GCaMP 50mM 50-25 #12_1 12	99	2669.47	566.661	0.932473
120106 ASER GCaMP 50mM 50-25 #12_1 12	100	2663.29	556.046	0.915006
120106 ASER GCaMP 50mM 50-25 #12_1 12	101	2727.67	625.921	1.02999
120106 ASER GCaMP 50mM 50-25 #12_1 12	102	3333.24	1223.1	2.01268
120106 ASER GCaMP 50mM 50-25 #12_1 12	103	3713.66	1604.18	2.63976
120106 ASER GCaMP 50mM 50-25 #12_1 12	104	3800.08	1690.27	2.78144
120106 ASER GCaMP 50mM 50-25 #12_1 12	105	3832.91	1726.83	2.8416
120106 ASER GCaMP 50mM 50-25 #12_1 12	106	3840.32	1742.61	2.86757
120106 ASER GCaMP 50mM 50-25 #12_1 12	107	3811.51	1706.15	2.80756
120106 ASER GCaMP 50mM 50-25 #12_1 12	108	3828.38	1720.31	2.83088
120106 ASER GCaMP 50mM 50-25 #12_1 12	109	3799.12	1691.28	2.78311
120106 ASER GCaMP 50mM 50-25 #12_1 12	110	3746.33	1637.42	2.69447
120106 ASER GCaMP 50mM 50-25 #12_1 12	111	3731.49	1624.02	2.67242
120106 ASER GCaMP 50mM 50-25 #12_1 12	112	3712.2	1601.22	2.63489
120106 ASER GCaMP 50mM 50-25 #12_1 12	113	3701.47	1603.29	2.6383
120106 ASER GCaMP 50mM 50-25 #12_1 12	114	3675.06	1577.5	2.59587
120106 ASER GCaMP 50mM 50-25 #12_1 12	115	3661.14	1542.73	2.53864
120106 ASER GCaMP 50mM 50-25 #12_1 12	116	3616.57	1500.2	2.46867
120106 ASER GCaMP 50mM 50-25 #12_1 12	117	3618.47	1512.33	2.48863
120106 ASER GCaMP 50mM 50-25 #12_1 12	118	3586.48	1470.74	2.42019
120106 ASER GCaMP 50mM 50-25 #12_1 12	119	3571.69	1456.32	2.39647
120106 ASER GCaMP 50mM 50-25 #12_1 12	120	3593.69	1480.74	2.43664
120106 ASER GCaMP 50mM 50-25 #12_1 12	121	3570.99	1454.57	2.39359
120106 ASER GCaMP 50mM 50-25 #12_1 12	122	3561.78	1451.9	2.38919
120106 ASER GCaMP 50mM 50-25 #12_1 12	123	3558.22	1446.69	2.38061
120106 ASER GCaMP 50mM 50-25 #12_1 12	124	3530.66	1422.22	2.34035
120106 ASER GCaMP 50mM 50-25 #12_1 12	125	3511.66	1400.08	2.30391
120106 ASER GCaMP 50mM 50-25 #12_1 12	126	3481.01	1373.8	2.26067
120106 ASER GCaMP 50mM 50-25 #12_1 12	127	3454.4	1340.43	2.20576
120106 ASER GCaMP 50mM 50-25 #12_1 12	128	3449.69	1338.83	2.20312
120106 ASER GCaMP 50mM 50-25 #12_1 12	129	3420.29	1310.87	2.15712
120106 ASER GCaMP 50mM 50-25 #12_1 12	130	3404.67	1290.31	2.12328
120106 ASER GCaMP 50mM 50-25 #12_1 12	131	3406.8	1305.98	2.14906
120106 ASER GCaMP 50mM 50-25 #12_1 12	132	3397.05	1295.31	2.13151
120106 ASER GCaMP 50mM 50-25 #12_1 12	133	3380.18	1274.05	2.09652
120106 ASER GCaMP 50mM 50-25 #12_1 12	134	3388.85	1281.82	2.10931
120106 ASER GCaMP 50mM 50-25 #12_1 12	135	3379.83	1269.55	2.08912
120106 ASER GCaMP 50mM 50-25 #12_1 12	136	3375.99	1265.32	2.08215
120106 ASER GCaMP 50mM 50-25 #12_1 12	137	3356.65	1243.8	2.04674
120106 ASER GCaMP 50mM 50-25 #12_1 12	138	3357.95	1249.71	2.05647
120106 ASER GCaMP 50mM 50-25 #12_1 12	139	3335.06	1229.59	2.02336
120106 ASER GCaMP 50mM 50-25 #12_1 12	140	3323.75	1214.15	1.99795
120106 ASER GCaMP 50mM 50-25 #12_1 12	141	3321.2	1207.26	1.98662
120106 ASER GCaMP 50mM 50-25 #12_1 12	142	3347.91	1227.72	2.02029
120106 ASER GCaMP 50mM 50-25 #12_1 12	143	3341.88	1233.56	2.0299
120106 ASER GCaMP 50mM 50-25 #12_1 12	144	3331.5	1227.19	2.01941
120106 ASER GCaMP 50mM 50-25 #12_1 12	145	3326.74	1216.63	2.00203
120106 ASER GCaMP 50mM 50-25 #12_1 12	146	3324	1220.19	2.00789
120106 ASER GCaMP 50mM 50-25 #12_1 12	147	3308.93	1208.5	1.98865
120106 ASER GCaMP 50mM 50-25 #12_1 12	148	3292.9	1179.42	1.9408
120106 ASER GCaMP 50mM 50-25 #12_1 12	149	3261.07	1153.97	1.89892
120106 ASER GCaMP 50mM 50-25 #12_1 12	150	3260.92	1168.72	1.92319
120106 ASER GCaMP 50mM 50-25 #12_1 12	151	3283.63	1180.24	1.94215
120106 ASER GCaMP 50mM 50-25 #12_1 12	152	3252.26	1141.97	1.87917
120106 ASER GCaMP 50mM 50-25 #12_1 12	153	3242	1131.27	1.86157
120106 ASER GCaMP 50mM 50-25 #12_1 12	154	3197.66	1079.03	1.77561
120106 ASER GCaMP 50mM 50-25 #12_1 12	155	3199.88	1071.64	1.76345
120106 ASER GCaMP 50mM 50-25 #12_1 12	156	3219.8	1094.09	1.80039
120106 ASER GCaMP 50mM 50-25 #12_1 12	157	3246.13	1141.81	1.87892
120106 ASER GCaMP 50mM 50-25 #12_1 12	158	3274.78	1185.69	1.95112
120106 ASER GCaMP 50mM 50-25 #12_1 12	159	3337.2	1254.97	2.06513
120106 ASER GCaMP 50mM 50-25 #12_1 12	160	3281.22	1208.02	1.98787
120106 ASER GCaMP 50mM 50-25 #12_1 12	161	3309.46	1214.98	1.99932
120106 ASER GCaMP 50mM 50-25 #12_1 12	162	3287.33	1183.56	1.94762
120106 ASER GCaMP 50mM 50-25 #12_1 12	163	3288.71	1174.64	1.93293
120106 ASER GCaMP 50mM 50-25 #12_1 12	164	3304.54	1192.82	1.96285
120106 ASER GCaMP 50mM 50-25 #12_1 12	165	3255.96	1130.15	1.85972
120106 ASER GCaMP 50mM 50-25 #12_1 12	166	3214.75	1096.29	1.80401
120106 ASER GCaMP 50mM 50-25 #12_1 12	167	3245.12	1123.79	1.84925
120106 ASER GCaMP 50mM 50-25 #12_1 12	168	3228.99	1128.38	1.85682
120106 ASER GCaMP 50mM 50-25 #12_1 12	169	3281.18	1190.11	1.95839
120106 ASER GCaMP 50mM 50-25 #12_1 12	170	3253.42	1162.48	1.91293
120106 ASER GCaMP 50mM 50-25 #12_1 12	171	3231.99	1138.7	1.8738
120106 ASER GCaMP 50mM 50-25 #12_1 12	172	3208.66	1119.34	1.84194
120106 ASER GCaMP 50mM 50-25 #12_1 12	173	3224.35	1127.28	1.855
120106 ASER GCaMP 50mM 50-25 #12_1 12	174	3248	1146.06	1.88591
120106 ASER GCaMP 50mM 50-25 #12_1 12	175	3226.05	1119.89	1.84284
120106 ASER GCaMP 50mM 50-25 #12_1 12	176	3199.25	1095.88	1.80334
120106 ASER GCaMP 50mM 50-25 #12_1 12	177	3182.49	1083.48	1.78294
120106 ASER GCaMP 50mM 50-25 #12_1 12	178	3172.51	1056.01	1.73773
120106 ASER GCaMP 50mM 50-25 #12_1 12	179	3202.79	1088.39	1.791
120106 ASER GCaMP 50mM 50-25 #12_1 12	180	3144.88	1030.27	1.69537
120106 ASER GCaMP 50mM 50-25 #12_1 12	181	3114.95	979.312	1.61151
120106 ASER GCaMP 50mM 50-25 #12_1 12	182	3086.85	960.212	1.58008
120106 ASER GCaMP 50mM 50-25 #12_1 12	183	3131.77	990.741	1.63032
120106 ASER GCaMP 50mM 50-25 #12_1 12	184	3114.31	978.303	1.60985
120106 ASER GCaMP 50mM 50-25 #12_1 12	185	3091.21	961.37	1.58199
120106 ASER GCaMP 50mM 50-25 #12_1 12	186	3053.28	915.836	1.50706
120106 ASER GCaMP 50mM 50-25 #12_1 12	187	3057.21	927.277	1.52589
120106 ASER GCaMP 50mM 50-25 #12_1 12	188	3068.17	939.286	1.54565
120106 ASER GCaMP 50mM 50-25 #12_1 12	189	3044.45	923.183	1.51915
120106 ASER GCaMP 50mM 50-25 #12_1 12	190	3056.33	926.83	1.52515
120106 ASER GCaMP 50mM 50-25 #12_1 12	191	3031.54	915.679	1.5068
120106 ASER GCaMP 50mM 50-25 #12_1 12	192	3057.17	939.712	1.54635
120106 ASER GCaMP 50mM 50-25 #12_1 12	193	3034.69	920.784	1.5152
120106 ASER GCaMP 50mM 50-25 #12_1 12	194	3006.46	901.113	1.48283
120106 ASER GCaMP 50mM 50-25 #12_1 12	195	2971.67	869.326	1.43053
120106 ASER GCaMP 50mM 50-25 #12_1 12	196	2940.57	830.8	1.36713
120106 ASER GCaMP 50mM 50-25 #12_1 12	197	2931.6	814.48	1.34027
120106 ASER GCaMP 50mM 50-25 #12_1 12	198	2983.83	861.799	1.41814
120106 ASER GCaMP 50mM 50-25 #12_1 12	199	2982.7	857.789	1.41154
120106 ASER GCaMP 50mM 50-25 #12_1 12	200	2996.6	874.205	1.43856
120106 ASER GCaMP 50mM 50-25 #12_1 12	201	2963.07	833.545	1.37165
120106 ASER GCaMP 50mM 50-25 #12_1 12	202	2842.3	712.413	1.17232
120106 ASER GCaMP 50mM 50-25 #12_1 12	203	2717.82	595.306	0.979611
120106 ASER GCaMP 50mM 50-25 #12_1 12	204	2666.88	538.327	0.885848
120106 ASER GCaMP 50mM 50-25 #12_1 12	205	2636.63	509.432	0.8383
120106 ASER GCaMP 50mM 50-25 #12_1 12	206	2606.25	494.15	0.813152
120106 ASER GCaMP 50mM 50-25 #12_1 12	207	2598.29	474.301	0.780489
120106 ASER GCaMP 50mM 50-25 #12_1 12	208	2589.06	473.095	0.778505
120106 ASER GCaMP 50mM 50-25 #12_1 12	209	2591.55	475.497	0.782458
120106 ASER GCaMP 50mM 50-25 #12_1 12	210	2592.71	467.291	0.768955
120106 ASER GCaMP 50mM 50-25 #12_1 12	211	2593.32	473.545	0.779246
120106 ASER GCaMP 50mM 50-25 #12_1 12	212	2602.85	479.403	0.788885
120106 ASER GCaMP 50mM 50-25 #12_1 12	213	2602.62	487.35	0.801963
120106 ASER GCaMP 50mM 50-25 #12_1 12	214	2602.43	485.48	0.798886
120106 ASER GCaMP 50mM 50-25 #12_1 12	215	2608.23	486.91	0.801238
120106 ASER GCaMP 50mM 50-25 #12_1 12	216	2612.06	507.289	0.834773
120106 ASER GCaMP 50mM 50-25 #12_1 12	217	2610.59	499.596	0.822115
120106 ASER GCaMP 50mM 50-25 #12_1 12	218	2627.28	514.548	0.846719
120106 ASER GCaMP 50mM 50-25 #12_1 12	219	2620.07	510.445	0.839967
120106 ASER GCaMP 50mM 50-25 #12_1 12	220	2623.99	502.791	0.827372
120106 ASER GCaMP 50mM 50-25 #12_1 12	221	2639.5	533.057	0.877176
120106 ASER GCaMP 50mM 50-25 #12_1 12	222	2637.8	530.378	0.872768
120106 ASER GCaMP 50mM 50-25 #12_1 12	223	2648.45	542.29	0.892369
120106 ASER GCaMP 50mM 50-25 #12_1 12	224	2647.51	540.727	0.889798
120106 ASER GCaMP 50mM 50-25 #12_1 12	225	2659.01	551.628	0.907736
120106 ASER GCaMP 50mM 50-25 #12_1 12	226	2658.4	545.089	0.896975
120106 ASER GCaMP 50mM 50-25 #12_1 12	227	2658.57	553.11	0.910175
120106 ASER GCaMP 50mM 50-25 #12_1 12	228	2658.07	545.217	0.897186
120106 ASER GCaMP 50mM 50-25 #12_1 12	229	2666.76	561.099	0.923321
120106 ASER GCaMP 50mM 50-25 #12_1 12	230	2670.8	564.68	0.929214
120106 ASER GCaMP 50mM 50-25 #12_1 12	231	2680.87	569.345	0.936891
120106 ASER GCaMP 50mM 50-25 #12_1 12	232	2683.97	570.55	0.938873
120106 ASER GCaMP 50mM 50-25 #12_1 12	233	2678.72	570.167	0.938243
120106 ASER GCaMP 50mM 50-25 #12_1 12	234	2687.82	575.174	0.946482
120106 ASER GCaMP 50mM 50-25 #12_1 12	235	2700.55	591.264	0.972959
120106 ASER GCaMP 50mM 50-25 #12_1 12	236	2694.69	586.935	0.965836
120106 ASER GCaMP 50mM 50-25 #12_1 12	237	2692.19	591.321	0.973053
120106 ASER GCaMP 50mM 50-25 #12_1 12	238	2709.8	609.912	1.00364
120106 ASER GCaMP 50mM 50-25 #12_1 12	239	2700.94	586.734	0.965504
120106 ASER GCaMP 50mM 50-25 #12_1 12	240	2711.55	595.568	0.980041
120106 ASER GCaMP 50mM 50-25 #12_1 12	241	2712.92	595.546	0.980005
Image Name	Image Plane	Elapsed Time	Stage Label	Area	Average Intensity
120106 ASER GCaMP 50mM 50-25 #12_1 12	1	00:00:00	No Label	999	2120.82
120106 ASER GCaMP 50mM 50-25 #12_1 12	2	00:00:00.480000	No Label	999	2115.79
120106 ASER GCaMP 50mM 50-25 #12_1 12	3	00:00:00.998000	No Label	999	2104.13
120106 ASER GCaMP 50mM 50-25 #12_1 12	4	00:00:01.541000	No Label	999	2107.63
120106 ASER GCaMP 50mM 50-25 #12_1 12	5	00:00:02.093000	No Label	999	2108.39
120106 ASER GCaMP 50mM 50-25 #12_1 12	6	00:00:02.633000	No Label	999	2110.69
120106 ASER GCaMP 50mM 50-25 #12_1 12	7	00:00:03.176000	No Label	999	2108.95
120106 ASER GCaMP 50mM 50-25 #12_1 12	8	00:00:03.720000	No Label	999	2109.68
120106 ASER GCaMP 50mM 50-25 #12_1 12	9	00:00:04.271000	No Label	999	2104.38
120106 ASER GCaMP 50mM 50-25 #12_1 12	10	00:00:04.817000	No Label	999	2110.24
120106 ASER GCaMP 50mM 50-25 #12_1 12	11	00:00:05.364000	No Label	999	2104.79
120106 ASER GCaMP 50mM 50-25 #12_1 12	12	00:00:05.896000	No Label	999	2107
120106 ASER GCaMP 50mM 50-25 #12_1 12	13	00:00:06.453000	No Label	999	2102.04
120106 ASER GCaMP 50mM 50-25 #12_1 12	14	00:00:07	No Label	999	2105.86
120106 ASER GCaMP 50mM 50-25 #12_1 12	15	00:00:07.538000	No Label	999	2103.84
120106 ASER GCaMP 50mM 50-25 #12_1 12	16	00:00:08.090000	No Label	999	2111.58
120106 ASER GCaMP 50mM 50-25 #12_1 12	17	00:00:08.636000	No Label	999	2116.97
120106 ASER GCaMP 50mM 50-25 #12_1 12	18	00:00:09.166000	No Label	999	2131.47
120106 ASER GCaMP 50mM 50-25 #12_1 12	19	00:00:09.728000	No Label	999	2127.23
120106 ASER GCaMP 50mM 50-25 #12_1 12	20	00:00:10.266000	No Label	999	2137.22
120106 ASER GCaMP 50mM 50-25 #12_1 12	21	00:00:10.821000	No Label	999	2120.89
120106 ASER GCaMP 50mM 50-25 #12_1 12	22	00:00:11.368000	No Label	999	2129.85
120106 ASER GCaMP 50mM 50-25 #12_1 12	23	00:00:11.908000	No Label	999	2123.12
120106 ASER GCaMP 50mM 50-25 #12_1 12	24	00:00:12.456000	No Label	999	2131.04
120106 ASER GCaMP 50mM 50-25 #12_1 12	25	00:00:13.005000	No Label	999	2128.78
120106 ASER GCaMP 50mM 50-25 #12_1 12	26	00:00:13.561000	No Label	999	2126.8
120106 ASER GCaMP 50mM 50-25 #12_1 12	27	00:00:14.097000	No Label	999	2132.59
120106 ASER GCaMP 50mM 50-25 #12_1 12	28	00:00:14.638000	No Label	999	2116.73
120106 ASER GCaMP 50mM 50-25 #12_1 12	29	00:00:15.182000	No Label	999	2116.03
120106 ASER GCaMP 50mM 50-25 #12_1 12	30	00:00:15.750000	No Label	999	2121.56
120106 ASER GCaMP 50mM 50-25 #12_1 12	31	00:00:16.286000	No Label	999	2123.78
120106 ASER GCaMP 50mM 50-25 #12_1 12	32	00:00:16.832000	No Label	999	2118.03
120106 ASER GCaMP 50mM 50-25 #12_1 12	33	00:00:17.374000	No Label	999	2123.21
120106 ASER GCaMP 50mM 50-25 #12_1 12	34	00:00:17.918000	No Label	999	2117.95
120106 ASER GCaMP 50mM 50-25 #12_1 12	35	00:00:18.467000	No Label	999	2120.95
120106 ASER GCaMP 50mM 50-25 #12_1 12	36	00:00:19.015000	No Label	999	2131.42
120106 ASER GCaMP 50mM 50-25 #12_1 12	37	00:00:19.550000	No Label	999	2114.46
120106 ASER GCaMP 50mM 50-25 #12_1 12	38	00:00:20.103000	No Label	999	2116.69
120106 ASER GCaMP 50mM 50-25 #12_1 12	39	00:00:20.641000	No Label	999	2108.49
120106 ASER GCaMP 50mM 50-25 #12_1 12	40	00:00:21.188000	No Label	999	2113.93
120106 ASER GCaMP 50mM 50-25 #12_1 12	41	00:00:21.734000	No Label	999	2106.87
120106 ASER GCaMP 50mM 50-25 #12_1 12	42	00:00:22.286000	No Label	999	2117.1
120106 ASER GCaMP 50mM 50-25 #12_1 12	43	00:00:22.838000	No Label	999	2114.25
120106 ASER GCaMP 50mM 50-25 #12_1 12	44	00:00:23.381000	No Label	999	2115.63
120106 ASER GCaMP 50mM 50-25 #12_1 12	45	00:00:23.920000	No Label	999	2113.91
120106 ASER GCaMP 50mM 50-25 #12_1 12	46	00:00:24.468000	No Label	999	2110.11
120106 ASER GCaMP 50mM 50-25 #12_1 12	47	00:00:25.020000	No Label	999	2114.27
120106 ASER GCaMP 50mM 50-25 #12_1 12	48	00:00:25.563000	No Label	999	2110.49
120106 ASER GCaMP 50mM 50-25 #12_1 12	49	00:00:26.109000	No Label	999	2105.2
120106 ASER GCaMP 50mM 50-25 #12_1 12	50	00:00:26.650000	No Label	999	2110.65
120106 ASER GCaMP 50mM 50-25 #12_1 12	51	00:00:27.196000	No Label	999	2110.3
120106 ASER GCaMP 50mM 50-25 #12_1 12	52	00:00:27.751000	No Label	999	2105.45
120106 ASER GCaMP 50mM 50-25 #12_1 12	53	00:00:28.295000	No Label	999	2106.84
120106 ASER GCaMP 50mM 50-25 #12_1 12	54	00:00:28.839000	No Label	999	2101.47
120106 ASER GCaMP 50mM 50-25 #12_1 12	55	00:00:29.388000	No Label	999	2100.03
120106 ASER GCaMP 50mM 50-25 #12_1 12	56	00:00:29.931000	No Label	999	2099.62
120106 ASER GCaMP 50mM 50-25 #12_1 12	57	00:00:30.483000	No Label	999	2109.41
120106 ASER GCaMP 50mM 50-25 #12_1 12	58	00:00:31.027000	No Label	999	2105.2
120106 ASER GCaMP 50mM 50-25 #12_1 12	59	00:00:31.557000	No Label	999	2103.96
120106 ASER GCaMP 50mM 50-25 #12_1 12	60	00:00:32.118000	No Label	999	2103.6
120106 ASER GCaMP 50mM 50-25 #12_1 12	61	00:00:32.655000	No Label	999	2106.3
120106 ASER GCaMP 50mM 50-25 #12_1 12	62	00:00:33.216000	No Label	999	2097.29
120106 ASER GCaMP 50mM 50-25 #12_1 12	63	00:00:33.746000	No Label	999	2101.44
120106 ASER GCaMP 50mM 50-25 #12_1 12	64	00:00:34.308000	No Label	999	2103.79
120106 ASER GCaMP 50mM 50-25 #12_1 12	65	00:00:34.834000	No Label	999	2108.7
120106 ASER GCaMP 50mM 50-25 #12_1 12	66	00:00:35.391000	No Label	999	2090.33
120106 ASER GCaMP 50mM 50-25 #12_1 12	67	00:00:35.945000	No Label	999	2100.37
120106 ASER GCaMP 50mM 50-25 #12_1 12	68	00:00:36.488000	No Label	999	2094.66
120106 ASER GCaMP 50mM 50-25 #12_1 12	69	00:00:37.028000	No Label	999	2097.17
120106 ASER GCaMP 50mM 50-25 #12_1 12	70	00:00:37.577000	No Label	999	2098.94
120106 ASER GCaMP 50mM 50-25 #12_1 12	71	00:00:38.124000	No Label	999	2104.33
120106 ASER GCaMP 50mM 50-25 #12_1 12	72	00:00:38.662000	No Label	999	2107.75
120106 ASER GCaMP 50mM 50-25 #12_1 12	73	00:00:39.209000	No Label	999	2107.19
120106 ASER GCaMP 50mM 50-25 #12_1 12	74	00:00:39.760000	No Label	999	2101.4
120106 ASER GCaMP 50mM 50-25 #12_1 12	75	00:00:40.308000	No Label	999	2100.71
120106 ASER GCaMP 50mM 50-25 #12_1 12	76	00:00:40.841000	No Label	999	2113.86
120106 ASER GCaMP 50mM 50-25 #12_1 12	77	00:00:41.390000	No Label	999	2097.76
120106 ASER GCaMP 50mM 50-25 #12_1 12	78	00:00:41.940000	No Label	999	2098.51
120106 ASER GCaMP 50mM 50-25 #12_1 12	79	00:00:42.484000	No Label	999	2106.71
120106 ASER GCaMP 50mM 50-25 #12_1 12	80	00:00:43.041000	No Label	999	2100.95
120106 ASER GCaMP 50mM 50-25 #12_1 12	81	00:00:43.584000	No Label	999	2101.6
120106 ASER GCaMP 50mM 50-25 #12_1 12	82	00:00:44.125000	No Label	999	2097.22
120106 ASER GCaMP 50mM 50-25 #12_1 12	83	00:00:44.677000	No Label	999	2106.59
120106 ASER GCaMP 50mM 50-25 #12_1 12	84	00:00:45.210000	No Label	999	2101.85
120106 ASER GCaMP 50mM 50-25 #12_1 12	85	00:00:45.775000	No Label	999	2103.75
120106 ASER GCaMP 50mM 50-25 #12_1 12	86	00:00:46.317000	No Label	999	2093.05
120106 ASER GCaMP 50mM 50-25 #12_1 12	87	00:00:46.856000	No Label	999	2099.1
120106 ASER GCaMP 50mM 50-25 #12_1 12	88	00:00:47.408000	No Label	999	2098.28
120106 ASER GCaMP 50mM 50-25 #12_1 12	89	00:00:47.942000	No Label	999	2112.8
120106 ASER GCaMP 50mM 50-25 #12_1 12	90	00:00:48.499000	No Label	999	2104.54
120106 ASER GCaMP 50mM 50-25 #12_1 12	91	00:00:49.046000	No Label	999	2100.04
120106 ASER GCaMP 50mM 50-25 #12_1 12	92	00:00:49.594000	No Label	999	2101.21
120106 ASER GCaMP 50mM 50-25 #12_1 12	93	00:00:50.134000	No Label	999	2100.7
120106 ASER GCaMP 50mM 50-25 #12_1 12	94	00:00:50.673000	No Label	999	2105.49
120106 ASER GCaMP 50mM 50-25 #12_1 12	95	00:00:51.226000	No Label	999	2099.68
120106 ASER GCaMP 50mM 50-25 #12_1 12	96	00:00:51.763000	No Label	999	2097.45
120106 ASER GCaMP 50mM 50-25 #12_1 12	97	00:00:52.320000	No Label	999	2098.68
120106 ASER GCaMP 50mM 50-25 #12_1 12	98	00:00:52.871000	No Label	999	2103.18
120106 ASER GCaMP 50mM 50-25 #12_1 12	99	00:00:53.412000	No Label	999	2102.81
120106 ASER GCaMP 50mM 50-25 #12_1 12	100	00:00:53.958000	No Label	999	2107.24
120106 ASER GCaMP 50mM 50-25 #12_1 12	101	00:00:54.532000	No Label	999	2101.75
120106 ASER GCaMP 50mM 50-25 #12_1 12	102	00:00:55.027000	No Label	999	2110.14
120106 ASER GCaMP 50mM 50-25 #12_1 12	103	00:00:55.599000	No Label	999	2109.49
120106 ASER GCaMP 50mM 50-25 #12_1 12	104	00:00:56.147000	No Label	999	2109.81
120106 ASER GCaMP 50mM 50-25 #12_1 12	105	00:00:56.685000	No Label	999	2106.08
120106 ASER GCaMP 50mM 50-25 #12_1 12	106	00:00:57.228000	No Label	999	2097.7
120106 ASER GCaMP 50mM 50-25 #12_1 12	107	00:00:57.778000	No Label	999	2105.36
120106 ASER GCaMP 50mM 50-25 #12_1 12	108	00:00:58.327000	No Label	999	2108.07
120106 ASER GCaMP 50mM 50-25 #12_1 12	109	00:00:58.866000	No Label	999	2107.83
120106 ASER GCaMP 50mM 50-25 #12_1 12	110	00:00:59.436000	No Label	999	2108.9
120106 ASER GCaMP 50mM 50-25 #12_1 12	111	00:00:59.967000	No Label	999	2107.47
120106 ASER GCaMP 50mM 50-25 #12_1 12	112	00:01:00.504000	No Label	999	2110.98
120106 ASER GCaMP 50mM 50-25 #12_1 12	113	00:01:01.056000	No Label	999	2098.18
120106 ASER GCaMP 50mM 50-25 #12_1 12	114	00:01:01.606000	No Label	999	2097.56
120106 ASER GCaMP 50mM 50-25 #12_1 12	115	00:01:02.147000	No Label	999	2118.42
120106 ASER GCaMP 50mM 50-25 #12_1 12	116	00:01:02.688000	No Label	999	2116.37
120106 ASER GCaMP 50mM 50-25 #12_1 12	117	00:01:03.238000	No Label	999	2106.14
120106 ASER GCaMP 50mM 50-25 #12_1 12	118	00:01:03.787000	No Label	999	2115.74
120106 ASER GCaMP 50mM 50-25 #12_1 12	119	00:01:04.342000	No Label	999	2115.36
120106 ASER GCaMP 50mM 50-25 #12_1 12	120	00:01:04.872000	No Label	999	2112.95
120106 ASER GCaMP 50mM 50-25 #12_1 12	121	00:01:05.423000	No Label	999	2116.42
120106 ASER GCaMP 50mM 50-25 #12_1 12	122	00:01:05.972000	No Label	999	2109.87
120106 ASER GCaMP 50mM 50-25 #12_1 12	123	00:01:06.511000	No Label	999	2111.53
120106 ASER GCaMP 50mM 50-25 #12_1 12	124	00:01:07.067000	No Label	999	2108.44
120106 ASER GCaMP 50mM 50-25 #12_1 12	125	00:01:07.582000	No Label	999	2111.58
120106 ASER GCaMP 50mM 50-25 #12_1 12	126	00:01:08.073000	No Label	999	2107.21
120106 ASER GCaMP 50mM 50-25 #12_1 12	127	00:01:08.597000	No Label	999	2113.96
120106 ASER GCaMP 50mM 50-25 #12_1 12	128	00:01:09.132000	No Label	999	2110.86
120106 ASER GCaMP 50mM 50-25 #12_1 12	129	00:01:09.685000	No Label	999	2109.42
120106 ASER GCaMP 50mM 50-25 #12_1 12	130	00:01:10.222000	No Label	999	2114.36
120106 ASER GCaMP 50mM 50-25 #12_1 12	131	00:01:10.773000	No Label	999	2100.83
120106 ASER GCaMP 50mM 50-25 #12_1 12	132	00:01:11.325000	No Label	999	2101.74
120106 ASER GCaMP 50mM 50-25 #12_1 12	133	00:01:11.864000	No Label	999	2106.13
120106 ASER GCaMP 50mM 50-25 #12_1 12	134	00:01:12.407000	No Label	999	2107.03
120106 ASER GCaMP 50mM 50-25 #12_1 12	135	00:01:12.962000	No Label	999	2110.28
120106 ASER GCaMP 50mM 50-25 #12_1 12	136	00:01:13.502000	No Label	999	2110.67
120106 ASER GCaMP 50mM 50-25 #12_1 12	137	00:01:14.050000	No Label	999	2112.85
120106 ASER GCaMP 50mM 50-25 #12_1 12	138	00:01:14.600000	No Label	999	2108.24
120106 ASER GCaMP 50mM 50-25 #12_1 12	139	00:01:15.129000	No Label	999	2105.47
120106 ASER GCaMP 50mM 50-25 #12_1 12	140	00:01:15.691000	No Label	999	2109.6
120106 ASER GCaMP 50mM 50-25 #12_1 12	141	00:01:16.230000	No Label	999	2113.94
120106 ASER GCaMP 50mM 50-25 #12_1 12	142	00:01:16.774000	No Label	999	2120.19
120106 ASER GCaMP 50mM 50-25 #12_1 12	143	00:01:17.332000	No Label	999	2108.31
120106 ASER GCaMP 50mM 50-25 #12_1 12	144	00:01:17.872000	No Label	999	2104.31
120106 ASER GCaMP 50mM 50-25 #12_1 12	145	00:01:18.412000	No Label	999	2110.12
120106 ASER GCaMP 50mM 50-25 #12_1 12	146	00:01:18.961000	No Label	999	2103.81
120106 ASER GCaMP 50mM 50-25 #12_1 12	147	00:01:19.502000	No Label	999	2100.43
120106 ASER GCaMP 50mM 50-25 #12_1 12	148	00:01:20.058000	No Label	999	2113.48
120106 ASER GCaMP 50mM 50-25 #12_1 12	149	00:01:20.605000	No Label	999	2107.1
120106 ASER GCaMP 50mM 50-25 #12_1 12	150	00:01:21.140000	No Label	999	2092.2
120106 ASER GCaMP 50mM 50-25 #12_1 12	151	00:01:21.687000	No Label	999	2103.39
120106 ASER GCaMP 50mM 50-25 #12_1 12	152	00:01:22.242000	No Label	999	2110.3
120106 ASER GCaMP 50mM 50-25 #12_1 12	153	00:01:22.780000	No Label	999	2110.73
120106 ASER GCaMP 50mM 50-25 #12_1 12	154	00:01:23.322000	No Label	999	2118.63
120106 ASER GCaMP 50mM 50-25 #12_1 12	155	00:01:23.869000	No Label	999	2128.24
120106 ASER GCaMP 50mM 50-25 #12_1 12	156	00:01:24.419000	No Label	999	2125.71
120106 ASER GCaMP 50mM 50-25 #12_1 12	157	00:01:24.966000	No Label	999	2104.32
120106 ASER GCaMP 50mM 50-25 #12_1 12	158	00:01:25.515000	No Label	999	2089.1
120106 ASER GCaMP 50mM 50-25 #12_1 12	159	00:01:26.058000	No Label	999	2082.23
120106 ASER GCaMP 50mM 50-25 #12_1 12	160	00:01:26.604000	No Label	999	2073.2
120106 ASER GCaMP 50mM 50-25 #12_1 12	161	00:01:27.143000	No Label	999	2094.48
120106 ASER GCaMP 50mM 50-25 #12_1 12	162	00:01:27.699000	No Label	999	2103.77
120106 ASER GCaMP 50mM 50-25 #12_1 12	163	00:01:28.240000	No Label	999	2114.08
120106 ASER GCaMP 50mM 50-25 #12_1 12	164	00:01:28.794000	No Label	999	2111.72
120106 ASER GCaMP 50mM 50-25 #12_1 12	165	00:01:29.342000	No Label	999	2125.81
120106 ASER GCaMP 50mM 50-25 #12_1 12	166	00:01:29.889000	No Label	999	2118.45
120106 ASER GCaMP 50mM 50-25 #12_1 12	167	00:01:30.431000	No Label	999	2121.33
120106 ASER GCaMP 50mM 50-25 #12_1 12	168	00:01:30.969000	No Label	999	2100.61
120106 ASER GCaMP 50mM 50-25 #12_1 12	169	00:01:31.529000	No Label	999	2091.07
120106 ASER GCaMP 50mM 50-25 #12_1 12	170	00:01:32.066000	No Label	999	2090.94
120106 ASER GCaMP 50mM 50-25 #12_1 12	171	00:01:32.610000	No Label	999	2093.29
120106 ASER GCaMP 50mM 50-25 #12_1 12	172	00:01:33.162000	No Label	999	2089.32
120106 ASER GCaMP 50mM 50-25 #12_1 12	173	00:01:33.708000	No Label	999	2097.07
120106 ASER GCaMP 50mM 50-25 #12_1 12	174	00:01:34.243000	No Label	999	2101.94
120106 ASER GCaMP 50mM 50-25 #12_1 12	175	00:01:34.791000	No Label	999	2106.16
120106 ASER GCaMP 50mM 50-25 #12_1 12	176	00:01:35.334000	No Label	999	2103.36
120106 ASER GCaMP 50mM 50-25 #12_1 12	177	00:01:35.890000	No Label	999	2099.01
120106 ASER GCaMP 50mM 50-25 #12_1 12	178	00:01:36.439000	No Label	999	2116.49
120106 ASER GCaMP 50mM 50-25 #12_1 12	179	00:01:36.979000	No Label	999	2114.41
120106 ASER GCaMP 50mM 50-25 #12_1 12	180	00:01:37.525000	No Label	999	2114.61
120106 ASER GCaMP 50mM 50-25 #12_1 12	181	00:01:38.079000	No Label	999	2135.64
120106 ASER GCaMP 50mM 50-25 #12_1 12	182	00:01:38.609000	No Label	999	2126.64
120106 ASER GCaMP 50mM 50-25 #12_1 12	183	00:01:39.159000	No Label	999	2141.03
120106 ASER GCaMP 50mM 50-25 #12_1 12	184	00:01:39.710000	No Label	999	2136.01
120106 ASER GCaMP 50mM 50-25 #12_1 12	185	00:01:40.260000	No Label	999	2129.84
120106 ASER GCaMP 50mM 50-25 #12_1 12	186	00:01:40.800000	No Label	999	2137.44
120106 ASER GCaMP 50mM 50-25 #12_1 12	187	00:01:41.353000	No Label	999	2129.93
120106 ASER GCaMP 50mM 50-25 #12_1 12	188	00:01:41.896000	No Label	999	2128.88
120106 ASER GCaMP 50mM 50-25 #12_1 12	189	00:01:42.443000	No Label	999	2121.27
120106 ASER GCaMP 50mM 50-25 #12_1 12	190	00:01:42.989000	No Label	999	2129.5
120106 ASER GCaMP 50mM 50-25 #12_1 12	191	00:01:43.536000	No Label	999	2115.86
120106 ASER GCaMP 50mM 50-25 #12_1 12	192	00:01:44.073000	No Label	999	2117.46
120106 ASER GCaMP 50mM 50-25 #12_1 12	193	00:01:44.625000	No Label	999	2113.91
120106 ASER GCaMP 50mM 50-25 #12_1 12	194	00:01:45.169000	No Label	999	2105.34
120106 ASER GCaMP 50mM 50-25 #12_1 12	195	00:01:45.717000	No Label	999	2102.34
120106 ASER GCaMP 50mM 50-25 #12_1 12	196	00:01:46.261000	No Label	999	2109.77
120106 ASER GCaMP 50mM 50-25 #12_1 12	197	00:01:46.806000	No Label	999	2117.12
120106 ASER GCaMP 50mM 50-25 #12_1 12	198	00:01:47.357000	No Label	999	2122.04
120106 ASER GCaMP 50mM 50-25 #12_1 12	199	00:01:47.893000	No Label	999	2124.91
120106 ASER GCaMP 50mM 50-25 #12_1 12	200	00:01:48.450000	No Label	999	2122.4
120106 ASER GCaMP 50mM 50-25 #12_1 12	201	00:01:49.023000	No Label	999	2129.52
120106 ASER GCaMP 50mM 50-25 #12_1 12	202	00:01:49.502000	No Label	999	2129.89
120106 ASER GCaMP 50mM 50-25 #12_1 12	203	00:01:50.093000	No Label	999	2122.51
120106 ASER GCaMP 50mM 50-25 #12_1 12	204	00:01:50.636000	No Label	999	2128.56
120106 ASER GCaMP 50mM 50-25 #12_1 12	205	00:01:51.168000	No Label	999	2127.2
120106 ASER GCaMP 50mM 50-25 #12_1 12	206	00:01:51.717000	No Label	999	2112.1
120106 ASER GCaMP 50mM 50-25 #12_1 12	207	00:01:52.273000	No Label	999	2123.99
120106 ASER GCaMP 50mM 50-25 #12_1 12	208	00:01:52.809000	No Label	999	2115.97
120106 ASER GCaMP 50mM 50-25 #12_1 12	209	00:01:53.368000	No Label	999	2116.05
120106 ASER GCaMP 50mM 50-25 #12_1 12	210	00:01:53.909000	No Label	999	2125.42
120106 ASER GCaMP 50mM 50-25 #12_1 12	211	00:01:54.449000	No Label	999	2119.77
120106 ASER GCaMP 50mM 50-25 #12_1 12	212	00:01:55.010000	No Label	999	2123.45
120106 ASER GCaMP 50mM 50-25 #12_1 12	213	00:01:55.549000	No Label	999	2115.27
120106 ASER GCaMP 50mM 50-25 #12_1 12	214	00:01:56.093000	No Label	999	2116.95
120106 ASER GCaMP 50mM 50-25 #12_1 12	215	00:01:56.642000	No Label	999	2121.32
120106 ASER GCaMP 50mM 50-25 #12_1 12	216	00:01:57.170000	No Label	999	2104.77
120106 ASER GCaMP 50mM 50-25 #12_1 12	217	00:01:57.727000	No Label	999	2110.99
120106 ASER GCaMP 50mM 50-25 #12_1 12	218	00:01:58.269000	No Label	999	2112.73
120106 ASER GCaMP 50mM 50-25 #12_1 12	219	00:01:58.825000	No Label	999	2109.62
120106 ASER GCaMP 50mM 50-25 #12_1 12	220	00:01:59.362000	No Label	999	2121.2
120106 ASER GCaMP 50mM 50-25 #12_1 12	221	00:01:59.911000	No Label	999	2106.44
120106 ASER GCaMP 50mM 50-25 #12_1 12	222	00:02:00.462000	No Label	999	2107.42
120106 ASER GCaMP 50mM 50-25 #12_1 12	223	00:02:00.995000	No Label	999	2106.16
120106 ASER GCaMP 50mM 50-25 #12_1 12	224	00:02:01.558000	No Label	999	2106.79
120106 ASER GCaMP 50mM 50-25 #12_1 12	225	00:02:02.098000	No Label	999	2107.39
120106 ASER GCaMP 50mM 50-25 #12_1 12	226	00:02:02.641000	No Label	999	2113.31
120106 ASER GCaMP 50mM 50-25 #12_1 12	227	00:02:03.180000	No Label	999	2105.46
120106 ASER GCaMP 50mM 50-25 #12_1 12	228	00:02:03.728000	No Label	999	2112.85
120106 ASER GCaMP 50mM 50-25 #12_1 12	229	00:02:04.279000	No Label	999	2105.66
120106 ASER GCaMP 50mM 50-25 #12_1 12	230	00:02:04.823000	No Label	999	2106.12
120106 ASER GCaMP 50mM 50-25 #12_1 12	231	00:02:05.373000	No Label	999	2111.53
120106 ASER GCaMP 50mM 50-25 #12_1 12	232	00:02:05.917000	No Label	999	2113.42
120106 ASER GCaMP 50mM 50-25 #12_1 12	233	00:02:06.467000	No Label	999	2108.55
120106 ASER GCaMP 50mM 50-25 #12_1 12	234	00:02:07.006000	No Label	999	2112.65
120106 ASER GCaMP 50mM 50-25 #12_1 12	235	00:02:07.563000	No Label	999	2109.28
120106 ASER GCaMP 50mM 50-25 #12_1 12	236	00:02:08.102000	No Label	999	2107.75
120106 ASER GCaMP 50mM 50-25 #12_1 12	237	00:02:08.647000	No Label	999	2100.87
120106 ASER GCaMP 50mM 50-25 #12_1 12	238	00:02:09.195000	No Label	999	2099.89
120106 ASER GCaMP 50mM 50-25 #12_1 12	239	00:02:09.734000	No Label	999	2114.2
120106 ASER GCaMP 50mM 50-25 #12_1 12	240	00:02:10.291000	No Label	999	2115.98
120106 ASER GCaMP 50mM 50-25 #12_1 12	241	00:02:10.842000	No Label	999	2117.38
