# Supplementary material for: Molecular encoding and synaptic decoding of context during salt chemotaxis in C. elegans
Source: Nat Commun. 2022 May 27;13:2928. doi: 10.1038/s41467-022-30279-7 (PMC9142520; doi:10.1038/s41467-022-30279-7)
Supplement: Supplementary file 7 — Source Data [file 41467_2022_30279_MOESM7_ESM.zip › Source Data/Imaging/Fig.1/GCaMP2_nj3/120106 ASER GCaMP 50mM 50-25 #1_1 12.xlsx]

## Sheet: Sheet1
Image Name	Image Plane	Avgerage Intensity
120106 ASER GCaMP 50mM 50-25 #1_1 12	1	3090.2	706.467	0.986297
120106 ASER GCaMP 50mM 50-25 #1_1 12	2	3088.27	706.295	0.986057
120106 ASER GCaMP 50mM 50-25 #1_1 12	3	3092.19	726.899	1.01482
120106 ASER GCaMP 50mM 50-25 #1_1 12	4	3114.51	739.121	1.03189
120106 ASER GCaMP 50mM 50-25 #1_1 12	5	3104.58	723.238	1.00971
120106 ASER GCaMP 50mM 50-25 #1_1 12	6	3105.66	709.224	0.990147
120106 ASER GCaMP 50mM 50-25 #1_1 12	7	3102.87	717.57	1.0018
120106 ASER GCaMP 50mM 50-25 #1_1 12	8	3103.34	716.536	1.00035
120106 ASER GCaMP 50mM 50-25 #1_1 12	9	3099.1	724.797	1.01189	716.282
120106 ASER GCaMP 50mM 50-25 #1_1 12	10	3092.31	722.997	1.00937
120106 ASER GCaMP 50mM 50-25 #1_1 12	11	3107.17	740.734	1.03414
120106 ASER GCaMP 50mM 50-25 #1_1 12	12	3104.8	734.193	1.02501
120106 ASER GCaMP 50mM 50-25 #1_1 12	13	3096.28	720.876	1.00641
120106 ASER GCaMP 50mM 50-25 #1_1 12	14	3092.6	723.919	1.01066
120106 ASER GCaMP 50mM 50-25 #1_1 12	15	3098.14	715.798	0.999324
120106 ASER GCaMP 50mM 50-25 #1_1 12	16	3100.63	723.628	1.01026
120106 ASER GCaMP 50mM 50-25 #1_1 12	17	3096.19	712.873	0.99524
120106 ASER GCaMP 50mM 50-25 #1_1 12	18	3101.43	741.823	1.03566
120106 ASER GCaMP 50mM 50-25 #1_1 12	19	3098.38	704.582	0.983667
120106 ASER GCaMP 50mM 50-25 #1_1 12	20	3085.54	720.331	1.00565
120106 ASER GCaMP 50mM 50-25 #1_1 12	21	3093.32	719.181	1.00405
120106 ASER GCaMP 50mM 50-25 #1_1 12	22	3090.74	709.194	0.990104
120106 ASER GCaMP 50mM 50-25 #1_1 12	23	3073.14	692.117	0.966264
120106 ASER GCaMP 50mM 50-25 #1_1 12	24	3074.12	691.697	0.965677
120106 ASER GCaMP 50mM 50-25 #1_1 12	25	3078.83	697.889	0.974322
120106 ASER GCaMP 50mM 50-25 #1_1 12	26	3086.88	700.887	0.978507
120106 ASER GCaMP 50mM 50-25 #1_1 12	27	3100.06	715.013	0.998229
120106 ASER GCaMP 50mM 50-25 #1_1 12	28	3085.69	713.108	0.99557
120106 ASER GCaMP 50mM 50-25 #1_1 12	29	3086.82	724.694	1.01174
120106 ASER GCaMP 50mM 50-25 #1_1 12	30	3109.91	731.472	1.02121
120106 ASER GCaMP 50mM 50-25 #1_1 12	31	3098.97	722.952	1.00931
120106 ASER GCaMP 50mM 50-25 #1_1 12	32	3117.42	739.282	1.03211
120106 ASER GCaMP 50mM 50-25 #1_1 12	33	3099.79	724.262	1.01114
120106 ASER GCaMP 50mM 50-25 #1_1 12	34	3096.43	732.607	1.02279
120106 ASER GCaMP 50mM 50-25 #1_1 12	35	3103.53	721.504	1.00729
120106 ASER GCaMP 50mM 50-25 #1_1 12	36	3112.06	725.15	1.01238
120106 ASER GCaMP 50mM 50-25 #1_1 12	37	3097.84	729.469	1.01841
120106 ASER GCaMP 50mM 50-25 #1_1 12	38	3092.56	717.92	1.00229
120106 ASER GCaMP 50mM 50-25 #1_1 12	39	3095.94	731.132	1.02073
120106 ASER GCaMP 50mM 50-25 #1_1 12	40	3087.3	717.803	1.00212
120106 ASER GCaMP 50mM 50-25 #1_1 12	41	3104.43	720.407	1.00576
120106 ASER GCaMP 50mM 50-25 #1_1 12	42	3094.53	721.016	1.00661
120106 ASER GCaMP 50mM 50-25 #1_1 12	43	3093.2	720.057	1.00527
120106 ASER GCaMP 50mM 50-25 #1_1 12	44	3091.54	708.543	0.989195
120106 ASER GCaMP 50mM 50-25 #1_1 12	45	3079.95	702.362	0.980567
120106 ASER GCaMP 50mM 50-25 #1_1 12	46	3090.67	722.303	1.00841
120106 ASER GCaMP 50mM 50-25 #1_1 12	47	3096.93	716.251	0.999957
120106 ASER GCaMP 50mM 50-25 #1_1 12	48	3083.87	705.746	0.985291
120106 ASER GCaMP 50mM 50-25 #1_1 12	49	3107.38	717.302	1.00142
120106 ASER GCaMP 50mM 50-25 #1_1 12	50	3096.09	702.945	0.98138
120106 ASER GCaMP 50mM 50-25 #1_1 12	51	3098.95	721.29	1.00699
120106 ASER GCaMP 50mM 50-25 #1_1 12	52	3092.6	722.511	1.0087
120106 ASER GCaMP 50mM 50-25 #1_1 12	53	3091.14	724.195	1.01105
120106 ASER GCaMP 50mM 50-25 #1_1 12	54	3099.98	722.18	1.00823
120106 ASER GCaMP 50mM 50-25 #1_1 12	55	3107.2	722.166	1.00822
120106 ASER GCaMP 50mM 50-25 #1_1 12	56	3094.34	716.758	1.00066
120106 ASER GCaMP 50mM 50-25 #1_1 12	57	3076.73	698.54	0.975231
120106 ASER GCaMP 50mM 50-25 #1_1 12	58	3080.57	682.539	0.952892
120106 ASER GCaMP 50mM 50-25 #1_1 12	59	3085.31	688.415	0.961095
120106 ASER GCaMP 50mM 50-25 #1_1 12	60	3076.3	696.819	0.972828
120106 ASER GCaMP 50mM 50-25 #1_1 12	61	3070.65	663.882	0.926844
120106 ASER GCaMP 50mM 50-25 #1_1 12	62	3076.03	696.072	0.971785
120106 ASER GCaMP 50mM 50-25 #1_1 12	63	3071.09	687.076	0.959226
120106 ASER GCaMP 50mM 50-25 #1_1 12	64	3086.3	702.879	0.981288
120106 ASER GCaMP 50mM 50-25 #1_1 12	65	3079.08	703.976	0.98282
120106 ASER GCaMP 50mM 50-25 #1_1 12	66	3082.44	680.292	0.949755
120106 ASER GCaMP 50mM 50-25 #1_1 12	67	3068.61	685.94	0.957639
120106 ASER GCaMP 50mM 50-25 #1_1 12	68	3065.6	679.219	0.948256
120106 ASER GCaMP 50mM 50-25 #1_1 12	69	3069.32	699.011	0.975889
120106 ASER GCaMP 50mM 50-25 #1_1 12	70	3063.49	689.171	0.96215
120106 ASER GCaMP 50mM 50-25 #1_1 12	71	3064.31	682.844	0.953318
120106 ASER GCaMP 50mM 50-25 #1_1 12	72	3057.35	682.93	0.953437
120106 ASER GCaMP 50mM 50-25 #1_1 12	73	3062.55	688.363	0.961022
120106 ASER GCaMP 50mM 50-25 #1_1 12	74	3055.9	663.177	0.92586
120106 ASER GCaMP 50mM 50-25 #1_1 12	75	3060.33	671.337	0.937252
120106 ASER GCaMP 50mM 50-25 #1_1 12	76	3063.8	674.695	0.941941
120106 ASER GCaMP 50mM 50-25 #1_1 12	77	3068.61	679.454	0.948584
120106 ASER GCaMP 50mM 50-25 #1_1 12	78	3068.85	667.177	0.931445
120106 ASER GCaMP 50mM 50-25 #1_1 12	79	3085.83	693.211	0.967791
120106 ASER GCaMP 50mM 50-25 #1_1 12	80	3059.9	673.48	0.940244
120106 ASER GCaMP 50mM 50-25 #1_1 12	81	3084.35	701.352	0.979157
120106 ASER GCaMP 50mM 50-25 #1_1 12	82	3073.14	675.277	0.942753
120106 ASER GCaMP 50mM 50-25 #1_1 12	83	3069.92	688.397	0.96107
120106 ASER GCaMP 50mM 50-25 #1_1 12	84	3068.93	679.897	0.949203
120106 ASER GCaMP 50mM 50-25 #1_1 12	85	3076.33	671.288	0.937184
120106 ASER GCaMP 50mM 50-25 #1_1 12	86	3071.46	692.502	0.966801
120106 ASER GCaMP 50mM 50-25 #1_1 12	87	3061.83	690.422	0.963897
120106 ASER GCaMP 50mM 50-25 #1_1 12	88	3055.67	691.15	0.964913
120106 ASER GCaMP 50mM 50-25 #1_1 12	89	3070.2	697.28	0.973472
120106 ASER GCaMP 50mM 50-25 #1_1 12	90	3068.69	686.417	0.958306
120106 ASER GCaMP 50mM 50-25 #1_1 12	91	3065.78	686.768	0.958795
120106 ASER GCaMP 50mM 50-25 #1_1 12	92	3074.55	707.863	0.988247
120106 ASER GCaMP 50mM 50-25 #1_1 12	93	3076.83	666.968	0.931153
120106 ASER GCaMP 50mM 50-25 #1_1 12	94	3076.26	694.481	0.969564
120106 ASER GCaMP 50mM 50-25 #1_1 12	95	3077.27	680.085	0.949465
120106 ASER GCaMP 50mM 50-25 #1_1 12	96	3076.77	682.402	0.9527
120106 ASER GCaMP 50mM 50-25 #1_1 12	97	3090.74	704.202	0.983136
120106 ASER GCaMP 50mM 50-25 #1_1 12	98	3086.95	682.564	0.952926
120106 ASER GCaMP 50mM 50-25 #1_1 12	99	3086.26	692.987	0.967478
120106 ASER GCaMP 50mM 50-25 #1_1 12	100	3096.57	709.528	0.990571
120106 ASER GCaMP 50mM 50-25 #1_1 12	101	3099.64	713.215	0.995719
120106 ASER GCaMP 50mM 50-25 #1_1 12	102	3128.95	758.616	1.0591
120106 ASER GCaMP 50mM 50-25 #1_1 12	103	3185.11	813.908	1.1363
120106 ASER GCaMP 50mM 50-25 #1_1 12	104	3257.28	867.538	1.21117
120106 ASER GCaMP 50mM 50-25 #1_1 12	105	3318.38	932.351	1.30165
120106 ASER GCaMP 50mM 50-25 #1_1 12	106	3379.74	1016.99	1.41982
120106 ASER GCaMP 50mM 50-25 #1_1 12	107	3449.71	1061.24	1.48159
120106 ASER GCaMP 50mM 50-25 #1_1 12	108	3485.61	1095.01	1.52875
120106 ASER GCaMP 50mM 50-25 #1_1 12	109	3514.6	1135.44	1.58518
120106 ASER GCaMP 50mM 50-25 #1_1 12	110	3531.25	1159.39	1.61862
120106 ASER GCaMP 50mM 50-25 #1_1 12	111	3532.4	1165.65	1.62736
120106 ASER GCaMP 50mM 50-25 #1_1 12	112	3536.93	1158.95	1.618
120106 ASER GCaMP 50mM 50-25 #1_1 12	113	3552.88	1173.09	1.63775
120106 ASER GCaMP 50mM 50-25 #1_1 12	114	3509.75	1123.25	1.56817
120106 ASER GCaMP 50mM 50-25 #1_1 12	115	3543.41	1150.4	1.60607
120106 ASER GCaMP 50mM 50-25 #1_1 12	116	3523.16	1124.98	1.57059
120106 ASER GCaMP 50mM 50-25 #1_1 12	117	3498.75	1093.19	1.5262
120106 ASER GCaMP 50mM 50-25 #1_1 12	118	3444.8	1049.87	1.46572
120106 ASER GCaMP 50mM 50-25 #1_1 12	119	3447.27	1049.22	1.46481
120106 ASER GCaMP 50mM 50-25 #1_1 12	120	3452.96	1046.91	1.46158
120106 ASER GCaMP 50mM 50-25 #1_1 12	121	3436.88	1029.3	1.43701
120106 ASER GCaMP 50mM 50-25 #1_1 12	122	3399.32	995.818	1.39026
120106 ASER GCaMP 50mM 50-25 #1_1 12	123	3398.26	1001.28	1.39789
120106 ASER GCaMP 50mM 50-25 #1_1 12	124	3411.76	1016.58	1.41925
120106 ASER GCaMP 50mM 50-25 #1_1 12	125	3430.25	1049.62	1.46537
120106 ASER GCaMP 50mM 50-25 #1_1 12	126	3445.66	1048.71	1.46411
120106 ASER GCaMP 50mM 50-25 #1_1 12	127	3417.94	1034.42	1.44415
120106 ASER GCaMP 50mM 50-25 #1_1 12	128	3429.61	1031.67	1.44031
120106 ASER GCaMP 50mM 50-25 #1_1 12	129	3423.76	1039.54	1.4513
120106 ASER GCaMP 50mM 50-25 #1_1 12	130	3388.52	1000.68	1.39704
120106 ASER GCaMP 50mM 50-25 #1_1 12	131	3400.63	1009.1	1.40881
120106 ASER GCaMP 50mM 50-25 #1_1 12	132	3409.02	1026.6	1.43324
120106 ASER GCaMP 50mM 50-25 #1_1 12	133	3413.27	1031.2	1.43965
120106 ASER GCaMP 50mM 50-25 #1_1 12	134	3418.23	1031.33	1.43983
120106 ASER GCaMP 50mM 50-25 #1_1 12	135	3437.99	1063.84	1.48522
120106 ASER GCaMP 50mM 50-25 #1_1 12	136	3433.58	1048.11	1.46327
120106 ASER GCaMP 50mM 50-25 #1_1 12	137	3382.78	996.831	1.39167
120106 ASER GCaMP 50mM 50-25 #1_1 12	138	3388.56	1006.75	1.40552
120106 ASER GCaMP 50mM 50-25 #1_1 12	139	3429.16	1047.29	1.46212
120106 ASER GCaMP 50mM 50-25 #1_1 12	140	3458.32	1082.97	1.51194
120106 ASER GCaMP 50mM 50-25 #1_1 12	141	3475.77	1106.51	1.5448
120106 ASER GCaMP 50mM 50-25 #1_1 12	142	3512.74	1133.52	1.58251
120106 ASER GCaMP 50mM 50-25 #1_1 12	143	3538.77	1160.98	1.62085
120106 ASER GCaMP 50mM 50-25 #1_1 12	144	3542.16	1170.98	1.6348
120106 ASER GCaMP 50mM 50-25 #1_1 12	145	3472.88	1081.24	1.50952
120106 ASER GCaMP 50mM 50-25 #1_1 12	146	3520.11	1142.83	1.59551
120106 ASER GCaMP 50mM 50-25 #1_1 12	147	3529.94	1166.42	1.62844
120106 ASER GCaMP 50mM 50-25 #1_1 12	148	3559.65	1190.96	1.6627
120106 ASER GCaMP 50mM 50-25 #1_1 12	149	3595.9	1216.9	1.69892
120106 ASER GCaMP 50mM 50-25 #1_1 12	150	3627.54	1233.92	1.72267
120106 ASER GCaMP 50mM 50-25 #1_1 12	151	3610.03	1211.05	1.69074
120106 ASER GCaMP 50mM 50-25 #1_1 12	152	3641.59	1234.95	1.72411
120106 ASER GCaMP 50mM 50-25 #1_1 12	153	3594.71	1201.48	1.67738
120106 ASER GCaMP 50mM 50-25 #1_1 12	154	3534.28	1145.83	1.59969
120106 ASER GCaMP 50mM 50-25 #1_1 12	155	3509.05	1138.27	1.58914
120106 ASER GCaMP 50mM 50-25 #1_1 12	156	3445.17	1077.8	1.50472
120106 ASER GCaMP 50mM 50-25 #1_1 12	157	3441.38	1059.76	1.47952
120106 ASER GCaMP 50mM 50-25 #1_1 12	158	3367.51	995.32	1.38956
120106 ASER GCaMP 50mM 50-25 #1_1 12	159	3348.1	975.649	1.3621
120106 ASER GCaMP 50mM 50-25 #1_1 12	160	3395.45	1025.38	1.43153
120106 ASER GCaMP 50mM 50-25 #1_1 12	161	3426.94	1047.3	1.46213
120106 ASER GCaMP 50mM 50-25 #1_1 12	162	3449.17	1074.54	1.50016
120106 ASER GCaMP 50mM 50-25 #1_1 12	163	3451.91	1097.1	1.53166
120106 ASER GCaMP 50mM 50-25 #1_1 12	164	3441.46	1073.31	1.49844
120106 ASER GCaMP 50mM 50-25 #1_1 12	165	3401.59	1033.02	1.4422
120106 ASER GCaMP 50mM 50-25 #1_1 12	166	3386.48	1009.22	1.40897
120106 ASER GCaMP 50mM 50-25 #1_1 12	167	3368.17	987.447	1.37857
120106 ASER GCaMP 50mM 50-25 #1_1 12	168	3333.27	953.288	1.33088
120106 ASER GCaMP 50mM 50-25 #1_1 12	169	3308.57	921.289	1.28621
120106 ASER GCaMP 50mM 50-25 #1_1 12	170	3289.31	897.914	1.25358
120106 ASER GCaMP 50mM 50-25 #1_1 12	171	3283.49	901.035	1.25793
120106 ASER GCaMP 50mM 50-25 #1_1 12	172	3243.53	871.236	1.21633
120106 ASER GCaMP 50mM 50-25 #1_1 12	173	3233.97	863.227	1.20515
120106 ASER GCaMP 50mM 50-25 #1_1 12	174	3212.87	845.225	1.18002
120106 ASER GCaMP 50mM 50-25 #1_1 12	175	3205.23	824.728	1.1514
120106 ASER GCaMP 50mM 50-25 #1_1 12	176	3207.78	828.036	1.15602
120106 ASER GCaMP 50mM 50-25 #1_1 12	177	3183.87	824.071	1.15048
120106 ASER GCaMP 50mM 50-25 #1_1 12	178	3203.6	839.99	1.17271
120106 ASER GCaMP 50mM 50-25 #1_1 12	179	3245.78	868.191	1.21208
120106 ASER GCaMP 50mM 50-25 #1_1 12	180	3318.16	939.646	1.31184
120106 ASER GCaMP 50mM 50-25 #1_1 12	181	3346.97	965.82	1.34838
120106 ASER GCaMP 50mM 50-25 #1_1 12	182	3320.53	944.77	1.31899
120106 ASER GCaMP 50mM 50-25 #1_1 12	183	3306.7	928.746	1.29662
120106 ASER GCaMP 50mM 50-25 #1_1 12	184	3334.15	939.134	1.31112
120106 ASER GCaMP 50mM 50-25 #1_1 12	185	3355.36	960.24	1.34059
120106 ASER GCaMP 50mM 50-25 #1_1 12	186	3346.93	951.042	1.32775
120106 ASER GCaMP 50mM 50-25 #1_1 12	187	3344.92	955.731	1.3343
120106 ASER GCaMP 50mM 50-25 #1_1 12	188	3376.54	1000.56	1.39688
120106 ASER GCaMP 50mM 50-25 #1_1 12	189	3401.83	1010.65	1.41097
120106 ASER GCaMP 50mM 50-25 #1_1 12	190	3400.91	1019.68	1.42358
120106 ASER GCaMP 50mM 50-25 #1_1 12	191	3367.89	983.145	1.37257
120106 ASER GCaMP 50mM 50-25 #1_1 12	192	3343.11	974.355	1.3603
120106 ASER GCaMP 50mM 50-25 #1_1 12	193	3343.13	965.655	1.34815
120106 ASER GCaMP 50mM 50-25 #1_1 12	194	3340.96	947.266	1.32248
120106 ASER GCaMP 50mM 50-25 #1_1 12	195	3338.84	934.125	1.30413
120106 ASER GCaMP 50mM 50-25 #1_1 12	196	3317.05	917.647	1.28113
120106 ASER GCaMP 50mM 50-25 #1_1 12	197	3322.69	931.909	1.30104
120106 ASER GCaMP 50mM 50-25 #1_1 12	198	3315.13	926.949	1.29411
120106 ASER GCaMP 50mM 50-25 #1_1 12	199	3313.37	918.171	1.28186
120106 ASER GCaMP 50mM 50-25 #1_1 12	200	3345.83	954.367	1.33239
120106 ASER GCaMP 50mM 50-25 #1_1 12	201	3351.62	957.694	1.33704
120106 ASER GCaMP 50mM 50-25 #1_1 12	202	3244.56	855.158	1.19389
120106 ASER GCaMP 50mM 50-25 #1_1 12	203	3132.02	758.183	1.0585
120106 ASER GCaMP 50mM 50-25 #1_1 12	204	3079.94	707.732	0.988064
120106 ASER GCaMP 50mM 50-25 #1_1 12	205	3053.97	684.812	0.956065
120106 ASER GCaMP 50mM 50-25 #1_1 12	206	3028.19	659.812	0.921162
120106 ASER GCaMP 50mM 50-25 #1_1 12	207	3014.57	658.026	0.918669
120106 ASER GCaMP 50mM 50-25 #1_1 12	208	3031.82	647.989	0.904656
120106 ASER GCaMP 50mM 50-25 #1_1 12	209	3026.67	657.109	0.917389
120106 ASER GCaMP 50mM 50-25 #1_1 12	210	3032.34	658.343	0.919112
120106 ASER GCaMP 50mM 50-25 #1_1 12	211	3048.06	667.487	0.931878
120106 ASER GCaMP 50mM 50-25 #1_1 12	212	3039.46	652.094	0.910388
120106 ASER GCaMP 50mM 50-25 #1_1 12	213	3046.06	673.497	0.940268
120106 ASER GCaMP 50mM 50-25 #1_1 12	214	3053.09	684.402	0.955493
120106 ASER GCaMP 50mM 50-25 #1_1 12	215	3060.12	676.483	0.944437
120106 ASER GCaMP 50mM 50-25 #1_1 12	216	3064.96	680.024	0.94938
120106 ASER GCaMP 50mM 50-25 #1_1 12	217	3069.77	703.18	0.981709
120106 ASER GCaMP 50mM 50-25 #1_1 12	218	3061.1	688.049	0.960584
120106 ASER GCaMP 50mM 50-25 #1_1 12	219	3063.34	688.423	0.961107
120106 ASER GCaMP 50mM 50-25 #1_1 12	220	3086.63	683.751	0.954583
120106 ASER GCaMP 50mM 50-25 #1_1 12	221	3078.42	678.063	0.946642
120106 ASER GCaMP 50mM 50-25 #1_1 12	222	3092.41	695.076	0.970395
120106 ASER GCaMP 50mM 50-25 #1_1 12	223	3097.84	705.911	0.985521
120106 ASER GCaMP 50mM 50-25 #1_1 12	224	3095.54	699.415	0.976452
120106 ASER GCaMP 50mM 50-25 #1_1 12	225	3104.13	720.365	1.0057
120106 ASER GCaMP 50mM 50-25 #1_1 12	226	3109.57	718.633	1.00328
120106 ASER GCaMP 50mM 50-25 #1_1 12	227	3112.46	707.364	0.987549
120106 ASER GCaMP 50mM 50-25 #1_1 12	228	3111.09	725.822	1.01332
120106 ASER GCaMP 50mM 50-25 #1_1 12	229	3103.26	717.591	1.00183
120106 ASER GCaMP 50mM 50-25 #1_1 12	230	3117.73	730.545	1.01991
120106 ASER GCaMP 50mM 50-25 #1_1 12	231	3119.22	744.053	1.03877
120106 ASER GCaMP 50mM 50-25 #1_1 12	232	3112.51	742.863	1.03711
120106 ASER GCaMP 50mM 50-25 #1_1 12	233	3107.56	729.29	1.01816
120106 ASER GCaMP 50mM 50-25 #1_1 12	234	3116.16	735.761	1.02719
120106 ASER GCaMP 50mM 50-25 #1_1 12	235	3115.05	733.046	1.0234
120106 ASER GCaMP 50mM 50-25 #1_1 12	236	3115.81	728.165	1.01659
120106 ASER GCaMP 50mM 50-25 #1_1 12	237	3111.23	709.547	0.990598
120106 ASER GCaMP 50mM 50-25 #1_1 12	238	3121.54	747.848	1.04407
120106 ASER GCaMP 50mM 50-25 #1_1 12	239	3140.88	748.596	1.04511
120106 ASER GCaMP 50mM 50-25 #1_1 12	240	3119.75	742.957	1.03724
120106 ASER GCaMP 50mM 50-25 #1_1 12	241	3128.07	745.159	1.04031
Image Name	Image Plane	Elapsed Time	Stage Label	Area	Average Intensity
120106 ASER GCaMP 50mM 50-25 #1_1 12	1	00:00:00	No Label	1000	2383.73
120106 ASER GCaMP 50mM 50-25 #1_1 12	2	00:00:00.486000	No Label	1000	2381.98
120106 ASER GCaMP 50mM 50-25 #1_1 12	3	00:00:01.077000	No Label	1000	2365.3
120106 ASER GCaMP 50mM 50-25 #1_1 12	4	00:00:01.624000	No Label	1000	2375.38
120106 ASER GCaMP 50mM 50-25 #1_1 12	5	00:00:02.167000	No Label	1000	2381.34
120106 ASER GCaMP 50mM 50-25 #1_1 12	6	00:00:02.713000	No Label	1000	2396.44
120106 ASER GCaMP 50mM 50-25 #1_1 12	7	00:00:03.262000	No Label	1000	2385.3
120106 ASER GCaMP 50mM 50-25 #1_1 12	8	00:00:03.807000	No Label	1000	2386.8
120106 ASER GCaMP 50mM 50-25 #1_1 12	9	00:00:04.348000	No Label	1000	2374.3
120106 ASER GCaMP 50mM 50-25 #1_1 12	10	00:00:04.891000	No Label	1000	2369.31
120106 ASER GCaMP 50mM 50-25 #1_1 12	11	00:00:05.441000	No Label	1000	2366.43
120106 ASER GCaMP 50mM 50-25 #1_1 12	12	00:00:05.999000	No Label	1000	2370.6
120106 ASER GCaMP 50mM 50-25 #1_1 12	13	00:00:06.531000	No Label	1000	2375.4
120106 ASER GCaMP 50mM 50-25 #1_1 12	14	00:00:07.091000	No Label	1000	2368.68
120106 ASER GCaMP 50mM 50-25 #1_1 12	15	00:00:07.632000	No Label	1000	2382.34
120106 ASER GCaMP 50mM 50-25 #1_1 12	16	00:00:08.174000	No Label	1000	2377
120106 ASER GCaMP 50mM 50-25 #1_1 12	17	00:00:08.728000	No Label	1000	2383.32
120106 ASER GCaMP 50mM 50-25 #1_1 12	18	00:00:09.265000	No Label	1000	2359.6
120106 ASER GCaMP 50mM 50-25 #1_1 12	19	00:00:09.825000	No Label	1000	2393.8
120106 ASER GCaMP 50mM 50-25 #1_1 12	20	00:00:10.359000	No Label	1000	2365.21
120106 ASER GCaMP 50mM 50-25 #1_1 12	21	00:00:10.905000	No Label	1000	2374.14
120106 ASER GCaMP 50mM 50-25 #1_1 12	22	00:00:11.444000	No Label	1000	2381.55
120106 ASER GCaMP 50mM 50-25 #1_1 12	23	00:00:12.012000	No Label	1000	2381.02
120106 ASER GCaMP 50mM 50-25 #1_1 12	24	00:00:12.544000	No Label	1000	2382.43
120106 ASER GCaMP 50mM 50-25 #1_1 12	25	00:00:13.096000	No Label	1000	2380.94
120106 ASER GCaMP 50mM 50-25 #1_1 12	26	00:00:13.639000	No Label	1000	2385.99
120106 ASER GCaMP 50mM 50-25 #1_1 12	27	00:00:14.185000	No Label	1000	2385.05
120106 ASER GCaMP 50mM 50-25 #1_1 12	28	00:00:14.724000	No Label	1000	2372.58
120106 ASER GCaMP 50mM 50-25 #1_1 12	29	00:00:15.273000	No Label	1000	2362.13
120106 ASER GCaMP 50mM 50-25 #1_1 12	30	00:00:15.813000	No Label	1000	2378.44
120106 ASER GCaMP 50mM 50-25 #1_1 12	31	00:00:16.681000	No Label	1000	2376.02
120106 ASER GCaMP 50mM 50-25 #1_1 12	32	00:00:17.231000	No Label	1000	2378.14
120106 ASER GCaMP 50mM 50-25 #1_1 12	33	00:00:17.786000	No Label	1000	2375.52
120106 ASER GCaMP 50mM 50-25 #1_1 12	34	00:00:18.328000	No Label	1000	2363.82
120106 ASER GCaMP 50mM 50-25 #1_1 12	35	00:00:18.891000	No Label	1000	2382.02
120106 ASER GCaMP 50mM 50-25 #1_1 12	36	00:00:19.428000	No Label	1000	2386.91
120106 ASER GCaMP 50mM 50-25 #1_1 12	37	00:00:19.975000	No Label	1000	2368.37
120106 ASER GCaMP 50mM 50-25 #1_1 12	38	00:00:20.515000	No Label	1000	2374.64
120106 ASER GCaMP 50mM 50-25 #1_1 12	39	00:00:21.055000	No Label	1000	2364.81
120106 ASER GCaMP 50mM 50-25 #1_1 12	40	00:00:21.617000	No Label	1000	2369.49
120106 ASER GCaMP 50mM 50-25 #1_1 12	41	00:00:22.160000	No Label	1000	2384.03
120106 ASER GCaMP 50mM 50-25 #1_1 12	42	00:00:22.709000	No Label	1000	2373.51
120106 ASER GCaMP 50mM 50-25 #1_1 12	43	00:00:23.207000	No Label	1000	2373.14
120106 ASER GCaMP 50mM 50-25 #1_1 12	44	00:00:23.787000	No Label	1000	2383
120106 ASER GCaMP 50mM 50-25 #1_1 12	45	00:00:24.334000	No Label	1000	2377.59
120106 ASER GCaMP 50mM 50-25 #1_1 12	46	00:00:24.888000	No Label	1000	2368.36
120106 ASER GCaMP 50mM 50-25 #1_1 12	47	00:00:25.432000	No Label	1000	2380.68
120106 ASER GCaMP 50mM 50-25 #1_1 12	48	00:00:25.977000	No Label	1000	2378.12
120106 ASER GCaMP 50mM 50-25 #1_1 12	49	00:00:26.524000	No Label	1000	2390.07
120106 ASER GCaMP 50mM 50-25 #1_1 12	50	00:00:27.074000	No Label	1000	2393.14
120106 ASER GCaMP 50mM 50-25 #1_1 12	51	00:00:27.613000	No Label	1000	2377.66
120106 ASER GCaMP 50mM 50-25 #1_1 12	52	00:00:28.166000	No Label	1000	2370.09
120106 ASER GCaMP 50mM 50-25 #1_1 12	53	00:00:28.711000	No Label	1000	2366.95
120106 ASER GCaMP 50mM 50-25 #1_1 12	54	00:00:29.206000	No Label	1000	2377.8
120106 ASER GCaMP 50mM 50-25 #1_1 12	55	00:00:29.801000	No Label	1000	2385.04
120106 ASER GCaMP 50mM 50-25 #1_1 12	56	00:00:30.338000	No Label	1000	2377.59
120106 ASER GCaMP 50mM 50-25 #1_1 12	57	00:00:30.887000	No Label	1000	2378.2
120106 ASER GCaMP 50mM 50-25 #1_1 12	58	00:00:31.443000	No Label	1000	2398.03
120106 ASER GCaMP 50mM 50-25 #1_1 12	59	00:00:31.988000	No Label	1000	2396.9
120106 ASER GCaMP 50mM 50-25 #1_1 12	60	00:00:32.527000	No Label	1000	2379.48
120106 ASER GCaMP 50mM 50-25 #1_1 12	61	00:00:33.073000	No Label	1000	2406.77
120106 ASER GCaMP 50mM 50-25 #1_1 12	62	00:00:33.631000	No Label	1000	2379.96
120106 ASER GCaMP 50mM 50-25 #1_1 12	63	00:00:34.174000	No Label	1000	2384.01
120106 ASER GCaMP 50mM 50-25 #1_1 12	64	00:00:34.707000	No Label	1000	2383.42
120106 ASER GCaMP 50mM 50-25 #1_1 12	65	00:00:35.266000	No Label	1000	2375.11
120106 ASER GCaMP 50mM 50-25 #1_1 12	66	00:00:35.794000	No Label	1000	2402.15
120106 ASER GCaMP 50mM 50-25 #1_1 12	67	00:00:36.350000	No Label	1000	2382.67
120106 ASER GCaMP 50mM 50-25 #1_1 12	68	00:00:36.909000	No Label	1000	2386.39
120106 ASER GCaMP 50mM 50-25 #1_1 12	69	00:00:37.451000	No Label	1000	2370.31
120106 ASER GCaMP 50mM 50-25 #1_1 12	70	00:00:37.983000	No Label	1000	2374.32
120106 ASER GCaMP 50mM 50-25 #1_1 12	71	00:00:38.538000	No Label	1000	2381.47
120106 ASER GCaMP 50mM 50-25 #1_1 12	72	00:00:39.079000	No Label	1000	2374.42
120106 ASER GCaMP 50mM 50-25 #1_1 12	73	00:00:39.906000	No Label	1000	2374.19
120106 ASER GCaMP 50mM 50-25 #1_1 12	74	00:00:40.502000	No Label	1000	2392.72
120106 ASER GCaMP 50mM 50-25 #1_1 12	75	00:00:41.052000	No Label	1000	2388.99
120106 ASER GCaMP 50mM 50-25 #1_1 12	76	00:00:41.583000	No Label	1000	2389.11
120106 ASER GCaMP 50mM 50-25 #1_1 12	77	00:00:42.131000	No Label	1000	2389.16
120106 ASER GCaMP 50mM 50-25 #1_1 12	78	00:00:42.681000	No Label	1000	2401.67
120106 ASER GCaMP 50mM 50-25 #1_1 12	79	00:00:43.235000	No Label	1000	2392.62
120106 ASER GCaMP 50mM 50-25 #1_1 12	80	00:00:43.776000	No Label	1000	2386.42
120106 ASER GCaMP 50mM 50-25 #1_1 12	81	00:00:44.323000	No Label	1000	2383
120106 ASER GCaMP 50mM 50-25 #1_1 12	82	00:00:44.872000	No Label	1000	2397.87
120106 ASER GCaMP 50mM 50-25 #1_1 12	83	00:00:45.413000	No Label	1000	2381.53
120106 ASER GCaMP 50mM 50-25 #1_1 12	84	00:00:45.956000	No Label	1000	2389.04
120106 ASER GCaMP 50mM 50-25 #1_1 12	85	00:00:46.513000	No Label	1000	2405.04
120106 ASER GCaMP 50mM 50-25 #1_1 12	86	00:00:47.055000	No Label	1000	2378.96
120106 ASER GCaMP 50mM 50-25 #1_1 12	87	00:00:47.595000	No Label	1000	2371.4
120106 ASER GCaMP 50mM 50-25 #1_1 12	88	00:00:48.140000	No Label	1000	2364.52
120106 ASER GCaMP 50mM 50-25 #1_1 12	89	00:00:48.683000	No Label	1000	2372.92
120106 ASER GCaMP 50mM 50-25 #1_1 12	90	00:00:49.240000	No Label	1000	2382.28
120106 ASER GCaMP 50mM 50-25 #1_1 12	91	00:00:49.780000	No Label	1000	2379.01
120106 ASER GCaMP 50mM 50-25 #1_1 12	92	00:00:50.333000	No Label	1000	2366.69
120106 ASER GCaMP 50mM 50-25 #1_1 12	93	00:00:50.877000	No Label	1000	2409.86
120106 ASER GCaMP 50mM 50-25 #1_1 12	94	00:00:51.424000	No Label	1000	2381.78
120106 ASER GCaMP 50mM 50-25 #1_1 12	95	00:00:51.964000	No Label	1000	2397.19
120106 ASER GCaMP 50mM 50-25 #1_1 12	96	00:00:52.508000	No Label	1000	2394.37
120106 ASER GCaMP 50mM 50-25 #1_1 12	97	00:00:53.056000	No Label	1000	2386.54
120106 ASER GCaMP 50mM 50-25 #1_1 12	98	00:00:53.600000	No Label	1000	2404.39
120106 ASER GCaMP 50mM 50-25 #1_1 12	99	00:00:54.152000	No Label	1000	2393.27
120106 ASER GCaMP 50mM 50-25 #1_1 12	100	00:00:54.705000	No Label	1000	2387.05
120106 ASER GCaMP 50mM 50-25 #1_1 12	101	00:00:55.271000	No Label	1000	2386.42
120106 ASER GCaMP 50mM 50-25 #1_1 12	102	00:00:55.748000	No Label	1000	2370.34
120106 ASER GCaMP 50mM 50-25 #1_1 12	103	00:00:56.333000	No Label	1000	2371.2
120106 ASER GCaMP 50mM 50-25 #1_1 12	104	00:00:56.886000	No Label	1000	2389.74
120106 ASER GCaMP 50mM 50-25 #1_1 12	105	00:00:57.424000	No Label	1000	2386.03
120106 ASER GCaMP 50mM 50-25 #1_1 12	106	00:00:57.976000	No Label	1000	2362.76
120106 ASER GCaMP 50mM 50-25 #1_1 12	107	00:00:58.514000	No Label	1000	2388.47
120106 ASER GCaMP 50mM 50-25 #1_1 12	108	00:00:59.061000	No Label	1000	2390.6
120106 ASER GCaMP 50mM 50-25 #1_1 12	109	00:00:59.612000	No Label	1000	2379.16
120106 ASER GCaMP 50mM 50-25 #1_1 12	110	00:01:00.158000	No Label	1000	2371.86
120106 ASER GCaMP 50mM 50-25 #1_1 12	111	00:01:00.698000	No Label	1000	2366.76
120106 ASER GCaMP 50mM 50-25 #1_1 12	112	00:01:01.253000	No Label	1000	2377.98
120106 ASER GCaMP 50mM 50-25 #1_1 12	113	00:01:01.786000	No Label	1000	2379.79
120106 ASER GCaMP 50mM 50-25 #1_1 12	114	00:01:02.340000	No Label	1000	2386.49
120106 ASER GCaMP 50mM 50-25 #1_1 12	115	00:01:02.894000	No Label	1000	2393.02
120106 ASER GCaMP 50mM 50-25 #1_1 12	116	00:01:03.433000	No Label	1000	2398.18
120106 ASER GCaMP 50mM 50-25 #1_1 12	117	00:01:03.998000	No Label	1000	2405.57
120106 ASER GCaMP 50mM 50-25 #1_1 12	118	00:01:04.525000	No Label	1000	2394.93
120106 ASER GCaMP 50mM 50-25 #1_1 12	119	00:01:05.067000	No Label	1000	2398.05
120106 ASER GCaMP 50mM 50-25 #1_1 12	120	00:01:05.618000	No Label	1000	2406.05
120106 ASER GCaMP 50mM 50-25 #1_1 12	121	00:01:06.154000	No Label	1000	2407.58
120106 ASER GCaMP 50mM 50-25 #1_1 12	122	00:01:06.714000	No Label	1000	2403.5
120106 ASER GCaMP 50mM 50-25 #1_1 12	123	00:01:07.251000	No Label	1000	2396.98
120106 ASER GCaMP 50mM 50-25 #1_1 12	124	00:01:07.799000	No Label	1000	2395.18
120106 ASER GCaMP 50mM 50-25 #1_1 12	125	00:01:08.346000	No Label	1000	2380.62
120106 ASER GCaMP 50mM 50-25 #1_1 12	126	00:01:08.889000	No Label	1000	2396.95
120106 ASER GCaMP 50mM 50-25 #1_1 12	127	00:01:09.441000	No Label	1000	2383.52
120106 ASER GCaMP 50mM 50-25 #1_1 12	128	00:01:09.978000	No Label	1000	2397.94
120106 ASER GCaMP 50mM 50-25 #1_1 12	129	00:01:10.534000	No Label	1000	2384.22
120106 ASER GCaMP 50mM 50-25 #1_1 12	130	00:01:11.067000	No Label	1000	2387.85
120106 ASER GCaMP 50mM 50-25 #1_1 12	131	00:01:11.625000	No Label	1000	2391.53
120106 ASER GCaMP 50mM 50-25 #1_1 12	132	00:01:12.169000	No Label	1000	2382.42
120106 ASER GCaMP 50mM 50-25 #1_1 12	133	00:01:12.717000	No Label	1000	2382.07
120106 ASER GCaMP 50mM 50-25 #1_1 12	134	00:01:13.249000	No Label	1000	2386.9
120106 ASER GCaMP 50mM 50-25 #1_1 12	135	00:01:13.802000	No Label	1000	2374.15
120106 ASER GCaMP 50mM 50-25 #1_1 12	136	00:01:14.354000	No Label	1000	2385.47
120106 ASER GCaMP 50mM 50-25 #1_1 12	137	00:01:14.890000	No Label	1000	2385.95
120106 ASER GCaMP 50mM 50-25 #1_1 12	138	00:01:15.435000	No Label	1000	2381.82
120106 ASER GCaMP 50mM 50-25 #1_1 12	139	00:01:15.987000	No Label	1000	2381.87
120106 ASER GCaMP 50mM 50-25 #1_1 12	140	00:01:16.543000	No Label	1000	2375.35
120106 ASER GCaMP 50mM 50-25 #1_1 12	141	00:01:17.083000	No Label	1000	2369.26
120106 ASER GCaMP 50mM 50-25 #1_1 12	142	00:01:17.620000	No Label	1000	2379.22
120106 ASER GCaMP 50mM 50-25 #1_1 12	143	00:01:18.178000	No Label	1000	2377.79
120106 ASER GCaMP 50mM 50-25 #1_1 12	144	00:01:18.716000	No Label	1000	2371.18
120106 ASER GCaMP 50mM 50-25 #1_1 12	145	00:01:19.268000	No Label	1000	2391.63
120106 ASER GCaMP 50mM 50-25 #1_1 12	146	00:01:19.807000	No Label	1000	2377.28
120106 ASER GCaMP 50mM 50-25 #1_1 12	147	00:01:20.312000	No Label	1000	2363.51
120106 ASER GCaMP 50mM 50-25 #1_1 12	148	00:01:20.911000	No Label	1000	2368.7
120106 ASER GCaMP 50mM 50-25 #1_1 12	149	00:01:21.453000	No Label	1000	2378.99
120106 ASER GCaMP 50mM 50-25 #1_1 12	150	00:01:22.004000	No Label	1000	2393.62
120106 ASER GCaMP 50mM 50-25 #1_1 12	151	00:01:22.534000	No Label	1000	2398.98
120106 ASER GCaMP 50mM 50-25 #1_1 12	152	00:01:23.085000	No Label	1000	2406.64
120106 ASER GCaMP 50mM 50-25 #1_1 12	153	00:01:23.631000	No Label	1000	2393.23
120106 ASER GCaMP 50mM 50-25 #1_1 12	154	00:01:24.180000	No Label	1000	2388.45
120106 ASER GCaMP 50mM 50-25 #1_1 12	155	00:01:24.728000	No Label	1000	2370.77
120106 ASER GCaMP 50mM 50-25 #1_1 12	156	00:01:25.269000	No Label	1000	2367.37
120106 ASER GCaMP 50mM 50-25 #1_1 12	157	00:01:25.809000	No Label	1000	2381.63
120106 ASER GCaMP 50mM 50-25 #1_1 12	158	00:01:26.372000	No Label	1000	2372.19
120106 ASER GCaMP 50mM 50-25 #1_1 12	159	00:01:26.910000	No Label	1000	2372.45
120106 ASER GCaMP 50mM 50-25 #1_1 12	160	00:01:27.459000	No Label	1000	2370.08
120106 ASER GCaMP 50mM 50-25 #1_1 12	161	00:01:27.993000	No Label	1000	2379.64
120106 ASER GCaMP 50mM 50-25 #1_1 12	162	00:01:28.548000	No Label	1000	2374.63
120106 ASER GCaMP 50mM 50-25 #1_1 12	163	00:01:29.095000	No Label	1000	2354.82
120106 ASER GCaMP 50mM 50-25 #1_1 12	164	00:01:29.639000	No Label	1000	2368.16
120106 ASER GCaMP 50mM 50-25 #1_1 12	165	00:01:30.185000	No Label	1000	2368.57
120106 ASER GCaMP 50mM 50-25 #1_1 12	166	00:01:30.717000	No Label	1000	2377.26
120106 ASER GCaMP 50mM 50-25 #1_1 12	167	00:01:31.284000	No Label	1000	2380.73
120106 ASER GCaMP 50mM 50-25 #1_1 12	168	00:01:31.832000	No Label	1000	2379.98
120106 ASER GCaMP 50mM 50-25 #1_1 12	169	00:01:32.372000	No Label	1000	2387.28
120106 ASER GCaMP 50mM 50-25 #1_1 12	170	00:01:32.916000	No Label	1000	2391.39
120106 ASER GCaMP 50mM 50-25 #1_1 12	171	00:01:33.461000	No Label	1000	2382.45
120106 ASER GCaMP 50mM 50-25 #1_1 12	172	00:01:34.006000	No Label	1000	2372.29
120106 ASER GCaMP 50mM 50-25 #1_1 12	173	00:01:34.547000	No Label	1000	2370.75
120106 ASER GCaMP 50mM 50-25 #1_1 12	174	00:01:35.105000	No Label	1000	2367.64
120106 ASER GCaMP 50mM 50-25 #1_1 12	175	00:01:35.641000	No Label	1000	2380.5
120106 ASER GCaMP 50mM 50-25 #1_1 12	176	00:01:36.196000	No Label	1000	2379.74
120106 ASER GCaMP 50mM 50-25 #1_1 12	177	00:01:36.743000	No Label	1000	2359.8
120106 ASER GCaMP 50mM 50-25 #1_1 12	178	00:01:37.284000	No Label	1000	2363.61
120106 ASER GCaMP 50mM 50-25 #1_1 12	179	00:01:37.837000	No Label	1000	2377.59
120106 ASER GCaMP 50mM 50-25 #1_1 12	180	00:01:38.378000	No Label	1000	2378.51
120106 ASER GCaMP 50mM 50-25 #1_1 12	181	00:01:38.922000	No Label	1000	2381.15
120106 ASER GCaMP 50mM 50-25 #1_1 12	182	00:01:39.466000	No Label	1000	2375.76
120106 ASER GCaMP 50mM 50-25 #1_1 12	183	00:01:40.014000	No Label	1000	2377.96
120106 ASER GCaMP 50mM 50-25 #1_1 12	184	00:01:40.564000	No Label	1000	2395.01
120106 ASER GCaMP 50mM 50-25 #1_1 12	185	00:01:41.105000	No Label	1000	2395.12
120106 ASER GCaMP 50mM 50-25 #1_1 12	186	00:01:41.650000	No Label	1000	2395.88
120106 ASER GCaMP 50mM 50-25 #1_1 12	187	00:01:42.198000	No Label	1000	2389.18
120106 ASER GCaMP 50mM 50-25 #1_1 12	188	00:01:42.743000	No Label	1000	2375.98
120106 ASER GCaMP 50mM 50-25 #1_1 12	189	00:01:43.297000	No Label	1000	2391.18
120106 ASER GCaMP 50mM 50-25 #1_1 12	190	00:01:43.839000	No Label	1000	2381.23
120106 ASER GCaMP 50mM 50-25 #1_1 12	191	00:01:44.388000	No Label	1000	2384.74
120106 ASER GCaMP 50mM 50-25 #1_1 12	192	00:01:44.925000	No Label	1000	2368.76
120106 ASER GCaMP 50mM 50-25 #1_1 12	193	00:01:45.470000	No Label	1000	2377.48
120106 ASER GCaMP 50mM 50-25 #1_1 12	194	00:01:46.018000	No Label	1000	2393.7
120106 ASER GCaMP 50mM 50-25 #1_1 12	195	00:01:46.570000	No Label	1000	2404.71
120106 ASER GCaMP 50mM 50-25 #1_1 12	196	00:01:47.124000	No Label	1000	2399.4
120106 ASER GCaMP 50mM 50-25 #1_1 12	197	00:01:47.655000	No Label	1000	2390.78
120106 ASER GCaMP 50mM 50-25 #1_1 12	198	00:01:48.202000	No Label	1000	2388.18
120106 ASER GCaMP 50mM 50-25 #1_1 12	199	00:01:48.745000	No Label	1000	2395.2
120106 ASER GCaMP 50mM 50-25 #1_1 12	200	00:01:49.299000	No Label	1000	2391.47
120106 ASER GCaMP 50mM 50-25 #1_1 12	201	00:01:49.881000	No Label	1000	2393.92
120106 ASER GCaMP 50mM 50-25 #1_1 12	202	00:01:50.374000	No Label	1000	2389.4
120106 ASER GCaMP 50mM 50-25 #1_1 12	203	00:01:50.942000	No Label	1000	2373.83
120106 ASER GCaMP 50mM 50-25 #1_1 12	204	00:01:51.489000	No Label	1000	2372.21
120106 ASER GCaMP 50mM 50-25 #1_1 12	205	00:01:52.028000	No Label	1000	2369.16
120106 ASER GCaMP 50mM 50-25 #1_1 12	206	00:01:52.564000	No Label	1000	2368.38
120106 ASER GCaMP 50mM 50-25 #1_1 12	207	00:01:53.127000	No Label	1000	2356.55
120106 ASER GCaMP 50mM 50-25 #1_1 12	208	00:01:53.656000	No Label	1000	2383.83
120106 ASER GCaMP 50mM 50-25 #1_1 12	209	00:01:54.215000	No Label	1000	2369.57
120106 ASER GCaMP 50mM 50-25 #1_1 12	210	00:01:54.752000	No Label	1000	2374
120106 ASER GCaMP 50mM 50-25 #1_1 12	211	00:01:55.303000	No Label	1000	2380.57
120106 ASER GCaMP 50mM 50-25 #1_1 12	212	00:01:55.852000	No Label	1000	2387.36
120106 ASER GCaMP 50mM 50-25 #1_1 12	213	00:01:56.395000	No Label	1000	2372.56
120106 ASER GCaMP 50mM 50-25 #1_1 12	214	00:01:56.944000	No Label	1000	2368.69
120106 ASER GCaMP 50mM 50-25 #1_1 12	215	00:01:57.492000	No Label	1000	2383.64
120106 ASER GCaMP 50mM 50-25 #1_1 12	216	00:01:58.042000	No Label	1000	2384.93
120106 ASER GCaMP 50mM 50-25 #1_1 12	217	00:01:58.588000	No Label	1000	2366.59
120106 ASER GCaMP 50mM 50-25 #1_1 12	218	00:01:59.128000	No Label	1000	2373.05
120106 ASER GCaMP 50mM 50-25 #1_1 12	219	00:01:59.661000	No Label	1000	2374.91
120106 ASER GCaMP 50mM 50-25 #1_1 12	220	00:02:00.219000	No Label	1000	2402.88
120106 ASER GCaMP 50mM 50-25 #1_1 12	221	00:02:00.768000	No Label	1000	2400.35
120106 ASER GCaMP 50mM 50-25 #1_1 12	222	00:02:01.303000	No Label	1000	2397.33
120106 ASER GCaMP 50mM 50-25 #1_1 12	223	00:02:01.859000	No Label	1000	2391.93
120106 ASER GCaMP 50mM 50-25 #1_1 12	224	00:02:02.403000	No Label	1000	2396.13
120106 ASER GCaMP 50mM 50-25 #1_1 12	225	00:02:02.943000	No Label	1000	2383.77
120106 ASER GCaMP 50mM 50-25 #1_1 12	226	00:02:03.499000	No Label	1000	2390.94
120106 ASER GCaMP 50mM 50-25 #1_1 12	227	00:02:04.043000	No Label	1000	2405.1
120106 ASER GCaMP 50mM 50-25 #1_1 12	228	00:02:04.582000	No Label	1000	2385.27
120106 ASER GCaMP 50mM 50-25 #1_1 12	229	00:02:05.128000	No Label	1000	2385.67
120106 ASER GCaMP 50mM 50-25 #1_1 12	230	00:02:05.675000	No Label	1000	2387.18
120106 ASER GCaMP 50mM 50-25 #1_1 12	231	00:02:06.223000	No Label	1000	2375.16
120106 ASER GCaMP 50mM 50-25 #1_1 12	232	00:02:06.766000	No Label	1000	2369.65
120106 ASER GCaMP 50mM 50-25 #1_1 12	233	00:02:07.311000	No Label	1000	2378.27
120106 ASER GCaMP 50mM 50-25 #1_1 12	234	00:02:07.877000	No Label	1000	2380.4
120106 ASER GCaMP 50mM 50-25 #1_1 12	235	00:02:08.412000	No Label	1000	2382
120106 ASER GCaMP 50mM 50-25 #1_1 12	236	00:02:08.962000	No Label	1000	2387.64
120106 ASER GCaMP 50mM 50-25 #1_1 12	237	00:02:09.497000	No Label	1000	2401.68
120106 ASER GCaMP 50mM 50-25 #1_1 12	238	00:02:10.045000	No Label	1000	2373.7
120106 ASER GCaMP 50mM 50-25 #1_1 12	239	00:02:10.591000	No Label	1000	2392.28
120106 ASER GCaMP 50mM 50-25 #1_1 12	240	00:02:11.136000	No Label	1000	2376.8
120106 ASER GCaMP 50mM 50-25 #1_1 12	241	00:02:11.685000	No Label	1000	2382.91
