# Supplementary material for: Molecular encoding and synaptic decoding of context during salt chemotaxis in C. elegans
Source: Nat Commun. 2022 May 27;13:2928. doi: 10.1038/s41467-022-30279-7 (PMC9142520; doi:10.1038/s41467-022-30279-7)
Supplement: Supplementary file 7 — Source Data [file 41467_2022_30279_MOESM7_ESM.zip › Source Data/Imaging/Fig.1/GCaMP2_nj3/120106 ASER GCaMP 50mM 50-25 #2_1 12.xlsx]

## Sheet: Sheet1
Image Name	Image Plane	Avgerage Intensity
120106 ASER GCaMP 50mM 50-25 #2_1 12	1	2892.72	672.16	0.86086
120106 ASER GCaMP 50mM 50-25 #2_1 12	2	2882.68	665.857	0.852787
120106 ASER GCaMP 50mM 50-25 #2_1 12	3	2882.45	661.036	0.846612
120106 ASER GCaMP 50mM 50-25 #2_1 12	4	2883.44	674.931	0.864408
120106 ASER GCaMP 50mM 50-25 #2_1 12	5	2888.77	672.309	0.861051
120106 ASER GCaMP 50mM 50-25 #2_1 12	6	2900.11	691.011	0.885003
120106 ASER GCaMP 50mM 50-25 #2_1 12	7	2936.43	743.415	0.952118
120106 ASER GCaMP 50mM 50-25 #2_1 12	8	2951.06	749.886	0.960407
120106 ASER GCaMP 50mM 50-25 #2_1 12	9	2978.87	787.69	1.00882	780.801
120106 ASER GCaMP 50mM 50-25 #2_1 12	10	3002.91	825.22	1.05689
120106 ASER GCaMP 50mM 50-25 #2_1 12	11	3023.36	841.045	1.07716
120106 ASER GCaMP 50mM 50-25 #2_1 12	12	3017.52	838.66	1.0741
120106 ASER GCaMP 50mM 50-25 #2_1 12	13	3024.26	836.708	1.0716
120106 ASER GCaMP 50mM 50-25 #2_1 12	14	2985.02	799.409	1.02383
120106 ASER GCaMP 50mM 50-25 #2_1 12	15	2995.33	800.025	1.02462
120106 ASER GCaMP 50mM 50-25 #2_1 12	16	2974.39	786.686	1.00754
120106 ASER GCaMP 50mM 50-25 #2_1 12	17	2953.93	763.576	0.97794
120106 ASER GCaMP 50mM 50-25 #2_1 12	18	2942.37	754.585	0.966424
120106 ASER GCaMP 50mM 50-25 #2_1 12	19	2932.49	739.833	0.947531
120106 ASER GCaMP 50mM 50-25 #2_1 12	20	2935.53	748.704	0.958893
120106 ASER GCaMP 50mM 50-25 #2_1 12	21	2947.19	753.371	0.96487
120106 ASER GCaMP 50mM 50-25 #2_1 12	22	2992.97	785.193	1.00563
120106 ASER GCaMP 50mM 50-25 #2_1 12	23	2979.86	777.982	0.99639
120106 ASER GCaMP 50mM 50-25 #2_1 12	24	2971.4	765.584	0.980511
120106 ASER GCaMP 50mM 50-25 #2_1 12	25	2961.97	758.477	0.971409
120106 ASER GCaMP 50mM 50-25 #2_1 12	26	2955.37	752.207	0.963379
120106 ASER GCaMP 50mM 50-25 #2_1 12	27	2948.96	739.394	0.946969
120106 ASER GCaMP 50mM 50-25 #2_1 12	28	2961.08	761.669	0.975496
120106 ASER GCaMP 50mM 50-25 #2_1 12	29	2961.4	771.656	0.988288
120106 ASER GCaMP 50mM 50-25 #2_1 12	30	2952.43	749.757	0.960241
120106 ASER GCaMP 50mM 50-25 #2_1 12	31	2928.6	733.836	0.93985
120106 ASER GCaMP 50mM 50-25 #2_1 12	32	2920.55	743.303	0.951976
120106 ASER GCaMP 50mM 50-25 #2_1 12	33	2920.45	724.808	0.928287
120106 ASER GCaMP 50mM 50-25 #2_1 12	34	2934.16	754.208	0.965941
120106 ASER GCaMP 50mM 50-25 #2_1 12	35	2950.87	755.789	0.967967
120106 ASER GCaMP 50mM 50-25 #2_1 12	36	2954.39	775.893	0.993715
120106 ASER GCaMP 50mM 50-25 #2_1 12	37	2957.77	763.863	0.978308
120106 ASER GCaMP 50mM 50-25 #2_1 12	38	2967.28	784.086	1.00421
120106 ASER GCaMP 50mM 50-25 #2_1 12	39	2978.78	765.173	0.979985
120106 ASER GCaMP 50mM 50-25 #2_1 12	40	2992.23	779.058	0.997768
120106 ASER GCaMP 50mM 50-25 #2_1 12	41	2985.35	772.165	0.98894
120106 ASER GCaMP 50mM 50-25 #2_1 12	42	2985.82	765.015	0.979783
120106 ASER GCaMP 50mM 50-25 #2_1 12	43	2986.83	755.857	0.968054
120106 ASER GCaMP 50mM 50-25 #2_1 12	44	2957.45	747.999	0.957989
120106 ASER GCaMP 50mM 50-25 #2_1 12	45	2976.6	763.911	0.978369
120106 ASER GCaMP 50mM 50-25 #2_1 12	46	2994.68	780.632	0.999784
120106 ASER GCaMP 50mM 50-25 #2_1 12	47	3015.27	811.105	1.03881
120106 ASER GCaMP 50mM 50-25 #2_1 12	48	3008.7	796.531	1.02015
120106 ASER GCaMP 50mM 50-25 #2_1 12	49	3016.94	800.412	1.02512
120106 ASER GCaMP 50mM 50-25 #2_1 12	50	3027.44	817.065	1.04645
120106 ASER GCaMP 50mM 50-25 #2_1 12	51	3018.86	806.959	1.0335
120106 ASER GCaMP 50mM 50-25 #2_1 12	52	2992.02	800.923	1.02577
120106 ASER GCaMP 50mM 50-25 #2_1 12	53	2966.18	773.726	0.990938
120106 ASER GCaMP 50mM 50-25 #2_1 12	54	2937.35	754.12	0.965829
120106 ASER GCaMP 50mM 50-25 #2_1 12	55	2902.08	717.578	0.919029
120106 ASER GCaMP 50mM 50-25 #2_1 12	56	2877.06	683.407	0.875264
120106 ASER GCaMP 50mM 50-25 #2_1 12	57	2881.17	693.035	0.887595
120106 ASER GCaMP 50mM 50-25 #2_1 12	58	2881.76	676.033	0.86582
120106 ASER GCaMP 50mM 50-25 #2_1 12	59	2869.55	670.526	0.858767
120106 ASER GCaMP 50mM 50-25 #2_1 12	60	2856.28	672.674	0.861518
120106 ASER GCaMP 50mM 50-25 #2_1 12	61	2871.01	664.181	0.850641
120106 ASER GCaMP 50mM 50-25 #2_1 12	62	2858.58	665.895	0.852836
120106 ASER GCaMP 50mM 50-25 #2_1 12	63	2849.16	662.097	0.847972
120106 ASER GCaMP 50mM 50-25 #2_1 12	64	2852.3	672.399	0.861165
120106 ASER GCaMP 50mM 50-25 #2_1 12	65	2857.24	665.799	0.852713
120106 ASER GCaMP 50mM 50-25 #2_1 12	66	2857.11	670.418	0.858628
120106 ASER GCaMP 50mM 50-25 #2_1 12	67	2857.46	656.053	0.840231
120106 ASER GCaMP 50mM 50-25 #2_1 12	68	2860.65	664.002	0.850412
120106 ASER GCaMP 50mM 50-25 #2_1 12	69	2862.01	669.045	0.85687
120106 ASER GCaMP 50mM 50-25 #2_1 12	70	2866.15	672.129	0.86082
120106 ASER GCaMP 50mM 50-25 #2_1 12	71	2866.18	672.594	0.861416
120106 ASER GCaMP 50mM 50-25 #2_1 12	72	2874.88	677.246	0.867374
120106 ASER GCaMP 50mM 50-25 #2_1 12	73	2863.02	660.785	0.846292
120106 ASER GCaMP 50mM 50-25 #2_1 12	74	2868.87	664.724	0.851336
120106 ASER GCaMP 50mM 50-25 #2_1 12	75	2892.19	701.957	0.899022
120106 ASER GCaMP 50mM 50-25 #2_1 12	76	2923.13	713.773	0.914155
120106 ASER GCaMP 50mM 50-25 #2_1 12	77	2948.15	750.196	0.960803
120106 ASER GCaMP 50mM 50-25 #2_1 12	78	3036.01	834.557	1.06885
120106 ASER GCaMP 50mM 50-25 #2_1 12	79	3032.81	819.451	1.0495
120106 ASER GCaMP 50mM 50-25 #2_1 12	80	3036.9	841.578	1.07784
120106 ASER GCaMP 50mM 50-25 #2_1 12	81	3027.71	830.096	1.06313
120106 ASER GCaMP 50mM 50-25 #2_1 12	82	3018.36	828.914	1.06162
120106 ASER GCaMP 50mM 50-25 #2_1 12	83	3000.14	819.787	1.04993
120106 ASER GCaMP 50mM 50-25 #2_1 12	84	2968.76	791.687	1.01394
120106 ASER GCaMP 50mM 50-25 #2_1 12	85	2954.77	776.862	0.994955
120106 ASER GCaMP 50mM 50-25 #2_1 12	86	2948.07	761.523	0.97531
120106 ASER GCaMP 50mM 50-25 #2_1 12	87	2921.34	728.712	0.933287
120106 ASER GCaMP 50mM 50-25 #2_1 12	88	2900.89	717.97	0.91953
120106 ASER GCaMP 50mM 50-25 #2_1 12	89	2892.84	692.934	0.887466
120106 ASER GCaMP 50mM 50-25 #2_1 12	90	2880.95	691.148	0.885178
120106 ASER GCaMP 50mM 50-25 #2_1 12	91	2876.01	698.897	0.895102
120106 ASER GCaMP 50mM 50-25 #2_1 12	92	2872.04	682.694	0.874351
120106 ASER GCaMP 50mM 50-25 #2_1 12	93	2856.7	662.821	0.848898
120106 ASER GCaMP 50mM 50-25 #2_1 12	94	2848.69	666.7	0.853866
120106 ASER GCaMP 50mM 50-25 #2_1 12	95	2844.35	656.379	0.840648
120106 ASER GCaMP 50mM 50-25 #2_1 12	96	2847.02	669.616	0.857602
120106 ASER GCaMP 50mM 50-25 #2_1 12	97	2860.01	681.299	0.872565
120106 ASER GCaMP 50mM 50-25 #2_1 12	98	2852.27	664.935	0.851606
120106 ASER GCaMP 50mM 50-25 #2_1 12	99	2851.56	660.257	0.845615
120106 ASER GCaMP 50mM 50-25 #2_1 12	100	2883.89	703.107	0.900495
120106 ASER GCaMP 50mM 50-25 #2_1 12	101	2918.93	734.775	0.941053
120106 ASER GCaMP 50mM 50-25 #2_1 12	102	3441.15	1245.51	1.59518
120106 ASER GCaMP 50mM 50-25 #2_1 12	103	3858.99	1649.16	2.11214
120106 ASER GCaMP 50mM 50-25 #2_1 12	104	3931	1713.84	2.19498
120106 ASER GCaMP 50mM 50-25 #2_1 12	105	3931.25	1710.87	2.19117
120106 ASER GCaMP 50mM 50-25 #2_1 12	106	3895.74	1683.11	2.15562
120106 ASER GCaMP 50mM 50-25 #2_1 12	107	3892.78	1693.29	2.16865
120106 ASER GCaMP 50mM 50-25 #2_1 12	108	3853.88	1651.39	2.11499
120106 ASER GCaMP 50mM 50-25 #2_1 12	109	3814.99	1590.8	2.0374
120106 ASER GCaMP 50mM 50-25 #2_1 12	110	3822.47	1614.15	2.0673
120106 ASER GCaMP 50mM 50-25 #2_1 12	111	3781.37	1574.87	2.01699
120106 ASER GCaMP 50mM 50-25 #2_1 12	112	3751.84	1545.2	1.979
120106 ASER GCaMP 50mM 50-25 #2_1 12	113	3710.45	1506.53	1.92946
120106 ASER GCaMP 50mM 50-25 #2_1 12	114	3675.04	1469.89	1.88254
120106 ASER GCaMP 50mM 50-25 #2_1 12	115	3590.09	1389.65	1.77977
120106 ASER GCaMP 50mM 50-25 #2_1 12	116	3519.78	1317.81	1.68777
120106 ASER GCaMP 50mM 50-25 #2_1 12	117	3487.72	1282.33	1.64233
120106 ASER GCaMP 50mM 50-25 #2_1 12	118	3447.39	1246.03	1.59584
120106 ASER GCaMP 50mM 50-25 #2_1 12	119	3376.25	1180.58	1.51201
120106 ASER GCaMP 50mM 50-25 #2_1 12	120	3311.68	1111.57	1.42362
120106 ASER GCaMP 50mM 50-25 #2_1 12	121	3308.89	1114.38	1.42723
120106 ASER GCaMP 50mM 50-25 #2_1 12	122	3297.58	1094.71	1.40204
120106 ASER GCaMP 50mM 50-25 #2_1 12	123	3336.4	1136.16	1.45512
120106 ASER GCaMP 50mM 50-25 #2_1 12	124	3282.55	1070.16	1.37059
120106 ASER GCaMP 50mM 50-25 #2_1 12	125	3302.25	1092.84	1.39964
120106 ASER GCaMP 50mM 50-25 #2_1 12	126	3299.12	1089.47	1.39532
120106 ASER GCaMP 50mM 50-25 #2_1 12	127	3288.2	1082.45	1.38634
120106 ASER GCaMP 50mM 50-25 #2_1 12	128	3249.33	1041.4	1.33376
120106 ASER GCaMP 50mM 50-25 #2_1 12	129	3142.43	937.552	1.20076
120106 ASER GCaMP 50mM 50-25 #2_1 12	130	3142.44	935.591	1.19825
120106 ASER GCaMP 50mM 50-25 #2_1 12	131	3111.57	891.521	1.1418
120106 ASER GCaMP 50mM 50-25 #2_1 12	132	3148.93	946.176	1.2118
120106 ASER GCaMP 50mM 50-25 #2_1 12	133	3111.93	896.434	1.1481
120106 ASER GCaMP 50mM 50-25 #2_1 12	134	3100.09	892.823	1.14347
120106 ASER GCaMP 50mM 50-25 #2_1 12	135	3098.14	885.481	1.13407
120106 ASER GCaMP 50mM 50-25 #2_1 12	136	3081.28	875.796	1.12166
120106 ASER GCaMP 50mM 50-25 #2_1 12	137	3057.45	842.14	1.07856
120106 ASER GCaMP 50mM 50-25 #2_1 12	138	3045.09	835.401	1.06993
120106 ASER GCaMP 50mM 50-25 #2_1 12	139	3056.72	851.993	1.09118
120106 ASER GCaMP 50mM 50-25 #2_1 12	140	3066.34	865.656	1.10868
120106 ASER GCaMP 50mM 50-25 #2_1 12	141	3087.55	868.059	1.11175
120106 ASER GCaMP 50mM 50-25 #2_1 12	142	3107.85	898.748	1.15106
120106 ASER GCaMP 50mM 50-25 #2_1 12	143	3074.43	863.859	1.10638
120106 ASER GCaMP 50mM 50-25 #2_1 12	144	3091.91	874.091	1.11948
120106 ASER GCaMP 50mM 50-25 #2_1 12	145	3058.08	837.144	1.07216
120106 ASER GCaMP 50mM 50-25 #2_1 12	146	3043.64	831.674	1.06515
120106 ASER GCaMP 50mM 50-25 #2_1 12	147	2994.72	776.794	0.994868
120106 ASER GCaMP 50mM 50-25 #2_1 12	148	2979.6	757.578	0.970257
120106 ASER GCaMP 50mM 50-25 #2_1 12	149	2961.06	739.968	0.947704
120106 ASER GCaMP 50mM 50-25 #2_1 12	150	2923.21	695.793	0.891127
120106 ASER GCaMP 50mM 50-25 #2_1 12	151	2931.74	700.71	0.897425
120106 ASER GCaMP 50mM 50-25 #2_1 12	152	2957.5	732.821	0.93855
120106 ASER GCaMP 50mM 50-25 #2_1 12	153	3015.04	793.991	1.01689
120106 ASER GCaMP 50mM 50-25 #2_1 12	154	3020.37	805.206	1.03126
120106 ASER GCaMP 50mM 50-25 #2_1 12	155	3026.66	833.095	1.06697
120106 ASER GCaMP 50mM 50-25 #2_1 12	156	3009.61	806.136	1.03245
120106 ASER GCaMP 50mM 50-25 #2_1 12	157	2998.92	807.809	1.03459
120106 ASER GCaMP 50mM 50-25 #2_1 12	158	3021.87	801.206	1.02613
120106 ASER GCaMP 50mM 50-25 #2_1 12	159	3022.06	812.021	1.03998
120106 ASER GCaMP 50mM 50-25 #2_1 12	160	3046.98	864.51	1.10721
120106 ASER GCaMP 50mM 50-25 #2_1 12	161	3061.91	850.939	1.08983
120106 ASER GCaMP 50mM 50-25 #2_1 12	162	3066.3	872.132	1.11697
120106 ASER GCaMP 50mM 50-25 #2_1 12	163	3075.84	876.226	1.12221
120106 ASER GCaMP 50mM 50-25 #2_1 12	164	3039.74	851.691	1.09079
120106 ASER GCaMP 50mM 50-25 #2_1 12	165	3041.25	857.246	1.09791
120106 ASER GCaMP 50mM 50-25 #2_1 12	166	3062.77	865.49	1.10846
120106 ASER GCaMP 50mM 50-25 #2_1 12	167	3103.9	914.784	1.1716
120106 ASER GCaMP 50mM 50-25 #2_1 12	168	3181.22	1000.77	1.28173
120106 ASER GCaMP 50mM 50-25 #2_1 12	169	3187.49	993.89	1.27291
120106 ASER GCaMP 50mM 50-25 #2_1 12	170	3188.23	997.469	1.2775
120106 ASER GCaMP 50mM 50-25 #2_1 12	171	3244.63	1057.66	1.35458
120106 ASER GCaMP 50mM 50-25 #2_1 12	172	3165.92	971.983	1.24485
120106 ASER GCaMP 50mM 50-25 #2_1 12	173	3086.9	900.429	1.15321
120106 ASER GCaMP 50mM 50-25 #2_1 12	174	3119.88	938.324	1.20175
120106 ASER GCaMP 50mM 50-25 #2_1 12	175	3034.39	835.956	1.07064
120106 ASER GCaMP 50mM 50-25 #2_1 12	176	2974.3	757.099	0.969645
120106 ASER GCaMP 50mM 50-25 #2_1 12	177	2927.66	721.457	0.923996
120106 ASER GCaMP 50mM 50-25 #2_1 12	178	2890.6	681.465	0.872777
120106 ASER GCaMP 50mM 50-25 #2_1 12	179	2941.34	722.727	0.925622
120106 ASER GCaMP 50mM 50-25 #2_1 12	180	3023.64	807.506	1.0342
120106 ASER GCaMP 50mM 50-25 #2_1 12	181	3070.73	861.281	1.10307
120106 ASER GCaMP 50mM 50-25 #2_1 12	182	3061.27	845.304	1.08261
120106 ASER GCaMP 50mM 50-25 #2_1 12	183	3057.92	850.934	1.08982
120106 ASER GCaMP 50mM 50-25 #2_1 12	184	3053.27	843.638	1.08048
120106 ASER GCaMP 50mM 50-25 #2_1 12	185	3092.88	890.244	1.14017
120106 ASER GCaMP 50mM 50-25 #2_1 12	186	3076.59	892.113	1.14256
120106 ASER GCaMP 50mM 50-25 #2_1 12	187	3028.65	852.403	1.0917
120106 ASER GCaMP 50mM 50-25 #2_1 12	188	3041.55	846.338	1.08394
120106 ASER GCaMP 50mM 50-25 #2_1 12	189	3024.97	850.245	1.08894
120106 ASER GCaMP 50mM 50-25 #2_1 12	190	3035.62	853.63	1.09328
120106 ASER GCaMP 50mM 50-25 #2_1 12	191	3053.78	862.694	1.10488
120106 ASER GCaMP 50mM 50-25 #2_1 12	192	3042.3	861.698	1.10361
120106 ASER GCaMP 50mM 50-25 #2_1 12	193	3033.29	854.811	1.09479
120106 ASER GCaMP 50mM 50-25 #2_1 12	194	3005.3	815.805	1.04483
120106 ASER GCaMP 50mM 50-25 #2_1 12	195	2952.36	758.277	0.971153
120106 ASER GCaMP 50mM 50-25 #2_1 12	196	2983.35	784.38	1.00458
120106 ASER GCaMP 50mM 50-25 #2_1 12	197	3017.21	816.649	1.04591
120106 ASER GCaMP 50mM 50-25 #2_1 12	198	3052.02	862.634	1.10481
120106 ASER GCaMP 50mM 50-25 #2_1 12	199	3049.22	864.924	1.10774
120106 ASER GCaMP 50mM 50-25 #2_1 12	200	2964.03	772.593	0.989488
120106 ASER GCaMP 50mM 50-25 #2_1 12	201	2907.42	716.869	0.91812
120106 ASER GCaMP 50mM 50-25 #2_1 12	202	2829.21	638.106	0.817245
120106 ASER GCaMP 50mM 50-25 #2_1 12	203	2756.43	568.994	0.728731
120106 ASER GCaMP 50mM 50-25 #2_1 12	204	2713.73	528.324	0.676644
120106 ASER GCaMP 50mM 50-25 #2_1 12	205	2698.83	504.319	0.6459
120106 ASER GCaMP 50mM 50-25 #2_1 12	206	2688.93	489.385	0.626773
120106 ASER GCaMP 50mM 50-25 #2_1 12	207	2684.66	488.401	0.625513
120106 ASER GCaMP 50mM 50-25 #2_1 12	208	2683.84	498.331	0.63823
120106 ASER GCaMP 50mM 50-25 #2_1 12	209	2683.18	497.589	0.637281
120106 ASER GCaMP 50mM 50-25 #2_1 12	210	2687.83	487.169	0.623934
120106 ASER GCaMP 50mM 50-25 #2_1 12	211	2696.92	499.805	0.640118
120106 ASER GCaMP 50mM 50-25 #2_1 12	212	2693.28	510.277	0.65353
120106 ASER GCaMP 50mM 50-25 #2_1 12	213	2700.16	505.717	0.64769
120106 ASER GCaMP 50mM 50-25 #2_1 12	214	2700.25	508.507	0.651264
120106 ASER GCaMP 50mM 50-25 #2_1 12	215	2709.33	509.929	0.653085
120106 ASER GCaMP 50mM 50-25 #2_1 12	216	2708.05	494.108	0.632822
120106 ASER GCaMP 50mM 50-25 #2_1 12	217	2713.6	506.769	0.649038
120106 ASER GCaMP 50mM 50-25 #2_1 12	218	2723.1	507.79	0.650345
120106 ASER GCaMP 50mM 50-25 #2_1 12	219	2723.11	507.62	0.650128
120106 ASER GCaMP 50mM 50-25 #2_1 12	220	2730.1	530.495	0.679424
120106 ASER GCaMP 50mM 50-25 #2_1 12	221	2737.84	527.753	0.675912
120106 ASER GCaMP 50mM 50-25 #2_1 12	222	2742.67	553.066	0.708331
120106 ASER GCaMP 50mM 50-25 #2_1 12	223	2750.27	572.657	0.733423
120106 ASER GCaMP 50mM 50-25 #2_1 12	224	2748.5	561.997	0.71977
120106 ASER GCaMP 50mM 50-25 #2_1 12	225	2741.32	557.329	0.713792
120106 ASER GCaMP 50mM 50-25 #2_1 12	226	2755.73	568.28	0.727817
120106 ASER GCaMP 50mM 50-25 #2_1 12	227	2762.61	578.294	0.740642
120106 ASER GCaMP 50mM 50-25 #2_1 12	228	2756.57	578.731	0.741202
120106 ASER GCaMP 50mM 50-25 #2_1 12	229	2767.94	576.931	0.738896
120106 ASER GCaMP 50mM 50-25 #2_1 12	230	2764.43	578.323	0.74068
120106 ASER GCaMP 50mM 50-25 #2_1 12	231	2773.21	597.775	0.765592
120106 ASER GCaMP 50mM 50-25 #2_1 12	232	2770.35	575.091	0.73654
120106 ASER GCaMP 50mM 50-25 #2_1 12	233	2767.17	585.104	0.749363
120106 ASER GCaMP 50mM 50-25 #2_1 12	234	2779.45	588.081	0.753176
120106 ASER GCaMP 50mM 50-25 #2_1 12	235	2784.42	597.244	0.764913
120106 ASER GCaMP 50mM 50-25 #2_1 12	236	2795.95	622.434	0.797174
120106 ASER GCaMP 50mM 50-25 #2_1 12	237	2790.16	602.954	0.772225
120106 ASER GCaMP 50mM 50-25 #2_1 12	238	2793.04	618.318	0.791902
120106 ASER GCaMP 50mM 50-25 #2_1 12	239	2790.06	608.973	0.779934
120106 ASER GCaMP 50mM 50-25 #2_1 12	240	2793.57	612.488	0.784436
120106 ASER GCaMP 50mM 50-25 #2_1 12	241	2803.67	616.385	0.789427
Image Name	Image Plane	Elapsed Time	Stage Label	Area	Average Intensity
120106 ASER GCaMP 50mM 50-25 #2_1 12	1	00:00:00	No Label	1008	2220.56
120106 ASER GCaMP 50mM 50-25 #2_1 12	2	00:00:00.450000	No Label	1008	2216.83
120106 ASER GCaMP 50mM 50-25 #2_1 12	3	00:00:00.961000	No Label	1008	2221.42
120106 ASER GCaMP 50mM 50-25 #2_1 12	4	00:00:01.527000	No Label	1008	2208.51
120106 ASER GCaMP 50mM 50-25 #2_1 12	5	00:00:02.056000	No Label	1008	2216.46
120106 ASER GCaMP 50mM 50-25 #2_1 12	6	00:00:02.610000	No Label	1008	2209.1
120106 ASER GCaMP 50mM 50-25 #2_1 12	7	00:00:03.167000	No Label	1008	2193.02
120106 ASER GCaMP 50mM 50-25 #2_1 12	8	00:00:03.700000	No Label	1008	2201.17
120106 ASER GCaMP 50mM 50-25 #2_1 12	9	00:00:04.249000	No Label	1008	2191.18
120106 ASER GCaMP 50mM 50-25 #2_1 12	10	00:00:04.791000	No Label	1008	2177.69
120106 ASER GCaMP 50mM 50-25 #2_1 12	11	00:00:05.343000	No Label	1008	2182.31
120106 ASER GCaMP 50mM 50-25 #2_1 12	12	00:00:05.883000	No Label	1008	2178.86
120106 ASER GCaMP 50mM 50-25 #2_1 12	13	00:00:06.435000	No Label	1008	2187.56
120106 ASER GCaMP 50mM 50-25 #2_1 12	14	00:00:06.987000	No Label	1008	2185.61
120106 ASER GCaMP 50mM 50-25 #2_1 12	15	00:00:07.531000	No Label	1008	2195.3
120106 ASER GCaMP 50mM 50-25 #2_1 12	16	00:00:08.072000	No Label	1008	2187.71
120106 ASER GCaMP 50mM 50-25 #2_1 12	17	00:00:08.623000	No Label	1008	2190.36
120106 ASER GCaMP 50mM 50-25 #2_1 12	18	00:00:09.153000	No Label	1008	2187.79
120106 ASER GCaMP 50mM 50-25 #2_1 12	19	00:00:09.709000	No Label	1008	2192.66
120106 ASER GCaMP 50mM 50-25 #2_1 12	20	00:00:10.257000	No Label	1008	2186.82
120106 ASER GCaMP 50mM 50-25 #2_1 12	21	00:00:10.800000	No Label	1008	2193.82
120106 ASER GCaMP 50mM 50-25 #2_1 12	22	00:00:11.346000	No Label	1008	2207.78
120106 ASER GCaMP 50mM 50-25 #2_1 12	23	00:00:11.887000	No Label	1008	2201.88
120106 ASER GCaMP 50mM 50-25 #2_1 12	24	00:00:12.438000	No Label	1008	2205.81
120106 ASER GCaMP 50mM 50-25 #2_1 12	25	00:00:12.986000	No Label	1008	2203.5
120106 ASER GCaMP 50mM 50-25 #2_1 12	26	00:00:13.526000	No Label	1008	2203.16
120106 ASER GCaMP 50mM 50-25 #2_1 12	27	00:00:14.076000	No Label	1008	2209.57
120106 ASER GCaMP 50mM 50-25 #2_1 12	28	00:00:14.634000	No Label	1008	2199.41
120106 ASER GCaMP 50mM 50-25 #2_1 12	29	00:00:15.174000	No Label	1008	2189.74
120106 ASER GCaMP 50mM 50-25 #2_1 12	30	00:00:15.715000	No Label	1008	2202.67
120106 ASER GCaMP 50mM 50-25 #2_1 12	31	00:00:16.250000	No Label	1008	2194.76
120106 ASER GCaMP 50mM 50-25 #2_1 12	32	00:00:16.797000	No Label	1008	2177.24
120106 ASER GCaMP 50mM 50-25 #2_1 12	33	00:00:17.341000	No Label	1008	2195.64
120106 ASER GCaMP 50mM 50-25 #2_1 12	34	00:00:17.897000	No Label	1008	2179.95
120106 ASER GCaMP 50mM 50-25 #2_1 12	35	00:00:18.439000	No Label	1008	2195.08
120106 ASER GCaMP 50mM 50-25 #2_1 12	36	00:00:19.004000	No Label	1008	2178.5
120106 ASER GCaMP 50mM 50-25 #2_1 12	37	00:00:19.532000	No Label	1008	2193.9
120106 ASER GCaMP 50mM 50-25 #2_1 12	38	00:00:20.080000	No Label	1008	2183.19
120106 ASER GCaMP 50mM 50-25 #2_1 12	39	00:00:20.628000	No Label	1008	2213.6
120106 ASER GCaMP 50mM 50-25 #2_1 12	40	00:00:21.176000	No Label	1008	2213.18
120106 ASER GCaMP 50mM 50-25 #2_1 12	41	00:00:21.724000	No Label	1008	2213.18
120106 ASER GCaMP 50mM 50-25 #2_1 12	42	00:00:22.261000	No Label	1008	2220.8
120106 ASER GCaMP 50mM 50-25 #2_1 12	43	00:00:22.820000	No Label	1008	2230.97
120106 ASER GCaMP 50mM 50-25 #2_1 12	44	00:00:23.365000	No Label	1008	2209.46
120106 ASER GCaMP 50mM 50-25 #2_1 12	45	00:00:23.904000	No Label	1008	2212.69
120106 ASER GCaMP 50mM 50-25 #2_1 12	46	00:00:24.449000	No Label	1008	2214.05
120106 ASER GCaMP 50mM 50-25 #2_1 12	47	00:00:25	No Label	1008	2204.17
120106 ASER GCaMP 50mM 50-25 #2_1 12	48	00:00:25.536000	No Label	1008	2212.17
120106 ASER GCaMP 50mM 50-25 #2_1 12	49	00:00:26.089000	No Label	1008	2216.53
120106 ASER GCaMP 50mM 50-25 #2_1 12	50	00:00:26.632000	No Label	1008	2210.38
120106 ASER GCaMP 50mM 50-25 #2_1 12	51	00:00:27.171000	No Label	1008	2211.9
120106 ASER GCaMP 50mM 50-25 #2_1 12	52	00:00:27.729000	No Label	1008	2191.1
120106 ASER GCaMP 50mM 50-25 #2_1 12	53	00:00:28.284000	No Label	1008	2192.46
120106 ASER GCaMP 50mM 50-25 #2_1 12	54	00:00:28.808000	No Label	1008	2183.23
120106 ASER GCaMP 50mM 50-25 #2_1 12	55	00:00:29.368000	No Label	1008	2184.5
120106 ASER GCaMP 50mM 50-25 #2_1 12	56	00:00:29.913000	No Label	1008	2193.65
120106 ASER GCaMP 50mM 50-25 #2_1 12	57	00:00:30.456000	No Label	1008	2188.14
120106 ASER GCaMP 50mM 50-25 #2_1 12	58	00:00:31.003000	No Label	1008	2205.73
120106 ASER GCaMP 50mM 50-25 #2_1 12	59	00:00:31.546000	No Label	1008	2199.02
120106 ASER GCaMP 50mM 50-25 #2_1 12	60	00:00:32.088000	No Label	1008	2183.61
120106 ASER GCaMP 50mM 50-25 #2_1 12	61	00:00:32.653000	No Label	1008	2206.83
120106 ASER GCaMP 50mM 50-25 #2_1 12	62	00:00:33.182000	No Label	1008	2192.68
120106 ASER GCaMP 50mM 50-25 #2_1 12	63	00:00:33.724000	No Label	1008	2187.06
120106 ASER GCaMP 50mM 50-25 #2_1 12	64	00:00:34.281000	No Label	1008	2179.9
120106 ASER GCaMP 50mM 50-25 #2_1 12	65	00:00:34.833000	No Label	1008	2191.44
120106 ASER GCaMP 50mM 50-25 #2_1 12	66	00:00:35.364000	No Label	1008	2186.69
120106 ASER GCaMP 50mM 50-25 #2_1 12	67	00:00:35.917000	No Label	1008	2201.41
120106 ASER GCaMP 50mM 50-25 #2_1 12	68	00:00:36.466000	No Label	1008	2196.64
120106 ASER GCaMP 50mM 50-25 #2_1 12	69	00:00:37.011000	No Label	1008	2192.96
120106 ASER GCaMP 50mM 50-25 #2_1 12	70	00:00:37.549000	No Label	1008	2194.02
120106 ASER GCaMP 50mM 50-25 #2_1 12	71	00:00:38.102000	No Label	1008	2193.58
120106 ASER GCaMP 50mM 50-25 #2_1 12	72	00:00:38.645000	No Label	1008	2197.63
120106 ASER GCaMP 50mM 50-25 #2_1 12	73	00:00:39.195000	No Label	1008	2202.24
120106 ASER GCaMP 50mM 50-25 #2_1 12	74	00:00:39.737000	No Label	1008	2204.15
120106 ASER GCaMP 50mM 50-25 #2_1 12	75	00:00:40.279000	No Label	1008	2190.24
120106 ASER GCaMP 50mM 50-25 #2_1 12	76	00:00:40.836000	No Label	1008	2209.36
120106 ASER GCaMP 50mM 50-25 #2_1 12	77	00:00:41.367000	No Label	1008	2197.96
120106 ASER GCaMP 50mM 50-25 #2_1 12	78	00:00:41.944000	No Label	1008	2201.45
120106 ASER GCaMP 50mM 50-25 #2_1 12	79	00:00:42.440000	No Label	1008	2213.36
120106 ASER GCaMP 50mM 50-25 #2_1 12	80	00:00:43.026000	No Label	1008	2195.33
120106 ASER GCaMP 50mM 50-25 #2_1 12	81	00:00:43.567000	No Label	1008	2197.61
120106 ASER GCaMP 50mM 50-25 #2_1 12	82	00:00:44.103000	No Label	1008	2189.45
120106 ASER GCaMP 50mM 50-25 #2_1 12	83	00:00:44.656000	No Label	1008	2180.36
120106 ASER GCaMP 50mM 50-25 #2_1 12	84	00:00:45.198000	No Label	1008	2177.08
120106 ASER GCaMP 50mM 50-25 #2_1 12	85	00:00:45.742000	No Label	1008	2177.91
120106 ASER GCaMP 50mM 50-25 #2_1 12	86	00:00:46.293000	No Label	1008	2186.55
120106 ASER GCaMP 50mM 50-25 #2_1 12	87	00:00:46.829000	No Label	1008	2192.63
120106 ASER GCaMP 50mM 50-25 #2_1 12	88	00:00:47.386000	No Label	1008	2182.92
120106 ASER GCaMP 50mM 50-25 #2_1 12	89	00:00:47.926000	No Label	1008	2199.9
120106 ASER GCaMP 50mM 50-25 #2_1 12	90	00:00:48.476000	No Label	1008	2189.8
120106 ASER GCaMP 50mM 50-25 #2_1 12	91	00:00:49.022000	No Label	1008	2177.12
120106 ASER GCaMP 50mM 50-25 #2_1 12	92	00:00:49.567000	No Label	1008	2189.34
120106 ASER GCaMP 50mM 50-25 #2_1 12	93	00:00:50.115000	No Label	1008	2193.88
120106 ASER GCaMP 50mM 50-25 #2_1 12	94	00:00:50.670000	No Label	1008	2181.99
120106 ASER GCaMP 50mM 50-25 #2_1 12	95	00:00:51.205000	No Label	1008	2187.97
120106 ASER GCaMP 50mM 50-25 #2_1 12	96	00:00:51.752000	No Label	1008	2177.41
120106 ASER GCaMP 50mM 50-25 #2_1 12	97	00:00:52.289000	No Label	1008	2178.71
120106 ASER GCaMP 50mM 50-25 #2_1 12	98	00:00:52.848000	No Label	1008	2187.33
120106 ASER GCaMP 50mM 50-25 #2_1 12	99	00:00:53.380000	No Label	1008	2191.3
120106 ASER GCaMP 50mM 50-25 #2_1 12	100	00:00:53.936000	No Label	1008	2180.78
120106 ASER GCaMP 50mM 50-25 #2_1 12	101	00:00:54.500000	No Label	1008	2184.16
120106 ASER GCaMP 50mM 50-25 #2_1 12	102	00:00:55.020000	No Label	1008	2195.63
120106 ASER GCaMP 50mM 50-25 #2_1 12	103	00:00:55.573000	No Label	1008	2209.83
120106 ASER GCaMP 50mM 50-25 #2_1 12	104	00:00:56.125000	No Label	1008	2217.16
120106 ASER GCaMP 50mM 50-25 #2_1 12	105	00:00:56.664000	No Label	1008	2220.38
120106 ASER GCaMP 50mM 50-25 #2_1 12	106	00:00:57.225000	No Label	1008	2212.63
120106 ASER GCaMP 50mM 50-25 #2_1 12	107	00:00:57.753000	No Label	1008	2199.5
120106 ASER GCaMP 50mM 50-25 #2_1 12	108	00:00:58.293000	No Label	1008	2202.49
120106 ASER GCaMP 50mM 50-25 #2_1 12	109	00:00:58.844000	No Label	1008	2224.19
120106 ASER GCaMP 50mM 50-25 #2_1 12	110	00:00:59.405000	No Label	1008	2208.32
120106 ASER GCaMP 50mM 50-25 #2_1 12	111	00:00:59.886000	No Label	1008	2206.51
120106 ASER GCaMP 50mM 50-25 #2_1 12	112	00:01:00.484000	No Label	1008	2206.64
120106 ASER GCaMP 50mM 50-25 #2_1 12	113	00:01:01.025000	No Label	1008	2203.92
120106 ASER GCaMP 50mM 50-25 #2_1 12	114	00:01:01.571000	No Label	1008	2205.15
120106 ASER GCaMP 50mM 50-25 #2_1 12	115	00:01:02.275000	No Label	1008	2200.45
120106 ASER GCaMP 50mM 50-25 #2_1 12	116	00:01:02.896000	No Label	1008	2201.96
120106 ASER GCaMP 50mM 50-25 #2_1 12	117	00:01:03.437000	No Label	1008	2205.39
120106 ASER GCaMP 50mM 50-25 #2_1 12	118	00:01:03.976000	No Label	1008	2201.36
120106 ASER GCaMP 50mM 50-25 #2_1 12	119	00:01:04.528000	No Label	1008	2195.67
120106 ASER GCaMP 50mM 50-25 #2_1 12	120	00:01:05.077000	No Label	1008	2200.11
120106 ASER GCaMP 50mM 50-25 #2_1 12	121	00:01:05.609000	No Label	1008	2194.51
120106 ASER GCaMP 50mM 50-25 #2_1 12	122	00:01:06.164000	No Label	1008	2202.86
120106 ASER GCaMP 50mM 50-25 #2_1 12	123	00:01:06.715000	No Label	1008	2200.25
120106 ASER GCaMP 50mM 50-25 #2_1 12	124	00:01:07.269000	No Label	1008	2212.39
120106 ASER GCaMP 50mM 50-25 #2_1 12	125	00:01:07.800000	No Label	1008	2209.41
120106 ASER GCaMP 50mM 50-25 #2_1 12	126	00:01:08.354000	No Label	1008	2209.65
120106 ASER GCaMP 50mM 50-25 #2_1 12	127	00:01:08.894000	No Label	1008	2205.75
120106 ASER GCaMP 50mM 50-25 #2_1 12	128	00:01:09.441000	No Label	1008	2207.93
120106 ASER GCaMP 50mM 50-25 #2_1 12	129	00:01:09.989000	No Label	1008	2204.88
120106 ASER GCaMP 50mM 50-25 #2_1 12	130	00:01:10.537000	No Label	1008	2206.85
120106 ASER GCaMP 50mM 50-25 #2_1 12	131	00:01:11.078000	No Label	1008	2220.05
120106 ASER GCaMP 50mM 50-25 #2_1 12	132	00:01:11.629000	No Label	1008	2202.75
120106 ASER GCaMP 50mM 50-25 #2_1 12	133	00:01:12.164000	No Label	1008	2215.5
120106 ASER GCaMP 50mM 50-25 #2_1 12	134	00:01:12.711000	No Label	1008	2207.26
120106 ASER GCaMP 50mM 50-25 #2_1 12	135	00:01:13.266000	No Label	1008	2212.66
120106 ASER GCaMP 50mM 50-25 #2_1 12	136	00:01:13.815000	No Label	1008	2205.48
120106 ASER GCaMP 50mM 50-25 #2_1 12	137	00:01:14.347000	No Label	1008	2215.31
120106 ASER GCaMP 50mM 50-25 #2_1 12	138	00:01:14.903000	No Label	1008	2209.69
120106 ASER GCaMP 50mM 50-25 #2_1 12	139	00:01:15.451000	No Label	1008	2204.73
120106 ASER GCaMP 50mM 50-25 #2_1 12	140	00:01:15.983000	No Label	1008	2200.68
120106 ASER GCaMP 50mM 50-25 #2_1 12	141	00:01:16.547000	No Label	1008	2219.49
120106 ASER GCaMP 50mM 50-25 #2_1 12	142	00:01:17.086000	No Label	1008	2209.1
120106 ASER GCaMP 50mM 50-25 #2_1 12	143	00:01:17.634000	No Label	1008	2210.57
120106 ASER GCaMP 50mM 50-25 #2_1 12	144	00:01:18.187000	No Label	1008	2217.82
120106 ASER GCaMP 50mM 50-25 #2_1 12	145	00:01:18.731000	No Label	1008	2220.94
120106 ASER GCaMP 50mM 50-25 #2_1 12	146	00:01:19.275000	No Label	1008	2211.97
120106 ASER GCaMP 50mM 50-25 #2_1 12	147	00:01:19.808000	No Label	1008	2217.92
120106 ASER GCaMP 50mM 50-25 #2_1 12	148	00:01:20.356000	No Label	1008	2222.02
120106 ASER GCaMP 50mM 50-25 #2_1 12	149	00:01:20.907000	No Label	1008	2221.09
120106 ASER GCaMP 50mM 50-25 #2_1 12	150	00:01:21.447000	No Label	1008	2227.42
120106 ASER GCaMP 50mM 50-25 #2_1 12	151	00:01:22.002000	No Label	1008	2231.03
120106 ASER GCaMP 50mM 50-25 #2_1 12	152	00:01:22.542000	No Label	1008	2224.68
120106 ASER GCaMP 50mM 50-25 #2_1 12	153	00:01:23.103000	No Label	1008	2221.05
120106 ASER GCaMP 50mM 50-25 #2_1 12	154	00:01:23.635000	No Label	1008	2215.17
120106 ASER GCaMP 50mM 50-25 #2_1 12	155	00:01:24.177000	No Label	1008	2193.57
120106 ASER GCaMP 50mM 50-25 #2_1 12	156	00:01:24.724000	No Label	1008	2203.47
120106 ASER GCaMP 50mM 50-25 #2_1 12	157	00:01:25.271000	No Label	1008	2191.11
120106 ASER GCaMP 50mM 50-25 #2_1 12	158	00:01:25.825000	No Label	1008	2220.66
120106 ASER GCaMP 50mM 50-25 #2_1 12	159	00:01:26.367000	No Label	1008	2210.04
120106 ASER GCaMP 50mM 50-25 #2_1 12	160	00:01:26.915000	No Label	1008	2182.47
120106 ASER GCaMP 50mM 50-25 #2_1 12	161	00:01:27.461000	No Label	1008	2210.97
120106 ASER GCaMP 50mM 50-25 #2_1 12	162	00:01:28.003000	No Label	1008	2194.17
120106 ASER GCaMP 50mM 50-25 #2_1 12	163	00:01:28.555000	No Label	1008	2199.61
120106 ASER GCaMP 50mM 50-25 #2_1 12	164	00:01:29.099000	No Label	1008	2188.05
120106 ASER GCaMP 50mM 50-25 #2_1 12	165	00:01:29.640000	No Label	1008	2184.01
120106 ASER GCaMP 50mM 50-25 #2_1 12	166	00:01:30.200000	No Label	1008	2197.28
120106 ASER GCaMP 50mM 50-25 #2_1 12	167	00:01:30.736000	No Label	1008	2189.12
120106 ASER GCaMP 50mM 50-25 #2_1 12	168	00:01:31.279000	No Label	1008	2180.44
120106 ASER GCaMP 50mM 50-25 #2_1 12	169	00:01:31.818000	No Label	1008	2193.6
120106 ASER GCaMP 50mM 50-25 #2_1 12	170	00:01:32.381000	No Label	1008	2190.76
120106 ASER GCaMP 50mM 50-25 #2_1 12	171	00:01:32.925000	No Label	1008	2186.97
120106 ASER GCaMP 50mM 50-25 #2_1 12	172	00:01:33.462000	No Label	1008	2193.93
120106 ASER GCaMP 50mM 50-25 #2_1 12	173	00:01:34.016000	No Label	1008	2186.47
120106 ASER GCaMP 50mM 50-25 #2_1 12	174	00:01:34.552000	No Label	1008	2181.56
120106 ASER GCaMP 50mM 50-25 #2_1 12	175	00:01:35.106000	No Label	1008	2198.43
120106 ASER GCaMP 50mM 50-25 #2_1 12	176	00:01:35.645000	No Label	1008	2217.2
120106 ASER GCaMP 50mM 50-25 #2_1 12	177	00:01:36.196000	No Label	1008	2206.21
120106 ASER GCaMP 50mM 50-25 #2_1 12	178	00:01:36.738000	No Label	1008	2209.14
120106 ASER GCaMP 50mM 50-25 #2_1 12	179	00:01:37.299000	No Label	1008	2218.62
120106 ASER GCaMP 50mM 50-25 #2_1 12	180	00:01:37.836000	No Label	1008	2216.13
120106 ASER GCaMP 50mM 50-25 #2_1 12	181	00:01:38.384000	No Label	1008	2209.45
120106 ASER GCaMP 50mM 50-25 #2_1 12	182	00:01:38.929000	No Label	1008	2215.96
120106 ASER GCaMP 50mM 50-25 #2_1 12	183	00:01:39.474000	No Label	1008	2206.98
120106 ASER GCaMP 50mM 50-25 #2_1 12	184	00:01:40.020000	No Label	1008	2209.63
120106 ASER GCaMP 50mM 50-25 #2_1 12	185	00:01:40.560000	No Label	1008	2202.63
120106 ASER GCaMP 50mM 50-25 #2_1 12	186	00:01:41.092000	No Label	1008	2184.48
120106 ASER GCaMP 50mM 50-25 #2_1 12	187	00:01:41.652000	No Label	1008	2176.25
120106 ASER GCaMP 50mM 50-25 #2_1 12	188	00:01:42.196000	No Label	1008	2195.21
120106 ASER GCaMP 50mM 50-25 #2_1 12	189	00:01:42.740000	No Label	1008	2174.73
120106 ASER GCaMP 50mM 50-25 #2_1 12	190	00:01:43.288000	No Label	1008	2181.99
120106 ASER GCaMP 50mM 50-25 #2_1 12	191	00:01:43.842000	No Label	1008	2191.08
120106 ASER GCaMP 50mM 50-25 #2_1 12	192	00:01:44.380000	No Label	1008	2180.6
120106 ASER GCaMP 50mM 50-25 #2_1 12	193	00:01:44.935000	No Label	1008	2178.48
120106 ASER GCaMP 50mM 50-25 #2_1 12	194	00:01:45.478000	No Label	1008	2189.49
120106 ASER GCaMP 50mM 50-25 #2_1 12	195	00:01:46.025000	No Label	1008	2194.08
120106 ASER GCaMP 50mM 50-25 #2_1 12	196	00:01:46.581000	No Label	1008	2198.97
120106 ASER GCaMP 50mM 50-25 #2_1 12	197	00:01:47.123000	No Label	1008	2200.56
120106 ASER GCaMP 50mM 50-25 #2_1 12	198	00:01:47.659000	No Label	1008	2189.38
120106 ASER GCaMP 50mM 50-25 #2_1 12	199	00:01:48.206000	No Label	1008	2184.29
120106 ASER GCaMP 50mM 50-25 #2_1 12	200	00:01:48.747000	No Label	1008	2191.44
120106 ASER GCaMP 50mM 50-25 #2_1 12	201	00:01:49.330000	No Label	1008	2190.55
120106 ASER GCaMP 50mM 50-25 #2_1 12	202	00:01:49.822000	No Label	1008	2191.11
120106 ASER GCaMP 50mM 50-25 #2_1 12	203	00:01:50.398000	No Label	1008	2187.44
120106 ASER GCaMP 50mM 50-25 #2_1 12	204	00:01:50.944000	No Label	1008	2185.4
120106 ASER GCaMP 50mM 50-25 #2_1 12	205	00:01:51.491000	No Label	1008	2194.51
120106 ASER GCaMP 50mM 50-25 #2_1 12	206	00:01:52.024000	No Label	1008	2199.54
120106 ASER GCaMP 50mM 50-25 #2_1 12	207	00:01:52.564000	No Label	1008	2196.26
120106 ASER GCaMP 50mM 50-25 #2_1 12	208	00:01:53.115000	No Label	1008	2185.51
120106 ASER GCaMP 50mM 50-25 #2_1 12	209	00:01:53.668000	No Label	1008	2185.59
120106 ASER GCaMP 50mM 50-25 #2_1 12	210	00:01:54.208000	No Label	1008	2200.66
120106 ASER GCaMP 50mM 50-25 #2_1 12	211	00:01:54.757000	No Label	1008	2197.11
120106 ASER GCaMP 50mM 50-25 #2_1 12	212	00:01:55.299000	No Label	1008	2183
120106 ASER GCaMP 50mM 50-25 #2_1 12	213	00:01:55.850000	No Label	1008	2194.45
120106 ASER GCaMP 50mM 50-25 #2_1 12	214	00:01:56.396000	No Label	1008	2191.74
120106 ASER GCaMP 50mM 50-25 #2_1 12	215	00:01:56.946000	No Label	1008	2199.4
120106 ASER GCaMP 50mM 50-25 #2_1 12	216	00:01:57.485000	No Label	1008	2213.95
120106 ASER GCaMP 50mM 50-25 #2_1 12	217	00:01:58.038000	No Label	1008	2206.83
120106 ASER GCaMP 50mM 50-25 #2_1 12	218	00:01:58.577000	No Label	1008	2215.31
120106 ASER GCaMP 50mM 50-25 #2_1 12	219	00:01:59.130000	No Label	1008	2215.49
120106 ASER GCaMP 50mM 50-25 #2_1 12	220	00:01:59.678000	No Label	1008	2199.61
120106 ASER GCaMP 50mM 50-25 #2_1 12	221	00:02:00.824000	No Label	1008	2210.09
120106 ASER GCaMP 50mM 50-25 #2_1 12	222	00:02:01.424000	No Label	1008	2189.6
120106 ASER GCaMP 50mM 50-25 #2_1 12	223	00:02:01.961000	No Label	1008	2177.62
120106 ASER GCaMP 50mM 50-25 #2_1 12	224	00:02:02.505000	No Label	1008	2186.5
120106 ASER GCaMP 50mM 50-25 #2_1 12	225	00:02:03.060000	No Label	1008	2183.99
120106 ASER GCaMP 50mM 50-25 #2_1 12	226	00:02:03.617000	No Label	1008	2187.45
120106 ASER GCaMP 50mM 50-25 #2_1 12	227	00:02:04.149000	No Label	1008	2184.32
120106 ASER GCaMP 50mM 50-25 #2_1 12	228	00:02:04.699000	No Label	1008	2177.84
120106 ASER GCaMP 50mM 50-25 #2_1 12	229	00:02:05.240000	No Label	1008	2191.01
120106 ASER GCaMP 50mM 50-25 #2_1 12	230	00:02:05.781000	No Label	1008	2186.1
120106 ASER GCaMP 50mM 50-25 #2_1 12	231	00:02:06.326000	No Label	1008	2175.43
120106 ASER GCaMP 50mM 50-25 #2_1 12	232	00:02:06.876000	No Label	1008	2195.26
120106 ASER GCaMP 50mM 50-25 #2_1 12	233	00:02:07.428000	No Label	1008	2182.07
120106 ASER GCaMP 50mM 50-25 #2_1 12	234	00:02:07.967000	No Label	1008	2191.37
120106 ASER GCaMP 50mM 50-25 #2_1 12	235	00:02:08.510000	No Label	1008	2187.17
120106 ASER GCaMP 50mM 50-25 #2_1 12	236	00:02:09.069000	No Label	1008	2173.51
120106 ASER GCaMP 50mM 50-25 #2_1 12	237	00:02:09.613000	No Label	1008	2187.21
120106 ASER GCaMP 50mM 50-25 #2_1 12	238	00:02:10.153000	No Label	1008	2174.72
120106 ASER GCaMP 50mM 50-25 #2_1 12	239	00:02:10.700000	No Label	1008	2181.08
120106 ASER GCaMP 50mM 50-25 #2_1 12	240	00:02:11.253000	No Label	1008	2181.08
120106 ASER GCaMP 50mM 50-25 #2_1 12	241	00:02:11.800000	No Label	1008	2187.28
