# Supplementary material for: Molecular encoding and synaptic decoding of context during salt chemotaxis in C. elegans
Source: Nat Commun. 2022 May 27;13:2928. doi: 10.1038/s41467-022-30279-7 (PMC9142520; doi:10.1038/s41467-022-30279-7)
Supplement: Supplementary file 7 — Source Data [file 41467_2022_30279_MOESM7_ESM.zip › Source Data/Imaging/Fig.1/GCaMP2_nj3/120106 ASER GCaMP 50mM 50-25 #3_1 12.xlsx]

## Sheet: Sheet1
Image Name	Image Plane	Avgerage Intensity
120106 ASER GCaMP 50mM 50-25 #3_1 12	1	2597.24	296.153	0.920482
120106 ASER GCaMP 50mM 50-25 #3_1 12	2	2603.66	311.701	0.968806
120106 ASER GCaMP 50mM 50-25 #3_1 12	3	2602.46	292.955	0.910543
120106 ASER GCaMP 50mM 50-25 #3_1 12	4	2603.16	310.595	0.965368
120106 ASER GCaMP 50mM 50-25 #3_1 12	5	2610.98	316.347	0.983245
120106 ASER GCaMP 50mM 50-25 #3_1 12	6	2606.77	306.813	0.953614
120106 ASER GCaMP 50mM 50-25 #3_1 12	7	2611.07	310.05	0.963675
120106 ASER GCaMP 50mM 50-25 #3_1 12	8	2606.18	308.967	0.960308
120106 ASER GCaMP 50mM 50-25 #3_1 12	9	2612.57	310.52	0.965136	321.737
120106 ASER GCaMP 50mM 50-25 #3_1 12	10	2616.59	325.409	1.01141
120106 ASER GCaMP 50mM 50-25 #3_1 12	11	2603.66	320.213	0.995264
120106 ASER GCaMP 50mM 50-25 #3_1 12	12	2612.41	313.073	0.973071
120106 ASER GCaMP 50mM 50-25 #3_1 12	13	2605.25	319.572	0.993269
120106 ASER GCaMP 50mM 50-25 #3_1 12	14	2614.64	324.865	1.00972
120106 ASER GCaMP 50mM 50-25 #3_1 12	15	2612.15	327.084	1.01662
120106 ASER GCaMP 50mM 50-25 #3_1 12	16	2624.74	308.158	0.957794
120106 ASER GCaMP 50mM 50-25 #3_1 12	17	2609.89	307.948	0.957141
120106 ASER GCaMP 50mM 50-25 #3_1 12	18	2614.22	315.303	0.980002
120106 ASER GCaMP 50mM 50-25 #3_1 12	19	2611.35	323.04	1.00405
120106 ASER GCaMP 50mM 50-25 #3_1 12	20	2630.54	332.649	1.03391
120106 ASER GCaMP 50mM 50-25 #3_1 12	21	2618.96	335.418	1.04252
120106 ASER GCaMP 50mM 50-25 #3_1 12	22	2624.77	324.087	1.0073
120106 ASER GCaMP 50mM 50-25 #3_1 12	23	2620.86	315.857	0.981725
120106 ASER GCaMP 50mM 50-25 #3_1 12	24	2622.94	323.838	1.00653
120106 ASER GCaMP 50mM 50-25 #3_1 12	25	2614.65	318.506	0.989958
120106 ASER GCaMP 50mM 50-25 #3_1 12	26	2627.8	321.281	0.998584
120106 ASER GCaMP 50mM 50-25 #3_1 12	27	2623.08	314.469	0.977411
120106 ASER GCaMP 50mM 50-25 #3_1 12	28	2648.93	353.451	1.09857
120106 ASER GCaMP 50mM 50-25 #3_1 12	29	2639.01	350.508	1.08943
120106 ASER GCaMP 50mM 50-25 #3_1 12	30	2627.23	346.104	1.07573
120106 ASER GCaMP 50mM 50-25 #3_1 12	31	2612.57	309.118	0.960779
120106 ASER GCaMP 50mM 50-25 #3_1 12	32	2611.52	301.992	0.93863
120106 ASER GCaMP 50mM 50-25 #3_1 12	33	2616.12	317.123	0.985659
120106 ASER GCaMP 50mM 50-25 #3_1 12	34	2608.22	314.979	0.978996
120106 ASER GCaMP 50mM 50-25 #3_1 12	35	2621.12	321.344	0.998779
120106 ASER GCaMP 50mM 50-25 #3_1 12	36	2627.42	322.837	1.00342
120106 ASER GCaMP 50mM 50-25 #3_1 12	37	2617.02	323.078	1.00417
120106 ASER GCaMP 50mM 50-25 #3_1 12	38	2618.79	333.026	1.03509
120106 ASER GCaMP 50mM 50-25 #3_1 12	39	2616.11	320.219	0.995281
120106 ASER GCaMP 50mM 50-25 #3_1 12	40	2617.26	321.471	0.999174
120106 ASER GCaMP 50mM 50-25 #3_1 12	41	2621.64	323.584	1.00574
120106 ASER GCaMP 50mM 50-25 #3_1 12	42	2628.46	336.62	1.04626
120106 ASER GCaMP 50mM 50-25 #3_1 12	43	2613.94	318.344	0.989453
120106 ASER GCaMP 50mM 50-25 #3_1 12	44	2618.09	312.516	0.971341
120106 ASER GCaMP 50mM 50-25 #3_1 12	45	2614.9	328.193	1.02006
120106 ASER GCaMP 50mM 50-25 #3_1 12	46	2619.95	317.71	0.987482
120106 ASER GCaMP 50mM 50-25 #3_1 12	47	2601.35	298.209	0.92687
120106 ASER GCaMP 50mM 50-25 #3_1 12	48	2618.16	309.037	0.960526
120106 ASER GCaMP 50mM 50-25 #3_1 12	49	2612.84	322.65	1.00284
120106 ASER GCaMP 50mM 50-25 #3_1 12	50	2618.28	318.858	0.991052
120106 ASER GCaMP 50mM 50-25 #3_1 12	51	2621.4	307.906	0.95701
120106 ASER GCaMP 50mM 50-25 #3_1 12	52	2624.99	316.052	0.982329
120106 ASER GCaMP 50mM 50-25 #3_1 12	53	2629.14	345.687	1.07444
120106 ASER GCaMP 50mM 50-25 #3_1 12	54	2626.24	326.572	1.01503
120106 ASER GCaMP 50mM 50-25 #3_1 12	55	2630.08	319.519	0.993106
120106 ASER GCaMP 50mM 50-25 #3_1 12	56	2619.99	312.96	0.97272
120106 ASER GCaMP 50mM 50-25 #3_1 12	57	2627.19	316.186	0.982748
120106 ASER GCaMP 50mM 50-25 #3_1 12	58	2617.67	312.249	0.97051
120106 ASER GCaMP 50mM 50-25 #3_1 12	59	2618.81	322.645	1.00282
120106 ASER GCaMP 50mM 50-25 #3_1 12	60	2624.89	317.643	0.987276
120106 ASER GCaMP 50mM 50-25 #3_1 12	61	2619.24	323.668	1.006
120106 ASER GCaMP 50mM 50-25 #3_1 12	62	2615.51	312.885	0.972486
120106 ASER GCaMP 50mM 50-25 #3_1 12	63	2612.85	323.58	1.00573
120106 ASER GCaMP 50mM 50-25 #3_1 12	64	2606.81	314.6	0.977816
120106 ASER GCaMP 50mM 50-25 #3_1 12	65	2620.29	321.018	0.997765
120106 ASER GCaMP 50mM 50-25 #3_1 12	66	2625.12	324.431	1.00837
120106 ASER GCaMP 50mM 50-25 #3_1 12	67	2618.38	300.127	0.932832
120106 ASER GCaMP 50mM 50-25 #3_1 12	68	2615.55	335.418	1.04252
120106 ASER GCaMP 50mM 50-25 #3_1 12	69	2618.36	323.255	1.00472
120106 ASER GCaMP 50mM 50-25 #3_1 12	70	2615.83	326.998	1.01635
120106 ASER GCaMP 50mM 50-25 #3_1 12	71	2626.92	338.277	1.05141
120106 ASER GCaMP 50mM 50-25 #3_1 12	72	2619.84	334.786	1.04056
120106 ASER GCaMP 50mM 50-25 #3_1 12	73	2628.59	325.534	1.0118
120106 ASER GCaMP 50mM 50-25 #3_1 12	74	2616.56	329.163	1.02308
120106 ASER GCaMP 50mM 50-25 #3_1 12	75	2620.01	332.868	1.0346
120106 ASER GCaMP 50mM 50-25 #3_1 12	76	2623.77	327.693	1.01851
120106 ASER GCaMP 50mM 50-25 #3_1 12	77	2620.99	321.349	0.998794
120106 ASER GCaMP 50mM 50-25 #3_1 12	78	2628.42	331.042	1.02892
120106 ASER GCaMP 50mM 50-25 #3_1 12	79	2621.34	324.093	1.00732
120106 ASER GCaMP 50mM 50-25 #3_1 12	80	2625.44	333.432	1.03635
120106 ASER GCaMP 50mM 50-25 #3_1 12	81	2624.23	334.293	1.03903
120106 ASER GCaMP 50mM 50-25 #3_1 12	82	2643.02	349.892	1.08751
120106 ASER GCaMP 50mM 50-25 #3_1 12	83	2655.78	359.978	1.11886
120106 ASER GCaMP 50mM 50-25 #3_1 12	84	2648.7	343.879	1.06882
120106 ASER GCaMP 50mM 50-25 #3_1 12	85	2631.68	329.128	1.02297
120106 ASER GCaMP 50mM 50-25 #3_1 12	86	2637.36	337.319	1.04843
120106 ASER GCaMP 50mM 50-25 #3_1 12	87	2631.97	333.796	1.03748
120106 ASER GCaMP 50mM 50-25 #3_1 12	88	2625.03	327.237	1.01709
120106 ASER GCaMP 50mM 50-25 #3_1 12	89	2619.43	327.253	1.01714
120106 ASER GCaMP 50mM 50-25 #3_1 12	90	2614.8	332.411	1.03318
120106 ASER GCaMP 50mM 50-25 #3_1 12	91	2609.87	320.315	0.995579
120106 ASER GCaMP 50mM 50-25 #3_1 12	92	2606.57	313.719	0.975079
120106 ASER GCaMP 50mM 50-25 #3_1 12	93	2610.27	319.66	0.993543
120106 ASER GCaMP 50mM 50-25 #3_1 12	94	2602.98	309.209	0.96106
120106 ASER GCaMP 50mM 50-25 #3_1 12	95	2607.41	318.374	0.989547
120106 ASER GCaMP 50mM 50-25 #3_1 12	96	2616.93	323.916	1.00677
120106 ASER GCaMP 50mM 50-25 #3_1 12	97	2615.06	325.049	1.0103
120106 ASER GCaMP 50mM 50-25 #3_1 12	98	2615.29	329.477	1.02406
120106 ASER GCaMP 50mM 50-25 #3_1 12	99	2614.17	311.5	0.968183
120106 ASER GCaMP 50mM 50-25 #3_1 12	100	2620.03	318.049	0.988536
120106 ASER GCaMP 50mM 50-25 #3_1 12	101	2622.89	330.264	1.0265
120106 ASER GCaMP 50mM 50-25 #3_1 12	102	3187.38	882.689	2.74351
120106 ASER GCaMP 50mM 50-25 #3_1 12	103	3563.72	1265.93	3.93467
120106 ASER GCaMP 50mM 50-25 #3_1 12	104	3584	1288.86	4.00594
120106 ASER GCaMP 50mM 50-25 #3_1 12	105	3576.89	1292.28	4.01658
120106 ASER GCaMP 50mM 50-25 #3_1 12	106	3556.05	1263.29	3.92646
120106 ASER GCaMP 50mM 50-25 #3_1 12	107	3537.43	1235.46	3.83995
120106 ASER GCaMP 50mM 50-25 #3_1 12	108	3523.65	1224.8	3.80682
120106 ASER GCaMP 50mM 50-25 #3_1 12	109	3507.35	1216.66	3.78154
120106 ASER GCaMP 50mM 50-25 #3_1 12	110	3484.26	1180.37	3.66873
120106 ASER GCaMP 50mM 50-25 #3_1 12	111	3465.76	1164.54	3.61955
120106 ASER GCaMP 50mM 50-25 #3_1 12	112	3445.74	1137.27	3.53478
120106 ASER GCaMP 50mM 50-25 #3_1 12	113	3455.22	1153.36	3.5848
120106 ASER GCaMP 50mM 50-25 #3_1 12	114	3428.83	1127.18	3.50342
120106 ASER GCaMP 50mM 50-25 #3_1 12	115	3413.03	1103.03	3.42835
120106 ASER GCaMP 50mM 50-25 #3_1 12	116	3392.33	1078.45	3.35195
120106 ASER GCaMP 50mM 50-25 #3_1 12	117	3387.88	1084.8	3.37169
120106 ASER GCaMP 50mM 50-25 #3_1 12	118	3367.32	1062.58	3.30265
120106 ASER GCaMP 50mM 50-25 #3_1 12	119	3358.73	1039.96	3.23233
120106 ASER GCaMP 50mM 50-25 #3_1 12	120	3341.94	1039.12	3.22971
120106 ASER GCaMP 50mM 50-25 #3_1 12	121	3348.73	1043.13	3.24217
120106 ASER GCaMP 50mM 50-25 #3_1 12	122	3337.16	1033.96	3.21369
120106 ASER GCaMP 50mM 50-25 #3_1 12	123	3309.05	1009.58	3.1379
120106 ASER GCaMP 50mM 50-25 #3_1 12	124	3295.87	995.096	3.09289
120106 ASER GCaMP 50mM 50-25 #3_1 12	125	3276.97	986.276	3.06547
120106 ASER GCaMP 50mM 50-25 #3_1 12	126	3302.01	988.177	3.07138
120106 ASER GCaMP 50mM 50-25 #3_1 12	127	3357.99	1024.24	3.18347
120106 ASER GCaMP 50mM 50-25 #3_1 12	128	3329.92	1025.3	3.18676
120106 ASER GCaMP 50mM 50-25 #3_1 12	129	3293.35	999.098	3.10532
120106 ASER GCaMP 50mM 50-25 #3_1 12	130	3261.78	971.516	3.01959
120106 ASER GCaMP 50mM 50-25 #3_1 12	131	3242.83	973.796	3.02668
120106 ASER GCaMP 50mM 50-25 #3_1 12	132	3249.32	997.109	3.09914
120106 ASER GCaMP 50mM 50-25 #3_1 12	133	3247.14	985.872	3.06422
120106 ASER GCaMP 50mM 50-25 #3_1 12	134	3205.46	954.008	2.96518
120106 ASER GCaMP 50mM 50-25 #3_1 12	135	3203.5	975.047	3.03057
120106 ASER GCaMP 50mM 50-25 #3_1 12	136	3212.6	970.264	3.01571
120106 ASER GCaMP 50mM 50-25 #3_1 12	137	3214.59	980.145	3.04642
120106 ASER GCaMP 50mM 50-25 #3_1 12	138	3180.46	946.961	2.94328
120106 ASER GCaMP 50mM 50-25 #3_1 12	139	3185.25	946.498	2.94184
120106 ASER GCaMP 50mM 50-25 #3_1 12	140	3164.19	924.093	2.8722
120106 ASER GCaMP 50mM 50-25 #3_1 12	141	3189.99	922.45	2.86709
120106 ASER GCaMP 50mM 50-25 #3_1 12	142	3189.91	929.86	2.89012
120106 ASER GCaMP 50mM 50-25 #3_1 12	143	3195.49	934.827	2.90556
120106 ASER GCaMP 50mM 50-25 #3_1 12	144	3188	917.088	2.85043
120106 ASER GCaMP 50mM 50-25 #3_1 12	145	3189.58	908.651	2.8242
120106 ASER GCaMP 50mM 50-25 #3_1 12	146	3094.45	845.913	2.6292
120106 ASER GCaMP 50mM 50-25 #3_1 12	147	3114.09	887.208	2.75756
120106 ASER GCaMP 50mM 50-25 #3_1 12	148	3073.58	826.397	2.56855
120106 ASER GCaMP 50mM 50-25 #3_1 12	149	3054.82	788.619	2.45113
120106 ASER GCaMP 50mM 50-25 #3_1 12	150	2986.86	733.059	2.27844
120106 ASER GCaMP 50mM 50-25 #3_1 12	151	2971.54	709.402	2.20491
120106 ASER GCaMP 50mM 50-25 #3_1 12	152	2961.6	706.754	2.19668
120106 ASER GCaMP 50mM 50-25 #3_1 12	153	2943.49	677.406	2.10547
120106 ASER GCaMP 50mM 50-25 #3_1 12	154	2939.4	670.722	2.08469
120106 ASER GCaMP 50mM 50-25 #3_1 12	155	2937.21	668.558	2.07796
120106 ASER GCaMP 50mM 50-25 #3_1 12	156	2950.56	699.594	2.17443
120106 ASER GCaMP 50mM 50-25 #3_1 12	157	2960.8	699.641	2.17457
120106 ASER GCaMP 50mM 50-25 #3_1 12	158	2952.95	688.147	2.13885
120106 ASER GCaMP 50mM 50-25 #3_1 12	159	2914.12	655.226	2.03653
120106 ASER GCaMP 50mM 50-25 #3_1 12	160	2886.87	629.026	1.95509
120106 ASER GCaMP 50mM 50-25 #3_1 12	161	2887.59	627.711	1.95101
120106 ASER GCaMP 50mM 50-25 #3_1 12	162	2875.25	616.439	1.91597
120106 ASER GCaMP 50mM 50-25 #3_1 12	163	2845.77	599.915	1.86461
120106 ASER GCaMP 50mM 50-25 #3_1 12	164	2821.29	598.198	1.85928
120106 ASER GCaMP 50mM 50-25 #3_1 12	165	2840.68	616.961	1.91759
120106 ASER GCaMP 50mM 50-25 #3_1 12	166	2837.8	610.713	1.89818
120106 ASER GCaMP 50mM 50-25 #3_1 12	167	2883.5	651.305	2.02434
120106 ASER GCaMP 50mM 50-25 #3_1 12	168	2875.57	656.445	2.04032
120106 ASER GCaMP 50mM 50-25 #3_1 12	169	2854.85	624.007	1.93949
120106 ASER GCaMP 50mM 50-25 #3_1 12	170	2864.05	632.794	1.9668
120106 ASER GCaMP 50mM 50-25 #3_1 12	171	2879.32	665.675	2.069
120106 ASER GCaMP 50mM 50-25 #3_1 12	172	2885.24	677.206	2.10484
120106 ASER GCaMP 50mM 50-25 #3_1 12	173	2883.31	660.263	2.05218
120106 ASER GCaMP 50mM 50-25 #3_1 12	174	2875.54	647.488	2.01248
120106 ASER GCaMP 50mM 50-25 #3_1 12	175	2883.32	656.823	2.04149
120106 ASER GCaMP 50mM 50-25 #3_1 12	176	2886.87	647.212	2.01162
120106 ASER GCaMP 50mM 50-25 #3_1 12	177	2881.09	651.486	2.0249
120106 ASER GCaMP 50mM 50-25 #3_1 12	178	2870.08	635.765	1.97604
120106 ASER GCaMP 50mM 50-25 #3_1 12	179	2863.07	632.807	1.96684
120106 ASER GCaMP 50mM 50-25 #3_1 12	180	2856.16	628.722	1.95415
120106 ASER GCaMP 50mM 50-25 #3_1 12	181	2866.03	635.182	1.97423
120106 ASER GCaMP 50mM 50-25 #3_1 12	182	2850.04	611.08	1.89932
120106 ASER GCaMP 50mM 50-25 #3_1 12	183	2871.9	636.702	1.97895
120106 ASER GCaMP 50mM 50-25 #3_1 12	184	2900.08	667.127	2.07352
120106 ASER GCaMP 50mM 50-25 #3_1 12	185	2932.58	698.173	2.17001
120106 ASER GCaMP 50mM 50-25 #3_1 12	186	2886.46	672.452	2.09007
120106 ASER GCaMP 50mM 50-25 #3_1 12	187	2896.11	696.824	2.16582
120106 ASER GCaMP 50mM 50-25 #3_1 12	188	2912.71	714.051	2.21936
120106 ASER GCaMP 50mM 50-25 #3_1 12	189	2945.76	751.913	2.33704
120106 ASER GCaMP 50mM 50-25 #3_1 12	190	2935.01	718.361	2.23276
120106 ASER GCaMP 50mM 50-25 #3_1 12	191	2872.5	656.857	2.04159
120106 ASER GCaMP 50mM 50-25 #3_1 12	192	2869.44	638.147	1.98344
120106 ASER GCaMP 50mM 50-25 #3_1 12	193	2877.97	643.983	2.00158
120106 ASER GCaMP 50mM 50-25 #3_1 12	194	2889.15	657.049	2.04219
120106 ASER GCaMP 50mM 50-25 #3_1 12	195	2892.84	660.863	2.05405
120106 ASER GCaMP 50mM 50-25 #3_1 12	196	2879.72	652.645	2.0285
120106 ASER GCaMP 50mM 50-25 #3_1 12	197	2846.13	613.65	1.9073
120106 ASER GCaMP 50mM 50-25 #3_1 12	198	2853.1	614.666	1.91046
120106 ASER GCaMP 50mM 50-25 #3_1 12	199	2848.07	617.304	1.91866
120106 ASER GCaMP 50mM 50-25 #3_1 12	200	2815.13	598.209	1.85931
120106 ASER GCaMP 50mM 50-25 #3_1 12	201	2803.26	581.599	1.80768
120106 ASER GCaMP 50mM 50-25 #3_1 12	202	2698.59	492.75	1.53153
120106 ASER GCaMP 50mM 50-25 #3_1 12	203	2604.79	394.442	1.22598
120106 ASER GCaMP 50mM 50-25 #3_1 12	204	2565.99	345.205	1.07294
120106 ASER GCaMP 50mM 50-25 #3_1 12	205	2524.17	316.821	0.984721
120106 ASER GCaMP 50mM 50-25 #3_1 12	206	2509.2	338.593	1.05239
120106 ASER GCaMP 50mM 50-25 #3_1 12	207	2502.2	321.013	0.997749
120106 ASER GCaMP 50mM 50-25 #3_1 12	208	2501.16	310.23	0.964234
120106 ASER GCaMP 50mM 50-25 #3_1 12	209	2492.84	305.957	0.950953
120106 ASER GCaMP 50mM 50-25 #3_1 12	210	2500.6	312.175	0.970279
120106 ASER GCaMP 50mM 50-25 #3_1 12	211	2506.26	324.211	1.00769
120106 ASER GCaMP 50mM 50-25 #3_1 12	212	2509.46	334.132	1.03852
120106 ASER GCaMP 50mM 50-25 #3_1 12	213	2513.09	337.304	1.04839
120106 ASER GCaMP 50mM 50-25 #3_1 12	214	2516.46	331.248	1.02956
120106 ASER GCaMP 50mM 50-25 #3_1 12	215	2520.61	355.569	1.10515
120106 ASER GCaMP 50mM 50-25 #3_1 12	216	2513.81	326.899	1.01604
120106 ASER GCaMP 50mM 50-25 #3_1 12	217	2538.39	334.498	1.03966
120106 ASER GCaMP 50mM 50-25 #3_1 12	218	2530.35	339.401	1.0549
120106 ASER GCaMP 50mM 50-25 #3_1 12	219	2537.76	340.264	1.05758
120106 ASER GCaMP 50mM 50-25 #3_1 12	220	2537.05	340.791	1.05922
120106 ASER GCaMP 50mM 50-25 #3_1 12	221	2540.46	339.545	1.05535
120106 ASER GCaMP 50mM 50-25 #3_1 12	222	2547.45	348.447	1.08302
120106 ASER GCaMP 50mM 50-25 #3_1 12	223	2555.53	350.083	1.0881
120106 ASER GCaMP 50mM 50-25 #3_1 12	224	2544.65	360.748	1.12125
120106 ASER GCaMP 50mM 50-25 #3_1 12	225	2557.98	367.465	1.14213
120106 ASER GCaMP 50mM 50-25 #3_1 12	226	2553.48	358.999	1.11582
120106 ASER GCaMP 50mM 50-25 #3_1 12	227	2560.65	368.614	1.1457
120106 ASER GCaMP 50mM 50-25 #3_1 12	228	2555.3	362.847	1.12778
120106 ASER GCaMP 50mM 50-25 #3_1 12	229	2553.13	364.48	1.13285
120106 ASER GCaMP 50mM 50-25 #3_1 12	230	2561.54	377.22	1.17245
120106 ASER GCaMP 50mM 50-25 #3_1 12	231	2571.69	387.358	1.20396
120106 ASER GCaMP 50mM 50-25 #3_1 12	232	2572.54	385.719	1.19886
120106 ASER GCaMP 50mM 50-25 #3_1 12	233	2581.66	416.599	1.29484
120106 ASER GCaMP 50mM 50-25 #3_1 12	234	2569.19	381.301	1.18513
120106 ASER GCaMP 50mM 50-25 #3_1 12	235	2579.35	406.191	1.26249
120106 ASER GCaMP 50mM 50-25 #3_1 12	236	2570.66	411.408	1.27871
120106 ASER GCaMP 50mM 50-25 #3_1 12	237	2582.6	405.702	1.26097
120106 ASER GCaMP 50mM 50-25 #3_1 12	238	2586.27	420.342	1.30648
120106 ASER GCaMP 50mM 50-25 #3_1 12	239	2593.43	428.733	1.33256
120106 ASER GCaMP 50mM 50-25 #3_1 12	240	2584.55	423.686	1.31687
120106 ASER GCaMP 50mM 50-25 #3_1 12	241	2584.79	414.189	1.28735
Image Name	Image Plane	Elapsed Time	Stage Label	Area	Average Intensity
120106 ASER GCaMP 50mM 50-25 #3_1 12	1	00:00:00	No Label	1131	2301.08
120106 ASER GCaMP 50mM 50-25 #3_1 12	2	00:00:00.440000	No Label	1131	2291.96
120106 ASER GCaMP 50mM 50-25 #3_1 12	3	00:00:01.015000	No Label	1131	2309.5
120106 ASER GCaMP 50mM 50-25 #3_1 12	4	00:00:01.561000	No Label	1131	2292.57
120106 ASER GCaMP 50mM 50-25 #3_1 12	5	00:00:02.113000	No Label	1131	2294.64
120106 ASER GCaMP 50mM 50-25 #3_1 12	6	00:00:02.659000	No Label	1131	2299.95
120106 ASER GCaMP 50mM 50-25 #3_1 12	7	00:00:03.196000	No Label	1131	2301.02
120106 ASER GCaMP 50mM 50-25 #3_1 12	8	00:00:03.744000	No Label	1131	2297.21
120106 ASER GCaMP 50mM 50-25 #3_1 12	9	00:00:04.288000	No Label	1131	2302.05
120106 ASER GCaMP 50mM 50-25 #3_1 12	10	00:00:04.840000	No Label	1131	2291.18
120106 ASER GCaMP 50mM 50-25 #3_1 12	11	00:00:05.372000	No Label	1131	2283.45
120106 ASER GCaMP 50mM 50-25 #3_1 12	12	00:00:05.933000	No Label	1131	2299.34
120106 ASER GCaMP 50mM 50-25 #3_1 12	13	00:00:06.480000	No Label	1131	2285.67
120106 ASER GCaMP 50mM 50-25 #3_1 12	14	00:00:07.024000	No Label	1131	2289.77
120106 ASER GCaMP 50mM 50-25 #3_1 12	15	00:00:07.568000	No Label	1131	2285.07
120106 ASER GCaMP 50mM 50-25 #3_1 12	16	00:00:08.108000	No Label	1131	2316.58
120106 ASER GCaMP 50mM 50-25 #3_1 12	17	00:00:08.653000	No Label	1131	2301.94
120106 ASER GCaMP 50mM 50-25 #3_1 12	18	00:00:09.197000	No Label	1131	2298.92
120106 ASER GCaMP 50mM 50-25 #3_1 12	19	00:00:09.752000	No Label	1131	2288.31
120106 ASER GCaMP 50mM 50-25 #3_1 12	20	00:00:10.303000	No Label	1131	2297.89
120106 ASER GCaMP 50mM 50-25 #3_1 12	21	00:00:10.844000	No Label	1131	2283.54
120106 ASER GCaMP 50mM 50-25 #3_1 12	22	00:00:11.385000	No Label	1131	2300.68
120106 ASER GCaMP 50mM 50-25 #3_1 12	23	00:00:11.927000	No Label	1131	2305
120106 ASER GCaMP 50mM 50-25 #3_1 12	24	00:00:12.477000	No Label	1131	2299.1
120106 ASER GCaMP 50mM 50-25 #3_1 12	25	00:00:13.029000	No Label	1131	2296.14
120106 ASER GCaMP 50mM 50-25 #3_1 12	26	00:00:13.578000	No Label	1131	2306.52
120106 ASER GCaMP 50mM 50-25 #3_1 12	27	00:00:14.113000	No Label	1131	2308.61
120106 ASER GCaMP 50mM 50-25 #3_1 12	28	00:00:14.659000	No Label	1131	2295.48
120106 ASER GCaMP 50mM 50-25 #3_1 12	29	00:00:15.215000	No Label	1131	2288.5
120106 ASER GCaMP 50mM 50-25 #3_1 12	30	00:00:15.758000	No Label	1131	2281.12
120106 ASER GCaMP 50mM 50-25 #3_1 12	31	00:00:16.302000	No Label	1131	2303.45
120106 ASER GCaMP 50mM 50-25 #3_1 12	32	00:00:16.842000	No Label	1131	2309.53
120106 ASER GCaMP 50mM 50-25 #3_1 12	33	00:00:17.387000	No Label	1131	2299
120106 ASER GCaMP 50mM 50-25 #3_1 12	34	00:00:17.941000	No Label	1131	2293.24
120106 ASER GCaMP 50mM 50-25 #3_1 12	35	00:00:18.475000	No Label	1131	2299.77
120106 ASER GCaMP 50mM 50-25 #3_1 12	36	00:00:19.030000	No Label	1131	2304.58
120106 ASER GCaMP 50mM 50-25 #3_1 12	37	00:00:19.578000	No Label	1131	2293.94
120106 ASER GCaMP 50mM 50-25 #3_1 12	38	00:00:20.131000	No Label	1131	2285.76
120106 ASER GCaMP 50mM 50-25 #3_1 12	39	00:00:20.665000	No Label	1131	2295.89
120106 ASER GCaMP 50mM 50-25 #3_1 12	40	00:00:21.223000	No Label	1131	2295.79
120106 ASER GCaMP 50mM 50-25 #3_1 12	41	00:00:21.762000	No Label	1131	2298.06
120106 ASER GCaMP 50mM 50-25 #3_1 12	42	00:00:22.295000	No Label	1131	2291.84
120106 ASER GCaMP 50mM 50-25 #3_1 12	43	00:00:22.840000	No Label	1131	2295.59
120106 ASER GCaMP 50mM 50-25 #3_1 12	44	00:00:23.398000	No Label	1131	2305.58
120106 ASER GCaMP 50mM 50-25 #3_1 12	45	00:00:23.950000	No Label	1131	2286.71
120106 ASER GCaMP 50mM 50-25 #3_1 12	46	00:00:24.484000	No Label	1131	2302.24
120106 ASER GCaMP 50mM 50-25 #3_1 12	47	00:00:25.037000	No Label	1131	2303.14
120106 ASER GCaMP 50mM 50-25 #3_1 12	48	00:00:25.590000	No Label	1131	2309.13
120106 ASER GCaMP 50mM 50-25 #3_1 12	49	00:00:26.134000	No Label	1131	2290.19
120106 ASER GCaMP 50mM 50-25 #3_1 12	50	00:00:26.678000	No Label	1131	2299.42
120106 ASER GCaMP 50mM 50-25 #3_1 12	51	00:00:27.226000	No Label	1131	2313.49
120106 ASER GCaMP 50mM 50-25 #3_1 12	52	00:00:27.770000	No Label	1131	2308.94
120106 ASER GCaMP 50mM 50-25 #3_1 12	53	00:00:28.314000	No Label	1131	2283.45
120106 ASER GCaMP 50mM 50-25 #3_1 12	54	00:00:28.851000	No Label	1131	2299.67
120106 ASER GCaMP 50mM 50-25 #3_1 12	55	00:00:29.402000	No Label	1131	2310.56
120106 ASER GCaMP 50mM 50-25 #3_1 12	56	00:00:29.942000	No Label	1131	2307.03
120106 ASER GCaMP 50mM 50-25 #3_1 12	57	00:00:30.496000	No Label	1131	2311.01
120106 ASER GCaMP 50mM 50-25 #3_1 12	58	00:00:31.051000	No Label	1131	2305.42
120106 ASER GCaMP 50mM 50-25 #3_1 12	59	00:00:31.591000	No Label	1131	2296.17
120106 ASER GCaMP 50mM 50-25 #3_1 12	60	00:00:32.137000	No Label	1131	2307.25
120106 ASER GCaMP 50mM 50-25 #3_1 12	61	00:00:32.693000	No Label	1131	2295.58
120106 ASER GCaMP 50mM 50-25 #3_1 12	62	00:00:33.223000	No Label	1131	2302.62
120106 ASER GCaMP 50mM 50-25 #3_1 12	63	00:00:33.776000	No Label	1131	2289.27
120106 ASER GCaMP 50mM 50-25 #3_1 12	64	00:00:34.312000	No Label	1131	2292.21
120106 ASER GCaMP 50mM 50-25 #3_1 12	65	00:00:34.880000	No Label	1131	2299.27
120106 ASER GCaMP 50mM 50-25 #3_1 12	66	00:00:35.423000	No Label	1131	2300.69
120106 ASER GCaMP 50mM 50-25 #3_1 12	67	00:00:35.980000	No Label	1131	2318.26
120106 ASER GCaMP 50mM 50-25 #3_1 12	68	00:00:36.471000	No Label	1131	2280.13
120106 ASER GCaMP 50mM 50-25 #3_1 12	69	00:00:37.061000	No Label	1131	2295.1
120106 ASER GCaMP 50mM 50-25 #3_1 12	70	00:00:37.605000	No Label	1131	2288.83
120106 ASER GCaMP 50mM 50-25 #3_1 12	71	00:00:38.143000	No Label	1131	2288.64
120106 ASER GCaMP 50mM 50-25 #3_1 12	72	00:00:38.691000	No Label	1131	2285.05
120106 ASER GCaMP 50mM 50-25 #3_1 12	73	00:00:39.226000	No Label	1131	2303.06
120106 ASER GCaMP 50mM 50-25 #3_1 12	74	00:00:39.784000	No Label	1131	2287.4
120106 ASER GCaMP 50mM 50-25 #3_1 12	75	00:00:40.330000	No Label	1131	2287.14
120106 ASER GCaMP 50mM 50-25 #3_1 12	76	00:00:40.871000	No Label	1131	2296.08
120106 ASER GCaMP 50mM 50-25 #3_1 12	77	00:00:41.424000	No Label	1131	2299.64
120106 ASER GCaMP 50mM 50-25 #3_1 12	78	00:00:41.969000	No Label	1131	2297.38
120106 ASER GCaMP 50mM 50-25 #3_1 12	79	00:00:42.510000	No Label	1131	2297.25
120106 ASER GCaMP 50mM 50-25 #3_1 12	80	00:00:43.053000	No Label	1131	2292
120106 ASER GCaMP 50mM 50-25 #3_1 12	81	00:00:43.602000	No Label	1131	2289.94
120106 ASER GCaMP 50mM 50-25 #3_1 12	82	00:00:44.153000	No Label	1131	2293.13
120106 ASER GCaMP 50mM 50-25 #3_1 12	83	00:00:44.692000	No Label	1131	2295.8
120106 ASER GCaMP 50mM 50-25 #3_1 12	84	00:00:45.241000	No Label	1131	2304.82
120106 ASER GCaMP 50mM 50-25 #3_1 12	85	00:00:45.774000	No Label	1131	2302.56
120106 ASER GCaMP 50mM 50-25 #3_1 12	86	00:00:46.336000	No Label	1131	2300.04
120106 ASER GCaMP 50mM 50-25 #3_1 12	87	00:00:46.894000	No Label	1131	2298.18
120106 ASER GCaMP 50mM 50-25 #3_1 12	88	00:00:47.416000	No Label	1131	2297.79
120106 ASER GCaMP 50mM 50-25 #3_1 12	89	00:00:47.970000	No Label	1131	2292.18
120106 ASER GCaMP 50mM 50-25 #3_1 12	90	00:00:48.513000	No Label	1131	2282.39
120106 ASER GCaMP 50mM 50-25 #3_1 12	91	00:00:49.069000	No Label	1131	2289.55
120106 ASER GCaMP 50mM 50-25 #3_1 12	92	00:00:49.603000	No Label	1131	2292.85
120106 ASER GCaMP 50mM 50-25 #3_1 12	93	00:00:50.163000	No Label	1131	2290.62
120106 ASER GCaMP 50mM 50-25 #3_1 12	94	00:00:50.699000	No Label	1131	2293.77
120106 ASER GCaMP 50mM 50-25 #3_1 12	95	00:00:51.254000	No Label	1131	2289.04
120106 ASER GCaMP 50mM 50-25 #3_1 12	96	00:00:51.795000	No Label	1131	2293.02
120106 ASER GCaMP 50mM 50-25 #3_1 12	97	00:00:52.346000	No Label	1131	2290.01
120106 ASER GCaMP 50mM 50-25 #3_1 12	98	00:00:52.875000	No Label	1131	2285.81
120106 ASER GCaMP 50mM 50-25 #3_1 12	99	00:00:53.798000	No Label	1131	2302.67
120106 ASER GCaMP 50mM 50-25 #3_1 12	100	00:00:54.422000	No Label	1131	2301.98
120106 ASER GCaMP 50mM 50-25 #3_1 12	101	00:00:54.995000	No Label	1131	2292.62
120106 ASER GCaMP 50mM 50-25 #3_1 12	102	00:00:55.487000	No Label	1131	2304.69
120106 ASER GCaMP 50mM 50-25 #3_1 12	103	00:00:56.047000	No Label	1131	2297.79
120106 ASER GCaMP 50mM 50-25 #3_1 12	104	00:00:56.599000	No Label	1131	2295.15
120106 ASER GCaMP 50mM 50-25 #3_1 12	105	00:00:57.146000	No Label	1131	2284.61
120106 ASER GCaMP 50mM 50-25 #3_1 12	106	00:00:57.690000	No Label	1131	2292.77
120106 ASER GCaMP 50mM 50-25 #3_1 12	107	00:00:58.235000	No Label	1131	2301.97
120106 ASER GCaMP 50mM 50-25 #3_1 12	108	00:00:58.778000	No Label	1131	2298.86
120106 ASER GCaMP 50mM 50-25 #3_1 12	109	00:00:59.330000	No Label	1131	2290.69
120106 ASER GCaMP 50mM 50-25 #3_1 12	110	00:00:59.870000	No Label	1131	2303.89
120106 ASER GCaMP 50mM 50-25 #3_1 12	111	00:01:00.411000	No Label	1131	2301.21
120106 ASER GCaMP 50mM 50-25 #3_1 12	112	00:01:00.962000	No Label	1131	2308.47
120106 ASER GCaMP 50mM 50-25 #3_1 12	113	00:01:01.510000	No Label	1131	2301.86
120106 ASER GCaMP 50mM 50-25 #3_1 12	114	00:01:02.049000	No Label	1131	2301.65
120106 ASER GCaMP 50mM 50-25 #3_1 12	115	00:01:02.598000	No Label	1131	2310.01
120106 ASER GCaMP 50mM 50-25 #3_1 12	116	00:01:03.150000	No Label	1131	2313.89
120106 ASER GCaMP 50mM 50-25 #3_1 12	117	00:01:03.698000	No Label	1131	2303.08
120106 ASER GCaMP 50mM 50-25 #3_1 12	118	00:01:04.235000	No Label	1131	2304.73
120106 ASER GCaMP 50mM 50-25 #3_1 12	119	00:01:04.779000	No Label	1131	2318.77
120106 ASER GCaMP 50mM 50-25 #3_1 12	120	00:01:05.339000	No Label	1131	2302.82
120106 ASER GCaMP 50mM 50-25 #3_1 12	121	00:01:05.875000	No Label	1131	2305.6
120106 ASER GCaMP 50mM 50-25 #3_1 12	122	00:01:06.432000	No Label	1131	2303.2
120106 ASER GCaMP 50mM 50-25 #3_1 12	123	00:01:06.975000	No Label	1131	2299.47
120106 ASER GCaMP 50mM 50-25 #3_1 12	124	00:01:07.513000	No Label	1131	2300.77
120106 ASER GCaMP 50mM 50-25 #3_1 12	125	00:01:08.073000	No Label	1131	2290.69
120106 ASER GCaMP 50mM 50-25 #3_1 12	126	00:01:08.611000	No Label	1131	2313.84
120106 ASER GCaMP 50mM 50-25 #3_1 12	127	00:01:09.161000	No Label	1131	2333.75
120106 ASER GCaMP 50mM 50-25 #3_1 12	128	00:01:09.708000	No Label	1131	2304.62
120106 ASER GCaMP 50mM 50-25 #3_1 12	129	00:01:10.252000	No Label	1131	2294.25
120106 ASER GCaMP 50mM 50-25 #3_1 12	130	00:01:10.795000	No Label	1131	2290.27
120106 ASER GCaMP 50mM 50-25 #3_1 12	131	00:01:11.343000	No Label	1131	2269.03
120106 ASER GCaMP 50mM 50-25 #3_1 12	132	00:01:11.882000	No Label	1131	2252.21
120106 ASER GCaMP 50mM 50-25 #3_1 12	133	00:01:12.436000	No Label	1131	2261.27
120106 ASER GCaMP 50mM 50-25 #3_1 12	134	00:01:12.966000	No Label	1131	2251.45
120106 ASER GCaMP 50mM 50-25 #3_1 12	135	00:01:13.532000	No Label	1131	2228.46
120106 ASER GCaMP 50mM 50-25 #3_1 12	136	00:01:14.068000	No Label	1131	2242.34
120106 ASER GCaMP 50mM 50-25 #3_1 12	137	00:01:14.625000	No Label	1131	2234.44
120106 ASER GCaMP 50mM 50-25 #3_1 12	138	00:01:15.162000	No Label	1131	2233.5
120106 ASER GCaMP 50mM 50-25 #3_1 12	139	00:01:15.714000	No Label	1131	2238.75
120106 ASER GCaMP 50mM 50-25 #3_1 12	140	00:01:16.252000	No Label	1131	2240.1
120106 ASER GCaMP 50mM 50-25 #3_1 12	141	00:01:16.802000	No Label	1131	2267.54
120106 ASER GCaMP 50mM 50-25 #3_1 12	142	00:01:17.344000	No Label	1131	2260.05
120106 ASER GCaMP 50mM 50-25 #3_1 12	143	00:01:17.891000	No Label	1131	2260.66
120106 ASER GCaMP 50mM 50-25 #3_1 12	144	00:01:18.433000	No Label	1131	2270.91
120106 ASER GCaMP 50mM 50-25 #3_1 12	145	00:01:18.983000	No Label	1131	2280.93
120106 ASER GCaMP 50mM 50-25 #3_1 12	146	00:01:19.528000	No Label	1131	2248.53
120106 ASER GCaMP 50mM 50-25 #3_1 12	147	00:01:20.076000	No Label	1131	2226.88
120106 ASER GCaMP 50mM 50-25 #3_1 12	148	00:01:20.617000	No Label	1131	2247.19
120106 ASER GCaMP 50mM 50-25 #3_1 12	149	00:01:21.169000	No Label	1131	2266.2
120106 ASER GCaMP 50mM 50-25 #3_1 12	150	00:01:21.735000	No Label	1131	2253.8
120106 ASER GCaMP 50mM 50-25 #3_1 12	151	00:01:22.263000	No Label	1131	2262.14
120106 ASER GCaMP 50mM 50-25 #3_1 12	152	00:01:22.809000	No Label	1131	2254.84
120106 ASER GCaMP 50mM 50-25 #3_1 12	153	00:01:23.346000	No Label	1131	2266.08
120106 ASER GCaMP 50mM 50-25 #3_1 12	154	00:01:23.897000	No Label	1131	2268.68
120106 ASER GCaMP 50mM 50-25 #3_1 12	155	00:01:24.446000	No Label	1131	2268.65
120106 ASER GCaMP 50mM 50-25 #3_1 12	156	00:01:24.984000	No Label	1131	2250.97
120106 ASER GCaMP 50mM 50-25 #3_1 12	157	00:01:25.543000	No Label	1131	2261.16
120106 ASER GCaMP 50mM 50-25 #3_1 12	158	00:01:26.074000	No Label	1131	2264.81
120106 ASER GCaMP 50mM 50-25 #3_1 12	159	00:01:26.620000	No Label	1131	2258.89
120106 ASER GCaMP 50mM 50-25 #3_1 12	160	00:01:27.178000	No Label	1131	2257.84
120106 ASER GCaMP 50mM 50-25 #3_1 12	161	00:01:27.714000	No Label	1131	2259.88
120106 ASER GCaMP 50mM 50-25 #3_1 12	162	00:01:28.269000	No Label	1131	2258.81
120106 ASER GCaMP 50mM 50-25 #3_1 12	163	00:01:28.814000	No Label	1131	2245.86
120106 ASER GCaMP 50mM 50-25 #3_1 12	164	00:01:29.363000	No Label	1131	2223.09
120106 ASER GCaMP 50mM 50-25 #3_1 12	165	00:01:29.905000	No Label	1131	2223.72
120106 ASER GCaMP 50mM 50-25 #3_1 12	166	00:01:30.459000	No Label	1131	2227.08
120106 ASER GCaMP 50mM 50-25 #3_1 12	167	00:01:31.007000	No Label	1131	2232.2
120106 ASER GCaMP 50mM 50-25 #3_1 12	168	00:01:31.542000	No Label	1131	2219.13
120106 ASER GCaMP 50mM 50-25 #3_1 12	169	00:01:32.094000	No Label	1131	2230.84
120106 ASER GCaMP 50mM 50-25 #3_1 12	170	00:01:32.635000	No Label	1131	2231.25
120106 ASER GCaMP 50mM 50-25 #3_1 12	171	00:01:33.176000	No Label	1131	2213.64
120106 ASER GCaMP 50mM 50-25 #3_1 12	172	00:01:33.730000	No Label	1131	2208.03
120106 ASER GCaMP 50mM 50-25 #3_1 12	173	00:01:34.279000	No Label	1131	2223.05
120106 ASER GCaMP 50mM 50-25 #3_1 12	174	00:01:34.816000	No Label	1131	2228.05
120106 ASER GCaMP 50mM 50-25 #3_1 12	175	00:01:35.366000	No Label	1131	2226.5
120106 ASER GCaMP 50mM 50-25 #3_1 12	176	00:01:35.907000	No Label	1131	2239.66
120106 ASER GCaMP 50mM 50-25 #3_1 12	177	00:01:36.450000	No Label	1131	2229.6
120106 ASER GCaMP 50mM 50-25 #3_1 12	178	00:01:37.007000	No Label	1131	2234.31
120106 ASER GCaMP 50mM 50-25 #3_1 12	179	00:01:37.555000	No Label	1131	2230.27
120106 ASER GCaMP 50mM 50-25 #3_1 12	180	00:01:38.098000	No Label	1131	2227.44
120106 ASER GCaMP 50mM 50-25 #3_1 12	181	00:01:38.639000	No Label	1131	2230.85
120106 ASER GCaMP 50mM 50-25 #3_1 12	182	00:01:39.191000	No Label	1131	2238.96
120106 ASER GCaMP 50mM 50-25 #3_1 12	183	00:01:39.731000	No Label	1131	2235.2
120106 ASER GCaMP 50mM 50-25 #3_1 12	184	00:01:40.275000	No Label	1131	2232.95
120106 ASER GCaMP 50mM 50-25 #3_1 12	185	00:01:40.829000	No Label	1131	2234.41
120106 ASER GCaMP 50mM 50-25 #3_1 12	186	00:01:41.368000	No Label	1131	2214.01
120106 ASER GCaMP 50mM 50-25 #3_1 12	187	00:01:41.915000	No Label	1131	2199.29
120106 ASER GCaMP 50mM 50-25 #3_1 12	188	00:01:42.453000	No Label	1131	2198.66
120106 ASER GCaMP 50mM 50-25 #3_1 12	189	00:01:43.020000	No Label	1131	2193.85
120106 ASER GCaMP 50mM 50-25 #3_1 12	190	00:01:43.556000	No Label	1131	2216.65
120106 ASER GCaMP 50mM 50-25 #3_1 12	191	00:01:44.103000	No Label	1131	2215.64
120106 ASER GCaMP 50mM 50-25 #3_1 12	192	00:01:44.645000	No Label	1131	2231.3
120106 ASER GCaMP 50mM 50-25 #3_1 12	193	00:01:45.186000	No Label	1131	2233.98
120106 ASER GCaMP 50mM 50-25 #3_1 12	194	00:01:45.740000	No Label	1131	2232.1
120106 ASER GCaMP 50mM 50-25 #3_1 12	195	00:01:46.285000	No Label	1131	2231.98
120106 ASER GCaMP 50mM 50-25 #3_1 12	196	00:01:46.828000	No Label	1131	2227.07
120106 ASER GCaMP 50mM 50-25 #3_1 12	197	00:01:47.379000	No Label	1131	2232.48
120106 ASER GCaMP 50mM 50-25 #3_1 12	198	00:01:47.924000	No Label	1131	2238.44
120106 ASER GCaMP 50mM 50-25 #3_1 12	199	00:01:48.473000	No Label	1131	2230.77
120106 ASER GCaMP 50mM 50-25 #3_1 12	200	00:01:49.025000	No Label	1131	2216.92
120106 ASER GCaMP 50mM 50-25 #3_1 12	201	00:01:49.592000	No Label	1131	2221.66
120106 ASER GCaMP 50mM 50-25 #3_1 12	202	00:01:50.073000	No Label	1131	2205.84
120106 ASER GCaMP 50mM 50-25 #3_1 12	203	00:01:50.658000	No Label	1131	2210.35
120106 ASER GCaMP 50mM 50-25 #3_1 12	204	00:01:51.196000	No Label	1131	2220.78
120106 ASER GCaMP 50mM 50-25 #3_1 12	205	00:01:51.753000	No Label	1131	2207.35
120106 ASER GCaMP 50mM 50-25 #3_1 12	206	00:01:52.296000	No Label	1131	2170.6
120106 ASER GCaMP 50mM 50-25 #3_1 12	207	00:01:52.839000	No Label	1131	2181.18
120106 ASER GCaMP 50mM 50-25 #3_1 12	208	00:01:53.376000	No Label	1131	2190.93
120106 ASER GCaMP 50mM 50-25 #3_1 12	209	00:01:53.923000	No Label	1131	2186.89
120106 ASER GCaMP 50mM 50-25 #3_1 12	210	00:01:54.475000	No Label	1131	2188.42
120106 ASER GCaMP 50mM 50-25 #3_1 12	211	00:01:55.013000	No Label	1131	2182.05
120106 ASER GCaMP 50mM 50-25 #3_1 12	212	00:01:55.568000	No Label	1131	2175.33
120106 ASER GCaMP 50mM 50-25 #3_1 12	213	00:01:56.108000	No Label	1131	2175.79
120106 ASER GCaMP 50mM 50-25 #3_1 12	214	00:01:56.659000	No Label	1131	2185.21
120106 ASER GCaMP 50mM 50-25 #3_1 12	215	00:01:57.206000	No Label	1131	2165.04
120106 ASER GCaMP 50mM 50-25 #3_1 12	216	00:01:57.747000	No Label	1131	2186.92
120106 ASER GCaMP 50mM 50-25 #3_1 12	217	00:01:58.310000	No Label	1131	2203.89
120106 ASER GCaMP 50mM 50-25 #3_1 12	218	00:01:58.849000	No Label	1131	2190.94
120106 ASER GCaMP 50mM 50-25 #3_1 12	219	00:01:59.393000	No Label	1131	2197.49
120106 ASER GCaMP 50mM 50-25 #3_1 12	220	00:01:59.931000	No Label	1131	2196.26
120106 ASER GCaMP 50mM 50-25 #3_1 12	221	00:02:00.487000	No Label	1131	2200.91
120106 ASER GCaMP 50mM 50-25 #3_1 12	222	00:02:01.026000	No Label	1131	2199
120106 ASER GCaMP 50mM 50-25 #3_1 12	223	00:02:01.571000	No Label	1131	2205.45
120106 ASER GCaMP 50mM 50-25 #3_1 12	224	00:02:02.118000	No Label	1131	2183.9
120106 ASER GCaMP 50mM 50-25 #3_1 12	225	00:02:02.662000	No Label	1131	2190.52
120106 ASER GCaMP 50mM 50-25 #3_1 12	226	00:02:03.214000	No Label	1131	2194.48
120106 ASER GCaMP 50mM 50-25 #3_1 12	227	00:02:03.761000	No Label	1131	2192.04
120106 ASER GCaMP 50mM 50-25 #3_1 12	228	00:02:04.301000	No Label	1131	2192.45
120106 ASER GCaMP 50mM 50-25 #3_1 12	229	00:02:04.846000	No Label	1131	2188.65
120106 ASER GCaMP 50mM 50-25 #3_1 12	230	00:02:05.406000	No Label	1131	2184.32
120106 ASER GCaMP 50mM 50-25 #3_1 12	231	00:02:05.947000	No Label	1131	2184.33
120106 ASER GCaMP 50mM 50-25 #3_1 12	232	00:02:06.490000	No Label	1131	2186.82
120106 ASER GCaMP 50mM 50-25 #3_1 12	233	00:02:07.038000	No Label	1131	2165.06
120106 ASER GCaMP 50mM 50-25 #3_1 12	234	00:02:07.591000	No Label	1131	2187.89
120106 ASER GCaMP 50mM 50-25 #3_1 12	235	00:02:08.122000	No Label	1131	2173.16
120106 ASER GCaMP 50mM 50-25 #3_1 12	236	00:02:08.674000	No Label	1131	2159.25
120106 ASER GCaMP 50mM 50-25 #3_1 12	237	00:02:09.213000	No Label	1131	2176.9
120106 ASER GCaMP 50mM 50-25 #3_1 12	238	00:02:09.769000	No Label	1131	2165.93
120106 ASER GCaMP 50mM 50-25 #3_1 12	239	00:02:10.301000	No Label	1131	2164.7
120106 ASER GCaMP 50mM 50-25 #3_1 12	240	00:02:10.851000	No Label	1131	2160.86
120106 ASER GCaMP 50mM 50-25 #3_1 12	241	00:02:11.394000	No Label	1131	2170.61
