# Supplementary material for: Molecular encoding and synaptic decoding of context during salt chemotaxis in C. elegans
Source: Nat Commun. 2022 May 27;13:2928. doi: 10.1038/s41467-022-30279-7 (PMC9142520; doi:10.1038/s41467-022-30279-7)
Supplement: Supplementary file 7 — Source Data [file 41467_2022_30279_MOESM7_ESM.zip › Source Data/Imaging/Fig.1/GCaMP2_nj3/120106 ASER GCaMP 50mM 50-25 #4_1 12.xlsx]

## Sheet: Sheet1
Image Name	Image Plane	Avgerage Intensity
120106 ASER GCaMP 50mM 50-25 #4_1 12	1	2920.09	524.827	0.997634
120106 ASER GCaMP 50mM 50-25 #4_1 12	2	2928.62	537.398	1.02153
120106 ASER GCaMP 50mM 50-25 #4_1 12	3	2935.72	546.2	1.03826
120106 ASER GCaMP 50mM 50-25 #4_1 12	4	2939.39	535.142	1.01724
120106 ASER GCaMP 50mM 50-25 #4_1 12	5	2936.53	528.95	1.00547
120106 ASER GCaMP 50mM 50-25 #4_1 12	6	2924.05	520.891	0.990152
120106 ASER GCaMP 50mM 50-25 #4_1 12	7	2946.17	529.314	1.00616
120106 ASER GCaMP 50mM 50-25 #4_1 12	8	2935.97	533.253	1.01365
120106 ASER GCaMP 50mM 50-25 #4_1 12	9	2932.69	551.915	1.04913	526.072
120106 ASER GCaMP 50mM 50-25 #4_1 12	10	2929.28	545.374	1.03669
120106 ASER GCaMP 50mM 50-25 #4_1 12	11	2932.38	531.078	1.00952
120106 ASER GCaMP 50mM 50-25 #4_1 12	12	2929.52	528.186	1.00402
120106 ASER GCaMP 50mM 50-25 #4_1 12	13	2921.47	535.191	1.01734
120106 ASER GCaMP 50mM 50-25 #4_1 12	14	2930.14	532.686	1.01257
120106 ASER GCaMP 50mM 50-25 #4_1 12	15	2929.62	532.473	1.01217
120106 ASER GCaMP 50mM 50-25 #4_1 12	16	2939.01	541.68	1.02967
120106 ASER GCaMP 50mM 50-25 #4_1 12	17	2941.08	543.137	1.03244
120106 ASER GCaMP 50mM 50-25 #4_1 12	18	2936.22	537.725	1.02215
120106 ASER GCaMP 50mM 50-25 #4_1 12	19	2937.47	540.044	1.02656
120106 ASER GCaMP 50mM 50-25 #4_1 12	20	2926.84	520.378	0.989176
120106 ASER GCaMP 50mM 50-25 #4_1 12	21	2931.08	540.538	1.0275
120106 ASER GCaMP 50mM 50-25 #4_1 12	22	2907.95	497.108	0.944944
120106 ASER GCaMP 50mM 50-25 #4_1 12	23	2926.86	503.848	0.957755
120106 ASER GCaMP 50mM 50-25 #4_1 12	24	2936.66	514.337	0.977695
120106 ASER GCaMP 50mM 50-25 #4_1 12	25	2918.68	485.511	0.922898
120106 ASER GCaMP 50mM 50-25 #4_1 12	26	2934.51	503.932	0.957916
120106 ASER GCaMP 50mM 50-25 #4_1 12	27	2932	506.405	0.962617
120106 ASER GCaMP 50mM 50-25 #4_1 12	28	2929.98	529.887	1.00725
120106 ASER GCaMP 50mM 50-25 #4_1 12	29	2932.93	509.932	0.969321
120106 ASER GCaMP 50mM 50-25 #4_1 12	30	2936.78	509.765	0.969002
120106 ASER GCaMP 50mM 50-25 #4_1 12	31	2932.34	530.545	1.0085
120106 ASER GCaMP 50mM 50-25 #4_1 12	32	2939.45	524.116	0.996283
120106 ASER GCaMP 50mM 50-25 #4_1 12	33	2936.63	524.04	0.996139
120106 ASER GCaMP 50mM 50-25 #4_1 12	34	2948.89	518.692	0.985972
120106 ASER GCaMP 50mM 50-25 #4_1 12	35	2944.75	510.386	0.970184
120106 ASER GCaMP 50mM 50-25 #4_1 12	36	2942.16	512.835	0.97484
120106 ASER GCaMP 50mM 50-25 #4_1 12	37	2945.98	527.661	1.00302
120106 ASER GCaMP 50mM 50-25 #4_1 12	38	2937.2	515.664	0.980216
120106 ASER GCaMP 50mM 50-25 #4_1 12	39	2929.01	499.316	0.949141
120106 ASER GCaMP 50mM 50-25 #4_1 12	40	2940.07	513.958	0.976973
120106 ASER GCaMP 50mM 50-25 #4_1 12	41	2926.58	512.378	0.973969
120106 ASER GCaMP 50mM 50-25 #4_1 12	42	2936.23	512.339	0.973896
120106 ASER GCaMP 50mM 50-25 #4_1 12	43	2947.48	534.534	1.01609
120106 ASER GCaMP 50mM 50-25 #4_1 12	44	2946.46	515.55	0.98
120106 ASER GCaMP 50mM 50-25 #4_1 12	45	2942.83	509.697	0.968874
120106 ASER GCaMP 50mM 50-25 #4_1 12	46	2912.47	499.431	0.949359
120106 ASER GCaMP 50mM 50-25 #4_1 12	47	2910.84	496.538	0.94386
120106 ASER GCaMP 50mM 50-25 #4_1 12	48	2920.38	503.284	0.956683
120106 ASER GCaMP 50mM 50-25 #4_1 12	49	2950.66	531.187	1.00972
120106 ASER GCaMP 50mM 50-25 #4_1 12	50	2943.62	539.662	1.02583
120106 ASER GCaMP 50mM 50-25 #4_1 12	51	2931.79	529.343	1.00622
120106 ASER GCaMP 50mM 50-25 #4_1 12	52	2940.59	530.439	1.0083
120106 ASER GCaMP 50mM 50-25 #4_1 12	53	2938.01	519.907	0.988283
120106 ASER GCaMP 50mM 50-25 #4_1 12	54	2918.32	514.245	0.977519
120106 ASER GCaMP 50mM 50-25 #4_1 12	55	2916.41	517.168	0.983075
120106 ASER GCaMP 50mM 50-25 #4_1 12	56	2926.31	527.865	1.00341
120106 ASER GCaMP 50mM 50-25 #4_1 12	57	2928.51	519.641	0.987776
120106 ASER GCaMP 50mM 50-25 #4_1 12	58	2908.59	499.709	0.949887
120106 ASER GCaMP 50mM 50-25 #4_1 12	59	2919.45	508.378	0.966367
120106 ASER GCaMP 50mM 50-25 #4_1 12	60	2913.99	499.719	0.949906
120106 ASER GCaMP 50mM 50-25 #4_1 12	61	2928.64	525.845	0.999569
120106 ASER GCaMP 50mM 50-25 #4_1 12	62	2931.17	520.95	0.990263
120106 ASER GCaMP 50mM 50-25 #4_1 12	63	2965.05	550.311	1.04608
120106 ASER GCaMP 50mM 50-25 #4_1 12	64	2966.93	552.995	1.05118
120106 ASER GCaMP 50mM 50-25 #4_1 12	65	2975.22	573.531	1.09022
120106 ASER GCaMP 50mM 50-25 #4_1 12	66	2957.65	558.332	1.06132
120106 ASER GCaMP 50mM 50-25 #4_1 12	67	2933.83	542.143	1.03055
120106 ASER GCaMP 50mM 50-25 #4_1 12	68	2956.17	555.163	1.0553
120106 ASER GCaMP 50mM 50-25 #4_1 12	69	2947.62	550.394	1.04623
120106 ASER GCaMP 50mM 50-25 #4_1 12	70	2931.43	529.267	1.00607
120106 ASER GCaMP 50mM 50-25 #4_1 12	71	2942.49	528.088	1.00383
120106 ASER GCaMP 50mM 50-25 #4_1 12	72	2930.66	524.974	0.997913
120106 ASER GCaMP 50mM 50-25 #4_1 12	73	2919.66	519.494	0.987498
120106 ASER GCaMP 50mM 50-25 #4_1 12	74	2938.86	543.356	1.03286
120106 ASER GCaMP 50mM 50-25 #4_1 12	75	2936.32	537.176	1.02111
120106 ASER GCaMP 50mM 50-25 #4_1 12	76	2921.95	515.66	0.980209
120106 ASER GCaMP 50mM 50-25 #4_1 12	77	2930.38	519.893	0.988256
120106 ASER GCaMP 50mM 50-25 #4_1 12	78	2926.87	525.684	0.999262
120106 ASER GCaMP 50mM 50-25 #4_1 12	79	2919.6	506.36	0.96253
120106 ASER GCaMP 50mM 50-25 #4_1 12	80	2922.02	523.079	0.994311
120106 ASER GCaMP 50mM 50-25 #4_1 12	81	2925.64	519.715	0.987916
120106 ASER GCaMP 50mM 50-25 #4_1 12	82	2925.28	517.093	0.982933
120106 ASER GCaMP 50mM 50-25 #4_1 12	83	2912.65	499.354	0.949213
120106 ASER GCaMP 50mM 50-25 #4_1 12	84	2913.84	519.496	0.987501
120106 ASER GCaMP 50mM 50-25 #4_1 12	85	2909.62	504.65	0.959279
120106 ASER GCaMP 50mM 50-25 #4_1 12	86	2904.46	510.293	0.970007
120106 ASER GCaMP 50mM 50-25 #4_1 12	87	2886.99	483.899	0.919834
120106 ASER GCaMP 50mM 50-25 #4_1 12	88	2867.92	455.76	0.866345
120106 ASER GCaMP 50mM 50-25 #4_1 12	89	2940.9	518.303	0.985233
120106 ASER GCaMP 50mM 50-25 #4_1 12	90	2928.66	508.341	0.966296
120106 ASER GCaMP 50mM 50-25 #4_1 12	91	2940.86	525.378	0.998681
120106 ASER GCaMP 50mM 50-25 #4_1 12	92	2934.84	531.22	1.00979
120106 ASER GCaMP 50mM 50-25 #4_1 12	93	2944.1	526.332	1.0005
120106 ASER GCaMP 50mM 50-25 #4_1 12	94	2932.55	521.71	0.99171
120106 ASER GCaMP 50mM 50-25 #4_1 12	95	2913.92	500.234	0.950886
120106 ASER GCaMP 50mM 50-25 #4_1 12	96	2911.03	505.488	0.960874
120106 ASER GCaMP 50mM 50-25 #4_1 12	97	2914.94	503.115	0.956363
120106 ASER GCaMP 50mM 50-25 #4_1 12	98	2917.68	515.521	0.979944
120106 ASER GCaMP 50mM 50-25 #4_1 12	99	2932.56	530.412	1.00825
120106 ASER GCaMP 50mM 50-25 #4_1 12	100	2905.25	507.267	0.964254
120106 ASER GCaMP 50mM 50-25 #4_1 12	101	2910.08	501.126	0.952581
120106 ASER GCaMP 50mM 50-25 #4_1 12	102	3312.64	904.49	1.71933
120106 ASER GCaMP 50mM 50-25 #4_1 12	103	3624.38	1214.79	2.30917
120106 ASER GCaMP 50mM 50-25 #4_1 12	104	3721.72	1308.57	2.48745
120106 ASER GCaMP 50mM 50-25 #4_1 12	105	3702.14	1297.45	2.46629
120106 ASER GCaMP 50mM 50-25 #4_1 12	106	3723.77	1306.99	2.48443
120106 ASER GCaMP 50mM 50-25 #4_1 12	107	3730.32	1337.37	2.54217
120106 ASER GCaMP 50mM 50-25 #4_1 12	108	3708.32	1303.57	2.47793
120106 ASER GCaMP 50mM 50-25 #4_1 12	109	3687.64	1285.7	2.44396
120106 ASER GCaMP 50mM 50-25 #4_1 12	110	3672.62	1270.83	2.41569
120106 ASER GCaMP 50mM 50-25 #4_1 12	111	3676.75	1257.38	2.39014
120106 ASER GCaMP 50mM 50-25 #4_1 12	112	3661.86	1267	2.40841
120106 ASER GCaMP 50mM 50-25 #4_1 12	113	3655.32	1253.48	2.38272
120106 ASER GCaMP 50mM 50-25 #4_1 12	114	3643.01	1239.65	2.35643
120106 ASER GCaMP 50mM 50-25 #4_1 12	115	3618.63	1208.83	2.29784
120106 ASER GCaMP 50mM 50-25 #4_1 12	116	3580.92	1164.11	2.21283
120106 ASER GCaMP 50mM 50-25 #4_1 12	117	3595.53	1195.81	2.27309
120106 ASER GCaMP 50mM 50-25 #4_1 12	118	3567.67	1164.86	2.21426
120106 ASER GCaMP 50mM 50-25 #4_1 12	119	3551.21	1152.44	2.19065
120106 ASER GCaMP 50mM 50-25 #4_1 12	120	3538.41	1135.75	2.15893
120106 ASER GCaMP 50mM 50-25 #4_1 12	121	3544.43	1147.88	2.18198
120106 ASER GCaMP 50mM 50-25 #4_1 12	122	3542.46	1142.76	2.17224
120106 ASER GCaMP 50mM 50-25 #4_1 12	123	3544.56	1134.13	2.15585
120106 ASER GCaMP 50mM 50-25 #4_1 12	124	3525.15	1111.05	2.11198
120106 ASER GCaMP 50mM 50-25 #4_1 12	125	3528.88	1115.81	2.12102
120106 ASER GCaMP 50mM 50-25 #4_1 12	126	3521.95	1116.74	2.12279
120106 ASER GCaMP 50mM 50-25 #4_1 12	127	3505.92	1110.34	2.11062
120106 ASER GCaMP 50mM 50-25 #4_1 12	128	3508.52	1096.55	2.08442
120106 ASER GCaMP 50mM 50-25 #4_1 12	129	3496.85	1087.44	2.0671
120106 ASER GCaMP 50mM 50-25 #4_1 12	130	3481.64	1078.28	2.04969
120106 ASER GCaMP 50mM 50-25 #4_1 12	131	3481.59	1084.77	2.06202
120106 ASER GCaMP 50mM 50-25 #4_1 12	132	3492.8	1095.01	2.08149
120106 ASER GCaMP 50mM 50-25 #4_1 12	133	3477.16	1078.2	2.04952
120106 ASER GCaMP 50mM 50-25 #4_1 12	134	3475.3	1080.25	2.05344
120106 ASER GCaMP 50mM 50-25 #4_1 12	135	3460.11	1051.19	1.99818
120106 ASER GCaMP 50mM 50-25 #4_1 12	136	3467.65	1077.82	2.04881
120106 ASER GCaMP 50mM 50-25 #4_1 12	137	3466.76	1059.75	2.01446
120106 ASER GCaMP 50mM 50-25 #4_1 12	138	3458.51	1047.82	1.99178
120106 ASER GCaMP 50mM 50-25 #4_1 12	139	3443.66	1038.69	1.97443
120106 ASER GCaMP 50mM 50-25 #4_1 12	140	3425.9	1032.2	1.96209
120106 ASER GCaMP 50mM 50-25 #4_1 12	141	3421.54	1033.61	1.96476
120106 ASER GCaMP 50mM 50-25 #4_1 12	142	3451.64	1042.98	1.98259
120106 ASER GCaMP 50mM 50-25 #4_1 12	143	3452.71	1050.77	1.99738
120106 ASER GCaMP 50mM 50-25 #4_1 12	144	3436.46	1034.37	1.96621
120106 ASER GCaMP 50mM 50-25 #4_1 12	145	3426.11	1038.73	1.97449
120106 ASER GCaMP 50mM 50-25 #4_1 12	146	3400.58	1002.68	1.90597
120106 ASER GCaMP 50mM 50-25 #4_1 12	147	3377.14	984.515	1.87145
120106 ASER GCaMP 50mM 50-25 #4_1 12	148	3390.05	984.817	1.87202
120106 ASER GCaMP 50mM 50-25 #4_1 12	149	3395.04	997.798	1.8967
120106 ASER GCaMP 50mM 50-25 #4_1 12	150	3387.87	987.734	1.87757
120106 ASER GCaMP 50mM 50-25 #4_1 12	151	3378.34	976.587	1.85638
120106 ASER GCaMP 50mM 50-25 #4_1 12	152	3377.87	980.135	1.86312
120106 ASER GCaMP 50mM 50-25 #4_1 12	153	3374.81	964.538	1.83347
120106 ASER GCaMP 50mM 50-25 #4_1 12	154	3374.04	966.294	1.83681
120106 ASER GCaMP 50mM 50-25 #4_1 12	155	3369.57	951.142	1.80801
120106 ASER GCaMP 50mM 50-25 #4_1 12	156	3293.48	895.921	1.70304
120106 ASER GCaMP 50mM 50-25 #4_1 12	157	3292.78	886.486	1.6851
120106 ASER GCaMP 50mM 50-25 #4_1 12	158	3347.45	923.927	1.75628
120106 ASER GCaMP 50mM 50-25 #4_1 12	159	3349.99	943.226	1.79296
120106 ASER GCaMP 50mM 50-25 #4_1 12	160	3334.08	935.61	1.77848
120106 ASER GCaMP 50mM 50-25 #4_1 12	161	3370.67	960.345	1.8255
120106 ASER GCaMP 50mM 50-25 #4_1 12	162	3342.14	939.628	1.78612
120106 ASER GCaMP 50mM 50-25 #4_1 12	163	3348.75	942.197	1.791
120106 ASER GCaMP 50mM 50-25 #4_1 12	164	3325.34	924.457	1.75728
120106 ASER GCaMP 50mM 50-25 #4_1 12	165	3334.65	944.129	1.79468
120106 ASER GCaMP 50mM 50-25 #4_1 12	166	3340.2	943.451	1.79339
120106 ASER GCaMP 50mM 50-25 #4_1 12	167	3343.67	950.151	1.80612
120106 ASER GCaMP 50mM 50-25 #4_1 12	168	3383.67	980.467	1.86375
120106 ASER GCaMP 50mM 50-25 #4_1 12	169	3362.7	963.666	1.83181
120106 ASER GCaMP 50mM 50-25 #4_1 12	170	3379.2	982.201	1.86705
120106 ASER GCaMP 50mM 50-25 #4_1 12	171	3355.71	947.415	1.80092
120106 ASER GCaMP 50mM 50-25 #4_1 12	172	3348.57	956.982	1.81911
120106 ASER GCaMP 50mM 50-25 #4_1 12	173	3394.63	973.87	1.85121
120106 ASER GCaMP 50mM 50-25 #4_1 12	174	3343.13	937.797	1.78264
120106 ASER GCaMP 50mM 50-25 #4_1 12	175	3169.75	754.054	1.43337
120106 ASER GCaMP 50mM 50-25 #4_1 12	176	3012.64	608.403	1.1565
120106 ASER GCaMP 50mM 50-25 #4_1 12	177	2928.32	508.922	0.967401
120106 ASER GCaMP 50mM 50-25 #4_1 12	178	2996.71	593.13	1.12747
120106 ASER GCaMP 50mM 50-25 #4_1 12	179	3212.75	803.614	1.52757
120106 ASER GCaMP 50mM 50-25 #4_1 12	180	3304.55	892.657	1.69684
120106 ASER GCaMP 50mM 50-25 #4_1 12	181	3350.86	946.33	1.79886
120106 ASER GCaMP 50mM 50-25 #4_1 12	182	3375.23	983.506	1.86953
120106 ASER GCaMP 50mM 50-25 #4_1 12	183	3384.65	980.686	1.86417
120106 ASER GCaMP 50mM 50-25 #4_1 12	184	3345.4	942.084	1.79079
120106 ASER GCaMP 50mM 50-25 #4_1 12	185	3386.04	990.243	1.88233
120106 ASER GCaMP 50mM 50-25 #4_1 12	186	3368.89	963.852	1.83217
120106 ASER GCaMP 50mM 50-25 #4_1 12	187	3367.2	969.231	1.84239
120106 ASER GCaMP 50mM 50-25 #4_1 12	188	3324.67	915.533	1.74032
120106 ASER GCaMP 50mM 50-25 #4_1 12	189	3314.99	925.758	1.75976
120106 ASER GCaMP 50mM 50-25 #4_1 12	190	3319.72	920.964	1.75064
120106 ASER GCaMP 50mM 50-25 #4_1 12	191	3326.48	927.989	1.764
120106 ASER GCaMP 50mM 50-25 #4_1 12	192	3310.84	907.478	1.72501
120106 ASER GCaMP 50mM 50-25 #4_1 12	193	3365.2	963.955	1.83237
120106 ASER GCaMP 50mM 50-25 #4_1 12	194	3386.45	989.009	1.87999
120106 ASER GCaMP 50mM 50-25 #4_1 12	195	3378.95	981.937	1.86655
120106 ASER GCaMP 50mM 50-25 #4_1 12	196	3367.55	969.534	1.84297
120106 ASER GCaMP 50mM 50-25 #4_1 12	197	3352.52	962.422	1.82945
120106 ASER GCaMP 50mM 50-25 #4_1 12	198	3372.54	980.457	1.86373
120106 ASER GCaMP 50mM 50-25 #4_1 12	199	3375.12	979.193	1.86133
120106 ASER GCaMP 50mM 50-25 #4_1 12	200	3328.32	941.671	1.79001
120106 ASER GCaMP 50mM 50-25 #4_1 12	201	3308.41	924.184	1.75677
120106 ASER GCaMP 50mM 50-25 #4_1 12	202	3236.18	842.406	1.60132
120106 ASER GCaMP 50mM 50-25 #4_1 12	203	3059.09	682.105	1.2966
120106 ASER GCaMP 50mM 50-25 #4_1 12	204	2939.77	555.597	1.05612
120106 ASER GCaMP 50mM 50-25 #4_1 12	205	2870.17	482.988	0.918102
120106 ASER GCaMP 50mM 50-25 #4_1 12	206	2837.02	462.081	0.878361
120106 ASER GCaMP 50mM 50-25 #4_1 12	207	2821.07	450.404	0.856165
120106 ASER GCaMP 50mM 50-25 #4_1 12	208	2801.89	415.667	0.790135
120106 ASER GCaMP 50mM 50-25 #4_1 12	209	2803.63	416.487	0.791693
120106 ASER GCaMP 50mM 50-25 #4_1 12	210	2810.8	417.163	0.792978
120106 ASER GCaMP 50mM 50-25 #4_1 12	211	2801.8	412.283	0.783701
120106 ASER GCaMP 50mM 50-25 #4_1 12	212	2808.54	428.138	0.81384
120106 ASER GCaMP 50mM 50-25 #4_1 12	213	2800.47	424.764	0.807427
120106 ASER GCaMP 50mM 50-25 #4_1 12	214	2803.01	418.251	0.795047
120106 ASER GCaMP 50mM 50-25 #4_1 12	215	2803.53	415.317	0.789468
120106 ASER GCaMP 50mM 50-25 #4_1 12	216	2795	406.71	0.773108
120106 ASER GCaMP 50mM 50-25 #4_1 12	217	2798.74	409.422	0.778264
120106 ASER GCaMP 50mM 50-25 #4_1 12	218	2788.87	399.311	0.759043
120106 ASER GCaMP 50mM 50-25 #4_1 12	219	2817.45	431.241	0.819738
120106 ASER GCaMP 50mM 50-25 #4_1 12	220	2805.09	414.451	0.787822
120106 ASER GCaMP 50mM 50-25 #4_1 12	221	2697.48	296.05	0.562757
120106 ASER GCaMP 50mM 50-25 #4_1 12	222	2616.03	221.129	0.42034
120106 ASER GCaMP 50mM 50-25 #4_1 12	223	2858.41	444.107	0.844195
120106 ASER GCaMP 50mM 50-25 #4_1 12	224	2855.39	443.586	0.843205
120106 ASER GCaMP 50mM 50-25 #4_1 12	225	2854.92	457.449	0.869556
120106 ASER GCaMP 50mM 50-25 #4_1 12	226	2878.57	474.41	0.901798
120106 ASER GCaMP 50mM 50-25 #4_1 12	227	2872.83	476.276	0.905344
120106 ASER GCaMP 50mM 50-25 #4_1 12	228	2861.85	460.243	0.874867
120106 ASER GCaMP 50mM 50-25 #4_1 12	229	2880.73	490.127	0.931674
120106 ASER GCaMP 50mM 50-25 #4_1 12	230	2878.06	482.474	0.917126
120106 ASER GCaMP 50mM 50-25 #4_1 12	231	2873.06	481.299	0.914892
120106 ASER GCaMP 50mM 50-25 #4_1 12	232	2867.27	487.884	0.927411
120106 ASER GCaMP 50mM 50-25 #4_1 12	233	2880.75	497.956	0.946556
120106 ASER GCaMP 50mM 50-25 #4_1 12	234	2858.94	482.525	0.917223
120106 ASER GCaMP 50mM 50-25 #4_1 12	235	2855.72	482.234	0.91667
120106 ASER GCaMP 50mM 50-25 #4_1 12	236	2865.11	481.8	0.915844
120106 ASER GCaMP 50mM 50-25 #4_1 12	237	2858.09	469.508	0.892479
120106 ASER GCaMP 50mM 50-25 #4_1 12	238	2851.78	464.652	0.883249
120106 ASER GCaMP 50mM 50-25 #4_1 12	239	2838.37	447.787	0.85119
120106 ASER GCaMP 50mM 50-25 #4_1 12	240	2841.23	457.18	0.869045
120106 ASER GCaMP 50mM 50-25 #4_1 12	241	2843.81	454.089	0.86317
Image Name	Image Plane	Elapsed Time	Stage Label	Area	Average Intensity
120106 ASER GCaMP 50mM 50-25 #4_1 12	1	00:00:00	No Label	1232	2395.26
120106 ASER GCaMP 50mM 50-25 #4_1 12	2	00:00:00.460000	No Label	1232	2391.23
120106 ASER GCaMP 50mM 50-25 #4_1 12	3	00:00:00.975000	No Label	1232	2389.53
120106 ASER GCaMP 50mM 50-25 #4_1 12	4	00:00:01.516000	No Label	1232	2404.25
120106 ASER GCaMP 50mM 50-25 #4_1 12	5	00:00:02.064000	No Label	1232	2407.58
120106 ASER GCaMP 50mM 50-25 #4_1 12	6	00:00:02.606000	No Label	1232	2403.16
120106 ASER GCaMP 50mM 50-25 #4_1 12	7	00:00:03.149000	No Label	1232	2416.86
120106 ASER GCaMP 50mM 50-25 #4_1 12	8	00:00:03.701000	No Label	1232	2402.72
120106 ASER GCaMP 50mM 50-25 #4_1 12	9	00:00:04.256000	No Label	1232	2380.78
120106 ASER GCaMP 50mM 50-25 #4_1 12	10	00:00:04.799000	No Label	1232	2383.91
120106 ASER GCaMP 50mM 50-25 #4_1 12	11	00:00:05.340000	No Label	1232	2401.3
120106 ASER GCaMP 50mM 50-25 #4_1 12	12	00:00:05.896000	No Label	1232	2401.33
120106 ASER GCaMP 50mM 50-25 #4_1 12	13	00:00:06.436000	No Label	1232	2386.28
120106 ASER GCaMP 50mM 50-25 #4_1 12	14	00:00:06.984000	No Label	1232	2397.45
120106 ASER GCaMP 50mM 50-25 #4_1 12	15	00:00:07.525000	No Label	1232	2397.15
120106 ASER GCaMP 50mM 50-25 #4_1 12	16	00:00:08.076000	No Label	1232	2397.33
120106 ASER GCaMP 50mM 50-25 #4_1 12	17	00:00:08.614000	No Label	1232	2397.94
120106 ASER GCaMP 50mM 50-25 #4_1 12	18	00:00:09.160000	No Label	1232	2398.5
120106 ASER GCaMP 50mM 50-25 #4_1 12	19	00:00:09.716000	No Label	1232	2397.43
120106 ASER GCaMP 50mM 50-25 #4_1 12	20	00:00:10.252000	No Label	1232	2406.46
120106 ASER GCaMP 50mM 50-25 #4_1 12	21	00:00:10.803000	No Label	1232	2390.54
120106 ASER GCaMP 50mM 50-25 #4_1 12	22	00:00:11.347000	No Label	1232	2410.85
120106 ASER GCaMP 50mM 50-25 #4_1 12	23	00:00:11.897000	No Label	1232	2423.01
120106 ASER GCaMP 50mM 50-25 #4_1 12	24	00:00:12.435000	No Label	1232	2422.32
120106 ASER GCaMP 50mM 50-25 #4_1 12	25	00:00:12.984000	No Label	1232	2433.17
120106 ASER GCaMP 50mM 50-25 #4_1 12	26	00:00:13.529000	No Label	1232	2430.58
120106 ASER GCaMP 50mM 50-25 #4_1 12	27	00:00:14.081000	No Label	1232	2425.6
120106 ASER GCaMP 50mM 50-25 #4_1 12	28	00:00:14.631000	No Label	1232	2400.09
120106 ASER GCaMP 50mM 50-25 #4_1 12	29	00:00:15.171000	No Label	1232	2423
120106 ASER GCaMP 50mM 50-25 #4_1 12	30	00:00:15.715000	No Label	1232	2427.01
120106 ASER GCaMP 50mM 50-25 #4_1 12	31	00:00:16.263000	No Label	1232	2401.79
120106 ASER GCaMP 50mM 50-25 #4_1 12	32	00:00:16.809000	No Label	1232	2415.33
120106 ASER GCaMP 50mM 50-25 #4_1 12	33	00:00:17.357000	No Label	1232	2412.59
120106 ASER GCaMP 50mM 50-25 #4_1 12	34	00:00:17.899000	No Label	1232	2430.19
120106 ASER GCaMP 50mM 50-25 #4_1 12	35	00:00:18.449000	No Label	1232	2434.37
120106 ASER GCaMP 50mM 50-25 #4_1 12	36	00:00:19.001000	No Label	1232	2429.33
120106 ASER GCaMP 50mM 50-25 #4_1 12	37	00:00:19.542000	No Label	1232	2418.32
120106 ASER GCaMP 50mM 50-25 #4_1 12	38	00:00:20.084000	No Label	1232	2421.53
120106 ASER GCaMP 50mM 50-25 #4_1 12	39	00:00:20.636000	No Label	1232	2429.69
120106 ASER GCaMP 50mM 50-25 #4_1 12	40	00:00:21.170000	No Label	1232	2426.11
120106 ASER GCaMP 50mM 50-25 #4_1 12	41	00:00:21.725000	No Label	1232	2414.2
120106 ASER GCaMP 50mM 50-25 #4_1 12	42	00:00:22.269000	No Label	1232	2423.89
120106 ASER GCaMP 50mM 50-25 #4_1 12	43	00:00:22.817000	No Label	1232	2412.94
120106 ASER GCaMP 50mM 50-25 #4_1 12	44	00:00:23.358000	No Label	1232	2430.91
120106 ASER GCaMP 50mM 50-25 #4_1 12	45	00:00:23.916000	No Label	1232	2433.13
120106 ASER GCaMP 50mM 50-25 #4_1 12	46	00:00:24.458000	No Label	1232	2413.04
120106 ASER GCaMP 50mM 50-25 #4_1 12	47	00:00:25.006000	No Label	1232	2414.3
120106 ASER GCaMP 50mM 50-25 #4_1 12	48	00:00:25.541000	No Label	1232	2417.09
120106 ASER GCaMP 50mM 50-25 #4_1 12	49	00:00:26.082000	No Label	1232	2419.47
120106 ASER GCaMP 50mM 50-25 #4_1 12	50	00:00:26.629000	No Label	1232	2403.96
120106 ASER GCaMP 50mM 50-25 #4_1 12	51	00:00:27.186000	No Label	1232	2402.45
120106 ASER GCaMP 50mM 50-25 #4_1 12	52	00:00:27.722000	No Label	1232	2410.15
120106 ASER GCaMP 50mM 50-25 #4_1 12	53	00:00:28.277000	No Label	1232	2418.1
120106 ASER GCaMP 50mM 50-25 #4_1 12	54	00:00:28.818000	No Label	1232	2404.07
120106 ASER GCaMP 50mM 50-25 #4_1 12	55	00:00:29.365000	No Label	1232	2399.24
120106 ASER GCaMP 50mM 50-25 #4_1 12	56	00:00:29.909000	No Label	1232	2398.44
120106 ASER GCaMP 50mM 50-25 #4_1 12	57	00:00:30.456000	No Label	1232	2408.86
120106 ASER GCaMP 50mM 50-25 #4_1 12	58	00:00:31.008000	No Label	1232	2408.88
120106 ASER GCaMP 50mM 50-25 #4_1 12	59	00:00:31.551000	No Label	1232	2411.07
120106 ASER GCaMP 50mM 50-25 #4_1 12	60	00:00:32.099000	No Label	1232	2414.27
120106 ASER GCaMP 50mM 50-25 #4_1 12	61	00:00:32.646000	No Label	1232	2402.79
120106 ASER GCaMP 50mM 50-25 #4_1 12	62	00:00:33.191000	No Label	1232	2410.22
120106 ASER GCaMP 50mM 50-25 #4_1 12	63	00:00:33.738000	No Label	1232	2414.74
120106 ASER GCaMP 50mM 50-25 #4_1 12	64	00:00:34.272000	No Label	1232	2413.93
120106 ASER GCaMP 50mM 50-25 #4_1 12	65	00:00:34.831000	No Label	1232	2401.69
120106 ASER GCaMP 50mM 50-25 #4_1 12	66	00:00:35.370000	No Label	1232	2399.32
120106 ASER GCaMP 50mM 50-25 #4_1 12	67	00:00:35.916000	No Label	1232	2391.69
120106 ASER GCaMP 50mM 50-25 #4_1 12	68	00:00:36.467000	No Label	1232	2401.01
120106 ASER GCaMP 50mM 50-25 #4_1 12	69	00:00:37.017000	No Label	1232	2397.23
120106 ASER GCaMP 50mM 50-25 #4_1 12	70	00:00:37.562000	No Label	1232	2402.17
120106 ASER GCaMP 50mM 50-25 #4_1 12	71	00:00:38.110000	No Label	1232	2414.41
120106 ASER GCaMP 50mM 50-25 #4_1 12	72	00:00:38.647000	No Label	1232	2405.69
120106 ASER GCaMP 50mM 50-25 #4_1 12	73	00:00:39.194000	No Label	1232	2400.16
120106 ASER GCaMP 50mM 50-25 #4_1 12	74	00:00:39.737000	No Label	1232	2395.5
120106 ASER GCaMP 50mM 50-25 #4_1 12	75	00:00:40.283000	No Label	1232	2399.14
120106 ASER GCaMP 50mM 50-25 #4_1 12	76	00:00:40.836000	No Label	1232	2406.28
120106 ASER GCaMP 50mM 50-25 #4_1 12	77	00:00:41.379000	No Label	1232	2410.49
120106 ASER GCaMP 50mM 50-25 #4_1 12	78	00:00:41.939000	No Label	1232	2401.18
120106 ASER GCaMP 50mM 50-25 #4_1 12	79	00:00:42.476000	No Label	1232	2413.24
120106 ASER GCaMP 50mM 50-25 #4_1 12	80	00:00:43.019000	No Label	1232	2398.94
120106 ASER GCaMP 50mM 50-25 #4_1 12	81	00:00:43.560000	No Label	1232	2405.93
120106 ASER GCaMP 50mM 50-25 #4_1 12	82	00:00:44.110000	No Label	1232	2408.19
120106 ASER GCaMP 50mM 50-25 #4_1 12	83	00:00:44.659000	No Label	1232	2413.29
120106 ASER GCaMP 50mM 50-25 #4_1 12	84	00:00:45.202000	No Label	1232	2394.34
120106 ASER GCaMP 50mM 50-25 #4_1 12	85	00:00:45.747000	No Label	1232	2404.97
120106 ASER GCaMP 50mM 50-25 #4_1 12	86	00:00:46.291000	No Label	1232	2394.17
120106 ASER GCaMP 50mM 50-25 #4_1 12	87	00:00:46.832000	No Label	1232	2403.09
120106 ASER GCaMP 50mM 50-25 #4_1 12	88	00:00:47.378000	No Label	1232	2412.16
120106 ASER GCaMP 50mM 50-25 #4_1 12	89	00:00:47.933000	No Label	1232	2422.59
120106 ASER GCaMP 50mM 50-25 #4_1 12	90	00:00:48.480000	No Label	1232	2420.32
120106 ASER GCaMP 50mM 50-25 #4_1 12	91	00:00:49.029000	No Label	1232	2415.48
120106 ASER GCaMP 50mM 50-25 #4_1 12	92	00:00:49.569000	No Label	1232	2403.62
120106 ASER GCaMP 50mM 50-25 #4_1 12	93	00:00:50.109000	No Label	1232	2417.76
120106 ASER GCaMP 50mM 50-25 #4_1 12	94	00:00:50.669000	No Label	1232	2410.84
120106 ASER GCaMP 50mM 50-25 #4_1 12	95	00:00:51.204000	No Label	1232	2413.69
120106 ASER GCaMP 50mM 50-25 #4_1 12	96	00:00:51.746000	No Label	1232	2405.54
120106 ASER GCaMP 50mM 50-25 #4_1 12	97	00:00:52.294000	No Label	1232	2411.82
120106 ASER GCaMP 50mM 50-25 #4_1 12	98	00:00:52.838000	No Label	1232	2402.16
120106 ASER GCaMP 50mM 50-25 #4_1 12	99	00:00:53.397000	No Label	1232	2402.15
120106 ASER GCaMP 50mM 50-25 #4_1 12	100	00:00:53.934000	No Label	1232	2397.98
120106 ASER GCaMP 50mM 50-25 #4_1 12	101	00:00:54.514000	No Label	1232	2408.95
120106 ASER GCaMP 50mM 50-25 #4_1 12	102	00:00:54.998000	No Label	1232	2408.15
120106 ASER GCaMP 50mM 50-25 #4_1 12	103	00:00:55.589000	No Label	1232	2409.59
120106 ASER GCaMP 50mM 50-25 #4_1 12	104	00:00:56.121000	No Label	1232	2413.14
120106 ASER GCaMP 50mM 50-25 #4_1 12	105	00:00:56.669000	No Label	1232	2404.69
120106 ASER GCaMP 50mM 50-25 #4_1 12	106	00:00:57.205000	No Label	1232	2416.78
120106 ASER GCaMP 50mM 50-25 #4_1 12	107	00:00:57.765000	No Label	1232	2392.96
120106 ASER GCaMP 50mM 50-25 #4_1 12	108	00:00:58.299000	No Label	1232	2404.75
120106 ASER GCaMP 50mM 50-25 #4_1 12	109	00:00:58.844000	No Label	1232	2401.94
120106 ASER GCaMP 50mM 50-25 #4_1 12	110	00:00:59.399000	No Label	1232	2401.79
120106 ASER GCaMP 50mM 50-25 #4_1 12	111	00:00:59.947000	No Label	1232	2419.37
120106 ASER GCaMP 50mM 50-25 #4_1 12	112	00:01:00.485000	No Label	1232	2394.87
120106 ASER GCaMP 50mM 50-25 #4_1 12	113	00:01:01.036000	No Label	1232	2401.83
120106 ASER GCaMP 50mM 50-25 #4_1 12	114	00:01:01.569000	No Label	1232	2403.36
120106 ASER GCaMP 50mM 50-25 #4_1 12	115	00:01:02.138000	No Label	1232	2409.8
120106 ASER GCaMP 50mM 50-25 #4_1 12	116	00:01:02.668000	No Label	1232	2416.81
120106 ASER GCaMP 50mM 50-25 #4_1 12	117	00:01:03.211000	No Label	1232	2399.72
120106 ASER GCaMP 50mM 50-25 #4_1 12	118	00:01:03.761000	No Label	1232	2402.81
120106 ASER GCaMP 50mM 50-25 #4_1 12	119	00:01:04.302000	No Label	1232	2398.77
120106 ASER GCaMP 50mM 50-25 #4_1 12	120	00:01:04.855000	No Label	1232	2402.66
120106 ASER GCaMP 50mM 50-25 #4_1 12	121	00:01:05.395000	No Label	1232	2396.55
120106 ASER GCaMP 50mM 50-25 #4_1 12	122	00:01:05.947000	No Label	1232	2399.7
120106 ASER GCaMP 50mM 50-25 #4_1 12	123	00:01:06.500000	No Label	1232	2410.43
120106 ASER GCaMP 50mM 50-25 #4_1 12	124	00:01:07.046000	No Label	1232	2414.09
120106 ASER GCaMP 50mM 50-25 #4_1 12	125	00:01:07.583000	No Label	1232	2413.07
120106 ASER GCaMP 50mM 50-25 #4_1 12	126	00:01:08.127000	No Label	1232	2405.21
120106 ASER GCaMP 50mM 50-25 #4_1 12	127	00:01:08.676000	No Label	1232	2395.58
120106 ASER GCaMP 50mM 50-25 #4_1 12	128	00:01:09.227000	No Label	1232	2411.97
120106 ASER GCaMP 50mM 50-25 #4_1 12	129	00:01:09.770000	No Label	1232	2409.41
120106 ASER GCaMP 50mM 50-25 #4_1 12	130	00:01:10.308000	No Label	1232	2403.35
120106 ASER GCaMP 50mM 50-25 #4_1 12	131	00:01:10.863000	No Label	1232	2396.82
120106 ASER GCaMP 50mM 50-25 #4_1 12	132	00:01:11.412000	No Label	1232	2397.79
120106 ASER GCaMP 50mM 50-25 #4_1 12	133	00:01:11.951000	No Label	1232	2398.97
120106 ASER GCaMP 50mM 50-25 #4_1 12	134	00:01:12.493000	No Label	1232	2395.05
120106 ASER GCaMP 50mM 50-25 #4_1 12	135	00:01:13.048000	No Label	1232	2408.92
120106 ASER GCaMP 50mM 50-25 #4_1 12	136	00:01:13.595000	No Label	1232	2389.84
120106 ASER GCaMP 50mM 50-25 #4_1 12	137	00:01:14.139000	No Label	1232	2407.01
120106 ASER GCaMP 50mM 50-25 #4_1 12	138	00:01:14.683000	No Label	1232	2410.69
120106 ASER GCaMP 50mM 50-25 #4_1 12	139	00:01:15.235000	No Label	1232	2404.96
120106 ASER GCaMP 50mM 50-25 #4_1 12	140	00:01:15.772000	No Label	1232	2393.71
120106 ASER GCaMP 50mM 50-25 #4_1 12	141	00:01:16.324000	No Label	1232	2387.94
120106 ASER GCaMP 50mM 50-25 #4_1 12	142	00:01:16.859000	No Label	1232	2408.66
120106 ASER GCaMP 50mM 50-25 #4_1 12	143	00:01:17.412000	No Label	1232	2401.94
120106 ASER GCaMP 50mM 50-25 #4_1 12	144	00:01:17.963000	No Label	1232	2402.09
120106 ASER GCaMP 50mM 50-25 #4_1 12	145	00:01:18.507000	No Label	1232	2387.39
120106 ASER GCaMP 50mM 50-25 #4_1 12	146	00:01:19.053000	No Label	1232	2397.91
120106 ASER GCaMP 50mM 50-25 #4_1 12	147	00:01:19.592000	No Label	1232	2392.63
120106 ASER GCaMP 50mM 50-25 #4_1 12	148	00:01:20.135000	No Label	1232	2405.24
120106 ASER GCaMP 50mM 50-25 #4_1 12	149	00:01:20.695000	No Label	1232	2397.24
120106 ASER GCaMP 50mM 50-25 #4_1 12	150	00:01:21.232000	No Label	1232	2400.14
120106 ASER GCaMP 50mM 50-25 #4_1 12	151	00:01:21.778000	No Label	1232	2401.75
120106 ASER GCaMP 50mM 50-25 #4_1 12	152	00:01:22.319000	No Label	1232	2397.74
120106 ASER GCaMP 50mM 50-25 #4_1 12	153	00:01:22.877000	No Label	1232	2410.27
120106 ASER GCaMP 50mM 50-25 #4_1 12	154	00:01:23.425000	No Label	1232	2407.74
120106 ASER GCaMP 50mM 50-25 #4_1 12	155	00:01:23.969000	No Label	1232	2418.43
120106 ASER GCaMP 50mM 50-25 #4_1 12	156	00:01:24.510000	No Label	1232	2397.56
120106 ASER GCaMP 50mM 50-25 #4_1 12	157	00:01:25.050000	No Label	1232	2406.29
120106 ASER GCaMP 50mM 50-25 #4_1 12	158	00:01:25.597000	No Label	1232	2423.53
120106 ASER GCaMP 50mM 50-25 #4_1 12	159	00:01:26.150000	No Label	1232	2406.77
120106 ASER GCaMP 50mM 50-25 #4_1 12	160	00:01:26.690000	No Label	1232	2398.47
120106 ASER GCaMP 50mM 50-25 #4_1 12	161	00:01:27.234000	No Label	1232	2410.33
120106 ASER GCaMP 50mM 50-25 #4_1 12	162	00:01:27.786000	No Label	1232	2402.51
120106 ASER GCaMP 50mM 50-25 #4_1 12	163	00:01:28.324000	No Label	1232	2406.55
120106 ASER GCaMP 50mM 50-25 #4_1 12	164	00:01:28.887000	No Label	1232	2400.88
120106 ASER GCaMP 50mM 50-25 #4_1 12	165	00:01:29.422000	No Label	1232	2390.53
120106 ASER GCaMP 50mM 50-25 #4_1 12	166	00:01:29.979000	No Label	1232	2396.75
120106 ASER GCaMP 50mM 50-25 #4_1 12	167	00:01:30.514000	No Label	1232	2393.52
120106 ASER GCaMP 50mM 50-25 #4_1 12	168	00:01:31.069000	No Label	1232	2403.2
120106 ASER GCaMP 50mM 50-25 #4_1 12	169	00:01:31.605000	No Label	1232	2399.03
120106 ASER GCaMP 50mM 50-25 #4_1 12	170	00:01:32.152000	No Label	1232	2397
120106 ASER GCaMP 50mM 50-25 #4_1 12	171	00:01:32.702000	No Label	1232	2408.29
120106 ASER GCaMP 50mM 50-25 #4_1 12	172	00:01:33.242000	No Label	1232	2391.59
120106 ASER GCaMP 50mM 50-25 #4_1 12	173	00:01:33.794000	No Label	1232	2420.76
120106 ASER GCaMP 50mM 50-25 #4_1 12	174	00:01:34.331000	No Label	1232	2405.34
120106 ASER GCaMP 50mM 50-25 #4_1 12	175	00:01:34.889000	No Label	1232	2415.7
120106 ASER GCaMP 50mM 50-25 #4_1 12	176	00:01:35.434000	No Label	1232	2404.23
120106 ASER GCaMP 50mM 50-25 #4_1 12	177	00:01:35.977000	No Label	1232	2419.4
120106 ASER GCaMP 50mM 50-25 #4_1 12	178	00:01:36.525000	No Label	1232	2403.58
120106 ASER GCaMP 50mM 50-25 #4_1 12	179	00:01:37.063000	No Label	1232	2409.13
120106 ASER GCaMP 50mM 50-25 #4_1 12	180	00:01:37.606000	No Label	1232	2411.9
120106 ASER GCaMP 50mM 50-25 #4_1 12	181	00:01:38.125000	No Label	1232	2404.53
120106 ASER GCaMP 50mM 50-25 #4_1 12	182	00:01:38.706000	No Label	1232	2391.72
120106 ASER GCaMP 50mM 50-25 #4_1 12	183	00:01:39.246000	No Label	1232	2403.96
120106 ASER GCaMP 50mM 50-25 #4_1 12	184	00:01:39.798000	No Label	1232	2403.32
120106 ASER GCaMP 50mM 50-25 #4_1 12	185	00:01:40.332000	No Label	1232	2395.8
120106 ASER GCaMP 50mM 50-25 #4_1 12	186	00:01:40.891000	No Label	1232	2405.04
120106 ASER GCaMP 50mM 50-25 #4_1 12	187	00:01:41.444000	No Label	1232	2397.97
120106 ASER GCaMP 50mM 50-25 #4_1 12	188	00:01:41.987000	No Label	1232	2409.13
120106 ASER GCaMP 50mM 50-25 #4_1 12	189	00:01:42.535000	No Label	1232	2389.23
120106 ASER GCaMP 50mM 50-25 #4_1 12	190	00:01:43.082000	No Label	1232	2398.75
120106 ASER GCaMP 50mM 50-25 #4_1 12	191	00:01:43.641000	No Label	1232	2398.49
120106 ASER GCaMP 50mM 50-25 #4_1 12	192	00:01:44.174000	No Label	1232	2403.36
120106 ASER GCaMP 50mM 50-25 #4_1 12	193	00:01:44.712000	No Label	1232	2401.24
120106 ASER GCaMP 50mM 50-25 #4_1 12	194	00:01:45.264000	No Label	1232	2397.44
120106 ASER GCaMP 50mM 50-25 #4_1 12	195	00:01:45.795000	No Label	1232	2397.01
120106 ASER GCaMP 50mM 50-25 #4_1 12	196	00:01:46.344000	No Label	1232	2398.01
120106 ASER GCaMP 50mM 50-25 #4_1 12	197	00:01:46.895000	No Label	1232	2390.1
120106 ASER GCaMP 50mM 50-25 #4_1 12	198	00:01:47.460000	No Label	1232	2392.08
120106 ASER GCaMP 50mM 50-25 #4_1 12	199	00:01:47.977000	No Label	1232	2395.93
120106 ASER GCaMP 50mM 50-25 #4_1 12	200	00:01:48.530000	No Label	1232	2386.65
120106 ASER GCaMP 50mM 50-25 #4_1 12	201	00:01:49.100000	No Label	1232	2384.23
120106 ASER GCaMP 50mM 50-25 #4_1 12	202	00:01:49.583000	No Label	1232	2393.78
120106 ASER GCaMP 50mM 50-25 #4_1 12	203	00:01:50.180000	No Label	1232	2376.99
120106 ASER GCaMP 50mM 50-25 #4_1 12	204	00:01:50.723000	No Label	1232	2384.18
120106 ASER GCaMP 50mM 50-25 #4_1 12	205	00:01:51.271000	No Label	1232	2387.18
120106 ASER GCaMP 50mM 50-25 #4_1 12	206	00:01:51.815000	No Label	1232	2374.94
120106 ASER GCaMP 50mM 50-25 #4_1 12	207	00:01:52.356000	No Label	1232	2370.67
120106 ASER GCaMP 50mM 50-25 #4_1 12	208	00:01:52.906000	No Label	1232	2386.22
120106 ASER GCaMP 50mM 50-25 #4_1 12	209	00:01:53.450000	No Label	1232	2387.14
120106 ASER GCaMP 50mM 50-25 #4_1 12	210	00:01:53.989000	No Label	1232	2393.64
120106 ASER GCaMP 50mM 50-25 #4_1 12	211	00:01:54.535000	No Label	1232	2389.52
120106 ASER GCaMP 50mM 50-25 #4_1 12	212	00:01:55.087000	No Label	1232	2380.4
120106 ASER GCaMP 50mM 50-25 #4_1 12	213	00:01:55.630000	No Label	1232	2375.7
120106 ASER GCaMP 50mM 50-25 #4_1 12	214	00:01:56.172000	No Label	1232	2384.76
120106 ASER GCaMP 50mM 50-25 #4_1 12	215	00:01:56.728000	No Label	1232	2388.21
120106 ASER GCaMP 50mM 50-25 #4_1 12	216	00:01:57.264000	No Label	1232	2388.29
120106 ASER GCaMP 50mM 50-25 #4_1 12	217	00:01:57.824000	No Label	1232	2389.32
120106 ASER GCaMP 50mM 50-25 #4_1 12	218	00:01:58.369000	No Label	1232	2389.56
120106 ASER GCaMP 50mM 50-25 #4_1 12	219	00:01:58.908000	No Label	1232	2386.21
120106 ASER GCaMP 50mM 50-25 #4_1 12	220	00:01:59.456000	No Label	1232	2390.64
120106 ASER GCaMP 50mM 50-25 #4_1 12	221	00:01:59.994000	No Label	1232	2401.43
120106 ASER GCaMP 50mM 50-25 #4_1 12	222	00:02:00.542000	No Label	1232	2394.9
120106 ASER GCaMP 50mM 50-25 #4_1 12	223	00:02:01.089000	No Label	1232	2414.3
120106 ASER GCaMP 50mM 50-25 #4_1 12	224	00:02:01.655000	No Label	1232	2411.81
120106 ASER GCaMP 50mM 50-25 #4_1 12	225	00:02:02.177000	No Label	1232	2397.47
120106 ASER GCaMP 50mM 50-25 #4_1 12	226	00:02:02.732000	No Label	1232	2404.16
120106 ASER GCaMP 50mM 50-25 #4_1 12	227	00:02:03.269000	No Label	1232	2396.55
120106 ASER GCaMP 50mM 50-25 #4_1 12	228	00:02:03.818000	No Label	1232	2401.6
120106 ASER GCaMP 50mM 50-25 #4_1 12	229	00:02:04.371000	No Label	1232	2390.61
120106 ASER GCaMP 50mM 50-25 #4_1 12	230	00:02:04.917000	No Label	1232	2395.58
120106 ASER GCaMP 50mM 50-25 #4_1 12	231	00:02:05.455000	No Label	1232	2391.77
120106 ASER GCaMP 50mM 50-25 #4_1 12	232	00:02:06.009000	No Label	1232	2379.38
120106 ASER GCaMP 50mM 50-25 #4_1 12	233	00:02:06.554000	No Label	1232	2382.79
120106 ASER GCaMP 50mM 50-25 #4_1 12	234	00:02:07.105000	No Label	1232	2376.41
120106 ASER GCaMP 50mM 50-25 #4_1 12	235	00:02:07.641000	No Label	1232	2373.49
120106 ASER GCaMP 50mM 50-25 #4_1 12	236	00:02:08.193000	No Label	1232	2383.31
120106 ASER GCaMP 50mM 50-25 #4_1 12	237	00:02:08.754000	No Label	1232	2388.59
120106 ASER GCaMP 50mM 50-25 #4_1 12	238	00:02:09.283000	No Label	1232	2387.13
120106 ASER GCaMP 50mM 50-25 #4_1 12	239	00:02:09.826000	No Label	1232	2390.58
120106 ASER GCaMP 50mM 50-25 #4_1 12	240	00:02:10.382000	No Label	1232	2384.05
120106 ASER GCaMP 50mM 50-25 #4_1 12	241	00:02:10.913000	No Label	1232	2389.72
