# Supplementary material for: Molecular encoding and synaptic decoding of context during salt chemotaxis in C. elegans
Source: Nat Commun. 2022 May 27;13:2928. doi: 10.1038/s41467-022-30279-7 (PMC9142520; doi:10.1038/s41467-022-30279-7)
Supplement: Supplementary file 7 — Source Data [file 41467_2022_30279_MOESM7_ESM.zip › Source Data/Imaging/Fig.1/GCaMP2_nj3/120106 ASER GCaMP 50mM 50-25 #5_1 12.xlsx]

## Sheet: Sheet1
Image Name	Image Plane	Avgerage Intensity
120106 ASER GCaMP 50mM 50-25 #5_1 12	1	2578.17	359.783	0.92066
120106 ASER GCaMP 50mM 50-25 #5_1 12	2	2587.89	375.278	0.960308
120106 ASER GCaMP 50mM 50-25 #5_1 12	3	2585.61	377.339	0.965583
120106 ASER GCaMP 50mM 50-25 #5_1 12	4	2591.51	387.004	0.990315
120106 ASER GCaMP 50mM 50-25 #5_1 12	5	2593.1	382.592	0.979025
120106 ASER GCaMP 50mM 50-25 #5_1 12	6	2594.97	383.305	0.98085
120106 ASER GCaMP 50mM 50-25 #5_1 12	7	2586.15	369.676	0.945975
120106 ASER GCaMP 50mM 50-25 #5_1 12	8	2594.72	366.27	0.93726
120106 ASER GCaMP 50mM 50-25 #5_1 12	9	2578.98	373.579	0.955963	390.789
120106 ASER GCaMP 50mM 50-25 #5_1 12	10	2579.46	368.006	0.941702
120106 ASER GCaMP 50mM 50-25 #5_1 12	11	2597.76	385.662	0.986882
120106 ASER GCaMP 50mM 50-25 #5_1 12	12	2592.77	389.384	0.996406
120106 ASER GCaMP 50mM 50-25 #5_1 12	13	2599.07	388.049	0.99299
120106 ASER GCaMP 50mM 50-25 #5_1 12	14	2589.33	383.658	0.981754
120106 ASER GCaMP 50mM 50-25 #5_1 12	15	2609.21	391.937	1.00294
120106 ASER GCaMP 50mM 50-25 #5_1 12	16	2610.59	395.149	1.01116
120106 ASER GCaMP 50mM 50-25 #5_1 12	17	2596.8	385.059	0.985338
120106 ASER GCaMP 50mM 50-25 #5_1 12	18	2616.65	393.592	1.00717
120106 ASER GCaMP 50mM 50-25 #5_1 12	19	2603.59	381.089	0.97518
120106 ASER GCaMP 50mM 50-25 #5_1 12	20	2608.22	393.98	1.00817
120106 ASER GCaMP 50mM 50-25 #5_1 12	21	2619.22	409.657	1.04828
120106 ASER GCaMP 50mM 50-25 #5_1 12	22	2612.21	406.283	1.03965
120106 ASER GCaMP 50mM 50-25 #5_1 12	23	2609.31	385.461	0.986366
120106 ASER GCaMP 50mM 50-25 #5_1 12	24	2612.36	397.674	1.01762
120106 ASER GCaMP 50mM 50-25 #5_1 12	25	2617.83	396.458	1.01451
120106 ASER GCaMP 50mM 50-25 #5_1 12	26	2619.25	391.958	1.00299
120106 ASER GCaMP 50mM 50-25 #5_1 12	27	2624.29	405.943	1.03878
120106 ASER GCaMP 50mM 50-25 #5_1 12	28	2612.32	393.193	1.00615
120106 ASER GCaMP 50mM 50-25 #5_1 12	29	2620.98	394.058	1.00837
120106 ASER GCaMP 50mM 50-25 #5_1 12	30	2624.45	428.248	1.09586
120106 ASER GCaMP 50mM 50-25 #5_1 12	31	2624.56	413.835	1.05897
120106 ASER GCaMP 50mM 50-25 #5_1 12	32	2623.99	414.456	1.06056
120106 ASER GCaMP 50mM 50-25 #5_1 12	33	2624.86	409.87	1.04883
120106 ASER GCaMP 50mM 50-25 #5_1 12	34	2627.03	412.58	1.05576
120106 ASER GCaMP 50mM 50-25 #5_1 12	35	2627.01	422.526	1.08121
120106 ASER GCaMP 50mM 50-25 #5_1 12	36	2623.29	417.909	1.0694
120106 ASER GCaMP 50mM 50-25 #5_1 12	37	2629.89	422.598	1.0814
120106 ASER GCaMP 50mM 50-25 #5_1 12	38	2619.13	400.824	1.02568
120106 ASER GCaMP 50mM 50-25 #5_1 12	39	2628.11	409.634	1.04822
120106 ASER GCaMP 50mM 50-25 #5_1 12	40	2634.87	428.129	1.09555
120106 ASER GCaMP 50mM 50-25 #5_1 12	41	2643.43	429.213	1.09832
120106 ASER GCaMP 50mM 50-25 #5_1 12	42	2628.62	422.359	1.08079
120106 ASER GCaMP 50mM 50-25 #5_1 12	43	2639.8	414.489	1.06065
120106 ASER GCaMP 50mM 50-25 #5_1 12	44	2643.64	418.284	1.07036
120106 ASER GCaMP 50mM 50-25 #5_1 12	45	2642.1	427.148	1.09304
120106 ASER GCaMP 50mM 50-25 #5_1 12	46	2637.35	430.114	1.10063
120106 ASER GCaMP 50mM 50-25 #5_1 12	47	2647.93	412.437	1.0554
120106 ASER GCaMP 50mM 50-25 #5_1 12	48	2648.96	424.138	1.08534
120106 ASER GCaMP 50mM 50-25 #5_1 12	49	2642.19	416.112	1.0648
120106 ASER GCaMP 50mM 50-25 #5_1 12	50	2641.97	428.412	1.09627
120106 ASER GCaMP 50mM 50-25 #5_1 12	51	2635.94	406.64	1.04056
120106 ASER GCaMP 50mM 50-25 #5_1 12	52	2639.94	421.493	1.07857
120106 ASER GCaMP 50mM 50-25 #5_1 12	53	2637.05	410.663	1.05086
120106 ASER GCaMP 50mM 50-25 #5_1 12	54	2639.66	410.935	1.05155
120106 ASER GCaMP 50mM 50-25 #5_1 12	55	2629.18	412.255	1.05493
120106 ASER GCaMP 50mM 50-25 #5_1 12	56	2641.33	416.027	1.06458
120106 ASER GCaMP 50mM 50-25 #5_1 12	57	2633.02	410.422	1.05024
120106 ASER GCaMP 50mM 50-25 #5_1 12	58	2631.68	416.4	1.06554
120106 ASER GCaMP 50mM 50-25 #5_1 12	59	2643.92	411.384	1.0527
120106 ASER GCaMP 50mM 50-25 #5_1 12	60	2648.31	431.571	1.10436
120106 ASER GCaMP 50mM 50-25 #5_1 12	61	2633.88	413.385	1.05782
120106 ASER GCaMP 50mM 50-25 #5_1 12	62	2641.35	420.713	1.07657
120106 ASER GCaMP 50mM 50-25 #5_1 12	63	2651.1	442.161	1.13146
120106 ASER GCaMP 50mM 50-25 #5_1 12	64	2639.03	411.893	1.054
120106 ASER GCaMP 50mM 50-25 #5_1 12	65	2634.9	410.669	1.05087
120106 ASER GCaMP 50mM 50-25 #5_1 12	66	2646.09	416.625	1.06611
120106 ASER GCaMP 50mM 50-25 #5_1 12	67	2649.7	423.379	1.0834
120106 ASER GCaMP 50mM 50-25 #5_1 12	68	2639.29	422.332	1.08072
120106 ASER GCaMP 50mM 50-25 #5_1 12	69	2634.51	421.649	1.07897
120106 ASER GCaMP 50mM 50-25 #5_1 12	70	2635.43	410.091	1.04939
120106 ASER GCaMP 50mM 50-25 #5_1 12	71	2651.27	420.725	1.07661
120106 ASER GCaMP 50mM 50-25 #5_1 12	72	2640.81	426.279	1.09082
120106 ASER GCaMP 50mM 50-25 #5_1 12	73	2639.21	395.452	1.01193
120106 ASER GCaMP 50mM 50-25 #5_1 12	74	2654.01	421.694	1.07909
120106 ASER GCaMP 50mM 50-25 #5_1 12	75	2649.94	411.063	1.05188
120106 ASER GCaMP 50mM 50-25 #5_1 12	76	2648.7	420.236	1.07535
120106 ASER GCaMP 50mM 50-25 #5_1 12	77	2643.39	420.16	1.07516
120106 ASER GCaMP 50mM 50-25 #5_1 12	78	2640.72	409.69	1.04837
120106 ASER GCaMP 50mM 50-25 #5_1 12	79	2632.51	410.97	1.05164
120106 ASER GCaMP 50mM 50-25 #5_1 12	80	2651.48	436.714	1.11752
120106 ASER GCaMP 50mM 50-25 #5_1 12	81	2644.51	404.457	1.03498
120106 ASER GCaMP 50mM 50-25 #5_1 12	82	2642.23	423.032	1.08251
120106 ASER GCaMP 50mM 50-25 #5_1 12	83	2653.47	427.16	1.09307
120106 ASER GCaMP 50mM 50-25 #5_1 12	84	2643.68	428.781	1.09722
120106 ASER GCaMP 50mM 50-25 #5_1 12	85	2647.3	433.863	1.11022
120106 ASER GCaMP 50mM 50-25 #5_1 12	86	2646.74	427.055	1.0928
120106 ASER GCaMP 50mM 50-25 #5_1 12	87	2651.3	438.639	1.12245
120106 ASER GCaMP 50mM 50-25 #5_1 12	88	2649.65	427.255	1.09332
120106 ASER GCaMP 50mM 50-25 #5_1 12	89	2639.62	425.972	1.09003
120106 ASER GCaMP 50mM 50-25 #5_1 12	90	2637.38	418.04	1.06973
120106 ASER GCaMP 50mM 50-25 #5_1 12	91	2639.3	428.389	1.09622
120106 ASER GCaMP 50mM 50-25 #5_1 12	92	2639.67	406.682	1.04067
120106 ASER GCaMP 50mM 50-25 #5_1 12	93	2642.15	412.258	1.05494
120106 ASER GCaMP 50mM 50-25 #5_1 12	94	2634.54	418.041	1.06974
120106 ASER GCaMP 50mM 50-25 #5_1 12	95	2641.38	421.521	1.07864
120106 ASER GCaMP 50mM 50-25 #5_1 12	96	2643.16	429.925	1.10015
120106 ASER GCaMP 50mM 50-25 #5_1 12	97	2647.44	434.368	1.11152
120106 ASER GCaMP 50mM 50-25 #5_1 12	98	2650.21	412.77	1.05625
120106 ASER GCaMP 50mM 50-25 #5_1 12	99	2635.69	418.528	1.07098
120106 ASER GCaMP 50mM 50-25 #5_1 12	100	2632.54	416.647	1.06617
120106 ASER GCaMP 50mM 50-25 #5_1 12	101	2641.39	416.195	1.06501
120106 ASER GCaMP 50mM 50-25 #5_1 12	102	2777.59	561.512	1.43687
120106 ASER GCaMP 50mM 50-25 #5_1 12	103	2900.85	675.402	1.72831
120106 ASER GCaMP 50mM 50-25 #5_1 12	104	2964.92	737.473	1.88714
120106 ASER GCaMP 50mM 50-25 #5_1 12	105	3022.28	808.406	2.06865
120106 ASER GCaMP 50mM 50-25 #5_1 12	106	3029.04	805.191	2.06043
120106 ASER GCaMP 50mM 50-25 #5_1 12	107	3030.45	804.794	2.05941
120106 ASER GCaMP 50mM 50-25 #5_1 12	108	3049.48	820.754	2.10025
120106 ASER GCaMP 50mM 50-25 #5_1 12	109	3069.51	828.764	2.12075
120106 ASER GCaMP 50mM 50-25 #5_1 12	110	3044.81	829.249	2.12199
120106 ASER GCaMP 50mM 50-25 #5_1 12	111	3058.92	841.876	2.1543
120106 ASER GCaMP 50mM 50-25 #5_1 12	112	3068.79	850.903	2.1774
120106 ASER GCaMP 50mM 50-25 #5_1 12	113	3074.77	837.712	2.14365
120106 ASER GCaMP 50mM 50-25 #5_1 12	114	3064.53	839.167	2.14737
120106 ASER GCaMP 50mM 50-25 #5_1 12	115	3035.1	802.583	2.05375
120106 ASER GCaMP 50mM 50-25 #5_1 12	116	3017.57	786.322	2.01214
120106 ASER GCaMP 50mM 50-25 #5_1 12	117	3026.87	797.531	2.04082
120106 ASER GCaMP 50mM 50-25 #5_1 12	118	3016.01	781.225	1.9991
120106 ASER GCaMP 50mM 50-25 #5_1 12	119	3017.39	802.208	2.05279
120106 ASER GCaMP 50mM 50-25 #5_1 12	120	3030.42	795.111	2.03463
120106 ASER GCaMP 50mM 50-25 #5_1 12	121	3054.12	828.302	2.11957
120106 ASER GCaMP 50mM 50-25 #5_1 12	122	3049.22	825.729	2.11298
120106 ASER GCaMP 50mM 50-25 #5_1 12	123	3019.71	814.281	2.08369
120106 ASER GCaMP 50mM 50-25 #5_1 12	124	3018.14	791.289	2.02485
120106 ASER GCaMP 50mM 50-25 #5_1 12	125	3014.41	795.937	2.03675
120106 ASER GCaMP 50mM 50-25 #5_1 12	126	3002.71	765.567	1.95903
120106 ASER GCaMP 50mM 50-25 #5_1 12	127	2957.6	737.391	1.88693
120106 ASER GCaMP 50mM 50-25 #5_1 12	128	2944.5	740.756	1.89554
120106 ASER GCaMP 50mM 50-25 #5_1 12	129	2944.14	708.658	1.81341
120106 ASER GCaMP 50mM 50-25 #5_1 12	130	2922.51	693.646	1.77499
120106 ASER GCaMP 50mM 50-25 #5_1 12	131	2931.42	698.985	1.78865
120106 ASER GCaMP 50mM 50-25 #5_1 12	132	2919.18	687.334	1.75884
120106 ASER GCaMP 50mM 50-25 #5_1 12	133	2884.86	663.464	1.69776
120106 ASER GCaMP 50mM 50-25 #5_1 12	134	2891.89	656.124	1.67897
120106 ASER GCaMP 50mM 50-25 #5_1 12	135	2874.01	629.758	1.61151
120106 ASER GCaMP 50mM 50-25 #5_1 12	136	2820.26	597.824	1.52979
120106 ASER GCaMP 50mM 50-25 #5_1 12	137	2797.1	557.036	1.42541
120106 ASER GCaMP 50mM 50-25 #5_1 12	138	2801.98	583.363	1.49278
120106 ASER GCaMP 50mM 50-25 #5_1 12	139	2776.78	544.224	1.39263
120106 ASER GCaMP 50mM 50-25 #5_1 12	140	2750.76	529	1.35367
120106 ASER GCaMP 50mM 50-25 #5_1 12	141	2735.92	516.338	1.32127
120106 ASER GCaMP 50mM 50-25 #5_1 12	142	2764.65	537.623	1.37574
120106 ASER GCaMP 50mM 50-25 #5_1 12	143	2800.65	568.55	1.45488
120106 ASER GCaMP 50mM 50-25 #5_1 12	144	2842.24	602.808	1.54254
120106 ASER GCaMP 50mM 50-25 #5_1 12	145	2824.06	579.733	1.4835
120106 ASER GCaMP 50mM 50-25 #5_1 12	146	2840.35	615.158	1.57415
120106 ASER GCaMP 50mM 50-25 #5_1 12	147	2832.66	589.227	1.50779
120106 ASER GCaMP 50mM 50-25 #5_1 12	148	2802.58	582.069	1.48947
120106 ASER GCaMP 50mM 50-25 #5_1 12	149	2757.28	530.094	1.35647
120106 ASER GCaMP 50mM 50-25 #5_1 12	150	2787.8	561.239	1.43617
120106 ASER GCaMP 50mM 50-25 #5_1 12	151	2768.63	549.325	1.40568
120106 ASER GCaMP 50mM 50-25 #5_1 12	152	2751.31	517.227	1.32355
120106 ASER GCaMP 50mM 50-25 #5_1 12	153	2736.36	522.588	1.33727
120106 ASER GCaMP 50mM 50-25 #5_1 12	154	2718.68	483.816	1.23805
120106 ASER GCaMP 50mM 50-25 #5_1 12	155	2700.08	460.187	1.17759
120106 ASER GCaMP 50mM 50-25 #5_1 12	156	2724.55	480.041	1.22839
120106 ASER GCaMP 50mM 50-25 #5_1 12	157	2690.38	447.567	1.14529
120106 ASER GCaMP 50mM 50-25 #5_1 12	158	2698.79	474.483	1.21417
120106 ASER GCaMP 50mM 50-25 #5_1 12	159	2682.91	441.283	1.12921
120106 ASER GCaMP 50mM 50-25 #5_1 12	160	2671.95	437.719	1.12009
120106 ASER GCaMP 50mM 50-25 #5_1 12	161	2667.72	447.382	1.14482
120106 ASER GCaMP 50mM 50-25 #5_1 12	162	2660.06	440.795	1.12796
120106 ASER GCaMP 50mM 50-25 #5_1 12	163	2654.83	422.525	1.08121
120106 ASER GCaMP 50mM 50-25 #5_1 12	164	2644.2	424.159	1.08539
120106 ASER GCaMP 50mM 50-25 #5_1 12	165	2664.04	438.611	1.12237
120106 ASER GCaMP 50mM 50-25 #5_1 12	166	2669.14	432.463	1.10664
120106 ASER GCaMP 50mM 50-25 #5_1 12	167	2666.48	453.258	1.15985
120106 ASER GCaMP 50mM 50-25 #5_1 12	168	2683.19	461.733	1.18154
120106 ASER GCaMP 50mM 50-25 #5_1 12	169	2685.13	463.499	1.18606
120106 ASER GCaMP 50mM 50-25 #5_1 12	170	2687.16	454.188	1.16223
120106 ASER GCaMP 50mM 50-25 #5_1 12	171	2684.18	458.13	1.17232
120106 ASER GCaMP 50mM 50-25 #5_1 12	172	2680.8	434.33	1.11142
120106 ASER GCaMP 50mM 50-25 #5_1 12	173	2670.52	440.449	1.12708
120106 ASER GCaMP 50mM 50-25 #5_1 12	174	2672.36	447.473	1.14505
120106 ASER GCaMP 50mM 50-25 #5_1 12	175	2653.44	432.922	1.10782
120106 ASER GCaMP 50mM 50-25 #5_1 12	176	2666.19	421.539	1.07869
120106 ASER GCaMP 50mM 50-25 #5_1 12	177	2672.77	453.175	1.15964
120106 ASER GCaMP 50mM 50-25 #5_1 12	178	2661.02	429.397	1.0988
120106 ASER GCaMP 50mM 50-25 #5_1 12	179	2681.87	454.918	1.1641
120106 ASER GCaMP 50mM 50-25 #5_1 12	180	2683.3	455.946	1.16673
120106 ASER GCaMP 50mM 50-25 #5_1 12	181	2675.55	449.235	1.14956
120106 ASER GCaMP 50mM 50-25 #5_1 12	182	2667.66	423.758	1.08437
120106 ASER GCaMP 50mM 50-25 #5_1 12	183	2645.35	413.819	1.05893
120106 ASER GCaMP 50mM 50-25 #5_1 12	184	2634.07	410.871	1.05139
120106 ASER GCaMP 50mM 50-25 #5_1 12	185	2627.44	395.766	1.01274
120106 ASER GCaMP 50mM 50-25 #5_1 12	186	2632.77	393.292	1.00641
120106 ASER GCaMP 50mM 50-25 #5_1 12	187	2629.41	399.487	1.02226
120106 ASER GCaMP 50mM 50-25 #5_1 12	188	2618.19	395.338	1.01164
120106 ASER GCaMP 50mM 50-25 #5_1 12	189	2609.27	383.639	0.981704
120106 ASER GCaMP 50mM 50-25 #5_1 12	190	2616.47	387.849	0.992478
120106 ASER GCaMP 50mM 50-25 #5_1 12	191	2608.57	372.438	0.953042
120106 ASER GCaMP 50mM 50-25 #5_1 12	192	2598.69	364.663	0.933148
120106 ASER GCaMP 50mM 50-25 #5_1 12	193	2607.26	373.988	0.957008
120106 ASER GCaMP 50mM 50-25 #5_1 12	194	2611.55	398.069	1.01863
120106 ASER GCaMP 50mM 50-25 #5_1 12	195	2594.04	373.977	0.95698
120106 ASER GCaMP 50mM 50-25 #5_1 12	196	2586.48	365.994	0.936552
120106 ASER GCaMP 50mM 50-25 #5_1 12	197	2603.31	380.084	0.972607
120106 ASER GCaMP 50mM 50-25 #5_1 12	198	2593.54	372.343	0.9528
120106 ASER GCaMP 50mM 50-25 #5_1 12	199	2607.16	381.5	0.976231
120106 ASER GCaMP 50mM 50-25 #5_1 12	200	2585.77	371.39	0.950361
120106 ASER GCaMP 50mM 50-25 #5_1 12	201	2577.5	359.073	0.918843
120106 ASER GCaMP 50mM 50-25 #5_1 12	202	2543.46	328.006	0.839345
120106 ASER GCaMP 50mM 50-25 #5_1 12	203	2515.84	300.995	0.770225
120106 ASER GCaMP 50mM 50-25 #5_1 12	204	2517.16	291.709	0.746463
120106 ASER GCaMP 50mM 50-25 #5_1 12	205	2524.23	293.74	0.751661
120106 ASER GCaMP 50mM 50-25 #5_1 12	206	2513.83	289.704	0.741331
120106 ASER GCaMP 50mM 50-25 #5_1 12	207	2513.87	295.731	0.756755
120106 ASER GCaMP 50mM 50-25 #5_1 12	208	2508.14	291.715	0.746477
120106 ASER GCaMP 50mM 50-25 #5_1 12	209	2519.02	290.295	0.742843
120106 ASER GCaMP 50mM 50-25 #5_1 12	210	2526.33	325.547	0.833052
120106 ASER GCaMP 50mM 50-25 #5_1 12	211	2537.47	338.188	0.865398
120106 ASER GCaMP 50mM 50-25 #5_1 12	212	2536.31	331.974	0.849498
120106 ASER GCaMP 50mM 50-25 #5_1 12	213	2538.52	320.953	0.821295
120106 ASER GCaMP 50mM 50-25 #5_1 12	214	2542.59	320.937	0.821255
120106 ASER GCaMP 50mM 50-25 #5_1 12	215	2538.66	331.162	0.847419
120106 ASER GCaMP 50mM 50-25 #5_1 12	216	2544.93	318.19	0.814226
120106 ASER GCaMP 50mM 50-25 #5_1 12	217	2547.71	323.036	0.826627
120106 ASER GCaMP 50mM 50-25 #5_1 12	218	2546.99	329.619	0.843472
120106 ASER GCaMP 50mM 50-25 #5_1 12	219	2556.77	333.546	0.853521
120106 ASER GCaMP 50mM 50-25 #5_1 12	220	2555.76	337.027	0.862429
120106 ASER GCaMP 50mM 50-25 #5_1 12	221	2561.53	345.741	0.884726
120106 ASER GCaMP 50mM 50-25 #5_1 12	222	2561.79	326.133	0.834552
120106 ASER GCaMP 50mM 50-25 #5_1 12	223	2555.99	320.491	0.820114
120106 ASER GCaMP 50mM 50-25 #5_1 12	224	2570.45	367.782	0.941128
120106 ASER GCaMP 50mM 50-25 #5_1 12	225	2567.31	364.702	0.933247
120106 ASER GCaMP 50mM 50-25 #5_1 12	226	2569.65	364.518	0.932777
120106 ASER GCaMP 50mM 50-25 #5_1 12	227	2568.15	343.651	0.879379
120106 ASER GCaMP 50mM 50-25 #5_1 12	228	2581.77	376.912	0.964492
120106 ASER GCaMP 50mM 50-25 #5_1 12	229	2575.13	378.187	0.967754
120106 ASER GCaMP 50mM 50-25 #5_1 12	230	2574.59	356.904	0.913292
120106 ASER GCaMP 50mM 50-25 #5_1 12	231	2577.35	368.014	0.941723
120106 ASER GCaMP 50mM 50-25 #5_1 12	232	2568.1	353.182	0.903767
120106 ASER GCaMP 50mM 50-25 #5_1 12	233	2584.7	354.344	0.90674
120106 ASER GCaMP 50mM 50-25 #5_1 12	234	2578.28	348.796	0.892545
120106 ASER GCaMP 50mM 50-25 #5_1 12	235	2578.19	345.452	0.883987
120106 ASER GCaMP 50mM 50-25 #5_1 12	236	2572.23	338.616	0.866495
120106 ASER GCaMP 50mM 50-25 #5_1 12	237	2577.51	350.676	0.897354
120106 ASER GCaMP 50mM 50-25 #5_1 12	238	2582.16	350.479	0.89685
120106 ASER GCaMP 50mM 50-25 #5_1 12	239	2585.55	349.421	0.894144
120106 ASER GCaMP 50mM 50-25 #5_1 12	240	2571.45	340.957	0.872486
120106 ASER GCaMP 50mM 50-25 #5_1 12	241	2600.88	417.237	1.06768
Image Name	Image Plane	Elapsed Time	Stage Label	Area	Average Intensity
120106 ASER GCaMP 50mM 50-25 #5_1 12	1	00:00:00	No Label	690	2218.39
120106 ASER GCaMP 50mM 50-25 #5_1 12	2	00:00:00.457000	No Label	690	2212.61
120106 ASER GCaMP 50mM 50-25 #5_1 12	3	00:00:00.965000	No Label	690	2208.27
120106 ASER GCaMP 50mM 50-25 #5_1 12	4	00:00:01.524000	No Label	690	2204.5
120106 ASER GCaMP 50mM 50-25 #5_1 12	5	00:00:02.076000	No Label	690	2210.51
120106 ASER GCaMP 50mM 50-25 #5_1 12	6	00:00:02.610000	No Label	690	2211.67
120106 ASER GCaMP 50mM 50-25 #5_1 12	7	00:00:03.164000	No Label	690	2216.48
120106 ASER GCaMP 50mM 50-25 #5_1 12	8	00:00:03.708000	No Label	690	2228.44
120106 ASER GCaMP 50mM 50-25 #5_1 12	9	00:00:04.256000	No Label	690	2205.4
120106 ASER GCaMP 50mM 50-25 #5_1 12	10	00:00:04.790000	No Label	690	2211.46
120106 ASER GCaMP 50mM 50-25 #5_1 12	11	00:00:05.348000	No Label	690	2212.1
120106 ASER GCaMP 50mM 50-25 #5_1 12	12	00:00:05.897000	No Label	690	2203.38
120106 ASER GCaMP 50mM 50-25 #5_1 12	13	00:00:06.435000	No Label	690	2211.02
120106 ASER GCaMP 50mM 50-25 #5_1 12	14	00:00:06.994000	No Label	690	2205.67
120106 ASER GCaMP 50mM 50-25 #5_1 12	15	00:00:07.533000	No Label	690	2217.27
120106 ASER GCaMP 50mM 50-25 #5_1 12	16	00:00:08.073000	No Label	690	2215.44
120106 ASER GCaMP 50mM 50-25 #5_1 12	17	00:00:08.617000	No Label	690	2211.74
120106 ASER GCaMP 50mM 50-25 #5_1 12	18	00:00:09.168000	No Label	690	2223.06
120106 ASER GCaMP 50mM 50-25 #5_1 12	19	00:00:09.718000	No Label	690	2222.5
120106 ASER GCaMP 50mM 50-25 #5_1 12	20	00:00:10.262000	No Label	690	2214.24
120106 ASER GCaMP 50mM 50-25 #5_1 12	21	00:00:10.809000	No Label	690	2209.56
120106 ASER GCaMP 50mM 50-25 #5_1 12	22	00:00:11.355000	No Label	690	2205.93
120106 ASER GCaMP 50mM 50-25 #5_1 12	23	00:00:11.893000	No Label	690	2223.85
120106 ASER GCaMP 50mM 50-25 #5_1 12	24	00:00:12.444000	No Label	690	2214.68
120106 ASER GCaMP 50mM 50-25 #5_1 12	25	00:00:12.993000	No Label	690	2221.37
120106 ASER GCaMP 50mM 50-25 #5_1 12	26	00:00:13.529000	No Label	690	2227.29
120106 ASER GCaMP 50mM 50-25 #5_1 12	27	00:00:14.078000	No Label	690	2218.35
120106 ASER GCaMP 50mM 50-25 #5_1 12	28	00:00:14.630000	No Label	690	2219.13
120106 ASER GCaMP 50mM 50-25 #5_1 12	29	00:00:15.180000	No Label	690	2226.92
120106 ASER GCaMP 50mM 50-25 #5_1 12	30	00:00:15.718000	No Label	690	2196.2
120106 ASER GCaMP 50mM 50-25 #5_1 12	31	00:00:16.261000	No Label	690	2210.72
120106 ASER GCaMP 50mM 50-25 #5_1 12	32	00:00:16.807000	No Label	690	2209.53
120106 ASER GCaMP 50mM 50-25 #5_1 12	33	00:00:17.359000	No Label	690	2214.99
120106 ASER GCaMP 50mM 50-25 #5_1 12	34	00:00:17.901000	No Label	690	2214.45
120106 ASER GCaMP 50mM 50-25 #5_1 12	35	00:00:18.450000	No Label	690	2204.48
120106 ASER GCaMP 50mM 50-25 #5_1 12	36	00:00:19.002000	No Label	690	2205.38
120106 ASER GCaMP 50mM 50-25 #5_1 12	37	00:00:19.543000	No Label	690	2207.3
120106 ASER GCaMP 50mM 50-25 #5_1 12	38	00:00:20.079000	No Label	690	2218.31
120106 ASER GCaMP 50mM 50-25 #5_1 12	39	00:00:20.638000	No Label	690	2218.47
120106 ASER GCaMP 50mM 50-25 #5_1 12	40	00:00:21.179000	No Label	690	2206.74
120106 ASER GCaMP 50mM 50-25 #5_1 12	41	00:00:21.715000	No Label	690	2214.21
120106 ASER GCaMP 50mM 50-25 #5_1 12	42	00:00:22.275000	No Label	690	2206.26
120106 ASER GCaMP 50mM 50-25 #5_1 12	43	00:00:22.815000	No Label	690	2225.31
120106 ASER GCaMP 50mM 50-25 #5_1 12	44	00:00:23.367000	No Label	690	2225.36
120106 ASER GCaMP 50mM 50-25 #5_1 12	45	00:00:23.909000	No Label	690	2214.95
120106 ASER GCaMP 50mM 50-25 #5_1 12	46	00:00:24.458000	No Label	690	2207.24
120106 ASER GCaMP 50mM 50-25 #5_1 12	47	00:00:25.011000	No Label	690	2235.49
120106 ASER GCaMP 50mM 50-25 #5_1 12	48	00:00:25.547000	No Label	690	2224.82
120106 ASER GCaMP 50mM 50-25 #5_1 12	49	00:00:26.100000	No Label	690	2226.08
120106 ASER GCaMP 50mM 50-25 #5_1 12	50	00:00:26.642000	No Label	690	2213.56
120106 ASER GCaMP 50mM 50-25 #5_1 12	51	00:00:27.179000	No Label	690	2229.3
120106 ASER GCaMP 50mM 50-25 #5_1 12	52	00:00:27.730000	No Label	690	2218.44
120106 ASER GCaMP 50mM 50-25 #5_1 12	53	00:00:28.279000	No Label	690	2226.39
120106 ASER GCaMP 50mM 50-25 #5_1 12	54	00:00:28.832000	No Label	690	2228.73
120106 ASER GCaMP 50mM 50-25 #5_1 12	55	00:00:29.371000	No Label	690	2216.92
120106 ASER GCaMP 50mM 50-25 #5_1 12	56	00:00:29.924000	No Label	690	2225.3
120106 ASER GCaMP 50mM 50-25 #5_1 12	57	00:00:30.462000	No Label	690	2222.59
120106 ASER GCaMP 50mM 50-25 #5_1 12	58	00:00:31.012000	No Label	690	2215.28
120106 ASER GCaMP 50mM 50-25 #5_1 12	59	00:00:31.548000	No Label	690	2232.54
120106 ASER GCaMP 50mM 50-25 #5_1 12	60	00:00:32.098000	No Label	690	2216.74
120106 ASER GCaMP 50mM 50-25 #5_1 12	61	00:00:32.647000	No Label	690	2220.5
120106 ASER GCaMP 50mM 50-25 #5_1 12	62	00:00:33.187000	No Label	690	2220.64
120106 ASER GCaMP 50mM 50-25 #5_1 12	63	00:00:33.719000	No Label	690	2208.93
120106 ASER GCaMP 50mM 50-25 #5_1 12	64	00:00:34.277000	No Label	690	2227.14
120106 ASER GCaMP 50mM 50-25 #5_1 12	65	00:00:34.829000	No Label	690	2224.23
120106 ASER GCaMP 50mM 50-25 #5_1 12	66	00:00:35.380000	No Label	690	2229.47
120106 ASER GCaMP 50mM 50-25 #5_1 12	67	00:00:35.928000	No Label	690	2226.32
120106 ASER GCaMP 50mM 50-25 #5_1 12	68	00:00:36.468000	No Label	690	2216.96
120106 ASER GCaMP 50mM 50-25 #5_1 12	69	00:00:37.032000	No Label	690	2212.86
120106 ASER GCaMP 50mM 50-25 #5_1 12	70	00:00:37.560000	No Label	690	2225.34
120106 ASER GCaMP 50mM 50-25 #5_1 12	71	00:00:38.101000	No Label	690	2230.55
120106 ASER GCaMP 50mM 50-25 #5_1 12	72	00:00:38.664000	No Label	690	2214.54
120106 ASER GCaMP 50mM 50-25 #5_1 12	73	00:00:39.191000	No Label	690	2243.76
120106 ASER GCaMP 50mM 50-25 #5_1 12	74	00:00:39.736000	No Label	690	2232.31
120106 ASER GCaMP 50mM 50-25 #5_1 12	75	00:00:40.292000	No Label	690	2238.88
120106 ASER GCaMP 50mM 50-25 #5_1 12	76	00:00:40.842000	No Label	690	2228.46
120106 ASER GCaMP 50mM 50-25 #5_1 12	77	00:00:41.392000	No Label	690	2223.23
120106 ASER GCaMP 50mM 50-25 #5_1 12	78	00:00:41.917000	No Label	690	2231.03
120106 ASER GCaMP 50mM 50-25 #5_1 12	79	00:00:42.465000	No Label	690	2221.54
120106 ASER GCaMP 50mM 50-25 #5_1 12	80	00:00:43.022000	No Label	690	2214.77
120106 ASER GCaMP 50mM 50-25 #5_1 12	81	00:00:43.570000	No Label	690	2240.06
120106 ASER GCaMP 50mM 50-25 #5_1 12	82	00:00:44.106000	No Label	690	2219.2
120106 ASER GCaMP 50mM 50-25 #5_1 12	83	00:00:44.645000	No Label	690	2226.31
120106 ASER GCaMP 50mM 50-25 #5_1 12	84	00:00:45.205000	No Label	690	2214.9
120106 ASER GCaMP 50mM 50-25 #5_1 12	85	00:00:45.760000	No Label	690	2213.44
120106 ASER GCaMP 50mM 50-25 #5_1 12	86	00:00:46.294000	No Label	690	2219.68
120106 ASER GCaMP 50mM 50-25 #5_1 12	87	00:00:46.833000	No Label	690	2212.66
120106 ASER GCaMP 50mM 50-25 #5_1 12	88	00:00:47.380000	No Label	690	2222.4
120106 ASER GCaMP 50mM 50-25 #5_1 12	89	00:00:47.940000	No Label	690	2213.64
120106 ASER GCaMP 50mM 50-25 #5_1 12	90	00:00:48.480000	No Label	690	2219.34
120106 ASER GCaMP 50mM 50-25 #5_1 12	91	00:00:49.018000	No Label	690	2210.91
120106 ASER GCaMP 50mM 50-25 #5_1 12	92	00:00:49.570000	No Label	690	2232.99
120106 ASER GCaMP 50mM 50-25 #5_1 12	93	00:00:50.121000	No Label	690	2229.89
120106 ASER GCaMP 50mM 50-25 #5_1 12	94	00:00:50.654000	No Label	690	2216.5
120106 ASER GCaMP 50mM 50-25 #5_1 12	95	00:00:51.203000	No Label	690	2219.86
120106 ASER GCaMP 50mM 50-25 #5_1 12	96	00:00:51.754000	No Label	690	2213.24
120106 ASER GCaMP 50mM 50-25 #5_1 12	97	00:00:52.293000	No Label	690	2213.07
120106 ASER GCaMP 50mM 50-25 #5_1 12	98	00:00:52.839000	No Label	690	2237.44
120106 ASER GCaMP 50mM 50-25 #5_1 12	99	00:00:53.391000	No Label	690	2217.16
120106 ASER GCaMP 50mM 50-25 #5_1 12	100	00:00:53.942000	No Label	690	2215.89
120106 ASER GCaMP 50mM 50-25 #5_1 12	101	00:00:54.518000	No Label	690	2225.2
120106 ASER GCaMP 50mM 50-25 #5_1 12	102	00:00:55.002000	No Label	690	2216.08
120106 ASER GCaMP 50mM 50-25 #5_1 12	103	00:00:55.580000	No Label	690	2225.44
120106 ASER GCaMP 50mM 50-25 #5_1 12	104	00:00:56.111000	No Label	690	2227.45
120106 ASER GCaMP 50mM 50-25 #5_1 12	105	00:00:56.666000	No Label	690	2213.87
120106 ASER GCaMP 50mM 50-25 #5_1 12	106	00:00:57.215000	No Label	690	2223.85
120106 ASER GCaMP 50mM 50-25 #5_1 12	107	00:00:57.762000	No Label	690	2225.66
120106 ASER GCaMP 50mM 50-25 #5_1 12	108	00:00:58.299000	No Label	690	2228.72
120106 ASER GCaMP 50mM 50-25 #5_1 12	109	00:00:58.855000	No Label	690	2240.74
120106 ASER GCaMP 50mM 50-25 #5_1 12	110	00:00:59.403000	No Label	690	2215.56
120106 ASER GCaMP 50mM 50-25 #5_1 12	111	00:00:59.943000	No Label	690	2217.05
120106 ASER GCaMP 50mM 50-25 #5_1 12	112	00:01:00.484000	No Label	690	2217.88
120106 ASER GCaMP 50mM 50-25 #5_1 12	113	00:01:01.043000	No Label	690	2237.06
120106 ASER GCaMP 50mM 50-25 #5_1 12	114	00:01:01.544000	No Label	690	2225.37
120106 ASER GCaMP 50mM 50-25 #5_1 12	115	00:01:02.130000	No Label	690	2232.52
120106 ASER GCaMP 50mM 50-25 #5_1 12	116	00:01:02.672000	No Label	690	2231.24
120106 ASER GCaMP 50mM 50-25 #5_1 12	117	00:01:03.219000	No Label	690	2229.34
120106 ASER GCaMP 50mM 50-25 #5_1 12	118	00:01:03.767000	No Label	690	2234.79
120106 ASER GCaMP 50mM 50-25 #5_1 12	119	00:01:04.301000	No Label	690	2215.18
120106 ASER GCaMP 50mM 50-25 #5_1 12	120	00:01:04.852000	No Label	690	2235.31
120106 ASER GCaMP 50mM 50-25 #5_1 12	121	00:01:05.406000	No Label	690	2225.82
120106 ASER GCaMP 50mM 50-25 #5_1 12	122	00:01:05.947000	No Label	690	2223.49
120106 ASER GCaMP 50mM 50-25 #5_1 12	123	00:01:06.492000	No Label	690	2205.43
120106 ASER GCaMP 50mM 50-25 #5_1 12	124	00:01:07.052000	No Label	690	2226.85
120106 ASER GCaMP 50mM 50-25 #5_1 12	125	00:01:07.593000	No Label	690	2218.47
120106 ASER GCaMP 50mM 50-25 #5_1 12	126	00:01:08.139000	No Label	690	2237.15
120106 ASER GCaMP 50mM 50-25 #5_1 12	127	00:01:08.674000	No Label	690	2220.2
120106 ASER GCaMP 50mM 50-25 #5_1 12	128	00:01:09.221000	No Label	690	2203.74
120106 ASER GCaMP 50mM 50-25 #5_1 12	129	00:01:09.767000	No Label	690	2235.48
120106 ASER GCaMP 50mM 50-25 #5_1 12	130	00:01:10.328000	No Label	690	2228.86
120106 ASER GCaMP 50mM 50-25 #5_1 12	131	00:01:10.855000	No Label	690	2232.43
120106 ASER GCaMP 50mM 50-25 #5_1 12	132	00:01:11.408000	No Label	690	2231.84
120106 ASER GCaMP 50mM 50-25 #5_1 12	133	00:01:11.956000	No Label	690	2221.39
120106 ASER GCaMP 50mM 50-25 #5_1 12	134	00:01:12.500000	No Label	690	2235.77
120106 ASER GCaMP 50mM 50-25 #5_1 12	135	00:01:13.046000	No Label	690	2244.26
120106 ASER GCaMP 50mM 50-25 #5_1 12	136	00:01:13.600000	No Label	690	2222.44
120106 ASER GCaMP 50mM 50-25 #5_1 12	137	00:01:14.141000	No Label	690	2240.07
120106 ASER GCaMP 50mM 50-25 #5_1 12	138	00:01:14.681000	No Label	690	2218.61
120106 ASER GCaMP 50mM 50-25 #5_1 12	139	00:01:15.245000	No Label	690	2232.55
120106 ASER GCaMP 50mM 50-25 #5_1 12	140	00:01:15.774000	No Label	690	2221.76
120106 ASER GCaMP 50mM 50-25 #5_1 12	141	00:01:16.321000	No Label	690	2219.58
120106 ASER GCaMP 50mM 50-25 #5_1 12	142	00:01:16.865000	No Label	690	2227.02
120106 ASER GCaMP 50mM 50-25 #5_1 12	143	00:01:17.410000	No Label	690	2232.1
120106 ASER GCaMP 50mM 50-25 #5_1 12	144	00:01:17.957000	No Label	690	2239.43
120106 ASER GCaMP 50mM 50-25 #5_1 12	145	00:01:18.514000	No Label	690	2244.32
120106 ASER GCaMP 50mM 50-25 #5_1 12	146	00:01:19.050000	No Label	690	2225.19
120106 ASER GCaMP 50mM 50-25 #5_1 12	147	00:01:19.604000	No Label	690	2243.43
120106 ASER GCaMP 50mM 50-25 #5_1 12	148	00:01:20.145000	No Label	690	2220.51
120106 ASER GCaMP 50mM 50-25 #5_1 12	149	00:01:20.686000	No Label	690	2227.19
120106 ASER GCaMP 50mM 50-25 #5_1 12	150	00:01:21.236000	No Label	690	2226.57
120106 ASER GCaMP 50mM 50-25 #5_1 12	151	00:01:21.792000	No Label	690	2219.3
120106 ASER GCaMP 50mM 50-25 #5_1 12	152	00:01:22.319000	No Label	690	2234.08
120106 ASER GCaMP 50mM 50-25 #5_1 12	153	00:01:22.875000	No Label	690	2213.77
120106 ASER GCaMP 50mM 50-25 #5_1 12	154	00:01:23.421000	No Label	690	2234.87
120106 ASER GCaMP 50mM 50-25 #5_1 12	155	00:01:23.966000	No Label	690	2239.89
120106 ASER GCaMP 50mM 50-25 #5_1 12	156	00:01:24.517000	No Label	690	2244.51
120106 ASER GCaMP 50mM 50-25 #5_1 12	157	00:01:25.056000	No Label	690	2242.81
120106 ASER GCaMP 50mM 50-25 #5_1 12	158	00:01:25.608000	No Label	690	2224.31
120106 ASER GCaMP 50mM 50-25 #5_1 12	159	00:01:26.153000	No Label	690	2241.63
120106 ASER GCaMP 50mM 50-25 #5_1 12	160	00:01:26.701000	No Label	690	2234.23
120106 ASER GCaMP 50mM 50-25 #5_1 12	161	00:01:27.237000	No Label	690	2220.34
120106 ASER GCaMP 50mM 50-25 #5_1 12	162	00:01:27.787000	No Label	690	2219.27
120106 ASER GCaMP 50mM 50-25 #5_1 12	163	00:01:28.333000	No Label	690	2232.31
120106 ASER GCaMP 50mM 50-25 #5_1 12	164	00:01:28.879000	No Label	690	2220.04
120106 ASER GCaMP 50mM 50-25 #5_1 12	165	00:01:29.415000	No Label	690	2225.43
120106 ASER GCaMP 50mM 50-25 #5_1 12	166	00:01:29.978000	No Label	690	2236.67
120106 ASER GCaMP 50mM 50-25 #5_1 12	167	00:01:30.531000	No Label	690	2213.22
120106 ASER GCaMP 50mM 50-25 #5_1 12	168	00:01:31.063000	No Label	690	2221.46
120106 ASER GCaMP 50mM 50-25 #5_1 12	169	00:01:31.616000	No Label	690	2221.63
120106 ASER GCaMP 50mM 50-25 #5_1 12	170	00:01:32.158000	No Label	690	2232.97
120106 ASER GCaMP 50mM 50-25 #5_1 12	171	00:01:32.707000	No Label	690	2226.05
120106 ASER GCaMP 50mM 50-25 #5_1 12	172	00:01:33.342000	No Label	690	2246.47
120106 ASER GCaMP 50mM 50-25 #5_1 12	173	00:01:33.904000	No Label	690	2230.07
120106 ASER GCaMP 50mM 50-25 #5_1 12	174	00:01:34.450000	No Label	690	2224.89
120106 ASER GCaMP 50mM 50-25 #5_1 12	175	00:01:35.003000	No Label	690	2220.51
120106 ASER GCaMP 50mM 50-25 #5_1 12	176	00:01:35.547000	No Label	690	2244.65
120106 ASER GCaMP 50mM 50-25 #5_1 12	177	00:01:36.090000	No Label	690	2219.59
120106 ASER GCaMP 50mM 50-25 #5_1 12	178	00:01:36.644000	No Label	690	2231.62
120106 ASER GCaMP 50mM 50-25 #5_1 12	179	00:01:37.191000	No Label	690	2226.96
120106 ASER GCaMP 50mM 50-25 #5_1 12	180	00:01:37.740000	No Label	690	2227.35
120106 ASER GCaMP 50mM 50-25 #5_1 12	181	00:01:38.278000	No Label	690	2226.32
120106 ASER GCaMP 50mM 50-25 #5_1 12	182	00:01:38.822000	No Label	690	2243.9
120106 ASER GCaMP 50mM 50-25 #5_1 12	183	00:01:39.372000	No Label	690	2231.53
120106 ASER GCaMP 50mM 50-25 #5_1 12	184	00:01:39.904000	No Label	690	2223.2
120106 ASER GCaMP 50mM 50-25 #5_1 12	185	00:01:40.452000	No Label	690	2231.67
120106 ASER GCaMP 50mM 50-25 #5_1 12	186	00:01:40.995000	No Label	690	2239.48
120106 ASER GCaMP 50mM 50-25 #5_1 12	187	00:01:41.560000	No Label	690	2229.93
120106 ASER GCaMP 50mM 50-25 #5_1 12	188	00:01:42.097000	No Label	690	2222.85
120106 ASER GCaMP 50mM 50-25 #5_1 12	189	00:01:42.647000	No Label	690	2225.63
120106 ASER GCaMP 50mM 50-25 #5_1 12	190	00:01:43.184000	No Label	690	2228.62
120106 ASER GCaMP 50mM 50-25 #5_1 12	191	00:01:43.740000	No Label	690	2236.13
120106 ASER GCaMP 50mM 50-25 #5_1 12	192	00:01:44.280000	No Label	690	2234.02
120106 ASER GCaMP 50mM 50-25 #5_1 12	193	00:01:44.831000	No Label	690	2233.28
120106 ASER GCaMP 50mM 50-25 #5_1 12	194	00:01:45.377000	No Label	690	2213.48
120106 ASER GCaMP 50mM 50-25 #5_1 12	195	00:01:45.913000	No Label	690	2220.06
120106 ASER GCaMP 50mM 50-25 #5_1 12	196	00:01:46.476000	No Label	690	2220.49
120106 ASER GCaMP 50mM 50-25 #5_1 12	197	00:01:47.009000	No Label	690	2223.23
120106 ASER GCaMP 50mM 50-25 #5_1 12	198	00:01:47.556000	No Label	690	2221.2
120106 ASER GCaMP 50mM 50-25 #5_1 12	199	00:01:48.101000	No Label	690	2225.66
120106 ASER GCaMP 50mM 50-25 #5_1 12	200	00:01:48.649000	No Label	690	2214.38
120106 ASER GCaMP 50mM 50-25 #5_1 12	201	00:01:49.225000	No Label	690	2218.43
120106 ASER GCaMP 50mM 50-25 #5_1 12	202	00:01:49.717000	No Label	690	2215.46
120106 ASER GCaMP 50mM 50-25 #5_1 12	203	00:01:50.296000	No Label	690	2214.85
120106 ASER GCaMP 50mM 50-25 #5_1 12	204	00:01:50.843000	No Label	690	2225.45
120106 ASER GCaMP 50mM 50-25 #5_1 12	205	00:01:51.376000	No Label	690	2230.49
120106 ASER GCaMP 50mM 50-25 #5_1 12	206	00:01:51.932000	No Label	690	2224.13
120106 ASER GCaMP 50mM 50-25 #5_1 12	207	00:01:52.477000	No Label	690	2218.13
120106 ASER GCaMP 50mM 50-25 #5_1 12	208	00:01:53.014000	No Label	690	2216.43
120106 ASER GCaMP 50mM 50-25 #5_1 12	209	00:01:53.566000	No Label	690	2228.72
120106 ASER GCaMP 50mM 50-25 #5_1 12	210	00:01:54.118000	No Label	690	2200.78
120106 ASER GCaMP 50mM 50-25 #5_1 12	211	00:01:54.650000	No Label	690	2199.29
120106 ASER GCaMP 50mM 50-25 #5_1 12	212	00:01:55.214000	No Label	690	2204.34
120106 ASER GCaMP 50mM 50-25 #5_1 12	213	00:01:55.757000	No Label	690	2217.57
120106 ASER GCaMP 50mM 50-25 #5_1 12	214	00:01:56.290000	No Label	690	2221.65
120106 ASER GCaMP 50mM 50-25 #5_1 12	215	00:01:56.849000	No Label	690	2207.5
120106 ASER GCaMP 50mM 50-25 #5_1 12	216	00:01:57.382000	No Label	690	2226.74
120106 ASER GCaMP 50mM 50-25 #5_1 12	217	00:01:57.938000	No Label	690	2224.68
120106 ASER GCaMP 50mM 50-25 #5_1 12	218	00:01:58.473000	No Label	690	2217.37
120106 ASER GCaMP 50mM 50-25 #5_1 12	219	00:01:59.026000	No Label	690	2223.22
120106 ASER GCaMP 50mM 50-25 #5_1 12	220	00:01:59.559000	No Label	690	2218.73
120106 ASER GCaMP 50mM 50-25 #5_1 12	221	00:02:00.114000	No Label	690	2215.79
120106 ASER GCaMP 50mM 50-25 #5_1 12	222	00:02:00.662000	No Label	690	2235.65
120106 ASER GCaMP 50mM 50-25 #5_1 12	223	00:02:01.209000	No Label	690	2235.5
120106 ASER GCaMP 50mM 50-25 #5_1 12	224	00:02:01.755000	No Label	690	2202.67
120106 ASER GCaMP 50mM 50-25 #5_1 12	225	00:02:02.295000	No Label	690	2202.61
120106 ASER GCaMP 50mM 50-25 #5_1 12	226	00:02:02.842000	No Label	690	2205.13
120106 ASER GCaMP 50mM 50-25 #5_1 12	227	00:02:03.387000	No Label	690	2224.5
120106 ASER GCaMP 50mM 50-25 #5_1 12	228	00:02:03.931000	No Label	690	2204.86
120106 ASER GCaMP 50mM 50-25 #5_1 12	229	00:02:04.491000	No Label	690	2196.94
120106 ASER GCaMP 50mM 50-25 #5_1 12	230	00:02:05.027000	No Label	690	2217.68
120106 ASER GCaMP 50mM 50-25 #5_1 12	231	00:02:05.578000	No Label	690	2209.33
120106 ASER GCaMP 50mM 50-25 #5_1 12	232	00:02:06.116000	No Label	690	2214.92
120106 ASER GCaMP 50mM 50-25 #5_1 12	233	00:02:06.670000	No Label	690	2230.36
120106 ASER GCaMP 50mM 50-25 #5_1 12	234	00:02:07.219000	No Label	690	2229.49
120106 ASER GCaMP 50mM 50-25 #5_1 12	235	00:02:07.766000	No Label	690	2232.73
120106 ASER GCaMP 50mM 50-25 #5_1 12	236	00:02:08.306000	No Label	690	2233.62
120106 ASER GCaMP 50mM 50-25 #5_1 12	237	00:02:08.843000	No Label	690	2226.83
120106 ASER GCaMP 50mM 50-25 #5_1 12	238	00:02:09.399000	No Label	690	2231.68
120106 ASER GCaMP 50mM 50-25 #5_1 12	239	00:02:09.932000	No Label	690	2236.13
120106 ASER GCaMP 50mM 50-25 #5_1 12	240	00:02:10.490000	No Label	690	2230.49
120106 ASER GCaMP 50mM 50-25 #5_1 12	241	00:02:11.043000	No Label	690	2183.65
