# Supplementary material for: Molecular encoding and synaptic decoding of context during salt chemotaxis in C. elegans
Source: Nat Commun. 2022 May 27;13:2928. doi: 10.1038/s41467-022-30279-7 (PMC9142520; doi:10.1038/s41467-022-30279-7)
Supplement: Supplementary file 7 — Source Data [file 41467_2022_30279_MOESM7_ESM.zip › Source Data/Imaging/Fig.1/GCaMP2_nj3/120106 ASER GCaMP 50mM 50-25 #6_1 12.xlsx]

## Sheet: Sheet1
Image Name	Image Plane	Avgerage Intensity
120106 ASER GCaMP 50mM 50-25 #6_1 12	1	2611.94	478.116	0.940839
120106 ASER GCaMP 50mM 50-25 #6_1 12	2	2604.99	491.464	0.967105
120106 ASER GCaMP 50mM 50-25 #6_1 12	3	2612.32	501.533	0.98692
120106 ASER GCaMP 50mM 50-25 #6_1 12	4	2618.87	491.556	0.967288
120106 ASER GCaMP 50mM 50-25 #6_1 12	5	2616.73	489.766	0.963764
120106 ASER GCaMP 50mM 50-25 #6_1 12	6	2628.15	501.315	0.98649
120106 ASER GCaMP 50mM 50-25 #6_1 12	7	2616.57	492.737	0.96961
120106 ASER GCaMP 50mM 50-25 #6_1 12	8	2623.05	503.851	0.991481
120106 ASER GCaMP 50mM 50-25 #6_1 12	9	2632.96	507.717	0.999089	508.18
120106 ASER GCaMP 50mM 50-25 #6_1 12	10	2645.03	519.682	1.02263
120106 ASER GCaMP 50mM 50-25 #6_1 12	11	2643.58	506.051	0.99581
120106 ASER GCaMP 50mM 50-25 #6_1 12	12	2631.11	504.187	0.992143
120106 ASER GCaMP 50mM 50-25 #6_1 12	13	2627.91	507.817	0.999285
120106 ASER GCaMP 50mM 50-25 #6_1 12	14	2630.17	496.247	0.976518
120106 ASER GCaMP 50mM 50-25 #6_1 12	15	2622.78	496.655	0.97732
120106 ASER GCaMP 50mM 50-25 #6_1 12	16	2632.61	499.852	0.983611
120106 ASER GCaMP 50mM 50-25 #6_1 12	17	2648.86	515.965	1.01532
120106 ASER GCaMP 50mM 50-25 #6_1 12	18	2658.42	536.242	1.05522
120106 ASER GCaMP 50mM 50-25 #6_1 12	19	2646.47	520.1	1.02346
120106 ASER GCaMP 50mM 50-25 #6_1 12	20	2636.63	499.222	0.982372
120106 ASER GCaMP 50mM 50-25 #6_1 12	21	2641.68	508.252	1.00014
120106 ASER GCaMP 50mM 50-25 #6_1 12	22	2649.63	516.067	1.01552
120106 ASER GCaMP 50mM 50-25 #6_1 12	23	2631.23	510.011	1.0036
120106 ASER GCaMP 50mM 50-25 #6_1 12	24	2631.59	518.153	1.01962
120106 ASER GCaMP 50mM 50-25 #6_1 12	25	2627.96	494.109	0.97231
120106 ASER GCaMP 50mM 50-25 #6_1 12	26	2615.37	486.674	0.957681
120106 ASER GCaMP 50mM 50-25 #6_1 12	27	2639.51	512.873	1.00923
120106 ASER GCaMP 50mM 50-25 #6_1 12	28	2636.02	507.729	0.999113
120106 ASER GCaMP 50mM 50-25 #6_1 12	29	2618.83	499.19	0.982309
120106 ASER GCaMP 50mM 50-25 #6_1 12	30	2619.89	495.871	0.975777
120106 ASER GCaMP 50mM 50-25 #6_1 12	31	2617.72	491.568	0.96731
120106 ASER GCaMP 50mM 50-25 #6_1 12	32	2617.78	491.706	0.967582
120106 ASER GCaMP 50mM 50-25 #6_1 12	33	2602.39	469.046	0.922991
120106 ASER GCaMP 50mM 50-25 #6_1 12	34	2614.42	477.221	0.939079
120106 ASER GCaMP 50mM 50-25 #6_1 12	35	2598.05	466.352	0.91769
120106 ASER GCaMP 50mM 50-25 #6_1 12	36	2579.97	433.741	0.853518
120106 ASER GCaMP 50mM 50-25 #6_1 12	37	2659.2	501.302	0.986465
120106 ASER GCaMP 50mM 50-25 #6_1 12	38	2674.82	512.899	1.00929
120106 ASER GCaMP 50mM 50-25 #6_1 12	39	2665.08	504.289	0.992343
120106 ASER GCaMP 50mM 50-25 #6_1 12	40	2666.01	502.887	0.989584
120106 ASER GCaMP 50mM 50-25 #6_1 12	41	2675.29	532.008	1.04689
120106 ASER GCaMP 50mM 50-25 #6_1 12	42	2679.64	515.906	1.0152
120106 ASER GCaMP 50mM 50-25 #6_1 12	43	2681.11	521.244	1.02571
120106 ASER GCaMP 50mM 50-25 #6_1 12	44	2683.16	525.705	1.03449
120106 ASER GCaMP 50mM 50-25 #6_1 12	45	2680.2	528.489	1.03996
120106 ASER GCaMP 50mM 50-25 #6_1 12	46	2689.09	536.338	1.05541
120106 ASER GCaMP 50mM 50-25 #6_1 12	47	2682.97	518.207	1.01973
120106 ASER GCaMP 50mM 50-25 #6_1 12	48	2679.73	519.352	1.02198
120106 ASER GCaMP 50mM 50-25 #6_1 12	49	2691.85	535.106	1.05298
120106 ASER GCaMP 50mM 50-25 #6_1 12	50	2689.79	540.135	1.06288
120106 ASER GCaMP 50mM 50-25 #6_1 12	51	2691.75	527.633	1.03828
120106 ASER GCaMP 50mM 50-25 #6_1 12	52	2681.12	523.544	1.03023
120106 ASER GCaMP 50mM 50-25 #6_1 12	53	2687.93	542.258	1.06706
120106 ASER GCaMP 50mM 50-25 #6_1 12	54	2737.32	579.554	1.14045
120106 ASER GCaMP 50mM 50-25 #6_1 12	55	2790.59	630.537	1.24077
120106 ASER GCaMP 50mM 50-25 #6_1 12	56	2774.6	609.821	1.20001
120106 ASER GCaMP 50mM 50-25 #6_1 12	57	2744.52	582.391	1.14603
120106 ASER GCaMP 50mM 50-25 #6_1 12	58	2761.35	608.492	1.19739
120106 ASER GCaMP 50mM 50-25 #6_1 12	59	2822.52	667.022	1.31257
120106 ASER GCaMP 50mM 50-25 #6_1 12	60	2856.14	692.02	1.36176
120106 ASER GCaMP 50mM 50-25 #6_1 12	61	2830.3	669.306	1.31707
120106 ASER GCaMP 50mM 50-25 #6_1 12	62	2843.85	686.483	1.35087
120106 ASER GCaMP 50mM 50-25 #6_1 12	63	2820.36	668.389	1.31526
120106 ASER GCaMP 50mM 50-25 #6_1 12	64	2828.45	655.128	1.28917
120106 ASER GCaMP 50mM 50-25 #6_1 12	65	2788.04	619.944	1.21993
120106 ASER GCaMP 50mM 50-25 #6_1 12	66	2739.38	572.173	1.12592
120106 ASER GCaMP 50mM 50-25 #6_1 12	67	2729.54	558.843	1.09969
120106 ASER GCaMP 50mM 50-25 #6_1 12	68	2701.25	529.343	1.04164
120106 ASER GCaMP 50mM 50-25 #6_1 12	69	2691.48	514.239	1.01192
120106 ASER GCaMP 50mM 50-25 #6_1 12	70	2734.94	558.354	1.09873
120106 ASER GCaMP 50mM 50-25 #6_1 12	71	2802.95	632.114	1.24388
120106 ASER GCaMP 50mM 50-25 #6_1 12	72	2856.25	670.449	1.31931
120106 ASER GCaMP 50mM 50-25 #6_1 12	73	2870.94	680.216	1.33853
120106 ASER GCaMP 50mM 50-25 #6_1 12	74	2829.39	643.71	1.2667
120106 ASER GCaMP 50mM 50-25 #6_1 12	75	2785.72	603.017	1.18662
120106 ASER GCaMP 50mM 50-25 #6_1 12	76	2759.66	562.11	1.10612
120106 ASER GCaMP 50mM 50-25 #6_1 12	77	2716.25	515.625	1.01465
120106 ASER GCaMP 50mM 50-25 #6_1 12	78	2747.39	548.08	1.07851
120106 ASER GCaMP 50mM 50-25 #6_1 12	79	2746.04	550.886	1.08404
120106 ASER GCaMP 50mM 50-25 #6_1 12	80	2712.12	526.341	1.03574
120106 ASER GCaMP 50mM 50-25 #6_1 12	81	2689.37	496.312	0.976645
120106 ASER GCaMP 50mM 50-25 #6_1 12	82	2665.9	487.424	0.959156
120106 ASER GCaMP 50mM 50-25 #6_1 12	83	2678.15	497.257	0.978504
120106 ASER GCaMP 50mM 50-25 #6_1 12	84	2698.13	519.837	1.02294
120106 ASER GCaMP 50mM 50-25 #6_1 12	85	2710.57	547.672	1.07771
120106 ASER GCaMP 50mM 50-25 #6_1 12	86	2683.79	516.205	1.01579
120106 ASER GCaMP 50mM 50-25 #6_1 12	87	2658.28	474.22	0.933173
120106 ASER GCaMP 50mM 50-25 #6_1 12	88	2661.82	480.843	0.946205
120106 ASER GCaMP 50mM 50-25 #6_1 12	89	2657.28	484.054	0.952524
120106 ASER GCaMP 50mM 50-25 #6_1 12	90	2638.57	481.91	0.948306
120106 ASER GCaMP 50mM 50-25 #6_1 12	91	2641.71	486.451	0.95724
120106 ASER GCaMP 50mM 50-25 #6_1 12	92	2623.83	465.636	0.916282
120106 ASER GCaMP 50mM 50-25 #6_1 12	93	2622.43	448.245	0.882058
120106 ASER GCaMP 50mM 50-25 #6_1 12	94	2621.91	455.8	0.896927
120106 ASER GCaMP 50mM 50-25 #6_1 12	95	2614.95	452.043	0.889533
120106 ASER GCaMP 50mM 50-25 #6_1 12	96	2631.17	461.029	0.907215
120106 ASER GCaMP 50mM 50-25 #6_1 12	97	2641.18	455.265	0.895873
120106 ASER GCaMP 50mM 50-25 #6_1 12	98	2620.78	437.933	0.861768
120106 ASER GCaMP 50mM 50-25 #6_1 12	99	2614.81	443.918	0.873545
120106 ASER GCaMP 50mM 50-25 #6_1 12	100	2613.46	447.211	0.880024
120106 ASER GCaMP 50mM 50-25 #6_1 12	101	2641.67	485.584	0.955536
120106 ASER GCaMP 50mM 50-25 #6_1 12	102	3263.84	1104.82	2.17406
120106 ASER GCaMP 50mM 50-25 #6_1 12	103	3609.67	1448.4	2.85016
120106 ASER GCaMP 50mM 50-25 #6_1 12	104	3645.65	1500.26	2.95222
120106 ASER GCaMP 50mM 50-25 #6_1 12	105	3658.03	1495.08	2.94203
120106 ASER GCaMP 50mM 50-25 #6_1 12	106	3656.59	1516.79	2.98475
120106 ASER GCaMP 50mM 50-25 #6_1 12	107	3635.71	1508.98	2.96938
120106 ASER GCaMP 50mM 50-25 #6_1 12	108	3631.9	1495.06	2.94198
120106 ASER GCaMP 50mM 50-25 #6_1 12	109	3617.4	1469.73	2.89215
120106 ASER GCaMP 50mM 50-25 #6_1 12	110	3591.73	1454.82	2.86281
120106 ASER GCaMP 50mM 50-25 #6_1 12	111	3566.45	1398.1	2.7512
120106 ASER GCaMP 50mM 50-25 #6_1 12	112	3596.25	1444.28	2.84206
120106 ASER GCaMP 50mM 50-25 #6_1 12	113	3591.16	1449.86	2.85305
120106 ASER GCaMP 50mM 50-25 #6_1 12	114	3546.2	1410.43	2.77545
120106 ASER GCaMP 50mM 50-25 #6_1 12	115	3543.13	1408.99	2.77263
120106 ASER GCaMP 50mM 50-25 #6_1 12	116	3523.36	1396.08	2.74722
120106 ASER GCaMP 50mM 50-25 #6_1 12	117	3513.88	1371.9	2.69964
120106 ASER GCaMP 50mM 50-25 #6_1 12	118	3511.31	1381.66	2.71883
120106 ASER GCaMP 50mM 50-25 #6_1 12	119	3525.43	1392.22	2.73963
120106 ASER GCaMP 50mM 50-25 #6_1 12	120	3485.33	1335.03	2.62708
120106 ASER GCaMP 50mM 50-25 #6_1 12	121	3459.74	1314	2.5857
120106 ASER GCaMP 50mM 50-25 #6_1 12	122	3417.98	1254.22	2.46805
120106 ASER GCaMP 50mM 50-25 #6_1 12	123	3403.85	1255.7	2.47097
120106 ASER GCaMP 50mM 50-25 #6_1 12	124	3400.79	1252.98	2.46562
120106 ASER GCaMP 50mM 50-25 #6_1 12	125	3403.95	1254.31	2.46824
120106 ASER GCaMP 50mM 50-25 #6_1 12	126	3391.62	1265.62	2.4905
120106 ASER GCaMP 50mM 50-25 #6_1 12	127	3373.41	1235.82	2.43185
120106 ASER GCaMP 50mM 50-25 #6_1 12	128	3360.64	1231.16	2.42269
120106 ASER GCaMP 50mM 50-25 #6_1 12	129	3343.35	1206.16	2.37348
120106 ASER GCaMP 50mM 50-25 #6_1 12	130	3352.01	1226.13	2.41278
120106 ASER GCaMP 50mM 50-25 #6_1 12	131	3344.64	1207.34	2.37581
120106 ASER GCaMP 50mM 50-25 #6_1 12	132	3341.75	1218.16	2.39711
120106 ASER GCaMP 50mM 50-25 #6_1 12	133	3317.33	1187.2	2.33618
120106 ASER GCaMP 50mM 50-25 #6_1 12	134	3275.85	1158.51	2.27972
120106 ASER GCaMP 50mM 50-25 #6_1 12	135	3232.53	1117.14	2.19832
120106 ASER GCaMP 50mM 50-25 #6_1 12	136	3199.97	1081.13	2.12745
120106 ASER GCaMP 50mM 50-25 #6_1 12	137	3226.94	1103.97	2.1724
120106 ASER GCaMP 50mM 50-25 #6_1 12	138	3209.33	1086.18	2.1374
120106 ASER GCaMP 50mM 50-25 #6_1 12	139	3197.06	1081.44	2.12806
120106 ASER GCaMP 50mM 50-25 #6_1 12	140	3183.91	1079.89	2.12502
120106 ASER GCaMP 50mM 50-25 #6_1 12	141	3150.73	1027.2	2.02132
120106 ASER GCaMP 50mM 50-25 #6_1 12	142	3105.03	993.286	1.95459
120106 ASER GCaMP 50mM 50-25 #6_1 12	143	3137.77	1026.46	2.01988
120106 ASER GCaMP 50mM 50-25 #6_1 12	144	3107.52	985.653	1.93957
120106 ASER GCaMP 50mM 50-25 #6_1 12	145	3130.66	1022.39	2.01186
120106 ASER GCaMP 50mM 50-25 #6_1 12	146	3125.73	1012.63	1.99266
120106 ASER GCaMP 50mM 50-25 #6_1 12	147	3107.4	994.491	1.95697
120106 ASER GCaMP 50mM 50-25 #6_1 12	148	3067.32	951.636	1.87264
120106 ASER GCaMP 50mM 50-25 #6_1 12	149	3051.05	940.13	1.84999
120106 ASER GCaMP 50mM 50-25 #6_1 12	150	3039.41	934.022	1.83797
120106 ASER GCaMP 50mM 50-25 #6_1 12	151	3041.1	942.581	1.85482
120106 ASER GCaMP 50mM 50-25 #6_1 12	152	3033.36	929.941	1.82994
120106 ASER GCaMP 50mM 50-25 #6_1 12	153	3005.27	904.265	1.77942
120106 ASER GCaMP 50mM 50-25 #6_1 12	154	3012.57	909.989	1.79068
120106 ASER GCaMP 50mM 50-25 #6_1 12	155	2971.72	855.86	1.68417
120106 ASER GCaMP 50mM 50-25 #6_1 12	156	3031.83	926.551	1.82327
120106 ASER GCaMP 50mM 50-25 #6_1 12	157	3067.47	950.865	1.87112
120106 ASER GCaMP 50mM 50-25 #6_1 12	158	3003.43	895.63	1.76243
120106 ASER GCaMP 50mM 50-25 #6_1 12	159	2982.15	879.593	1.73087
120106 ASER GCaMP 50mM 50-25 #6_1 12	160	2995.38	876.194	1.72418
120106 ASER GCaMP 50mM 50-25 #6_1 12	161	3067.87	957.967	1.88509
120106 ASER GCaMP 50mM 50-25 #6_1 12	162	2890.68	725.975	1.42858
120106 ASER GCaMP 50mM 50-25 #6_1 12	163	3103.69	934.895	1.83969
120106 ASER GCaMP 50mM 50-25 #6_1 12	164	3125.23	964.235	1.89743
120106 ASER GCaMP 50mM 50-25 #6_1 12	165	3131.51	980.102	1.92865
120106 ASER GCaMP 50mM 50-25 #6_1 12	166	3107.94	954.238	1.87776
120106 ASER GCaMP 50mM 50-25 #6_1 12	167	3062.36	916.991	1.80446
120106 ASER GCaMP 50mM 50-25 #6_1 12	168	3034.32	891.247	1.7538
120106 ASER GCaMP 50mM 50-25 #6_1 12	169	3011.6	877.717	1.72718
120106 ASER GCaMP 50mM 50-25 #6_1 12	170	3005.39	874.156	1.72017
120106 ASER GCaMP 50mM 50-25 #6_1 12	171	3026.92	893.669	1.75857
120106 ASER GCaMP 50mM 50-25 #6_1 12	172	2999.64	861.327	1.69493
120106 ASER GCaMP 50mM 50-25 #6_1 12	173	2983.21	858.946	1.69024
120106 ASER GCaMP 50mM 50-25 #6_1 12	174	2986.54	862.669	1.69757
120106 ASER GCaMP 50mM 50-25 #6_1 12	175	3040.58	931.37	1.83276
120106 ASER GCaMP 50mM 50-25 #6_1 12	176	3069.94	946.047	1.86164
120106 ASER GCaMP 50mM 50-25 #6_1 12	177	3035.12	915.18	1.8009
120106 ASER GCaMP 50mM 50-25 #6_1 12	178	3004.54	892.256	1.75579
120106 ASER GCaMP 50mM 50-25 #6_1 12	179	3054.22	939.775	1.8493
120106 ASER GCaMP 50mM 50-25 #6_1 12	180	2993.2	865.629	1.70339
120106 ASER GCaMP 50mM 50-25 #6_1 12	181	2930.94	838.512	1.65003
120106 ASER GCaMP 50mM 50-25 #6_1 12	182	2911.64	796.483	1.56732
120106 ASER GCaMP 50mM 50-25 #6_1 12	183	2880.78	765.622	1.50659
120106 ASER GCaMP 50mM 50-25 #6_1 12	184	2831.13	721.473	1.41972
120106 ASER GCaMP 50mM 50-25 #6_1 12	185	2792.76	695.033	1.36769
120106 ASER GCaMP 50mM 50-25 #6_1 12	186	2870.88	760.953	1.49741
120106 ASER GCaMP 50mM 50-25 #6_1 12	187	2923.95	803.793	1.58171
120106 ASER GCaMP 50mM 50-25 #6_1 12	188	2929.84	827.64	1.62863
120106 ASER GCaMP 50mM 50-25 #6_1 12	189	2900.75	786.231	1.54715
120106 ASER GCaMP 50mM 50-25 #6_1 12	190	2888.94	782.548	1.5399
120106 ASER GCaMP 50mM 50-25 #6_1 12	191	2860.78	753.16	1.48207
120106 ASER GCaMP 50mM 50-25 #6_1 12	192	2846.29	743.373	1.46281
120106 ASER GCaMP 50mM 50-25 #6_1 12	193	2844.97	739.832	1.45585
120106 ASER GCaMP 50mM 50-25 #6_1 12	194	2877.98	769.297	1.51383
120106 ASER GCaMP 50mM 50-25 #6_1 12	195	2868	775.027	1.5251
120106 ASER GCaMP 50mM 50-25 #6_1 12	196	2807.71	715.67	1.4083
120106 ASER GCaMP 50mM 50-25 #6_1 12	197	2785.85	679.082	1.3363
120106 ASER GCaMP 50mM 50-25 #6_1 12	198	2761.37	655.684	1.29026
120106 ASER GCaMP 50mM 50-25 #6_1 12	199	2737.1	633.79	1.24718
120106 ASER GCaMP 50mM 50-25 #6_1 12	200	2725.1	626.767	1.23336
120106 ASER GCaMP 50mM 50-25 #6_1 12	201	2625.31	503.006	0.989819
120106 ASER GCaMP 50mM 50-25 #6_1 12	202	2706.72	550.73	1.08373
120106 ASER GCaMP 50mM 50-25 #6_1 12	203	2637.23	475.172	0.935046
120106 ASER GCaMP 50mM 50-25 #6_1 12	204	2587.36	418.68	0.82388
120106 ASER GCaMP 50mM 50-25 #6_1 12	205	2567.09	392.333	0.772034
120106 ASER GCaMP 50mM 50-25 #6_1 12	206	2562.63	400.042	0.787205
120106 ASER GCaMP 50mM 50-25 #6_1 12	207	2556.68	399.033	0.78522
120106 ASER GCaMP 50mM 50-25 #6_1 12	208	2555.98	399.02	0.785193
120106 ASER GCaMP 50mM 50-25 #6_1 12	209	2553.52	387.419	0.762365
120106 ASER GCaMP 50mM 50-25 #6_1 12	210	2554.99	406.781	0.800466
120106 ASER GCaMP 50mM 50-25 #6_1 12	211	2568.08	397.68	0.782557
120106 ASER GCaMP 50mM 50-25 #6_1 12	212	2568.43	410.954	0.808678
120106 ASER GCaMP 50mM 50-25 #6_1 12	213	2576.91	426.872	0.840001
120106 ASER GCaMP 50mM 50-25 #6_1 12	214	2576.58	424.152	0.834649
120106 ASER GCaMP 50mM 50-25 #6_1 12	215	2578.05	422.363	0.831129
120106 ASER GCaMP 50mM 50-25 #6_1 12	216	2579.3	409.095	0.80502
120106 ASER GCaMP 50mM 50-25 #6_1 12	217	2582.71	391.213	0.769831
120106 ASER GCaMP 50mM 50-25 #6_1 12	218	2592.67	414.16	0.814986
120106 ASER GCaMP 50mM 50-25 #6_1 12	219	2592.95	429.683	0.845532
120106 ASER GCaMP 50mM 50-25 #6_1 12	220	2594.01	434.431	0.854875
120106 ASER GCaMP 50mM 50-25 #6_1 12	221	2593.06	430.057	0.846268
120106 ASER GCaMP 50mM 50-25 #6_1 12	222	2603.81	464.802	0.914639
120106 ASER GCaMP 50mM 50-25 #6_1 12	223	2590.91	441.902	0.869578
120106 ASER GCaMP 50mM 50-25 #6_1 12	224	2594.24	452.887	0.891194
120106 ASER GCaMP 50mM 50-25 #6_1 12	225	2596.41	449.906	0.885328
120106 ASER GCaMP 50mM 50-25 #6_1 12	226	2594.72	467.293	0.919542
120106 ASER GCaMP 50mM 50-25 #6_1 12	227	2588.5	460.97	0.9071
120106 ASER GCaMP 50mM 50-25 #6_1 12	228	2605.04	475.11	0.934924
120106 ASER GCaMP 50mM 50-25 #6_1 12	229	2598.66	481.299	0.947103
120106 ASER GCaMP 50mM 50-25 #6_1 12	230	2594.83	476.486	0.937631
120106 ASER GCaMP 50mM 50-25 #6_1 12	231	2591.41	471.345	0.927515
120106 ASER GCaMP 50mM 50-25 #6_1 12	232	2592.8	478.234	0.941072
120106 ASER GCaMP 50mM 50-25 #6_1 12	233	2588.63	490.274	0.964764
120106 ASER GCaMP 50mM 50-25 #6_1 12	234	2596.77	482.363	0.949197
120106 ASER GCaMP 50mM 50-25 #6_1 12	235	2592.39	490.753	0.965707
120106 ASER GCaMP 50mM 50-25 #6_1 12	236	2600.03	491.18	0.966546
120106 ASER GCaMP 50mM 50-25 #6_1 12	237	2605.43	500.173	0.984244
120106 ASER GCaMP 50mM 50-25 #6_1 12	238	2603.23	493.965	0.972027
120106 ASER GCaMP 50mM 50-25 #6_1 12	239	2596.76	496.979	0.977959
120106 ASER GCaMP 50mM 50-25 #6_1 12	240	2595.88	486.921	0.958166
120106 ASER GCaMP 50mM 50-25 #6_1 12	241	2603.25	493.645	0.971398
Image Name	Image Plane	Elapsed Time	Stage Label	Area	Average Intensity
120106 ASER GCaMP 50mM 50-25 #6_1 12	1	00:00:00	No Label	748	2133.82
120106 ASER GCaMP 50mM 50-25 #6_1 12	2	00:00:00.464000	No Label	748	2113.53
120106 ASER GCaMP 50mM 50-25 #6_1 12	3	00:00:01.046000	No Label	748	2110.79
120106 ASER GCaMP 50mM 50-25 #6_1 12	4	00:00:01.598000	No Label	748	2127.31
120106 ASER GCaMP 50mM 50-25 #6_1 12	5	00:00:02.142000	No Label	748	2126.97
120106 ASER GCaMP 50mM 50-25 #6_1 12	6	00:00:02.683000	No Label	748	2126.83
120106 ASER GCaMP 50mM 50-25 #6_1 12	7	00:00:03.229000	No Label	748	2123.84
120106 ASER GCaMP 50mM 50-25 #6_1 12	8	00:00:03.772000	No Label	748	2119.2
120106 ASER GCaMP 50mM 50-25 #6_1 12	9	00:00:04.315000	No Label	748	2125.24
120106 ASER GCaMP 50mM 50-25 #6_1 12	10	00:00:04.856000	No Label	748	2125.35
120106 ASER GCaMP 50mM 50-25 #6_1 12	11	00:00:05.422000	No Label	748	2137.53
120106 ASER GCaMP 50mM 50-25 #6_1 12	12	00:00:05.958000	No Label	748	2126.92
120106 ASER GCaMP 50mM 50-25 #6_1 12	13	00:00:06.508000	No Label	748	2120.09
120106 ASER GCaMP 50mM 50-25 #6_1 12	14	00:00:07.047000	No Label	748	2133.92
120106 ASER GCaMP 50mM 50-25 #6_1 12	15	00:00:07.598000	No Label	748	2126.13
120106 ASER GCaMP 50mM 50-25 #6_1 12	16	00:00:08.132000	No Label	748	2132.75
120106 ASER GCaMP 50mM 50-25 #6_1 12	17	00:00:08.689000	No Label	748	2132.89
120106 ASER GCaMP 50mM 50-25 #6_1 12	18	00:00:09.235000	No Label	748	2122.18
120106 ASER GCaMP 50mM 50-25 #6_1 12	19	00:00:09.782000	No Label	748	2126.37
120106 ASER GCaMP 50mM 50-25 #6_1 12	20	00:00:10.331000	No Label	748	2137.41
120106 ASER GCaMP 50mM 50-25 #6_1 12	21	00:00:10.864000	No Label	748	2133.43
120106 ASER GCaMP 50mM 50-25 #6_1 12	22	00:00:11.407000	No Label	748	2133.57
120106 ASER GCaMP 50mM 50-25 #6_1 12	23	00:00:11.967000	No Label	748	2121.22
120106 ASER GCaMP 50mM 50-25 #6_1 12	24	00:00:12.507000	No Label	748	2113.44
120106 ASER GCaMP 50mM 50-25 #6_1 12	25	00:00:13.056000	No Label	748	2133.85
120106 ASER GCaMP 50mM 50-25 #6_1 12	26	00:00:13.608000	No Label	748	2128.7
120106 ASER GCaMP 50mM 50-25 #6_1 12	27	00:00:14.148000	No Label	748	2126.64
120106 ASER GCaMP 50mM 50-25 #6_1 12	28	00:00:14.693000	No Label	748	2128.3
120106 ASER GCaMP 50mM 50-25 #6_1 12	29	00:00:15.252000	No Label	748	2119.64
120106 ASER GCaMP 50mM 50-25 #6_1 12	30	00:00:15.797000	No Label	748	2124.02
120106 ASER GCaMP 50mM 50-25 #6_1 12	31	00:00:16.339000	No Label	748	2126.15
120106 ASER GCaMP 50mM 50-25 #6_1 12	32	00:00:16.877000	No Label	748	2126.07
120106 ASER GCaMP 50mM 50-25 #6_1 12	33	00:00:17.419000	No Label	748	2133.34
120106 ASER GCaMP 50mM 50-25 #6_1 12	34	00:00:17.983000	No Label	748	2137.2
120106 ASER GCaMP 50mM 50-25 #6_1 12	35	00:00:18.521000	No Label	748	2131.7
120106 ASER GCaMP 50mM 50-25 #6_1 12	36	00:00:19.063000	No Label	748	2146.23
120106 ASER GCaMP 50mM 50-25 #6_1 12	37	00:00:19.604000	No Label	748	2157.9
120106 ASER GCaMP 50mM 50-25 #6_1 12	38	00:00:20.157000	No Label	748	2161.92
120106 ASER GCaMP 50mM 50-25 #6_1 12	39	00:00:20.705000	No Label	748	2160.79
120106 ASER GCaMP 50mM 50-25 #6_1 12	40	00:00:21.241000	No Label	748	2163.13
120106 ASER GCaMP 50mM 50-25 #6_1 12	41	00:00:21.795000	No Label	748	2143.28
120106 ASER GCaMP 50mM 50-25 #6_1 12	42	00:00:22.344000	No Label	748	2163.74
120106 ASER GCaMP 50mM 50-25 #6_1 12	43	00:00:22.886000	No Label	748	2159.87
120106 ASER GCaMP 50mM 50-25 #6_1 12	44	00:00:23.436000	No Label	748	2157.45
120106 ASER GCaMP 50mM 50-25 #6_1 12	45	00:00:23.978000	No Label	748	2151.71
120106 ASER GCaMP 50mM 50-25 #6_1 12	46	00:00:24.521000	No Label	748	2152.75
120106 ASER GCaMP 50mM 50-25 #6_1 12	47	00:00:25.078000	No Label	748	2164.76
120106 ASER GCaMP 50mM 50-25 #6_1 12	48	00:00:25.613000	No Label	748	2160.38
120106 ASER GCaMP 50mM 50-25 #6_1 12	49	00:00:26.154000	No Label	748	2156.75
120106 ASER GCaMP 50mM 50-25 #6_1 12	50	00:00:26.702000	No Label	748	2149.65
120106 ASER GCaMP 50mM 50-25 #6_1 12	51	00:00:27.245000	No Label	748	2164.11
120106 ASER GCaMP 50mM 50-25 #6_1 12	52	00:00:27.808000	No Label	748	2157.57
120106 ASER GCaMP 50mM 50-25 #6_1 12	53	00:00:28.352000	No Label	748	2145.68
120106 ASER GCaMP 50mM 50-25 #6_1 12	54	00:00:28.892000	No Label	748	2157.77
120106 ASER GCaMP 50mM 50-25 #6_1 12	55	00:00:29.441000	No Label	748	2160.06
120106 ASER GCaMP 50mM 50-25 #6_1 12	56	00:00:29.985000	No Label	748	2164.78
120106 ASER GCaMP 50mM 50-25 #6_1 12	57	00:00:30.526000	No Label	748	2162.13
120106 ASER GCaMP 50mM 50-25 #6_1 12	58	00:00:31.077000	No Label	748	2152.86
120106 ASER GCaMP 50mM 50-25 #6_1 12	59	00:00:31.615000	No Label	748	2155.5
120106 ASER GCaMP 50mM 50-25 #6_1 12	60	00:00:32.170000	No Label	748	2164.12
120106 ASER GCaMP 50mM 50-25 #6_1 12	61	00:00:32.722000	No Label	748	2160.99
120106 ASER GCaMP 50mM 50-25 #6_1 12	62	00:00:33.266000	No Label	748	2157.37
120106 ASER GCaMP 50mM 50-25 #6_1 12	63	00:00:33.802000	No Label	748	2151.97
120106 ASER GCaMP 50mM 50-25 #6_1 12	64	00:00:34.354000	No Label	748	2173.32
120106 ASER GCaMP 50mM 50-25 #6_1 12	65	00:00:34.906000	No Label	748	2168.1
120106 ASER GCaMP 50mM 50-25 #6_1 12	66	00:00:35.439000	No Label	748	2167.2
120106 ASER GCaMP 50mM 50-25 #6_1 12	67	00:00:35.995000	No Label	748	2170.7
120106 ASER GCaMP 50mM 50-25 #6_1 12	68	00:00:36.538000	No Label	748	2171.91
120106 ASER GCaMP 50mM 50-25 #6_1 12	69	00:00:37.082000	No Label	748	2177.24
120106 ASER GCaMP 50mM 50-25 #6_1 12	70	00:00:37.624000	No Label	748	2176.58
120106 ASER GCaMP 50mM 50-25 #6_1 12	71	00:00:38.178000	No Label	748	2170.83
120106 ASER GCaMP 50mM 50-25 #6_1 12	72	00:00:38.731000	No Label	748	2185.8
120106 ASER GCaMP 50mM 50-25 #6_1 12	73	00:00:39.270000	No Label	748	2190.73
120106 ASER GCaMP 50mM 50-25 #6_1 12	74	00:00:39.806000	No Label	748	2185.68
120106 ASER GCaMP 50mM 50-25 #6_1 12	75	00:00:40.355000	No Label	748	2182.71
120106 ASER GCaMP 50mM 50-25 #6_1 12	76	00:00:40.901000	No Label	748	2197.55
120106 ASER GCaMP 50mM 50-25 #6_1 12	77	00:00:41.444000	No Label	748	2200.62
120106 ASER GCaMP 50mM 50-25 #6_1 12	78	00:00:42.007000	No Label	748	2199.31
120106 ASER GCaMP 50mM 50-25 #6_1 12	79	00:00:42.547000	No Label	748	2195.15
120106 ASER GCaMP 50mM 50-25 #6_1 12	80	00:00:43.084000	No Label	748	2185.78
120106 ASER GCaMP 50mM 50-25 #6_1 12	81	00:00:43.633000	No Label	748	2193.05
120106 ASER GCaMP 50mM 50-25 #6_1 12	82	00:00:44.174000	No Label	748	2178.47
120106 ASER GCaMP 50mM 50-25 #6_1 12	83	00:00:44.722000	No Label	748	2180.89
120106 ASER GCaMP 50mM 50-25 #6_1 12	84	00:00:45.269000	No Label	748	2178.29
120106 ASER GCaMP 50mM 50-25 #6_1 12	85	00:00:45.818000	No Label	748	2162.9
120106 ASER GCaMP 50mM 50-25 #6_1 12	86	00:00:46.366000	No Label	748	2167.58
120106 ASER GCaMP 50mM 50-25 #6_1 12	87	00:00:46.908000	No Label	748	2184.06
120106 ASER GCaMP 50mM 50-25 #6_1 12	88	00:00:47.459000	No Label	748	2180.98
120106 ASER GCaMP 50mM 50-25 #6_1 12	89	00:00:48.013000	No Label	748	2173.22
120106 ASER GCaMP 50mM 50-25 #6_1 12	90	00:00:48.555000	No Label	748	2156.66
120106 ASER GCaMP 50mM 50-25 #6_1 12	91	00:00:49.101000	No Label	748	2155.26
120106 ASER GCaMP 50mM 50-25 #6_1 12	92	00:00:49.643000	No Label	748	2158.2
120106 ASER GCaMP 50mM 50-25 #6_1 12	93	00:00:50.180000	No Label	748	2174.19
120106 ASER GCaMP 50mM 50-25 #6_1 12	94	00:00:50.744000	No Label	748	2166.11
120106 ASER GCaMP 50mM 50-25 #6_1 12	95	00:00:51.280000	No Label	748	2162.9
120106 ASER GCaMP 50mM 50-25 #6_1 12	96	00:00:51.824000	No Label	748	2170.14
120106 ASER GCaMP 50mM 50-25 #6_1 12	97	00:00:52.364000	No Label	748	2185.92
120106 ASER GCaMP 50mM 50-25 #6_1 12	98	00:00:52.908000	No Label	748	2182.85
120106 ASER GCaMP 50mM 50-25 #6_1 12	99	00:00:53.463000	No Label	748	2170.89
120106 ASER GCaMP 50mM 50-25 #6_1 12	100	00:00:54.018000	No Label	748	2166.25
120106 ASER GCaMP 50mM 50-25 #6_1 12	101	00:00:54.587000	No Label	748	2156.08
120106 ASER GCaMP 50mM 50-25 #6_1 12	102	00:00:55.076000	No Label	748	2159.03
120106 ASER GCaMP 50mM 50-25 #6_1 12	103	00:00:55.648000	No Label	748	2161.27
120106 ASER GCaMP 50mM 50-25 #6_1 12	104	00:00:56.196000	No Label	748	2145.39
120106 ASER GCaMP 50mM 50-25 #6_1 12	105	00:00:56.745000	No Label	748	2162.95
120106 ASER GCaMP 50mM 50-25 #6_1 12	106	00:00:57.293000	No Label	748	2139.8
120106 ASER GCaMP 50mM 50-25 #6_1 12	107	00:00:57.827000	No Label	748	2126.73
120106 ASER GCaMP 50mM 50-25 #6_1 12	108	00:00:58.380000	No Label	748	2136.84
120106 ASER GCaMP 50mM 50-25 #6_1 12	109	00:00:58.917000	No Label	748	2147.66
120106 ASER GCaMP 50mM 50-25 #6_1 12	110	00:00:59.475000	No Label	748	2136.91
120106 ASER GCaMP 50mM 50-25 #6_1 12	111	00:01:00.011000	No Label	748	2168.35
120106 ASER GCaMP 50mM 50-25 #6_1 12	112	00:01:00.554000	No Label	748	2151.97
120106 ASER GCaMP 50mM 50-25 #6_1 12	113	00:01:01.112000	No Label	748	2141.29
120106 ASER GCaMP 50mM 50-25 #6_1 12	114	00:01:01.645000	No Label	748	2135.77
120106 ASER GCaMP 50mM 50-25 #6_1 12	115	00:01:02.198000	No Label	748	2134.14
120106 ASER GCaMP 50mM 50-25 #6_1 12	116	00:01:02.744000	No Label	748	2127.28
120106 ASER GCaMP 50mM 50-25 #6_1 12	117	00:01:03.290000	No Label	748	2141.98
120106 ASER GCaMP 50mM 50-25 #6_1 12	118	00:01:03.844000	No Label	748	2129.66
120106 ASER GCaMP 50mM 50-25 #6_1 12	119	00:01:04.386000	No Label	748	2133.21
120106 ASER GCaMP 50mM 50-25 #6_1 12	120	00:01:04.930000	No Label	748	2150.3
120106 ASER GCaMP 50mM 50-25 #6_1 12	121	00:01:05.474000	No Label	748	2145.74
120106 ASER GCaMP 50mM 50-25 #6_1 12	122	00:01:06.022000	No Label	748	2163.76
120106 ASER GCaMP 50mM 50-25 #6_1 12	123	00:01:06.574000	No Label	748	2148.15
120106 ASER GCaMP 50mM 50-25 #6_1 12	124	00:01:07.117000	No Label	748	2147.81
120106 ASER GCaMP 50mM 50-25 #6_1 12	125	00:01:07.655000	No Label	748	2149.64
120106 ASER GCaMP 50mM 50-25 #6_1 12	126	00:01:08.214000	No Label	748	2126
120106 ASER GCaMP 50mM 50-25 #6_1 12	127	00:01:08.758000	No Label	748	2137.59
120106 ASER GCaMP 50mM 50-25 #6_1 12	128	00:01:09.302000	No Label	748	2129.48
120106 ASER GCaMP 50mM 50-25 #6_1 12	129	00:01:09.837000	No Label	748	2137.19
120106 ASER GCaMP 50mM 50-25 #6_1 12	130	00:01:10.393000	No Label	748	2125.89
120106 ASER GCaMP 50mM 50-25 #6_1 12	131	00:01:10.935000	No Label	748	2137.31
120106 ASER GCaMP 50mM 50-25 #6_1 12	132	00:01:11.486000	No Label	748	2123.58
120106 ASER GCaMP 50mM 50-25 #6_1 12	133	00:01:12.024000	No Label	748	2130.13
120106 ASER GCaMP 50mM 50-25 #6_1 12	134	00:01:12.578000	No Label	748	2117.34
120106 ASER GCaMP 50mM 50-25 #6_1 12	135	00:01:13.127000	No Label	748	2115.38
120106 ASER GCaMP 50mM 50-25 #6_1 12	136	00:01:13.659000	No Label	748	2118.84
120106 ASER GCaMP 50mM 50-25 #6_1 12	137	00:01:14.210000	No Label	748	2122.97
120106 ASER GCaMP 50mM 50-25 #6_1 12	138	00:01:14.755000	No Label	748	2123.14
120106 ASER GCaMP 50mM 50-25 #6_1 12	139	00:01:15.317000	No Label	748	2115.62
120106 ASER GCaMP 50mM 50-25 #6_1 12	140	00:01:15.851000	No Label	748	2104.02
120106 ASER GCaMP 50mM 50-25 #6_1 12	141	00:01:16.391000	No Label	748	2123.53
120106 ASER GCaMP 50mM 50-25 #6_1 12	142	00:01:16.942000	No Label	748	2111.74
120106 ASER GCaMP 50mM 50-25 #6_1 12	143	00:01:17.502000	No Label	748	2111.31
120106 ASER GCaMP 50mM 50-25 #6_1 12	144	00:01:18.038000	No Label	748	2121.86
120106 ASER GCaMP 50mM 50-25 #6_1 12	145	00:01:18.577000	No Label	748	2108.27
120106 ASER GCaMP 50mM 50-25 #6_1 12	146	00:01:19.125000	No Label	748	2113.1
120106 ASER GCaMP 50mM 50-25 #6_1 12	147	00:01:19.666000	No Label	748	2112.91
120106 ASER GCaMP 50mM 50-25 #6_1 12	148	00:01:20.222000	No Label	748	2115.69
120106 ASER GCaMP 50mM 50-25 #6_1 12	149	00:01:20.764000	No Label	748	2110.92
120106 ASER GCaMP 50mM 50-25 #6_1 12	150	00:01:21.301000	No Label	748	2105.39
120106 ASER GCaMP 50mM 50-25 #6_1 12	151	00:01:21.863000	No Label	748	2098.52
120106 ASER GCaMP 50mM 50-25 #6_1 12	152	00:01:22.407000	No Label	748	2103.42
120106 ASER GCaMP 50mM 50-25 #6_1 12	153	00:01:22.943000	No Label	748	2101.01
120106 ASER GCaMP 50mM 50-25 #6_1 12	154	00:01:23.499000	No Label	748	2102.58
120106 ASER GCaMP 50mM 50-25 #6_1 12	155	00:01:24.040000	No Label	748	2115.86
120106 ASER GCaMP 50mM 50-25 #6_1 12	156	00:01:24.588000	No Label	748	2105.28
120106 ASER GCaMP 50mM 50-25 #6_1 12	157	00:01:25.129000	No Label	748	2116.61
120106 ASER GCaMP 50mM 50-25 #6_1 12	158	00:01:25.680000	No Label	748	2107.8
120106 ASER GCaMP 50mM 50-25 #6_1 12	159	00:01:26.219000	No Label	748	2102.56
120106 ASER GCaMP 50mM 50-25 #6_1 12	160	00:01:26.772000	No Label	748	2119.19
120106 ASER GCaMP 50mM 50-25 #6_1 12	161	00:01:27.324000	No Label	748	2109.9
120106 ASER GCaMP 50mM 50-25 #6_1 12	162	00:01:27.857000	No Label	748	2164.7
120106 ASER GCaMP 50mM 50-25 #6_1 12	163	00:01:28.405000	No Label	748	2168.79
120106 ASER GCaMP 50mM 50-25 #6_1 12	164	00:01:28.959000	No Label	748	2160.99
120106 ASER GCaMP 50mM 50-25 #6_1 12	165	00:01:29.496000	No Label	748	2151.41
120106 ASER GCaMP 50mM 50-25 #6_1 12	166	00:01:30.041000	No Label	748	2153.7
120106 ASER GCaMP 50mM 50-25 #6_1 12	167	00:01:30.602000	No Label	748	2145.37
120106 ASER GCaMP 50mM 50-25 #6_1 12	168	00:01:31.137000	No Label	748	2143.08
120106 ASER GCaMP 50mM 50-25 #6_1 12	169	00:01:31.696000	No Label	748	2133.88
120106 ASER GCaMP 50mM 50-25 #6_1 12	170	00:01:32.238000	No Label	748	2131.24
120106 ASER GCaMP 50mM 50-25 #6_1 12	171	00:01:32.781000	No Label	748	2133.25
120106 ASER GCaMP 50mM 50-25 #6_1 12	172	00:01:33.324000	No Label	748	2138.31
120106 ASER GCaMP 50mM 50-25 #6_1 12	173	00:01:33.865000	No Label	748	2124.26
120106 ASER GCaMP 50mM 50-25 #6_1 12	174	00:01:34.420000	No Label	748	2123.87
120106 ASER GCaMP 50mM 50-25 #6_1 12	175	00:01:34.964000	No Label	748	2109.21
120106 ASER GCaMP 50mM 50-25 #6_1 12	176	00:01:35.509000	No Label	748	2123.89
120106 ASER GCaMP 50mM 50-25 #6_1 12	177	00:01:36.057000	No Label	748	2119.94
120106 ASER GCaMP 50mM 50-25 #6_1 12	178	00:01:36.598000	No Label	748	2112.28
120106 ASER GCaMP 50mM 50-25 #6_1 12	179	00:01:37.148000	No Label	748	2114.44
120106 ASER GCaMP 50mM 50-25 #6_1 12	180	00:01:37.697000	No Label	748	2127.57
120106 ASER GCaMP 50mM 50-25 #6_1 12	181	00:01:38.241000	No Label	748	2092.43
120106 ASER GCaMP 50mM 50-25 #6_1 12	182	00:01:38.785000	No Label	748	2115.16
120106 ASER GCaMP 50mM 50-25 #6_1 12	183	00:01:39.334000	No Label	748	2115.16
120106 ASER GCaMP 50mM 50-25 #6_1 12	184	00:01:39.873000	No Label	748	2109.66
120106 ASER GCaMP 50mM 50-25 #6_1 12	185	00:01:40.420000	No Label	748	2097.73
120106 ASER GCaMP 50mM 50-25 #6_1 12	186	00:01:40.962000	No Label	748	2109.93
120106 ASER GCaMP 50mM 50-25 #6_1 12	187	00:01:41.505000	No Label	748	2120.16
120106 ASER GCaMP 50mM 50-25 #6_1 12	188	00:01:42.061000	No Label	748	2102.2
120106 ASER GCaMP 50mM 50-25 #6_1 12	189	00:01:42.603000	No Label	748	2114.52
120106 ASER GCaMP 50mM 50-25 #6_1 12	190	00:01:43.150000	No Label	748	2106.4
120106 ASER GCaMP 50mM 50-25 #6_1 12	191	00:01:43.694000	No Label	748	2107.62
120106 ASER GCaMP 50mM 50-25 #6_1 12	192	00:01:44.203000	No Label	748	2102.92
120106 ASER GCaMP 50mM 50-25 #6_1 12	193	00:01:44.796000	No Label	748	2105.14
120106 ASER GCaMP 50mM 50-25 #6_1 12	194	00:01:45.350000	No Label	748	2108.68
120106 ASER GCaMP 50mM 50-25 #6_1 12	195	00:01:45.881000	No Label	748	2092.98
120106 ASER GCaMP 50mM 50-25 #6_1 12	196	00:01:46.433000	No Label	748	2092.04
120106 ASER GCaMP 50mM 50-25 #6_1 12	197	00:01:46.969000	No Label	748	2106.77
120106 ASER GCaMP 50mM 50-25 #6_1 12	198	00:01:47.521000	No Label	748	2105.69
120106 ASER GCaMP 50mM 50-25 #6_1 12	199	00:01:48.066000	No Label	748	2103.31
120106 ASER GCaMP 50mM 50-25 #6_1 12	200	00:01:48.615000	No Label	748	2098.33
120106 ASER GCaMP 50mM 50-25 #6_1 12	201	00:01:49.183000	No Label	748	2122.3
120106 ASER GCaMP 50mM 50-25 #6_1 12	202	00:01:49.662000	No Label	748	2155.99
120106 ASER GCaMP 50mM 50-25 #6_1 12	203	00:01:50.255000	No Label	748	2162.06
120106 ASER GCaMP 50mM 50-25 #6_1 12	204	00:01:50.804000	No Label	748	2168.68
120106 ASER GCaMP 50mM 50-25 #6_1 12	205	00:01:51.346000	No Label	748	2174.76
120106 ASER GCaMP 50mM 50-25 #6_1 12	206	00:01:51.894000	No Label	748	2162.59
120106 ASER GCaMP 50mM 50-25 #6_1 12	207	00:01:52.435000	No Label	748	2157.65
120106 ASER GCaMP 50mM 50-25 #6_1 12	208	00:01:52.968000	No Label	748	2156.96
120106 ASER GCaMP 50mM 50-25 #6_1 12	209	00:01:53.531000	No Label	748	2166.1
120106 ASER GCaMP 50mM 50-25 #6_1 12	210	00:01:54.081000	No Label	748	2148.21
120106 ASER GCaMP 50mM 50-25 #6_1 12	211	00:01:54.607000	No Label	748	2170.4
120106 ASER GCaMP 50mM 50-25 #6_1 12	212	00:01:55.171000	No Label	748	2157.47
120106 ASER GCaMP 50mM 50-25 #6_1 12	213	00:01:55.711000	No Label	748	2150.04
120106 ASER GCaMP 50mM 50-25 #6_1 12	214	00:01:56.259000	No Label	748	2152.42
120106 ASER GCaMP 50mM 50-25 #6_1 12	215	00:01:56.802000	No Label	748	2155.69
120106 ASER GCaMP 50mM 50-25 #6_1 12	216	00:01:57.340000	No Label	748	2170.2
120106 ASER GCaMP 50mM 50-25 #6_1 12	217	00:01:57.890000	No Label	748	2191.5
120106 ASER GCaMP 50mM 50-25 #6_1 12	218	00:01:58.435000	No Label	748	2178.51
120106 ASER GCaMP 50mM 50-25 #6_1 12	219	00:01:58.987000	No Label	748	2163.27
120106 ASER GCaMP 50mM 50-25 #6_1 12	220	00:01:59.531000	No Label	748	2159.57
120106 ASER GCaMP 50mM 50-25 #6_1 12	221	00:02:00.078000	No Label	748	2163
120106 ASER GCaMP 50mM 50-25 #6_1 12	222	00:02:00.632000	No Label	748	2139.01
120106 ASER GCaMP 50mM 50-25 #6_1 12	223	00:02:01.176000	No Label	748	2149
120106 ASER GCaMP 50mM 50-25 #6_1 12	224	00:02:01.714000	No Label	748	2141.35
120106 ASER GCaMP 50mM 50-25 #6_1 12	225	00:02:02.261000	No Label	748	2146.5
120106 ASER GCaMP 50mM 50-25 #6_1 12	226	00:02:02.806000	No Label	748	2127.43
120106 ASER GCaMP 50mM 50-25 #6_1 12	227	00:02:03.359000	No Label	748	2127.53
120106 ASER GCaMP 50mM 50-25 #6_1 12	228	00:02:03.897000	No Label	748	2129.93
120106 ASER GCaMP 50mM 50-25 #6_1 12	229	00:02:04.444000	No Label	748	2117.36
120106 ASER GCaMP 50mM 50-25 #6_1 12	230	00:02:05.003000	No Label	748	2118.35
120106 ASER GCaMP 50mM 50-25 #6_1 12	231	00:02:05.529000	No Label	748	2120.06
120106 ASER GCaMP 50mM 50-25 #6_1 12	232	00:02:06.084000	No Label	748	2114.56
120106 ASER GCaMP 50mM 50-25 #6_1 12	233	00:02:06.628000	No Label	748	2098.36
120106 ASER GCaMP 50mM 50-25 #6_1 12	234	00:02:07.165000	No Label	748	2114.41
120106 ASER GCaMP 50mM 50-25 #6_1 12	235	00:02:07.726000	No Label	748	2101.63
120106 ASER GCaMP 50mM 50-25 #6_1 12	236	00:02:08.262000	No Label	748	2108.85
120106 ASER GCaMP 50mM 50-25 #6_1 12	237	00:02:08.810000	No Label	748	2105.26
120106 ASER GCaMP 50mM 50-25 #6_1 12	238	00:02:09.358000	No Label	748	2109.27
120106 ASER GCaMP 50mM 50-25 #6_1 12	239	00:02:09.900000	No Label	748	2099.78
120106 ASER GCaMP 50mM 50-25 #6_1 12	240	00:02:10.453000	No Label	748	2108.96
120106 ASER GCaMP 50mM 50-25 #6_1 12	241	00:02:10.996000	No Label	748	2109.61
