# Supplementary material for: Molecular encoding and synaptic decoding of context during salt chemotaxis in C. elegans
Source: Nat Commun. 2022 May 27;13:2928. doi: 10.1038/s41467-022-30279-7 (PMC9142520; doi:10.1038/s41467-022-30279-7)
Supplement: Supplementary file 7 — Source Data [file 41467_2022_30279_MOESM7_ESM.zip › Source Data/Imaging/Fig.1/GCaMP2_nj3/120106 ASER GCaMP 50mM 50-25 #7_1 12.xlsx]

## Sheet: Sheet1
Image Name	Image Plane	Avgerage Intensity
120106 ASER GCaMP 50mM 50-25 #7_1 12	1	2568	222.389	0.973063
120106 ASER GCaMP 50mM 50-25 #7_1 12	2	2553.41	211.543	0.925606
120106 ASER GCaMP 50mM 50-25 #7_1 12	3	2548.56	213.01	0.932029
120106 ASER GCaMP 50mM 50-25 #7_1 12	4	2544.53	210.621	0.921572
120106 ASER GCaMP 50mM 50-25 #7_1 12	5	2552.98	219.415	0.96005
120106 ASER GCaMP 50mM 50-25 #7_1 12	6	2551.84	233.708	1.02259
120106 ASER GCaMP 50mM 50-25 #7_1 12	7	2546.87	207.611	0.908405
120106 ASER GCaMP 50mM 50-25 #7_1 12	8	2549.89	198.323	0.867762
120106 ASER GCaMP 50mM 50-25 #7_1 12	9	2551.42	212.46	0.929622	228.545
120106 ASER GCaMP 50mM 50-25 #7_1 12	10	2559.56	211.076	0.923566
120106 ASER GCaMP 50mM 50-25 #7_1 12	11	2555.55	225.507	0.986709
120106 ASER GCaMP 50mM 50-25 #7_1 12	12	2561.2	225.451	0.986462
120106 ASER GCaMP 50mM 50-25 #7_1 12	13	2565.28	229.542	1.00436
120106 ASER GCaMP 50mM 50-25 #7_1 12	14	2569.91	225.107	0.984959
120106 ASER GCaMP 50mM 50-25 #7_1 12	15	2569.03	225.862	0.98826
120106 ASER GCaMP 50mM 50-25 #7_1 12	16	2571.83	233.306	1.02083
120106 ASER GCaMP 50mM 50-25 #7_1 12	17	2565.86	209.412	0.916285
120106 ASER GCaMP 50mM 50-25 #7_1 12	18	2566.54	210.783	0.92228
120106 ASER GCaMP 50mM 50-25 #7_1 12	19	2577.26	243.568	1.06573
120106 ASER GCaMP 50mM 50-25 #7_1 12	20	2571.21	232.681	1.0181
120106 ASER GCaMP 50mM 50-25 #7_1 12	21	2583.01	238.528	1.04368
120106 ASER GCaMP 50mM 50-25 #7_1 12	22	2574.55	222.277	0.972573
120106 ASER GCaMP 50mM 50-25 #7_1 12	23	2573.51	246.671	1.07931
120106 ASER GCaMP 50mM 50-25 #7_1 12	24	2562.68	213.419	0.933816
120106 ASER GCaMP 50mM 50-25 #7_1 12	25	2577.88	241.251	1.0556
120106 ASER GCaMP 50mM 50-25 #7_1 12	26	2565.52	225.443	0.986429
120106 ASER GCaMP 50mM 50-25 #7_1 12	27	2588.72	261.068	1.14231
120106 ASER GCaMP 50mM 50-25 #7_1 12	28	2578.14	237.486	1.03912
120106 ASER GCaMP 50mM 50-25 #7_1 12	29	2579.91	224.41	0.981908
120106 ASER GCaMP 50mM 50-25 #7_1 12	30	2579.03	247.414	1.08256
120106 ASER GCaMP 50mM 50-25 #7_1 12	31	2573.04	227.309	0.994591
120106 ASER GCaMP 50mM 50-25 #7_1 12	32	2587.06	244.007	1.06765
120106 ASER GCaMP 50mM 50-25 #7_1 12	33	2586.57	244.539	1.06998
120106 ASER GCaMP 50mM 50-25 #7_1 12	34	2569.79	243.625	1.06598
120106 ASER GCaMP 50mM 50-25 #7_1 12	35	2584.22	245.843	1.07569
120106 ASER GCaMP 50mM 50-25 #7_1 12	36	2566.8	239.367	1.04735
120106 ASER GCaMP 50mM 50-25 #7_1 12	37	2580.67	231.336	1.01221
120106 ASER GCaMP 50mM 50-25 #7_1 12	38	2575.87	245.487	1.07413
120106 ASER GCaMP 50mM 50-25 #7_1 12	39	2575.18	247.186	1.08156
120106 ASER GCaMP 50mM 50-25 #7_1 12	40	2576.31	254.33	1.11282
120106 ASER GCaMP 50mM 50-25 #7_1 12	41	2581.81	246.741	1.07962
120106 ASER GCaMP 50mM 50-25 #7_1 12	42	2576.68	240.491	1.05227
120106 ASER GCaMP 50mM 50-25 #7_1 12	43	2588.2	256.457	1.12213
120106 ASER GCaMP 50mM 50-25 #7_1 12	44	2569.2	228.057	0.997865
120106 ASER GCaMP 50mM 50-25 #7_1 12	45	2562.67	228.069	0.997918
120106 ASER GCaMP 50mM 50-25 #7_1 12	46	2576.05	229.527	1.0043
120106 ASER GCaMP 50mM 50-25 #7_1 12	47	2567.35	227.065	0.993526
120106 ASER GCaMP 50mM 50-25 #7_1 12	48	2575.18	244.707	1.07072
120106 ASER GCaMP 50mM 50-25 #7_1 12	49	2565.87	241.136	1.05509
120106 ASER GCaMP 50mM 50-25 #7_1 12	50	2582.01	234.625	1.0266
120106 ASER GCaMP 50mM 50-25 #7_1 12	51	2572.64	237.418	1.03882
120106 ASER GCaMP 50mM 50-25 #7_1 12	52	2570.18	231.222	1.01171
120106 ASER GCaMP 50mM 50-25 #7_1 12	53	2575.37	233.776	1.02289
120106 ASER GCaMP 50mM 50-25 #7_1 12	54	2565.86	225.477	0.986574
120106 ASER GCaMP 50mM 50-25 #7_1 12	55	2575.69	234.539	1.02623
120106 ASER GCaMP 50mM 50-25 #7_1 12	56	2570.7	230.502	1.00856
120106 ASER GCaMP 50mM 50-25 #7_1 12	57	2579.16	248.603	1.08776
120106 ASER GCaMP 50mM 50-25 #7_1 12	58	2575.84	234.298	1.02517
120106 ASER GCaMP 50mM 50-25 #7_1 12	59	2579.4	239.964	1.04997
120106 ASER GCaMP 50mM 50-25 #7_1 12	60	2586.02	240.581	1.05266
120106 ASER GCaMP 50mM 50-25 #7_1 12	61	2593.62	257.11	1.12499
120106 ASER GCaMP 50mM 50-25 #7_1 12	62	2578.12	245.428	1.07387
120106 ASER GCaMP 50mM 50-25 #7_1 12	63	2576.34	234.815	1.02743
120106 ASER GCaMP 50mM 50-25 #7_1 12	64	2581.01	236.314	1.03399
120106 ASER GCaMP 50mM 50-25 #7_1 12	65	2577.48	237.029	1.03712
120106 ASER GCaMP 50mM 50-25 #7_1 12	66	2574.55	237.525	1.03929
120106 ASER GCaMP 50mM 50-25 #7_1 12	67	2582.4	234.319	1.02527
120106 ASER GCaMP 50mM 50-25 #7_1 12	68	2588.21	238.564	1.04384
120106 ASER GCaMP 50mM 50-25 #7_1 12	69	2571.27	224.745	0.983373
120106 ASER GCaMP 50mM 50-25 #7_1 12	70	2576.72	230.382	1.00804
120106 ASER GCaMP 50mM 50-25 #7_1 12	71	2569.34	235.687	1.03125
120106 ASER GCaMP 50mM 50-25 #7_1 12	72	2578.48	242.494	1.06103
120106 ASER GCaMP 50mM 50-25 #7_1 12	73	2579.21	255.525	1.11805
120106 ASER GCaMP 50mM 50-25 #7_1 12	74	2579.93	248.36	1.0867
120106 ASER GCaMP 50mM 50-25 #7_1 12	75	2569.98	231.154	1.01142
120106 ASER GCaMP 50mM 50-25 #7_1 12	76	2585.62	239.737	1.04897
120106 ASER GCaMP 50mM 50-25 #7_1 12	77	2578.93	251.37	1.09987
120106 ASER GCaMP 50mM 50-25 #7_1 12	78	2581.23	248.527	1.08743
120106 ASER GCaMP 50mM 50-25 #7_1 12	79	2557.81	219.969	0.962476
120106 ASER GCaMP 50mM 50-25 #7_1 12	80	2585.37	243.701	1.06632
120106 ASER GCaMP 50mM 50-25 #7_1 12	81	2578.68	237.325	1.03842
120106 ASER GCaMP 50mM 50-25 #7_1 12	82	2574.5	239.758	1.04906
120106 ASER GCaMP 50mM 50-25 #7_1 12	83	2579	238.914	1.04537
120106 ASER GCaMP 50mM 50-25 #7_1 12	84	2574.91	229.039	1.00216
120106 ASER GCaMP 50mM 50-25 #7_1 12	85	2571.03	229.94	1.0061
120106 ASER GCaMP 50mM 50-25 #7_1 12	86	2570.02	222.622	0.974086
120106 ASER GCaMP 50mM 50-25 #7_1 12	87	2575.88	230.812	1.00992
120106 ASER GCaMP 50mM 50-25 #7_1 12	88	2569.27	238.839	1.04504
120106 ASER GCaMP 50mM 50-25 #7_1 12	89	2573.5	241.806	1.05803
120106 ASER GCaMP 50mM 50-25 #7_1 12	90	2576.37	244.356	1.06918
120106 ASER GCaMP 50mM 50-25 #7_1 12	91	2568.86	253.54	1.10936
120106 ASER GCaMP 50mM 50-25 #7_1 12	92	2576.12	228.3	0.99893
120106 ASER GCaMP 50mM 50-25 #7_1 12	93	2571.33	235.155	1.02892
120106 ASER GCaMP 50mM 50-25 #7_1 12	94	2568.27	233.427	1.02136
120106 ASER GCaMP 50mM 50-25 #7_1 12	95	2571.82	225.625	0.987222
120106 ASER GCaMP 50mM 50-25 #7_1 12	96	2578.87	244.057	1.06787
120106 ASER GCaMP 50mM 50-25 #7_1 12	97	2583.44	248.87	1.08893
120106 ASER GCaMP 50mM 50-25 #7_1 12	98	2578.76	220.555	0.965041
120106 ASER GCaMP 50mM 50-25 #7_1 12	99	2571.32	244.747	1.07089
120106 ASER GCaMP 50mM 50-25 #7_1 12	100	2575.2	237.446	1.03895
120106 ASER GCaMP 50mM 50-25 #7_1 12	101	2575.72	228.966	1.00184
120106 ASER GCaMP 50mM 50-25 #7_1 12	102	2579.14	234.151	1.02453
120106 ASER GCaMP 50mM 50-25 #7_1 12	103	2560.86	217.287	0.950742
120106 ASER GCaMP 50mM 50-25 #7_1 12	104	2594.35	246.805	1.0799
120106 ASER GCaMP 50mM 50-25 #7_1 12	105	2612.17	300.046	1.31285
120106 ASER GCaMP 50mM 50-25 #7_1 12	106	2660.92	314.38	1.37557
120106 ASER GCaMP 50mM 50-25 #7_1 12	107	2668.94	344.273	1.50637
120106 ASER GCaMP 50mM 50-25 #7_1 12	108	2655.93	331.877	1.45213
120106 ASER GCaMP 50mM 50-25 #7_1 12	109	2660.68	324.806	1.42119
120106 ASER GCaMP 50mM 50-25 #7_1 12	110	2642.21	301.152	1.31769
120106 ASER GCaMP 50mM 50-25 #7_1 12	111	2640.01	292.231	1.27866
120106 ASER GCaMP 50mM 50-25 #7_1 12	112	2640.24	307.078	1.34362
120106 ASER GCaMP 50mM 50-25 #7_1 12	113	2637.78	312.553	1.36758
120106 ASER GCaMP 50mM 50-25 #7_1 12	114	2638.99	324.078	1.418
120106 ASER GCaMP 50mM 50-25 #7_1 12	115	2631.99	304.972	1.33441
120106 ASER GCaMP 50mM 50-25 #7_1 12	116	2625.06	300.364	1.31424
120106 ASER GCaMP 50mM 50-25 #7_1 12	117	2625.68	298.468	1.30595
120106 ASER GCaMP 50mM 50-25 #7_1 12	118	2614.9	285.046	1.24722
120106 ASER GCaMP 50mM 50-25 #7_1 12	119	2598.38	271.11	1.18625
120106 ASER GCaMP 50mM 50-25 #7_1 12	120	2600.31	271.782	1.18919
120106 ASER GCaMP 50mM 50-25 #7_1 12	121	2585.35	247.31	1.08211
120106 ASER GCaMP 50mM 50-25 #7_1 12	122	2577.89	245.508	1.07422
120106 ASER GCaMP 50mM 50-25 #7_1 12	123	2587.75	252.589	1.1052
120106 ASER GCaMP 50mM 50-25 #7_1 12	124	2581.07	240.017	1.0502
120106 ASER GCaMP 50mM 50-25 #7_1 12	125	2574.13	233.827	1.02311
120106 ASER GCaMP 50mM 50-25 #7_1 12	126	2570.23	225.44	0.986413
120106 ASER GCaMP 50mM 50-25 #7_1 12	127	2572.94	227.514	0.99549
120106 ASER GCaMP 50mM 50-25 #7_1 12	128	2569.65	236.944	1.03675
120106 ASER GCaMP 50mM 50-25 #7_1 12	129	2561.15	232.398	1.01686
120106 ASER GCaMP 50mM 50-25 #7_1 12	130	2563.12	235.158	1.02894
120106 ASER GCaMP 50mM 50-25 #7_1 12	131	2556.6	214.295	0.937648
120106 ASER GCaMP 50mM 50-25 #7_1 12	132	2557.43	210.456	0.920852
120106 ASER GCaMP 50mM 50-25 #7_1 12	133	2548.27	224.707	0.983206
120106 ASER GCaMP 50mM 50-25 #7_1 12	134	2541.71	210.854	0.922594
120106 ASER GCaMP 50mM 50-25 #7_1 12	135	2549.68	214.159	0.937056
120106 ASER GCaMP 50mM 50-25 #7_1 12	136	2543.49	202.749	0.887128
120106 ASER GCaMP 50mM 50-25 #7_1 12	137	2544.38	201.729	0.882668
120106 ASER GCaMP 50mM 50-25 #7_1 12	138	2546.75	210.826	0.922469
120106 ASER GCaMP 50mM 50-25 #7_1 12	139	2532.58	199.334	0.872189
120106 ASER GCaMP 50mM 50-25 #7_1 12	140	2531.82	196.821	0.861189
120106 ASER GCaMP 50mM 50-25 #7_1 12	141	2528.27	201.578	0.882004
120106 ASER GCaMP 50mM 50-25 #7_1 12	142	2514.81	181.252	0.793071
120106 ASER GCaMP 50mM 50-25 #7_1 12	143	2510.48	179.591	0.785802
120106 ASER GCaMP 50mM 50-25 #7_1 12	144	2514.79	173.762	0.760296
120106 ASER GCaMP 50mM 50-25 #7_1 12	145	2519.22	176.651	0.772937
120106 ASER GCaMP 50mM 50-25 #7_1 12	146	2530.37	185.91	0.813448
120106 ASER GCaMP 50mM 50-25 #7_1 12	147	2523.14	189.466	0.82901
120106 ASER GCaMP 50mM 50-25 #7_1 12	148	2529.17	202.585	0.886414
120106 ASER GCaMP 50mM 50-25 #7_1 12	149	2527.57	171.308	0.749561
120106 ASER GCaMP 50mM 50-25 #7_1 12	150	2529.28	187.617	0.82092
120106 ASER GCaMP 50mM 50-25 #7_1 12	151	2527.99	193.135	0.845064
120106 ASER GCaMP 50mM 50-25 #7_1 12	152	2525.09	187.999	0.822591
120106 ASER GCaMP 50mM 50-25 #7_1 12	153	2531.54	188.656	0.825465
120106 ASER GCaMP 50mM 50-25 #7_1 12	154	2533.71	195.472	0.855287
120106 ASER GCaMP 50mM 50-25 #7_1 12	155	2538.8	203.435	0.89013
120106 ASER GCaMP 50mM 50-25 #7_1 12	156	2543.04	211.35	0.924765
120106 ASER GCaMP 50mM 50-25 #7_1 12	157	2540.13	200.517	0.877363
120106 ASER GCaMP 50mM 50-25 #7_1 12	158	2536.71	188.652	0.825446
120106 ASER GCaMP 50mM 50-25 #7_1 12	159	2542.54	206.646	0.904182
120106 ASER GCaMP 50mM 50-25 #7_1 12	160	2535.68	207.837	0.909392
120106 ASER GCaMP 50mM 50-25 #7_1 12	161	2534.52	204.79	0.89606
120106 ASER GCaMP 50mM 50-25 #7_1 12	162	2543.54	213.491	0.934131
120106 ASER GCaMP 50mM 50-25 #7_1 12	163	2542.83	224.459	0.982122
120106 ASER GCaMP 50mM 50-25 #7_1 12	164	2550.91	202.815	0.887418
120106 ASER GCaMP 50mM 50-25 #7_1 12	165	2546.42	220.292	0.963888
120106 ASER GCaMP 50mM 50-25 #7_1 12	166	2552.76	203.1	0.888664
120106 ASER GCaMP 50mM 50-25 #7_1 12	167	2541.13	214.839	0.94003
120106 ASER GCaMP 50mM 50-25 #7_1 12	168	2547.93	216.227	0.946102
120106 ASER GCaMP 50mM 50-25 #7_1 12	169	2538.83	210.275	0.920061
120106 ASER GCaMP 50mM 50-25 #7_1 12	170	2547.38	212.628	0.930355
120106 ASER GCaMP 50mM 50-25 #7_1 12	171	2540.82	210.594	0.921455
120106 ASER GCaMP 50mM 50-25 #7_1 12	172	2537.38	191.584	0.838276
120106 ASER GCaMP 50mM 50-25 #7_1 12	173	2545.09	206.544	0.903736
120106 ASER GCaMP 50mM 50-25 #7_1 12	174	2541.7	206.521	0.903633
120106 ASER GCaMP 50mM 50-25 #7_1 12	175	2545.34	200.467	0.877147
120106 ASER GCaMP 50mM 50-25 #7_1 12	176	2548.57	206.173	0.90211
120106 ASER GCaMP 50mM 50-25 #7_1 12	177	2544.21	211.525	0.925531
120106 ASER GCaMP 50mM 50-25 #7_1 12	178	2547.2	218.661	0.956754
120106 ASER GCaMP 50mM 50-25 #7_1 12	179	2549.48	201.725	0.882647
120106 ASER GCaMP 50mM 50-25 #7_1 12	180	2543.19	212.39	0.929316
120106 ASER GCaMP 50mM 50-25 #7_1 12	181	2546.18	209.408	0.916265
120106 ASER GCaMP 50mM 50-25 #7_1 12	182	2550.2	207.862	0.909503
120106 ASER GCaMP 50mM 50-25 #7_1 12	183	2536.71	212.356	0.929165
120106 ASER GCaMP 50mM 50-25 #7_1 12	184	2544.5	219.288	0.959496
120106 ASER GCaMP 50mM 50-25 #7_1 12	185	2549.29	212.776	0.931003
120106 ASER GCaMP 50mM 50-25 #7_1 12	186	2549.55	209.277	0.915694
120106 ASER GCaMP 50mM 50-25 #7_1 12	187	2554.12	202.008	0.883887
120106 ASER GCaMP 50mM 50-25 #7_1 12	188	2549.57	207.771	0.909105
120106 ASER GCaMP 50mM 50-25 #7_1 12	189	2544.22	213.764	0.935327
120106 ASER GCaMP 50mM 50-25 #7_1 12	190	2551.81	212.872	0.931422
120106 ASER GCaMP 50mM 50-25 #7_1 12	191	2548.9	217.153	0.950153
120106 ASER GCaMP 50mM 50-25 #7_1 12	192	2553.09	218.247	0.954941
120106 ASER GCaMP 50mM 50-25 #7_1 12	193	2550.22	223.891	0.979637
120106 ASER GCaMP 50mM 50-25 #7_1 12	194	2547.17	220.914	0.966611
120106 ASER GCaMP 50mM 50-25 #7_1 12	195	2552.24	212.738	0.930836
120106 ASER GCaMP 50mM 50-25 #7_1 12	196	2561.45	219.221	0.959203
120106 ASER GCaMP 50mM 50-25 #7_1 12	197	2553.48	227.235	0.994269
120106 ASER GCaMP 50mM 50-25 #7_1 12	198	2548.1	212.106	0.928073
120106 ASER GCaMP 50mM 50-25 #7_1 12	199	2551.47	204.085	0.892977
120106 ASER GCaMP 50mM 50-25 #7_1 12	200	2561.16	224.24	0.981162
120106 ASER GCaMP 50mM 50-25 #7_1 12	201	2554.25	203.359	0.889798
120106 ASER GCaMP 50mM 50-25 #7_1 12	202	2557.3	226.726	0.992042
120106 ASER GCaMP 50mM 50-25 #7_1 12	203	2552.32	225.313	0.985859
120106 ASER GCaMP 50mM 50-25 #7_1 12	204	2557.49	218.66	0.956749
120106 ASER GCaMP 50mM 50-25 #7_1 12	205	2563.86	233.805	1.02301
120106 ASER GCaMP 50mM 50-25 #7_1 12	206	2555.38	212.246	0.928682
120106 ASER GCaMP 50mM 50-25 #7_1 12	207	2565.81	230.944	1.0105
120106 ASER GCaMP 50mM 50-25 #7_1 12	208	2555.11	210.649	0.921696
120106 ASER GCaMP 50mM 50-25 #7_1 12	209	2557.93	212.61	0.930277
120106 ASER GCaMP 50mM 50-25 #7_1 12	210	2561.91	238.394	1.0431
120106 ASER GCaMP 50mM 50-25 #7_1 12	211	2554.94	219.17	0.958979
120106 ASER GCaMP 50mM 50-25 #7_1 12	212	2573.71	237.78	1.04041
120106 ASER GCaMP 50mM 50-25 #7_1 12	213	2559.73	218.775	0.957251
120106 ASER GCaMP 50mM 50-25 #7_1 12	214	2555.76	226.21	0.989782
120106 ASER GCaMP 50mM 50-25 #7_1 12	215	2567.65	237.664	1.0399
120106 ASER GCaMP 50mM 50-25 #7_1 12	216	2568.26	247.118	1.08127
120106 ASER GCaMP 50mM 50-25 #7_1 12	217	2566.48	217.09	0.949878
120106 ASER GCaMP 50mM 50-25 #7_1 12	218	2557.95	231.041	1.01092
120106 ASER GCaMP 50mM 50-25 #7_1 12	219	2564.16	224.126	0.980666
120106 ASER GCaMP 50mM 50-25 #7_1 12	220	2561.47	226.808	0.992398
120106 ASER GCaMP 50mM 50-25 #7_1 12	221	2557.21	211.217	0.924182
120106 ASER GCaMP 50mM 50-25 #7_1 12	222	2560.75	221.273	0.968183
120106 ASER GCaMP 50mM 50-25 #7_1 12	223	2564.92	234.504	1.02608
120106 ASER GCaMP 50mM 50-25 #7_1 12	224	2557.25	225.307	0.985831
120106 ASER GCaMP 50mM 50-25 #7_1 12	225	2566.83	220.651	0.965459
120106 ASER GCaMP 50mM 50-25 #7_1 12	226	2567.59	248.611	1.0878
120106 ASER GCaMP 50mM 50-25 #7_1 12	227	2561.95	238.76	1.0447
120106 ASER GCaMP 50mM 50-25 #7_1 12	228	2568.4	228.935	1.00171
120106 ASER GCaMP 50mM 50-25 #7_1 12	229	2561.13	219.489	0.960376
120106 ASER GCaMP 50mM 50-25 #7_1 12	230	2568.3	234.565	1.02634
120106 ASER GCaMP 50mM 50-25 #7_1 12	231	2565.1	235.613	1.03093
120106 ASER GCaMP 50mM 50-25 #7_1 12	232	2554.28	218.152	0.954527
120106 ASER GCaMP 50mM 50-25 #7_1 12	233	2568.06	223.317	0.977123
120106 ASER GCaMP 50mM 50-25 #7_1 12	234	2568.5	221.643	0.9698
120106 ASER GCaMP 50mM 50-25 #7_1 12	235	2572.15	232.956	1.0193
120106 ASER GCaMP 50mM 50-25 #7_1 12	236	2571.16	225.297	0.98579
120106 ASER GCaMP 50mM 50-25 #7_1 12	237	2568.53	216.389	0.946813
120106 ASER GCaMP 50mM 50-25 #7_1 12	238	2567.48	222.886	0.975238
120106 ASER GCaMP 50mM 50-25 #7_1 12	239	2573.07	236.7	1.03568
120106 ASER GCaMP 50mM 50-25 #7_1 12	240	2575.79	235.764	1.03159
120106 ASER GCaMP 50mM 50-25 #7_1 12	241	2571.66	216.853	0.948841
Image Name	Image Plane	Elapsed Time	Stage Label	Area	Average Intensity
120106 ASER GCaMP 50mM 50-25 #7_1 12	1	00:00:00	No Label	798	2345.61
120106 ASER GCaMP 50mM 50-25 #7_1 12	2	00:00:00.446000	No Label	798	2341.87
120106 ASER GCaMP 50mM 50-25 #7_1 12	3	00:00:00.947000	No Label	798	2335.55
120106 ASER GCaMP 50mM 50-25 #7_1 12	4	00:00:01.529000	No Label	798	2333.91
120106 ASER GCaMP 50mM 50-25 #7_1 12	5	00:00:02.073000	No Label	798	2333.57
120106 ASER GCaMP 50mM 50-25 #7_1 12	6	00:00:02.612000	No Label	798	2318.13
120106 ASER GCaMP 50mM 50-25 #7_1 12	7	00:00:03.170000	No Label	798	2339.26
120106 ASER GCaMP 50mM 50-25 #7_1 12	8	00:00:03.703000	No Label	798	2351.57
120106 ASER GCaMP 50mM 50-25 #7_1 12	9	00:00:04.261000	No Label	798	2338.96
120106 ASER GCaMP 50mM 50-25 #7_1 12	10	00:00:04.800000	No Label	798	2348.48
120106 ASER GCaMP 50mM 50-25 #7_1 12	11	00:00:05.350000	No Label	798	2330.04
120106 ASER GCaMP 50mM 50-25 #7_1 12	12	00:00:05.910000	No Label	798	2335.75
120106 ASER GCaMP 50mM 50-25 #7_1 12	13	00:00:06.443000	No Label	798	2335.74
120106 ASER GCaMP 50mM 50-25 #7_1 12	14	00:00:06.988000	No Label	798	2344.8
120106 ASER GCaMP 50mM 50-25 #7_1 12	15	00:00:07.533000	No Label	798	2343.17
120106 ASER GCaMP 50mM 50-25 #7_1 12	16	00:00:08.086000	No Label	798	2338.52
120106 ASER GCaMP 50mM 50-25 #7_1 12	17	00:00:08.616000	No Label	798	2356.44
120106 ASER GCaMP 50mM 50-25 #7_1 12	18	00:00:09.172000	No Label	798	2355.76
120106 ASER GCaMP 50mM 50-25 #7_1 12	19	00:00:09.973000	No Label	798	2333.69
120106 ASER GCaMP 50mM 50-25 #7_1 12	20	00:00:10.580000	No Label	798	2338.53
120106 ASER GCaMP 50mM 50-25 #7_1 12	21	00:00:11.143000	No Label	798	2344.48
120106 ASER GCaMP 50mM 50-25 #7_1 12	22	00:00:11.638000	No Label	798	2352.27
120106 ASER GCaMP 50mM 50-25 #7_1 12	23	00:00:12.228000	No Label	798	2326.84
120106 ASER GCaMP 50mM 50-25 #7_1 12	24	00:00:12.776000	No Label	798	2349.26
120106 ASER GCaMP 50mM 50-25 #7_1 12	25	00:00:13.319000	No Label	798	2336.62
120106 ASER GCaMP 50mM 50-25 #7_1 12	26	00:00:13.860000	No Label	798	2340.07
120106 ASER GCaMP 50mM 50-25 #7_1 12	27	00:00:14.411000	No Label	798	2327.65
120106 ASER GCaMP 50mM 50-25 #7_1 12	28	00:00:14.959000	No Label	798	2340.65
120106 ASER GCaMP 50mM 50-25 #7_1 12	29	00:00:15.503000	No Label	798	2355.5
120106 ASER GCaMP 50mM 50-25 #7_1 12	30	00:00:16.048000	No Label	798	2331.62
120106 ASER GCaMP 50mM 50-25 #7_1 12	31	00:00:16.601000	No Label	798	2345.73
120106 ASER GCaMP 50mM 50-25 #7_1 12	32	00:00:17.142000	No Label	798	2343.06
120106 ASER GCaMP 50mM 50-25 #7_1 12	33	00:00:17.697000	No Label	798	2342.03
120106 ASER GCaMP 50mM 50-25 #7_1 12	34	00:00:18.240000	No Label	798	2326.17
120106 ASER GCaMP 50mM 50-25 #7_1 12	35	00:00:18.780000	No Label	798	2338.38
120106 ASER GCaMP 50mM 50-25 #7_1 12	36	00:00:19.320000	No Label	798	2327.43
120106 ASER GCaMP 50mM 50-25 #7_1 12	37	00:00:19.856000	No Label	798	2349.33
120106 ASER GCaMP 50mM 50-25 #7_1 12	38	00:00:20.409000	No Label	798	2330.38
120106 ASER GCaMP 50mM 50-25 #7_1 12	39	00:00:20.967000	No Label	798	2327.99
120106 ASER GCaMP 50mM 50-25 #7_1 12	40	00:00:21.506000	No Label	798	2321.98
120106 ASER GCaMP 50mM 50-25 #7_1 12	41	00:00:22.056000	No Label	798	2335.07
120106 ASER GCaMP 50mM 50-25 #7_1 12	42	00:00:22.600000	No Label	798	2336.19
120106 ASER GCaMP 50mM 50-25 #7_1 12	43	00:00:23.152000	No Label	798	2331.74
120106 ASER GCaMP 50mM 50-25 #7_1 12	44	00:00:23.697000	No Label	798	2341.15
120106 ASER GCaMP 50mM 50-25 #7_1 12	45	00:00:24.246000	No Label	798	2334.6
120106 ASER GCaMP 50mM 50-25 #7_1 12	46	00:00:24.785000	No Label	798	2346.52
120106 ASER GCaMP 50mM 50-25 #7_1 12	47	00:00:25.329000	No Label	798	2340.29
120106 ASER GCaMP 50mM 50-25 #7_1 12	48	00:00:25.876000	No Label	798	2330.47
120106 ASER GCaMP 50mM 50-25 #7_1 12	49	00:00:26.410000	No Label	798	2324.74
120106 ASER GCaMP 50mM 50-25 #7_1 12	50	00:00:26.970000	No Label	798	2347.38
120106 ASER GCaMP 50mM 50-25 #7_1 12	51	00:00:27.510000	No Label	798	2335.23
120106 ASER GCaMP 50mM 50-25 #7_1 12	52	00:00:28.068000	No Label	798	2338.96
120106 ASER GCaMP 50mM 50-25 #7_1 12	53	00:00:28.608000	No Label	798	2341.59
120106 ASER GCaMP 50mM 50-25 #7_1 12	54	00:00:29.157000	No Label	798	2340.39
120106 ASER GCaMP 50mM 50-25 #7_1 12	55	00:00:29.699000	No Label	798	2341.15
120106 ASER GCaMP 50mM 50-25 #7_1 12	56	00:00:30.250000	No Label	798	2340.19
120106 ASER GCaMP 50mM 50-25 #7_1 12	57	00:00:30.793000	No Label	798	2330.56
120106 ASER GCaMP 50mM 50-25 #7_1 12	58	00:00:31.338000	No Label	798	2341.55
120106 ASER GCaMP 50mM 50-25 #7_1 12	59	00:00:31.880000	No Label	798	2339.44
120106 ASER GCaMP 50mM 50-25 #7_1 12	60	00:00:32.426000	No Label	798	2345.44
120106 ASER GCaMP 50mM 50-25 #7_1 12	61	00:00:32.985000	No Label	798	2336.51
120106 ASER GCaMP 50mM 50-25 #7_1 12	62	00:00:33.521000	No Label	798	2332.69
120106 ASER GCaMP 50mM 50-25 #7_1 12	63	00:00:34.066000	No Label	798	2341.52
120106 ASER GCaMP 50mM 50-25 #7_1 12	64	00:00:34.625000	No Label	798	2344.69
120106 ASER GCaMP 50mM 50-25 #7_1 12	65	00:00:35.163000	No Label	798	2340.45
120106 ASER GCaMP 50mM 50-25 #7_1 12	66	00:00:35.707000	No Label	798	2337.03
120106 ASER GCaMP 50mM 50-25 #7_1 12	67	00:00:36.258000	No Label	798	2348.08
120106 ASER GCaMP 50mM 50-25 #7_1 12	68	00:00:36.811000	No Label	798	2349.64
120106 ASER GCaMP 50mM 50-25 #7_1 12	69	00:00:37.339000	No Label	798	2346.52
120106 ASER GCaMP 50mM 50-25 #7_1 12	70	00:00:37.894000	No Label	798	2346.34
120106 ASER GCaMP 50mM 50-25 #7_1 12	71	00:00:38.430000	No Label	798	2333.66
120106 ASER GCaMP 50mM 50-25 #7_1 12	72	00:00:38.998000	No Label	798	2335.99
120106 ASER GCaMP 50mM 50-25 #7_1 12	73	00:00:39.526000	No Label	798	2323.69
120106 ASER GCaMP 50mM 50-25 #7_1 12	74	00:00:40.078000	No Label	798	2331.57
120106 ASER GCaMP 50mM 50-25 #7_1 12	75	00:00:40.619000	No Label	798	2338.82
120106 ASER GCaMP 50mM 50-25 #7_1 12	76	00:00:41.167000	No Label	798	2345.88
120106 ASER GCaMP 50mM 50-25 #7_1 12	77	00:00:41.719000	No Label	798	2327.57
120106 ASER GCaMP 50mM 50-25 #7_1 12	78	00:00:42.258000	No Label	798	2332.7
120106 ASER GCaMP 50mM 50-25 #7_1 12	79	00:00:42.809000	No Label	798	2337.84
120106 ASER GCaMP 50mM 50-25 #7_1 12	80	00:00:43.356000	No Label	798	2341.67
120106 ASER GCaMP 50mM 50-25 #7_1 12	81	00:00:43.902000	No Label	798	2341.36
120106 ASER GCaMP 50mM 50-25 #7_1 12	82	00:00:44.446000	No Label	798	2334.75
120106 ASER GCaMP 50mM 50-25 #7_1 12	83	00:00:44.995000	No Label	798	2340.08
120106 ASER GCaMP 50mM 50-25 #7_1 12	84	00:00:45.538000	No Label	798	2345.87
120106 ASER GCaMP 50mM 50-25 #7_1 12	85	00:00:46.079000	No Label	798	2341.09
120106 ASER GCaMP 50mM 50-25 #7_1 12	86	00:00:46.632000	No Label	798	2347.4
120106 ASER GCaMP 50mM 50-25 #7_1 12	87	00:00:47.175000	No Label	798	2345.07
120106 ASER GCaMP 50mM 50-25 #7_1 12	88	00:00:47.712000	No Label	798	2330.43
120106 ASER GCaMP 50mM 50-25 #7_1 12	89	00:00:48.269000	No Label	798	2331.69
120106 ASER GCaMP 50mM 50-25 #7_1 12	90	00:00:48.811000	No Label	798	2332.01
120106 ASER GCaMP 50mM 50-25 #7_1 12	91	00:00:49.359000	No Label	798	2315.32
120106 ASER GCaMP 50mM 50-25 #7_1 12	92	00:00:49.888000	No Label	798	2347.82
120106 ASER GCaMP 50mM 50-25 #7_1 12	93	00:00:50.452000	No Label	798	2336.17
120106 ASER GCaMP 50mM 50-25 #7_1 12	94	00:00:50.993000	No Label	798	2334.84
120106 ASER GCaMP 50mM 50-25 #7_1 12	95	00:00:51.536000	No Label	798	2346.2
120106 ASER GCaMP 50mM 50-25 #7_1 12	96	00:00:52.079000	No Label	798	2334.81
120106 ASER GCaMP 50mM 50-25 #7_1 12	97	00:00:52.633000	No Label	798	2334.57
120106 ASER GCaMP 50mM 50-25 #7_1 12	98	00:00:53.184000	No Label	798	2358.2
120106 ASER GCaMP 50mM 50-25 #7_1 12	99	00:00:53.732000	No Label	798	2326.58
120106 ASER GCaMP 50mM 50-25 #7_1 12	100	00:00:54.273000	No Label	798	2337.75
120106 ASER GCaMP 50mM 50-25 #7_1 12	101	00:00:54.848000	No Label	798	2346.75
120106 ASER GCaMP 50mM 50-25 #7_1 12	102	00:00:55.333000	No Label	798	2344.99
120106 ASER GCaMP 50mM 50-25 #7_1 12	103	00:00:55.904000	No Label	798	2343.58
120106 ASER GCaMP 50mM 50-25 #7_1 12	104	00:00:56.452000	No Label	798	2347.55
120106 ASER GCaMP 50mM 50-25 #7_1 12	105	00:00:56.999000	No Label	798	2312.12
120106 ASER GCaMP 50mM 50-25 #7_1 12	106	00:00:57.542000	No Label	798	2346.54
120106 ASER GCaMP 50mM 50-25 #7_1 12	107	00:00:58.097000	No Label	798	2324.66
120106 ASER GCaMP 50mM 50-25 #7_1 12	108	00:00:58.648000	No Label	798	2324.05
120106 ASER GCaMP 50mM 50-25 #7_1 12	109	00:00:59.182000	No Label	798	2335.88
120106 ASER GCaMP 50mM 50-25 #7_1 12	110	00:00:59.733000	No Label	798	2341.06
120106 ASER GCaMP 50mM 50-25 #7_1 12	111	00:01:00.283000	No Label	798	2347.78
120106 ASER GCaMP 50mM 50-25 #7_1 12	112	00:01:00.825000	No Label	798	2333.16
120106 ASER GCaMP 50mM 50-25 #7_1 12	113	00:01:01.365000	No Label	798	2325.22
120106 ASER GCaMP 50mM 50-25 #7_1 12	114	00:01:01.921000	No Label	798	2314.92
120106 ASER GCaMP 50mM 50-25 #7_1 12	115	00:01:02.455000	No Label	798	2327.01
120106 ASER GCaMP 50mM 50-25 #7_1 12	116	00:01:03.005000	No Label	798	2324.7
120106 ASER GCaMP 50mM 50-25 #7_1 12	117	00:01:03.558000	No Label	798	2327.21
120106 ASER GCaMP 50mM 50-25 #7_1 12	118	00:01:04.096000	No Label	798	2329.85
120106 ASER GCaMP 50mM 50-25 #7_1 12	119	00:01:04.645000	No Label	798	2327.27
120106 ASER GCaMP 50mM 50-25 #7_1 12	120	00:01:05.189000	No Label	798	2328.53
120106 ASER GCaMP 50mM 50-25 #7_1 12	121	00:01:05.731000	No Label	798	2338.05
120106 ASER GCaMP 50mM 50-25 #7_1 12	122	00:01:06.289000	No Label	798	2332.38
120106 ASER GCaMP 50mM 50-25 #7_1 12	123	00:01:06.824000	No Label	798	2335.16
120106 ASER GCaMP 50mM 50-25 #7_1 12	124	00:01:07.373000	No Label	798	2341.06
120106 ASER GCaMP 50mM 50-25 #7_1 12	125	00:01:07.921000	No Label	798	2340.3
120106 ASER GCaMP 50mM 50-25 #7_1 12	126	00:01:08.465000	No Label	798	2344.79
120106 ASER GCaMP 50mM 50-25 #7_1 12	127	00:01:09.011000	No Label	798	2345.42
120106 ASER GCaMP 50mM 50-25 #7_1 12	128	00:01:09.551000	No Label	798	2332.71
120106 ASER GCaMP 50mM 50-25 #7_1 12	129	00:01:10.109000	No Label	798	2328.76
120106 ASER GCaMP 50mM 50-25 #7_1 12	130	00:01:10.653000	No Label	798	2327.96
120106 ASER GCaMP 50mM 50-25 #7_1 12	131	00:01:11.195000	No Label	798	2342.3
120106 ASER GCaMP 50mM 50-25 #7_1 12	132	00:01:11.742000	No Label	798	2346.97
120106 ASER GCaMP 50mM 50-25 #7_1 12	133	00:01:12.288000	No Label	798	2323.56
120106 ASER GCaMP 50mM 50-25 #7_1 12	134	00:01:12.835000	No Label	798	2330.85
120106 ASER GCaMP 50mM 50-25 #7_1 12	135	00:01:13.387000	No Label	798	2335.52
120106 ASER GCaMP 50mM 50-25 #7_1 12	136	00:01:13.919000	No Label	798	2340.74
120106 ASER GCaMP 50mM 50-25 #7_1 12	137	00:01:14.478000	No Label	798	2342.65
120106 ASER GCaMP 50mM 50-25 #7_1 12	138	00:01:15.014000	No Label	798	2335.92
120106 ASER GCaMP 50mM 50-25 #7_1 12	139	00:01:15.566000	No Label	798	2333.25
120106 ASER GCaMP 50mM 50-25 #7_1 12	140	00:01:16.115000	No Label	798	2335
120106 ASER GCaMP 50mM 50-25 #7_1 12	141	00:01:16.663000	No Label	798	2326.69
120106 ASER GCaMP 50mM 50-25 #7_1 12	142	00:01:17.202000	No Label	798	2333.55
120106 ASER GCaMP 50mM 50-25 #7_1 12	143	00:01:17.760000	No Label	798	2330.89
120106 ASER GCaMP 50mM 50-25 #7_1 12	144	00:01:18.303000	No Label	798	2341.03
120106 ASER GCaMP 50mM 50-25 #7_1 12	145	00:01:18.844000	No Label	798	2342.57
120106 ASER GCaMP 50mM 50-25 #7_1 12	146	00:01:19.392000	No Label	798	2344.46
120106 ASER GCaMP 50mM 50-25 #7_1 12	147	00:01:19.931000	No Label	798	2333.67
120106 ASER GCaMP 50mM 50-25 #7_1 12	148	00:01:20.491000	No Label	798	2326.58
120106 ASER GCaMP 50mM 50-25 #7_1 12	149	00:01:21.016000	No Label	798	2356.26
120106 ASER GCaMP 50mM 50-25 #7_1 12	150	00:01:21.566000	No Label	798	2341.66
120106 ASER GCaMP 50mM 50-25 #7_1 12	151	00:01:22.116000	No Label	798	2334.86
120106 ASER GCaMP 50mM 50-25 #7_1 12	152	00:01:22.652000	No Label	798	2337.09
120106 ASER GCaMP 50mM 50-25 #7_1 12	153	00:01:23.204000	No Label	798	2342.88
120106 ASER GCaMP 50mM 50-25 #7_1 12	154	00:01:23.752000	No Label	798	2338.23
120106 ASER GCaMP 50mM 50-25 #7_1 12	155	00:01:24.301000	No Label	798	2335.37
120106 ASER GCaMP 50mM 50-25 #7_1 12	156	00:01:24.855000	No Label	798	2331.69
120106 ASER GCaMP 50mM 50-25 #7_1 12	157	00:01:25.391000	No Label	798	2339.61
120106 ASER GCaMP 50mM 50-25 #7_1 12	158	00:01:25.936000	No Label	798	2348.06
120106 ASER GCaMP 50mM 50-25 #7_1 12	159	00:01:26.488000	No Label	798	2335.89
120106 ASER GCaMP 50mM 50-25 #7_1 12	160	00:01:27.036000	No Label	798	2327.85
120106 ASER GCaMP 50mM 50-25 #7_1 12	161	00:01:27.583000	No Label	798	2329.73
120106 ASER GCaMP 50mM 50-25 #7_1 12	162	00:01:28.121000	No Label	798	2330.05
120106 ASER GCaMP 50mM 50-25 #7_1 12	163	00:01:28.663000	No Label	798	2318.37
120106 ASER GCaMP 50mM 50-25 #7_1 12	164	00:01:29.217000	No Label	798	2348.09
120106 ASER GCaMP 50mM 50-25 #7_1 12	165	00:01:29.774000	No Label	798	2326.13
120106 ASER GCaMP 50mM 50-25 #7_1 12	166	00:01:30.309000	No Label	798	2349.66
120106 ASER GCaMP 50mM 50-25 #7_1 12	167	00:01:30.860000	No Label	798	2326.29
120106 ASER GCaMP 50mM 50-25 #7_1 12	168	00:01:31.393000	No Label	798	2331.7
120106 ASER GCaMP 50mM 50-25 #7_1 12	169	00:01:31.949000	No Label	798	2328.55
120106 ASER GCaMP 50mM 50-25 #7_1 12	170	00:01:32.508000	No Label	798	2334.75
120106 ASER GCaMP 50mM 50-25 #7_1 12	171	00:01:33.036000	No Label	798	2330.22
120106 ASER GCaMP 50mM 50-25 #7_1 12	172	00:01:33.585000	No Label	798	2345.8
120106 ASER GCaMP 50mM 50-25 #7_1 12	173	00:01:34.133000	No Label	798	2338.54
120106 ASER GCaMP 50mM 50-25 #7_1 12	174	00:01:34.686000	No Label	798	2335.18
120106 ASER GCaMP 50mM 50-25 #7_1 12	175	00:01:35.223000	No Label	798	2344.87
120106 ASER GCaMP 50mM 50-25 #7_1 12	176	00:01:35.774000	No Label	798	2342.4
120106 ASER GCaMP 50mM 50-25 #7_1 12	177	00:01:36.307000	No Label	798	2332.68
120106 ASER GCaMP 50mM 50-25 #7_1 12	178	00:01:36.883000	No Label	798	2328.54
120106 ASER GCaMP 50mM 50-25 #7_1 12	179	00:01:37.379000	No Label	798	2347.76
120106 ASER GCaMP 50mM 50-25 #7_1 12	180	00:01:37.948000	No Label	798	2330.8
120106 ASER GCaMP 50mM 50-25 #7_1 12	181	00:01:38.499000	No Label	798	2336.77
120106 ASER GCaMP 50mM 50-25 #7_1 12	182	00:01:39.053000	No Label	798	2342.33
120106 ASER GCaMP 50mM 50-25 #7_1 12	183	00:01:39.587000	No Label	798	2324.35
120106 ASER GCaMP 50mM 50-25 #7_1 12	184	00:01:40.141000	No Label	798	2325.21
120106 ASER GCaMP 50mM 50-25 #7_1 12	185	00:01:40.686000	No Label	798	2336.52
120106 ASER GCaMP 50mM 50-25 #7_1 12	186	00:01:41.226000	No Label	798	2340.27
120106 ASER GCaMP 50mM 50-25 #7_1 12	187	00:01:41.771000	No Label	798	2352.11
120106 ASER GCaMP 50mM 50-25 #7_1 12	188	00:01:42.325000	No Label	798	2341.8
120106 ASER GCaMP 50mM 50-25 #7_1 12	189	00:01:42.878000	No Label	798	2330.45
120106 ASER GCaMP 50mM 50-25 #7_1 12	190	00:01:43.407000	No Label	798	2338.94
120106 ASER GCaMP 50mM 50-25 #7_1 12	191	00:01:43.925000	No Label	798	2331.75
120106 ASER GCaMP 50mM 50-25 #7_1 12	192	00:01:44.502000	No Label	798	2334.84
120106 ASER GCaMP 50mM 50-25 #7_1 12	193	00:01:45.046000	No Label	798	2326.33
120106 ASER GCaMP 50mM 50-25 #7_1 12	194	00:01:45.611000	No Label	798	2326.26
120106 ASER GCaMP 50mM 50-25 #7_1 12	195	00:01:46.146000	No Label	798	2339.5
120106 ASER GCaMP 50mM 50-25 #7_1 12	196	00:01:46.693000	No Label	798	2342.23
120106 ASER GCaMP 50mM 50-25 #7_1 12	197	00:01:47.234000	No Label	798	2326.24
120106 ASER GCaMP 50mM 50-25 #7_1 12	198	00:01:47.794000	No Label	798	2335.99
120106 ASER GCaMP 50mM 50-25 #7_1 12	199	00:01:48.335000	No Label	798	2347.38
120106 ASER GCaMP 50mM 50-25 #7_1 12	200	00:01:48.878000	No Label	798	2336.92
120106 ASER GCaMP 50mM 50-25 #7_1 12	201	00:01:49.446000	No Label	798	2350.89
120106 ASER GCaMP 50mM 50-25 #7_1 12	202	00:01:49.937000	No Label	798	2330.57
120106 ASER GCaMP 50mM 50-25 #7_1 12	203	00:01:50.512000	No Label	798	2327
120106 ASER GCaMP 50mM 50-25 #7_1 12	204	00:01:51.059000	No Label	798	2338.83
120106 ASER GCaMP 50mM 50-25 #7_1 12	205	00:01:51.600000	No Label	798	2330.06
120106 ASER GCaMP 50mM 50-25 #7_1 12	206	00:01:52.147000	No Label	798	2343.13
120106 ASER GCaMP 50mM 50-25 #7_1 12	207	00:01:52.699000	No Label	798	2334.86
120106 ASER GCaMP 50mM 50-25 #7_1 12	208	00:01:53.248000	No Label	798	2344.46
120106 ASER GCaMP 50mM 50-25 #7_1 12	209	00:01:53.791000	No Label	798	2345.32
120106 ASER GCaMP 50mM 50-25 #7_1 12	210	00:01:54.339000	No Label	798	2323.52
120106 ASER GCaMP 50mM 50-25 #7_1 12	211	00:01:54.872000	No Label	798	2335.77
120106 ASER GCaMP 50mM 50-25 #7_1 12	212	00:01:55.416000	No Label	798	2335.93
120106 ASER GCaMP 50mM 50-25 #7_1 12	213	00:01:55.969000	No Label	798	2340.95
120106 ASER GCaMP 50mM 50-25 #7_1 12	214	00:01:56.512000	No Label	798	2329.55
120106 ASER GCaMP 50mM 50-25 #7_1 12	215	00:01:57.068000	No Label	798	2329.99
120106 ASER GCaMP 50mM 50-25 #7_1 12	216	00:01:57.605000	No Label	798	2321.14
120106 ASER GCaMP 50mM 50-25 #7_1 12	217	00:01:58.159000	No Label	798	2349.39
120106 ASER GCaMP 50mM 50-25 #7_1 12	218	00:01:58.699000	No Label	798	2326.91
120106 ASER GCaMP 50mM 50-25 #7_1 12	219	00:01:59.241000	No Label	798	2340.03
120106 ASER GCaMP 50mM 50-25 #7_1 12	220	00:01:59.799000	No Label	798	2334.66
120106 ASER GCaMP 50mM 50-25 #7_1 12	221	00:02:00.336000	No Label	798	2345.99
120106 ASER GCaMP 50mM 50-25 #7_1 12	222	00:02:00.890000	No Label	798	2339.48
120106 ASER GCaMP 50mM 50-25 #7_1 12	223	00:02:01.434000	No Label	798	2330.41
120106 ASER GCaMP 50mM 50-25 #7_1 12	224	00:02:01.971000	No Label	798	2331.94
120106 ASER GCaMP 50mM 50-25 #7_1 12	225	00:02:02.515000	No Label	798	2346.18
120106 ASER GCaMP 50mM 50-25 #7_1 12	226	00:02:03.072000	No Label	798	2318.98
120106 ASER GCaMP 50mM 50-25 #7_1 12	227	00:02:03.620000	No Label	798	2323.19
120106 ASER GCaMP 50mM 50-25 #7_1 12	228	00:02:04.161000	No Label	798	2339.46
120106 ASER GCaMP 50mM 50-25 #7_1 12	229	00:02:04.710000	No Label	798	2341.64
120106 ASER GCaMP 50mM 50-25 #7_1 12	230	00:02:05.256000	No Label	798	2333.73
120106 ASER GCaMP 50mM 50-25 #7_1 12	231	00:02:05.800000	No Label	798	2329.49
120106 ASER GCaMP 50mM 50-25 #7_1 12	232	00:02:06.360000	No Label	798	2336.13
120106 ASER GCaMP 50mM 50-25 #7_1 12	233	00:02:06.889000	No Label	798	2344.74
120106 ASER GCaMP 50mM 50-25 #7_1 12	234	00:02:07.444000	No Label	798	2346.86
120106 ASER GCaMP 50mM 50-25 #7_1 12	235	00:02:07.987000	No Label	798	2339.2
120106 ASER GCaMP 50mM 50-25 #7_1 12	236	00:02:08.533000	No Label	798	2345.87
120106 ASER GCaMP 50mM 50-25 #7_1 12	237	00:02:09.070000	No Label	798	2352.14
120106 ASER GCaMP 50mM 50-25 #7_1 12	238	00:02:09.625000	No Label	798	2344.59
120106 ASER GCaMP 50mM 50-25 #7_1 12	239	00:02:10.172000	No Label	798	2336.37
120106 ASER GCaMP 50mM 50-25 #7_1 12	240	00:02:10.709000	No Label	798	2340.03
120106 ASER GCaMP 50mM 50-25 #7_1 12	241	00:02:11.265000	No Label	798	2354.8
