# Supplementary material for: Molecular encoding and synaptic decoding of context during salt chemotaxis in C. elegans
Source: Nat Commun. 2022 May 27;13:2928. doi: 10.1038/s41467-022-30279-7 (PMC9142520; doi:10.1038/s41467-022-30279-7)
Supplement: Supplementary file 7 — Source Data [file 41467_2022_30279_MOESM7_ESM.zip › Source Data/Imaging/Fig.1/GCaMP2_nj3/120106 ASER GCaMP 50mM 50-25 #8_1 12.xlsx]

## Sheet: Sheet1
Image Name	Image Plane	Avgerage Intensity
120106 ASER GCaMP 50mM 50-25 #8_1 12	1	2565.04	265.671	0.997242
120106 ASER GCaMP 50mM 50-25 #8_1 12	2	2549.48	270.007	1.01352
120106 ASER GCaMP 50mM 50-25 #8_1 12	3	2557.35	280.575	1.05319
120106 ASER GCaMP 50mM 50-25 #8_1 12	4	2565.05	290.892	1.09191
120106 ASER GCaMP 50mM 50-25 #8_1 12	5	2564.16	270.159	1.01409
120106 ASER GCaMP 50mM 50-25 #8_1 12	6	2567.63	270.971	1.01713
120106 ASER GCaMP 50mM 50-25 #8_1 12	7	2567.29	285.047	1.06997
120106 ASER GCaMP 50mM 50-25 #8_1 12	8	2570.61	283.281	1.06335
120106 ASER GCaMP 50mM 50-25 #8_1 12	9	2559.02	270.073	1.01377	266.406
120106 ASER GCaMP 50mM 50-25 #8_1 12	10	2569.54	258.476	0.970233
120106 ASER GCaMP 50mM 50-25 #8_1 12	11	2564.54	274.051	1.0287
120106 ASER GCaMP 50mM 50-25 #8_1 12	12	2579.31	302.177	1.13427
120106 ASER GCaMP 50mM 50-25 #8_1 12	13	2566.69	278.897	1.04689
120106 ASER GCaMP 50mM 50-25 #8_1 12	14	2563.95	277.54	1.0418
120106 ASER GCaMP 50mM 50-25 #8_1 12	15	2552.25	267.766	1.00511
120106 ASER GCaMP 50mM 50-25 #8_1 12	16	2558.02	263.294	0.988318
120106 ASER GCaMP 50mM 50-25 #8_1 12	17	2554.96	263.404	0.988733
120106 ASER GCaMP 50mM 50-25 #8_1 12	18	2547.13	264.376	0.992382
120106 ASER GCaMP 50mM 50-25 #8_1 12	19	2547.16	252.593	0.94815
120106 ASER GCaMP 50mM 50-25 #8_1 12	20	2559.82	269.662	1.01222
120106 ASER GCaMP 50mM 50-25 #8_1 12	21	2552.72	252.516	0.947863
120106 ASER GCaMP 50mM 50-25 #8_1 12	22	2556.74	268.548	1.00804
120106 ASER GCaMP 50mM 50-25 #8_1 12	23	2554.05	265.047	0.994899
120106 ASER GCaMP 50mM 50-25 #8_1 12	24	2555.51	261.614	0.982014
120106 ASER GCaMP 50mM 50-25 #8_1 12	25	2554.66	260.037	0.976094
120106 ASER GCaMP 50mM 50-25 #8_1 12	26	2552.66	248.282	0.931971
120106 ASER GCaMP 50mM 50-25 #8_1 12	27	2552.53	260.333	0.977204
120106 ASER GCaMP 50mM 50-25 #8_1 12	28	2554.63	269.43	1.01135
120106 ASER GCaMP 50mM 50-25 #8_1 12	29	2546.08	253.916	0.953117
120106 ASER GCaMP 50mM 50-25 #8_1 12	30	2561.68	265.108	0.995129
120106 ASER GCaMP 50mM 50-25 #8_1 12	31	2549.51	261.37	0.981099
120106 ASER GCaMP 50mM 50-25 #8_1 12	32	2561.21	271.552	1.01932
120106 ASER GCaMP 50mM 50-25 #8_1 12	33	2561.5	271.178	1.01791
120106 ASER GCaMP 50mM 50-25 #8_1 12	34	2556.71	263.118	0.987658
120106 ASER GCaMP 50mM 50-25 #8_1 12	35	2550.86	266.55	1.00054
120106 ASER GCaMP 50mM 50-25 #8_1 12	36	2548.56	250.34	0.939696
120106 ASER GCaMP 50mM 50-25 #8_1 12	37	2561.03	270.398	1.01499
120106 ASER GCaMP 50mM 50-25 #8_1 12	38	2566.88	275.137	1.03277
120106 ASER GCaMP 50mM 50-25 #8_1 12	39	2572.7	280.055	1.05123
120106 ASER GCaMP 50mM 50-25 #8_1 12	40	2564.04	261.758	0.982553
120106 ASER GCaMP 50mM 50-25 #8_1 12	41	2550.92	252.015	0.94598
120106 ASER GCaMP 50mM 50-25 #8_1 12	42	2548.44	267.161	1.00283
120106 ASER GCaMP 50mM 50-25 #8_1 12	43	2555.62	267.667	1.00473
120106 ASER GCaMP 50mM 50-25 #8_1 12	44	2546.83	258.946	0.971998
120106 ASER GCaMP 50mM 50-25 #8_1 12	45	2549.08	247.851	0.930351
120106 ASER GCaMP 50mM 50-25 #8_1 12	46	2539.69	247.519	0.929104
120106 ASER GCaMP 50mM 50-25 #8_1 12	47	2545.28	246.907	0.926808
120106 ASER GCaMP 50mM 50-25 #8_1 12	48	2542.77	241.145	0.905179
120106 ASER GCaMP 50mM 50-25 #8_1 12	49	2553.52	252.879	0.949225
120106 ASER GCaMP 50mM 50-25 #8_1 12	50	2541.36	238.508	0.895281
120106 ASER GCaMP 50mM 50-25 #8_1 12	51	2540.52	244.313	0.91707
120106 ASER GCaMP 50mM 50-25 #8_1 12	52	2544.27	249.724	0.937383
120106 ASER GCaMP 50mM 50-25 #8_1 12	53	2550.15	250.098	0.938784
120106 ASER GCaMP 50mM 50-25 #8_1 12	54	2541.37	249.148	0.93522
120106 ASER GCaMP 50mM 50-25 #8_1 12	55	2550.39	240.94	0.904411
120106 ASER GCaMP 50mM 50-25 #8_1 12	56	2558.88	242.54	0.910416
120106 ASER GCaMP 50mM 50-25 #8_1 12	57	2554.17	239.596	0.899363
120106 ASER GCaMP 50mM 50-25 #8_1 12	58	2553.87	250.017	0.938483
120106 ASER GCaMP 50mM 50-25 #8_1 12	59	2542.92	236.806	0.888893
120106 ASER GCaMP 50mM 50-25 #8_1 12	60	2547.48	249.944	0.938208
120106 ASER GCaMP 50mM 50-25 #8_1 12	61	2545.59	251.553	0.944247
120106 ASER GCaMP 50mM 50-25 #8_1 12	62	2544.62	246.837	0.926544
120106 ASER GCaMP 50mM 50-25 #8_1 12	63	2536.51	244.645	0.918315
120106 ASER GCaMP 50mM 50-25 #8_1 12	64	2552.39	246.647	0.925831
120106 ASER GCaMP 50mM 50-25 #8_1 12	65	2550.81	257.168	0.965325
120106 ASER GCaMP 50mM 50-25 #8_1 12	66	2549.65	236.246	0.886789
120106 ASER GCaMP 50mM 50-25 #8_1 12	67	2540.58	249.567	0.936791
120106 ASER GCaMP 50mM 50-25 #8_1 12	68	2545.17	248.798	0.933906
120106 ASER GCaMP 50mM 50-25 #8_1 12	69	2544.75	247.036	0.927293
120106 ASER GCaMP 50mM 50-25 #8_1 12	70	2539.87	242.142	0.908923
120106 ASER GCaMP 50mM 50-25 #8_1 12	71	2549.1	236.49	0.887708
120106 ASER GCaMP 50mM 50-25 #8_1 12	72	2538.05	240.325	0.902103
120106 ASER GCaMP 50mM 50-25 #8_1 12	73	2541.31	258.297	0.969563
120106 ASER GCaMP 50mM 50-25 #8_1 12	74	2542.14	254.401	0.954939
120106 ASER GCaMP 50mM 50-25 #8_1 12	75	2543.85	247.136	0.927668
120106 ASER GCaMP 50mM 50-25 #8_1 12	76	2537.09	247.05	0.927343
120106 ASER GCaMP 50mM 50-25 #8_1 12	77	2538.71	227.532	0.854082
120106 ASER GCaMP 50mM 50-25 #8_1 12	78	2534.09	245.451	0.921343
120106 ASER GCaMP 50mM 50-25 #8_1 12	79	2539.38	231.847	0.870276
120106 ASER GCaMP 50mM 50-25 #8_1 12	80	2542.29	248.838	0.934056
120106 ASER GCaMP 50mM 50-25 #8_1 12	81	2542.57	248.255	0.931869
120106 ASER GCaMP 50mM 50-25 #8_1 12	82	2537.77	254.981	0.957113
120106 ASER GCaMP 50mM 50-25 #8_1 12	83	2539.9	250.555	0.940502
120106 ASER GCaMP 50mM 50-25 #8_1 12	84	2536.56	242.944	0.911932
120106 ASER GCaMP 50mM 50-25 #8_1 12	85	2540.53	242.642	0.910797
120106 ASER GCaMP 50mM 50-25 #8_1 12	86	2539.8	229.102	0.859974
120106 ASER GCaMP 50mM 50-25 #8_1 12	87	2534.72	236.372	0.887262
120106 ASER GCaMP 50mM 50-25 #8_1 12	88	2546.05	248.27	0.931923
120106 ASER GCaMP 50mM 50-25 #8_1 12	89	2537.17	257.608	0.966978
120106 ASER GCaMP 50mM 50-25 #8_1 12	90	2532.61	244.878	0.919191
120106 ASER GCaMP 50mM 50-25 #8_1 12	91	2541.02	250.064	0.938658
120106 ASER GCaMP 50mM 50-25 #8_1 12	92	2542.63	231.411	0.868643
120106 ASER GCaMP 50mM 50-25 #8_1 12	93	2543.95	246.748	0.926212
120106 ASER GCaMP 50mM 50-25 #8_1 12	94	2538.03	235.655	0.88457
120106 ASER GCaMP 50mM 50-25 #8_1 12	95	2541.73	242.666	0.910889
120106 ASER GCaMP 50mM 50-25 #8_1 12	96	2539.11	250.595	0.94065
120106 ASER GCaMP 50mM 50-25 #8_1 12	97	2527.87	236.162	0.886475
120106 ASER GCaMP 50mM 50-25 #8_1 12	98	2528	221.155	0.830145
120106 ASER GCaMP 50mM 50-25 #8_1 12	99	2532.66	243.033	0.912267
120106 ASER GCaMP 50mM 50-25 #8_1 12	100	2536.39	246.735	0.926161
120106 ASER GCaMP 50mM 50-25 #8_1 12	101	2554.7	262.635	0.985845
120106 ASER GCaMP 50mM 50-25 #8_1 12	102	2837.11	548.531	2.05901
120106 ASER GCaMP 50mM 50-25 #8_1 12	103	3013.12	719.618	2.70121
120106 ASER GCaMP 50mM 50-25 #8_1 12	104	3077.93	784.634	2.94526
120106 ASER GCaMP 50mM 50-25 #8_1 12	105	3103.23	798.701	2.99806
120106 ASER GCaMP 50mM 50-25 #8_1 12	106	3104.26	806.178	3.02613
120106 ASER GCaMP 50mM 50-25 #8_1 12	107	3100.48	801.553	3.00877
120106 ASER GCaMP 50mM 50-25 #8_1 12	108	3092.97	800.761	3.00579
120106 ASER GCaMP 50mM 50-25 #8_1 12	109	3093.25	798.047	2.99561
120106 ASER GCaMP 50mM 50-25 #8_1 12	110	3103.07	814.822	3.05857
120106 ASER GCaMP 50mM 50-25 #8_1 12	111	3096.2	795.263	2.98516
120106 ASER GCaMP 50mM 50-25 #8_1 12	112	3078.1	783.052	2.93932
120106 ASER GCaMP 50mM 50-25 #8_1 12	113	3089.38	786.717	2.95308
120106 ASER GCaMP 50mM 50-25 #8_1 12	114	3069.09	774.74	2.90812
120106 ASER GCaMP 50mM 50-25 #8_1 12	115	3062.59	758.48	2.84708
120106 ASER GCaMP 50mM 50-25 #8_1 12	116	3023.12	715.177	2.68454
120106 ASER GCaMP 50mM 50-25 #8_1 12	117	3023.96	727.745	2.73172
120106 ASER GCaMP 50mM 50-25 #8_1 12	118	3180.45	851.488	3.19621
120106 ASER GCaMP 50mM 50-25 #8_1 12	119	3136.83	821.495	3.08362
120106 ASER GCaMP 50mM 50-25 #8_1 12	120	3161.89	863.777	3.24234
120106 ASER GCaMP 50mM 50-25 #8_1 12	121	3149.97	871.175	3.2701
120106 ASER GCaMP 50mM 50-25 #8_1 12	122	3143.72	863.664	3.24191
120106 ASER GCaMP 50mM 50-25 #8_1 12	123	3106.67	830.397	3.11704
120106 ASER GCaMP 50mM 50-25 #8_1 12	124	3089.8	806.319	3.02666
120106 ASER GCaMP 50mM 50-25 #8_1 12	125	3088.28	809.344	3.03801
120106 ASER GCaMP 50mM 50-25 #8_1 12	126	3072.2	794.486	2.98224
120106 ASER GCaMP 50mM 50-25 #8_1 12	127	3063.82	775.06	2.90932
120106 ASER GCaMP 50mM 50-25 #8_1 12	128	3096.55	817.108	3.06716
120106 ASER GCaMP 50mM 50-25 #8_1 12	129	3100.7	822.591	3.08774
120106 ASER GCaMP 50mM 50-25 #8_1 12	130	3099.47	828.226	3.10889
120106 ASER GCaMP 50mM 50-25 #8_1 12	131	3044.75	754.477	2.83206
120106 ASER GCaMP 50mM 50-25 #8_1 12	132	3008.63	721.504	2.70829
120106 ASER GCaMP 50mM 50-25 #8_1 12	133	2983.08	709.862	2.66459
120106 ASER GCaMP 50mM 50-25 #8_1 12	134	2970.2	682.564	2.56212
120106 ASER GCaMP 50mM 50-25 #8_1 12	135	2958.75	675.066	2.53398
120106 ASER GCaMP 50mM 50-25 #8_1 12	136	2958.14	659.349	2.47498
120106 ASER GCaMP 50mM 50-25 #8_1 12	137	2976.01	671.665	2.52121
120106 ASER GCaMP 50mM 50-25 #8_1 12	138	2963.55	672.94	2.52599
120106 ASER GCaMP 50mM 50-25 #8_1 12	139	2934.94	639.632	2.40097
120106 ASER GCaMP 50mM 50-25 #8_1 12	140	2942.79	645.935	2.42463
120106 ASER GCaMP 50mM 50-25 #8_1 12	141	2921.93	629.68	2.36361
120106 ASER GCaMP 50mM 50-25 #8_1 12	142	2918.23	638.296	2.39595
120106 ASER GCaMP 50mM 50-25 #8_1 12	143	2897.82	610.275	2.29077
120106 ASER GCaMP 50mM 50-25 #8_1 12	144	2924.08	630.885	2.36813
120106 ASER GCaMP 50mM 50-25 #8_1 12	145	2921.52	630.211	2.3656
120106 ASER GCaMP 50mM 50-25 #8_1 12	146	2932.09	630.273	2.36584
120106 ASER GCaMP 50mM 50-25 #8_1 12	147	2920.27	637.263	2.39207
120106 ASER GCaMP 50mM 50-25 #8_1 12	148	2911.82	616.493	2.31411
120106 ASER GCaMP 50mM 50-25 #8_1 12	149	2866.13	572.328	2.14833
120106 ASER GCaMP 50mM 50-25 #8_1 12	150	2843.38	541.305	2.03188
120106 ASER GCaMP 50mM 50-25 #8_1 12	151	2803.38	510.036	1.91451
120106 ASER GCaMP 50mM 50-25 #8_1 12	152	2798.44	515.106	1.93354
120106 ASER GCaMP 50mM 50-25 #8_1 12	153	2801.25	528.708	1.9846
120106 ASER GCaMP 50mM 50-25 #8_1 12	154	2821.06	536.3	2.01309
120106 ASER GCaMP 50mM 50-25 #8_1 12	155	2799.65	523.39	1.96463
120106 ASER GCaMP 50mM 50-25 #8_1 12	156	2808.3	533.246	2.00163
120106 ASER GCaMP 50mM 50-25 #8_1 12	157	2809.85	527.478	1.97998
120106 ASER GCaMP 50mM 50-25 #8_1 12	158	2831.63	552.947	2.07558
120106 ASER GCaMP 50mM 50-25 #8_1 12	159	2829.47	555.061	2.08352
120106 ASER GCaMP 50mM 50-25 #8_1 12	160	2848.7	559.834	2.10143
120106 ASER GCaMP 50mM 50-25 #8_1 12	161	2841.1	577.579	2.16804
120106 ASER GCaMP 50mM 50-25 #8_1 12	162	2798.71	513.689	1.92822
120106 ASER GCaMP 50mM 50-25 #8_1 12	163	2856.41	562.546	2.11161
120106 ASER GCaMP 50mM 50-25 #8_1 12	164	2845.38	577.195	2.1666
120106 ASER GCaMP 50mM 50-25 #8_1 12	165	2834.86	560.357	2.1034
120106 ASER GCaMP 50mM 50-25 #8_1 12	166	2881.94	608.985	2.28593
120106 ASER GCaMP 50mM 50-25 #8_1 12	167	2875.16	596.791	2.24016
120106 ASER GCaMP 50mM 50-25 #8_1 12	168	2889	578.033	2.16975
120106 ASER GCaMP 50mM 50-25 #8_1 12	169	2868.78	589.965	2.21453
120106 ASER GCaMP 50mM 50-25 #8_1 12	170	2836.02	550.353	2.06585
120106 ASER GCaMP 50mM 50-25 #8_1 12	171	2825.42	558.865	2.0978
120106 ASER GCaMP 50mM 50-25 #8_1 12	172	2823.95	568.282	2.13314
120106 ASER GCaMP 50mM 50-25 #8_1 12	173	2825.33	569.141	2.13637
120106 ASER GCaMP 50mM 50-25 #8_1 12	174	2836.02	584.565	2.19427
120106 ASER GCaMP 50mM 50-25 #8_1 12	175	2843.53	599.126	2.24892
120106 ASER GCaMP 50mM 50-25 #8_1 12	176	2846.95	598.238	2.24559
120106 ASER GCaMP 50mM 50-25 #8_1 12	177	2822.7	578.227	2.17048
120106 ASER GCaMP 50mM 50-25 #8_1 12	178	2829.97	595.34	2.23471
120106 ASER GCaMP 50mM 50-25 #8_1 12	179	2843.38	605.219	2.27179
120106 ASER GCaMP 50mM 50-25 #8_1 12	180	2849.41	622.599	2.33703
120106 ASER GCaMP 50mM 50-25 #8_1 12	181	2839.13	598.193	2.24542
120106 ASER GCaMP 50mM 50-25 #8_1 12	182	2826.31	595.171	2.23408
120106 ASER GCaMP 50mM 50-25 #8_1 12	183	2866.99	636.711	2.39001
120106 ASER GCaMP 50mM 50-25 #8_1 12	184	2875.29	638.777	2.39776
120106 ASER GCaMP 50mM 50-25 #8_1 12	185	2867.62	622.692	2.33738
120106 ASER GCaMP 50mM 50-25 #8_1 12	186	2868.38	635.343	2.38487
120106 ASER GCaMP 50mM 50-25 #8_1 12	187	2885.61	648.094	2.43273
120106 ASER GCaMP 50mM 50-25 #8_1 12	188	2869.6	626.011	2.34984
120106 ASER GCaMP 50mM 50-25 #8_1 12	189	2840.07	607.279	2.27953
120106 ASER GCaMP 50mM 50-25 #8_1 12	190	2858.01	615.678	2.31105
120106 ASER GCaMP 50mM 50-25 #8_1 12	191	2866.66	621.93	2.33452
120106 ASER GCaMP 50mM 50-25 #8_1 12	192	2821.06	565.692	2.12342
120106 ASER GCaMP 50mM 50-25 #8_1 12	193	2811.72	574.965	2.15823
120106 ASER GCaMP 50mM 50-25 #8_1 12	194	2796.92	544.987	2.0457
120106 ASER GCaMP 50mM 50-25 #8_1 12	195	2782.37	549.82	2.06385
120106 ASER GCaMP 50mM 50-25 #8_1 12	196	2754.36	511.569	1.92026
120106 ASER GCaMP 50mM 50-25 #8_1 12	197	2768.14	519.413	1.9497
120106 ASER GCaMP 50mM 50-25 #8_1 12	198	2777.3	526.146	1.97498
120106 ASER GCaMP 50mM 50-25 #8_1 12	199	2722.76	469.276	1.76151
120106 ASER GCaMP 50mM 50-25 #8_1 12	200	2657.86	387.282	1.45373
120106 ASER GCaMP 50mM 50-25 #8_1 12	201	2718.2	451.261	1.69389
120106 ASER GCaMP 50mM 50-25 #8_1 12	202	2635.85	379.145	1.42319
120106 ASER GCaMP 50mM 50-25 #8_1 12	203	2574.33	295.686	1.10991
120106 ASER GCaMP 50mM 50-25 #8_1 12	204	2546.09	282.795	1.06152
120106 ASER GCaMP 50mM 50-25 #8_1 12	205	2523.29	266.836	1.00161
120106 ASER GCaMP 50mM 50-25 #8_1 12	206	2526.44	268.235	1.00687
120106 ASER GCaMP 50mM 50-25 #8_1 12	207	2544.46	287.302	1.07844
120106 ASER GCaMP 50mM 50-25 #8_1 12	208	2532.92	279.487	1.0491
120106 ASER GCaMP 50mM 50-25 #8_1 12	209	2536.09	281.57	1.05692
120106 ASER GCaMP 50mM 50-25 #8_1 12	210	2531.66	276.584	1.0382
120106 ASER GCaMP 50mM 50-25 #8_1 12	211	2532.27	271.184	1.01793
120106 ASER GCaMP 50mM 50-25 #8_1 12	212	2537.73	269.965	1.01336
120106 ASER GCaMP 50mM 50-25 #8_1 12	213	2538.94	278.241	1.04443
120106 ASER GCaMP 50mM 50-25 #8_1 12	214	2549.68	280.22	1.05185
120106 ASER GCaMP 50mM 50-25 #8_1 12	215	2548.62	300.472	1.12787
120106 ASER GCaMP 50mM 50-25 #8_1 12	216	2556.89	293.92	1.10328
120106 ASER GCaMP 50mM 50-25 #8_1 12	217	2550.92	285.601	1.07205
120106 ASER GCaMP 50mM 50-25 #8_1 12	218	2553.26	276.482	1.03782
120106 ASER GCaMP 50mM 50-25 #8_1 12	219	2549.31	276.091	1.03635
120106 ASER GCaMP 50mM 50-25 #8_1 12	220	2545.51	274.217	1.02932
120106 ASER GCaMP 50mM 50-25 #8_1 12	221	2552.51	276.54	1.03804
120106 ASER GCaMP 50mM 50-25 #8_1 12	222	2557.3	265.487	0.99655
120106 ASER GCaMP 50mM 50-25 #8_1 12	223	2555.87	265.633	0.997098
120106 ASER GCaMP 50mM 50-25 #8_1 12	224	2557.2	272.844	1.02417
120106 ASER GCaMP 50mM 50-25 #8_1 12	225	2562.36	263.372	0.988612
120106 ASER GCaMP 50mM 50-25 #8_1 12	226	2566.36	273.146	1.0253
120106 ASER GCaMP 50mM 50-25 #8_1 12	227	2573.97	276.788	1.03897
120106 ASER GCaMP 50mM 50-25 #8_1 12	228	2574.33	277.184	1.04046
120106 ASER GCaMP 50mM 50-25 #8_1 12	229	2571.19	289.474	1.08659
120106 ASER GCaMP 50mM 50-25 #8_1 12	230	2576.93	290.573	1.09072
120106 ASER GCaMP 50mM 50-25 #8_1 12	231	2580.38	275.062	1.03249
120106 ASER GCaMP 50mM 50-25 #8_1 12	232	2578.14	280.957	1.05462
120106 ASER GCaMP 50mM 50-25 #8_1 12	233	2587.99	288.554	1.08314
120106 ASER GCaMP 50mM 50-25 #8_1 12	234	2583.03	294.391	1.10505
120106 ASER GCaMP 50mM 50-25 #8_1 12	235	2592.16	291.352	1.09364
120106 ASER GCaMP 50mM 50-25 #8_1 12	236	2590.58	281.386	1.05623
120106 ASER GCaMP 50mM 50-25 #8_1 12	237	2596.83	282.621	1.06087
120106 ASER GCaMP 50mM 50-25 #8_1 12	238	2598.29	315.67	1.18492
120106 ASER GCaMP 50mM 50-25 #8_1 12	239	2591.15	283.999	1.06604
120106 ASER GCaMP 50mM 50-25 #8_1 12	240	2599.27	307.782	1.15531
120106 ASER GCaMP 50mM 50-25 #8_1 12	241	2602.36	302.142	1.13414
Image Name	Image Plane	Elapsed Time	Stage Label	Area	Average Intensity
120106 ASER GCaMP 50mM 50-25 #8_1 12	1	00:00:00	No Label	825	2299.37
120106 ASER GCaMP 50mM 50-25 #8_1 12	2	00:00:00.454000	No Label	825	2279.48
120106 ASER GCaMP 50mM 50-25 #8_1 12	3	00:00:00.955000	No Label	825	2276.78
120106 ASER GCaMP 50mM 50-25 #8_1 12	4	00:00:01.508000	No Label	825	2274.16
120106 ASER GCaMP 50mM 50-25 #8_1 12	5	00:00:02.052000	No Label	825	2294.01
120106 ASER GCaMP 50mM 50-25 #8_1 12	6	00:00:02.605000	No Label	825	2296.66
120106 ASER GCaMP 50mM 50-25 #8_1 12	7	00:00:03.143000	No Label	825	2282.25
120106 ASER GCaMP 50mM 50-25 #8_1 12	8	00:00:03.699000	No Label	825	2287.33
120106 ASER GCaMP 50mM 50-25 #8_1 12	9	00:00:04.233000	No Label	825	2288.95
120106 ASER GCaMP 50mM 50-25 #8_1 12	10	00:00:04.775000	No Label	825	2311.06
120106 ASER GCaMP 50mM 50-25 #8_1 12	11	00:00:05.329000	No Label	825	2290.49
120106 ASER GCaMP 50mM 50-25 #8_1 12	12	00:00:05.861000	No Label	825	2277.14
120106 ASER GCaMP 50mM 50-25 #8_1 12	13	00:00:06.418000	No Label	825	2287.79
120106 ASER GCaMP 50mM 50-25 #8_1 12	14	00:00:06.959000	No Label	825	2286.41
120106 ASER GCaMP 50mM 50-25 #8_1 12	15	00:00:07.502000	No Label	825	2284.49
120106 ASER GCaMP 50mM 50-25 #8_1 12	16	00:00:08.061000	No Label	825	2294.72
120106 ASER GCaMP 50mM 50-25 #8_1 12	17	00:00:08.604000	No Label	825	2291.55
120106 ASER GCaMP 50mM 50-25 #8_1 12	18	00:00:09.145000	No Label	825	2282.75
120106 ASER GCaMP 50mM 50-25 #8_1 12	19	00:00:09.693000	No Label	825	2294.57
120106 ASER GCaMP 50mM 50-25 #8_1 12	20	00:00:10.249000	No Label	825	2290.16
120106 ASER GCaMP 50mM 50-25 #8_1 12	21	00:00:10.782000	No Label	825	2300.2
120106 ASER GCaMP 50mM 50-25 #8_1 12	22	00:00:11.336000	No Label	825	2288.19
120106 ASER GCaMP 50mM 50-25 #8_1 12	23	00:00:11.873000	No Label	825	2289
120106 ASER GCaMP 50mM 50-25 #8_1 12	24	00:00:12.418000	No Label	825	2293.89
120106 ASER GCaMP 50mM 50-25 #8_1 12	25	00:00:12.989000	No Label	825	2294.63
120106 ASER GCaMP 50mM 50-25 #8_1 12	26	00:00:13.515000	No Label	825	2304.38
120106 ASER GCaMP 50mM 50-25 #8_1 12	27	00:00:14.057000	No Label	825	2292.2
120106 ASER GCaMP 50mM 50-25 #8_1 12	28	00:00:14.613000	No Label	825	2285.2
120106 ASER GCaMP 50mM 50-25 #8_1 12	29	00:00:15.153000	No Label	825	2292.16
120106 ASER GCaMP 50mM 50-25 #8_1 12	30	00:00:15.696000	No Label	825	2296.57
120106 ASER GCaMP 50mM 50-25 #8_1 12	31	00:00:16.238000	No Label	825	2288.14
120106 ASER GCaMP 50mM 50-25 #8_1 12	32	00:00:16.789000	No Label	825	2289.66
120106 ASER GCaMP 50mM 50-25 #8_1 12	33	00:00:17.339000	No Label	825	2290.32
120106 ASER GCaMP 50mM 50-25 #8_1 12	34	00:00:17.883000	No Label	825	2293.59
120106 ASER GCaMP 50mM 50-25 #8_1 12	35	00:00:18.429000	No Label	825	2284.31
120106 ASER GCaMP 50mM 50-25 #8_1 12	36	00:00:18.981000	No Label	825	2298.22
120106 ASER GCaMP 50mM 50-25 #8_1 12	37	00:00:19.526000	No Label	825	2290.64
120106 ASER GCaMP 50mM 50-25 #8_1 12	38	00:00:20.066000	No Label	825	2291.74
120106 ASER GCaMP 50mM 50-25 #8_1 12	39	00:00:20.603000	No Label	825	2292.64
120106 ASER GCaMP 50mM 50-25 #8_1 12	40	00:00:21.151000	No Label	825	2302.28
120106 ASER GCaMP 50mM 50-25 #8_1 12	41	00:00:21.718000	No Label	825	2298.9
120106 ASER GCaMP 50mM 50-25 #8_1 12	42	00:00:22.257000	No Label	825	2281.28
120106 ASER GCaMP 50mM 50-25 #8_1 12	43	00:00:22.806000	No Label	825	2287.95
120106 ASER GCaMP 50mM 50-25 #8_1 12	44	00:00:23.338000	No Label	825	2287.88
120106 ASER GCaMP 50mM 50-25 #8_1 12	45	00:00:23.880000	No Label	825	2301.23
120106 ASER GCaMP 50mM 50-25 #8_1 12	46	00:00:24.441000	No Label	825	2292.17
120106 ASER GCaMP 50mM 50-25 #8_1 12	47	00:00:24.990000	No Label	825	2298.37
120106 ASER GCaMP 50mM 50-25 #8_1 12	48	00:00:25.537000	No Label	825	2301.62
120106 ASER GCaMP 50mM 50-25 #8_1 12	49	00:00:26.067000	No Label	825	2300.64
120106 ASER GCaMP 50mM 50-25 #8_1 12	50	00:00:26.623000	No Label	825	2302.86
120106 ASER GCaMP 50mM 50-25 #8_1 12	51	00:00:27.171000	No Label	825	2296.21
120106 ASER GCaMP 50mM 50-25 #8_1 12	52	00:00:27.712000	No Label	825	2294.54
120106 ASER GCaMP 50mM 50-25 #8_1 12	53	00:00:28.258000	No Label	825	2300.05
120106 ASER GCaMP 50mM 50-25 #8_1 12	54	00:00:28.794000	No Label	825	2292.22
120106 ASER GCaMP 50mM 50-25 #8_1 12	55	00:00:29.352000	No Label	825	2309.45
120106 ASER GCaMP 50mM 50-25 #8_1 12	56	00:00:29.898000	No Label	825	2316.34
120106 ASER GCaMP 50mM 50-25 #8_1 12	57	00:00:30.436000	No Label	825	2314.58
120106 ASER GCaMP 50mM 50-25 #8_1 12	58	00:00:30.995000	No Label	825	2303.86
120106 ASER GCaMP 50mM 50-25 #8_1 12	59	00:00:31.534000	No Label	825	2306.11
120106 ASER GCaMP 50mM 50-25 #8_1 12	60	00:00:32.083000	No Label	825	2297.54
120106 ASER GCaMP 50mM 50-25 #8_1 12	61	00:00:32.618000	No Label	825	2294.04
120106 ASER GCaMP 50mM 50-25 #8_1 12	62	00:00:33.176000	No Label	825	2297.78
120106 ASER GCaMP 50mM 50-25 #8_1 12	63	00:00:33.718000	No Label	825	2291.87
120106 ASER GCaMP 50mM 50-25 #8_1 12	64	00:00:34.267000	No Label	825	2305.75
120106 ASER GCaMP 50mM 50-25 #8_1 12	65	00:00:34.807000	No Label	825	2293.64
120106 ASER GCaMP 50mM 50-25 #8_1 12	66	00:00:35.355000	No Label	825	2313.4
120106 ASER GCaMP 50mM 50-25 #8_1 12	67	00:00:35.907000	No Label	825	2291.02
120106 ASER GCaMP 50mM 50-25 #8_1 12	68	00:00:36.455000	No Label	825	2296.37
120106 ASER GCaMP 50mM 50-25 #8_1 12	69	00:00:36.996000	No Label	825	2297.71
120106 ASER GCaMP 50mM 50-25 #8_1 12	70	00:00:37.536000	No Label	825	2297.73
120106 ASER GCaMP 50mM 50-25 #8_1 12	71	00:00:38.079000	No Label	825	2312.61
120106 ASER GCaMP 50mM 50-25 #8_1 12	72	00:00:38.625000	No Label	825	2297.72
120106 ASER GCaMP 50mM 50-25 #8_1 12	73	00:00:39.179000	No Label	825	2283.01
120106 ASER GCaMP 50mM 50-25 #8_1 12	74	00:00:39.717000	No Label	825	2287.74
120106 ASER GCaMP 50mM 50-25 #8_1 12	75	00:00:40.275000	No Label	825	2296.72
120106 ASER GCaMP 50mM 50-25 #8_1 12	76	00:00:40.819000	No Label	825	2290.04
120106 ASER GCaMP 50mM 50-25 #8_1 12	77	00:00:41.357000	No Label	825	2311.18
120106 ASER GCaMP 50mM 50-25 #8_1 12	78	00:00:41.901000	No Label	825	2288.64
120106 ASER GCaMP 50mM 50-25 #8_1 12	79	00:00:42.447000	No Label	825	2307.53
120106 ASER GCaMP 50mM 50-25 #8_1 12	80	00:00:43.004000	No Label	825	2293.46
120106 ASER GCaMP 50mM 50-25 #8_1 12	81	00:00:43.549000	No Label	825	2294.32
120106 ASER GCaMP 50mM 50-25 #8_1 12	82	00:00:44.093000	No Label	825	2282.79
120106 ASER GCaMP 50mM 50-25 #8_1 12	83	00:00:44.645000	No Label	825	2289.34
120106 ASER GCaMP 50mM 50-25 #8_1 12	84	00:00:45.170000	No Label	825	2293.61
120106 ASER GCaMP 50mM 50-25 #8_1 12	85	00:00:45.737000	No Label	825	2297.88
120106 ASER GCaMP 50mM 50-25 #8_1 12	86	00:00:46.284000	No Label	825	2310.7
120106 ASER GCaMP 50mM 50-25 #8_1 12	87	00:00:46.818000	No Label	825	2298.35
120106 ASER GCaMP 50mM 50-25 #8_1 12	88	00:00:47.366000	No Label	825	2297.78
120106 ASER GCaMP 50mM 50-25 #8_1 12	89	00:00:47.914000	No Label	825	2279.56
120106 ASER GCaMP 50mM 50-25 #8_1 12	90	00:00:48.464000	No Label	825	2287.74
120106 ASER GCaMP 50mM 50-25 #8_1 12	91	00:00:49.004000	No Label	825	2290.95
120106 ASER GCaMP 50mM 50-25 #8_1 12	92	00:00:49.555000	No Label	825	2311.22
120106 ASER GCaMP 50mM 50-25 #8_1 12	93	00:00:50.093000	No Label	825	2297.2
120106 ASER GCaMP 50mM 50-25 #8_1 12	94	00:00:50.650000	No Label	825	2302.38
120106 ASER GCaMP 50mM 50-25 #8_1 12	95	00:00:51.188000	No Label	825	2299.07
120106 ASER GCaMP 50mM 50-25 #8_1 12	96	00:00:51.745000	No Label	825	2288.52
120106 ASER GCaMP 50mM 50-25 #8_1 12	97	00:00:52.285000	No Label	825	2291.7
120106 ASER GCaMP 50mM 50-25 #8_1 12	98	00:00:52.829000	No Label	825	2306.84
120106 ASER GCaMP 50mM 50-25 #8_1 12	99	00:00:53.378000	No Label	825	2289.62
120106 ASER GCaMP 50mM 50-25 #8_1 12	100	00:00:53.918000	No Label	825	2289.65
120106 ASER GCaMP 50mM 50-25 #8_1 12	101	00:00:54.493000	No Label	825	2292.07
120106 ASER GCaMP 50mM 50-25 #8_1 12	102	00:00:54.976000	No Label	825	2288.58
120106 ASER GCaMP 50mM 50-25 #8_1 12	103	00:00:55.562000	No Label	825	2293.51
120106 ASER GCaMP 50mM 50-25 #8_1 12	104	00:00:56.104000	No Label	825	2293.29
120106 ASER GCaMP 50mM 50-25 #8_1 12	105	00:00:56.654000	No Label	825	2304.53
120106 ASER GCaMP 50mM 50-25 #8_1 12	106	00:00:57.198000	No Label	825	2298.09
120106 ASER GCaMP 50mM 50-25 #8_1 12	107	00:00:57.737000	No Label	825	2298.92
120106 ASER GCaMP 50mM 50-25 #8_1 12	108	00:00:58.287000	No Label	825	2292.21
120106 ASER GCaMP 50mM 50-25 #8_1 12	109	00:00:58.838000	No Label	825	2295.2
120106 ASER GCaMP 50mM 50-25 #8_1 12	110	00:00:59.387000	No Label	825	2288.25
120106 ASER GCaMP 50mM 50-25 #8_1 12	111	00:00:59.921000	No Label	825	2300.93
120106 ASER GCaMP 50mM 50-25 #8_1 12	112	00:01:00.482000	No Label	825	2295.05
120106 ASER GCaMP 50mM 50-25 #8_1 12	113	00:01:01.014000	No Label	825	2302.66
120106 ASER GCaMP 50mM 50-25 #8_1 12	114	00:01:01.560000	No Label	825	2294.36
120106 ASER GCaMP 50mM 50-25 #8_1 12	115	00:01:02.107000	No Label	825	2304.12
120106 ASER GCaMP 50mM 50-25 #8_1 12	116	00:01:02.653000	No Label	825	2307.95
120106 ASER GCaMP 50mM 50-25 #8_1 12	117	00:01:03.216000	No Label	825	2296.22
120106 ASER GCaMP 50mM 50-25 #8_1 12	118	00:01:03.745000	No Label	825	2328.96
120106 ASER GCaMP 50mM 50-25 #8_1 12	119	00:01:04.288000	No Label	825	2315.33
120106 ASER GCaMP 50mM 50-25 #8_1 12	120	00:01:04.843000	No Label	825	2298.11
120106 ASER GCaMP 50mM 50-25 #8_1 12	121	00:01:05.387000	No Label	825	2278.8
120106 ASER GCaMP 50mM 50-25 #8_1 12	122	00:01:05.931000	No Label	825	2280.06
120106 ASER GCaMP 50mM 50-25 #8_1 12	123	00:01:06.482000	No Label	825	2276.28
120106 ASER GCaMP 50mM 50-25 #8_1 12	124	00:01:07.021000	No Label	825	2283.48
120106 ASER GCaMP 50mM 50-25 #8_1 12	125	00:01:07.574000	No Label	825	2278.93
120106 ASER GCaMP 50mM 50-25 #8_1 12	126	00:01:08.109000	No Label	825	2277.72
120106 ASER GCaMP 50mM 50-25 #8_1 12	127	00:01:08.664000	No Label	825	2288.76
120106 ASER GCaMP 50mM 50-25 #8_1 12	128	00:01:09.200000	No Label	825	2279.45
120106 ASER GCaMP 50mM 50-25 #8_1 12	129	00:01:09.756000	No Label	825	2278.11
120106 ASER GCaMP 50mM 50-25 #8_1 12	130	00:01:10.296000	No Label	825	2271.24
120106 ASER GCaMP 50mM 50-25 #8_1 12	131	00:01:10.845000	No Label	825	2290.28
120106 ASER GCaMP 50mM 50-25 #8_1 12	132	00:01:11.389000	No Label	825	2287.13
120106 ASER GCaMP 50mM 50-25 #8_1 12	133	00:01:11.944000	No Label	825	2273.21
120106 ASER GCaMP 50mM 50-25 #8_1 12	134	00:01:12.480000	No Label	825	2287.64
120106 ASER GCaMP 50mM 50-25 #8_1 12	135	00:01:13.024000	No Label	825	2283.68
120106 ASER GCaMP 50mM 50-25 #8_1 12	136	00:01:13.579000	No Label	825	2298.8
120106 ASER GCaMP 50mM 50-25 #8_1 12	137	00:01:14.127000	No Label	825	2304.35
120106 ASER GCaMP 50mM 50-25 #8_1 12	138	00:01:14.687000	No Label	825	2290.61
120106 ASER GCaMP 50mM 50-25 #8_1 12	139	00:01:15.216000	No Label	825	2295.31
120106 ASER GCaMP 50mM 50-25 #8_1 12	140	00:01:15.752000	No Label	825	2296.86
120106 ASER GCaMP 50mM 50-25 #8_1 12	141	00:01:16.307000	No Label	825	2292.25
120106 ASER GCaMP 50mM 50-25 #8_1 12	142	00:01:16.845000	No Label	825	2279.94
120106 ASER GCaMP 50mM 50-25 #8_1 12	143	00:01:17.397000	No Label	825	2287.55
120106 ASER GCaMP 50mM 50-25 #8_1 12	144	00:01:17.932000	No Label	825	2293.19
120106 ASER GCaMP 50mM 50-25 #8_1 12	145	00:01:18.484000	No Label	825	2291.31
120106 ASER GCaMP 50mM 50-25 #8_1 12	146	00:01:19.038000	No Label	825	2301.82
120106 ASER GCaMP 50mM 50-25 #8_1 12	147	00:01:19.584000	No Label	825	2283.01
120106 ASER GCaMP 50mM 50-25 #8_1 12	148	00:01:20.125000	No Label	825	2295.33
120106 ASER GCaMP 50mM 50-25 #8_1 12	149	00:01:20.674000	No Label	825	2293.8
120106 ASER GCaMP 50mM 50-25 #8_1 12	150	00:01:21.224000	No Label	825	2302.07
120106 ASER GCaMP 50mM 50-25 #8_1 12	151	00:01:21.764000	No Label	825	2293.35
120106 ASER GCaMP 50mM 50-25 #8_1 12	152	00:01:22.297000	No Label	825	2283.34
120106 ASER GCaMP 50mM 50-25 #8_1 12	153	00:01:22.853000	No Label	825	2272.55
120106 ASER GCaMP 50mM 50-25 #8_1 12	154	00:01:23.414000	No Label	825	2284.76
120106 ASER GCaMP 50mM 50-25 #8_1 12	155	00:01:23.942000	No Label	825	2276.26
120106 ASER GCaMP 50mM 50-25 #8_1 12	156	00:01:24.491000	No Label	825	2275.06
120106 ASER GCaMP 50mM 50-25 #8_1 12	157	00:01:25.045000	No Label	825	2282.37
120106 ASER GCaMP 50mM 50-25 #8_1 12	158	00:01:25.593000	No Label	825	2278.68
120106 ASER GCaMP 50mM 50-25 #8_1 12	159	00:01:26.128000	No Label	825	2274.41
120106 ASER GCaMP 50mM 50-25 #8_1 12	160	00:01:26.682000	No Label	825	2288.87
120106 ASER GCaMP 50mM 50-25 #8_1 12	161	00:01:27.221000	No Label	825	2263.52
120106 ASER GCaMP 50mM 50-25 #8_1 12	162	00:01:27.742000	No Label	825	2285.03
120106 ASER GCaMP 50mM 50-25 #8_1 12	163	00:01:28.311000	No Label	825	2293.86
120106 ASER GCaMP 50mM 50-25 #8_1 12	164	00:01:28.859000	No Label	825	2268.19
120106 ASER GCaMP 50mM 50-25 #8_1 12	165	00:01:29.407000	No Label	825	2274.51
120106 ASER GCaMP 50mM 50-25 #8_1 12	166	00:01:29.965000	No Label	825	2272.96
120106 ASER GCaMP 50mM 50-25 #8_1 12	167	00:01:30.521000	No Label	825	2278.37
120106 ASER GCaMP 50mM 50-25 #8_1 12	168	00:01:31.051000	No Label	825	2310.96
120106 ASER GCaMP 50mM 50-25 #8_1 12	169	00:01:31.598000	No Label	825	2278.81
120106 ASER GCaMP 50mM 50-25 #8_1 12	170	00:01:32.140000	No Label	825	2285.67
120106 ASER GCaMP 50mM 50-25 #8_1 12	171	00:01:32.683000	No Label	825	2266.55
120106 ASER GCaMP 50mM 50-25 #8_1 12	172	00:01:33.233000	No Label	825	2255.66
120106 ASER GCaMP 50mM 50-25 #8_1 12	173	00:01:33.775000	No Label	825	2256.19
120106 ASER GCaMP 50mM 50-25 #8_1 12	174	00:01:34.319000	No Label	825	2251.46
120106 ASER GCaMP 50mM 50-25 #8_1 12	175	00:01:34.875000	No Label	825	2244.41
120106 ASER GCaMP 50mM 50-25 #8_1 12	176	00:01:35.414000	No Label	825	2248.72
120106 ASER GCaMP 50mM 50-25 #8_1 12	177	00:01:35.967000	No Label	825	2244.48
120106 ASER GCaMP 50mM 50-25 #8_1 12	178	00:01:36.510000	No Label	825	2234.63
120106 ASER GCaMP 50mM 50-25 #8_1 12	179	00:01:37.060000	No Label	825	2238.16
120106 ASER GCaMP 50mM 50-25 #8_1 12	180	00:01:37.603000	No Label	825	2226.81
120106 ASER GCaMP 50mM 50-25 #8_1 12	181	00:01:38.139000	No Label	825	2240.94
120106 ASER GCaMP 50mM 50-25 #8_1 12	182	00:01:38.680000	No Label	825	2231.14
120106 ASER GCaMP 50mM 50-25 #8_1 12	183	00:01:39.231000	No Label	825	2230.27
120106 ASER GCaMP 50mM 50-25 #8_1 12	184	00:01:39.780000	No Label	825	2236.52
120106 ASER GCaMP 50mM 50-25 #8_1 12	185	00:01:40.322000	No Label	825	2244.93
120106 ASER GCaMP 50mM 50-25 #8_1 12	186	00:01:40.875000	No Label	825	2233.03
120106 ASER GCaMP 50mM 50-25 #8_1 12	187	00:01:41.423000	No Label	825	2237.52
120106 ASER GCaMP 50mM 50-25 #8_1 12	188	00:01:41.976000	No Label	825	2243.59
120106 ASER GCaMP 50mM 50-25 #8_1 12	189	00:01:42.519000	No Label	825	2232.79
120106 ASER GCaMP 50mM 50-25 #8_1 12	190	00:01:43.053000	No Label	825	2242.33
120106 ASER GCaMP 50mM 50-25 #8_1 12	191	00:01:43.612000	No Label	825	2244.72
120106 ASER GCaMP 50mM 50-25 #8_1 12	192	00:01:44.149000	No Label	825	2255.37
120106 ASER GCaMP 50mM 50-25 #8_1 12	193	00:01:44.704000	No Label	825	2236.76
120106 ASER GCaMP 50mM 50-25 #8_1 12	194	00:01:45.246000	No Label	825	2251.93
120106 ASER GCaMP 50mM 50-25 #8_1 12	195	00:01:45.796000	No Label	825	2232.55
120106 ASER GCaMP 50mM 50-25 #8_1 12	196	00:01:46.336000	No Label	825	2242.79
120106 ASER GCaMP 50mM 50-25 #8_1 12	197	00:01:46.883000	No Label	825	2248.72
120106 ASER GCaMP 50mM 50-25 #8_1 12	198	00:01:47.425000	No Label	825	2251.15
120106 ASER GCaMP 50mM 50-25 #8_1 12	199	00:01:47.970000	No Label	825	2253.48
120106 ASER GCaMP 50mM 50-25 #8_1 12	200	00:01:48.528000	No Label	825	2270.58
120106 ASER GCaMP 50mM 50-25 #8_1 12	201	00:01:49.092000	No Label	825	2266.94
120106 ASER GCaMP 50mM 50-25 #8_1 12	202	00:01:49.576000	No Label	825	2256.7
120106 ASER GCaMP 50mM 50-25 #8_1 12	203	00:01:50.169000	No Label	825	2278.65
120106 ASER GCaMP 50mM 50-25 #8_1 12	204	00:01:50.704000	No Label	825	2263.29
120106 ASER GCaMP 50mM 50-25 #8_1 12	205	00:01:51.249000	No Label	825	2256.46
120106 ASER GCaMP 50mM 50-25 #8_1 12	206	00:01:51.800000	No Label	825	2258.2
120106 ASER GCaMP 50mM 50-25 #8_1 12	207	00:01:52.336000	No Label	825	2257.16
120106 ASER GCaMP 50mM 50-25 #8_1 12	208	00:01:52.897000	No Label	825	2253.43
120106 ASER GCaMP 50mM 50-25 #8_1 12	209	00:01:53.393000	No Label	825	2254.52
120106 ASER GCaMP 50mM 50-25 #8_1 12	210	00:01:53.986000	No Label	825	2255.08
120106 ASER GCaMP 50mM 50-25 #8_1 12	211	00:01:54.515000	No Label	825	2261.09
120106 ASER GCaMP 50mM 50-25 #8_1 12	212	00:01:55.070000	No Label	825	2267.77
120106 ASER GCaMP 50mM 50-25 #8_1 12	213	00:01:55.616000	No Label	825	2260.7
120106 ASER GCaMP 50mM 50-25 #8_1 12	214	00:01:56.169000	No Label	825	2269.46
120106 ASER GCaMP 50mM 50-25 #8_1 12	215	00:01:56.716000	No Label	825	2248.14
120106 ASER GCaMP 50mM 50-25 #8_1 12	216	00:01:57.252000	No Label	825	2262.97
120106 ASER GCaMP 50mM 50-25 #8_1 12	217	00:01:57.805000	No Label	825	2265.32
120106 ASER GCaMP 50mM 50-25 #8_1 12	218	00:01:58.345000	No Label	825	2276.77
120106 ASER GCaMP 50mM 50-25 #8_1 12	219	00:01:58.898000	No Label	825	2273.22
120106 ASER GCaMP 50mM 50-25 #8_1 12	220	00:01:59.437000	No Label	825	2271.29
120106 ASER GCaMP 50mM 50-25 #8_1 12	221	00:01:59.990000	No Label	825	2275.97
120106 ASER GCaMP 50mM 50-25 #8_1 12	222	00:02:00.537000	No Label	825	2291.82
120106 ASER GCaMP 50mM 50-25 #8_1 12	223	00:02:01.071000	No Label	825	2290.23
120106 ASER GCaMP 50mM 50-25 #8_1 12	224	00:02:01.635000	No Label	825	2284.35
120106 ASER GCaMP 50mM 50-25 #8_1 12	225	00:02:02.163000	No Label	825	2298.99
120106 ASER GCaMP 50mM 50-25 #8_1 12	226	00:02:02.718000	No Label	825	2293.21
120106 ASER GCaMP 50mM 50-25 #8_1 12	227	00:02:03.258000	No Label	825	2297.18
120106 ASER GCaMP 50mM 50-25 #8_1 12	228	00:02:03.805000	No Label	825	2297.14
120106 ASER GCaMP 50mM 50-25 #8_1 12	229	00:02:04.349000	No Label	825	2281.72
120106 ASER GCaMP 50mM 50-25 #8_1 12	230	00:02:04.895000	No Label	825	2286.36
120106 ASER GCaMP 50mM 50-25 #8_1 12	231	00:02:05.443000	No Label	825	2305.32
120106 ASER GCaMP 50mM 50-25 #8_1 12	232	00:02:05.987000	No Label	825	2297.18
120106 ASER GCaMP 50mM 50-25 #8_1 12	233	00:02:06.546000	No Label	825	2299.44
120106 ASER GCaMP 50mM 50-25 #8_1 12	234	00:02:07.043000	No Label	825	2288.64
120106 ASER GCaMP 50mM 50-25 #8_1 12	235	00:02:07.631000	No Label	825	2300.81
120106 ASER GCaMP 50mM 50-25 #8_1 12	236	00:02:08.175000	No Label	825	2309.19
120106 ASER GCaMP 50mM 50-25 #8_1 12	237	00:02:08.728000	No Label	825	2314.21
120106 ASER GCaMP 50mM 50-25 #8_1 12	238	00:02:09.274000	No Label	825	2282.62
120106 ASER GCaMP 50mM 50-25 #8_1 12	239	00:02:09.814000	No Label	825	2307.15
120106 ASER GCaMP 50mM 50-25 #8_1 12	240	00:02:10.370000	No Label	825	2291.49
120106 ASER GCaMP 50mM 50-25 #8_1 12	241	00:02:10.900000	No Label	825	2300.22
