# Supplementary material for: Molecular encoding and synaptic decoding of context during salt chemotaxis in C. elegans
Source: Nat Commun. 2022 May 27;13:2928. doi: 10.1038/s41467-022-30279-7 (PMC9142520; doi:10.1038/s41467-022-30279-7)
Supplement: Supplementary file 7 — Source Data [file 41467_2022_30279_MOESM7_ESM.zip › Source Data/Imaging/Fig.1/GCaMP2_nj3/120106 ASER GCaMP 50mM 50-25 #9_1 12.xlsx]

## Sheet: Sheet1
Image Name	Image Plane	Avgerage Intensity
120106 ASER GCaMP 50mM 50-25 #9_1 12	1	2478.95	278.164	0.922894
120106 ASER GCaMP 50mM 50-25 #9_1 12	2	2483.82	283.23	0.939703
120106 ASER GCaMP 50mM 50-25 #9_1 12	3	2480.64	280.833	0.93175
120106 ASER GCaMP 50mM 50-25 #9_1 12	4	2494.94	305.871	1.01482
120106 ASER GCaMP 50mM 50-25 #9_1 12	5	2479.14	274.23	0.909843
120106 ASER GCaMP 50mM 50-25 #9_1 12	6	2488.94	282.578	0.937539
120106 ASER GCaMP 50mM 50-25 #9_1 12	7	2485.23	264.32	0.876962
120106 ASER GCaMP 50mM 50-25 #9_1 12	8	2477.79	283.896	0.941911
120106 ASER GCaMP 50mM 50-25 #9_1 12	9	2484.81	286.693	0.951193	301.404
120106 ASER GCaMP 50mM 50-25 #9_1 12	10	2479.59	278.064	0.922564
120106 ASER GCaMP 50mM 50-25 #9_1 12	11	2485.89	299.681	0.994284
120106 ASER GCaMP 50mM 50-25 #9_1 12	12	2491.54	292.003	0.968811
120106 ASER GCaMP 50mM 50-25 #9_1 12	13	2488.69	290.07	0.962395
120106 ASER GCaMP 50mM 50-25 #9_1 12	14	2480.99	271.485	0.900734
120106 ASER GCaMP 50mM 50-25 #9_1 12	15	2484.51	293.248	0.972942
120106 ASER GCaMP 50mM 50-25 #9_1 12	16	2486.14	280.024	0.929066
120106 ASER GCaMP 50mM 50-25 #9_1 12	17	2494.84	299.581	0.993951
120106 ASER GCaMP 50mM 50-25 #9_1 12	18	2492.86	298.661	0.990898
120106 ASER GCaMP 50mM 50-25 #9_1 12	19	2480.8	277.334	0.920142
120106 ASER GCaMP 50mM 50-25 #9_1 12	20	2496.55	291.853	0.968311
120106 ASER GCaMP 50mM 50-25 #9_1 12	21	2487.78	284.885	0.945193
120106 ASER GCaMP 50mM 50-25 #9_1 12	22	2495.17	290.662	0.964359
120106 ASER GCaMP 50mM 50-25 #9_1 12	23	2499.54	308.616	1.02393
120106 ASER GCaMP 50mM 50-25 #9_1 12	24	2571.88	372.377	1.23547
120106 ASER GCaMP 50mM 50-25 #9_1 12	25	2566.03	351.167	1.1651
120106 ASER GCaMP 50mM 50-25 #9_1 12	26	2543.71	330.743	1.09734
120106 ASER GCaMP 50mM 50-25 #9_1 12	27	2513.12	319.649	1.06053
120106 ASER GCaMP 50mM 50-25 #9_1 12	28	2519.8	311.282	1.03277
120106 ASER GCaMP 50mM 50-25 #9_1 12	29	2511.58	308.224	1.02263
120106 ASER GCaMP 50mM 50-25 #9_1 12	30	2494.59	293.61	0.97414
120106 ASER GCaMP 50mM 50-25 #9_1 12	31	2481.79	273.333	0.906865
120106 ASER GCaMP 50mM 50-25 #9_1 12	32	2487.93	275.55	0.914223
120106 ASER GCaMP 50mM 50-25 #9_1 12	33	2488.44	279.689	0.927955
120106 ASER GCaMP 50mM 50-25 #9_1 12	34	2496.83	288.726	0.957938
120106 ASER GCaMP 50mM 50-25 #9_1 12	35	2481.2	283.936	0.942046
120106 ASER GCaMP 50mM 50-25 #9_1 12	36	2491.39	295.091	0.979055
120106 ASER GCaMP 50mM 50-25 #9_1 12	37	2488.23	282.075	0.935872
120106 ASER GCaMP 50mM 50-25 #9_1 12	38	2489.41	292.244	0.969608
120106 ASER GCaMP 50mM 50-25 #9_1 12	39	2490.87	282.167	0.936175
120106 ASER GCaMP 50mM 50-25 #9_1 12	40	2493.37	282.008	0.935649
120106 ASER GCaMP 50mM 50-25 #9_1 12	41	2494.08	290.677	0.96441
120106 ASER GCaMP 50mM 50-25 #9_1 12	42	2488.21	281.357	0.933487
120106 ASER GCaMP 50mM 50-25 #9_1 12	43	2490.11	277.852	0.921858
120106 ASER GCaMP 50mM 50-25 #9_1 12	44	2492.47	299.277	0.992944
120106 ASER GCaMP 50mM 50-25 #9_1 12	45	2494.91	280.088	0.929279
120106 ASER GCaMP 50mM 50-25 #9_1 12	46	2491.62	283.648	0.941089
120106 ASER GCaMP 50mM 50-25 #9_1 12	47	2514.01	297.343	0.986526
120106 ASER GCaMP 50mM 50-25 #9_1 12	48	2507.69	287.202	0.952879
120106 ASER GCaMP 50mM 50-25 #9_1 12	49	2507.4	287.21	0.952908
120106 ASER GCaMP 50mM 50-25 #9_1 12	50	2496.59	297.48	0.986981
120106 ASER GCaMP 50mM 50-25 #9_1 12	51	2489.03	273.492	0.907393
120106 ASER GCaMP 50mM 50-25 #9_1 12	52	2496.66	305.477	1.01351
120106 ASER GCaMP 50mM 50-25 #9_1 12	53	2494.4	272.816	0.90515
120106 ASER GCaMP 50mM 50-25 #9_1 12	54	2496.61	288.647	0.957675
120106 ASER GCaMP 50mM 50-25 #9_1 12	55	2499.42	297.72	0.987776
120106 ASER GCaMP 50mM 50-25 #9_1 12	56	2492.02	281.765	0.934843
120106 ASER GCaMP 50mM 50-25 #9_1 12	57	2492.97	285.159	0.946104
120106 ASER GCaMP 50mM 50-25 #9_1 12	58	2503.48	297.759	0.987905
120106 ASER GCaMP 50mM 50-25 #9_1 12	59	2506.39	297.508	0.987073
120106 ASER GCaMP 50mM 50-25 #9_1 12	60	2501.3	292.571	0.970695
120106 ASER GCaMP 50mM 50-25 #9_1 12	61	2496.54	292.896	0.971774
120106 ASER GCaMP 50mM 50-25 #9_1 12	62	2508.98	306.641	1.01738
120106 ASER GCaMP 50mM 50-25 #9_1 12	63	2499.99	291.749	0.967965
120106 ASER GCaMP 50mM 50-25 #9_1 12	64	2495.34	302.847	1.00479
120106 ASER GCaMP 50mM 50-25 #9_1 12	65	2492.71	285.212	0.946277
120106 ASER GCaMP 50mM 50-25 #9_1 12	66	2502.45	291.645	0.96762
120106 ASER GCaMP 50mM 50-25 #9_1 12	67	2502.36	294.103	0.975779
120106 ASER GCaMP 50mM 50-25 #9_1 12	68	2499.65	282.191	0.936256
120106 ASER GCaMP 50mM 50-25 #9_1 12	69	2506.94	299.807	0.994703
120106 ASER GCaMP 50mM 50-25 #9_1 12	70	2512.84	302.469	1.00353
120106 ASER GCaMP 50mM 50-25 #9_1 12	71	2501.17	285.783	0.948173
120106 ASER GCaMP 50mM 50-25 #9_1 12	72	2498.33	286.5	0.950553
120106 ASER GCaMP 50mM 50-25 #9_1 12	73	2510.78	293.332	0.97322
120106 ASER GCaMP 50mM 50-25 #9_1 12	74	2520.55	312.748	1.03764
120106 ASER GCaMP 50mM 50-25 #9_1 12	75	2505.45	282.606	0.937631
120106 ASER GCaMP 50mM 50-25 #9_1 12	76	2495.1	278.023	0.922425
120106 ASER GCaMP 50mM 50-25 #9_1 12	77	2502.8	292.212	0.969504
120106 ASER GCaMP 50mM 50-25 #9_1 12	78	2498.45	277.783	0.921631
120106 ASER GCaMP 50mM 50-25 #9_1 12	79	2500.95	290.497	0.963814
120106 ASER GCaMP 50mM 50-25 #9_1 12	80	2509.4	286.908	0.951907
120106 ASER GCaMP 50mM 50-25 #9_1 12	81	2492.58	301.051	0.998828
120106 ASER GCaMP 50mM 50-25 #9_1 12	82	2502.25	300.427	0.99676
120106 ASER GCaMP 50mM 50-25 #9_1 12	83	2495.96	293.697	0.974429
120106 ASER GCaMP 50mM 50-25 #9_1 12	84	2508.8	286.9	0.951879
120106 ASER GCaMP 50mM 50-25 #9_1 12	85	2501.19	283.204	0.939616
120106 ASER GCaMP 50mM 50-25 #9_1 12	86	2512.55	301.237	0.999445
120106 ASER GCaMP 50mM 50-25 #9_1 12	87	2494.44	277.389	0.920324
120106 ASER GCaMP 50mM 50-25 #9_1 12	88	2504.63	289.8	0.961499
120106 ASER GCaMP 50mM 50-25 #9_1 12	89	2498.34	274.587	0.911026
120106 ASER GCaMP 50mM 50-25 #9_1 12	90	2505.32	295.314	0.979796
120106 ASER GCaMP 50mM 50-25 #9_1 12	91	2513.02	316.931	1.05152
120106 ASER GCaMP 50mM 50-25 #9_1 12	92	2506.62	292.255	0.969646
120106 ASER GCaMP 50mM 50-25 #9_1 12	93	2501.99	295.291	0.979717
120106 ASER GCaMP 50mM 50-25 #9_1 12	94	2507.98	301.831	1.00142
120106 ASER GCaMP 50mM 50-25 #9_1 12	95	2509.86	303.955	1.00846
120106 ASER GCaMP 50mM 50-25 #9_1 12	96	2501.63	293.235	0.972898
120106 ASER GCaMP 50mM 50-25 #9_1 12	97	2506.76	303.138	1.00575
120106 ASER GCaMP 50mM 50-25 #9_1 12	98	2509.69	293.881	0.975041
120106 ASER GCaMP 50mM 50-25 #9_1 12	99	2515.34	305.533	1.0137
120106 ASER GCaMP 50mM 50-25 #9_1 12	100	2500.96	299.364	0.993233
120106 ASER GCaMP 50mM 50-25 #9_1 12	101	2501.01	294.077	0.975691
120106 ASER GCaMP 50mM 50-25 #9_1 12	102	2836.41	631.705	2.09588
120106 ASER GCaMP 50mM 50-25 #9_1 12	103	3090.84	882.367	2.92752
120106 ASER GCaMP 50mM 50-25 #9_1 12	104	3122.47	921.374	3.05694
120106 ASER GCaMP 50mM 50-25 #9_1 12	105	3161.66	951.572	3.15713
120106 ASER GCaMP 50mM 50-25 #9_1 12	106	3177.74	966.339	3.20613
120106 ASER GCaMP 50mM 50-25 #9_1 12	107	3163.42	962.891	3.19469
120106 ASER GCaMP 50mM 50-25 #9_1 12	108	3138.29	912.084	3.02612
120106 ASER GCaMP 50mM 50-25 #9_1 12	109	3114.99	911.906	3.02553
120106 ASER GCaMP 50mM 50-25 #9_1 12	110	3123.61	915.613	3.03783
120106 ASER GCaMP 50mM 50-25 #9_1 12	111	3120.13	903.46	2.9975
120106 ASER GCaMP 50mM 50-25 #9_1 12	112	3084.42	880.953	2.92283
120106 ASER GCaMP 50mM 50-25 #9_1 12	113	3070.64	857.099	2.84369
120106 ASER GCaMP 50mM 50-25 #9_1 12	114	3066.86	851.35	2.82462
120106 ASER GCaMP 50mM 50-25 #9_1 12	115	3053.8	843.237	2.7977
120106 ASER GCaMP 50mM 50-25 #9_1 12	116	3045.17	824.322	2.73494
120106 ASER GCaMP 50mM 50-25 #9_1 12	117	3042.39	829.81	2.75315
120106 ASER GCaMP 50mM 50-25 #9_1 12	118	3023.08	816.075	2.70758
120106 ASER GCaMP 50mM 50-25 #9_1 12	119	3013.8	802.555	2.66272
120106 ASER GCaMP 50mM 50-25 #9_1 12	120	2983.06	787.958	2.61429
120106 ASER GCaMP 50mM 50-25 #9_1 12	121	2995.34	779.379	2.58583
120106 ASER GCaMP 50mM 50-25 #9_1 12	122	2986.74	770.734	2.55715
120106 ASER GCaMP 50mM 50-25 #9_1 12	123	2965.27	745.064	2.47198
120106 ASER GCaMP 50mM 50-25 #9_1 12	124	2950.36	738.74	2.451
120106 ASER GCaMP 50mM 50-25 #9_1 12	125	2965.57	753.809	2.50099
120106 ASER GCaMP 50mM 50-25 #9_1 12	126	2947.97	730.509	2.42369
120106 ASER GCaMP 50mM 50-25 #9_1 12	127	2918.05	711.873	2.36186
120106 ASER GCaMP 50mM 50-25 #9_1 12	128	2944.95	729.824	2.42142
120106 ASER GCaMP 50mM 50-25 #9_1 12	129	2924.39	711.412	2.36033
120106 ASER GCaMP 50mM 50-25 #9_1 12	130	2903.15	691.355	2.29378
120106 ASER GCaMP 50mM 50-25 #9_1 12	131	2920.84	714.072	2.36915
120106 ASER GCaMP 50mM 50-25 #9_1 12	132	2908.64	708.855	2.35184
120106 ASER GCaMP 50mM 50-25 #9_1 12	133	2914.11	697.142	2.31298
120106 ASER GCaMP 50mM 50-25 #9_1 12	134	2895.14	683.762	2.26859
120106 ASER GCaMP 50mM 50-25 #9_1 12	135	2902.05	686.593	2.27798
120106 ASER GCaMP 50mM 50-25 #9_1 12	136	2891.04	668.903	2.21929
120106 ASER GCaMP 50mM 50-25 #9_1 12	137	2890.11	675.97	2.24274
120106 ASER GCaMP 50mM 50-25 #9_1 12	138	2879.64	674.267	2.23709
120106 ASER GCaMP 50mM 50-25 #9_1 12	139	2885.42	673.534	2.23466
120106 ASER GCaMP 50mM 50-25 #9_1 12	140	2846.39	644.26	2.13753
120106 ASER GCaMP 50mM 50-25 #9_1 12	141	2844.41	628.182	2.08419
120106 ASER GCaMP 50mM 50-25 #9_1 12	142	2830.49	617.07	2.04732
120106 ASER GCaMP 50mM 50-25 #9_1 12	143	2808.73	597.512	1.98243
120106 ASER GCaMP 50mM 50-25 #9_1 12	144	2816.77	601.325	1.99508
120106 ASER GCaMP 50mM 50-25 #9_1 12	145	2813.34	598.456	1.98556
120106 ASER GCaMP 50mM 50-25 #9_1 12	146	2811.44	603.669	2.00286
120106 ASER GCaMP 50mM 50-25 #9_1 12	147	2825.23	614.305	2.03815
120106 ASER GCaMP 50mM 50-25 #9_1 12	148	2829.86	622.832	2.06644
120106 ASER GCaMP 50mM 50-25 #9_1 12	149	2800.84	573.233	1.90188
120106 ASER GCaMP 50mM 50-25 #9_1 12	150	2792.88	590.531	1.95927
120106 ASER GCaMP 50mM 50-25 #9_1 12	151	2812.63	600.933	1.99378
120106 ASER GCaMP 50mM 50-25 #9_1 12	152	2810.91	582.389	1.93225
120106 ASER GCaMP 50mM 50-25 #9_1 12	153	2798.57	574.883	1.90735
120106 ASER GCaMP 50mM 50-25 #9_1 12	154	2801.13	580.787	1.92694
120106 ASER GCaMP 50mM 50-25 #9_1 12	155	2805.88	594.445	1.97225
120106 ASER GCaMP 50mM 50-25 #9_1 12	156	2767.3	557.267	1.84891
120106 ASER GCaMP 50mM 50-25 #9_1 12	157	2781.84	567.426	1.88261
120106 ASER GCaMP 50mM 50-25 #9_1 12	158	2813.14	588.911	1.95389
120106 ASER GCaMP 50mM 50-25 #9_1 12	159	2799.42	581.156	1.92816
120106 ASER GCaMP 50mM 50-25 #9_1 12	160	2785.67	566.756	1.88039
120106 ASER GCaMP 50mM 50-25 #9_1 12	161	2779.77	569.115	1.88821
120106 ASER GCaMP 50mM 50-25 #9_1 12	162	2762.26	545.23	1.80897
120106 ASER GCaMP 50mM 50-25 #9_1 12	163	2770.94	541.755	1.79744
120106 ASER GCaMP 50mM 50-25 #9_1 12	164	2768.05	547.185	1.81545
120106 ASER GCaMP 50mM 50-25 #9_1 12	165	2747.49	535.186	1.77565
120106 ASER GCaMP 50mM 50-25 #9_1 12	166	2742.93	533.628	1.77048
120106 ASER GCaMP 50mM 50-25 #9_1 12	167	2732.9	504.336	1.67329
120106 ASER GCaMP 50mM 50-25 #9_1 12	168	2748.07	521.173	1.72915
120106 ASER GCaMP 50mM 50-25 #9_1 12	169	2766.15	536.427	1.77976
120106 ASER GCaMP 50mM 50-25 #9_1 12	170	2735.26	508.53	1.68721
120106 ASER GCaMP 50mM 50-25 #9_1 12	171	2736.26	518.113	1.719
120106 ASER GCaMP 50mM 50-25 #9_1 12	172	2739.52	522.267	1.73278
120106 ASER GCaMP 50mM 50-25 #9_1 12	173	2732.33	503.022	1.66893
120106 ASER GCaMP 50mM 50-25 #9_1 12	174	2709.27	481.06	1.59606
120106 ASER GCaMP 50mM 50-25 #9_1 12	175	2716.97	502.102	1.66588
120106 ASER GCaMP 50mM 50-25 #9_1 12	176	2713.39	488.602	1.62109
120106 ASER GCaMP 50mM 50-25 #9_1 12	177	2714.49	492.939	1.63548
120106 ASER GCaMP 50mM 50-25 #9_1 12	178	2711.32	492.997	1.63567
120106 ASER GCaMP 50mM 50-25 #9_1 12	179	2725.19	508.116	1.68583
120106 ASER GCaMP 50mM 50-25 #9_1 12	180	2743.73	518.722	1.72102
120106 ASER GCaMP 50mM 50-25 #9_1 12	181	2724.99	498.35	1.65343
120106 ASER GCaMP 50mM 50-25 #9_1 12	182	2737.47	516.43	1.71341
120106 ASER GCaMP 50mM 50-25 #9_1 12	183	2748.46	523.506	1.73689
120106 ASER GCaMP 50mM 50-25 #9_1 12	184	2722.66	518.022	1.7187
120106 ASER GCaMP 50mM 50-25 #9_1 12	185	2726.06	501.189	1.66285
120106 ASER GCaMP 50mM 50-25 #9_1 12	186	2717.72	493.136	1.63613
120106 ASER GCaMP 50mM 50-25 #9_1 12	187	2742.77	525.917	1.74489
120106 ASER GCaMP 50mM 50-25 #9_1 12	188	2739.06	529.056	1.7553
120106 ASER GCaMP 50mM 50-25 #9_1 12	189	2749.4	537.433	1.7831
120106 ASER GCaMP 50mM 50-25 #9_1 12	190	2768.65	534.309	1.77273
120106 ASER GCaMP 50mM 50-25 #9_1 12	191	2746.57	532.86	1.76793
120106 ASER GCaMP 50mM 50-25 #9_1 12	192	2749.59	540.45	1.79311
120106 ASER GCaMP 50mM 50-25 #9_1 12	193	2742.77	520.288	1.72622
120106 ASER GCaMP 50mM 50-25 #9_1 12	194	2709.55	496.105	1.64598
120106 ASER GCaMP 50mM 50-25 #9_1 12	195	2705.93	489.858	1.62525
120106 ASER GCaMP 50mM 50-25 #9_1 12	196	2734.72	524.547	1.74035
120106 ASER GCaMP 50mM 50-25 #9_1 12	197	2744.02	533.88	1.77131
120106 ASER GCaMP 50mM 50-25 #9_1 12	198	2762.29	558.604	1.85334
120106 ASER GCaMP 50mM 50-25 #9_1 12	199	2772.66	567.206	1.88188
120106 ASER GCaMP 50mM 50-25 #9_1 12	200	2750.3	537.755	1.78417
120106 ASER GCaMP 50mM 50-25 #9_1 12	201	2707.84	490.909	1.62874
120106 ASER GCaMP 50mM 50-25 #9_1 12	202	2584.08	368.419	1.22234
120106 ASER GCaMP 50mM 50-25 #9_1 12	203	2512.51	312.075	1.0354
120106 ASER GCaMP 50mM 50-25 #9_1 12	204	2443.91	239.465	0.7945
120106 ASER GCaMP 50mM 50-25 #9_1 12	205	2436.31	210.028	0.696832
120106 ASER GCaMP 50mM 50-25 #9_1 12	206	2436.18	220.237	0.730703
120106 ASER GCaMP 50mM 50-25 #9_1 12	207	2437.89	221.042	0.733374
120106 ASER GCaMP 50mM 50-25 #9_1 12	208	2442.98	230.408	0.764449
120106 ASER GCaMP 50mM 50-25 #9_1 12	209	2435.15	232.835	0.772501
120106 ASER GCaMP 50mM 50-25 #9_1 12	210	2447.66	231.03	0.766513
120106 ASER GCaMP 50mM 50-25 #9_1 12	211	2453.34	251.148	0.833261
120106 ASER GCaMP 50mM 50-25 #9_1 12	212	2458.94	252.987	0.839363
120106 ASER GCaMP 50mM 50-25 #9_1 12	213	2459.47	242.606	0.80492
120106 ASER GCaMP 50mM 50-25 #9_1 12	214	2452.97	237.076	0.786573
120106 ASER GCaMP 50mM 50-25 #9_1 12	215	2462.96	260.375	0.863873
120106 ASER GCaMP 50mM 50-25 #9_1 12	216	2468.35	273.315	0.906806
120106 ASER GCaMP 50mM 50-25 #9_1 12	217	2464.58	246.657	0.81836
120106 ASER GCaMP 50mM 50-25 #9_1 12	218	2473.41	263.964	0.875782
120106 ASER GCaMP 50mM 50-25 #9_1 12	219	2479.91	268.682	0.891434
120106 ASER GCaMP 50mM 50-25 #9_1 12	220	2481.5	262.792	0.871893
120106 ASER GCaMP 50mM 50-25 #9_1 12	221	2481.45	268.456	0.890685
120106 ASER GCaMP 50mM 50-25 #9_1 12	222	2488.31	271.884	0.902058
120106 ASER GCaMP 50mM 50-25 #9_1 12	223	2482.49	269.213	0.893196
120106 ASER GCaMP 50mM 50-25 #9_1 12	224	2498.39	289.013	0.958889
120106 ASER GCaMP 50mM 50-25 #9_1 12	225	2489.85	271.064	0.899339
120106 ASER GCaMP 50mM 50-25 #9_1 12	226	2502.3	295.449	0.980242
120106 ASER GCaMP 50mM 50-25 #9_1 12	227	2506.91	303.455	1.00681
120106 ASER GCaMP 50mM 50-25 #9_1 12	228	2509.61	288.643	0.957661
120106 ASER GCaMP 50mM 50-25 #9_1 12	229	2508.2	296.308	0.983093
120106 ASER GCaMP 50mM 50-25 #9_1 12	230	2501.82	293.116	0.972502
120106 ASER GCaMP 50mM 50-25 #9_1 12	231	2502.33	307.284	1.01951
120106 ASER GCaMP 50mM 50-25 #9_1 12	232	2514.26	303.397	1.00661
120106 ASER GCaMP 50mM 50-25 #9_1 12	233	2514.12	305.147	1.01242
120106 ASER GCaMP 50mM 50-25 #9_1 12	234	2514.62	304.686	1.01089
120106 ASER GCaMP 50mM 50-25 #9_1 12	235	2527.66	317.717	1.05412
120106 ASER GCaMP 50mM 50-25 #9_1 12	236	2519.09	313.363	1.03968
120106 ASER GCaMP 50mM 50-25 #9_1 12	237	2521.17	317.735	1.05418
120106 ASER GCaMP 50mM 50-25 #9_1 12	238	2516.47	317.227	1.0525
120106 ASER GCaMP 50mM 50-25 #9_1 12	239	2522.97	304.043	1.00875
120106 ASER GCaMP 50mM 50-25 #9_1 12	240	2526.95	315.774	1.04768
120106 ASER GCaMP 50mM 50-25 #9_1 12	241	2536.93	327.364	1.08613
Image Name	Image Plane	Elapsed Time	Stage Label	#VALUE!	Average Intensity
120106 ASER GCaMP 50mM 50-25 #9_1 12	1	00:00:00	No Label	#VALUE!	2200.79
120106 ASER GCaMP 50mM 50-25 #9_1 12	2	00:00:00.476000	No Label	#VALUE!	2200.59
120106 ASER GCaMP 50mM 50-25 #9_1 12	3	00:00:00.966000	No Label	#VALUE!	2199.81
120106 ASER GCaMP 50mM 50-25 #9_1 12	4	00:00:01.567000	No Label	#VALUE!	2189.07
120106 ASER GCaMP 50mM 50-25 #9_1 12	5	00:00:02.105000	No Label	#VALUE!	2204.91
120106 ASER GCaMP 50mM 50-25 #9_1 12	6	00:00:02.664000	No Label	#VALUE!	2206.37
120106 ASER GCaMP 50mM 50-25 #9_1 12	7	00:00:03.208000	No Label	#VALUE!	2220.91
120106 ASER GCaMP 50mM 50-25 #9_1 12	8	00:00:03.748000	No Label	#VALUE!	2193.9
120106 ASER GCaMP 50mM 50-25 #9_1 12	9	00:00:04.288000	No Label	#VALUE!	2198.12
120106 ASER GCaMP 50mM 50-25 #9_1 12	10	00:00:04.829000	No Label	#VALUE!	2201.53
120106 ASER GCaMP 50mM 50-25 #9_1 12	11	00:00:05.372000	No Label	#VALUE!	2186.21
120106 ASER GCaMP 50mM 50-25 #9_1 12	12	00:00:05.945000	No Label	#VALUE!	2199.54
120106 ASER GCaMP 50mM 50-25 #9_1 12	13	00:00:06.465000	No Label	#VALUE!	2198.62
120106 ASER GCaMP 50mM 50-25 #9_1 12	14	00:00:07.016000	No Label	#VALUE!	2209.51
120106 ASER GCaMP 50mM 50-25 #9_1 12	15	00:00:07.569000	No Label	#VALUE!	2191.26
120106 ASER GCaMP 50mM 50-25 #9_1 12	16	00:00:08.108000	No Label	#VALUE!	2206.11
120106 ASER GCaMP 50mM 50-25 #9_1 12	17	00:00:08.650000	No Label	#VALUE!	2195.26
120106 ASER GCaMP 50mM 50-25 #9_1 12	18	00:00:09.207000	No Label	#VALUE!	2194.2
120106 ASER GCaMP 50mM 50-25 #9_1 12	19	00:00:09.749000	No Label	#VALUE!	2203.46
120106 ASER GCaMP 50mM 50-25 #9_1 12	20	00:00:10.283000	No Label	#VALUE!	2204.7
120106 ASER GCaMP 50mM 50-25 #9_1 12	21	00:00:10.857000	No Label	#VALUE!	2202.89
120106 ASER GCaMP 50mM 50-25 #9_1 12	22	00:00:11.376000	No Label	#VALUE!	2204.51
120106 ASER GCaMP 50mM 50-25 #9_1 12	23	00:00:11.929000	No Label	#VALUE!	2190.92
120106 ASER GCaMP 50mM 50-25 #9_1 12	24	00:00:12.484000	No Label	#VALUE!	2199.51
120106 ASER GCaMP 50mM 50-25 #9_1 12	25	00:00:13.016000	No Label	#VALUE!	2214.87
120106 ASER GCaMP 50mM 50-25 #9_1 12	26	00:00:13.566000	No Label	#VALUE!	2212.97
120106 ASER GCaMP 50mM 50-25 #9_1 12	27	00:00:14.117000	No Label	#VALUE!	2193.47
120106 ASER GCaMP 50mM 50-25 #9_1 12	28	00:00:14.677000	No Label	#VALUE!	2208.52
120106 ASER GCaMP 50mM 50-25 #9_1 12	29	00:00:15.217000	No Label	#VALUE!	2203.35
120106 ASER GCaMP 50mM 50-25 #9_1 12	30	00:00:15.753000	No Label	#VALUE!	2200.98
120106 ASER GCaMP 50mM 50-25 #9_1 12	31	00:00:16.305000	No Label	#VALUE!	2208.46
120106 ASER GCaMP 50mM 50-25 #9_1 12	32	00:00:16.844000	No Label	#VALUE!	2212.38
120106 ASER GCaMP 50mM 50-25 #9_1 12	33	00:00:17.393000	No Label	#VALUE!	2208.75
120106 ASER GCaMP 50mM 50-25 #9_1 12	34	00:00:17.937000	No Label	#VALUE!	2208.11
120106 ASER GCaMP 50mM 50-25 #9_1 12	35	00:00:18.479000	No Label	#VALUE!	2197.26
120106 ASER GCaMP 50mM 50-25 #9_1 12	36	00:00:19.029000	No Label	#VALUE!	2196.3
120106 ASER GCaMP 50mM 50-25 #9_1 12	37	00:00:19.577000	No Label	#VALUE!	2206.15
120106 ASER GCaMP 50mM 50-25 #9_1 12	38	00:00:20.118000	No Label	#VALUE!	2197.17
120106 ASER GCaMP 50mM 50-25 #9_1 12	39	00:00:20.674000	No Label	#VALUE!	2208.7
120106 ASER GCaMP 50mM 50-25 #9_1 12	40	00:00:21.218000	No Label	#VALUE!	2211.36
120106 ASER GCaMP 50mM 50-25 #9_1 12	41	00:00:21.771000	No Label	#VALUE!	2203.41
120106 ASER GCaMP 50mM 50-25 #9_1 12	42	00:00:22.316000	No Label	#VALUE!	2206.85
120106 ASER GCaMP 50mM 50-25 #9_1 12	43	00:00:22.859000	No Label	#VALUE!	2212.26
120106 ASER GCaMP 50mM 50-25 #9_1 12	44	00:00:23.397000	No Label	#VALUE!	2193.19
120106 ASER GCaMP 50mM 50-25 #9_1 12	45	00:00:23.951000	No Label	#VALUE!	2214.82
120106 ASER GCaMP 50mM 50-25 #9_1 12	46	00:00:24.491000	No Label	#VALUE!	2207.98
120106 ASER GCaMP 50mM 50-25 #9_1 12	47	00:00:25.038000	No Label	#VALUE!	2216.66
120106 ASER GCaMP 50mM 50-25 #9_1 12	48	00:00:25.572000	No Label	#VALUE!	2220.49
120106 ASER GCaMP 50mM 50-25 #9_1 12	49	00:00:26.128000	No Label	#VALUE!	2220.19
120106 ASER GCaMP 50mM 50-25 #9_1 12	50	00:00:26.674000	No Label	#VALUE!	2199.11
120106 ASER GCaMP 50mM 50-25 #9_1 12	51	00:00:27.218000	No Label	#VALUE!	2215.54
120106 ASER GCaMP 50mM 50-25 #9_1 12	52	00:00:27.766000	No Label	#VALUE!	2191.18
120106 ASER GCaMP 50mM 50-25 #9_1 12	53	00:00:28.308000	No Label	#VALUE!	2221.58
120106 ASER GCaMP 50mM 50-25 #9_1 12	54	00:00:28.863000	No Label	#VALUE!	2207.96
120106 ASER GCaMP 50mM 50-25 #9_1 12	55	00:00:29.405000	No Label	#VALUE!	2201.7
120106 ASER GCaMP 50mM 50-25 #9_1 12	56	00:00:29.948000	No Label	#VALUE!	2210.26
120106 ASER GCaMP 50mM 50-25 #9_1 12	57	00:00:30.494000	No Label	#VALUE!	2207.81
120106 ASER GCaMP 50mM 50-25 #9_1 12	58	00:00:31.042000	No Label	#VALUE!	2205.72
120106 ASER GCaMP 50mM 50-25 #9_1 12	59	00:00:31.580000	No Label	#VALUE!	2208.88
120106 ASER GCaMP 50mM 50-25 #9_1 12	60	00:00:32.142000	No Label	#VALUE!	2208.73
120106 ASER GCaMP 50mM 50-25 #9_1 12	61	00:00:32.672000	No Label	#VALUE!	2203.64
120106 ASER GCaMP 50mM 50-25 #9_1 12	62	00:00:33.220000	No Label	#VALUE!	2202.33
120106 ASER GCaMP 50mM 50-25 #9_1 12	63	00:00:33.783000	No Label	#VALUE!	2208.24
120106 ASER GCaMP 50mM 50-25 #9_1 12	64	00:00:34.328000	No Label	#VALUE!	2192.49
120106 ASER GCaMP 50mM 50-25 #9_1 12	65	00:00:34.863000	No Label	#VALUE!	2207.5
120106 ASER GCaMP 50mM 50-25 #9_1 12	66	00:00:35.405000	No Label	#VALUE!	2210.8
120106 ASER GCaMP 50mM 50-25 #9_1 12	67	00:00:35.960000	No Label	#VALUE!	2208.25
120106 ASER GCaMP 50mM 50-25 #9_1 12	68	00:00:36.507000	No Label	#VALUE!	2217.46
120106 ASER GCaMP 50mM 50-25 #9_1 12	69	00:00:37.051000	No Label	#VALUE!	2207.13
120106 ASER GCaMP 50mM 50-25 #9_1 12	70	00:00:37.594000	No Label	#VALUE!	2210.38
120106 ASER GCaMP 50mM 50-25 #9_1 12	71	00:00:38.139000	No Label	#VALUE!	2215.39
120106 ASER GCaMP 50mM 50-25 #9_1 12	72	00:00:38.692000	No Label	#VALUE!	2211.83
120106 ASER GCaMP 50mM 50-25 #9_1 12	73	00:00:39.230000	No Label	#VALUE!	2217.44
120106 ASER GCaMP 50mM 50-25 #9_1 12	74	00:00:39.789000	No Label	#VALUE!	2207.8
120106 ASER GCaMP 50mM 50-25 #9_1 12	75	00:00:40.327000	No Label	#VALUE!	2222.85
120106 ASER GCaMP 50mM 50-25 #9_1 12	76	00:00:40.876000	No Label	#VALUE!	2217.08
120106 ASER GCaMP 50mM 50-25 #9_1 12	77	00:00:41.420000	No Label	#VALUE!	2210.59
120106 ASER GCaMP 50mM 50-25 #9_1 12	78	00:00:41.977000	No Label	#VALUE!	2220.67
120106 ASER GCaMP 50mM 50-25 #9_1 12	79	00:00:42.516000	No Label	#VALUE!	2210.46
120106 ASER GCaMP 50mM 50-25 #9_1 12	80	00:00:43.053000	No Label	#VALUE!	2222.49
120106 ASER GCaMP 50mM 50-25 #9_1 12	81	00:00:43.600000	No Label	#VALUE!	2191.53
120106 ASER GCaMP 50mM 50-25 #9_1 12	82	00:00:44.148000	No Label	#VALUE!	2201.82
120106 ASER GCaMP 50mM 50-25 #9_1 12	83	00:00:44.687000	No Label	#VALUE!	2202.26
120106 ASER GCaMP 50mM 50-25 #9_1 12	84	00:00:45.241000	No Label	#VALUE!	2221.9
120106 ASER GCaMP 50mM 50-25 #9_1 12	85	00:00:45.781000	No Label	#VALUE!	2217.99
120106 ASER GCaMP 50mM 50-25 #9_1 12	86	00:00:46.330000	No Label	#VALUE!	2211.31
120106 ASER GCaMP 50mM 50-25 #9_1 12	87	00:00:46.875000	No Label	#VALUE!	2217.05
120106 ASER GCaMP 50mM 50-25 #9_1 12	88	00:00:47.420000	No Label	#VALUE!	2214.83
120106 ASER GCaMP 50mM 50-25 #9_1 12	89	00:00:47.972000	No Label	#VALUE!	2223.76
120106 ASER GCaMP 50mM 50-25 #9_1 12	90	00:00:48.516000	No Label	#VALUE!	2210
120106 ASER GCaMP 50mM 50-25 #9_1 12	91	00:00:49.054000	No Label	#VALUE!	2196.09
120106 ASER GCaMP 50mM 50-25 #9_1 12	92	00:00:49.597000	No Label	#VALUE!	2214.36
120106 ASER GCaMP 50mM 50-25 #9_1 12	93	00:00:50.149000	No Label	#VALUE!	2206.7
120106 ASER GCaMP 50mM 50-25 #9_1 12	94	00:00:50.697000	No Label	#VALUE!	2206.15
120106 ASER GCaMP 50mM 50-25 #9_1 12	95	00:00:51.251000	No Label	#VALUE!	2205.9
120106 ASER GCaMP 50mM 50-25 #9_1 12	96	00:00:51.782000	No Label	#VALUE!	2208.39
120106 ASER GCaMP 50mM 50-25 #9_1 12	97	00:00:52.341000	No Label	#VALUE!	2203.62
120106 ASER GCaMP 50mM 50-25 #9_1 12	98	00:00:52.886000	No Label	#VALUE!	2215.81
120106 ASER GCaMP 50mM 50-25 #9_1 12	99	00:00:53.433000	No Label	#VALUE!	2209.8
120106 ASER GCaMP 50mM 50-25 #9_1 12	100	00:00:53.994000	No Label	#VALUE!	2201.59
120106 ASER GCaMP 50mM 50-25 #9_1 12	101	00:00:54.553000	No Label	#VALUE!	2206.93
120106 ASER GCaMP 50mM 50-25 #9_1 12	102	00:00:55.041000	No Label	#VALUE!	2204.7
120106 ASER GCaMP 50mM 50-25 #9_1 12	103	00:00:55.614000	No Label	#VALUE!	2208.47
120106 ASER GCaMP 50mM 50-25 #9_1 12	104	00:00:56.151000	No Label	#VALUE!	2201.09
120106 ASER GCaMP 50mM 50-25 #9_1 12	105	00:00:56.707000	No Label	#VALUE!	2210.08
120106 ASER GCaMP 50mM 50-25 #9_1 12	106	00:00:57.244000	No Label	#VALUE!	2211.4
120106 ASER GCaMP 50mM 50-25 #9_1 12	107	00:00:57.803000	No Label	#VALUE!	2200.53
120106 ASER GCaMP 50mM 50-25 #9_1 12	108	00:00:58.338000	No Label	#VALUE!	2226.2
120106 ASER GCaMP 50mM 50-25 #9_1 12	109	00:00:58.883000	No Label	#VALUE!	2203.09
120106 ASER GCaMP 50mM 50-25 #9_1 12	110	00:00:59.433000	No Label	#VALUE!	2208
120106 ASER GCaMP 50mM 50-25 #9_1 12	111	00:00:59.978000	No Label	#VALUE!	2216.67
120106 ASER GCaMP 50mM 50-25 #9_1 12	112	00:01:00.531000	No Label	#VALUE!	2203.47
120106 ASER GCaMP 50mM 50-25 #9_1 12	113	00:01:01.074000	No Label	#VALUE!	2213.54
120106 ASER GCaMP 50mM 50-25 #9_1 12	114	00:01:01.615000	No Label	#VALUE!	2215.51
120106 ASER GCaMP 50mM 50-25 #9_1 12	115	00:01:02.167000	No Label	#VALUE!	2210.57
120106 ASER GCaMP 50mM 50-25 #9_1 12	116	00:01:02.715000	No Label	#VALUE!	2220.85
120106 ASER GCaMP 50mM 50-25 #9_1 12	117	00:01:03.248000	No Label	#VALUE!	2212.58
120106 ASER GCaMP 50mM 50-25 #9_1 12	118	00:01:03.800000	No Label	#VALUE!	2207
120106 ASER GCaMP 50mM 50-25 #9_1 12	119	00:01:04.342000	No Label	#VALUE!	2211.24
120106 ASER GCaMP 50mM 50-25 #9_1 12	120	00:01:04.890000	No Label	#VALUE!	2195.1
120106 ASER GCaMP 50mM 50-25 #9_1 12	121	00:01:05.442000	No Label	#VALUE!	2215.96
120106 ASER GCaMP 50mM 50-25 #9_1 12	122	00:01:05.991000	No Label	#VALUE!	2216.01
120106 ASER GCaMP 50mM 50-25 #9_1 12	123	00:01:06.531000	No Label	#VALUE!	2220.2
120106 ASER GCaMP 50mM 50-25 #9_1 12	124	00:01:07.071000	No Label	#VALUE!	2211.62
120106 ASER GCaMP 50mM 50-25 #9_1 12	125	00:01:07.625000	No Label	#VALUE!	2211.76
120106 ASER GCaMP 50mM 50-25 #9_1 12	126	00:01:08.166000	No Label	#VALUE!	2217.47
120106 ASER GCaMP 50mM 50-25 #9_1 12	127	00:01:08.715000	No Label	#VALUE!	2206.18
120106 ASER GCaMP 50mM 50-25 #9_1 12	128	00:01:09.268000	No Label	#VALUE!	2215.12
120106 ASER GCaMP 50mM 50-25 #9_1 12	129	00:01:09.811000	No Label	#VALUE!	2212.98
120106 ASER GCaMP 50mM 50-25 #9_1 12	130	00:01:10.360000	No Label	#VALUE!	2211.8
120106 ASER GCaMP 50mM 50-25 #9_1 12	131	00:01:10.902000	No Label	#VALUE!	2206.77
120106 ASER GCaMP 50mM 50-25 #9_1 12	132	00:01:11.456000	No Label	#VALUE!	2199.78
120106 ASER GCaMP 50mM 50-25 #9_1 12	133	00:01:11.992000	No Label	#VALUE!	2216.97
120106 ASER GCaMP 50mM 50-25 #9_1 12	134	00:01:12.543000	No Label	#VALUE!	2211.38
120106 ASER GCaMP 50mM 50-25 #9_1 12	135	00:01:13.080000	No Label	#VALUE!	2215.45
120106 ASER GCaMP 50mM 50-25 #9_1 12	136	00:01:13.626000	No Label	#VALUE!	2222.13
120106 ASER GCaMP 50mM 50-25 #9_1 12	137	00:01:14.177000	No Label	#VALUE!	2214.14
120106 ASER GCaMP 50mM 50-25 #9_1 12	138	00:01:14.718000	No Label	#VALUE!	2205.38
120106 ASER GCaMP 50mM 50-25 #9_1 12	139	00:01:15.271000	No Label	#VALUE!	2211.89
120106 ASER GCaMP 50mM 50-25 #9_1 12	140	00:01:15.816000	No Label	#VALUE!	2202.13
120106 ASER GCaMP 50mM 50-25 #9_1 12	141	00:01:16.368000	No Label	#VALUE!	2216.23
120106 ASER GCaMP 50mM 50-25 #9_1 12	142	00:01:16.903000	No Label	#VALUE!	2213.42
120106 ASER GCaMP 50mM 50-25 #9_1 12	143	00:01:17.451000	No Label	#VALUE!	2211.22
120106 ASER GCaMP 50mM 50-25 #9_1 12	144	00:01:18	No Label	#VALUE!	2215.45
120106 ASER GCaMP 50mM 50-25 #9_1 12	145	00:01:18.541000	No Label	#VALUE!	2214.89
120106 ASER GCaMP 50mM 50-25 #9_1 12	146	00:01:19.086000	No Label	#VALUE!	2207.77
120106 ASER GCaMP 50mM 50-25 #9_1 12	147	00:01:19.630000	No Label	#VALUE!	2210.92
120106 ASER GCaMP 50mM 50-25 #9_1 12	148	00:01:20.181000	No Label	#VALUE!	2207.03
120106 ASER GCaMP 50mM 50-25 #9_1 12	149	00:01:20.729000	No Label	#VALUE!	2227.61
120106 ASER GCaMP 50mM 50-25 #9_1 12	150	00:01:21.270000	No Label	#VALUE!	2202.35
120106 ASER GCaMP 50mM 50-25 #9_1 12	151	00:01:21.826000	No Label	#VALUE!	2211.7
120106 ASER GCaMP 50mM 50-25 #9_1 12	152	00:01:22.362000	No Label	#VALUE!	2228.52
120106 ASER GCaMP 50mM 50-25 #9_1 12	153	00:01:22.913000	No Label	#VALUE!	2223.69
120106 ASER GCaMP 50mM 50-25 #9_1 12	154	00:01:23.449000	No Label	#VALUE!	2220.34
120106 ASER GCaMP 50mM 50-25 #9_1 12	155	00:01:24.004000	No Label	#VALUE!	2211.43
120106 ASER GCaMP 50mM 50-25 #9_1 12	156	00:01:24.543000	No Label	#VALUE!	2210.03
120106 ASER GCaMP 50mM 50-25 #9_1 12	157	00:01:25.098000	No Label	#VALUE!	2214.41
120106 ASER GCaMP 50mM 50-25 #9_1 12	158	00:01:25.645000	No Label	#VALUE!	2224.23
120106 ASER GCaMP 50mM 50-25 #9_1 12	159	00:01:26.185000	No Label	#VALUE!	2218.26
120106 ASER GCaMP 50mM 50-25 #9_1 12	160	00:01:26.741000	No Label	#VALUE!	2218.91
120106 ASER GCaMP 50mM 50-25 #9_1 12	161	00:01:27.278000	No Label	#VALUE!	2210.66
120106 ASER GCaMP 50mM 50-25 #9_1 12	162	00:01:27.822000	No Label	#VALUE!	2217.04
120106 ASER GCaMP 50mM 50-25 #9_1 12	163	00:01:28.363000	No Label	#VALUE!	2229.18
120106 ASER GCaMP 50mM 50-25 #9_1 12	164	00:01:28.922000	No Label	#VALUE!	2220.86
120106 ASER GCaMP 50mM 50-25 #9_1 12	165	00:01:29.464000	No Label	#VALUE!	2212.31
120106 ASER GCaMP 50mM 50-25 #9_1 12	166	00:01:30.017000	No Label	#VALUE!	2209.31
120106 ASER GCaMP 50mM 50-25 #9_1 12	167	00:01:30.555000	No Label	#VALUE!	2228.56
120106 ASER GCaMP 50mM 50-25 #9_1 12	168	00:01:31.102000	No Label	#VALUE!	2226.9
120106 ASER GCaMP 50mM 50-25 #9_1 12	169	00:01:31.652000	No Label	#VALUE!	2229.73
120106 ASER GCaMP 50mM 50-25 #9_1 12	170	00:01:32.188000	No Label	#VALUE!	2226.73
120106 ASER GCaMP 50mM 50-25 #9_1 12	171	00:01:32.743000	No Label	#VALUE!	2218.15
120106 ASER GCaMP 50mM 50-25 #9_1 12	172	00:01:33.291000	No Label	#VALUE!	2217.25
120106 ASER GCaMP 50mM 50-25 #9_1 12	173	00:01:33.832000	No Label	#VALUE!	2229.31
120106 ASER GCaMP 50mM 50-25 #9_1 12	174	00:01:34.383000	No Label	#VALUE!	2228.21
120106 ASER GCaMP 50mM 50-25 #9_1 12	175	00:01:34.922000	No Label	#VALUE!	2214.87
120106 ASER GCaMP 50mM 50-25 #9_1 12	176	00:01:35.470000	No Label	#VALUE!	2224.79
120106 ASER GCaMP 50mM 50-25 #9_1 12	177	00:01:36.010000	No Label	#VALUE!	2221.55
120106 ASER GCaMP 50mM 50-25 #9_1 12	178	00:01:36.575000	No Label	#VALUE!	2218.32
120106 ASER GCaMP 50mM 50-25 #9_1 12	179	00:01:37.106000	No Label	#VALUE!	2217.08
120106 ASER GCaMP 50mM 50-25 #9_1 12	180	00:01:37.649000	No Label	#VALUE!	2225
120106 ASER GCaMP 50mM 50-25 #9_1 12	181	00:01:38.192000	No Label	#VALUE!	2226.64
120106 ASER GCaMP 50mM 50-25 #9_1 12	182	00:01:38.746000	No Label	#VALUE!	2221.04
120106 ASER GCaMP 50mM 50-25 #9_1 12	183	00:01:39.300000	No Label	#VALUE!	2224.95
120106 ASER GCaMP 50mM 50-25 #9_1 12	184	00:01:39.839000	No Label	#VALUE!	2204.64
120106 ASER GCaMP 50mM 50-25 #9_1 12	185	00:01:40.392000	No Label	#VALUE!	2224.88
120106 ASER GCaMP 50mM 50-25 #9_1 12	186	00:01:40.932000	No Label	#VALUE!	2224.59
120106 ASER GCaMP 50mM 50-25 #9_1 12	187	00:01:41.467000	No Label	#VALUE!	2216.85
120106 ASER GCaMP 50mM 50-25 #9_1 12	188	00:01:42.015000	No Label	#VALUE!	2210.01
120106 ASER GCaMP 50mM 50-25 #9_1 12	189	00:01:42.568000	No Label	#VALUE!	2211.96
120106 ASER GCaMP 50mM 50-25 #9_1 12	190	00:01:43.119000	No Label	#VALUE!	2234.34
120106 ASER GCaMP 50mM 50-25 #9_1 12	191	00:01:43.659000	No Label	#VALUE!	2213.71
120106 ASER GCaMP 50mM 50-25 #9_1 12	192	00:01:44.195000	No Label	#VALUE!	2209.14
120106 ASER GCaMP 50mM 50-25 #9_1 12	193	00:01:44.747000	No Label	#VALUE!	2222.48
120106 ASER GCaMP 50mM 50-25 #9_1 12	194	00:01:45.295000	No Label	#VALUE!	2213.45
120106 ASER GCaMP 50mM 50-25 #9_1 12	195	00:01:45.852000	No Label	#VALUE!	2216.08
120106 ASER GCaMP 50mM 50-25 #9_1 12	196	00:01:46.394000	No Label	#VALUE!	2210.17
120106 ASER GCaMP 50mM 50-25 #9_1 12	197	00:01:46.935000	No Label	#VALUE!	2210.14
120106 ASER GCaMP 50mM 50-25 #9_1 12	198	00:01:47.483000	No Label	#VALUE!	2203.68
120106 ASER GCaMP 50mM 50-25 #9_1 12	199	00:01:48.023000	No Label	#VALUE!	2205.45
120106 ASER GCaMP 50mM 50-25 #9_1 12	200	00:01:48.588000	No Label	#VALUE!	2212.54
120106 ASER GCaMP 50mM 50-25 #9_1 12	201	00:01:49.158000	No Label	#VALUE!	2216.93
120106 ASER GCaMP 50mM 50-25 #9_1 12	202	00:01:49.653000	No Label	#VALUE!	2215.66
120106 ASER GCaMP 50mM 50-25 #9_1 12	203	00:01:50.209000	No Label	#VALUE!	2200.44
120106 ASER GCaMP 50mM 50-25 #9_1 12	204	00:01:51.168000	No Label	#VALUE!	2204.44
120106 ASER GCaMP 50mM 50-25 #9_1 12	205	00:01:51.727000	No Label	#VALUE!	2226.28
120106 ASER GCaMP 50mM 50-25 #9_1 12	206	00:01:52.288000	No Label	#VALUE!	2215.95
120106 ASER GCaMP 50mM 50-25 #9_1 12	207	00:01:52.834000	No Label	#VALUE!	2216.85
120106 ASER GCaMP 50mM 50-25 #9_1 12	208	00:01:53.388000	No Label	#VALUE!	2212.57
120106 ASER GCaMP 50mM 50-25 #9_1 12	209	00:01:53.928000	No Label	#VALUE!	2202.31
120106 ASER GCaMP 50mM 50-25 #9_1 12	210	00:01:54.465000	No Label	#VALUE!	2216.63
120106 ASER GCaMP 50mM 50-25 #9_1 12	211	00:01:55.014000	No Label	#VALUE!	2202.19
120106 ASER GCaMP 50mM 50-25 #9_1 12	212	00:01:55.558000	No Label	#VALUE!	2205.95
120106 ASER GCaMP 50mM 50-25 #9_1 12	213	00:01:56.109000	No Label	#VALUE!	2216.86
120106 ASER GCaMP 50mM 50-25 #9_1 12	214	00:01:56.660000	No Label	#VALUE!	2215.89
120106 ASER GCaMP 50mM 50-25 #9_1 12	215	00:01:57.202000	No Label	#VALUE!	2202.59
120106 ASER GCaMP 50mM 50-25 #9_1 12	216	00:01:57.744000	No Label	#VALUE!	2195.03
120106 ASER GCaMP 50mM 50-25 #9_1 12	217	00:01:58.301000	No Label	#VALUE!	2217.93
120106 ASER GCaMP 50mM 50-25 #9_1 12	218	00:01:58.836000	No Label	#VALUE!	2209.44
120106 ASER GCaMP 50mM 50-25 #9_1 12	219	00:01:59.385000	No Label	#VALUE!	2211.23
120106 ASER GCaMP 50mM 50-25 #9_1 12	220	00:01:59.926000	No Label	#VALUE!	2218.71
120106 ASER GCaMP 50mM 50-25 #9_1 12	221	00:02:00.477000	No Label	#VALUE!	2213
120106 ASER GCaMP 50mM 50-25 #9_1 12	222	00:02:01.021000	No Label	#VALUE!	2216.42
120106 ASER GCaMP 50mM 50-25 #9_1 12	223	00:02:01.562000	No Label	#VALUE!	2213.27
120106 ASER GCaMP 50mM 50-25 #9_1 12	224	00:02:02.111000	No Label	#VALUE!	2209.38
120106 ASER GCaMP 50mM 50-25 #9_1 12	225	00:02:02.836000	No Label	#VALUE!	2218.79
120106 ASER GCaMP 50mM 50-25 #9_1 12	226	00:02:03.425000	No Label	#VALUE!	2206.85
120106 ASER GCaMP 50mM 50-25 #9_1 12	227	00:02:03.968000	No Label	#VALUE!	2203.46
120106 ASER GCaMP 50mM 50-25 #9_1 12	228	00:02:04.523000	No Label	#VALUE!	2220.97
120106 ASER GCaMP 50mM 50-25 #9_1 12	229	00:02:05.064000	No Label	#VALUE!	2211.9
120106 ASER GCaMP 50mM 50-25 #9_1 12	230	00:02:05.618000	No Label	#VALUE!	2208.7
120106 ASER GCaMP 50mM 50-25 #9_1 12	231	00:02:06.111000	No Label	#VALUE!	2195.05
120106 ASER GCaMP 50mM 50-25 #9_1 12	232	00:02:06.706000	No Label	#VALUE!	2210.86
120106 ASER GCaMP 50mM 50-25 #9_1 12	233	00:02:07.250000	No Label	#VALUE!	2208.97
120106 ASER GCaMP 50mM 50-25 #9_1 12	234	00:02:07.785000	No Label	#VALUE!	2209.94
120106 ASER GCaMP 50mM 50-25 #9_1 12	235	00:02:08.339000	No Label	#VALUE!	2209.94
120106 ASER GCaMP 50mM 50-25 #9_1 12	236	00:02:08.886000	No Label	#VALUE!	2205.73
120106 ASER GCaMP 50mM 50-25 #9_1 12	237	00:02:09.439000	No Label	#VALUE!	2203.43
120106 ASER GCaMP 50mM 50-25 #9_1 12	238	00:02:09.980000	No Label	#VALUE!	2199.24
120106 ASER GCaMP 50mM 50-25 #9_1 12	239	00:02:10.537000	No Label	#VALUE!	2218.93
120106 ASER GCaMP 50mM 50-25 #9_1 12	240	00:02:11.069000	No Label	#VALUE!	2211.18
120106 ASER GCaMP 50mM 50-25 #9_1 12	241	00:02:11.614000	No Label	#VALUE!	2209.57
