# Supplementary material for: Molecular encoding and synaptic decoding of context during salt chemotaxis in C. elegans
Source: Nat Commun. 2022 May 27;13:2928. doi: 10.1038/s41467-022-30279-7 (PMC9142520; doi:10.1038/s41467-022-30279-7)
Supplement: Supplementary file 7 — Source Data [file 41467_2022_30279_MOESM7_ESM.zip › Source Data/Imaging/Fig.1/GCaMP2_pkc-1(gf)/120111 ASER GCaMP 50mM 50-25 #10_1 12.xlsx]

## Sheet: Sheet1
Image Name	Image Plane	Avgerage Intensity
120111 ASER GCaMP 50mM 50-25 #10_1 12	1	2773.19	546.212	0.944652
120111 ASER GCaMP 50mM 50-25 #10_1 12	2	2778.39	549.572	0.950463
120111 ASER GCaMP 50mM 50-25 #10_1 12	3	2781.49	561.495	0.971084
120111 ASER GCaMP 50mM 50-25 #10_1 12	4	2792.21	555.905	0.961416
120111 ASER GCaMP 50mM 50-25 #10_1 12	5	2783.72	554.352	0.958729
120111 ASER GCaMP 50mM 50-25 #10_1 12	6	2786.44	557.288	0.963807
120111 ASER GCaMP 50mM 50-25 #10_1 12	7	2798.83	566.622	0.97995
120111 ASER GCaMP 50mM 50-25 #10_1 12	8	2793.08	553.483	0.957227
120111 ASER GCaMP 50mM 50-25 #10_1 12	9	2782.75	553.187	0.956715	578.215
120111 ASER GCaMP 50mM 50-25 #10_1 12	10	2802.9	566.23	0.979273
120111 ASER GCaMP 50mM 50-25 #10_1 12	11	2795.5	574.277	0.993189
120111 ASER GCaMP 50mM 50-25 #10_1 12	12	2801.11	579.789	1.00272
120111 ASER GCaMP 50mM 50-25 #10_1 12	13	2807.61	571.355	0.988135
120111 ASER GCaMP 50mM 50-25 #10_1 12	14	2818.86	572.712	0.990483
120111 ASER GCaMP 50mM 50-25 #10_1 12	15	2799.72	560.045	0.968575
120111 ASER GCaMP 50mM 50-25 #10_1 12	16	2803.2	579.036	1.00142
120111 ASER GCaMP 50mM 50-25 #10_1 12	17	2802.85	570.593	0.986819
120111 ASER GCaMP 50mM 50-25 #10_1 12	18	2800.64	575.248	0.994869
120111 ASER GCaMP 50mM 50-25 #10_1 12	19	2811.58	591.477	1.02294
120111 ASER GCaMP 50mM 50-25 #10_1 12	20	2807.8	571.32	0.988076
120111 ASER GCaMP 50mM 50-25 #10_1 12	21	2803.99	579.443	1.00212
120111 ASER GCaMP 50mM 50-25 #10_1 12	22	2812.66	581.617	1.00588
120111 ASER GCaMP 50mM 50-25 #10_1 12	23	2809.87	566.244	0.979296
120111 ASER GCaMP 50mM 50-25 #10_1 12	24	2818.96	584.474	1.01082
120111 ASER GCaMP 50mM 50-25 #10_1 12	25	2825.25	591.688	1.0233
120111 ASER GCaMP 50mM 50-25 #10_1 12	26	2816.85	589.769	1.01998
120111 ASER GCaMP 50mM 50-25 #10_1 12	27	2828.35	602.034	1.04119
120111 ASER GCaMP 50mM 50-25 #10_1 12	28	2819.41	603.762	1.04418
120111 ASER GCaMP 50mM 50-25 #10_1 12	29	2825.65	609.261	1.05369
120111 ASER GCaMP 50mM 50-25 #10_1 12	30	2818.56	604.575	1.04559
120111 ASER GCaMP 50mM 50-25 #10_1 12	31	2815.7	592.09	1.024
120111 ASER GCaMP 50mM 50-25 #10_1 12	32	2822.1	600.745	1.03896
120111 ASER GCaMP 50mM 50-25 #10_1 12	33	2828.79	599.054	1.03604
120111 ASER GCaMP 50mM 50-25 #10_1 12	34	2832.05	614.88	1.06341
120111 ASER GCaMP 50mM 50-25 #10_1 12	35	2836.9	611.416	1.05742
120111 ASER GCaMP 50mM 50-25 #10_1 12	36	2830.67	620.085	1.07241
120111 ASER GCaMP 50mM 50-25 #10_1 12	37	2832.22	607.68	1.05096
120111 ASER GCaMP 50mM 50-25 #10_1 12	38	2826.98	605.43	1.04707
120111 ASER GCaMP 50mM 50-25 #10_1 12	39	2821.05	595.067	1.02915
120111 ASER GCaMP 50mM 50-25 #10_1 12	40	2837.01	602.984	1.04284
120111 ASER GCaMP 50mM 50-25 #10_1 12	41	2823.49	612.333	1.05901
120111 ASER GCaMP 50mM 50-25 #10_1 12	42	2850.08	627.552	1.08533
120111 ASER GCaMP 50mM 50-25 #10_1 12	43	2835.35	614.866	1.06339
120111 ASER GCaMP 50mM 50-25 #10_1 12	44	2835.23	616.478	1.06617
120111 ASER GCaMP 50mM 50-25 #10_1 12	45	2840.7	619.88	1.07206
120111 ASER GCaMP 50mM 50-25 #10_1 12	46	2837.74	622.141	1.07597
120111 ASER GCaMP 50mM 50-25 #10_1 12	47	2833.1	607.479	1.05061
120111 ASER GCaMP 50mM 50-25 #10_1 12	48	2839.12	620.858	1.07375
120111 ASER GCaMP 50mM 50-25 #10_1 12	49	2846.74	612.271	1.0589
120111 ASER GCaMP 50mM 50-25 #10_1 12	50	2839.58	616.145	1.0656
120111 ASER GCaMP 50mM 50-25 #10_1 12	51	2842.24	614.195	1.06223
120111 ASER GCaMP 50mM 50-25 #10_1 12	52	2827.93	593.115	1.02577
120111 ASER GCaMP 50mM 50-25 #10_1 12	53	2844.2	623.398	1.07814
120111 ASER GCaMP 50mM 50-25 #10_1 12	54	2852.74	631.692	1.09249
120111 ASER GCaMP 50mM 50-25 #10_1 12	55	2853.65	635.661	1.09935
120111 ASER GCaMP 50mM 50-25 #10_1 12	56	2865.78	649.798	1.1238
120111 ASER GCaMP 50mM 50-25 #10_1 12	57	2875.91	646.437	1.11799
120111 ASER GCaMP 50mM 50-25 #10_1 12	58	2874.53	652.615	1.12867
120111 ASER GCaMP 50mM 50-25 #10_1 12	59	2859.53	637.635	1.10277
120111 ASER GCaMP 50mM 50-25 #10_1 12	60	2878.43	647.699	1.12017
120111 ASER GCaMP 50mM 50-25 #10_1 12	61	2866.83	649.374	1.12307
120111 ASER GCaMP 50mM 50-25 #10_1 12	62	2869.64	656.229	1.13492
120111 ASER GCaMP 50mM 50-25 #10_1 12	63	2877.34	652.003	1.12761
120111 ASER GCaMP 50mM 50-25 #10_1 12	64	2870.08	645.514	1.11639
120111 ASER GCaMP 50mM 50-25 #10_1 12	65	2884.9	647.822	1.12038
120111 ASER GCaMP 50mM 50-25 #10_1 12	66	2878.4	646.48	1.11806
120111 ASER GCaMP 50mM 50-25 #10_1 12	67	2865.94	634.721	1.09773
120111 ASER GCaMP 50mM 50-25 #10_1 12	68	2878.22	644.565	1.11475
120111 ASER GCaMP 50mM 50-25 #10_1 12	69	2881.11	641.83	1.11002
120111 ASER GCaMP 50mM 50-25 #10_1 12	70	2872.53	642.144	1.11056
120111 ASER GCaMP 50mM 50-25 #10_1 12	71	2865.6	635.668	1.09936
120111 ASER GCaMP 50mM 50-25 #10_1 12	72	2874.84	642.469	1.11112
120111 ASER GCaMP 50mM 50-25 #10_1 12	73	2877.46	648.492	1.12154
120111 ASER GCaMP 50mM 50-25 #10_1 12	74	2866.66	628.422	1.08683
120111 ASER GCaMP 50mM 50-25 #10_1 12	75	2859.15	625.468	1.08172
120111 ASER GCaMP 50mM 50-25 #10_1 12	76	2868.2	632.522	1.09392
120111 ASER GCaMP 50mM 50-25 #10_1 12	77	2871.15	636.925	1.10154
120111 ASER GCaMP 50mM 50-25 #10_1 12	78	2865.17	638.039	1.10346
120111 ASER GCaMP 50mM 50-25 #10_1 12	79	2859.4	625.233	1.08131
120111 ASER GCaMP 50mM 50-25 #10_1 12	80	2878.33	652.139	1.12785
120111 ASER GCaMP 50mM 50-25 #10_1 12	81	2869.77	629.359	1.08845
120111 ASER GCaMP 50mM 50-25 #10_1 12	82	2859.69	636.498	1.1008
120111 ASER GCaMP 50mM 50-25 #10_1 12	83	2854.31	638.3	1.10391
120111 ASER GCaMP 50mM 50-25 #10_1 12	84	2853.22	628.085	1.08625
120111 ASER GCaMP 50mM 50-25 #10_1 12	85	2858.74	635.491	1.09906
120111 ASER GCaMP 50mM 50-25 #10_1 12	86	2868.56	636.978	1.10163
120111 ASER GCaMP 50mM 50-25 #10_1 12	87	2868.71	644.172	1.11407
120111 ASER GCaMP 50mM 50-25 #10_1 12	88	2867.96	642.033	1.11037
120111 ASER GCaMP 50mM 50-25 #10_1 12	89	2870.25	646.144	1.11748
120111 ASER GCaMP 50mM 50-25 #10_1 12	90	2879.61	643.071	1.11217
120111 ASER GCaMP 50mM 50-25 #10_1 12	91	2871.29	643.171	1.11234
120111 ASER GCaMP 50mM 50-25 #10_1 12	92	2866.9	632.984	1.09472
120111 ASER GCaMP 50mM 50-25 #10_1 12	93	2879.96	657.184	1.13657
120111 ASER GCaMP 50mM 50-25 #10_1 12	94	2858.82	625.125	1.08113
120111 ASER GCaMP 50mM 50-25 #10_1 12	95	2870.72	628.296	1.08661
120111 ASER GCaMP 50mM 50-25 #10_1 12	96	2883.1	635.695	1.09941
120111 ASER GCaMP 50mM 50-25 #10_1 12	97	2881.13	655.168	1.13309
120111 ASER GCaMP 50mM 50-25 #10_1 12	98	2877.65	645.025	1.11554
120111 ASER GCaMP 50mM 50-25 #10_1 12	99	2875.01	643.34	1.11263
120111 ASER GCaMP 50mM 50-25 #10_1 12	100	2879.43	645.559	1.11647
120111 ASER GCaMP 50mM 50-25 #10_1 12	101	2869.78	640.632	1.10795
120111 ASER GCaMP 50mM 50-25 #10_1 12	102	2970.98	737.337	1.27519
120111 ASER GCaMP 50mM 50-25 #10_1 12	103	3079.79	835.541	1.44504
120111 ASER GCaMP 50mM 50-25 #10_1 12	104	3196.42	951.268	1.64518
120111 ASER GCaMP 50mM 50-25 #10_1 12	105	3287.84	1033.66	1.78767
120111 ASER GCaMP 50mM 50-25 #10_1 12	106	3341.15	1096.27	1.89596
120111 ASER GCaMP 50mM 50-25 #10_1 12	107	3356.5	1114.37	1.92726
120111 ASER GCaMP 50mM 50-25 #10_1 12	108	3372.56	1125.58	1.94664
120111 ASER GCaMP 50mM 50-25 #10_1 12	109	3336.13	1097.49	1.89807
120111 ASER GCaMP 50mM 50-25 #10_1 12	110	3341.08	1104.51	1.9102
120111 ASER GCaMP 50mM 50-25 #10_1 12	111	3333.31	1087.66	1.88106
120111 ASER GCaMP 50mM 50-25 #10_1 12	112	3308.07	1069.6	1.84983
120111 ASER GCaMP 50mM 50-25 #10_1 12	113	3312.62	1075.96	1.86083
120111 ASER GCaMP 50mM 50-25 #10_1 12	114	3310.7	1067.57	1.84632
120111 ASER GCaMP 50mM 50-25 #10_1 12	115	3319.28	1090.56	1.88609
120111 ASER GCaMP 50mM 50-25 #10_1 12	116	3323.65	1086.74	1.87948
120111 ASER GCaMP 50mM 50-25 #10_1 12	117	3292.09	1050.28	1.81642
120111 ASER GCaMP 50mM 50-25 #10_1 12	118	3305.73	1069.24	1.84921
120111 ASER GCaMP 50mM 50-25 #10_1 12	119	3293.43	1060.38	1.83389
120111 ASER GCaMP 50mM 50-25 #10_1 12	120	3272.13	1031.96	1.78474
120111 ASER GCaMP 50mM 50-25 #10_1 12	121	3261.89	1023.1	1.7694
120111 ASER GCaMP 50mM 50-25 #10_1 12	122	3245.07	997.886	1.7258
120111 ASER GCaMP 50mM 50-25 #10_1 12	123	3256.69	1007.7	1.74278
120111 ASER GCaMP 50mM 50-25 #10_1 12	124	3247.57	1002.95	1.73456
120111 ASER GCaMP 50mM 50-25 #10_1 12	125	3205.5	960.93	1.66189
120111 ASER GCaMP 50mM 50-25 #10_1 12	126	3203.69	962.048	1.66382
120111 ASER GCaMP 50mM 50-25 #10_1 12	127	3189.01	944.193	1.63294
120111 ASER GCaMP 50mM 50-25 #10_1 12	128	3179.36	939.08	1.6241
120111 ASER GCaMP 50mM 50-25 #10_1 12	129	3146.1	900.875	1.55803
120111 ASER GCaMP 50mM 50-25 #10_1 12	130	3156.2	920.932	1.59272
120111 ASER GCaMP 50mM 50-25 #10_1 12	131	3161.96	922.536	1.59549
120111 ASER GCaMP 50mM 50-25 #10_1 12	132	3163.41	934.914	1.6169
120111 ASER GCaMP 50mM 50-25 #10_1 12	133	3148.94	912.738	1.57854
120111 ASER GCaMP 50mM 50-25 #10_1 12	134	3139.62	899.864	1.55628
120111 ASER GCaMP 50mM 50-25 #10_1 12	135	3147.3	899.933	1.5564
120111 ASER GCaMP 50mM 50-25 #10_1 12	136	3127.12	882.749	1.52668
120111 ASER GCaMP 50mM 50-25 #10_1 12	137	3131.88	885.261	1.53102
120111 ASER GCaMP 50mM 50-25 #10_1 12	138	3140.73	890.225	1.53961
120111 ASER GCaMP 50mM 50-25 #10_1 12	139	3104.26	868.725	1.50243
120111 ASER GCaMP 50mM 50-25 #10_1 12	140	3134.18	891.979	1.54264
120111 ASER GCaMP 50mM 50-25 #10_1 12	141	3149.7	900.317	1.55706
120111 ASER GCaMP 50mM 50-25 #10_1 12	142	3138.82	893.954	1.54606
120111 ASER GCaMP 50mM 50-25 #10_1 12	143	3148.43	913.921	1.58059
120111 ASER GCaMP 50mM 50-25 #10_1 12	144	3134.86	890.405	1.53992
120111 ASER GCaMP 50mM 50-25 #10_1 12	145	3114.1	873.455	1.51061
120111 ASER GCaMP 50mM 50-25 #10_1 12	146	3102.15	872.752	1.50939
120111 ASER GCaMP 50mM 50-25 #10_1 12	147	3105.2	868.167	1.50146
120111 ASER GCaMP 50mM 50-25 #10_1 12	148	3103.18	855.705	1.47991
120111 ASER GCaMP 50mM 50-25 #10_1 12	149	3106.45	860.031	1.48739
120111 ASER GCaMP 50mM 50-25 #10_1 12	150	3097.9	850.662	1.47119
120111 ASER GCaMP 50mM 50-25 #10_1 12	151	3100.12	859.631	1.4867
120111 ASER GCaMP 50mM 50-25 #10_1 12	152	3071.02	819.205	1.41678
120111 ASER GCaMP 50mM 50-25 #10_1 12	153	3052.54	809.553	1.40009
120111 ASER GCaMP 50mM 50-25 #10_1 12	154	3027.61	789.208	1.3649
120111 ASER GCaMP 50mM 50-25 #10_1 12	155	3020.04	775.516	1.34122
120111 ASER GCaMP 50mM 50-25 #10_1 12	156	3006.43	767.711	1.32773
120111 ASER GCaMP 50mM 50-25 #10_1 12	157	2986.96	738.843	1.2778
120111 ASER GCaMP 50mM 50-25 #10_1 12	158	2971.58	735.814	1.27256
120111 ASER GCaMP 50mM 50-25 #10_1 12	159	2990.18	743.234	1.28539
120111 ASER GCaMP 50mM 50-25 #10_1 12	160	2978.45	737.52	1.27551
120111 ASER GCaMP 50mM 50-25 #10_1 12	161	2972.35	734.171	1.26972
120111 ASER GCaMP 50mM 50-25 #10_1 12	162	2963.67	731.979	1.26593
120111 ASER GCaMP 50mM 50-25 #10_1 12	163	2969.11	732.415	1.26668
120111 ASER GCaMP 50mM 50-25 #10_1 12	164	2947.89	689.816	1.19301
120111 ASER GCaMP 50mM 50-25 #10_1 12	165	2936.47	695.863	1.20347
120111 ASER GCaMP 50mM 50-25 #10_1 12	166	2968.3	719.798	1.24486
120111 ASER GCaMP 50mM 50-25 #10_1 12	167	2960.3	716.066	1.23841
120111 ASER GCaMP 50mM 50-25 #10_1 12	168	2970.38	733.687	1.26888
120111 ASER GCaMP 50mM 50-25 #10_1 12	169	2972.73	725.957	1.25551
120111 ASER GCaMP 50mM 50-25 #10_1 12	170	2951.94	715.775	1.2379
120111 ASER GCaMP 50mM 50-25 #10_1 12	171	2972.97	729.891	1.26232
120111 ASER GCaMP 50mM 50-25 #10_1 12	172	2960.31	719.885	1.24501
120111 ASER GCaMP 50mM 50-25 #10_1 12	173	2960.34	722.635	1.24977
120111 ASER GCaMP 50mM 50-25 #10_1 12	174	2974.8	738.467	1.27715
120111 ASER GCaMP 50mM 50-25 #10_1 12	175	2981.46	732.623	1.26704
120111 ASER GCaMP 50mM 50-25 #10_1 12	176	2966.54	718.279	1.24223
120111 ASER GCaMP 50mM 50-25 #10_1 12	177	2965.29	727.834	1.25876
120111 ASER GCaMP 50mM 50-25 #10_1 12	178	2963.21	720.527	1.24612
120111 ASER GCaMP 50mM 50-25 #10_1 12	179	2956.75	708.708	1.22568
120111 ASER GCaMP 50mM 50-25 #10_1 12	180	2948.12	713.014	1.23313
120111 ASER GCaMP 50mM 50-25 #10_1 12	181	2972.94	724.842	1.25359
120111 ASER GCaMP 50mM 50-25 #10_1 12	182	2959.67	712.086	1.23152
120111 ASER GCaMP 50mM 50-25 #10_1 12	183	2985.93	738.676	1.27751
120111 ASER GCaMP 50mM 50-25 #10_1 12	184	2968.56	731.398	1.26492
120111 ASER GCaMP 50mM 50-25 #10_1 12	185	2982.78	743.461	1.28579
120111 ASER GCaMP 50mM 50-25 #10_1 12	186	2986.39	747.219	1.29229
120111 ASER GCaMP 50mM 50-25 #10_1 12	187	2963.65	709.362	1.22681
120111 ASER GCaMP 50mM 50-25 #10_1 12	188	2961.79	715.393	1.23724
120111 ASER GCaMP 50mM 50-25 #10_1 12	189	2950.31	699.01	1.20891
120111 ASER GCaMP 50mM 50-25 #10_1 12	190	2950.04	704.737	1.21881
120111 ASER GCaMP 50mM 50-25 #10_1 12	191	2943.31	697.536	1.20636
120111 ASER GCaMP 50mM 50-25 #10_1 12	192	2935.83	699.377	1.20955
120111 ASER GCaMP 50mM 50-25 #10_1 12	193	2921.13	684.471	1.18377
120111 ASER GCaMP 50mM 50-25 #10_1 12	194	2918.39	687.899	1.18969
120111 ASER GCaMP 50mM 50-25 #10_1 12	195	2911.21	674.204	1.16601
120111 ASER GCaMP 50mM 50-25 #10_1 12	196	2908.83	670.429	1.15948
120111 ASER GCaMP 50mM 50-25 #10_1 12	197	2899.4	648.218	1.12107
120111 ASER GCaMP 50mM 50-25 #10_1 12	198	2890.02	654.451	1.13185
120111 ASER GCaMP 50mM 50-25 #10_1 12	199	2901.8	663.477	1.14746
120111 ASER GCaMP 50mM 50-25 #10_1 12	200	2912	663.665	1.14778
120111 ASER GCaMP 50mM 50-25 #10_1 12	201	2899.12	650.243	1.12457
120111 ASER GCaMP 50mM 50-25 #10_1 12	202	2819.61	577.862	0.99939
120111 ASER GCaMP 50mM 50-25 #10_1 12	203	2748.05	511.627	0.884839
120111 ASER GCaMP 50mM 50-25 #10_1 12	204	2714.91	467.344	0.808253
120111 ASER GCaMP 50mM 50-25 #10_1 12	205	2694.94	458.537	0.793021
120111 ASER GCaMP 50mM 50-25 #10_1 12	206	2687.56	450.669	0.779413
120111 ASER GCaMP 50mM 50-25 #10_1 12	207	2688.65	449.193	0.776862
120111 ASER GCaMP 50mM 50-25 #10_1 12	208	2691.57	449.017	0.776557
120111 ASER GCaMP 50mM 50-25 #10_1 12	209	2704.86	466.013	0.805951
120111 ASER GCaMP 50mM 50-25 #10_1 12	210	2703.74	462.682	0.800191
120111 ASER GCaMP 50mM 50-25 #10_1 12	211	2700.84	459.98	0.795517
120111 ASER GCaMP 50mM 50-25 #10_1 12	212	2714.22	484.057	0.837157
120111 ASER GCaMP 50mM 50-25 #10_1 12	213	2719.06	477.138	0.825191
120111 ASER GCaMP 50mM 50-25 #10_1 12	214	2713.99	479.694	0.829612
120111 ASER GCaMP 50mM 50-25 #10_1 12	215	2731.35	493.161	0.852902
120111 ASER GCaMP 50mM 50-25 #10_1 12	216	2733.4	486.943	0.842148
120111 ASER GCaMP 50mM 50-25 #10_1 12	217	2735.72	486.313	0.841059
120111 ASER GCaMP 50mM 50-25 #10_1 12	218	2739.47	484.7	0.83827
120111 ASER GCaMP 50mM 50-25 #10_1 12	219	2751.09	504.013	0.87167
120111 ASER GCaMP 50mM 50-25 #10_1 12	220	2742.35	505.146	0.873629
120111 ASER GCaMP 50mM 50-25 #10_1 12	221	2744.3	486.455	0.841304
120111 ASER GCaMP 50mM 50-25 #10_1 12	222	2751.28	514.438	0.889701
120111 ASER GCaMP 50mM 50-25 #10_1 12	223	2758.76	510.722	0.883273
120111 ASER GCaMP 50mM 50-25 #10_1 12	224	2756.01	499.499	0.863864
120111 ASER GCaMP 50mM 50-25 #10_1 12	225	2756.58	518.216	0.896234
120111 ASER GCaMP 50mM 50-25 #10_1 12	226	2766.74	510.791	0.883392
120111 ASER GCaMP 50mM 50-25 #10_1 12	227	2763.16	528.731	0.914419
120111 ASER GCaMP 50mM 50-25 #10_1 12	228	2761.08	514.266	0.889402
120111 ASER GCaMP 50mM 50-25 #10_1 12	229	2761.47	513.327	0.887779
120111 ASER GCaMP 50mM 50-25 #10_1 12	230	2761.95	520.527	0.900231
120111 ASER GCaMP 50mM 50-25 #10_1 12	231	2778.24	540.26	0.934358
120111 ASER GCaMP 50mM 50-25 #10_1 12	232	2779.47	528.417	0.913876
120111 ASER GCaMP 50mM 50-25 #10_1 12	233	2782.71	536.403	0.927687
120111 ASER GCaMP 50mM 50-25 #10_1 12	234	2783.34	536.172	0.927289
120111 ASER GCaMP 50mM 50-25 #10_1 12	235	2776.11	538.285	0.930943
120111 ASER GCaMP 50mM 50-25 #10_1 12	236	2780.15	542.48	0.938198
120111 ASER GCaMP 50mM 50-25 #10_1 12	237	2796.08	545.008	0.94257
120111 ASER GCaMP 50mM 50-25 #10_1 12	238	2793.86	556.6	0.962617
120111 ASER GCaMP 50mM 50-25 #10_1 12	239	2804.65	559.968	0.968443
120111 ASER GCaMP 50mM 50-25 #10_1 12	240	2796.12	556.203	0.96193
120111 ASER GCaMP 50mM 50-25 #10_1 12	241	2792.59	547.57	0.947001
Image Plane	Region Label	Area	Distance	Angle	Average Intensity
1	5	1080	138	0	2226.98
2	5	1080	138	0	2228.82
3	5	1080	138	0	2219.99
4	5	1080	138	0	2236.31
5	5	1080	138	0	2229.37
6	5	1080	138	0	2229.15
7	5	1080	138	0	2232.21
8	5	1080	138	0	2239.6
9	5	1080	138	0	2229.56
10	5	1080	138	0	2236.67
11	5	1080	138	0	2221.22
12	5	1080	138	0	2221.32
13	5	1080	138	0	2236.25
14	5	1080	138	0	2246.15
15	5	1080	138	0	2239.67
16	5	1080	138	0	2224.17
17	5	1080	138	0	2232.26
18	5	1080	138	0	2225.39
19	5	1080	138	0	2220.1
20	5	1080	138	0	2236.48
21	5	1080	138	0	2224.55
22	5	1080	138	0	2231.04
23	5	1080	138	0	2243.63
24	5	1080	138	0	2234.48
25	5	1080	138	0	2233.56
26	5	1080	138	0	2227.08
27	5	1080	138	0	2226.32
28	5	1080	138	0	2215.65
29	5	1080	138	0	2216.38
30	5	1080	138	0	2213.98
31	5	1080	138	0	2223.61
32	5	1080	138	0	2221.36
33	5	1080	138	0	2229.74
34	5	1080	138	0	2217.17
35	5	1080	138	0	2225.48
36	5	1080	138	0	2210.58
37	5	1080	138	0	2224.54
38	5	1080	138	0	2221.55
39	5	1080	138	0	2225.98
40	5	1080	138	0	2234.03
41	5	1080	138	0	2211.15
42	5	1080	138	0	2222.52
43	5	1080	138	0	2220.48
44	5	1080	138	0	2218.76
45	5	1080	138	0	2220.82
46	5	1080	138	0	2215.6
47	5	1080	138	0	2225.62
48	5	1080	138	0	2218.26
49	5	1080	138	0	2234.47
50	5	1080	138	0	2223.44
51	5	1080	138	0	2228.05
52	5	1080	138	0	2234.82
53	5	1080	138	0	2220.8
54	5	1080	138	0	2221.05
55	5	1080	138	0	2217.99
56	5	1080	138	0	2215.99
57	5	1080	138	0	2229.47
58	5	1080	138	0	2221.91
59	5	1080	138	0	2221.89
60	5	1080	138	0	2230.73
61	5	1080	138	0	2217.46
62	5	1080	138	0	2213.41
63	5	1080	138	0	2225.34
64	5	1080	138	0	2224.57
65	5	1080	138	0	2237.08
66	5	1080	138	0	2231.92
67	5	1080	138	0	2231.21
68	5	1080	138	0	2233.66
69	5	1080	138	0	2239.28
70	5	1080	138	0	2230.38
71	5	1080	138	0	2229.93
72	5	1080	138	0	2232.37
73	5	1080	138	0	2228.97
74	5	1080	138	0	2238.24
75	5	1080	138	0	2233.68
76	5	1080	138	0	2235.68
77	5	1080	138	0	2234.22
78	5	1080	138	0	2227.13
79	5	1080	138	0	2234.17
80	5	1080	138	0	2226.19
81	5	1080	138	0	2240.42
82	5	1080	138	0	2223.2
83	5	1080	138	0	2216.01
84	5	1080	138	0	2225.14
85	5	1080	138	0	2223.25
86	5	1080	138	0	2231.58
87	5	1080	138	0	2224.54
88	5	1080	138	0	2225.92
89	5	1080	138	0	2224.11
90	5	1080	138	0	2236.54
91	5	1080	138	0	2228.12
92	5	1080	138	0	2233.91
93	5	1080	138	0	2222.77
94	5	1080	138	0	2233.69
95	5	1080	138	0	2242.42
96	5	1080	138	0	2247.4
97	5	1080	138	0	2225.96
98	5	1080	138	0	2232.63
99	5	1080	138	0	2231.67
100	5	1080	138	0	2233.87
101	5	1080	138	0	2229.14
102	5	1080	138	0	2233.65
103	5	1080	138	0	2244.25
104	5	1080	138	0	2245.15
105	5	1080	138	0	2254.19
106	5	1080	138	0	2244.87
107	5	1080	138	0	2242.12
108	5	1080	138	0	2246.98
109	5	1080	138	0	2238.63
110	5	1080	138	0	2236.57
111	5	1080	138	0	2245.65
112	5	1080	138	0	2238.47
113	5	1080	138	0	2236.66
114	5	1080	138	0	2243.13
115	5	1080	138	0	2228.71
116	5	1080	138	0	2236.91
117	5	1080	138	0	2241.81
118	5	1080	138	0	2236.49
119	5	1080	138	0	2233.05
120	5	1080	138	0	2240.16
121	5	1080	138	0	2238.8
122	5	1080	138	0	2247.18
123	5	1080	138	0	2248.99
124	5	1080	138	0	2244.63
125	5	1080	138	0	2244.57
126	5	1080	138	0	2241.64
127	5	1080	138	0	2244.82
128	5	1080	138	0	2240.28
129	5	1080	138	0	2245.22
130	5	1080	138	0	2235.27
131	5	1080	138	0	2239.43
132	5	1080	138	0	2228.49
133	5	1080	138	0	2236.2
134	5	1080	138	0	2239.75
135	5	1080	138	0	2247.36
136	5	1080	138	0	2244.37
137	5	1080	138	0	2246.62
138	5	1080	138	0	2250.51
139	5	1080	138	0	2235.53
140	5	1080	138	0	2242.2
141	5	1080	138	0	2249.38
142	5	1080	138	0	2244.86
143	5	1080	138	0	2234.51
144	5	1080	138	0	2244.46
145	5	1080	138	0	2240.64
146	5	1080	138	0	2229.39
147	5	1080	138	0	2237.03
148	5	1080	138	0	2247.48
149	5	1080	138	0	2246.42
150	5	1080	138	0	2247.24
151	5	1080	138	0	2240.49
152	5	1080	138	0	2251.81
153	5	1080	138	0	2242.99
154	5	1080	138	0	2238.41
155	5	1080	138	0	2244.52
156	5	1080	138	0	2238.72
157	5	1080	138	0	2248.12
158	5	1080	138	0	2235.77
159	5	1080	138	0	2246.94
160	5	1080	138	0	2240.93
161	5	1080	138	0	2238.18
162	5	1080	138	0	2231.69
163	5	1080	138	0	2236.7
164	5	1080	138	0	2258.07
165	5	1080	138	0	2240.61
166	5	1080	138	0	2248.51
167	5	1080	138	0	2244.23
168	5	1080	138	0	2236.69
169	5	1080	138	0	2246.78
170	5	1080	138	0	2236.16
171	5	1080	138	0	2243.08
172	5	1080	138	0	2240.43
173	5	1080	138	0	2237.71
174	5	1080	138	0	2236.34
175	5	1080	138	0	2248.84
176	5	1080	138	0	2248.26
177	5	1080	138	0	2237.46
178	5	1080	138	0	2242.68
179	5	1080	138	0	2248.04
180	5	1080	138	0	2235.11
181	5	1080	138	0	2248.09
182	5	1080	138	0	2247.59
183	5	1080	138	0	2247.25
184	5	1080	138	0	2237.16
185	5	1080	138	0	2239.32
186	5	1080	138	0	2239.17
187	5	1080	138	0	2254.29
188	5	1080	138	0	2246.4
189	5	1080	138	0	2251.3
190	5	1080	138	0	2245.3
191	5	1080	138	0	2245.78
192	5	1080	138	0	2236.45
193	5	1080	138	0	2236.66
194	5	1080	138	0	2230.49
195	5	1080	138	0	2237.01
196	5	1080	138	0	2238.4
197	5	1080	138	0	2251.18
198	5	1080	138	0	2235.57
199	5	1080	138	0	2238.32
200	5	1080	138	0	2248.33
201	5	1080	138	0	2248.88
202	5	1080	138	0	2241.74
203	5	1080	138	0	2236.42
204	5	1080	138	0	2247.56
205	5	1080	138	0	2236.4
206	5	1080	138	0	2236.89
207	5	1080	138	0	2239.46
208	5	1080	138	0	2242.56
209	5	1080	138	0	2238.85
210	5	1080	138	0	2241.06
211	5	1080	138	0	2240.86
212	5	1080	138	0	2230.16
213	5	1080	138	0	2241.93
214	5	1080	138	0	2234.29
215	5	1080	138	0	2238.19
216	5	1080	138	0	2246.46
217	5	1080	138	0	2249.41
218	5	1080	138	0	2254.77
219	5	1080	138	0	2247.07
220	5	1080	138	0	2237.2
221	5	1080	138	0	2257.84
222	5	1080	138	0	2236.85
223	5	1080	138	0	2248.04
224	5	1080	138	0	2256.51
225	5	1080	138	0	2238.36
226	5	1080	138	0	2255.95
227	5	1080	138	0	2234.43
228	5	1080	138	0	2246.82
229	5	1080	138	0	2248.15
230	5	1080	138	0	2241.43
231	5	1080	138	0	2237.98
232	5	1080	138	0	2251.05
233	5	1080	138	0	2246.31
234	5	1080	138	0	2247.17
235	5	1080	138	0	2237.82
236	5	1080	138	0	2237.67
237	5	1080	138	0	2251.07
238	5	1080	138	0	2237.26
239	5	1080	138	0	2244.68
240	5	1080	138	0	2239.92
241	5	1080	138	0	2245.02
