# Supplementary material for: Molecular encoding and synaptic decoding of context during salt chemotaxis in C. elegans
Source: Nat Commun. 2022 May 27;13:2928. doi: 10.1038/s41467-022-30279-7 (PMC9142520; doi:10.1038/s41467-022-30279-7)
Supplement: Supplementary file 7 — Source Data [file 41467_2022_30279_MOESM7_ESM.zip › Source Data/Imaging/Fig.1/GCaMP2_pkc-1(gf)/120111 ASER GCaMP 50mM 50-25 #11_1 12.xlsx]

## Sheet: Sheet1
Image Name	Image Plane	Avgerage Intensity
120111 ASER GCaMP 50mM 50-25 #11_1 12	1	2720.17	576.706	0.992897
120111 ASER GCaMP 50mM 50-25 #11_1 12	2	2731.83	588.037	1.01241
120111 ASER GCaMP 50mM 50-25 #11_1 12	3	2716.55	572.096	0.98496
120111 ASER GCaMP 50mM 50-25 #11_1 12	4	2683.63	526.39	0.90627
120111 ASER GCaMP 50mM 50-25 #11_1 12	5	2644.94	486.267	0.837191
120111 ASER GCaMP 50mM 50-25 #11_1 12	6	2646.65	509.689	0.877516
120111 ASER GCaMP 50mM 50-25 #11_1 12	7	2648.88	492.845	0.848516
120111 ASER GCaMP 50mM 50-25 #11_1 12	8	2676.8	522.811	0.900107
120111 ASER GCaMP 50mM 50-25 #11_1 12	9	2672.52	532.486	0.916765	580.832
120111 ASER GCaMP 50mM 50-25 #11_1 12	10	2692.02	541.181	0.931735
120111 ASER GCaMP 50mM 50-25 #11_1 12	11	2692.76	542.012	0.933166
120111 ASER GCaMP 50mM 50-25 #11_1 12	12	2694.06	542.633	0.934234
120111 ASER GCaMP 50mM 50-25 #11_1 12	13	2683.29	536.577	0.923808
120111 ASER GCaMP 50mM 50-25 #11_1 12	14	2688.72	549.589	0.94621
120111 ASER GCaMP 50mM 50-25 #11_1 12	15	2693.08	547.333	0.942327
120111 ASER GCaMP 50mM 50-25 #11_1 12	16	2714.55	566.924	0.976056
120111 ASER GCaMP 50mM 50-25 #11_1 12	17	2730.53	573.963	0.988175
120111 ASER GCaMP 50mM 50-25 #11_1 12	18	2727.26	591.758	1.01881
120111 ASER GCaMP 50mM 50-25 #11_1 12	19	2727.45	585.969	1.00884
120111 ASER GCaMP 50mM 50-25 #11_1 12	20	2746.52	595.789	1.02575
120111 ASER GCaMP 50mM 50-25 #11_1 12	21	2758.16	602.662	1.03759
120111 ASER GCaMP 50mM 50-25 #11_1 12	22	2775.6	628.536	1.08213
120111 ASER GCaMP 50mM 50-25 #11_1 12	23	2765.73	612.272	1.05413
120111 ASER GCaMP 50mM 50-25 #11_1 12	24	2771.7	608.94	1.04839
120111 ASER GCaMP 50mM 50-25 #11_1 12	25	2770.8	623.623	1.07367
120111 ASER GCaMP 50mM 50-25 #11_1 12	26	2763.15	598.98	1.03125
120111 ASER GCaMP 50mM 50-25 #11_1 12	27	2777.51	625.208	1.0764
120111 ASER GCaMP 50mM 50-25 #11_1 12	28	2754.9	610.197	1.05056
120111 ASER GCaMP 50mM 50-25 #11_1 12	29	2705.67	546.23	0.940427
120111 ASER GCaMP 50mM 50-25 #11_1 12	30	2715.57	553.578	0.953078
120111 ASER GCaMP 50mM 50-25 #11_1 12	31	2719.28	563.771	0.970627
120111 ASER GCaMP 50mM 50-25 #11_1 12	32	2724.11	559.968	0.964081
120111 ASER GCaMP 50mM 50-25 #11_1 12	33	2703.9	551.179	0.948948
120111 ASER GCaMP 50mM 50-25 #11_1 12	34	2709.57	545.918	0.939891
120111 ASER GCaMP 50mM 50-25 #11_1 12	35	2688.87	527.256	0.907761
120111 ASER GCaMP 50mM 50-25 #11_1 12	36	2682.1	522.777	0.900049
120111 ASER GCaMP 50mM 50-25 #11_1 12	37	2682.45	524.029	0.902205
120111 ASER GCaMP 50mM 50-25 #11_1 12	38	2700.2	532.913	0.9175
120111 ASER GCaMP 50mM 50-25 #11_1 12	39	2706.15	549.082	0.945337
120111 ASER GCaMP 50mM 50-25 #11_1 12	40	2730.63	568.802	0.97929
120111 ASER GCaMP 50mM 50-25 #11_1 12	41	2752.76	598.998	1.03128
120111 ASER GCaMP 50mM 50-25 #11_1 12	42	2773	630.5	1.08551
120111 ASER GCaMP 50mM 50-25 #11_1 12	43	2765.05	616.905	1.06211
120111 ASER GCaMP 50mM 50-25 #11_1 12	44	2751.69	596.194	1.02645
120111 ASER GCaMP 50mM 50-25 #11_1 12	45	2744.99	586.075	1.00903
120111 ASER GCaMP 50mM 50-25 #11_1 12	46	2739.89	576.526	0.992587
120111 ASER GCaMP 50mM 50-25 #11_1 12	47	2732.98	579.237	0.997255
120111 ASER GCaMP 50mM 50-25 #11_1 12	48	2742.26	591.753	1.0188
120111 ASER GCaMP 50mM 50-25 #11_1 12	49	2749.82	596.673	1.02727
120111 ASER GCaMP 50mM 50-25 #11_1 12	50	2752.68	594.19	1.023
120111 ASER GCaMP 50mM 50-25 #11_1 12	51	2726.23	572.483	0.985627
120111 ASER GCaMP 50mM 50-25 #11_1 12	52	2741.72	590.128	1.01601
120111 ASER GCaMP 50mM 50-25 #11_1 12	53	2738.84	579.768	0.998169
120111 ASER GCaMP 50mM 50-25 #11_1 12	54	2719.61	576.605	0.992724
120111 ASER GCaMP 50mM 50-25 #11_1 12	55	2723.33	568.337	0.978489
120111 ASER GCaMP 50mM 50-25 #11_1 12	56	2731.65	578.888	0.996653
120111 ASER GCaMP 50mM 50-25 #11_1 12	57	2739.51	589.057	1.01416
120111 ASER GCaMP 50mM 50-25 #11_1 12	58	2741.68	594.436	1.02342
120111 ASER GCaMP 50mM 50-25 #11_1 12	59	2775.32	621.695	1.07035
120111 ASER GCaMP 50mM 50-25 #11_1 12	60	2758.59	607.036	1.04512
120111 ASER GCaMP 50mM 50-25 #11_1 12	61	2752.37	597.373	1.02848
120111 ASER GCaMP 50mM 50-25 #11_1 12	62	2738.96	579.054	0.99694
120111 ASER GCaMP 50mM 50-25 #11_1 12	63	2731.4	579.044	0.996923
120111 ASER GCaMP 50mM 50-25 #11_1 12	64	2724.22	554.415	0.95452
120111 ASER GCaMP 50mM 50-25 #11_1 12	65	2727.19	573.412	0.987226
120111 ASER GCaMP 50mM 50-25 #11_1 12	66	2726.68	570.118	0.981555
120111 ASER GCaMP 50mM 50-25 #11_1 12	67	2715.49	556.594	0.958271
120111 ASER GCaMP 50mM 50-25 #11_1 12	68	2713.82	562.126	0.967796
120111 ASER GCaMP 50mM 50-25 #11_1 12	69	2698.9	538.289	0.926756
120111 ASER GCaMP 50mM 50-25 #11_1 12	70	2682.75	523.341	0.90102
120111 ASER GCaMP 50mM 50-25 #11_1 12	71	2662.85	507.311	0.873421
120111 ASER GCaMP 50mM 50-25 #11_1 12	72	2681.07	523.088	0.900585
120111 ASER GCaMP 50mM 50-25 #11_1 12	73	2682.89	524.965	0.903817
120111 ASER GCaMP 50mM 50-25 #11_1 12	74	2685.6	529.907	0.912324
120111 ASER GCaMP 50mM 50-25 #11_1 12	75	2677.97	518.068	0.891941
120111 ASER GCaMP 50mM 50-25 #11_1 12	76	2683.63	529.143	0.91101
120111 ASER GCaMP 50mM 50-25 #11_1 12	77	2691.76	540.974	0.931378
120111 ASER GCaMP 50mM 50-25 #11_1 12	78	2680.08	524.69	0.903343
120111 ASER GCaMP 50mM 50-25 #11_1 12	79	2673.71	519.588	0.894559
120111 ASER GCaMP 50mM 50-25 #11_1 12	80	2676.71	527.787	0.908674
120111 ASER GCaMP 50mM 50-25 #11_1 12	81	2683.96	535.786	0.922446
120111 ASER GCaMP 50mM 50-25 #11_1 12	82	2677.67	527.459	0.90811
120111 ASER GCaMP 50mM 50-25 #11_1 12	83	2690.43	535.553	0.922046
120111 ASER GCaMP 50mM 50-25 #11_1 12	84	2686.68	528.144	0.909289
120111 ASER GCaMP 50mM 50-25 #11_1 12	85	2703.22	547.593	0.942774
120111 ASER GCaMP 50mM 50-25 #11_1 12	86	2703.82	539.016	0.928008
120111 ASER GCaMP 50mM 50-25 #11_1 12	87	2712.96	561.728	0.967111
120111 ASER GCaMP 50mM 50-25 #11_1 12	88	2706.66	551.834	0.950076
120111 ASER GCaMP 50mM 50-25 #11_1 12	89	2714.03	555.115	0.955725
120111 ASER GCaMP 50mM 50-25 #11_1 12	90	2723.25	568.068	0.978025
120111 ASER GCaMP 50mM 50-25 #11_1 12	91	2727.81	573.552	0.987467
120111 ASER GCaMP 50mM 50-25 #11_1 12	92	2717.18	569.096	0.979795
120111 ASER GCaMP 50mM 50-25 #11_1 12	93	2701.9	566.072	0.974588
120111 ASER GCaMP 50mM 50-25 #11_1 12	94	2709.79	545.466	0.939112
120111 ASER GCaMP 50mM 50-25 #11_1 12	95	2703.24	547.498	0.942611
120111 ASER GCaMP 50mM 50-25 #11_1 12	96	2699.77	549.132	0.945424
120111 ASER GCaMP 50mM 50-25 #11_1 12	97	2711.45	560.558	0.965095
120111 ASER GCaMP 50mM 50-25 #11_1 12	98	2737.91	586.294	1.00941
120111 ASER GCaMP 50mM 50-25 #11_1 12	99	2743.57	587.798	1.01199
120111 ASER GCaMP 50mM 50-25 #11_1 12	100	2738.5	591.953	1.01915
120111 ASER GCaMP 50mM 50-25 #11_1 12	101	2752.88	601.674	1.03588
120111 ASER GCaMP 50mM 50-25 #11_1 12	102	2933.17	769.623	1.32504
120111 ASER GCaMP 50mM 50-25 #11_1 12	103	3088.61	927.661	1.59713
120111 ASER GCaMP 50mM 50-25 #11_1 12	104	3160.71	1000.01	1.72169
120111 ASER GCaMP 50mM 50-25 #11_1 12	105	3202.77	1034.26	1.78065
120111 ASER GCaMP 50mM 50-25 #11_1 12	106	3212.66	1046.92	1.80245
120111 ASER GCaMP 50mM 50-25 #11_1 12	107	3208.12	1041.38	1.79291
120111 ASER GCaMP 50mM 50-25 #11_1 12	108	3197.51	1034.21	1.78056
120111 ASER GCaMP 50mM 50-25 #11_1 12	109	3159.31	991.268	1.70664
120111 ASER GCaMP 50mM 50-25 #11_1 12	110	3150.75	985.412	1.69655
120111 ASER GCaMP 50mM 50-25 #11_1 12	111	3121.19	950.415	1.6363
120111 ASER GCaMP 50mM 50-25 #11_1 12	112	3096.32	915.803	1.57671
120111 ASER GCaMP 50mM 50-25 #11_1 12	113	3064.66	890.442	1.53305
120111 ASER GCaMP 50mM 50-25 #11_1 12	114	3048.33	873.33	1.50359
120111 ASER GCaMP 50mM 50-25 #11_1 12	115	3046.48	876.152	1.50844
120111 ASER GCaMP 50mM 50-25 #11_1 12	116	3030.68	870.979	1.49954
120111 ASER GCaMP 50mM 50-25 #11_1 12	117	3015.67	842.358	1.45026
120111 ASER GCaMP 50mM 50-25 #11_1 12	118	3007.89	839.758	1.44579
120111 ASER GCaMP 50mM 50-25 #11_1 12	119	2993.54	815.186	1.40348
120111 ASER GCaMP 50mM 50-25 #11_1 12	120	2967.23	797.389	1.37284
120111 ASER GCaMP 50mM 50-25 #11_1 12	121	2956.93	787.433	1.3557
120111 ASER GCaMP 50mM 50-25 #11_1 12	122	2949.6	775.121	1.3345
120111 ASER GCaMP 50mM 50-25 #11_1 12	123	2945.18	785.678	1.35268
120111 ASER GCaMP 50mM 50-25 #11_1 12	124	2919.74	738.719	1.27183
120111 ASER GCaMP 50mM 50-25 #11_1 12	125	2926.16	763.262	1.31408
120111 ASER GCaMP 50mM 50-25 #11_1 12	126	2923.9	764.091	1.31551
120111 ASER GCaMP 50mM 50-25 #11_1 12	127	2905.51	752.996	1.29641
120111 ASER GCaMP 50mM 50-25 #11_1 12	128	2906.6	753.266	1.29687
120111 ASER GCaMP 50mM 50-25 #11_1 12	129	2901.94	723.661	1.2459
120111 ASER GCaMP 50mM 50-25 #11_1 12	130	2891.32	723.107	1.24495
120111 ASER GCaMP 50mM 50-25 #11_1 12	131	2886.75	728.964	1.25503
120111 ASER GCaMP 50mM 50-25 #11_1 12	132	2860.77	693.112	1.19331
120111 ASER GCaMP 50mM 50-25 #11_1 12	133	2844.46	677.338	1.16615
120111 ASER GCaMP 50mM 50-25 #11_1 12	134	2846.46	681.656	1.17359
120111 ASER GCaMP 50mM 50-25 #11_1 12	135	2836.37	677.926	1.16716
120111 ASER GCaMP 50mM 50-25 #11_1 12	136	2832.25	659.515	1.13547
120111 ASER GCaMP 50mM 50-25 #11_1 12	137	2820.39	654.085	1.12612
120111 ASER GCaMP 50mM 50-25 #11_1 12	138	2828.61	660.732	1.13756
120111 ASER GCaMP 50mM 50-25 #11_1 12	139	2826.72	662.46	1.14054
120111 ASER GCaMP 50mM 50-25 #11_1 12	140	2818.48	664.8	1.14457
120111 ASER GCaMP 50mM 50-25 #11_1 12	141	2806.1	647.95	1.11556
120111 ASER GCaMP 50mM 50-25 #11_1 12	142	2794.92	633.048	1.0899
120111 ASER GCaMP 50mM 50-25 #11_1 12	143	2780.27	621.159	1.06943
120111 ASER GCaMP 50mM 50-25 #11_1 12	144	2771.12	621.14	1.0694
120111 ASER GCaMP 50mM 50-25 #11_1 12	145	2767.65	591.861	1.01899
120111 ASER GCaMP 50mM 50-25 #11_1 12	146	2758.64	599.56	1.03224
120111 ASER GCaMP 50mM 50-25 #11_1 12	147	2771.79	624.673	1.07548
120111 ASER GCaMP 50mM 50-25 #11_1 12	148	2742.12	578.089	0.995278
120111 ASER GCaMP 50mM 50-25 #11_1 12	149	2742.28	588.293	1.01285
120111 ASER GCaMP 50mM 50-25 #11_1 12	150	2747.82	588.857	1.01382
120111 ASER GCaMP 50mM 50-25 #11_1 12	151	2735.25	566.776	0.975801
120111 ASER GCaMP 50mM 50-25 #11_1 12	152	2751.85	595.432	1.02514
120111 ASER GCaMP 50mM 50-25 #11_1 12	153	2738.89	557.541	0.959901
120111 ASER GCaMP 50mM 50-25 #11_1 12	154	2743.23	579.086	0.996994
120111 ASER GCaMP 50mM 50-25 #11_1 12	155	2762.42	597.243	1.02826
120111 ASER GCaMP 50mM 50-25 #11_1 12	156	2734.04	572.724	0.986041
120111 ASER GCaMP 50mM 50-25 #11_1 12	157	2730.26	582.515	1.0029
120111 ASER GCaMP 50mM 50-25 #11_1 12	158	2740.08	584.585	1.00646
120111 ASER GCaMP 50mM 50-25 #11_1 12	159	2740.27	581.945	1.00192
120111 ASER GCaMP 50mM 50-25 #11_1 12	160	2735.51	587.364	1.01125
120111 ASER GCaMP 50mM 50-25 #11_1 12	161	2735.43	581.868	1.00178
120111 ASER GCaMP 50mM 50-25 #11_1 12	162	2728.38	567.907	0.977748
120111 ASER GCaMP 50mM 50-25 #11_1 12	163	2725.57	567.932	0.977791
120111 ASER GCaMP 50mM 50-25 #11_1 12	164	2737.33	578.652	0.996248
120111 ASER GCaMP 50mM 50-25 #11_1 12	165	2734.57	584.384	1.00612
120111 ASER GCaMP 50mM 50-25 #11_1 12	166	2743.46	596.824	1.02753
120111 ASER GCaMP 50mM 50-25 #11_1 12	167	2742.49	593.208	1.02131
120111 ASER GCaMP 50mM 50-25 #11_1 12	168	2751.3	595.224	1.02478
120111 ASER GCaMP 50mM 50-25 #11_1 12	169	2750.74	597.05	1.02792
120111 ASER GCaMP 50mM 50-25 #11_1 12	170	2745.54	588.198	1.01268
120111 ASER GCaMP 50mM 50-25 #11_1 12	171	2746.77	595.76	1.0257
120111 ASER GCaMP 50mM 50-25 #11_1 12	172	2746.03	606.475	1.04415
120111 ASER GCaMP 50mM 50-25 #11_1 12	173	2751.31	599.013	1.0313
120111 ASER GCaMP 50mM 50-25 #11_1 12	174	2744.97	571.289	0.983572
120111 ASER GCaMP 50mM 50-25 #11_1 12	175	2732.67	583.198	1.00407
120111 ASER GCaMP 50mM 50-25 #11_1 12	176	2733.45	585.665	1.00832
120111 ASER GCaMP 50mM 50-25 #11_1 12	177	2723.14	577.528	0.994313
120111 ASER GCaMP 50mM 50-25 #11_1 12	178	2727.76	570.573	0.982339
120111 ASER GCaMP 50mM 50-25 #11_1 12	179	2732.84	583.247	1.00416
120111 ASER GCaMP 50mM 50-25 #11_1 12	180	2729.16	575.845	0.991415
120111 ASER GCaMP 50mM 50-25 #11_1 12	181	2737.25	574.795	0.989607
120111 ASER GCaMP 50mM 50-25 #11_1 12	182	2744.1	590.82	1.0172
120111 ASER GCaMP 50mM 50-25 #11_1 12	183	2726.04	576.649	0.9928
120111 ASER GCaMP 50mM 50-25 #11_1 12	184	2733.73	572.557	0.985754
120111 ASER GCaMP 50mM 50-25 #11_1 12	185	2741.8	571.973	0.984748
120111 ASER GCaMP 50mM 50-25 #11_1 12	186	2731.24	570.527	0.98226
120111 ASER GCaMP 50mM 50-25 #11_1 12	187	2740.96	589.707	1.01528
120111 ASER GCaMP 50mM 50-25 #11_1 12	188	2728.37	558.392	0.961367
120111 ASER GCaMP 50mM 50-25 #11_1 12	189	2731.04	570.021	0.981388
120111 ASER GCaMP 50mM 50-25 #11_1 12	190	2749.23	588.712	1.01357
120111 ASER GCaMP 50mM 50-25 #11_1 12	191	2764.63	606.417	1.04405
120111 ASER GCaMP 50mM 50-25 #11_1 12	192	2764.23	605.959	1.04326
120111 ASER GCaMP 50mM 50-25 #11_1 12	193	2756.23	593.148	1.02121
120111 ASER GCaMP 50mM 50-25 #11_1 12	194	2753.42	588.091	1.0125
120111 ASER GCaMP 50mM 50-25 #11_1 12	195	2748.86	591.663	1.01865
120111 ASER GCaMP 50mM 50-25 #11_1 12	196	2753.8	579.85	0.99831
120111 ASER GCaMP 50mM 50-25 #11_1 12	197	2743.06	578.637	0.996221
120111 ASER GCaMP 50mM 50-25 #11_1 12	198	2742.67	579.567	0.997823
120111 ASER GCaMP 50mM 50-25 #11_1 12	199	2754.24	583.184	1.00405
120111 ASER GCaMP 50mM 50-25 #11_1 12	200	2761.4	595.621	1.02546
120111 ASER GCaMP 50mM 50-25 #11_1 12	201	2752.52	581.851	1.00175
120111 ASER GCaMP 50mM 50-25 #11_1 12	202	2686.06	510.329	0.878618
120111 ASER GCaMP 50mM 50-25 #11_1 12	203	2652.85	488.227	0.840566
120111 ASER GCaMP 50mM 50-25 #11_1 12	204	2633.48	467.535	0.80494
120111 ASER GCaMP 50mM 50-25 #11_1 12	205	2632.19	455.676	0.784523
120111 ASER GCaMP 50mM 50-25 #11_1 12	206	2627.27	452.898	0.77974
120111 ASER GCaMP 50mM 50-25 #11_1 12	207	2622.9	466.425	0.803029
120111 ASER GCaMP 50mM 50-25 #11_1 12	208	2621.66	456.174	0.785381
120111 ASER GCaMP 50mM 50-25 #11_1 12	209	2632.15	470.042	0.809257
120111 ASER GCaMP 50mM 50-25 #11_1 12	210	2637.4	463.212	0.797497
120111 ASER GCaMP 50mM 50-25 #11_1 12	211	2646.28	475.462	0.818589
120111 ASER GCaMP 50mM 50-25 #11_1 12	212	2643.79	466.415	0.803013
120111 ASER GCaMP 50mM 50-25 #11_1 12	213	2650.67	484.099	0.833458
120111 ASER GCaMP 50mM 50-25 #11_1 12	214	2652.91	497.07	0.855791
120111 ASER GCaMP 50mM 50-25 #11_1 12	215	2662.35	501.275	0.86303
120111 ASER GCaMP 50mM 50-25 #11_1 12	216	2663.04	492.316	0.847606
120111 ASER GCaMP 50mM 50-25 #11_1 12	217	2658.14	496.961	0.855603
120111 ASER GCaMP 50mM 50-25 #11_1 12	218	2663.25	505.105	0.869624
120111 ASER GCaMP 50mM 50-25 #11_1 12	219	2653.42	485.412	0.835719
120111 ASER GCaMP 50mM 50-25 #11_1 12	220	2672.85	501.691	0.863746
120111 ASER GCaMP 50mM 50-25 #11_1 12	221	2666.47	493.449	0.849557
120111 ASER GCaMP 50mM 50-25 #11_1 12	222	2675.87	514.786	0.886291
120111 ASER GCaMP 50mM 50-25 #11_1 12	223	2676.79	518.474	0.892641
120111 ASER GCaMP 50mM 50-25 #11_1 12	224	2671.81	519.307	0.894075
120111 ASER GCaMP 50mM 50-25 #11_1 12	225	2688.16	525.453	0.904656
120111 ASER GCaMP 50mM 50-25 #11_1 12	226	2663.39	492.934	0.84867
120111 ASER GCaMP 50mM 50-25 #11_1 12	227	2678.87	512.698	0.882697
120111 ASER GCaMP 50mM 50-25 #11_1 12	228	2677.7	518.918	0.893406
120111 ASER GCaMP 50mM 50-25 #11_1 12	229	2672.53	512.466	0.882297
120111 ASER GCaMP 50mM 50-25 #11_1 12	230	2684.67	515.45	0.887435
120111 ASER GCaMP 50mM 50-25 #11_1 12	231	2671.28	516.554	0.889334
120111 ASER GCaMP 50mM 50-25 #11_1 12	232	2668.5	516.537	0.889306
120111 ASER GCaMP 50mM 50-25 #11_1 12	233	2679.26	522.116	0.898912
120111 ASER GCaMP 50mM 50-25 #11_1 12	234	2683.97	518.684	0.893002
120111 ASER GCaMP 50mM 50-25 #11_1 12	235	2682.42	523.174	0.900733
120111 ASER GCaMP 50mM 50-25 #11_1 12	236	2687.98	515.817	0.888067
120111 ASER GCaMP 50mM 50-25 #11_1 12	237	2683.19	517.791	0.891465
120111 ASER GCaMP 50mM 50-25 #11_1 12	238	2685.92	526.346	0.906194
120111 ASER GCaMP 50mM 50-25 #11_1 12	239	2670.5	505.714	0.870672
120111 ASER GCaMP 50mM 50-25 #11_1 12	240	2687.69	523.527	0.901341
120111 ASER GCaMP 50mM 50-25 #11_1 12	241	2684.56	533.382	0.918308
Image Plane	Region Label	Area	Distance	Angle	Average Intensity
1	5	814	118	0	2143.46
2	5	814	118	0	2143.8
3	5	814	118	0	2144.46
4	5	814	118	0	2157.24
5	5	814	118	0	2158.67
6	5	814	118	0	2136.97
7	5	814	118	0	2156.03
8	5	814	118	0	2153.99
9	5	814	118	0	2140.03
10	5	814	118	0	2150.84
11	5	814	118	0	2150.75
12	5	814	118	0	2151.43
13	5	814	118	0	2146.71
14	5	814	118	0	2139.13
15	5	814	118	0	2145.74
16	5	814	118	0	2147.63
17	5	814	118	0	2156.57
18	5	814	118	0	2135.5
19	5	814	118	0	2141.48
20	5	814	118	0	2150.73
21	5	814	118	0	2155.49
22	5	814	118	0	2147.06
23	5	814	118	0	2153.46
24	5	814	118	0	2162.76
25	5	814	118	0	2147.17
26	5	814	118	0	2164.17
27	5	814	118	0	2152.3
28	5	814	118	0	2144.71
29	5	814	118	0	2159.44
30	5	814	118	0	2161.99
31	5	814	118	0	2155.51
32	5	814	118	0	2164.14
33	5	814	118	0	2152.72
34	5	814	118	0	2163.65
35	5	814	118	0	2161.62
36	5	814	118	0	2159.33
37	5	814	118	0	2158.42
38	5	814	118	0	2167.28
39	5	814	118	0	2157.07
40	5	814	118	0	2161.83
41	5	814	118	0	2153.77
42	5	814	118	0	2142.5
43	5	814	118	0	2148.14
44	5	814	118	0	2155.49
45	5	814	118	0	2158.91
46	5	814	118	0	2163.36
47	5	814	118	0	2153.74
48	5	814	118	0	2150.51
49	5	814	118	0	2153.15
50	5	814	118	0	2158.49
51	5	814	118	0	2153.75
52	5	814	118	0	2151.59
53	5	814	118	0	2159.08
54	5	814	118	0	2143.01
55	5	814	118	0	2155
56	5	814	118	0	2152.77
57	5	814	118	0	2150.45
58	5	814	118	0	2147.24
59	5	814	118	0	2153.63
60	5	814	118	0	2151.55
61	5	814	118	0	2155
62	5	814	118	0	2159.9
63	5	814	118	0	2152.36
64	5	814	118	0	2169.8
65	5	814	118	0	2153.78
66	5	814	118	0	2156.56
67	5	814	118	0	2158.89
68	5	814	118	0	2151.69
69	5	814	118	0	2160.61
70	5	814	118	0	2159.41
71	5	814	118	0	2155.54
72	5	814	118	0	2157.98
73	5	814	118	0	2157.93
74	5	814	118	0	2155.69
75	5	814	118	0	2159.9
76	5	814	118	0	2154.49
77	5	814	118	0	2150.79
78	5	814	118	0	2155.39
79	5	814	118	0	2154.12
80	5	814	118	0	2148.92
81	5	814	118	0	2148.18
82	5	814	118	0	2150.21
83	5	814	118	0	2154.88
84	5	814	118	0	2158.54
85	5	814	118	0	2155.63
86	5	814	118	0	2164.8
87	5	814	118	0	2151.23
88	5	814	118	0	2154.83
89	5	814	118	0	2158.92
90	5	814	118	0	2155.18
91	5	814	118	0	2154.25
92	5	814	118	0	2148.08
93	5	814	118	0	2135.83
94	5	814	118	0	2164.33
95	5	814	118	0	2155.74
96	5	814	118	0	2150.64
97	5	814	118	0	2150.9
98	5	814	118	0	2151.61
99	5	814	118	0	2155.78
100	5	814	118	0	2146.55
101	5	814	118	0	2151.21
102	5	814	118	0	2163.55
103	5	814	118	0	2160.95
104	5	814	118	0	2160.7
105	5	814	118	0	2168.51
106	5	814	118	0	2165.74
107	5	814	118	0	2166.74
108	5	814	118	0	2163.3
109	5	814	118	0	2168.04
110	5	814	118	0	2165.34
111	5	814	118	0	2170.78
112	5	814	118	0	2180.52
113	5	814	118	0	2174.21
114	5	814	118	0	2175
115	5	814	118	0	2170.32
116	5	814	118	0	2159.7
117	5	814	118	0	2173.31
118	5	814	118	0	2168.14
119	5	814	118	0	2178.35
120	5	814	118	0	2169.84
121	5	814	118	0	2169.5
122	5	814	118	0	2174.48
123	5	814	118	0	2159.5
124	5	814	118	0	2181.02
125	5	814	118	0	2162.9
126	5	814	118	0	2159.81
127	5	814	118	0	2152.51
128	5	814	118	0	2153.33
129	5	814	118	0	2178.28
130	5	814	118	0	2168.21
131	5	814	118	0	2157.78
132	5	814	118	0	2167.66
133	5	814	118	0	2167.13
134	5	814	118	0	2164.8
135	5	814	118	0	2158.44
136	5	814	118	0	2172.74
137	5	814	118	0	2166.31
138	5	814	118	0	2167.88
139	5	814	118	0	2164.26
140	5	814	118	0	2153.68
141	5	814	118	0	2158.14
142	5	814	118	0	2161.87
143	5	814	118	0	2159.11
144	5	814	118	0	2149.98
145	5	814	118	0	2175.79
146	5	814	118	0	2159.08
147	5	814	118	0	2147.12
148	5	814	118	0	2164.03
149	5	814	118	0	2153.99
150	5	814	118	0	2158.96
151	5	814	118	0	2168.47
152	5	814	118	0	2156.42
153	5	814	118	0	2181.35
154	5	814	118	0	2164.14
155	5	814	118	0	2165.17
156	5	814	118	0	2161.32
157	5	814	118	0	2147.74
158	5	814	118	0	2155.5
159	5	814	118	0	2158.32
160	5	814	118	0	2148.15
161	5	814	118	0	2153.56
162	5	814	118	0	2160.47
163	5	814	118	0	2157.64
164	5	814	118	0	2158.68
165	5	814	118	0	2150.18
166	5	814	118	0	2146.63
167	5	814	118	0	2149.28
168	5	814	118	0	2156.08
169	5	814	118	0	2153.69
170	5	814	118	0	2157.34
171	5	814	118	0	2151
172	5	814	118	0	2139.55
173	5	814	118	0	2152.29
174	5	814	118	0	2173.68
175	5	814	118	0	2149.47
176	5	814	118	0	2147.78
177	5	814	118	0	2145.61
178	5	814	118	0	2157.19
179	5	814	118	0	2149.6
180	5	814	118	0	2153.31
181	5	814	118	0	2162.45
182	5	814	118	0	2153.28
183	5	814	118	0	2149.39
184	5	814	118	0	2161.17
185	5	814	118	0	2169.83
186	5	814	118	0	2160.72
187	5	814	118	0	2151.25
188	5	814	118	0	2169.98
189	5	814	118	0	2161.02
190	5	814	118	0	2160.52
191	5	814	118	0	2158.21
192	5	814	118	0	2158.27
193	5	814	118	0	2163.08
194	5	814	118	0	2165.33
195	5	814	118	0	2157.2
196	5	814	118	0	2173.95
197	5	814	118	0	2164.42
198	5	814	118	0	2163.11
199	5	814	118	0	2171.06
200	5	814	118	0	2165.78
201	5	814	118	0	2170.67
202	5	814	118	0	2175.73
203	5	814	118	0	2164.62
204	5	814	118	0	2165.94
205	5	814	118	0	2176.51
206	5	814	118	0	2174.37
207	5	814	118	0	2156.48
208	5	814	118	0	2165.49
209	5	814	118	0	2162.11
210	5	814	118	0	2174.19
211	5	814	118	0	2170.82
212	5	814	118	0	2177.38
213	5	814	118	0	2166.57
214	5	814	118	0	2155.84
215	5	814	118	0	2161.08
216	5	814	118	0	2170.72
217	5	814	118	0	2161.18
218	5	814	118	0	2158.15
219	5	814	118	0	2168
220	5	814	118	0	2171.16
221	5	814	118	0	2173.02
222	5	814	118	0	2161.09
223	5	814	118	0	2158.31
224	5	814	118	0	2152.5
225	5	814	118	0	2162.71
226	5	814	118	0	2170.46
227	5	814	118	0	2166.17
228	5	814	118	0	2158.78
229	5	814	118	0	2160.06
230	5	814	118	0	2169.22
231	5	814	118	0	2154.73
232	5	814	118	0	2151.97
233	5	814	118	0	2157.14
234	5	814	118	0	2165.29
235	5	814	118	0	2159.24
236	5	814	118	0	2172.17
237	5	814	118	0	2165.4
238	5	814	118	0	2159.58
239	5	814	118	0	2164.79
240	5	814	118	0	2164.16
241	5	814	118	0	2151.18
