# Supplementary material for: Molecular encoding and synaptic decoding of context during salt chemotaxis in C. elegans
Source: Nat Commun. 2022 May 27;13:2928. doi: 10.1038/s41467-022-30279-7 (PMC9142520; doi:10.1038/s41467-022-30279-7)
Supplement: Supplementary file 7 — Source Data [file 41467_2022_30279_MOESM7_ESM.zip › Source Data/Imaging/Fig.1/GCaMP2_pkc-1(gf)/120111 ASER GCaMP 50mM 50-25 #12_1 12.xlsx]

## Sheet: Sheet1
Image Name	Image Plane	Avgerage Intensity
120111 ASER GCaMP 50mM 50-25 #12_1 12	1	2740.19	478.485	0.973308
120111 ASER GCaMP 50mM 50-25 #12_1 12	2	2720.54	442.505	0.900121
120111 ASER GCaMP 50mM 50-25 #12_1 12	3	2746.63	491.661	1.00011
120111 ASER GCaMP 50mM 50-25 #12_1 12	4	2736.71	471.079	0.958245
120111 ASER GCaMP 50mM 50-25 #12_1 12	5	2759.42	490.208	0.997155
120111 ASER GCaMP 50mM 50-25 #12_1 12	6	2734.59	457.12	0.929849
120111 ASER GCaMP 50mM 50-25 #12_1 12	7	2751.48	469.998	0.956046
120111 ASER GCaMP 50mM 50-25 #12_1 12	8	2778.74	503.573	1.02434
120111 ASER GCaMP 50mM 50-25 #12_1 12	9	2780.73	501.49	1.02011	491.607
120111 ASER GCaMP 50mM 50-25 #12_1 12	10	2794.24	528.277	1.07459
120111 ASER GCaMP 50mM 50-25 #12_1 12	11	2789.41	507.419	1.03217
120111 ASER GCaMP 50mM 50-25 #12_1 12	12	2776.93	492.557	1.00193
120111 ASER GCaMP 50mM 50-25 #12_1 12	13	2764.85	472.618	0.961374
120111 ASER GCaMP 50mM 50-25 #12_1 12	14	2763.21	481.028	0.978483
120111 ASER GCaMP 50mM 50-25 #12_1 12	15	2784.11	499.992	1.01706
120111 ASER GCaMP 50mM 50-25 #12_1 12	16	2793.31	504.943	1.02713
120111 ASER GCaMP 50mM 50-25 #12_1 12	17	2786.98	522.192	1.06221
120111 ASER GCaMP 50mM 50-25 #12_1 12	18	2779.96	503.909	1.02502
120111 ASER GCaMP 50mM 50-25 #12_1 12	19	2763.32	481.52	0.979481
120111 ASER GCaMP 50mM 50-25 #12_1 12	20	2749.08	466.066	0.948047
120111 ASER GCaMP 50mM 50-25 #12_1 12	21	2767.4	490.204	0.997146
120111 ASER GCaMP 50mM 50-25 #12_1 12	22	2767.51	489.019	0.994736
120111 ASER GCaMP 50mM 50-25 #12_1 12	23	2770.06	482.865	0.982218
120111 ASER GCaMP 50mM 50-25 #12_1 12	24	2766.43	475.707	0.967659
120111 ASER GCaMP 50mM 50-25 #12_1 12	25	2781.2	478.209	0.972748
120111 ASER GCaMP 50mM 50-25 #12_1 12	26	2786.69	500.524	1.01814
120111 ASER GCaMP 50mM 50-25 #12_1 12	27	2772.09	473.773	0.963724
120111 ASER GCaMP 50mM 50-25 #12_1 12	28	2775.42	479.821	0.976026
120111 ASER GCaMP 50mM 50-25 #12_1 12	29	2769.73	478.935	0.974225
120111 ASER GCaMP 50mM 50-25 #12_1 12	30	2761.19	478.721	0.973788
120111 ASER GCaMP 50mM 50-25 #12_1 12	31	2742.32	462.958	0.941724
120111 ASER GCaMP 50mM 50-25 #12_1 12	32	2754.51	462.873	0.941552
120111 ASER GCaMP 50mM 50-25 #12_1 12	33	2752.71	468.238	0.952465
120111 ASER GCaMP 50mM 50-25 #12_1 12	34	2754.78	467.87	0.951717
120111 ASER GCaMP 50mM 50-25 #12_1 12	35	2748.61	460.127	0.935966
120111 ASER GCaMP 50mM 50-25 #12_1 12	36	2757.64	476.905	0.970096
120111 ASER GCaMP 50mM 50-25 #12_1 12	37	2755.42	475.662	0.967566
120111 ASER GCaMP 50mM 50-25 #12_1 12	38	2755.77	474.34	0.964877
120111 ASER GCaMP 50mM 50-25 #12_1 12	39	2752.01	473.404	0.962973
120111 ASER GCaMP 50mM 50-25 #12_1 12	40	2754.38	473.534	0.963238
120111 ASER GCaMP 50mM 50-25 #12_1 12	41	2751.86	482.153	0.98077
120111 ASER GCaMP 50mM 50-25 #12_1 12	42	2754.13	479.449	0.97527
120111 ASER GCaMP 50mM 50-25 #12_1 12	43	2765.16	493.248	1.00334
120111 ASER GCaMP 50mM 50-25 #12_1 12	44	2763.55	490.812	0.998384
120111 ASER GCaMP 50mM 50-25 #12_1 12	45	2759.23	484.311	0.98516
120111 ASER GCaMP 50mM 50-25 #12_1 12	46	2751.07	493.621	1.0041
120111 ASER GCaMP 50mM 50-25 #12_1 12	47	2751.43	502.413	1.02198
120111 ASER GCaMP 50mM 50-25 #12_1 12	48	2746.64	499.169	1.01538
120111 ASER GCaMP 50mM 50-25 #12_1 12	49	2745.63	502.759	1.02269
120111 ASER GCaMP 50mM 50-25 #12_1 12	50	2743.62	495.721	1.00837
120111 ASER GCaMP 50mM 50-25 #12_1 12	51	2739.7	486.299	0.989204
120111 ASER GCaMP 50mM 50-25 #12_1 12	52	2739.61	488.603	0.99389
120111 ASER GCaMP 50mM 50-25 #12_1 12	53	2738.83	481.281	0.978996
120111 ASER GCaMP 50mM 50-25 #12_1 12	54	2729.77	475.435	0.967104
120111 ASER GCaMP 50mM 50-25 #12_1 12	55	2745.08	478.648	0.97364
120111 ASER GCaMP 50mM 50-25 #12_1 12	56	2753.65	499.049	1.01514
120111 ASER GCaMP 50mM 50-25 #12_1 12	57	2751.42	480.024	0.976438
120111 ASER GCaMP 50mM 50-25 #12_1 12	58	2762.61	497.897	1.0128
120111 ASER GCaMP 50mM 50-25 #12_1 12	59	2762.12	499.976	1.01703
120111 ASER GCaMP 50mM 50-25 #12_1 12	60	2777.16	516.556	1.05075
120111 ASER GCaMP 50mM 50-25 #12_1 12	61	2775.16	522.49	1.06282
120111 ASER GCaMP 50mM 50-25 #12_1 12	62	2795.12	525.906	1.06977
120111 ASER GCaMP 50mM 50-25 #12_1 12	63	2777.81	504.315	1.02585
120111 ASER GCaMP 50mM 50-25 #12_1 12	64	2770.99	513.062	1.04364
120111 ASER GCaMP 50mM 50-25 #12_1 12	65	2794.9	529.426	1.07693
120111 ASER GCaMP 50mM 50-25 #12_1 12	66	2803.59	546.783	1.11224
120111 ASER GCaMP 50mM 50-25 #12_1 12	67	2804.21	548.246	1.11521
120111 ASER GCaMP 50mM 50-25 #12_1 12	68	2799.31	545.015	1.10864
120111 ASER GCaMP 50mM 50-25 #12_1 12	69	2779.58	523.029	1.06392
120111 ASER GCaMP 50mM 50-25 #12_1 12	70	2783.33	542.821	1.10418
120111 ASER GCaMP 50mM 50-25 #12_1 12	71	2786.11	529.852	1.0778
120111 ASER GCaMP 50mM 50-25 #12_1 12	72	2769.91	523.797	1.06548
120111 ASER GCaMP 50mM 50-25 #12_1 12	73	2751.6	490.366	0.997476
120111 ASER GCaMP 50mM 50-25 #12_1 12	74	2741.92	483.492	0.983494
120111 ASER GCaMP 50mM 50-25 #12_1 12	75	2749.94	499.481	1.01602
120111 ASER GCaMP 50mM 50-25 #12_1 12	76	2776.85	515.025	1.04764
120111 ASER GCaMP 50mM 50-25 #12_1 12	77	2783.18	524.85	1.06762
120111 ASER GCaMP 50mM 50-25 #12_1 12	78	2796.48	543.598	1.10576
120111 ASER GCaMP 50mM 50-25 #12_1 12	79	2799.76	533.043	1.08429
120111 ASER GCaMP 50mM 50-25 #12_1 12	80	2792.97	526.677	1.07134
120111 ASER GCaMP 50mM 50-25 #12_1 12	81	2801.33	527.943	1.07391
120111 ASER GCaMP 50mM 50-25 #12_1 12	82	2798.16	533.827	1.08588
120111 ASER GCaMP 50mM 50-25 #12_1 12	83	2797.37	537.402	1.09315
120111 ASER GCaMP 50mM 50-25 #12_1 12	84	2764.96	507.982	1.03331
120111 ASER GCaMP 50mM 50-25 #12_1 12	85	2777.88	517.761	1.0532
120111 ASER GCaMP 50mM 50-25 #12_1 12	86	2795.48	530.961	1.08005
120111 ASER GCaMP 50mM 50-25 #12_1 12	87	2787.47	528.163	1.07436
120111 ASER GCaMP 50mM 50-25 #12_1 12	88	2772.69	507.877	1.0331
120111 ASER GCaMP 50mM 50-25 #12_1 12	89	2771.52	501.479	1.02008
120111 ASER GCaMP 50mM 50-25 #12_1 12	90	2771.28	521.312	1.06042
120111 ASER GCaMP 50mM 50-25 #12_1 12	91	2776.97	513.397	1.04433
120111 ASER GCaMP 50mM 50-25 #12_1 12	92	2779.84	519.492	1.05672
120111 ASER GCaMP 50mM 50-25 #12_1 12	93	2769.43	507.297	1.03192
120111 ASER GCaMP 50mM 50-25 #12_1 12	94	2770.92	504.625	1.02648
120111 ASER GCaMP 50mM 50-25 #12_1 12	95	2787.2	532.811	1.08382
120111 ASER GCaMP 50mM 50-25 #12_1 12	96	2779.72	521.967	1.06176
120111 ASER GCaMP 50mM 50-25 #12_1 12	97	2788.27	529.926	1.07795
120111 ASER GCaMP 50mM 50-25 #12_1 12	98	2771.17	513.524	1.04458
120111 ASER GCaMP 50mM 50-25 #12_1 12	99	2775.41	512.063	1.04161
120111 ASER GCaMP 50mM 50-25 #12_1 12	100	2769	513.633	1.04481
120111 ASER GCaMP 50mM 50-25 #12_1 12	101	2783.28	534.315	1.08687
120111 ASER GCaMP 50mM 50-25 #12_1 12	102	3242.01	999.099	2.03231
120111 ASER GCaMP 50mM 50-25 #12_1 12	103	3451.66	1194.04	2.42885
120111 ASER GCaMP 50mM 50-25 #12_1 12	104	3485.29	1223.73	2.48925
120111 ASER GCaMP 50mM 50-25 #12_1 12	105	3476.07	1208.37	2.45801
120111 ASER GCaMP 50mM 50-25 #12_1 12	106	3418.22	1154.5	2.34843
120111 ASER GCaMP 50mM 50-25 #12_1 12	107	3406	1149.38	2.33801
120111 ASER GCaMP 50mM 50-25 #12_1 12	108	3353.49	1093.59	2.22452
120111 ASER GCaMP 50mM 50-25 #12_1 12	109	3343.02	1075.9	2.18854
120111 ASER GCaMP 50mM 50-25 #12_1 12	110	3333.21	1081.19	2.1993
120111 ASER GCaMP 50mM 50-25 #12_1 12	111	3348.64	1088.88	2.21494
120111 ASER GCaMP 50mM 50-25 #12_1 12	112	3348.1	1084.3	2.20563
120111 ASER GCaMP 50mM 50-25 #12_1 12	113	3310.02	1062.95	2.1622
120111 ASER GCaMP 50mM 50-25 #12_1 12	114	3279.72	1019.25	2.07331
120111 ASER GCaMP 50mM 50-25 #12_1 12	115	3248.67	987.475	2.00867
120111 ASER GCaMP 50mM 50-25 #12_1 12	116	3283.97	1023.25	2.08144
120111 ASER GCaMP 50mM 50-25 #12_1 12	117	3291.66	1030.71	2.09662
120111 ASER GCaMP 50mM 50-25 #12_1 12	118	3315.54	1045.66	2.12702
120111 ASER GCaMP 50mM 50-25 #12_1 12	119	3310.11	1040.13	2.11577
120111 ASER GCaMP 50mM 50-25 #12_1 12	120	3291.3	1029.76	2.09469
120111 ASER GCaMP 50mM 50-25 #12_1 12	121	3272.65	995.676	2.02535
120111 ASER GCaMP 50mM 50-25 #12_1 12	122	3270.35	1003.33	2.04091
120111 ASER GCaMP 50mM 50-25 #12_1 12	123	3254.94	990.041	2.01389
120111 ASER GCaMP 50mM 50-25 #12_1 12	124	3261.4	1003.62	2.0415
120111 ASER GCaMP 50mM 50-25 #12_1 12	125	3236.05	961.657	1.95615
120111 ASER GCaMP 50mM 50-25 #12_1 12	126	3257.24	994.455	2.02287
120111 ASER GCaMP 50mM 50-25 #12_1 12	127	3270.62	990.216	2.01425
120111 ASER GCaMP 50mM 50-25 #12_1 12	128	3220.5	950.293	1.93304
120111 ASER GCaMP 50mM 50-25 #12_1 12	129	3240.24	969.498	1.9721
120111 ASER GCaMP 50mM 50-25 #12_1 12	130	3233.9	965.623	1.96422
120111 ASER GCaMP 50mM 50-25 #12_1 12	131	3233.39	968.007	1.96907
120111 ASER GCaMP 50mM 50-25 #12_1 12	132	3233.59	957.408	1.94751
120111 ASER GCaMP 50mM 50-25 #12_1 12	133	3213.29	942.856	1.91791
120111 ASER GCaMP 50mM 50-25 #12_1 12	134	3187.81	915.318	1.86189
120111 ASER GCaMP 50mM 50-25 #12_1 12	135	3177.51	898.459	1.8276
120111 ASER GCaMP 50mM 50-25 #12_1 12	136	3174.06	893.887	1.8183
120111 ASER GCaMP 50mM 50-25 #12_1 12	137	3159.98	883.509	1.79719
120111 ASER GCaMP 50mM 50-25 #12_1 12	138	3141.74	858.975	1.74728
120111 ASER GCaMP 50mM 50-25 #12_1 12	139	3128.8	849.712	1.72844
120111 ASER GCaMP 50mM 50-25 #12_1 12	140	3143.52	870.835	1.77141
120111 ASER GCaMP 50mM 50-25 #12_1 12	141	3147.14	875.521	1.78094
120111 ASER GCaMP 50mM 50-25 #12_1 12	142	3136.1	863.256	1.75599
120111 ASER GCaMP 50mM 50-25 #12_1 12	143	3125.28	841.597	1.71193
120111 ASER GCaMP 50mM 50-25 #12_1 12	144	3131.07	849.421	1.72785
120111 ASER GCaMP 50mM 50-25 #12_1 12	145	3182.9	895.435	1.82145
120111 ASER GCaMP 50mM 50-25 #12_1 12	146	3165.91	877.745	1.78546
120111 ASER GCaMP 50mM 50-25 #12_1 12	147	3155.76	889.192	1.80875
120111 ASER GCaMP 50mM 50-25 #12_1 12	148	3123.48	847.66	1.72426
120111 ASER GCaMP 50mM 50-25 #12_1 12	149	3108.73	832.395	1.69321
120111 ASER GCaMP 50mM 50-25 #12_1 12	150	3121.77	841.745	1.71223
120111 ASER GCaMP 50mM 50-25 #12_1 12	151	3152.92	884.601	1.79941
120111 ASER GCaMP 50mM 50-25 #12_1 12	152	3133.56	863.236	1.75595
120111 ASER GCaMP 50mM 50-25 #12_1 12	153	3139.88	873.428	1.77668
120111 ASER GCaMP 50mM 50-25 #12_1 12	154	3132.92	880.742	1.79156
120111 ASER GCaMP 50mM 50-25 #12_1 12	155	3113.49	859.234	1.74781
120111 ASER GCaMP 50mM 50-25 #12_1 12	156	3110.52	837.751	1.70411
120111 ASER GCaMP 50mM 50-25 #12_1 12	157	3084.98	830.237	1.68882
120111 ASER GCaMP 50mM 50-25 #12_1 12	158	3081.57	812.44	1.65262
120111 ASER GCaMP 50mM 50-25 #12_1 12	159	3055.64	810.431	1.64854
120111 ASER GCaMP 50mM 50-25 #12_1 12	160	3056.9	795.079	1.61731
120111 ASER GCaMP 50mM 50-25 #12_1 12	161	3064.62	805.043	1.63757
120111 ASER GCaMP 50mM 50-25 #12_1 12	162	3058.03	803.571	1.63458
120111 ASER GCaMP 50mM 50-25 #12_1 12	163	3058.07	802.027	1.63144
120111 ASER GCaMP 50mM 50-25 #12_1 12	164	3068.46	814.166	1.65613
120111 ASER GCaMP 50mM 50-25 #12_1 12	165	3074.21	820.263	1.66854
120111 ASER GCaMP 50mM 50-25 #12_1 12	166	3081.18	828.39	1.68507
120111 ASER GCaMP 50mM 50-25 #12_1 12	167	3064.44	815.901	1.65966
120111 ASER GCaMP 50mM 50-25 #12_1 12	168	3091.93	834.432	1.69736
120111 ASER GCaMP 50mM 50-25 #12_1 12	169	3121.84	860.002	1.74937
120111 ASER GCaMP 50mM 50-25 #12_1 12	170	3116.31	863.304	1.75609
120111 ASER GCaMP 50mM 50-25 #12_1 12	171	3150.6	902.907	1.83665
120111 ASER GCaMP 50mM 50-25 #12_1 12	172	3110.74	862.127	1.75369
120111 ASER GCaMP 50mM 50-25 #12_1 12	173	3088.82	838.112	1.70484
120111 ASER GCaMP 50mM 50-25 #12_1 12	174	3102.11	851.634	1.73235
120111 ASER GCaMP 50mM 50-25 #12_1 12	175	3085.96	838.098	1.70481
120111 ASER GCaMP 50mM 50-25 #12_1 12	176	3119.16	865.717	1.76099
120111 ASER GCaMP 50mM 50-25 #12_1 12	177	3144.13	882.147	1.79442
120111 ASER GCaMP 50mM 50-25 #12_1 12	178	3150.53	890.632	1.81168
120111 ASER GCaMP 50mM 50-25 #12_1 12	179	3176.89	922.724	1.87696
120111 ASER GCaMP 50mM 50-25 #12_1 12	180	3136.93	883.581	1.79733
120111 ASER GCaMP 50mM 50-25 #12_1 12	181	3103.75	828.163	1.6846
120111 ASER GCaMP 50mM 50-25 #12_1 12	182	3044.95	791.295	1.60961
120111 ASER GCaMP 50mM 50-25 #12_1 12	183	3048.23	784.466	1.59572
120111 ASER GCaMP 50mM 50-25 #12_1 12	184	3079.21	823.51	1.67514
120111 ASER GCaMP 50mM 50-25 #12_1 12	185	3091.94	831.218	1.69082
120111 ASER GCaMP 50mM 50-25 #12_1 12	186	3076.57	828.623	1.68554
120111 ASER GCaMP 50mM 50-25 #12_1 12	187	3061.03	804.293	1.63605
120111 ASER GCaMP 50mM 50-25 #12_1 12	188	3031.14	761.953	1.54992
120111 ASER GCaMP 50mM 50-25 #12_1 12	189	3047.07	782.006	1.59071
120111 ASER GCaMP 50mM 50-25 #12_1 12	190	3043.34	773.621	1.57366
120111 ASER GCaMP 50mM 50-25 #12_1 12	191	3019.71	751.014	1.52767
120111 ASER GCaMP 50mM 50-25 #12_1 12	192	2975.01	718.697	1.46193
120111 ASER GCaMP 50mM 50-25 #12_1 12	193	2929.24	662.559	1.34774
120111 ASER GCaMP 50mM 50-25 #12_1 12	194	2921.28	661.552	1.34569
120111 ASER GCaMP 50mM 50-25 #12_1 12	195	2958.18	699.484	1.42285
120111 ASER GCaMP 50mM 50-25 #12_1 12	196	2974.5	709.404	1.44303
120111 ASER GCaMP 50mM 50-25 #12_1 12	197	2998.22	744.145	1.5137
120111 ASER GCaMP 50mM 50-25 #12_1 12	198	2962.28	701.786	1.42754
120111 ASER GCaMP 50mM 50-25 #12_1 12	199	2966.86	710.301	1.44486
120111 ASER GCaMP 50mM 50-25 #12_1 12	200	2983.36	723.864	1.47245
120111 ASER GCaMP 50mM 50-25 #12_1 12	201	2960.61	701.26	1.42647
120111 ASER GCaMP 50mM 50-25 #12_1 12	202	2811.28	559.985	1.13909
120111 ASER GCaMP 50mM 50-25 #12_1 12	203	2723.23	475.156	0.966538
120111 ASER GCaMP 50mM 50-25 #12_1 12	204	2691.84	421.263	0.85691
120111 ASER GCaMP 50mM 50-25 #12_1 12	205	2691.89	420.309	0.854971
120111 ASER GCaMP 50mM 50-25 #12_1 12	206	2693.96	417.04	0.848321
120111 ASER GCaMP 50mM 50-25 #12_1 12	207	2695.89	430.366	0.875427
120111 ASER GCaMP 50mM 50-25 #12_1 12	208	2695.35	423.742	0.861953
120111 ASER GCaMP 50mM 50-25 #12_1 12	209	2697.82	428.168	0.870956
120111 ASER GCaMP 50mM 50-25 #12_1 12	210	2700.8	441.984	0.899061
120111 ASER GCaMP 50mM 50-25 #12_1 12	211	2713.04	440.48	0.896
120111 ASER GCaMP 50mM 50-25 #12_1 12	212	2708.87	444.905	0.905003
120111 ASER GCaMP 50mM 50-25 #12_1 12	213	2708.96	441.763	0.898611
120111 ASER GCaMP 50mM 50-25 #12_1 12	214	2719.05	457.026	0.929657
120111 ASER GCaMP 50mM 50-25 #12_1 12	215	2729.45	464.696	0.945259
120111 ASER GCaMP 50mM 50-25 #12_1 12	216	2726.5	467.44	0.950843
120111 ASER GCaMP 50mM 50-25 #12_1 12	217	2724.54	465.141	0.946164
120111 ASER GCaMP 50mM 50-25 #12_1 12	218	2723.38	468.839	0.953688
120111 ASER GCaMP 50mM 50-25 #12_1 12	219	2735.83	471.422	0.958941
120111 ASER GCaMP 50mM 50-25 #12_1 12	220	2731.38	462.013	0.939802
120111 ASER GCaMP 50mM 50-25 #12_1 12	221	2736.16	477.252	0.9708
120111 ASER GCaMP 50mM 50-25 #12_1 12	222	2740.35	477.392	0.971084
120111 ASER GCaMP 50mM 50-25 #12_1 12	223	2748.6	489.644	0.996007
120111 ASER GCaMP 50mM 50-25 #12_1 12	224	2752.9	494.141	1.00516
120111 ASER GCaMP 50mM 50-25 #12_1 12	225	2760.44	496.576	1.01011
120111 ASER GCaMP 50mM 50-25 #12_1 12	226	2762.41	485.213	0.986995
120111 ASER GCaMP 50mM 50-25 #12_1 12	227	2743.75	460.289	0.936296
120111 ASER GCaMP 50mM 50-25 #12_1 12	228	2749.55	467.211	0.950375
120111 ASER GCaMP 50mM 50-25 #12_1 12	229	2746.11	463.794	0.943425
120111 ASER GCaMP 50mM 50-25 #12_1 12	230	2747.53	470.419	0.9569
120111 ASER GCaMP 50mM 50-25 #12_1 12	231	2744.63	465.209	0.946304
120111 ASER GCaMP 50mM 50-25 #12_1 12	232	2744.77	468.07	0.952124
120111 ASER GCaMP 50mM 50-25 #12_1 12	233	2739.86	470.971	0.958023
120111 ASER GCaMP 50mM 50-25 #12_1 12	234	2739.03	458.699	0.933061
120111 ASER GCaMP 50mM 50-25 #12_1 12	235	2742.32	464.684	0.945236
120111 ASER GCaMP 50mM 50-25 #12_1 12	236	2729.31	463.1	0.942012
120111 ASER GCaMP 50mM 50-25 #12_1 12	237	2736.6	470.103	0.956258
120111 ASER GCaMP 50mM 50-25 #12_1 12	238	2743.33	475.907	0.968065
120111 ASER GCaMP 50mM 50-25 #12_1 12	239	2738.26	475.329	0.96689
120111 ASER GCaMP 50mM 50-25 #12_1 12	240	2738.75	476.302	0.968868
120111 ASER GCaMP 50mM 50-25 #12_1 12	241	2736.21	447.414	0.910106
Image Plane	Region Label	Area	Distance	Angle	Average Intensity
1	5	1161	140	0	2261.7
2	5	1161	140	0	2278.03
3	5	1161	140	0	2254.97
4	5	1161	140	0	2265.63
5	5	1161	140	0	2269.21
6	5	1161	140	0	2277.47
7	5	1161	140	0	2281.49
8	5	1161	140	0	2275.16
9	5	1161	140	0	2279.24
10	5	1161	140	0	2265.96
11	5	1161	140	0	2281.99
12	5	1161	140	0	2284.37
13	5	1161	140	0	2292.23
14	5	1161	140	0	2282.18
15	5	1161	140	0	2284.12
16	5	1161	140	0	2288.37
17	5	1161	140	0	2264.78
18	5	1161	140	0	2276.05
19	5	1161	140	0	2281.8
20	5	1161	140	0	2283.02
21	5	1161	140	0	2277.2
22	5	1161	140	0	2278.5
23	5	1161	140	0	2287.19
24	5	1161	140	0	2290.72
25	5	1161	140	0	2302.99
26	5	1161	140	0	2286.17
27	5	1161	140	0	2298.32
28	5	1161	140	0	2295.6
29	5	1161	140	0	2290.8
30	5	1161	140	0	2282.47
31	5	1161	140	0	2279.36
32	5	1161	140	0	2291.64
33	5	1161	140	0	2284.47
34	5	1161	140	0	2286.91
35	5	1161	140	0	2288.48
36	5	1161	140	0	2280.73
37	5	1161	140	0	2279.76
38	5	1161	140	0	2281.43
39	5	1161	140	0	2278.61
40	5	1161	140	0	2280.85
41	5	1161	140	0	2269.71
42	5	1161	140	0	2274.68
43	5	1161	140	0	2271.91
44	5	1161	140	0	2272.74
45	5	1161	140	0	2274.92
46	5	1161	140	0	2257.45
47	5	1161	140	0	2249.01
48	5	1161	140	0	2247.47
49	5	1161	140	0	2242.87
50	5	1161	140	0	2247.9
51	5	1161	140	0	2253.41
52	5	1161	140	0	2251.01
53	5	1161	140	0	2257.55
54	5	1161	140	0	2254.33
55	5	1161	140	0	2266.43
56	5	1161	140	0	2254.6
57	5	1161	140	0	2271.4
58	5	1161	140	0	2264.71
59	5	1161	140	0	2262.14
60	5	1161	140	0	2260.6
61	5	1161	140	0	2252.67
62	5	1161	140	0	2269.22
63	5	1161	140	0	2273.49
64	5	1161	140	0	2257.93
65	5	1161	140	0	2265.48
66	5	1161	140	0	2256.81
67	5	1161	140	0	2255.96
68	5	1161	140	0	2254.3
69	5	1161	140	0	2256.55
70	5	1161	140	0	2240.51
71	5	1161	140	0	2256.26
72	5	1161	140	0	2246.11
73	5	1161	140	0	2261.23
74	5	1161	140	0	2258.43
75	5	1161	140	0	2250.46
76	5	1161	140	0	2261.82
77	5	1161	140	0	2258.33
78	5	1161	140	0	2252.88
79	5	1161	140	0	2266.72
80	5	1161	140	0	2266.29
81	5	1161	140	0	2273.39
82	5	1161	140	0	2264.33
83	5	1161	140	0	2259.97
84	5	1161	140	0	2256.98
85	5	1161	140	0	2260.12
86	5	1161	140	0	2264.52
87	5	1161	140	0	2259.31
88	5	1161	140	0	2264.81
89	5	1161	140	0	2270.04
90	5	1161	140	0	2249.97
91	5	1161	140	0	2263.57
92	5	1161	140	0	2260.34
93	5	1161	140	0	2262.13
94	5	1161	140	0	2266.3
95	5	1161	140	0	2254.39
96	5	1161	140	0	2257.75
97	5	1161	140	0	2258.34
98	5	1161	140	0	2257.65
99	5	1161	140	0	2263.34
100	5	1161	140	0	2255.37
101	5	1161	140	0	2248.97
102	5	1161	140	0	2242.92
103	5	1161	140	0	2257.62
104	5	1161	140	0	2261.55
105	5	1161	140	0	2267.7
106	5	1161	140	0	2263.72
107	5	1161	140	0	2256.61
108	5	1161	140	0	2259.9
109	5	1161	140	0	2267.12
110	5	1161	140	0	2252.02
111	5	1161	140	0	2259.76
112	5	1161	140	0	2263.8
113	5	1161	140	0	2247.07
114	5	1161	140	0	2260.47
115	5	1161	140	0	2261.19
116	5	1161	140	0	2260.72
117	5	1161	140	0	2260.94
118	5	1161	140	0	2269.88
119	5	1161	140	0	2269.98
120	5	1161	140	0	2261.54
121	5	1161	140	0	2276.97
122	5	1161	140	0	2267.03
123	5	1161	140	0	2264.89
124	5	1161	140	0	2257.78
125	5	1161	140	0	2274.4
126	5	1161	140	0	2262.78
127	5	1161	140	0	2280.4
128	5	1161	140	0	2270.21
129	5	1161	140	0	2270.74
130	5	1161	140	0	2268.28
131	5	1161	140	0	2265.38
132	5	1161	140	0	2276.19
133	5	1161	140	0	2270.43
134	5	1161	140	0	2272.49
135	5	1161	140	0	2279.05
136	5	1161	140	0	2280.17
137	5	1161	140	0	2276.47
138	5	1161	140	0	2282.77
139	5	1161	140	0	2279.09
140	5	1161	140	0	2272.68
141	5	1161	140	0	2271.62
142	5	1161	140	0	2272.85
143	5	1161	140	0	2283.68
144	5	1161	140	0	2281.65
145	5	1161	140	0	2287.46
146	5	1161	140	0	2288.16
147	5	1161	140	0	2266.57
148	5	1161	140	0	2275.82
149	5	1161	140	0	2276.34
150	5	1161	140	0	2280.03
151	5	1161	140	0	2268.32
152	5	1161	140	0	2270.33
153	5	1161	140	0	2266.45
154	5	1161	140	0	2252.18
155	5	1161	140	0	2254.26
156	5	1161	140	0	2272.77
157	5	1161	140	0	2254.75
158	5	1161	140	0	2269.13
159	5	1161	140	0	2245.2
160	5	1161	140	0	2261.82
161	5	1161	140	0	2259.58
162	5	1161	140	0	2254.46
163	5	1161	140	0	2256.05
164	5	1161	140	0	2254.3
165	5	1161	140	0	2253.94
166	5	1161	140	0	2252.79
167	5	1161	140	0	2248.54
168	5	1161	140	0	2257.5
169	5	1161	140	0	2261.84
170	5	1161	140	0	2253.01
171	5	1161	140	0	2247.69
172	5	1161	140	0	2248.61
173	5	1161	140	0	2250.7
174	5	1161	140	0	2250.48
175	5	1161	140	0	2247.87
176	5	1161	140	0	2253.45
177	5	1161	140	0	2261.98
178	5	1161	140	0	2259.9
179	5	1161	140	0	2254.17
180	5	1161	140	0	2253.35
181	5	1161	140	0	2275.59
182	5	1161	140	0	2253.65
183	5	1161	140	0	2263.76
184	5	1161	140	0	2255.7
185	5	1161	140	0	2260.73
186	5	1161	140	0	2247.94
187	5	1161	140	0	2256.74
188	5	1161	140	0	2269.18
189	5	1161	140	0	2265.06
190	5	1161	140	0	2269.72
191	5	1161	140	0	2268.7
192	5	1161	140	0	2256.31
193	5	1161	140	0	2266.68
194	5	1161	140	0	2259.73
195	5	1161	140	0	2258.7
196	5	1161	140	0	2265.09
197	5	1161	140	0	2254.07
198	5	1161	140	0	2260.5
199	5	1161	140	0	2256.56
200	5	1161	140	0	2259.5
201	5	1161	140	0	2259.35
202	5	1161	140	0	2251.29
203	5	1161	140	0	2248.07
204	5	1161	140	0	2270.58
205	5	1161	140	0	2271.58
206	5	1161	140	0	2276.92
207	5	1161	140	0	2265.53
208	5	1161	140	0	2271.6
209	5	1161	140	0	2269.65
210	5	1161	140	0	2258.82
211	5	1161	140	0	2272.56
212	5	1161	140	0	2263.97
213	5	1161	140	0	2267.19
214	5	1161	140	0	2262.02
215	5	1161	140	0	2264.75
216	5	1161	140	0	2259.06
217	5	1161	140	0	2259.4
218	5	1161	140	0	2254.55
219	5	1161	140	0	2264.41
220	5	1161	140	0	2269.37
221	5	1161	140	0	2258.91
222	5	1161	140	0	2262.96
223	5	1161	140	0	2258.95
224	5	1161	140	0	2258.75
225	5	1161	140	0	2263.87
226	5	1161	140	0	2277.2
227	5	1161	140	0	2283.46
228	5	1161	140	0	2282.34
229	5	1161	140	0	2282.32
230	5	1161	140	0	2277.11
231	5	1161	140	0	2279.42
232	5	1161	140	0	2276.7
233	5	1161	140	0	2268.88
234	5	1161	140	0	2280.33
235	5	1161	140	0	2277.64
236	5	1161	140	0	2266.22
237	5	1161	140	0	2266.5
238	5	1161	140	0	2267.42
239	5	1161	140	0	2262.93
240	5	1161	140	0	2262.44
241	5	1161	140	0	2288.79
