# Supplementary material for: Molecular encoding and synaptic decoding of context during salt chemotaxis in C. elegans
Source: Nat Commun. 2022 May 27;13:2928. doi: 10.1038/s41467-022-30279-7 (PMC9142520; doi:10.1038/s41467-022-30279-7)
Supplement: Supplementary file 7 — Source Data [file 41467_2022_30279_MOESM7_ESM.zip › Source Data/Imaging/Fig.1/GCaMP2_pkc-1(gf)/120111 ASER GCaMP 50mM 50-25 #1_1 12.xlsx]

## Sheet: Sheet1
Image Name	Image Plane	Avgerage Intensity
120111 ASER GCaMP 50mM 50-25 #1_1 12	1	2583.47	364.395	0.994297
120111 ASER GCaMP 50mM 50-25 #1_1 12	2	2597.68	403.084	1.09987
120111 ASER GCaMP 50mM 50-25 #1_1 12	3	2613.2	392.173	1.0701
120111 ASER GCaMP 50mM 50-25 #1_1 12	4	2634.85	426.713	1.16434
120111 ASER GCaMP 50mM 50-25 #1_1 12	5	2623.14	414.31	1.1305
120111 ASER GCaMP 50mM 50-25 #1_1 12	6	2605.55	409.391	1.11708
120111 ASER GCaMP 50mM 50-25 #1_1 12	7	2610.68	400.428	1.09262
120111 ASER GCaMP 50mM 50-25 #1_1 12	8	2614.2	419.739	1.14531
120111 ASER GCaMP 50mM 50-25 #1_1 12	9	2624.25	419.365	1.14429	366.484
120111 ASER GCaMP 50mM 50-25 #1_1 12	10	2615.1	395.218	1.0784
120111 ASER GCaMP 50mM 50-25 #1_1 12	11	2594.25	388.632	1.06043
120111 ASER GCaMP 50mM 50-25 #1_1 12	12	2585.48	380.881	1.03928
120111 ASER GCaMP 50mM 50-25 #1_1 12	13	2585.63	372.926	1.01758
120111 ASER GCaMP 50mM 50-25 #1_1 12	14	2583.5	384.524	1.04922
120111 ASER GCaMP 50mM 50-25 #1_1 12	15	2573.55	355.879	0.971061
120111 ASER GCaMP 50mM 50-25 #1_1 12	16	2568.1	348.289	0.95035
120111 ASER GCaMP 50mM 50-25 #1_1 12	17	2571.01	366.495	1.00003
120111 ASER GCaMP 50mM 50-25 #1_1 12	18	2565.81	360.475	0.983602
120111 ASER GCaMP 50mM 50-25 #1_1 12	19	2548.99	349.773	0.9544
120111 ASER GCaMP 50mM 50-25 #1_1 12	20	2551.33	348.722	0.951532
120111 ASER GCaMP 50mM 50-25 #1_1 12	21	2564.55	355.814	0.970884
120111 ASER GCaMP 50mM 50-25 #1_1 12	22	2547.11	335.687	0.915965
120111 ASER GCaMP 50mM 50-25 #1_1 12	23	2560.95	360.064	0.98248
120111 ASER GCaMP 50mM 50-25 #1_1 12	24	2554.75	347.43	0.948008
120111 ASER GCaMP 50mM 50-25 #1_1 12	25	2562.43	366.12	0.999005
120111 ASER GCaMP 50mM 50-25 #1_1 12	26	2579.33	373.883	1.02019
120111 ASER GCaMP 50mM 50-25 #1_1 12	27	2569.67	354.714	0.967884
120111 ASER GCaMP 50mM 50-25 #1_1 12	28	2568.33	364.801	0.995407
120111 ASER GCaMP 50mM 50-25 #1_1 12	29	2582.46	374.148	1.02091
120111 ASER GCaMP 50mM 50-25 #1_1 12	30	2575.34	367.752	1.00346
120111 ASER GCaMP 50mM 50-25 #1_1 12	31	2566.11	357.235	0.974761
120111 ASER GCaMP 50mM 50-25 #1_1 12	32	2571.61	366.285	0.999457
120111 ASER GCaMP 50mM 50-25 #1_1 12	33	2577.39	390.021	1.06422
120111 ASER GCaMP 50mM 50-25 #1_1 12	34	2562.37	355.642	0.970416
120111 ASER GCaMP 50mM 50-25 #1_1 12	35	2573.2	362.937	0.99032
120111 ASER GCaMP 50mM 50-25 #1_1 12	36	2577.82	354.431	0.96711
120111 ASER GCaMP 50mM 50-25 #1_1 12	37	2570.03	369.368	1.00787
120111 ASER GCaMP 50mM 50-25 #1_1 12	38	2564.71	368.059	1.0043
120111 ASER GCaMP 50mM 50-25 #1_1 12	39	2568.29	358.37	0.977858
120111 ASER GCaMP 50mM 50-25 #1_1 12	40	2560.13	355.88	0.971064
120111 ASER GCaMP 50mM 50-25 #1_1 12	41	2564.17	361.801	0.987219
120111 ASER GCaMP 50mM 50-25 #1_1 12	42	2577.35	357.025	0.974187
120111 ASER GCaMP 50mM 50-25 #1_1 12	43	2579.43	357.856	0.976456
120111 ASER GCaMP 50mM 50-25 #1_1 12	44	2600.52	385.998	1.05325
120111 ASER GCaMP 50mM 50-25 #1_1 12	45	2598.32	377.608	1.03035
120111 ASER GCaMP 50mM 50-25 #1_1 12	46	2615.57	403.337	1.10056
120111 ASER GCaMP 50mM 50-25 #1_1 12	47	2634.96	427.707	1.16705
120111 ASER GCaMP 50mM 50-25 #1_1 12	48	2642.43	424.887	1.15936
120111 ASER GCaMP 50mM 50-25 #1_1 12	49	2644.23	430.935	1.17586
120111 ASER GCaMP 50mM 50-25 #1_1 12	50	2625.9	410.144	1.11913
120111 ASER GCaMP 50mM 50-25 #1_1 12	51	2609.41	402.432	1.09809
120111 ASER GCaMP 50mM 50-25 #1_1 12	52	2607.01	413.58	1.12851
120111 ASER GCaMP 50mM 50-25 #1_1 12	53	2597.22	376.592	1.02758
120111 ASER GCaMP 50mM 50-25 #1_1 12	54	2613.89	411.484	1.12279
120111 ASER GCaMP 50mM 50-25 #1_1 12	55	2627.2	421.885	1.15117
120111 ASER GCaMP 50mM 50-25 #1_1 12	56	2637.84	429.98	1.17326
120111 ASER GCaMP 50mM 50-25 #1_1 12	57	2670.9	466.409	1.27266
120111 ASER GCaMP 50mM 50-25 #1_1 12	58	2680.87	460.943	1.25774
120111 ASER GCaMP 50mM 50-25 #1_1 12	59	2699.7	508.067	1.38633
120111 ASER GCaMP 50mM 50-25 #1_1 12	60	2724.07	523.32	1.42795
120111 ASER GCaMP 50mM 50-25 #1_1 12	61	2716.09	499.315	1.36245
120111 ASER GCaMP 50mM 50-25 #1_1 12	62	2734.78	518.115	1.41374
120111 ASER GCaMP 50mM 50-25 #1_1 12	63	2762.99	548.26	1.496
120111 ASER GCaMP 50mM 50-25 #1_1 12	64	2780.87	574.38	1.56727
120111 ASER GCaMP 50mM 50-25 #1_1 12	65	2832.28	629.906	1.71878
120111 ASER GCaMP 50mM 50-25 #1_1 12	66	2812.49	607.424	1.65743
120111 ASER GCaMP 50mM 50-25 #1_1 12	67	2841.22	639.777	1.74571
120111 ASER GCaMP 50mM 50-25 #1_1 12	68	2833.79	634.714	1.7319
120111 ASER GCaMP 50mM 50-25 #1_1 12	69	2818.56	617.073	1.68376
120111 ASER GCaMP 50mM 50-25 #1_1 12	70	2836.06	622.101	1.69748
120111 ASER GCaMP 50mM 50-25 #1_1 12	71	2848.39	641.663	1.75086
120111 ASER GCaMP 50mM 50-25 #1_1 12	72	2860.66	652.929	1.7816
120111 ASER GCaMP 50mM 50-25 #1_1 12	73	2823.78	619.949	1.69161
120111 ASER GCaMP 50mM 50-25 #1_1 12	74	2786.33	579.567	1.58142
120111 ASER GCaMP 50mM 50-25 #1_1 12	75	2761.29	554.899	1.51411
120111 ASER GCaMP 50mM 50-25 #1_1 12	76	2752.5	557.515	1.52125
120111 ASER GCaMP 50mM 50-25 #1_1 12	77	2767.4	570.867	1.55768
120111 ASER GCaMP 50mM 50-25 #1_1 12	78	2743.56	534.376	1.45811
120111 ASER GCaMP 50mM 50-25 #1_1 12	79	2744.17	541.997	1.47891
120111 ASER GCaMP 50mM 50-25 #1_1 12	80	2699.83	497.164	1.35658
120111 ASER GCaMP 50mM 50-25 #1_1 12	81	2663.26	447.706	1.22162
120111 ASER GCaMP 50mM 50-25 #1_1 12	82	2649.79	460.035	1.25526
120111 ASER GCaMP 50mM 50-25 #1_1 12	83	2675.03	465.92	1.27132
120111 ASER GCaMP 50mM 50-25 #1_1 12	84	2756.36	558.693	1.52446
120111 ASER GCaMP 50mM 50-25 #1_1 12	85	2766.51	537.976	1.46794
120111 ASER GCaMP 50mM 50-25 #1_1 12	86	2774.24	562.809	1.5357
120111 ASER GCaMP 50mM 50-25 #1_1 12	87	2710.46	487.571	1.3304
120111 ASER GCaMP 50mM 50-25 #1_1 12	88	2672.31	453.27	1.23681
120111 ASER GCaMP 50mM 50-25 #1_1 12	89	2642.29	439.519	1.19928
120111 ASER GCaMP 50mM 50-25 #1_1 12	90	2615.26	391.697	1.0688
120111 ASER GCaMP 50mM 50-25 #1_1 12	91	2604.85	394.714	1.07703
120111 ASER GCaMP 50mM 50-25 #1_1 12	92	2585.32	380.838	1.03916
120111 ASER GCaMP 50mM 50-25 #1_1 12	93	2591.37	371.62	1.01401
120111 ASER GCaMP 50mM 50-25 #1_1 12	94	2574.98	374.233	1.02114
120111 ASER GCaMP 50mM 50-25 #1_1 12	95	2580.73	380.581	1.03846
120111 ASER GCaMP 50mM 50-25 #1_1 12	96	2569.59	360.847	0.984619
120111 ASER GCaMP 50mM 50-25 #1_1 12	97	2569.16	358.544	0.978333
120111 ASER GCaMP 50mM 50-25 #1_1 12	98	2571.56	360.7	0.984217
120111 ASER GCaMP 50mM 50-25 #1_1 12	99	2580.55	368.747	1.00617
120111 ASER GCaMP 50mM 50-25 #1_1 12	100	2573.61	355.256	0.969362
120111 ASER GCaMP 50mM 50-25 #1_1 12	101	2577.69	376.777	1.02809
120111 ASER GCaMP 50mM 50-25 #1_1 12	102	3102.05	899.627	2.45475
120111 ASER GCaMP 50mM 50-25 #1_1 12	103	3396	1170.33	3.1934
120111 ASER GCaMP 50mM 50-25 #1_1 12	104	3414.49	1204.25	3.28595
120111 ASER GCaMP 50mM 50-25 #1_1 12	105	3400.14	1179.44	3.21825
120111 ASER GCaMP 50mM 50-25 #1_1 12	106	3407.26	1193.19	3.25577
120111 ASER GCaMP 50mM 50-25 #1_1 12	107	3380.07	1172.62	3.19965
120111 ASER GCaMP 50mM 50-25 #1_1 12	108	3384.24	1173.38	3.20173
120111 ASER GCaMP 50mM 50-25 #1_1 12	109	3374.29	1157	3.15702
120111 ASER GCaMP 50mM 50-25 #1_1 12	110	3370.73	1152.75	3.14542
120111 ASER GCaMP 50mM 50-25 #1_1 12	111	3347.99	1128.58	3.07946
120111 ASER GCaMP 50mM 50-25 #1_1 12	112	3341.08	1136.9	3.10219
120111 ASER GCaMP 50mM 50-25 #1_1 12	113	3330.24	1117.79	3.05003
120111 ASER GCaMP 50mM 50-25 #1_1 12	114	3320.89	1108.85	3.02563
120111 ASER GCaMP 50mM 50-25 #1_1 12	115	3317.17	1113	3.03695
120111 ASER GCaMP 50mM 50-25 #1_1 12	116	3300.97	1090.58	2.9758
120111 ASER GCaMP 50mM 50-25 #1_1 12	117	3283.22	1051.03	2.86787
120111 ASER GCaMP 50mM 50-25 #1_1 12	118	3272.08	1060.87	2.89471
120111 ASER GCaMP 50mM 50-25 #1_1 12	119	3264.98	1048.52	2.86102
120111 ASER GCaMP 50mM 50-25 #1_1 12	120	3265.62	1048.33	2.86052
120111 ASER GCaMP 50mM 50-25 #1_1 12	121	3245.02	1033.04	2.81878
120111 ASER GCaMP 50mM 50-25 #1_1 12	122	3225.7	1014.53	2.76828
120111 ASER GCaMP 50mM 50-25 #1_1 12	123	3217.58	1009.95	2.75576
120111 ASER GCaMP 50mM 50-25 #1_1 12	124	3218.96	999.507	2.72728
120111 ASER GCaMP 50mM 50-25 #1_1 12	125	3179.79	972.834	2.6545
120111 ASER GCaMP 50mM 50-25 #1_1 12	126	3194.53	983.906	2.68471
120111 ASER GCaMP 50mM 50-25 #1_1 12	127	3187.92	970.842	2.64907
120111 ASER GCaMP 50mM 50-25 #1_1 12	128	3180.15	967.564	2.64012
120111 ASER GCaMP 50mM 50-25 #1_1 12	129	3158.11	944.126	2.57617
120111 ASER GCaMP 50mM 50-25 #1_1 12	130	3148.73	952.055	2.59781
120111 ASER GCaMP 50mM 50-25 #1_1 12	131	3137.67	935.402	2.55236
120111 ASER GCaMP 50mM 50-25 #1_1 12	132	3128.08	910.4	2.48414
120111 ASER GCaMP 50mM 50-25 #1_1 12	133	3126.73	908.581	2.47918
120111 ASER GCaMP 50mM 50-25 #1_1 12	134	3116.33	914.397	2.49505
120111 ASER GCaMP 50mM 50-25 #1_1 12	135	3107.81	902.964	2.46385
120111 ASER GCaMP 50mM 50-25 #1_1 12	136	3115.03	897.069	2.44777
120111 ASER GCaMP 50mM 50-25 #1_1 12	137	3101.33	902.765	2.46331
120111 ASER GCaMP 50mM 50-25 #1_1 12	138	3066.71	861.024	2.34941
120111 ASER GCaMP 50mM 50-25 #1_1 12	139	3068.57	848.248	2.31455
120111 ASER GCaMP 50mM 50-25 #1_1 12	140	3077.28	856.907	2.33818
120111 ASER GCaMP 50mM 50-25 #1_1 12	141	3064.6	856.089	2.33595
120111 ASER GCaMP 50mM 50-25 #1_1 12	142	3083.49	875.561	2.38908
120111 ASER GCaMP 50mM 50-25 #1_1 12	143	3077.31	854.601	2.33189
120111 ASER GCaMP 50mM 50-25 #1_1 12	144	3075.45	859.297	2.3447
120111 ASER GCaMP 50mM 50-25 #1_1 12	145	3040.74	830.429	2.26593
120111 ASER GCaMP 50mM 50-25 #1_1 12	146	3039.44	832.602	2.27186
120111 ASER GCaMP 50mM 50-25 #1_1 12	147	3040.9	826.441	2.25505
120111 ASER GCaMP 50mM 50-25 #1_1 12	148	3035.62	827.571	2.25813
120111 ASER GCaMP 50mM 50-25 #1_1 12	149	3013.68	802.384	2.18941
120111 ASER GCaMP 50mM 50-25 #1_1 12	150	3001.81	786.897	2.14715
120111 ASER GCaMP 50mM 50-25 #1_1 12	151	2997.23	790.121	2.15595
120111 ASER GCaMP 50mM 50-25 #1_1 12	152	2998.49	786.558	2.14622
120111 ASER GCaMP 50mM 50-25 #1_1 12	153	2988.22	770.915	2.10354
120111 ASER GCaMP 50mM 50-25 #1_1 12	154	2993.45	772.474	2.1078
120111 ASER GCaMP 50mM 50-25 #1_1 12	155	2979.69	769.698	2.10022
120111 ASER GCaMP 50mM 50-25 #1_1 12	156	2995.54	783.433	2.1377
120111 ASER GCaMP 50mM 50-25 #1_1 12	157	2995.21	785.516	2.14338
120111 ASER GCaMP 50mM 50-25 #1_1 12	158	2986.68	780.552	2.12984
120111 ASER GCaMP 50mM 50-25 #1_1 12	159	2970.34	770.235	2.10169
120111 ASER GCaMP 50mM 50-25 #1_1 12	160	2938.62	737.846	2.01331
120111 ASER GCaMP 50mM 50-25 #1_1 12	161	2952.84	740.813	2.0214
120111 ASER GCaMP 50mM 50-25 #1_1 12	162	2933.94	719.182	1.96238
120111 ASER GCaMP 50mM 50-25 #1_1 12	163	2949.01	738.501	2.01509
120111 ASER GCaMP 50mM 50-25 #1_1 12	164	2951.8	727.691	1.9856
120111 ASER GCaMP 50mM 50-25 #1_1 12	165	2942.99	728.977	1.98911
120111 ASER GCaMP 50mM 50-25 #1_1 12	166	2949.36	738.418	2.01487
120111 ASER GCaMP 50mM 50-25 #1_1 12	167	2950.24	743.466	2.02864
120111 ASER GCaMP 50mM 50-25 #1_1 12	168	2931.51	717.722	1.9584
120111 ASER GCaMP 50mM 50-25 #1_1 12	169	2932.58	735.878	2.00794
120111 ASER GCaMP 50mM 50-25 #1_1 12	170	2905.72	704.788	1.9231
120111 ASER GCaMP 50mM 50-25 #1_1 12	171	2922.76	711.42	1.9412
120111 ASER GCaMP 50mM 50-25 #1_1 12	172	2937.84	723	1.9728
120111 ASER GCaMP 50mM 50-25 #1_1 12	173	2929.25	710.122	1.93766
120111 ASER GCaMP 50mM 50-25 #1_1 12	174	2930.2	740.845	2.02149
120111 ASER GCaMP 50mM 50-25 #1_1 12	175	2951.32	745.664	2.03464
120111 ASER GCaMP 50mM 50-25 #1_1 12	176	2950.51	756.872	2.06522
120111 ASER GCaMP 50mM 50-25 #1_1 12	177	2948.77	740.226	2.0198
120111 ASER GCaMP 50mM 50-25 #1_1 12	178	2942.11	736.258	2.00897
120111 ASER GCaMP 50mM 50-25 #1_1 12	179	2938	733.107	2.00038
120111 ASER GCaMP 50mM 50-25 #1_1 12	180	2959.45	746.173	2.03603
120111 ASER GCaMP 50mM 50-25 #1_1 12	181	2956.53	732.08	1.99757
120111 ASER GCaMP 50mM 50-25 #1_1 12	182	2944.68	734.097	2.00308
120111 ASER GCaMP 50mM 50-25 #1_1 12	183	2926.36	709.185	1.9351
120111 ASER GCaMP 50mM 50-25 #1_1 12	184	2900.78	691.206	1.88604
120111 ASER GCaMP 50mM 50-25 #1_1 12	185	2928.93	728.954	1.98904
120111 ASER GCaMP 50mM 50-25 #1_1 12	186	2928.91	723.711	1.97474
120111 ASER GCaMP 50mM 50-25 #1_1 12	187	2925.27	711.892	1.94249
120111 ASER GCaMP 50mM 50-25 #1_1 12	188	2930.18	706.894	1.92885
120111 ASER GCaMP 50mM 50-25 #1_1 12	189	2925.07	721.937	1.9699
120111 ASER GCaMP 50mM 50-25 #1_1 12	190	2943.73	728.14	1.98682
120111 ASER GCaMP 50mM 50-25 #1_1 12	191	2919.57	712.514	1.94419
120111 ASER GCaMP 50mM 50-25 #1_1 12	192	2900.62	689.13	1.88038
120111 ASER GCaMP 50mM 50-25 #1_1 12	193	2882.27	678.827	1.85227
120111 ASER GCaMP 50mM 50-25 #1_1 12	194	2888.35	677.44	1.84848
120111 ASER GCaMP 50mM 50-25 #1_1 12	195	2920.78	722.337	1.97099
120111 ASER GCaMP 50mM 50-25 #1_1 12	196	2927.98	743.434	2.02855
120111 ASER GCaMP 50mM 50-25 #1_1 12	197	2907.23	691.609	1.88714
120111 ASER GCaMP 50mM 50-25 #1_1 12	198	2920.61	711.753	1.94211
120111 ASER GCaMP 50mM 50-25 #1_1 12	199	2917.99	702.088	1.91574
120111 ASER GCaMP 50mM 50-25 #1_1 12	200	2918.51	712.199	1.94333
120111 ASER GCaMP 50mM 50-25 #1_1 12	201	2906.14	707.935	1.93169
120111 ASER GCaMP 50mM 50-25 #1_1 12	202	2784.73	584.359	1.5945
120111 ASER GCaMP 50mM 50-25 #1_1 12	203	2649.3	441.599	1.20496
120111 ASER GCaMP 50mM 50-25 #1_1 12	204	2571.55	367.117	1.00172
120111 ASER GCaMP 50mM 50-25 #1_1 12	205	2535.34	341.18	0.930954
120111 ASER GCaMP 50mM 50-25 #1_1 12	206	2504.79	304.997	0.832224
120111 ASER GCaMP 50mM 50-25 #1_1 12	207	2495.21	298.528	0.814571
120111 ASER GCaMP 50mM 50-25 #1_1 12	208	2496.98	288.74	0.787865
120111 ASER GCaMP 50mM 50-25 #1_1 12	209	2509.48	301.84	0.823608
120111 ASER GCaMP 50mM 50-25 #1_1 12	210	2502.18	293.638	0.801229
120111 ASER GCaMP 50mM 50-25 #1_1 12	211	2509.04	292.817	0.798988
120111 ASER GCaMP 50mM 50-25 #1_1 12	212	2506.38	294.083	0.802443
120111 ASER GCaMP 50mM 50-25 #1_1 12	213	2519.8	302.82	0.826284
120111 ASER GCaMP 50mM 50-25 #1_1 12	214	2516.21	315.875	0.861907
120111 ASER GCaMP 50mM 50-25 #1_1 12	215	2524.43	307.7	0.839598
120111 ASER GCaMP 50mM 50-25 #1_1 12	216	2522.66	317.387	0.86603
120111 ASER GCaMP 50mM 50-25 #1_1 12	217	2536.45	327.895	0.894704
120111 ASER GCaMP 50mM 50-25 #1_1 12	218	2525.66	308.896	0.842862
120111 ASER GCaMP 50mM 50-25 #1_1 12	219	2541.16	319.108	0.870728
120111 ASER GCaMP 50mM 50-25 #1_1 12	220	2541.72	325.057	0.88696
120111 ASER GCaMP 50mM 50-25 #1_1 12	221	2546.37	342.304	0.934022
120111 ASER GCaMP 50mM 50-25 #1_1 12	222	2550.09	328.889	0.897417
120111 ASER GCaMP 50mM 50-25 #1_1 12	223	2554.15	341.454	0.931701
120111 ASER GCaMP 50mM 50-25 #1_1 12	224	2561.08	352.72	0.962441
120111 ASER GCaMP 50mM 50-25 #1_1 12	225	2554.34	341.122	0.930795
120111 ASER GCaMP 50mM 50-25 #1_1 12	226	2559.89	339.247	0.92568
120111 ASER GCaMP 50mM 50-25 #1_1 12	227	2569.59	359.395	0.980656
120111 ASER GCaMP 50mM 50-25 #1_1 12	228	2556.09	357.523	0.975547
120111 ASER GCaMP 50mM 50-25 #1_1 12	229	2568.31	360.692	0.984196
120111 ASER GCaMP 50mM 50-25 #1_1 12	230	2568.13	350.203	0.955574
120111 ASER GCaMP 50mM 50-25 #1_1 12	231	2567.12	375.68	1.02509
120111 ASER GCaMP 50mM 50-25 #1_1 12	232	2580.32	366.919	1.00119
120111 ASER GCaMP 50mM 50-25 #1_1 12	233	2579.17	381.729	1.0416
120111 ASER GCaMP 50mM 50-25 #1_1 12	234	2581.31	361.111	0.985337
120111 ASER GCaMP 50mM 50-25 #1_1 12	235	2583.03	385.776	1.05264
120111 ASER GCaMP 50mM 50-25 #1_1 12	236	2579.12	374.928	1.02304
120111 ASER GCaMP 50mM 50-25 #1_1 12	237	2588.01	380.216	1.03747
120111 ASER GCaMP 50mM 50-25 #1_1 12	238	2585.31	379.697	1.03605
120111 ASER GCaMP 50mM 50-25 #1_1 12	239	2580.21	372.127	1.0154
120111 ASER GCaMP 50mM 50-25 #1_1 12	240	2591	380.515	1.03828
120111 ASER GCaMP 50mM 50-25 #1_1 12	241	2594.13	398.672	1.08783
Image Plane	Region Label	Area	Distance	Angle	Average Intensity
1	5	792	114	0	2219.08
2	5	792	114	0	2194.59
3	5	792	114	0	2221.02
4	5	792	114	0	2208.14
5	5	792	114	0	2208.83
6	5	792	114	0	2196.16
7	5	792	114	0	2210.26
8	5	792	114	0	2194.47
9	5	792	114	0	2204.88
10	5	792	114	0	2219.89
11	5	792	114	0	2205.62
12	5	792	114	0	2204.6
13	5	792	114	0	2212.7
14	5	792	114	0	2198.98
15	5	792	114	0	2217.67
16	5	792	114	0	2219.81
17	5	792	114	0	2204.52
18	5	792	114	0	2205.34
19	5	792	114	0	2199.22
20	5	792	114	0	2202.6
21	5	792	114	0	2208.73
22	5	792	114	0	2211.42
23	5	792	114	0	2200.89
24	5	792	114	0	2207.32
25	5	792	114	0	2196.31
26	5	792	114	0	2205.45
27	5	792	114	0	2214.96
28	5	792	114	0	2203.53
29	5	792	114	0	2208.31
30	5	792	114	0	2207.59
31	5	792	114	0	2208.88
32	5	792	114	0	2205.33
33	5	792	114	0	2187.36
34	5	792	114	0	2206.73
35	5	792	114	0	2210.26
36	5	792	114	0	2223.39
37	5	792	114	0	2200.66
38	5	792	114	0	2196.65
39	5	792	114	0	2209.92
40	5	792	114	0	2204.25
41	5	792	114	0	2202.37
42	5	792	114	0	2220.33
43	5	792	114	0	2221.57
44	5	792	114	0	2214.52
45	5	792	114	0	2220.71
46	5	792	114	0	2212.23
47	5	792	114	0	2207.25
48	5	792	114	0	2217.54
49	5	792	114	0	2213.29
50	5	792	114	0	2215.75
51	5	792	114	0	2206.98
52	5	792	114	0	2193.43
53	5	792	114	0	2220.63
54	5	792	114	0	2202.41
55	5	792	114	0	2205.31
56	5	792	114	0	2207.86
57	5	792	114	0	2204.49
58	5	792	114	0	2219.92
59	5	792	114	0	2191.63
60	5	792	114	0	2200.75
61	5	792	114	0	2216.77
62	5	792	114	0	2216.67
63	5	792	114	0	2214.73
64	5	792	114	0	2206.49
65	5	792	114	0	2202.37
66	5	792	114	0	2205.06
67	5	792	114	0	2201.44
68	5	792	114	0	2199.08
69	5	792	114	0	2201.49
70	5	792	114	0	2213.96
71	5	792	114	0	2206.73
72	5	792	114	0	2207.73
73	5	792	114	0	2203.83
74	5	792	114	0	2206.77
75	5	792	114	0	2206.39
76	5	792	114	0	2194.98
77	5	792	114	0	2196.53
78	5	792	114	0	2209.18
79	5	792	114	0	2202.17
80	5	792	114	0	2202.67
81	5	792	114	0	2215.55
82	5	792	114	0	2189.76
83	5	792	114	0	2209.11
84	5	792	114	0	2197.67
85	5	792	114	0	2228.53
86	5	792	114	0	2211.43
87	5	792	114	0	2222.88
88	5	792	114	0	2219.04
89	5	792	114	0	2202.77
90	5	792	114	0	2223.56
91	5	792	114	0	2210.14
92	5	792	114	0	2204.48
93	5	792	114	0	2219.75
94	5	792	114	0	2200.75
95	5	792	114	0	2200.15
96	5	792	114	0	2208.74
97	5	792	114	0	2210.61
98	5	792	114	0	2210.86
99	5	792	114	0	2211.8
100	5	792	114	0	2218.35
101	5	792	114	0	2200.91
102	5	792	114	0	2202.43
103	5	792	114	0	2225.66
104	5	792	114	0	2210.24
105	5	792	114	0	2220.7
106	5	792	114	0	2214.07
107	5	792	114	0	2207.45
108	5	792	114	0	2210.86
109	5	792	114	0	2217.29
110	5	792	114	0	2217.98
111	5	792	114	0	2219.41
112	5	792	114	0	2204.17
113	5	792	114	0	2212.45
114	5	792	114	0	2212.04
115	5	792	114	0	2204.17
116	5	792	114	0	2210.38
117	5	792	114	0	2232.19
118	5	792	114	0	2211.22
119	5	792	114	0	2216.46
120	5	792	114	0	2217.29
121	5	792	114	0	2211.98
122	5	792	114	0	2211.17
123	5	792	114	0	2207.64
124	5	792	114	0	2219.46
125	5	792	114	0	2206.95
126	5	792	114	0	2210.63
127	5	792	114	0	2217.08
128	5	792	114	0	2212.59
129	5	792	114	0	2213.98
130	5	792	114	0	2196.68
131	5	792	114	0	2202.27
132	5	792	114	0	2217.68
133	5	792	114	0	2218.15
134	5	792	114	0	2201.94
135	5	792	114	0	2204.85
136	5	792	114	0	2217.97
137	5	792	114	0	2198.56
138	5	792	114	0	2205.68
139	5	792	114	0	2220.32
140	5	792	114	0	2220.38
141	5	792	114	0	2208.51
142	5	792	114	0	2207.93
143	5	792	114	0	2222.71
144	5	792	114	0	2216.16
145	5	792	114	0	2210.31
146	5	792	114	0	2206.84
147	5	792	114	0	2214.46
148	5	792	114	0	2208.05
149	5	792	114	0	2211.29
150	5	792	114	0	2214.92
151	5	792	114	0	2207.11
152	5	792	114	0	2211.93
153	5	792	114	0	2217.31
154	5	792	114	0	2220.98
155	5	792	114	0	2209.99
156	5	792	114	0	2212.11
157	5	792	114	0	2209.69
158	5	792	114	0	2206.12
159	5	792	114	0	2200.1
160	5	792	114	0	2200.78
161	5	792	114	0	2212.02
162	5	792	114	0	2214.76
163	5	792	114	0	2210.51
164	5	792	114	0	2224.1
165	5	792	114	0	2214.01
166	5	792	114	0	2210.94
167	5	792	114	0	2206.77
168	5	792	114	0	2213.79
169	5	792	114	0	2196.7
170	5	792	114	0	2200.93
171	5	792	114	0	2211.34
172	5	792	114	0	2214.84
173	5	792	114	0	2219.13
174	5	792	114	0	2189.36
175	5	792	114	0	2205.66
176	5	792	114	0	2193.64
177	5	792	114	0	2208.54
178	5	792	114	0	2205.85
179	5	792	114	0	2204.89
180	5	792	114	0	2213.27
181	5	792	114	0	2224.45
182	5	792	114	0	2210.58
183	5	792	114	0	2217.17
184	5	792	114	0	2209.57
185	5	792	114	0	2199.98
186	5	792	114	0	2205.2
187	5	792	114	0	2213.38
188	5	792	114	0	2223.28
189	5	792	114	0	2203.13
190	5	792	114	0	2215.59
191	5	792	114	0	2207.06
192	5	792	114	0	2211.49
193	5	792	114	0	2203.44
194	5	792	114	0	2210.91
195	5	792	114	0	2198.44
196	5	792	114	0	2184.54
197	5	792	114	0	2215.62
198	5	792	114	0	2208.86
199	5	792	114	0	2215.9
200	5	792	114	0	2206.31
201	5	792	114	0	2198.2
202	5	792	114	0	2200.37
203	5	792	114	0	2207.7
204	5	792	114	0	2204.43
205	5	792	114	0	2194.16
206	5	792	114	0	2199.79
207	5	792	114	0	2196.68
208	5	792	114	0	2208.23
209	5	792	114	0	2207.64
210	5	792	114	0	2208.54
211	5	792	114	0	2216.22
212	5	792	114	0	2212.29
213	5	792	114	0	2216.98
214	5	792	114	0	2200.33
215	5	792	114	0	2216.73
216	5	792	114	0	2205.27
217	5	792	114	0	2208.56
218	5	792	114	0	2216.77
219	5	792	114	0	2222.05
220	5	792	114	0	2216.67
221	5	792	114	0	2204.06
222	5	792	114	0	2221.2
223	5	792	114	0	2212.7
224	5	792	114	0	2208.36
225	5	792	114	0	2213.22
226	5	792	114	0	2220.65
227	5	792	114	0	2210.19
228	5	792	114	0	2198.57
229	5	792	114	0	2207.62
230	5	792	114	0	2217.93
231	5	792	114	0	2191.44
232	5	792	114	0	2213.41
233	5	792	114	0	2197.44
234	5	792	114	0	2220.2
235	5	792	114	0	2197.26
236	5	792	114	0	2204.19
237	5	792	114	0	2207.79
238	5	792	114	0	2205.61
239	5	792	114	0	2208.08
240	5	792	114	0	2210.49
241	5	792	114	0	2195.45
