# Supplementary material for: Molecular encoding and synaptic decoding of context during salt chemotaxis in C. elegans
Source: Nat Commun. 2022 May 27;13:2928. doi: 10.1038/s41467-022-30279-7 (PMC9142520; doi:10.1038/s41467-022-30279-7)
Supplement: Supplementary file 7 — Source Data [file 41467_2022_30279_MOESM7_ESM.zip › Source Data/Imaging/Fig.1/GCaMP2_pkc-1(gf)/120111 ASER GCaMP 50mM 50-25 #2_1 12.xlsx]

## Sheet: Sheet1
Image Name	Image Plane	Avgerage Intensity
120111 ASER GCaMP 50mM 50-25 #2_1 12	1	2829.93	662.622	1.07484
120111 ASER GCaMP 50mM 50-25 #2_1 12	2	2813.83	643.582	1.04396
120111 ASER GCaMP 50mM 50-25 #2_1 12	3	2796.85	624.785	1.01347
120111 ASER GCaMP 50mM 50-25 #2_1 12	4	2812.59	634.407	1.02908
120111 ASER GCaMP 50mM 50-25 #2_1 12	5	2794.25	615.988	0.999199
120111 ASER GCaMP 50mM 50-25 #2_1 12	6	2774.8	602.432	0.977211
120111 ASER GCaMP 50mM 50-25 #2_1 12	7	2782.87	600.328	0.973797
120111 ASER GCaMP 50mM 50-25 #2_1 12	8	2798.8	630.701	1.02307
120111 ASER GCaMP 50mM 50-25 #2_1 12	9	2812.61	635.619	1.03104	616.481
120111 ASER GCaMP 50mM 50-25 #2_1 12	10	2789.82	596.982	0.96837
120111 ASER GCaMP 50mM 50-25 #2_1 12	11	2768.06	575.229	0.933084
120111 ASER GCaMP 50mM 50-25 #2_1 12	12	2774.59	573.785	0.930741
120111 ASER GCaMP 50mM 50-25 #2_1 12	13	2839.44	649.426	1.05344
120111 ASER GCaMP 50mM 50-25 #2_1 12	14	2828.31	634.901	1.02988
120111 ASER GCaMP 50mM 50-25 #2_1 12	15	2835.57	639.458	1.03727
120111 ASER GCaMP 50mM 50-25 #2_1 12	16	2818.94	631.131	1.02376
120111 ASER GCaMP 50mM 50-25 #2_1 12	17	2810.25	619.551	1.00498
120111 ASER GCaMP 50mM 50-25 #2_1 12	18	2863.56	676.138	1.09677
120111 ASER GCaMP 50mM 50-25 #2_1 12	19	2872.83	686.617	1.11377
120111 ASER GCaMP 50mM 50-25 #2_1 12	20	2853.44	664.784	1.07835
120111 ASER GCaMP 50mM 50-25 #2_1 12	21	2831.71	645.214	1.04661
120111 ASER GCaMP 50mM 50-25 #2_1 12	22	2795.71	606.879	0.984424
120111 ASER GCaMP 50mM 50-25 #2_1 12	23	2773.66	584.9	0.948772
120111 ASER GCaMP 50mM 50-25 #2_1 12	24	2764.85	569.051	0.923063
120111 ASER GCaMP 50mM 50-25 #2_1 12	25	2773.42	589.124	0.955623
120111 ASER GCaMP 50mM 50-25 #2_1 12	26	2785.36	595.199	0.965478
120111 ASER GCaMP 50mM 50-25 #2_1 12	27	2765.65	599.963	0.973206
120111 ASER GCaMP 50mM 50-25 #2_1 12	28	2749.59	555.675	0.901365
120111 ASER GCaMP 50mM 50-25 #2_1 12	29	2736.1	550.287	0.892626
120111 ASER GCaMP 50mM 50-25 #2_1 12	30	2728.92	537.802	0.872374
120111 ASER GCaMP 50mM 50-25 #2_1 12	31	2743.01	548.069	0.889027
120111 ASER GCaMP 50mM 50-25 #2_1 12	32	2757.95	562.995	0.913239
120111 ASER GCaMP 50mM 50-25 #2_1 12	33	2772.9	586.962	0.952117
120111 ASER GCaMP 50mM 50-25 #2_1 12	34	2823.04	652.838	1.05897
120111 ASER GCaMP 50mM 50-25 #2_1 12	35	2806.81	626.627	1.01646
120111 ASER GCaMP 50mM 50-25 #2_1 12	36	2807.3	628.716	1.01985
120111 ASER GCaMP 50mM 50-25 #2_1 12	37	2803.22	619.283	1.00454
120111 ASER GCaMP 50mM 50-25 #2_1 12	38	2839.55	659.888	1.07041
120111 ASER GCaMP 50mM 50-25 #2_1 12	39	2849.43	674.942	1.09483
120111 ASER GCaMP 50mM 50-25 #2_1 12	40	2876.72	694.494	1.12654
120111 ASER GCaMP 50mM 50-25 #2_1 12	41	2890.18	708.341	1.14901
120111 ASER GCaMP 50mM 50-25 #2_1 12	42	2922.93	740.172	1.20064
120111 ASER GCaMP 50mM 50-25 #2_1 12	43	2941.92	766.683	1.24364
120111 ASER GCaMP 50mM 50-25 #2_1 12	44	2896.46	716.727	1.16261
120111 ASER GCaMP 50mM 50-25 #2_1 12	45	2896.32	713.178	1.15685
120111 ASER GCaMP 50mM 50-25 #2_1 12	46	2867.7	698.144	1.13247
120111 ASER GCaMP 50mM 50-25 #2_1 12	47	2863.61	685.001	1.11115
120111 ASER GCaMP 50mM 50-25 #2_1 12	48	2847.88	656.537	1.06497
120111 ASER GCaMP 50mM 50-25 #2_1 12	49	2804.73	621.795	1.00862
120111 ASER GCaMP 50mM 50-25 #2_1 12	50	2813.61	633.479	1.02757
120111 ASER GCaMP 50mM 50-25 #2_1 12	51	2795.86	618.948	1.004
120111 ASER GCaMP 50mM 50-25 #2_1 12	52	2803.53	624.276	1.01264
120111 ASER GCaMP 50mM 50-25 #2_1 12	53	2828.96	646.295	1.04836
120111 ASER GCaMP 50mM 50-25 #2_1 12	54	2795.32	614.173	0.996256
120111 ASER GCaMP 50mM 50-25 #2_1 12	55	2795.89	618.583	1.00341
120111 ASER GCaMP 50mM 50-25 #2_1 12	56	2817.17	633.825	1.02813
120111 ASER GCaMP 50mM 50-25 #2_1 12	57	2833.38	648.219	1.05148
120111 ASER GCaMP 50mM 50-25 #2_1 12	58	2817.85	629.387	1.02093
120111 ASER GCaMP 50mM 50-25 #2_1 12	59	2812.01	617.738	1.00204
120111 ASER GCaMP 50mM 50-25 #2_1 12	60	2792.05	598.839	0.971383
120111 ASER GCaMP 50mM 50-25 #2_1 12	61	2759.82	567.918	0.921225
120111 ASER GCaMP 50mM 50-25 #2_1 12	62	2748.29	564.974	0.91645
120111 ASER GCaMP 50mM 50-25 #2_1 12	63	2749.55	562.566	0.912543
120111 ASER GCaMP 50mM 50-25 #2_1 12	64	2748.58	562.613	0.91262
120111 ASER GCaMP 50mM 50-25 #2_1 12	65	2728.36	538.734	0.873885
120111 ASER GCaMP 50mM 50-25 #2_1 12	66	2728.5	532.512	0.863792
120111 ASER GCaMP 50mM 50-25 #2_1 12	67	2735.26	561.145	0.910238
120111 ASER GCaMP 50mM 50-25 #2_1 12	68	2740.67	559.612	0.907752
120111 ASER GCaMP 50mM 50-25 #2_1 12	69	2746.43	563.032	0.913299
120111 ASER GCaMP 50mM 50-25 #2_1 12	70	2738.18	561.377	0.910614
120111 ASER GCaMP 50mM 50-25 #2_1 12	71	2759.85	571.861	0.92762
120111 ASER GCaMP 50mM 50-25 #2_1 12	72	2795.77	608.022	0.986277
120111 ASER GCaMP 50mM 50-25 #2_1 12	73	2799.89	624.257	1.01261
120111 ASER GCaMP 50mM 50-25 #2_1 12	74	2800.95	620.401	1.00636
120111 ASER GCaMP 50mM 50-25 #2_1 12	75	2780.25	594.89	0.964976
120111 ASER GCaMP 50mM 50-25 #2_1 12	76	2767.11	584.919	0.948803
120111 ASER GCaMP 50mM 50-25 #2_1 12	77	2772.82	584.877	0.948734
120111 ASER GCaMP 50mM 50-25 #2_1 12	78	2806.62	630.182	1.02222
120111 ASER GCaMP 50mM 50-25 #2_1 12	79	2797.94	616.15	0.999462
120111 ASER GCaMP 50mM 50-25 #2_1 12	80	2785.52	606.896	0.984451
120111 ASER GCaMP 50mM 50-25 #2_1 12	81	2801.3	622.145	1.00919
120111 ASER GCaMP 50mM 50-25 #2_1 12	82	2816.72	631.248	1.02395
120111 ASER GCaMP 50mM 50-25 #2_1 12	83	2816.97	644.37	1.04524
120111 ASER GCaMP 50mM 50-25 #2_1 12	84	2797.55	613.643	0.995396
120111 ASER GCaMP 50mM 50-25 #2_1 12	85	2786.06	597.2	0.968724
120111 ASER GCaMP 50mM 50-25 #2_1 12	86	2779.38	606.47	0.983761
120111 ASER GCaMP 50mM 50-25 #2_1 12	87	2779.1	588.386	0.954426
120111 ASER GCaMP 50mM 50-25 #2_1 12	88	2774.48	581.516	0.943282
120111 ASER GCaMP 50mM 50-25 #2_1 12	89	2768.09	586.099	0.950715
120111 ASER GCaMP 50mM 50-25 #2_1 12	90	2767.65	588.408	0.954462
120111 ASER GCaMP 50mM 50-25 #2_1 12	91	2772.55	584.548	0.9482
120111 ASER GCaMP 50mM 50-25 #2_1 12	92	2768.66	580.949	0.942363
120111 ASER GCaMP 50mM 50-25 #2_1 12	93	2786	596.256	0.967193
120111 ASER GCaMP 50mM 50-25 #2_1 12	94	2790.48	597.179	0.96869
120111 ASER GCaMP 50mM 50-25 #2_1 12	95	2761.31	580.636	0.941854
120111 ASER GCaMP 50mM 50-25 #2_1 12	96	2764.79	573.37	0.930069
120111 ASER GCaMP 50mM 50-25 #2_1 12	97	2761.75	569.285	0.923443
120111 ASER GCaMP 50mM 50-25 #2_1 12	98	2785.58	583.284	0.94615
120111 ASER GCaMP 50mM 50-25 #2_1 12	99	2787.57	604.343	0.980311
120111 ASER GCaMP 50mM 50-25 #2_1 12	100	2793.98	605.162	0.981639
120111 ASER GCaMP 50mM 50-25 #2_1 12	101	2811.05	624.628	1.01322
120111 ASER GCaMP 50mM 50-25 #2_1 12	102	3539.18	1345.54	2.18262
120111 ASER GCaMP 50mM 50-25 #2_1 12	103	3774.89	1573.15	2.55182
120111 ASER GCaMP 50mM 50-25 #2_1 12	104	3797.28	1601	2.597
120111 ASER GCaMP 50mM 50-25 #2_1 12	105	3763.35	1571.14	2.54855
120111 ASER GCaMP 50mM 50-25 #2_1 12	106	3701.91	1514.16	2.45614
120111 ASER GCaMP 50mM 50-25 #2_1 12	107	3705.9	1496.8	2.42797
120111 ASER GCaMP 50mM 50-25 #2_1 12	108	3677.87	1468.21	2.3816
120111 ASER GCaMP 50mM 50-25 #2_1 12	109	3657.87	1466.92	2.37951
120111 ASER GCaMP 50mM 50-25 #2_1 12	110	3647.61	1444.24	2.34271
120111 ASER GCaMP 50mM 50-25 #2_1 12	111	3624.11	1411.45	2.28953
120111 ASER GCaMP 50mM 50-25 #2_1 12	112	3600.48	1393.4	2.26025
120111 ASER GCaMP 50mM 50-25 #2_1 12	113	3609.01	1410.89	2.28861
120111 ASER GCaMP 50mM 50-25 #2_1 12	114	3581.02	1383.87	2.24479
120111 ASER GCaMP 50mM 50-25 #2_1 12	115	3582.52	1395.19	2.26315
120111 ASER GCaMP 50mM 50-25 #2_1 12	116	3567.67	1390.44	2.25545
120111 ASER GCaMP 50mM 50-25 #2_1 12	117	3539.47	1352.63	2.19411
120111 ASER GCaMP 50mM 50-25 #2_1 12	118	3539.78	1341.18	2.17554
120111 ASER GCaMP 50mM 50-25 #2_1 12	119	3541.22	1347.43	2.18568
120111 ASER GCaMP 50mM 50-25 #2_1 12	120	3495.86	1281.33	2.07846
120111 ASER GCaMP 50mM 50-25 #2_1 12	121	3504.44	1292.64	2.09679
120111 ASER GCaMP 50mM 50-25 #2_1 12	122	3476.13	1282.99	2.08115
120111 ASER GCaMP 50mM 50-25 #2_1 12	123	3446.48	1239.21	2.01013
120111 ASER GCaMP 50mM 50-25 #2_1 12	124	3436.9	1222.55	1.98311
120111 ASER GCaMP 50mM 50-25 #2_1 12	125	3457.21	1234.58	2.00262
120111 ASER GCaMP 50mM 50-25 #2_1 12	126	3455.44	1242.47	2.01542
120111 ASER GCaMP 50mM 50-25 #2_1 12	127	3429.06	1214.79	1.97051
120111 ASER GCaMP 50mM 50-25 #2_1 12	128	3432.27	1231.59	1.99777
120111 ASER GCaMP 50mM 50-25 #2_1 12	129	3422.36	1209.59	1.96208
120111 ASER GCaMP 50mM 50-25 #2_1 12	130	3397.45	1197.65	1.94272
120111 ASER GCaMP 50mM 50-25 #2_1 12	131	3377.47	1170.33	1.8984
120111 ASER GCaMP 50mM 50-25 #2_1 12	132	3351.21	1158.3	1.87889
120111 ASER GCaMP 50mM 50-25 #2_1 12	133	3367.72	1164.91	1.8896
120111 ASER GCaMP 50mM 50-25 #2_1 12	134	3343.9	1147.19	1.86087
120111 ASER GCaMP 50mM 50-25 #2_1 12	135	3347.68	1153.77	1.87154
120111 ASER GCaMP 50mM 50-25 #2_1 12	136	3345.87	1152.62	1.86967
120111 ASER GCaMP 50mM 50-25 #2_1 12	137	3326.71	1136.41	1.84338
120111 ASER GCaMP 50mM 50-25 #2_1 12	138	3333.38	1141.24	1.85122
120111 ASER GCaMP 50mM 50-25 #2_1 12	139	3340.34	1142.59	1.85341
120111 ASER GCaMP 50mM 50-25 #2_1 12	140	3344.94	1144.07	1.85581
120111 ASER GCaMP 50mM 50-25 #2_1 12	141	3293.61	1104.93	1.79232
120111 ASER GCaMP 50mM 50-25 #2_1 12	142	3291.47	1094.01	1.7746
120111 ASER GCaMP 50mM 50-25 #2_1 12	143	3301.95	1120.57	1.81768
120111 ASER GCaMP 50mM 50-25 #2_1 12	144	3303.59	1107.27	1.79611
120111 ASER GCaMP 50mM 50-25 #2_1 12	145	3286.67	1087.32	1.76376
120111 ASER GCaMP 50mM 50-25 #2_1 12	146	3258.21	1079.22	1.75061
120111 ASER GCaMP 50mM 50-25 #2_1 12	147	3203.74	1015.71	1.6476
120111 ASER GCaMP 50mM 50-25 #2_1 12	148	3220.38	1026.75	1.6655
120111 ASER GCaMP 50mM 50-25 #2_1 12	149	3237.63	1047.68	1.69945
120111 ASER GCaMP 50mM 50-25 #2_1 12	150	3253.81	1050.25	1.70363
120111 ASER GCaMP 50mM 50-25 #2_1 12	151	3269.22	1086.82	1.76294
120111 ASER GCaMP 50mM 50-25 #2_1 12	152	3254.02	1067.67	1.73188
120111 ASER GCaMP 50mM 50-25 #2_1 12	153	3206.44	1019.08	1.65307
120111 ASER GCaMP 50mM 50-25 #2_1 12	154	3193.7	997.333	1.61778
120111 ASER GCaMP 50mM 50-25 #2_1 12	155	3204.75	1010.75	1.63954
120111 ASER GCaMP 50mM 50-25 #2_1 12	156	3188.77	997.597	1.61821
120111 ASER GCaMP 50mM 50-25 #2_1 12	157	3196.7	1015.87	1.64785
120111 ASER GCaMP 50mM 50-25 #2_1 12	158	3191.98	1001.17	1.62401
120111 ASER GCaMP 50mM 50-25 #2_1 12	159	3175.19	974.253	1.58034
120111 ASER GCaMP 50mM 50-25 #2_1 12	160	3190.21	1002.85	1.62673
120111 ASER GCaMP 50mM 50-25 #2_1 12	161	3179.99	991.997	1.60913
120111 ASER GCaMP 50mM 50-25 #2_1 12	162	3176.44	978.516	1.58726
120111 ASER GCaMP 50mM 50-25 #2_1 12	163	3187.45	990.063	1.60599
120111 ASER GCaMP 50mM 50-25 #2_1 12	164	3159.74	971.296	1.57555
120111 ASER GCaMP 50mM 50-25 #2_1 12	165	3141.81	956.289	1.5512
120111 ASER GCaMP 50mM 50-25 #2_1 12	166	3159.65	961.722	1.56002
120111 ASER GCaMP 50mM 50-25 #2_1 12	167	3151.06	954.713	1.54865
120111 ASER GCaMP 50mM 50-25 #2_1 12	168	3137.72	957.511	1.55319
120111 ASER GCaMP 50mM 50-25 #2_1 12	169	3093.22	902.529	1.464
120111 ASER GCaMP 50mM 50-25 #2_1 12	170	3085.19	901.878	1.46294
120111 ASER GCaMP 50mM 50-25 #2_1 12	171	3131.85	936.931	1.5198
120111 ASER GCaMP 50mM 50-25 #2_1 12	172	3129.76	954.487	1.54828
120111 ASER GCaMP 50mM 50-25 #2_1 12	173	3129.75	954.948	1.54903
120111 ASER GCaMP 50mM 50-25 #2_1 12	174	3179.67	987.07	1.60113
120111 ASER GCaMP 50mM 50-25 #2_1 12	175	3169.26	999.899	1.62194
120111 ASER GCaMP 50mM 50-25 #2_1 12	176	3122.95	934.041	1.51512
120111 ASER GCaMP 50mM 50-25 #2_1 12	177	3104.31	908.331	1.47341
120111 ASER GCaMP 50mM 50-25 #2_1 12	178	3123.13	939.026	1.5232
120111 ASER GCaMP 50mM 50-25 #2_1 12	179	3128.04	943.906	1.53112
120111 ASER GCaMP 50mM 50-25 #2_1 12	180	3164.1	984.764	1.59739
120111 ASER GCaMP 50mM 50-25 #2_1 12	181	3172.4	983.894	1.59598
120111 ASER GCaMP 50mM 50-25 #2_1 12	182	3187.95	989.923	1.60576
120111 ASER GCaMP 50mM 50-25 #2_1 12	183	3176.95	997.309	1.61774
120111 ASER GCaMP 50mM 50-25 #2_1 12	184	3129.69	950.725	1.54218
120111 ASER GCaMP 50mM 50-25 #2_1 12	185	3104.25	926.232	1.50245
120111 ASER GCaMP 50mM 50-25 #2_1 12	186	3092.29	904.698	1.46752
120111 ASER GCaMP 50mM 50-25 #2_1 12	187	3071.87	876.991	1.42257
120111 ASER GCaMP 50mM 50-25 #2_1 12	188	3051.71	860.177	1.3953
120111 ASER GCaMP 50mM 50-25 #2_1 12	189	3061.1	890.499	1.44449
120111 ASER GCaMP 50mM 50-25 #2_1 12	190	3055.95	878.326	1.42474
120111 ASER GCaMP 50mM 50-25 #2_1 12	191	3029.82	834.131	1.35305
120111 ASER GCaMP 50mM 50-25 #2_1 12	192	3021.48	815.869	1.32343
120111 ASER GCaMP 50mM 50-25 #2_1 12	193	3013.36	823.375	1.3356
120111 ASER GCaMP 50mM 50-25 #2_1 12	194	3034.98	844.009	1.36907
120111 ASER GCaMP 50mM 50-25 #2_1 12	195	3070.02	881.832	1.43043
120111 ASER GCaMP 50mM 50-25 #2_1 12	196	3112.8	921.372	1.49457
120111 ASER GCaMP 50mM 50-25 #2_1 12	197	3087.17	889.107	1.44223
120111 ASER GCaMP 50mM 50-25 #2_1 12	198	3092.07	897.61	1.45602
120111 ASER GCaMP 50mM 50-25 #2_1 12	199	3080.92	883.064	1.43242
120111 ASER GCaMP 50mM 50-25 #2_1 12	200	3060.78	873.752	1.41732
120111 ASER GCaMP 50mM 50-25 #2_1 12	201	3087.33	905.051	1.46809
120111 ASER GCaMP 50mM 50-25 #2_1 12	202	2926.24	745.62	1.20948
120111 ASER GCaMP 50mM 50-25 #2_1 12	203	2777.9	600.225	0.97363
120111 ASER GCaMP 50mM 50-25 #2_1 12	204	2714.44	529.026	0.858138
120111 ASER GCaMP 50mM 50-25 #2_1 12	205	2672.69	479.015	0.777014
120111 ASER GCaMP 50mM 50-25 #2_1 12	206	2669.23	474.836	0.770235
120111 ASER GCaMP 50mM 50-25 #2_1 12	207	2656.61	453.467	0.735572
120111 ASER GCaMP 50mM 50-25 #2_1 12	208	2650.78	455.443	0.738777
120111 ASER GCaMP 50mM 50-25 #2_1 12	209	2673.84	468.161	0.759409
120111 ASER GCaMP 50mM 50-25 #2_1 12	210	2672.58	471.624	0.765025
120111 ASER GCaMP 50mM 50-25 #2_1 12	211	2667.12	444.574	0.721148
120111 ASER GCaMP 50mM 50-25 #2_1 12	212	2682.92	478.129	0.775577
120111 ASER GCaMP 50mM 50-25 #2_1 12	213	2687.72	479.185	0.777289
120111 ASER GCaMP 50mM 50-25 #2_1 12	214	2690.66	487.21	0.790307
120111 ASER GCaMP 50mM 50-25 #2_1 12	215	2684.12	488.426	0.79228
120111 ASER GCaMP 50mM 50-25 #2_1 12	216	2689.39	482.882	0.783287
120111 ASER GCaMP 50mM 50-25 #2_1 12	217	2695.73	503.026	0.815963
120111 ASER GCaMP 50mM 50-25 #2_1 12	218	2695.6	494.226	0.801689
120111 ASER GCaMP 50mM 50-25 #2_1 12	219	2705.16	514.179	0.834055
120111 ASER GCaMP 50mM 50-25 #2_1 12	220	2710.1	517.932	0.840142
120111 ASER GCaMP 50mM 50-25 #2_1 12	221	2711.18	514.982	0.835357
120111 ASER GCaMP 50mM 50-25 #2_1 12	222	2719.28	522.468	0.8475
120111 ASER GCaMP 50mM 50-25 #2_1 12	223	2719.03	518.789	0.841533
120111 ASER GCaMP 50mM 50-25 #2_1 12	224	2728.39	529.335	0.858639
120111 ASER GCaMP 50mM 50-25 #2_1 12	225	2726.98	530.745	0.860927
120111 ASER GCaMP 50mM 50-25 #2_1 12	226	2731.56	534.266	0.866637
120111 ASER GCaMP 50mM 50-25 #2_1 12	227	2741.46	543.971	0.882381
120111 ASER GCaMP 50mM 50-25 #2_1 12	228	2742.12	540.266	0.87637
120111 ASER GCaMP 50mM 50-25 #2_1 12	229	2735.83	552.335	0.895947
120111 ASER GCaMP 50mM 50-25 #2_1 12	230	2746.47	558.393	0.905774
120111 ASER GCaMP 50mM 50-25 #2_1 12	231	2753.67	552.7	0.896539
120111 ASER GCaMP 50mM 50-25 #2_1 12	232	2756.81	553.99	0.898632
120111 ASER GCaMP 50mM 50-25 #2_1 12	233	2753.44	573.447	0.930194
120111 ASER GCaMP 50mM 50-25 #2_1 12	234	2762.53	565.194	0.916807
120111 ASER GCaMP 50mM 50-25 #2_1 12	235	2766.87	583.906	0.947159
120111 ASER GCaMP 50mM 50-25 #2_1 12	236	2770.14	570.863	0.926002
120111 ASER GCaMP 50mM 50-25 #2_1 12	237	2773.11	580.151	0.941069
120111 ASER GCaMP 50mM 50-25 #2_1 12	238	2779.51	586.569	0.951478
120111 ASER GCaMP 50mM 50-25 #2_1 12	239	2776.34	600.545	0.97415
120111 ASER GCaMP 50mM 50-25 #2_1 12	240	2790.08	606.866	0.984402
120111 ASER GCaMP 50mM 50-25 #2_1 12	241	2784	596.327	0.967307
Image Plane	Region Label	Area	Distance	Angle	Average Intensity
1	5	972	126	0	2167.31
2	5	972	126	0	2170.24
3	5	972	126	0	2172.06
4	5	972	126	0	2178.18
5	5	972	126	0	2178.27
6	5	972	126	0	2172.37
7	5	972	126	0	2182.54
8	5	972	126	0	2168.1
9	5	972	126	0	2176.99
10	5	972	126	0	2192.83
11	5	972	126	0	2192.83
12	5	972	126	0	2200.8
13	5	972	126	0	2190.01
14	5	972	126	0	2193.41
15	5	972	126	0	2196.11
16	5	972	126	0	2187.81
17	5	972	126	0	2190.7
18	5	972	126	0	2187.42
19	5	972	126	0	2186.21
20	5	972	126	0	2188.66
21	5	972	126	0	2186.49
22	5	972	126	0	2188.83
23	5	972	126	0	2188.76
24	5	972	126	0	2195.8
25	5	972	126	0	2184.3
26	5	972	126	0	2190.16
27	5	972	126	0	2165.69
28	5	972	126	0	2193.92
29	5	972	126	0	2185.81
30	5	972	126	0	2191.12
31	5	972	126	0	2194.95
32	5	972	126	0	2194.95
33	5	972	126	0	2185.94
34	5	972	126	0	2170.2
35	5	972	126	0	2180.18
36	5	972	126	0	2178.58
37	5	972	126	0	2183.94
38	5	972	126	0	2179.67
39	5	972	126	0	2174.49
40	5	972	126	0	2182.23
41	5	972	126	0	2181.84
42	5	972	126	0	2182.76
43	5	972	126	0	2175.24
44	5	972	126	0	2179.73
45	5	972	126	0	2183.14
46	5	972	126	0	2169.56
47	5	972	126	0	2178.6
48	5	972	126	0	2191.34
49	5	972	126	0	2182.93
50	5	972	126	0	2180.13
51	5	972	126	0	2176.92
52	5	972	126	0	2179.25
53	5	972	126	0	2182.67
54	5	972	126	0	2181.15
55	5	972	126	0	2177.31
56	5	972	126	0	2183.34
57	5	972	126	0	2185.16
58	5	972	126	0	2188.47
59	5	972	126	0	2194.27
60	5	972	126	0	2193.21
61	5	972	126	0	2191.91
62	5	972	126	0	2183.31
63	5	972	126	0	2186.98
64	5	972	126	0	2185.97
65	5	972	126	0	2189.62
66	5	972	126	0	2195.99
67	5	972	126	0	2174.12
68	5	972	126	0	2181.06
69	5	972	126	0	2183.4
70	5	972	126	0	2176.81
71	5	972	126	0	2187.99
72	5	972	126	0	2187.75
73	5	972	126	0	2175.63
74	5	972	126	0	2180.55
75	5	972	126	0	2185.36
76	5	972	126	0	2182.19
77	5	972	126	0	2187.94
78	5	972	126	0	2176.44
79	5	972	126	0	2181.79
80	5	972	126	0	2178.63
81	5	972	126	0	2179.16
82	5	972	126	0	2185.47
83	5	972	126	0	2172.6
84	5	972	126	0	2183.9
85	5	972	126	0	2188.85
86	5	972	126	0	2172.91
87	5	972	126	0	2190.71
88	5	972	126	0	2192.96
89	5	972	126	0	2181.99
90	5	972	126	0	2179.25
91	5	972	126	0	2188
92	5	972	126	0	2187.71
93	5	972	126	0	2189.75
94	5	972	126	0	2193.3
95	5	972	126	0	2180.67
96	5	972	126	0	2191.42
97	5	972	126	0	2192.46
98	5	972	126	0	2202.3
99	5	972	126	0	2183.23
100	5	972	126	0	2188.82
101	5	972	126	0	2186.42
102	5	972	126	0	2193.64
103	5	972	126	0	2201.74
104	5	972	126	0	2196.28
105	5	972	126	0	2192.21
106	5	972	126	0	2187.75
107	5	972	126	0	2209.1
108	5	972	126	0	2209.65
109	5	972	126	0	2190.95
110	5	972	126	0	2203.37
111	5	972	126	0	2212.66
112	5	972	126	0	2207.07
113	5	972	126	0	2198.12
114	5	972	126	0	2197.15
115	5	972	126	0	2187.32
116	5	972	126	0	2177.23
117	5	972	126	0	2186.84
118	5	972	126	0	2198.6
119	5	972	126	0	2193.79
120	5	972	126	0	2214.53
121	5	972	126	0	2211.81
122	5	972	126	0	2193.14
123	5	972	126	0	2207.28
124	5	972	126	0	2214.35
125	5	972	126	0	2222.63
126	5	972	126	0	2212.97
127	5	972	126	0	2214.27
128	5	972	126	0	2200.68
129	5	972	126	0	2212.77
130	5	972	126	0	2199.8
131	5	972	126	0	2207.15
132	5	972	126	0	2192.92
133	5	972	126	0	2202.82
134	5	972	126	0	2196.71
135	5	972	126	0	2193.91
136	5	972	126	0	2193.26
137	5	972	126	0	2190.3
138	5	972	126	0	2192.13
139	5	972	126	0	2197.74
140	5	972	126	0	2200.87
141	5	972	126	0	2188.68
142	5	972	126	0	2197.46
143	5	972	126	0	2181.38
144	5	972	126	0	2196.32
145	5	972	126	0	2199.34
146	5	972	126	0	2178.99
147	5	972	126	0	2188.03
148	5	972	126	0	2193.63
149	5	972	126	0	2189.95
150	5	972	126	0	2203.55
151	5	972	126	0	2182.4
152	5	972	126	0	2186.35
153	5	972	126	0	2187.36
154	5	972	126	0	2196.37
155	5	972	126	0	2194
156	5	972	126	0	2191.17
157	5	972	126	0	2180.83
158	5	972	126	0	2190.81
159	5	972	126	0	2200.93
160	5	972	126	0	2187.36
161	5	972	126	0	2187.99
162	5	972	126	0	2197.92
163	5	972	126	0	2197.39
164	5	972	126	0	2188.44
165	5	972	126	0	2185.52
166	5	972	126	0	2197.92
167	5	972	126	0	2196.35
168	5	972	126	0	2180.21
169	5	972	126	0	2190.69
170	5	972	126	0	2183.31
171	5	972	126	0	2194.92
172	5	972	126	0	2175.27
173	5	972	126	0	2174.8
174	5	972	126	0	2192.6
175	5	972	126	0	2169.36
176	5	972	126	0	2188.91
177	5	972	126	0	2195.98
178	5	972	126	0	2184.1
179	5	972	126	0	2184.13
180	5	972	126	0	2179.34
181	5	972	126	0	2188.51
182	5	972	126	0	2198.02
183	5	972	126	0	2179.65
184	5	972	126	0	2178.96
185	5	972	126	0	2178.02
186	5	972	126	0	2187.59
187	5	972	126	0	2194.88
188	5	972	126	0	2191.53
189	5	972	126	0	2170.6
190	5	972	126	0	2177.63
191	5	972	126	0	2195.69
192	5	972	126	0	2205.61
193	5	972	126	0	2189.99
194	5	972	126	0	2190.97
195	5	972	126	0	2188.18
196	5	972	126	0	2191.43
197	5	972	126	0	2198.07
198	5	972	126	0	2194.47
199	5	972	126	0	2197.85
200	5	972	126	0	2187.03
201	5	972	126	0	2182.28
202	5	972	126	0	2180.62
203	5	972	126	0	2177.68
204	5	972	126	0	2185.41
205	5	972	126	0	2193.67
206	5	972	126	0	2194.4
207	5	972	126	0	2203.14
208	5	972	126	0	2195.34
209	5	972	126	0	2205.68
210	5	972	126	0	2200.95
211	5	972	126	0	2222.54
212	5	972	126	0	2204.79
213	5	972	126	0	2208.53
214	5	972	126	0	2203.45
215	5	972	126	0	2195.7
216	5	972	126	0	2206.51
217	5	972	126	0	2192.71
218	5	972	126	0	2201.38
219	5	972	126	0	2190.98
220	5	972	126	0	2192.17
221	5	972	126	0	2196.19
222	5	972	126	0	2196.81
223	5	972	126	0	2200.24
224	5	972	126	0	2199.05
225	5	972	126	0	2196.24
226	5	972	126	0	2197.29
227	5	972	126	0	2197.49
228	5	972	126	0	2201.86
229	5	972	126	0	2183.5
230	5	972	126	0	2188.08
231	5	972	126	0	2200.97
232	5	972	126	0	2202.82
233	5	972	126	0	2179.99
234	5	972	126	0	2197.34
235	5	972	126	0	2182.97
236	5	972	126	0	2199.27
237	5	972	126	0	2192.95
238	5	972	126	0	2192.94
239	5	972	126	0	2175.79
240	5	972	126	0	2183.22
241	5	972	126	0	2187.67
