# Supplementary material for: Molecular encoding and synaptic decoding of context during salt chemotaxis in C. elegans
Source: Nat Commun. 2022 May 27;13:2928. doi: 10.1038/s41467-022-30279-7 (PMC9142520; doi:10.1038/s41467-022-30279-7)
Supplement: Supplementary file 7 — Source Data [file 41467_2022_30279_MOESM7_ESM.zip › Source Data/Imaging/Fig.1/GCaMP2_pkc-1(gf)/120111 ASER GCaMP 50mM 50-25 #3_1 12.xlsx]

## Sheet: Sheet1
Image Name	Image Plane	Avgerage Intensity
120111 ASER GCaMP 50mM 50-25 #3_1 12	1	2584.76	372.266	0.923661
120111 ASER GCaMP 50mM 50-25 #3_1 12	2	2582.62	376.745	0.934776
120111 ASER GCaMP 50mM 50-25 #3_1 12	3	2586.82	396.812	0.984565
120111 ASER GCaMP 50mM 50-25 #3_1 12	4	2579.44	372.342	0.923851
120111 ASER GCaMP 50mM 50-25 #3_1 12	5	2579.24	374.757	0.929842
120111 ASER GCaMP 50mM 50-25 #3_1 12	6	2580.6	398.311	0.988284
120111 ASER GCaMP 50mM 50-25 #3_1 12	7	2568.94	364.48	0.904345
120111 ASER GCaMP 50mM 50-25 #3_1 12	8	2583.5	386.721	0.959527
120111 ASER GCaMP 50mM 50-25 #3_1 12	9	2585.49	384.638	0.954358	403.033
120111 ASER GCaMP 50mM 50-25 #3_1 12	10	2579.59	399.5	0.991234
120111 ASER GCaMP 50mM 50-25 #3_1 12	11	2580.3	389.704	0.966929
120111 ASER GCaMP 50mM 50-25 #3_1 12	12	2579.32	401.078	0.99515
120111 ASER GCaMP 50mM 50-25 #3_1 12	13	2592.52	405.759	1.00676
120111 ASER GCaMP 50mM 50-25 #3_1 12	14	2595.1	411.391	1.02074
120111 ASER GCaMP 50mM 50-25 #3_1 12	15	2591.38	411.694	1.02149
120111 ASER GCaMP 50mM 50-25 #3_1 12	16	2579.87	406.606	1.00886
120111 ASER GCaMP 50mM 50-25 #3_1 12	17	2582.56	402.278	0.998128
120111 ASER GCaMP 50mM 50-25 #3_1 12	18	2569.05	383.846	0.952395
120111 ASER GCaMP 50mM 50-25 #3_1 12	19	2572.31	396.368	0.983464
120111 ASER GCaMP 50mM 50-25 #3_1 12	20	2571.98	401.617	0.996487
120111 ASER GCaMP 50mM 50-25 #3_1 12	21	2568.67	396.293	0.983277
120111 ASER GCaMP 50mM 50-25 #3_1 12	22	2577.5	408.497	1.01356
120111 ASER GCaMP 50mM 50-25 #3_1 12	23	2589.79	413.14	1.02508
120111 ASER GCaMP 50mM 50-25 #3_1 12	24	2596.26	416.429	1.03324
120111 ASER GCaMP 50mM 50-25 #3_1 12	25	2579.48	410.635	1.01886
120111 ASER GCaMP 50mM 50-25 #3_1 12	26	2577.55	407.293	1.01057
120111 ASER GCaMP 50mM 50-25 #3_1 12	27	2585.02	404.284	1.0031
120111 ASER GCaMP 50mM 50-25 #3_1 12	28	2583.08	409.604	1.0163
120111 ASER GCaMP 50mM 50-25 #3_1 12	29	2584.43	409.002	1.01481
120111 ASER GCaMP 50mM 50-25 #3_1 12	30	2580.47	413.978	1.02716
120111 ASER GCaMP 50mM 50-25 #3_1 12	31	2582.05	407.042	1.00995
120111 ASER GCaMP 50mM 50-25 #3_1 12	32	2579.89	401.886	0.997156
120111 ASER GCaMP 50mM 50-25 #3_1 12	33	2575.22	397.913	0.987296
120111 ASER GCaMP 50mM 50-25 #3_1 12	34	2584.25	400.3	0.993219
120111 ASER GCaMP 50mM 50-25 #3_1 12	35	2589.63	408.151	1.0127
120111 ASER GCaMP 50mM 50-25 #3_1 12	36	2604.45	432.742	1.07372
120111 ASER GCaMP 50mM 50-25 #3_1 12	37	2606.18	423.955	1.05191
120111 ASER GCaMP 50mM 50-25 #3_1 12	38	2607.67	419.558	1.041
120111 ASER GCaMP 50mM 50-25 #3_1 12	39	2632.24	444.263	1.1023
120111 ASER GCaMP 50mM 50-25 #3_1 12	40	2620.78	429.331	1.06525
120111 ASER GCaMP 50mM 50-25 #3_1 12	41	2624.52	444.23	1.10222
120111 ASER GCaMP 50mM 50-25 #3_1 12	42	2612.82	434.083	1.07704
120111 ASER GCaMP 50mM 50-25 #3_1 12	43	2599.14	404.44	1.00349
120111 ASER GCaMP 50mM 50-25 #3_1 12	44	2626.59	445.897	1.10635
120111 ASER GCaMP 50mM 50-25 #3_1 12	45	2649.88	469.55	1.16504
120111 ASER GCaMP 50mM 50-25 #3_1 12	46	2627.84	443.948	1.10152
120111 ASER GCaMP 50mM 50-25 #3_1 12	47	2610.01	437.903	1.08652
120111 ASER GCaMP 50mM 50-25 #3_1 12	48	2596.96	416.984	1.03462
120111 ASER GCaMP 50mM 50-25 #3_1 12	49	2585.57	430.211	1.06743
120111 ASER GCaMP 50mM 50-25 #3_1 12	50	2593.55	402.463	0.998585
120111 ASER GCaMP 50mM 50-25 #3_1 12	51	2595.11	416.913	1.03444
120111 ASER GCaMP 50mM 50-25 #3_1 12	52	2606.3	404.02	1.00245
120111 ASER GCaMP 50mM 50-25 #3_1 12	53	2606.1	416.17	1.0326
120111 ASER GCaMP 50mM 50-25 #3_1 12	54	2596.17	415.866	1.03184
120111 ASER GCaMP 50mM 50-25 #3_1 12	55	2596.8	411.521	1.02106
120111 ASER GCaMP 50mM 50-25 #3_1 12	56	2605.33	412.249	1.02287
120111 ASER GCaMP 50mM 50-25 #3_1 12	57	2600.19	409.416	1.01584
120111 ASER GCaMP 50mM 50-25 #3_1 12	58	2603.75	405.139	1.00523
120111 ASER GCaMP 50mM 50-25 #3_1 12	59	2587.45	410.555	1.01866
120111 ASER GCaMP 50mM 50-25 #3_1 12	60	2586	406.035	1.00745
120111 ASER GCaMP 50mM 50-25 #3_1 12	61	2583.59	388.777	0.964628
120111 ASER GCaMP 50mM 50-25 #3_1 12	62	2585.98	401.336	0.995791
120111 ASER GCaMP 50mM 50-25 #3_1 12	63	2577.25	389.244	0.965789
120111 ASER GCaMP 50mM 50-25 #3_1 12	64	2581.5	394.983	0.980028
120111 ASER GCaMP 50mM 50-25 #3_1 12	65	2589.59	404.761	1.00429
120111 ASER GCaMP 50mM 50-25 #3_1 12	66	2587.04	408.146	1.01269
120111 ASER GCaMP 50mM 50-25 #3_1 12	67	2593.17	397.02	0.985082
120111 ASER GCaMP 50mM 50-25 #3_1 12	68	2592.07	397.927	0.987332
120111 ASER GCaMP 50mM 50-25 #3_1 12	69	2593.25	405.918	1.00716
120111 ASER GCaMP 50mM 50-25 #3_1 12	70	2600.85	409.255	1.01544
120111 ASER GCaMP 50mM 50-25 #3_1 12	71	2636.92	439.092	1.08947
120111 ASER GCaMP 50mM 50-25 #3_1 12	72	2644.26	449.603	1.11555
120111 ASER GCaMP 50mM 50-25 #3_1 12	73	2619.97	427.92	1.06175
120111 ASER GCaMP 50mM 50-25 #3_1 12	74	2617.09	422.351	1.04793
120111 ASER GCaMP 50mM 50-25 #3_1 12	75	2623.64	414.199	1.0277
120111 ASER GCaMP 50mM 50-25 #3_1 12	76	2647.31	444.999	1.10413
120111 ASER GCaMP 50mM 50-25 #3_1 12	77	2676.8	471.18	1.16909
120111 ASER GCaMP 50mM 50-25 #3_1 12	78	2660.95	459.873	1.14103
120111 ASER GCaMP 50mM 50-25 #3_1 12	79	2679.71	466.632	1.1578
120111 ASER GCaMP 50mM 50-25 #3_1 12	80	2657.12	436.092	1.08203
120111 ASER GCaMP 50mM 50-25 #3_1 12	81	2658.88	443.633	1.10074
120111 ASER GCaMP 50mM 50-25 #3_1 12	82	2645.68	428.643	1.06354
120111 ASER GCaMP 50mM 50-25 #3_1 12	83	2626.68	399.093	0.990225
120111 ASER GCaMP 50mM 50-25 #3_1 12	84	2627.87	419.96	1.042
120111 ASER GCaMP 50mM 50-25 #3_1 12	85	2612.24	389.187	0.965646
120111 ASER GCaMP 50mM 50-25 #3_1 12	86	2629.46	404.278	1.00309
120111 ASER GCaMP 50mM 50-25 #3_1 12	87	2621.24	394.356	0.978471
120111 ASER GCaMP 50mM 50-25 #3_1 12	88	2619.99	384.902	0.955014
120111 ASER GCaMP 50mM 50-25 #3_1 12	89	2616.89	392.52	0.973915
120111 ASER GCaMP 50mM 50-25 #3_1 12	90	2616.95	396.862	0.984691
120111 ASER GCaMP 50mM 50-25 #3_1 12	91	2587.29	390.616	0.969191
120111 ASER GCaMP 50mM 50-25 #3_1 12	92	2605.98	388.653	0.964321
120111 ASER GCaMP 50mM 50-25 #3_1 12	93	2608	380.033	0.942933
120111 ASER GCaMP 50mM 50-25 #3_1 12	94	2596.39	386.952	0.960101
120111 ASER GCaMP 50mM 50-25 #3_1 12	95	2615.49	389.45	0.966299
120111 ASER GCaMP 50mM 50-25 #3_1 12	96	2606.96	378.245	0.938497
120111 ASER GCaMP 50mM 50-25 #3_1 12	97	2608.12	381.063	0.945489
120111 ASER GCaMP 50mM 50-25 #3_1 12	98	2607.42	384.522	0.954071
120111 ASER GCaMP 50mM 50-25 #3_1 12	99	2621.46	396.246	0.983161
120111 ASER GCaMP 50mM 50-25 #3_1 12	100	2606.68	370.769	0.919948
120111 ASER GCaMP 50mM 50-25 #3_1 12	101	2629.82	401.995	0.997426
120111 ASER GCaMP 50mM 50-25 #3_1 12	102	3071.1	854.023	2.11899
120111 ASER GCaMP 50mM 50-25 #3_1 12	103	3298.32	1067.13	2.64776
120111 ASER GCaMP 50mM 50-25 #3_1 12	104	3298.75	1069.56	2.65379
120111 ASER GCaMP 50mM 50-25 #3_1 12	105	3306.44	1085.1	2.69233
120111 ASER GCaMP 50mM 50-25 #3_1 12	106	3322.63	1099.06	2.72698
120111 ASER GCaMP 50mM 50-25 #3_1 12	107	3310.48	1076.13	2.67008
120111 ASER GCaMP 50mM 50-25 #3_1 12	108	3298.54	1071.32	2.65814
120111 ASER GCaMP 50mM 50-25 #3_1 12	109	3276.09	1045.03	2.59291
120111 ASER GCaMP 50mM 50-25 #3_1 12	110	3280.53	1037.43	2.57405
120111 ASER GCaMP 50mM 50-25 #3_1 12	111	3274.46	1045.02	2.5929
120111 ASER GCaMP 50mM 50-25 #3_1 12	112	3267.31	1020.68	2.5325
120111 ASER GCaMP 50mM 50-25 #3_1 12	113	3271.27	1044.4	2.59136
120111 ASER GCaMP 50mM 50-25 #3_1 12	114	3254.3	1012.84	2.51304
120111 ASER GCaMP 50mM 50-25 #3_1 12	115	3238.2	1016.74	2.52273
120111 ASER GCaMP 50mM 50-25 #3_1 12	116	3242.63	1027.97	2.55058
120111 ASER GCaMP 50mM 50-25 #3_1 12	117	3227.45	1001.06	2.48383
120111 ASER GCaMP 50mM 50-25 #3_1 12	118	3247.33	1007.07	2.49873
120111 ASER GCaMP 50mM 50-25 #3_1 12	119	3237.97	1007.97	2.50098
120111 ASER GCaMP 50mM 50-25 #3_1 12	120	3216.01	994.334	2.46713
120111 ASER GCaMP 50mM 50-25 #3_1 12	121	3213.79	989.513	2.45517
120111 ASER GCaMP 50mM 50-25 #3_1 12	122	3202.91	985.847	2.44607
120111 ASER GCaMP 50mM 50-25 #3_1 12	123	3170.26	952.192	2.36257
120111 ASER GCaMP 50mM 50-25 #3_1 12	124	3176.53	950.579	2.35857
120111 ASER GCaMP 50mM 50-25 #3_1 12	125	3179.33	962.503	2.38815
120111 ASER GCaMP 50mM 50-25 #3_1 12	126	3167.39	955.966	2.37193
120111 ASER GCaMP 50mM 50-25 #3_1 12	127	3171.73	956.336	2.37285
120111 ASER GCaMP 50mM 50-25 #3_1 12	128	3155.9	943.442	2.34086
120111 ASER GCaMP 50mM 50-25 #3_1 12	129	3143.25	936.834	2.32446
120111 ASER GCaMP 50mM 50-25 #3_1 12	130	3161.92	955.546	2.37089
120111 ASER GCaMP 50mM 50-25 #3_1 12	131	3158.91	969.195	2.40476
120111 ASER GCaMP 50mM 50-25 #3_1 12	132	3147.54	941.754	2.33667
120111 ASER GCaMP 50mM 50-25 #3_1 12	133	3140.09	934.16	2.31783
120111 ASER GCaMP 50mM 50-25 #3_1 12	134	3119.36	923.873	2.2923
120111 ASER GCaMP 50mM 50-25 #3_1 12	135	3134.27	930.213	2.30803
120111 ASER GCaMP 50mM 50-25 #3_1 12	136	3135.86	931.365	2.31089
120111 ASER GCaMP 50mM 50-25 #3_1 12	137	3121.93	890.313	2.20904
120111 ASER GCaMP 50mM 50-25 #3_1 12	138	3132.17	909.347	2.25626
120111 ASER GCaMP 50mM 50-25 #3_1 12	139	3152.47	909.383	2.25635
120111 ASER GCaMP 50mM 50-25 #3_1 12	140	3122.95	884.726	2.19517
120111 ASER GCaMP 50mM 50-25 #3_1 12	141	3109.97	870.485	2.15984
120111 ASER GCaMP 50mM 50-25 #3_1 12	142	3114.28	878.779	2.18041
120111 ASER GCaMP 50mM 50-25 #3_1 12	143	3121.18	881.427	2.18699
120111 ASER GCaMP 50mM 50-25 #3_1 12	144	3133.01	897.638	2.22721
120111 ASER GCaMP 50mM 50-25 #3_1 12	145	3093.04	865.114	2.14651
120111 ASER GCaMP 50mM 50-25 #3_1 12	146	3111.07	875.201	2.17154
120111 ASER GCaMP 50mM 50-25 #3_1 12	147	3099.67	872.17	2.16402
120111 ASER GCaMP 50mM 50-25 #3_1 12	148	3085.51	856.199	2.12439
120111 ASER GCaMP 50mM 50-25 #3_1 12	149	3108.3	881.518	2.18721
120111 ASER GCaMP 50mM 50-25 #3_1 12	150	3110.96	888.802	2.20529
120111 ASER GCaMP 50mM 50-25 #3_1 12	151	3100.63	893.639	2.21729
120111 ASER GCaMP 50mM 50-25 #3_1 12	152	3072.86	845.721	2.09839
120111 ASER GCaMP 50mM 50-25 #3_1 12	153	3100.39	885.117	2.19614
120111 ASER GCaMP 50mM 50-25 #3_1 12	154	3092.88	884.632	2.19494
120111 ASER GCaMP 50mM 50-25 #3_1 12	155	3084.19	874.661	2.1702
120111 ASER GCaMP 50mM 50-25 #3_1 12	156	3074.02	867.417	2.15222
120111 ASER GCaMP 50mM 50-25 #3_1 12	157	3088.69	882.756	2.19028
120111 ASER GCaMP 50mM 50-25 #3_1 12	158	3097.99	881.964	2.18832
120111 ASER GCaMP 50mM 50-25 #3_1 12	159	3060.54	853.925	2.11875
120111 ASER GCaMP 50mM 50-25 #3_1 12	160	3069.62	862.001	2.13879
120111 ASER GCaMP 50mM 50-25 #3_1 12	161	3065.58	863.804	2.14326
120111 ASER GCaMP 50mM 50-25 #3_1 12	162	3044.78	840.808	2.0862
120111 ASER GCaMP 50mM 50-25 #3_1 12	163	3059.04	854.476	2.12012
120111 ASER GCaMP 50mM 50-25 #3_1 12	164	3036.6	840.485	2.0854
120111 ASER GCaMP 50mM 50-25 #3_1 12	165	3036.99	842.385	2.09012
120111 ASER GCaMP 50mM 50-25 #3_1 12	166	3043.85	844.064	2.09428
120111 ASER GCaMP 50mM 50-25 #3_1 12	167	3022.22	819.267	2.03276
120111 ASER GCaMP 50mM 50-25 #3_1 12	168	3028.06	834.526	2.07062
120111 ASER GCaMP 50mM 50-25 #3_1 12	169	3049.77	851.369	2.11241
120111 ASER GCaMP 50mM 50-25 #3_1 12	170	3016.99	803.116	1.99268
120111 ASER GCaMP 50mM 50-25 #3_1 12	171	3001.39	798.565	1.98139
120111 ASER GCaMP 50mM 50-25 #3_1 12	172	3003.1	805.962	1.99974
120111 ASER GCaMP 50mM 50-25 #3_1 12	173	2973.07	766.59	1.90205
120111 ASER GCaMP 50mM 50-25 #3_1 12	174	2979.8	781.447	1.93892
120111 ASER GCaMP 50mM 50-25 #3_1 12	175	2954.82	746.462	1.85211
120111 ASER GCaMP 50mM 50-25 #3_1 12	176	2978.87	763.825	1.89519
120111 ASER GCaMP 50mM 50-25 #3_1 12	177	2985.63	780.987	1.93778
120111 ASER GCaMP 50mM 50-25 #3_1 12	178	2978.02	784.751	1.94711
120111 ASER GCaMP 50mM 50-25 #3_1 12	179	2961.11	760.467	1.88686
120111 ASER GCaMP 50mM 50-25 #3_1 12	180	2993.22	788.436	1.95626
120111 ASER GCaMP 50mM 50-25 #3_1 12	181	2981.12	767.434	1.90415
120111 ASER GCaMP 50mM 50-25 #3_1 12	182	2983.26	778.55	1.93173
120111 ASER GCaMP 50mM 50-25 #3_1 12	183	2990.78	787.599	1.95418
120111 ASER GCaMP 50mM 50-25 #3_1 12	184	2964.78	765.854	1.90023
120111 ASER GCaMP 50mM 50-25 #3_1 12	185	2960.63	755.413	1.87432
120111 ASER GCaMP 50mM 50-25 #3_1 12	186	2932.42	720.958	1.78883
120111 ASER GCaMP 50mM 50-25 #3_1 12	187	2918.35	704.17	1.74718
120111 ASER GCaMP 50mM 50-25 #3_1 12	188	2927.39	722.62	1.79296
120111 ASER GCaMP 50mM 50-25 #3_1 12	189	2922.23	722.291	1.79214
120111 ASER GCaMP 50mM 50-25 #3_1 12	190	2948.19	747.967	1.85585
120111 ASER GCaMP 50mM 50-25 #3_1 12	191	2954.06	751.345	1.86423
120111 ASER GCaMP 50mM 50-25 #3_1 12	192	2936.56	732.052	1.81636
120111 ASER GCaMP 50mM 50-25 #3_1 12	193	2922.23	714.068	1.77174
120111 ASER GCaMP 50mM 50-25 #3_1 12	194	2915.14	712.375	1.76754
120111 ASER GCaMP 50mM 50-25 #3_1 12	195	2921.27	717.748	1.78087
120111 ASER GCaMP 50mM 50-25 #3_1 12	196	2950.47	753.185	1.86879
120111 ASER GCaMP 50mM 50-25 #3_1 12	197	2923.01	729.094	1.80902
120111 ASER GCaMP 50mM 50-25 #3_1 12	198	2932.66	726.218	1.80188
120111 ASER GCaMP 50mM 50-25 #3_1 12	199	2901.16	700.663	1.73848
120111 ASER GCaMP 50mM 50-25 #3_1 12	200	2911.03	703.312	1.74505
120111 ASER GCaMP 50mM 50-25 #3_1 12	201	2922.13	697.251	1.73001
120111 ASER GCaMP 50mM 50-25 #3_1 12	202	2776.88	562.734	1.39625
120111 ASER GCaMP 50mM 50-25 #3_1 12	203	2642.68	438.434	1.08784
120111 ASER GCaMP 50mM 50-25 #3_1 12	204	2573.06	359.523	0.892044
120111 ASER GCaMP 50mM 50-25 #3_1 12	205	2528.77	317.584	0.787985
120111 ASER GCaMP 50mM 50-25 #3_1 12	206	2515.27	308.316	0.76499
120111 ASER GCaMP 50mM 50-25 #3_1 12	207	2510.09	310.247	0.769782
120111 ASER GCaMP 50mM 50-25 #3_1 12	208	2498.98	285.37	0.708057
120111 ASER GCaMP 50mM 50-25 #3_1 12	209	2500.08	286.053	0.70975
120111 ASER GCaMP 50mM 50-25 #3_1 12	210	2509.6	300.888	0.746559
120111 ASER GCaMP 50mM 50-25 #3_1 12	211	2519.76	318.398	0.790006
120111 ASER GCaMP 50mM 50-25 #3_1 12	212	2518.7	316.903	0.786295
120111 ASER GCaMP 50mM 50-25 #3_1 12	213	2517.23	300.02	0.744406
120111 ASER GCaMP 50mM 50-25 #3_1 12	214	2520.14	313.077	0.776804
120111 ASER GCaMP 50mM 50-25 #3_1 12	215	2523.62	316.581	0.785498
120111 ASER GCaMP 50mM 50-25 #3_1 12	216	2521.9	319.326	0.792307
120111 ASER GCaMP 50mM 50-25 #3_1 12	217	2530.16	331.798	0.823254
120111 ASER GCaMP 50mM 50-25 #3_1 12	218	2528.15	328.657	0.815459
120111 ASER GCaMP 50mM 50-25 #3_1 12	219	2539.63	336.668	0.835336
120111 ASER GCaMP 50mM 50-25 #3_1 12	220	2540.78	324.714	0.805676
120111 ASER GCaMP 50mM 50-25 #3_1 12	221	2549.87	348.986	0.865899
120111 ASER GCaMP 50mM 50-25 #3_1 12	222	2543.84	346.605	0.859992
120111 ASER GCaMP 50mM 50-25 #3_1 12	223	2547.43	339.693	0.842841
120111 ASER GCaMP 50mM 50-25 #3_1 12	224	2552.94	340.57	0.845017
120111 ASER GCaMP 50mM 50-25 #3_1 12	225	2552.64	337.875	0.838331
120111 ASER GCaMP 50mM 50-25 #3_1 12	226	2553.3	340.325	0.844411
120111 ASER GCaMP 50mM 50-25 #3_1 12	227	2561.55	346.472	0.859663
120111 ASER GCaMP 50mM 50-25 #3_1 12	228	2565.07	344.773	0.855446
120111 ASER GCaMP 50mM 50-25 #3_1 12	229	2577.07	352.266	0.874038
120111 ASER GCaMP 50mM 50-25 #3_1 12	230	2564.96	352.156	0.873765
120111 ASER GCaMP 50mM 50-25 #3_1 12	231	2565.09	350.958	0.870794
120111 ASER GCaMP 50mM 50-25 #3_1 12	232	2573.55	369.382	0.916507
120111 ASER GCaMP 50mM 50-25 #3_1 12	233	2569.89	352.284	0.874084
120111 ASER GCaMP 50mM 50-25 #3_1 12	234	2569.62	362.351	0.899061
120111 ASER GCaMP 50mM 50-25 #3_1 12	235	2575.46	351.179	0.871341
120111 ASER GCaMP 50mM 50-25 #3_1 12	236	2579.62	359.114	0.891029
120111 ASER GCaMP 50mM 50-25 #3_1 12	237	2585.84	368.843	0.91517
120111 ASER GCaMP 50mM 50-25 #3_1 12	238	2577.97	351.518	0.872182
120111 ASER GCaMP 50mM 50-25 #3_1 12	239	2584.27	349.858	0.868064
120111 ASER GCaMP 50mM 50-25 #3_1 12	240	2594.03	371.812	0.922537
120111 ASER GCaMP 50mM 50-25 #3_1 12	241	2594.81	376.165	0.933335
Image Plane	Region Label	Area	Distance	Angle	Average Intensity
1	5	920	126	0	2212.5
2	5	920	126	0	2205.88
3	5	920	126	0	2190.01
4	5	920	126	0	2207.1
5	5	920	126	0	2204.48
6	5	920	126	0	2182.29
7	5	920	126	0	2204.46
8	5	920	126	0	2196.78
9	5	920	126	0	2200.85
10	5	920	126	0	2180.09
11	5	920	126	0	2190.59
12	5	920	126	0	2178.24
13	5	920	126	0	2186.76
14	5	920	126	0	2183.71
15	5	920	126	0	2179.68
16	5	920	126	0	2173.26
17	5	920	126	0	2180.28
18	5	920	126	0	2185.2
19	5	920	126	0	2175.94
20	5	920	126	0	2170.37
21	5	920	126	0	2172.38
22	5	920	126	0	2169
23	5	920	126	0	2176.65
24	5	920	126	0	2179.83
25	5	920	126	0	2168.85
26	5	920	126	0	2170.26
27	5	920	126	0	2180.73
28	5	920	126	0	2173.47
29	5	920	126	0	2175.42
30	5	920	126	0	2166.49
31	5	920	126	0	2175
32	5	920	126	0	2178.01
33	5	920	126	0	2177.31
34	5	920	126	0	2183.95
35	5	920	126	0	2181.48
36	5	920	126	0	2171.71
37	5	920	126	0	2182.23
38	5	920	126	0	2188.11
39	5	920	126	0	2187.97
40	5	920	126	0	2191.45
41	5	920	126	0	2180.29
42	5	920	126	0	2178.73
43	5	920	126	0	2194.7
44	5	920	126	0	2180.7
45	5	920	126	0	2180.33
46	5	920	126	0	2183.89
47	5	920	126	0	2172.11
48	5	920	126	0	2179.97
49	5	920	126	0	2155.36
50	5	920	126	0	2191.08
51	5	920	126	0	2178.19
52	5	920	126	0	2202.28
53	5	920	126	0	2189.93
54	5	920	126	0	2180.31
55	5	920	126	0	2185.28
56	5	920	126	0	2193.08
57	5	920	126	0	2190.77
58	5	920	126	0	2198.61
59	5	920	126	0	2176.89
60	5	920	126	0	2179.97
61	5	920	126	0	2194.81
62	5	920	126	0	2184.65
63	5	920	126	0	2188
64	5	920	126	0	2186.51
65	5	920	126	0	2184.83
66	5	920	126	0	2178.9
67	5	920	126	0	2196.15
68	5	920	126	0	2194.15
69	5	920	126	0	2187.33
70	5	920	126	0	2191.6
71	5	920	126	0	2197.83
72	5	920	126	0	2194.66
73	5	920	126	0	2192.05
74	5	920	126	0	2194.73
75	5	920	126	0	2209.45
76	5	920	126	0	2202.31
77	5	920	126	0	2205.62
78	5	920	126	0	2201.08
79	5	920	126	0	2213.08
80	5	920	126	0	2221.03
81	5	920	126	0	2215.25
82	5	920	126	0	2217.04
83	5	920	126	0	2227.59
84	5	920	126	0	2207.91
85	5	920	126	0	2223.05
86	5	920	126	0	2225.18
87	5	920	126	0	2226.88
88	5	920	126	0	2235.09
89	5	920	126	0	2224.37
90	5	920	126	0	2220.09
91	5	920	126	0	2196.67
92	5	920	126	0	2217.33
93	5	920	126	0	2227.96
94	5	920	126	0	2209.44
95	5	920	126	0	2226.04
96	5	920	126	0	2228.72
97	5	920	126	0	2227.05
98	5	920	126	0	2222.9
99	5	920	126	0	2225.21
100	5	920	126	0	2235.92
101	5	920	126	0	2227.82
102	5	920	126	0	2217.08
103	5	920	126	0	2231.19
104	5	920	126	0	2229.19
105	5	920	126	0	2221.34
106	5	920	126	0	2223.57
107	5	920	126	0	2234.35
108	5	920	126	0	2227.22
109	5	920	126	0	2231.07
110	5	920	126	0	2243.1
111	5	920	126	0	2229.44
112	5	920	126	0	2246.63
113	5	920	126	0	2226.86
114	5	920	126	0	2241.47
115	5	920	126	0	2221.46
116	5	920	126	0	2214.66
117	5	920	126	0	2226.39
118	5	920	126	0	2240.26
119	5	920	126	0	2229.99
120	5	920	126	0	2221.67
121	5	920	126	0	2224.28
122	5	920	126	0	2217.06
123	5	920	126	0	2218.06
124	5	920	126	0	2225.95
125	5	920	126	0	2216.82
126	5	920	126	0	2211.43
127	5	920	126	0	2215.4
128	5	920	126	0	2212.46
129	5	920	126	0	2206.41
130	5	920	126	0	2206.37
131	5	920	126	0	2189.72
132	5	920	126	0	2205.78
133	5	920	126	0	2205.93
134	5	920	126	0	2195.49
135	5	920	126	0	2204.05
136	5	920	126	0	2204.49
137	5	920	126	0	2231.61
138	5	920	126	0	2222.82
139	5	920	126	0	2243.08
140	5	920	126	0	2238.22
141	5	920	126	0	2239.48
142	5	920	126	0	2235.5
143	5	920	126	0	2239.75
144	5	920	126	0	2235.38
145	5	920	126	0	2227.92
146	5	920	126	0	2235.87
147	5	920	126	0	2227.5
148	5	920	126	0	2229.31
149	5	920	126	0	2226.78
150	5	920	126	0	2222.16
151	5	920	126	0	2206.99
152	5	920	126	0	2227.14
153	5	920	126	0	2215.28
154	5	920	126	0	2208.24
155	5	920	126	0	2209.53
156	5	920	126	0	2206.6
157	5	920	126	0	2205.93
158	5	920	126	0	2216.03
159	5	920	126	0	2206.62
160	5	920	126	0	2207.62
161	5	920	126	0	2201.77
162	5	920	126	0	2203.97
163	5	920	126	0	2204.56
164	5	920	126	0	2196.12
165	5	920	126	0	2194.61
166	5	920	126	0	2199.79
167	5	920	126	0	2202.95
168	5	920	126	0	2193.54
169	5	920	126	0	2198.4
170	5	920	126	0	2213.88
171	5	920	126	0	2202.82
172	5	920	126	0	2197.13
173	5	920	126	0	2206.48
174	5	920	126	0	2198.35
175	5	920	126	0	2208.36
176	5	920	126	0	2215.05
177	5	920	126	0	2204.64
178	5	920	126	0	2193.27
179	5	920	126	0	2200.64
180	5	920	126	0	2204.78
181	5	920	126	0	2213.69
182	5	920	126	0	2204.71
183	5	920	126	0	2203.18
184	5	920	126	0	2198.92
185	5	920	126	0	2205.21
186	5	920	126	0	2211.46
187	5	920	126	0	2214.18
188	5	920	126	0	2204.77
189	5	920	126	0	2199.93
190	5	920	126	0	2200.22
191	5	920	126	0	2202.71
192	5	920	126	0	2204.5
193	5	920	126	0	2208.16
194	5	920	126	0	2202.77
195	5	920	126	0	2203.52
196	5	920	126	0	2197.28
197	5	920	126	0	2193.92
198	5	920	126	0	2206.45
199	5	920	126	0	2200.5
200	5	920	126	0	2207.72
201	5	920	126	0	2224.88
202	5	920	126	0	2214.15
203	5	920	126	0	2204.24
204	5	920	126	0	2213.53
205	5	920	126	0	2211.19
206	5	920	126	0	2206.95
207	5	920	126	0	2199.84
208	5	920	126	0	2213.61
209	5	920	126	0	2214.02
210	5	920	126	0	2208.71
211	5	920	126	0	2201.36
212	5	920	126	0	2201.79
213	5	920	126	0	2217.21
214	5	920	126	0	2207.06
215	5	920	126	0	2207.04
216	5	920	126	0	2202.57
217	5	920	126	0	2198.36
218	5	920	126	0	2199.5
219	5	920	126	0	2202.96
220	5	920	126	0	2216.06
221	5	920	126	0	2200.89
222	5	920	126	0	2197.23
223	5	920	126	0	2207.73
224	5	920	126	0	2212.37
225	5	920	126	0	2214.76
226	5	920	126	0	2212.97
227	5	920	126	0	2215.08
228	5	920	126	0	2220.3
229	5	920	126	0	2224.81
230	5	920	126	0	2212.81
231	5	920	126	0	2214.13
232	5	920	126	0	2204.17
233	5	920	126	0	2217.6
234	5	920	126	0	2207.27
235	5	920	126	0	2224.28
236	5	920	126	0	2220.51
237	5	920	126	0	2216.99
238	5	920	126	0	2226.46
239	5	920	126	0	2234.41
240	5	920	126	0	2222.22
241	5	920	126	0	2218.64
