# Supplementary material for: Molecular encoding and synaptic decoding of context during salt chemotaxis in C. elegans
Source: Nat Commun. 2022 May 27;13:2928. doi: 10.1038/s41467-022-30279-7 (PMC9142520; doi:10.1038/s41467-022-30279-7)
Supplement: Supplementary file 7 — Source Data [file 41467_2022_30279_MOESM7_ESM.zip › Source Data/Imaging/Fig.1/GCaMP2_pkc-1(gf)/120111 ASER GCaMP 50mM 50-25 #4_1 12.xlsx]

## Sheet: Sheet1
Image Name	Image Plane	Avgerage Intensity
120111 ASER GCaMP 50mM 50-25 #4_1 12	1	3076.07	877.104	1.03525
120111 ASER GCaMP 50mM 50-25 #4_1 12	2	3043.04	858.827	1.01367
120111 ASER GCaMP 50mM 50-25 #4_1 12	3	3022.86	841.396	0.9931
120111 ASER GCaMP 50mM 50-25 #4_1 12	4	2993.16	803.321	0.948161
120111 ASER GCaMP 50mM 50-25 #4_1 12	5	2973.1	782.71	0.923833
120111 ASER GCaMP 50mM 50-25 #4_1 12	6	2974.14	773.168	0.912571
120111 ASER GCaMP 50mM 50-25 #4_1 12	7	2943.86	758.491	0.895247
120111 ASER GCaMP 50mM 50-25 #4_1 12	8	2938.98	745.661	0.880105
120111 ASER GCaMP 50mM 50-25 #4_1 12	9	2940.46	746.699	0.881329	847.242
120111 ASER GCaMP 50mM 50-25 #4_1 12	10	2952.53	762.89	0.90044
120111 ASER GCaMP 50mM 50-25 #4_1 12	11	2947.1	761.637	0.898961
120111 ASER GCaMP 50mM 50-25 #4_1 12	12	2955	766.841	0.905104
120111 ASER GCaMP 50mM 50-25 #4_1 12	13	2969.74	774.684	0.91436
120111 ASER GCaMP 50mM 50-25 #4_1 12	14	2980.74	787.401	0.92937
120111 ASER GCaMP 50mM 50-25 #4_1 12	15	3000.18	809.754	0.955753
120111 ASER GCaMP 50mM 50-25 #4_1 12	16	3033.73	850.463	1.0038
120111 ASER GCaMP 50mM 50-25 #4_1 12	17	3046.49	856.668	1.01113
120111 ASER GCaMP 50mM 50-25 #4_1 12	18	3081.31	895.538	1.057
120111 ASER GCaMP 50mM 50-25 #4_1 12	19	3125.11	941.298	1.11101
120111 ASER GCaMP 50mM 50-25 #4_1 12	20	3123.8	933.085	1.10132
120111 ASER GCaMP 50mM 50-25 #4_1 12	21	3099.69	913.294	1.07796
120111 ASER GCaMP 50mM 50-25 #4_1 12	22	3094.3	906.913	1.07043
120111 ASER GCaMP 50mM 50-25 #4_1 12	23	3044.11	862.054	1.01748
120111 ASER GCaMP 50mM 50-25 #4_1 12	24	3024.3	846.319	0.998911
120111 ASER GCaMP 50mM 50-25 #4_1 12	25	3031.68	850.377	1.0037
120111 ASER GCaMP 50mM 50-25 #4_1 12	26	3054.63	874.942	1.03269
120111 ASER GCaMP 50mM 50-25 #4_1 12	27	3086.02	901.201	1.06369
120111 ASER GCaMP 50mM 50-25 #4_1 12	28	3091.42	902.772	1.06554
120111 ASER GCaMP 50mM 50-25 #4_1 12	29	3103.4	919.553	1.08535
120111 ASER GCaMP 50mM 50-25 #4_1 12	30	3141.37	960.582	1.13378
120111 ASER GCaMP 50mM 50-25 #4_1 12	31	3159.53	983.878	1.16127
120111 ASER GCaMP 50mM 50-25 #4_1 12	32	3303.55	1115.68	1.31684
120111 ASER GCaMP 50mM 50-25 #4_1 12	33	3361.27	1191.28	1.40607
120111 ASER GCaMP 50mM 50-25 #4_1 12	34	3416.82	1228.9	1.45047
120111 ASER GCaMP 50mM 50-25 #4_1 12	35	3367.27	1182.23	1.39539
120111 ASER GCaMP 50mM 50-25 #4_1 12	36	3338.12	1149.38	1.35662
120111 ASER GCaMP 50mM 50-25 #4_1 12	37	3285.06	1102.89	1.30174
120111 ASER GCaMP 50mM 50-25 #4_1 12	38	3232.59	1034.53	1.22105
120111 ASER GCaMP 50mM 50-25 #4_1 12	39	3272.13	1092.41	1.28937
120111 ASER GCaMP 50mM 50-25 #4_1 12	40	3362.34	1172.82	1.38428
120111 ASER GCaMP 50mM 50-25 #4_1 12	41	3428.21	1245.02	1.4695
120111 ASER GCaMP 50mM 50-25 #4_1 12	42	3374.31	1173.58	1.38517
120111 ASER GCaMP 50mM 50-25 #4_1 12	43	3261.2	1076.97	1.27115
120111 ASER GCaMP 50mM 50-25 #4_1 12	44	3173.18	985.101	1.16272
120111 ASER GCaMP 50mM 50-25 #4_1 12	45	3103.19	911.995	1.07643
120111 ASER GCaMP 50mM 50-25 #4_1 12	46	3049.43	867.045	1.02337
120111 ASER GCaMP 50mM 50-25 #4_1 12	47	3014.41	826.943	0.976042
120111 ASER GCaMP 50mM 50-25 #4_1 12	48	2970.68	784.935	0.92646
120111 ASER GCaMP 50mM 50-25 #4_1 12	49	2963.97	771.835	0.910998
120111 ASER GCaMP 50mM 50-25 #4_1 12	50	2982.62	782.262	0.923304
120111 ASER GCaMP 50mM 50-25 #4_1 12	51	2995.98	801.58	0.946106
120111 ASER GCaMP 50mM 50-25 #4_1 12	52	3032.04	851.907	1.00551
120111 ASER GCaMP 50mM 50-25 #4_1 12	53	3032.06	839.789	0.991204
120111 ASER GCaMP 50mM 50-25 #4_1 12	54	3033.36	852.679	1.00642
120111 ASER GCaMP 50mM 50-25 #4_1 12	55	3058.54	872.72	1.03007
120111 ASER GCaMP 50mM 50-25 #4_1 12	56	3082.19	891.269	1.05197
120111 ASER GCaMP 50mM 50-25 #4_1 12	57	3107.05	922.208	1.08848
120111 ASER GCaMP 50mM 50-25 #4_1 12	58	3133.66	947.657	1.11852
120111 ASER GCaMP 50mM 50-25 #4_1 12	59	3112.04	928.461	1.09586
120111 ASER GCaMP 50mM 50-25 #4_1 12	60	3091.81	903.609	1.06653
120111 ASER GCaMP 50mM 50-25 #4_1 12	61	3092.39	903.177	1.06602
120111 ASER GCaMP 50mM 50-25 #4_1 12	62	3114.45	935.573	1.10426
120111 ASER GCaMP 50mM 50-25 #4_1 12	63	3094.88	917.277	1.08266
120111 ASER GCaMP 50mM 50-25 #4_1 12	64	3099.97	916.698	1.08198
120111 ASER GCaMP 50mM 50-25 #4_1 12	65	3081.91	890.331	1.05086
120111 ASER GCaMP 50mM 50-25 #4_1 12	66	3083.51	898.124	1.06006
120111 ASER GCaMP 50mM 50-25 #4_1 12	67	3067.78	877.933	1.03623
120111 ASER GCaMP 50mM 50-25 #4_1 12	68	3113.6	918.475	1.08408
120111 ASER GCaMP 50mM 50-25 #4_1 12	69	3126.97	936.922	1.10585
120111 ASER GCaMP 50mM 50-25 #4_1 12	70	3126.87	932.276	1.10037
120111 ASER GCaMP 50mM 50-25 #4_1 12	71	3102.26	918.993	1.08469
120111 ASER GCaMP 50mM 50-25 #4_1 12	72	3053.07	857.419	1.01201
120111 ASER GCaMP 50mM 50-25 #4_1 12	73	3030.41	841.992	0.993804
120111 ASER GCaMP 50mM 50-25 #4_1 12	74	3037.05	847.741	1.00059
120111 ASER GCaMP 50mM 50-25 #4_1 12	75	3013.92	823.011	0.971401
120111 ASER GCaMP 50mM 50-25 #4_1 12	76	3038.92	855.535	1.00979
120111 ASER GCaMP 50mM 50-25 #4_1 12	77	3023.22	844.225	0.996439
120111 ASER GCaMP 50mM 50-25 #4_1 12	78	3020.01	833.729	0.984052
120111 ASER GCaMP 50mM 50-25 #4_1 12	79	3034.89	845.942	0.998466
120111 ASER GCaMP 50mM 50-25 #4_1 12	80	3063.76	888.674	1.0489
120111 ASER GCaMP 50mM 50-25 #4_1 12	81	3094.85	916.65	1.08192
120111 ASER GCaMP 50mM 50-25 #4_1 12	82	3085.25	905.932	1.06927
120111 ASER GCaMP 50mM 50-25 #4_1 12	83	3066.93	880.388	1.03912
120111 ASER GCaMP 50mM 50-25 #4_1 12	84	3062.94	888.109	1.04824
120111 ASER GCaMP 50mM 50-25 #4_1 12	85	3047.22	870.919	1.02795
120111 ASER GCaMP 50mM 50-25 #4_1 12	86	3048.78	866.289	1.02248
120111 ASER GCaMP 50mM 50-25 #4_1 12	87	3057.58	865.403	1.02144
120111 ASER GCaMP 50mM 50-25 #4_1 12	88	3053.12	878.097	1.03642
120111 ASER GCaMP 50mM 50-25 #4_1 12	89	3053.27	884.189	1.04361
120111 ASER GCaMP 50mM 50-25 #4_1 12	90	3009.84	815.943	0.963059
120111 ASER GCaMP 50mM 50-25 #4_1 12	91	3012.69	835.335	0.985947
120111 ASER GCaMP 50mM 50-25 #4_1 12	92	3019.2	840.128	0.991604
120111 ASER GCaMP 50mM 50-25 #4_1 12	93	2999.14	815.673	0.96274
120111 ASER GCaMP 50mM 50-25 #4_1 12	94	3013.08	828.01	0.9773
120111 ASER GCaMP 50mM 50-25 #4_1 12	95	3024.93	834.413	0.984859
120111 ASER GCaMP 50mM 50-25 #4_1 12	96	3030.67	853.16	1.00699
120111 ASER GCaMP 50mM 50-25 #4_1 12	97	3045.24	857.638	1.01227
120111 ASER GCaMP 50mM 50-25 #4_1 12	98	3034.91	851.887	1.00548
120111 ASER GCaMP 50mM 50-25 #4_1 12	99	3038.18	864.646	1.02054
120111 ASER GCaMP 50mM 50-25 #4_1 12	100	3088.41	908.728	1.07257
120111 ASER GCaMP 50mM 50-25 #4_1 12	101	3278.96	1090.67	1.28731
120111 ASER GCaMP 50mM 50-25 #4_1 12	102	4300.38	2114.33	2.49555
120111 ASER GCaMP 50mM 50-25 #4_1 12	103	4322.73	2133.91	2.51866
120111 ASER GCaMP 50mM 50-25 #4_1 12	104	4269.51	2092.67	2.46998
120111 ASER GCaMP 50mM 50-25 #4_1 12	105	4254.46	2068.59	2.44156
120111 ASER GCaMP 50mM 50-25 #4_1 12	106	4237.43	2053.53	2.42379
120111 ASER GCaMP 50mM 50-25 #4_1 12	107	4205.11	2024.56	2.38959
120111 ASER GCaMP 50mM 50-25 #4_1 12	108	4207.13	2019.38	2.38347
120111 ASER GCaMP 50mM 50-25 #4_1 12	109	4183.31	2002.82	2.36393
120111 ASER GCaMP 50mM 50-25 #4_1 12	110	4152.39	1973.15	2.32891
120111 ASER GCaMP 50mM 50-25 #4_1 12	111	4175.18	2000.27	2.36092
120111 ASER GCaMP 50mM 50-25 #4_1 12	112	4124.51	1954.75	2.3072
120111 ASER GCaMP 50mM 50-25 #4_1 12	113	4101.54	1924.32	2.27128
120111 ASER GCaMP 50mM 50-25 #4_1 12	114	4065.29	1887.87	2.22825
120111 ASER GCaMP 50mM 50-25 #4_1 12	115	4040.2	1861.1	2.19665
120111 ASER GCaMP 50mM 50-25 #4_1 12	116	4072.01	1895.69	2.23749
120111 ASER GCaMP 50mM 50-25 #4_1 12	117	4093.65	1922.57	2.26921
120111 ASER GCaMP 50mM 50-25 #4_1 12	118	4034.71	1862.37	2.19815
120111 ASER GCaMP 50mM 50-25 #4_1 12	119	4009.01	1821.76	2.15023
120111 ASER GCaMP 50mM 50-25 #4_1 12	120	4016.53	1832.71	2.16315
120111 ASER GCaMP 50mM 50-25 #4_1 12	121	4012.15	1811.63	2.13827
120111 ASER GCaMP 50mM 50-25 #4_1 12	122	4026.25	1820.82	2.14912
120111 ASER GCaMP 50mM 50-25 #4_1 12	123	3961.57	1767.17	2.08579
120111 ASER GCaMP 50mM 50-25 #4_1 12	124	3916.13	1716.03	2.02544
120111 ASER GCaMP 50mM 50-25 #4_1 12	125	4013.28	1816.77	2.14434
120111 ASER GCaMP 50mM 50-25 #4_1 12	126	4007.36	1804.41	2.12975
120111 ASER GCaMP 50mM 50-25 #4_1 12	127	3949.01	1739.99	2.05371
120111 ASER GCaMP 50mM 50-25 #4_1 12	128	3926.83	1734.32	2.04702
120111 ASER GCaMP 50mM 50-25 #4_1 12	129	3944.67	1736.83	2.04998
120111 ASER GCaMP 50mM 50-25 #4_1 12	130	3868.14	1670.72	1.97195
120111 ASER GCaMP 50mM 50-25 #4_1 12	131	3892.97	1689.68	1.99433
120111 ASER GCaMP 50mM 50-25 #4_1 12	132	3897.38	1706.63	2.01434
120111 ASER GCaMP 50mM 50-25 #4_1 12	133	3909.9	1729.79	2.04167
120111 ASER GCaMP 50mM 50-25 #4_1 12	134	3907.45	1718.19	2.02799
120111 ASER GCaMP 50mM 50-25 #4_1 12	135	3843.53	1648.8	1.94608
120111 ASER GCaMP 50mM 50-25 #4_1 12	136	3818.77	1643.12	1.93938
120111 ASER GCaMP 50mM 50-25 #4_1 12	137	3829.17	1647.27	1.94427
120111 ASER GCaMP 50mM 50-25 #4_1 12	138	3845.98	1660.19	1.95953
120111 ASER GCaMP 50mM 50-25 #4_1 12	139	3820.76	1643.91	1.94031
120111 ASER GCaMP 50mM 50-25 #4_1 12	140	3897.62	1711.05	2.01955
120111 ASER GCaMP 50mM 50-25 #4_1 12	141	3862.09	1671.33	1.97267
120111 ASER GCaMP 50mM 50-25 #4_1 12	142	3841.97	1667.1	1.96769
120111 ASER GCaMP 50mM 50-25 #4_1 12	143	3775.95	1598.28	1.88645
120111 ASER GCaMP 50mM 50-25 #4_1 12	144	3705.14	1518.38	1.79215
120111 ASER GCaMP 50mM 50-25 #4_1 12	145	3723.79	1554.69	1.835
120111 ASER GCaMP 50mM 50-25 #4_1 12	146	3767.12	1585.56	1.87144
120111 ASER GCaMP 50mM 50-25 #4_1 12	147	3772.62	1591.44	1.87838
120111 ASER GCaMP 50mM 50-25 #4_1 12	148	3785.99	1608.95	1.89904
120111 ASER GCaMP 50mM 50-25 #4_1 12	149	3804.68	1634.83	1.92959
120111 ASER GCaMP 50mM 50-25 #4_1 12	150	3858.27	1682.72	1.98612
120111 ASER GCaMP 50mM 50-25 #4_1 12	151	3797.03	1617.81	1.90951
120111 ASER GCaMP 50mM 50-25 #4_1 12	152	3695.51	1516.53	1.78997
120111 ASER GCaMP 50mM 50-25 #4_1 12	153	3645.76	1472.42	1.7379
120111 ASER GCaMP 50mM 50-25 #4_1 12	154	3758.22	1579.67	1.86448
120111 ASER GCaMP 50mM 50-25 #4_1 12	155	3752.96	1570.7	1.8539
120111 ASER GCaMP 50mM 50-25 #4_1 12	156	3767.93	1593.76	1.88111
120111 ASER GCaMP 50mM 50-25 #4_1 12	157	3761	1592.8	1.87999
120111 ASER GCaMP 50mM 50-25 #4_1 12	158	3790.04	1615.26	1.90649
120111 ASER GCaMP 50mM 50-25 #4_1 12	159	3745.09	1569.42	1.85239
120111 ASER GCaMP 50mM 50-25 #4_1 12	160	3707	1539.49	1.81707
120111 ASER GCaMP 50mM 50-25 #4_1 12	161	3688.38	1508.2	1.78012
120111 ASER GCaMP 50mM 50-25 #4_1 12	162	3626.72	1459.95	1.72318
120111 ASER GCaMP 50mM 50-25 #4_1 12	163	3594.36	1423.35	1.67998
120111 ASER GCaMP 50mM 50-25 #4_1 12	164	3674.1	1492.75	1.76189
120111 ASER GCaMP 50mM 50-25 #4_1 12	165	3699.2	1529.56	1.80534
120111 ASER GCaMP 50mM 50-25 #4_1 12	166	3702.87	1531.01	1.80705
120111 ASER GCaMP 50mM 50-25 #4_1 12	167	3710.65	1535.3	1.81211
120111 ASER GCaMP 50mM 50-25 #4_1 12	168	3662.91	1487.18	1.75532
120111 ASER GCaMP 50mM 50-25 #4_1 12	169	3598.61	1419.81	1.6758
120111 ASER GCaMP 50mM 50-25 #4_1 12	170	3585.15	1420.07	1.67611
120111 ASER GCaMP 50mM 50-25 #4_1 12	171	3524.76	1355.51	1.59991
120111 ASER GCaMP 50mM 50-25 #4_1 12	172	3554.98	1376.93	1.62519
120111 ASER GCaMP 50mM 50-25 #4_1 12	173	3554.69	1375.69	1.62373
120111 ASER GCaMP 50mM 50-25 #4_1 12	174	3579.44	1404.96	1.65827
120111 ASER GCaMP 50mM 50-25 #4_1 12	175	3526.02	1358.32	1.60322
120111 ASER GCaMP 50mM 50-25 #4_1 12	176	3486.53	1313.38	1.55019
120111 ASER GCaMP 50mM 50-25 #4_1 12	177	3499.84	1332.64	1.57291
120111 ASER GCaMP 50mM 50-25 #4_1 12	178	3532.56	1356.2	1.60072
120111 ASER GCaMP 50mM 50-25 #4_1 12	179	3489.76	1318.4	1.55611
120111 ASER GCaMP 50mM 50-25 #4_1 12	180	3488.11	1307.02	1.54267
120111 ASER GCaMP 50mM 50-25 #4_1 12	181	3491.52	1312.09	1.54866
120111 ASER GCaMP 50mM 50-25 #4_1 12	182	3493.91	1327.52	1.56687
120111 ASER GCaMP 50mM 50-25 #4_1 12	183	3443.31	1268.22	1.49688
120111 ASER GCaMP 50mM 50-25 #4_1 12	184	3438.33	1262.99	1.49071
120111 ASER GCaMP 50mM 50-25 #4_1 12	185	3451.47	1274.38	1.50416
120111 ASER GCaMP 50mM 50-25 #4_1 12	186	3441.4	1268.25	1.49692
120111 ASER GCaMP 50mM 50-25 #4_1 12	187	3456.51	1286.78	1.51879
120111 ASER GCaMP 50mM 50-25 #4_1 12	188	3481.82	1309.54	1.54565
120111 ASER GCaMP 50mM 50-25 #4_1 12	189	3460.65	1301.9	1.53663
120111 ASER GCaMP 50mM 50-25 #4_1 12	190	3489.66	1314.21	1.55116
120111 ASER GCaMP 50mM 50-25 #4_1 12	191	3473.33	1301.53	1.5362
120111 ASER GCaMP 50mM 50-25 #4_1 12	192	3475.99	1300.54	1.53502
120111 ASER GCaMP 50mM 50-25 #4_1 12	193	3451.38	1282.82	1.51412
120111 ASER GCaMP 50mM 50-25 #4_1 12	194	3438.22	1258.49	1.48539
120111 ASER GCaMP 50mM 50-25 #4_1 12	195	3417.2	1242.18	1.46615
120111 ASER GCaMP 50mM 50-25 #4_1 12	196	3408.42	1220.43	1.44048
120111 ASER GCaMP 50mM 50-25 #4_1 12	197	3373.73	1182.5	1.39571
120111 ASER GCaMP 50mM 50-25 #4_1 12	198	3361.01	1167.69	1.37823
120111 ASER GCaMP 50mM 50-25 #4_1 12	199	3281.06	1082.94	1.2782
120111 ASER GCaMP 50mM 50-25 #4_1 12	200	3286.51	1098.04	1.29602
120111 ASER GCaMP 50mM 50-25 #4_1 12	201	3327.31	1134.12	1.33861
120111 ASER GCaMP 50mM 50-25 #4_1 12	202	3163.39	976.059	1.15204
120111 ASER GCaMP 50mM 50-25 #4_1 12	203	3017.35	828.589	0.977985
120111 ASER GCaMP 50mM 50-25 #4_1 12	204	2929.63	737.414	0.870371
120111 ASER GCaMP 50mM 50-25 #4_1 12	205	2903.69	717.976	0.847427
120111 ASER GCaMP 50mM 50-25 #4_1 12	206	2876.52	693.388	0.818406
120111 ASER GCaMP 50mM 50-25 #4_1 12	207	2864.14	671.226	0.792248
120111 ASER GCaMP 50mM 50-25 #4_1 12	208	2890.14	703.91	0.830826
120111 ASER GCaMP 50mM 50-25 #4_1 12	209	2883.83	698.923	0.824939
120111 ASER GCaMP 50mM 50-25 #4_1 12	210	2877.92	690.52	0.815021
120111 ASER GCaMP 50mM 50-25 #4_1 12	211	2882.68	692.929	0.817865
120111 ASER GCaMP 50mM 50-25 #4_1 12	212	2887.12	703.843	0.830746
120111 ASER GCaMP 50mM 50-25 #4_1 12	213	2895.15	708.983	0.836813
120111 ASER GCaMP 50mM 50-25 #4_1 12	214	2906.68	724.128	0.854689
120111 ASER GCaMP 50mM 50-25 #4_1 12	215	2906.73	717.185	0.846494
120111 ASER GCaMP 50mM 50-25 #4_1 12	216	2907.04	717.119	0.846416
120111 ASER GCaMP 50mM 50-25 #4_1 12	217	2901	705.695	0.832932
120111 ASER GCaMP 50mM 50-25 #4_1 12	218	2913.26	721.905	0.852066
120111 ASER GCaMP 50mM 50-25 #4_1 12	219	2910.42	726.815	0.85786
120111 ASER GCaMP 50mM 50-25 #4_1 12	220	2922.39	730.614	0.862344
120111 ASER GCaMP 50mM 50-25 #4_1 12	221	2930.56	744.991	0.879313
120111 ASER GCaMP 50mM 50-25 #4_1 12	222	2932.81	746.486	0.881078
120111 ASER GCaMP 50mM 50-25 #4_1 12	223	2932.4	741.327	0.87499
120111 ASER GCaMP 50mM 50-25 #4_1 12	224	2931.08	756.063	0.892382
120111 ASER GCaMP 50mM 50-25 #4_1 12	225	2957.37	767.32	0.905668
120111 ASER GCaMP 50mM 50-25 #4_1 12	226	2948.5	759.801	0.896794
120111 ASER GCaMP 50mM 50-25 #4_1 12	227	2944.72	766.349	0.904523
120111 ASER GCaMP 50mM 50-25 #4_1 12	228	2960.25	764.18	0.901962
120111 ASER GCaMP 50mM 50-25 #4_1 12	229	2967.77	784.663	0.926138
120111 ASER GCaMP 50mM 50-25 #4_1 12	230	2973.09	795.767	0.939245
120111 ASER GCaMP 50mM 50-25 #4_1 12	231	2981.28	792.865	0.93582
120111 ASER GCaMP 50mM 50-25 #4_1 12	232	2967.98	785.417	0.927029
120111 ASER GCaMP 50mM 50-25 #4_1 12	233	2978.24	801.162	0.945613
120111 ASER GCaMP 50mM 50-25 #4_1 12	234	2983.44	797.869	0.941725
120111 ASER GCaMP 50mM 50-25 #4_1 12	235	2991.68	826.57	0.975602
120111 ASER GCaMP 50mM 50-25 #4_1 12	236	2984.08	806.572	0.951998
120111 ASER GCaMP 50mM 50-25 #4_1 12	237	2990.82	804.963	0.950099
120111 ASER GCaMP 50mM 50-25 #4_1 12	238	2989.35	812.73	0.959265
120111 ASER GCaMP 50mM 50-25 #4_1 12	239	2995.97	824.28	0.972899
120111 ASER GCaMP 50mM 50-25 #4_1 12	240	2984.31	816.527	0.963748
120111 ASER GCaMP 50mM 50-25 #4_1 12	241	2991.01	828.675	0.978086
Image Plane	Region Label	Area	Distance	Angle	Average Intensity
1	5	1215	144	0	2198.97
2	5	1215	144	0	2184.22
3	5	1215	144	0	2181.47
4	5	1215	144	0	2189.84
5	5	1215	144	0	2190.39
6	5	1215	144	0	2200.97
7	5	1215	144	0	2185.37
8	5	1215	144	0	2193.32
9	5	1215	144	0	2193.76
10	5	1215	144	0	2189.64
11	5	1215	144	0	2185.46
12	5	1215	144	0	2188.16
13	5	1215	144	0	2195.06
14	5	1215	144	0	2193.33
15	5	1215	144	0	2190.43
16	5	1215	144	0	2183.26
17	5	1215	144	0	2189.83
18	5	1215	144	0	2185.78
19	5	1215	144	0	2183.82
20	5	1215	144	0	2190.72
21	5	1215	144	0	2186.39
22	5	1215	144	0	2187.39
23	5	1215	144	0	2182.05
24	5	1215	144	0	2177.98
25	5	1215	144	0	2181.3
26	5	1215	144	0	2179.68
27	5	1215	144	0	2184.82
28	5	1215	144	0	2188.65
29	5	1215	144	0	2183.85
30	5	1215	144	0	2180.79
31	5	1215	144	0	2175.65
32	5	1215	144	0	2187.87
33	5	1215	144	0	2169.99
34	5	1215	144	0	2187.92
35	5	1215	144	0	2185.04
36	5	1215	144	0	2188.74
37	5	1215	144	0	2182.17
38	5	1215	144	0	2198.07
39	5	1215	144	0	2179.72
40	5	1215	144	0	2189.52
41	5	1215	144	0	2183.19
42	5	1215	144	0	2200.74
43	5	1215	144	0	2184.23
44	5	1215	144	0	2188.08
45	5	1215	144	0	2191.19
46	5	1215	144	0	2182.38
47	5	1215	144	0	2187.46
48	5	1215	144	0	2185.74
49	5	1215	144	0	2192.13
50	5	1215	144	0	2200.36
51	5	1215	144	0	2194.4
52	5	1215	144	0	2180.13
53	5	1215	144	0	2192.27
54	5	1215	144	0	2180.68
55	5	1215	144	0	2185.82
56	5	1215	144	0	2190.92
57	5	1215	144	0	2184.84
58	5	1215	144	0	2186
59	5	1215	144	0	2183.58
60	5	1215	144	0	2188.2
61	5	1215	144	0	2189.21
62	5	1215	144	0	2178.88
63	5	1215	144	0	2177.61
64	5	1215	144	0	2183.27
65	5	1215	144	0	2191.58
66	5	1215	144	0	2185.38
67	5	1215	144	0	2189.85
68	5	1215	144	0	2195.12
69	5	1215	144	0	2190.05
70	5	1215	144	0	2194.59
71	5	1215	144	0	2183.26
72	5	1215	144	0	2195.65
73	5	1215	144	0	2188.42
74	5	1215	144	0	2189.31
75	5	1215	144	0	2190.91
76	5	1215	144	0	2183.39
77	5	1215	144	0	2179
78	5	1215	144	0	2186.28
79	5	1215	144	0	2188.95
80	5	1215	144	0	2175.09
81	5	1215	144	0	2178.2
82	5	1215	144	0	2179.32
83	5	1215	144	0	2186.54
84	5	1215	144	0	2174.83
85	5	1215	144	0	2176.3
86	5	1215	144	0	2182.49
87	5	1215	144	0	2192.18
88	5	1215	144	0	2175.02
89	5	1215	144	0	2169.09
90	5	1215	144	0	2193.89
91	5	1215	144	0	2177.35
92	5	1215	144	0	2179.07
93	5	1215	144	0	2183.46
94	5	1215	144	0	2185.07
95	5	1215	144	0	2190.51
96	5	1215	144	0	2177.51
97	5	1215	144	0	2187.6
98	5	1215	144	0	2183.02
99	5	1215	144	0	2173.54
100	5	1215	144	0	2179.69
101	5	1215	144	0	2188.29
102	5	1215	144	0	2186.04
103	5	1215	144	0	2188.82
104	5	1215	144	0	2176.84
105	5	1215	144	0	2185.86
106	5	1215	144	0	2183.9
107	5	1215	144	0	2180.55
108	5	1215	144	0	2187.75
109	5	1215	144	0	2180.49
110	5	1215	144	0	2179.25
111	5	1215	144	0	2174.91
112	5	1215	144	0	2169.76
113	5	1215	144	0	2177.22
114	5	1215	144	0	2177.42
115	5	1215	144	0	2179.11
116	5	1215	144	0	2176.32
117	5	1215	144	0	2171.08
118	5	1215	144	0	2172.34
119	5	1215	144	0	2187.25
120	5	1215	144	0	2183.82
121	5	1215	144	0	2200.53
122	5	1215	144	0	2205.42
123	5	1215	144	0	2194.4
124	5	1215	144	0	2200.09
125	5	1215	144	0	2196.51
126	5	1215	144	0	2202.95
127	5	1215	144	0	2209.02
128	5	1215	144	0	2192.51
129	5	1215	144	0	2207.84
130	5	1215	144	0	2197.42
131	5	1215	144	0	2203.29
132	5	1215	144	0	2190.75
133	5	1215	144	0	2180.11
134	5	1215	144	0	2189.25
135	5	1215	144	0	2194.73
136	5	1215	144	0	2175.66
137	5	1215	144	0	2181.91
138	5	1215	144	0	2185.78
139	5	1215	144	0	2176.84
140	5	1215	144	0	2186.57
141	5	1215	144	0	2190.76
142	5	1215	144	0	2174.87
143	5	1215	144	0	2177.67
144	5	1215	144	0	2186.75
145	5	1215	144	0	2169.1
146	5	1215	144	0	2181.56
147	5	1215	144	0	2181.18
148	5	1215	144	0	2177.05
149	5	1215	144	0	2169.85
150	5	1215	144	0	2175.55
151	5	1215	144	0	2179.22
152	5	1215	144	0	2178.98
153	5	1215	144	0	2173.35
154	5	1215	144	0	2178.55
155	5	1215	144	0	2182.26
156	5	1215	144	0	2174.17
157	5	1215	144	0	2168.2
158	5	1215	144	0	2174.78
159	5	1215	144	0	2175.67
160	5	1215	144	0	2167.51
161	5	1215	144	0	2180.19
162	5	1215	144	0	2166.77
163	5	1215	144	0	2171.01
164	5	1215	144	0	2181.35
165	5	1215	144	0	2169.64
166	5	1215	144	0	2171.86
167	5	1215	144	0	2175.35
168	5	1215	144	0	2175.73
169	5	1215	144	0	2178.8
170	5	1215	144	0	2165.08
171	5	1215	144	0	2169.25
172	5	1215	144	0	2178.06
173	5	1215	144	0	2179
174	5	1215	144	0	2174.48
175	5	1215	144	0	2167.7
176	5	1215	144	0	2173.14
177	5	1215	144	0	2167.21
178	5	1215	144	0	2176.37
179	5	1215	144	0	2171.36
180	5	1215	144	0	2181.09
181	5	1215	144	0	2179.43
182	5	1215	144	0	2166.39
183	5	1215	144	0	2175.09
184	5	1215	144	0	2175.34
185	5	1215	144	0	2177.09
186	5	1215	144	0	2173.15
187	5	1215	144	0	2169.73
188	5	1215	144	0	2172.28
189	5	1215	144	0	2158.75
190	5	1215	144	0	2175.45
191	5	1215	144	0	2171.8
192	5	1215	144	0	2175.45
193	5	1215	144	0	2168.56
194	5	1215	144	0	2179.74
195	5	1215	144	0	2175.02
196	5	1215	144	0	2187.99
197	5	1215	144	0	2191.22
198	5	1215	144	0	2193.32
199	5	1215	144	0	2198.11
200	5	1215	144	0	2188.47
201	5	1215	144	0	2193.18
202	5	1215	144	0	2187.33
203	5	1215	144	0	2188.76
204	5	1215	144	0	2192.21
205	5	1215	144	0	2185.71
206	5	1215	144	0	2183.13
207	5	1215	144	0	2192.91
208	5	1215	144	0	2186.23
209	5	1215	144	0	2184.91
210	5	1215	144	0	2187.4
211	5	1215	144	0	2189.75
212	5	1215	144	0	2183.28
213	5	1215	144	0	2186.17
214	5	1215	144	0	2182.55
215	5	1215	144	0	2189.55
216	5	1215	144	0	2189.92
217	5	1215	144	0	2195.31
218	5	1215	144	0	2191.35
219	5	1215	144	0	2183.6
220	5	1215	144	0	2191.77
221	5	1215	144	0	2185.57
222	5	1215	144	0	2186.32
223	5	1215	144	0	2191.07
224	5	1215	144	0	2175.01
225	5	1215	144	0	2190.05
226	5	1215	144	0	2188.7
227	5	1215	144	0	2178.37
228	5	1215	144	0	2196.07
229	5	1215	144	0	2183.11
230	5	1215	144	0	2177.32
231	5	1215	144	0	2188.41
232	5	1215	144	0	2182.56
233	5	1215	144	0	2177.08
234	5	1215	144	0	2185.57
235	5	1215	144	0	2165.11
236	5	1215	144	0	2177.51
237	5	1215	144	0	2185.86
238	5	1215	144	0	2176.62
239	5	1215	144	0	2171.69
240	5	1215	144	0	2167.78
241	5	1215	144	0	2162.33
