# Supplementary material for: Molecular encoding and synaptic decoding of context during salt chemotaxis in C. elegans
Source: Nat Commun. 2022 May 27;13:2928. doi: 10.1038/s41467-022-30279-7 (PMC9142520; doi:10.1038/s41467-022-30279-7)
Supplement: Supplementary file 7 — Source Data [file 41467_2022_30279_MOESM7_ESM.zip › Source Data/Imaging/Fig.1/GCaMP2_pkc-1(gf)/120111 ASER GCaMP 50mM 50-25 #5_1 12.xlsx]

## Sheet: Sheet1
Image Name	Image Plane	Avgerage Intensity
120111 ASER GCaMP 50mM 50-25 #5_1 12	1	2641.2	470.287	1.00924
120111 ASER GCaMP 50mM 50-25 #5_1 12	2	2631.75	448.073	0.961566
120111 ASER GCaMP 50mM 50-25 #5_1 12	3	2637.95	465.729	0.999456
120111 ASER GCaMP 50mM 50-25 #5_1 12	4	2641.61	473.797	1.01677
120111 ASER GCaMP 50mM 50-25 #5_1 12	5	2646.78	478.94	1.02781
120111 ASER GCaMP 50mM 50-25 #5_1 12	6	2642.72	467.734	1.00376
120111 ASER GCaMP 50mM 50-25 #5_1 12	7	2639.91	467.604	1.00348
120111 ASER GCaMP 50mM 50-25 #5_1 12	8	2645.46	481.961	1.03429
120111 ASER GCaMP 50mM 50-25 #5_1 12	9	2629.85	454.038	0.974366	465.983
120111 ASER GCaMP 50mM 50-25 #5_1 12	10	2639.98	470.8	1.01034
120111 ASER GCaMP 50mM 50-25 #5_1 12	11	2647.26	485.626	1.04215
120111 ASER GCaMP 50mM 50-25 #5_1 12	12	2643.27	463.52	0.994716
120111 ASER GCaMP 50mM 50-25 #5_1 12	13	2632.06	457.9	0.982654
120111 ASER GCaMP 50mM 50-25 #5_1 12	14	2637.21	462.5	0.992525
120111 ASER GCaMP 50mM 50-25 #5_1 12	15	2623.48	454.966	0.976357
120111 ASER GCaMP 50mM 50-25 #5_1 12	16	2634.79	470.886	1.01052
120111 ASER GCaMP 50mM 50-25 #5_1 12	17	2638.33	468.697	1.00583
120111 ASER GCaMP 50mM 50-25 #5_1 12	18	2635.64	465.214	0.998351
120111 ASER GCaMP 50mM 50-25 #5_1 12	19	2646.44	470.4	1.00948
120111 ASER GCaMP 50mM 50-25 #5_1 12	20	2638.15	468.154	1.00466
120111 ASER GCaMP 50mM 50-25 #5_1 12	21	2630.58	459.637	0.986382
120111 ASER GCaMP 50mM 50-25 #5_1 12	22	2636.97	465.825	0.999661
120111 ASER GCaMP 50mM 50-25 #5_1 12	23	2639.53	471.573	1.012
120111 ASER GCaMP 50mM 50-25 #5_1 12	24	2633.6	460.48	0.988192
120111 ASER GCaMP 50mM 50-25 #5_1 12	25	2642.8	474.035	1.01728
120111 ASER GCaMP 50mM 50-25 #5_1 12	26	2636.45	467.329	1.00289
120111 ASER GCaMP 50mM 50-25 #5_1 12	27	2638.38	465.233	0.998392
120111 ASER GCaMP 50mM 50-25 #5_1 12	28	2638.02	462.843	0.993262
120111 ASER GCaMP 50mM 50-25 #5_1 12	29	2624.32	459.985	0.987128
120111 ASER GCaMP 50mM 50-25 #5_1 12	30	2632.81	455.272	0.977015
120111 ASER GCaMP 50mM 50-25 #5_1 12	31	2637.86	467.046	1.00228
120111 ASER GCaMP 50mM 50-25 #5_1 12	32	2646.04	463.394	0.994445
120111 ASER GCaMP 50mM 50-25 #5_1 12	33	2660.16	484.218	1.03913
120111 ASER GCaMP 50mM 50-25 #5_1 12	34	2656.96	482.964	1.03644
120111 ASER GCaMP 50mM 50-25 #5_1 12	35	2653.13	479.701	1.02944
120111 ASER GCaMP 50mM 50-25 #5_1 12	36	2652.97	473.916	1.01703
120111 ASER GCaMP 50mM 50-25 #5_1 12	37	2664.35	490.857	1.05338
120111 ASER GCaMP 50mM 50-25 #5_1 12	38	2652.02	476.687	1.02297
120111 ASER GCaMP 50mM 50-25 #5_1 12	39	2663.32	484.046	1.03876
120111 ASER GCaMP 50mM 50-25 #5_1 12	40	2666.13	488.679	1.04871
120111 ASER GCaMP 50mM 50-25 #5_1 12	41	2656.9	487.997	1.04724
120111 ASER GCaMP 50mM 50-25 #5_1 12	42	2675.12	507.181	1.08841
120111 ASER GCaMP 50mM 50-25 #5_1 12	43	2661.43	495.002	1.06228
120111 ASER GCaMP 50mM 50-25 #5_1 12	44	2650.19	485.348	1.04156
120111 ASER GCaMP 50mM 50-25 #5_1 12	45	2665.64	487.211	1.04556
120111 ASER GCaMP 50mM 50-25 #5_1 12	46	2649.98	481.835	1.03402
120111 ASER GCaMP 50mM 50-25 #5_1 12	47	2641.22	464.878	0.997628
120111 ASER GCaMP 50mM 50-25 #5_1 12	48	2644.62	465.179	0.998274
120111 ASER GCaMP 50mM 50-25 #5_1 12	49	2639.37	460.357	0.987928
120111 ASER GCaMP 50mM 50-25 #5_1 12	50	2641.01	468.942	1.00635
120111 ASER GCaMP 50mM 50-25 #5_1 12	51	2642.89	468.021	1.00437
120111 ASER GCaMP 50mM 50-25 #5_1 12	52	2639.65	461.067	0.98945
120111 ASER GCaMP 50mM 50-25 #5_1 12	53	2644.62	470.916	1.01059
120111 ASER GCaMP 50mM 50-25 #5_1 12	54	2654.88	480.684	1.03155
120111 ASER GCaMP 50mM 50-25 #5_1 12	55	2634.69	458.392	0.98371
120111 ASER GCaMP 50mM 50-25 #5_1 12	56	2650.41	463.504	0.99468
120111 ASER GCaMP 50mM 50-25 #5_1 12	57	2640.77	471.818	1.01252
120111 ASER GCaMP 50mM 50-25 #5_1 12	58	2641.57	464.034	0.995819
120111 ASER GCaMP 50mM 50-25 #5_1 12	59	2633.93	452.028	0.970054
120111 ASER GCaMP 50mM 50-25 #5_1 12	60	2653.59	468.814	1.00608
120111 ASER GCaMP 50mM 50-25 #5_1 12	61	2624.11	450.963	0.967766
120111 ASER GCaMP 50mM 50-25 #5_1 12	62	2637.15	464.835	0.997536
120111 ASER GCaMP 50mM 50-25 #5_1 12	63	2644.92	475.545	1.02052
120111 ASER GCaMP 50mM 50-25 #5_1 12	64	2638.91	453.699	0.97364
120111 ASER GCaMP 50mM 50-25 #5_1 12	65	2643.36	459.942	0.987037
120111 ASER GCaMP 50mM 50-25 #5_1 12	66	2632.07	464.735	0.997322
120111 ASER GCaMP 50mM 50-25 #5_1 12	67	2628.22	457.659	0.982137
120111 ASER GCaMP 50mM 50-25 #5_1 12	68	2628.48	455.547	0.977605
120111 ASER GCaMP 50mM 50-25 #5_1 12	69	2632.14	453.977	0.974236
120111 ASER GCaMP 50mM 50-25 #5_1 12	70	2629.34	463.994	0.995733
120111 ASER GCaMP 50mM 50-25 #5_1 12	71	2623.59	446.918	0.959088
120111 ASER GCaMP 50mM 50-25 #5_1 12	72	2638.96	470.627	1.00997
120111 ASER GCaMP 50mM 50-25 #5_1 12	73	2631.22	454.862	0.976134
120111 ASER GCaMP 50mM 50-25 #5_1 12	74	2634.66	456.862	0.980427
120111 ASER GCaMP 50mM 50-25 #5_1 12	75	2638.78	463.656	0.995006
120111 ASER GCaMP 50mM 50-25 #5_1 12	76	2622.51	441.937	0.948397
120111 ASER GCaMP 50mM 50-25 #5_1 12	77	2633.61	449.349	0.964304
120111 ASER GCaMP 50mM 50-25 #5_1 12	78	2628.66	446.687	0.95859
120111 ASER GCaMP 50mM 50-25 #5_1 12	79	2625.08	454.015	0.974318
120111 ASER GCaMP 50mM 50-25 #5_1 12	80	2624.93	454.455	0.975261
120111 ASER GCaMP 50mM 50-25 #5_1 12	81	2622.54	445.46	0.955957
120111 ASER GCaMP 50mM 50-25 #5_1 12	82	2632.63	464.294	0.996377
120111 ASER GCaMP 50mM 50-25 #5_1 12	83	2629.56	448.003	0.961416
120111 ASER GCaMP 50mM 50-25 #5_1 12	84	2618.38	448.194	0.961825
120111 ASER GCaMP 50mM 50-25 #5_1 12	85	2618.26	449.756	0.965177
120111 ASER GCaMP 50mM 50-25 #5_1 12	86	2628.9	450.978	0.9678
120111 ASER GCaMP 50mM 50-25 #5_1 12	87	2626.38	453.426	0.973053
120111 ASER GCaMP 50mM 50-25 #5_1 12	88	2631.46	447.642	0.960641
120111 ASER GCaMP 50mM 50-25 #5_1 12	89	2619.99	441.978	0.948487
120111 ASER GCaMP 50mM 50-25 #5_1 12	90	2620.18	447.727	0.960822
120111 ASER GCaMP 50mM 50-25 #5_1 12	91	2619.93	444.905	0.954767
120111 ASER GCaMP 50mM 50-25 #5_1 12	92	2629.42	455.802	0.978152
120111 ASER GCaMP 50mM 50-25 #5_1 12	93	2619.99	447.319	0.959947
120111 ASER GCaMP 50mM 50-25 #5_1 12	94	2624.79	452.463	0.970986
120111 ASER GCaMP 50mM 50-25 #5_1 12	95	2620.4	449.928	0.965546
120111 ASER GCaMP 50mM 50-25 #5_1 12	96	2622.71	449.947	0.965586
120111 ASER GCaMP 50mM 50-25 #5_1 12	97	2631.64	461.629	0.990657
120111 ASER GCaMP 50mM 50-25 #5_1 12	98	2622.23	441.868	0.94825
120111 ASER GCaMP 50mM 50-25 #5_1 12	99	2638.42	458.941	0.984888
120111 ASER GCaMP 50mM 50-25 #5_1 12	100	2623.84	435.725	0.935066
120111 ASER GCaMP 50mM 50-25 #5_1 12	101	2616.07	439.994	0.944228
120111 ASER GCaMP 50mM 50-25 #5_1 12	102	2673.43	504.447	1.08255
120111 ASER GCaMP 50mM 50-25 #5_1 12	103	2718.04	542.799	1.16485
120111 ASER GCaMP 50mM 50-25 #5_1 12	104	2740.44	567.22	1.21726
120111 ASER GCaMP 50mM 50-25 #5_1 12	105	2727.87	555.846	1.19285
120111 ASER GCaMP 50mM 50-25 #5_1 12	106	2732.1	557.191	1.19573
120111 ASER GCaMP 50mM 50-25 #5_1 12	107	2728.93	554.489	1.18993
120111 ASER GCaMP 50mM 50-25 #5_1 12	108	2717.2	531.27	1.14011
120111 ASER GCaMP 50mM 50-25 #5_1 12	109	2727.81	555.653	1.19243
120111 ASER GCaMP 50mM 50-25 #5_1 12	110	2709.91	526.535	1.12995
120111 ASER GCaMP 50mM 50-25 #5_1 12	111	2705.75	534.968	1.14804
120111 ASER GCaMP 50mM 50-25 #5_1 12	112	2699.97	522.416	1.12111
120111 ASER GCaMP 50mM 50-25 #5_1 12	113	2696.62	524.117	1.12476
120111 ASER GCaMP 50mM 50-25 #5_1 12	114	2696.35	512.826	1.10053
120111 ASER GCaMP 50mM 50-25 #5_1 12	115	2693.52	511.837	1.0984
120111 ASER GCaMP 50mM 50-25 #5_1 12	116	2674.66	500.93	1.075
120111 ASER GCaMP 50mM 50-25 #5_1 12	117	2684.19	512.73	1.10032
120111 ASER GCaMP 50mM 50-25 #5_1 12	118	2676.03	504.739	1.08317
120111 ASER GCaMP 50mM 50-25 #5_1 12	119	2676.99	502.341	1.07803
120111 ASER GCaMP 50mM 50-25 #5_1 12	120	2679.36	505.916	1.0857
120111 ASER GCaMP 50mM 50-25 #5_1 12	121	2652.03	473.454	1.01603
120111 ASER GCaMP 50mM 50-25 #5_1 12	122	2661.95	484.419	1.03956
120111 ASER GCaMP 50mM 50-25 #5_1 12	123	2660.97	481.201	1.03266
120111 ASER GCaMP 50mM 50-25 #5_1 12	124	2668.59	494.956	1.06218
120111 ASER GCaMP 50mM 50-25 #5_1 12	125	2659.85	476.376	1.0223
120111 ASER GCaMP 50mM 50-25 #5_1 12	126	2651.63	481.135	1.03252
120111 ASER GCaMP 50mM 50-25 #5_1 12	127	2666.99	490.398	1.0524
120111 ASER GCaMP 50mM 50-25 #5_1 12	128	2651.95	481.174	1.0326
120111 ASER GCaMP 50mM 50-25 #5_1 12	129	2645.62	470.599	1.00991
120111 ASER GCaMP 50mM 50-25 #5_1 12	130	2649.76	465.776	0.999556
120111 ASER GCaMP 50mM 50-25 #5_1 12	131	2648.66	474.979	1.01931
120111 ASER GCaMP 50mM 50-25 #5_1 12	132	2649.17	470.489	1.00967
120111 ASER GCaMP 50mM 50-25 #5_1 12	133	2645.46	461.882	0.9912
120111 ASER GCaMP 50mM 50-25 #5_1 12	134	2651.23	468.315	1.00501
120111 ASER GCaMP 50mM 50-25 #5_1 12	135	2639.85	463.838	0.995396
120111 ASER GCaMP 50mM 50-25 #5_1 12	136	2629.95	450.297	0.966337
120111 ASER GCaMP 50mM 50-25 #5_1 12	137	2628.07	457.667	0.982155
120111 ASER GCaMP 50mM 50-25 #5_1 12	138	2648.22	472.087	1.0131
120111 ASER GCaMP 50mM 50-25 #5_1 12	139	2655.53	476.787	1.02319
120111 ASER GCaMP 50mM 50-25 #5_1 12	140	2632.76	457.314	0.981397
120111 ASER GCaMP 50mM 50-25 #5_1 12	141	2634.68	459.787	0.986704
120111 ASER GCaMP 50mM 50-25 #5_1 12	142	2627.44	452.14	0.970294
120111 ASER GCaMP 50mM 50-25 #5_1 12	143	2629.56	458.535	0.984016
120111 ASER GCaMP 50mM 50-25 #5_1 12	144	2631.53	459.118	0.985269
120111 ASER GCaMP 50mM 50-25 #5_1 12	145	2636.82	459.418	0.985912
120111 ASER GCaMP 50mM 50-25 #5_1 12	146	2647	482.382	1.03519
120111 ASER GCaMP 50mM 50-25 #5_1 12	147	2631.96	447.483	0.9603
120111 ASER GCaMP 50mM 50-25 #5_1 12	148	2632.27	456.425	0.979489
120111 ASER GCaMP 50mM 50-25 #5_1 12	149	2627.83	458.288	0.983487
120111 ASER GCaMP 50mM 50-25 #5_1 12	150	2631.31	457.531	0.981862
120111 ASER GCaMP 50mM 50-25 #5_1 12	151	2623.99	455.956	0.978483
120111 ASER GCaMP 50mM 50-25 #5_1 12	152	2621.47	448.465	0.962408
120111 ASER GCaMP 50mM 50-25 #5_1 12	153	2626.79	451.715	0.969381
120111 ASER GCaMP 50mM 50-25 #5_1 12	154	2626.96	447.774	0.960924
120111 ASER GCaMP 50mM 50-25 #5_1 12	155	2637.89	473.631	1.01641
120111 ASER GCaMP 50mM 50-25 #5_1 12	156	2628.57	451.213	0.968305
120111 ASER GCaMP 50mM 50-25 #5_1 12	157	2622.44	437.904	0.939742
120111 ASER GCaMP 50mM 50-25 #5_1 12	158	2617.66	452.437	0.970931
120111 ASER GCaMP 50mM 50-25 #5_1 12	159	2627.02	458.942	0.98489
120111 ASER GCaMP 50mM 50-25 #5_1 12	160	2624.06	444.292	0.953451
120111 ASER GCaMP 50mM 50-25 #5_1 12	161	2626.16	449.875	0.965433
120111 ASER GCaMP 50mM 50-25 #5_1 12	162	2624.85	451.091	0.968042
120111 ASER GCaMP 50mM 50-25 #5_1 12	163	2627.3	444.324	0.95352
120111 ASER GCaMP 50mM 50-25 #5_1 12	164	2618.1	444.504	0.953906
120111 ASER GCaMP 50mM 50-25 #5_1 12	165	2626.23	457.516	0.98183
120111 ASER GCaMP 50mM 50-25 #5_1 12	166	2621.14	430.997	0.924921
120111 ASER GCaMP 50mM 50-25 #5_1 12	167	2634.43	460.155	0.987493
120111 ASER GCaMP 50mM 50-25 #5_1 12	168	2616.08	443.083	0.950857
120111 ASER GCaMP 50mM 50-25 #5_1 12	169	2612.9	434.187	0.931765
120111 ASER GCaMP 50mM 50-25 #5_1 12	170	2619.86	449.558	0.964753
120111 ASER GCaMP 50mM 50-25 #5_1 12	171	2622.69	450.25	0.966238
120111 ASER GCaMP 50mM 50-25 #5_1 12	172	2640.66	465.711	0.999418
120111 ASER GCaMP 50mM 50-25 #5_1 12	173	2613.72	439.188	0.942498
120111 ASER GCaMP 50mM 50-25 #5_1 12	174	2625.22	456.632	0.979933
120111 ASER GCaMP 50mM 50-25 #5_1 12	175	2624.41	445.284	0.95558
120111 ASER GCaMP 50mM 50-25 #5_1 12	176	2616.46	437.073	0.937961
120111 ASER GCaMP 50mM 50-25 #5_1 12	177	2627.42	455.82	0.978191
120111 ASER GCaMP 50mM 50-25 #5_1 12	178	2615.86	445.941	0.956989
120111 ASER GCaMP 50mM 50-25 #5_1 12	179	2611.32	437.969	0.939882
120111 ASER GCaMP 50mM 50-25 #5_1 12	180	2621.23	438.273	0.940536
120111 ASER GCaMP 50mM 50-25 #5_1 12	181	2609.05	437.957	0.939857
120111 ASER GCaMP 50mM 50-25 #5_1 12	182	2607.81	430.575	0.924014
120111 ASER GCaMP 50mM 50-25 #5_1 12	183	2605.01	423.325	0.908456
120111 ASER GCaMP 50mM 50-25 #5_1 12	184	2607.23	438.7	0.94145
120111 ASER GCaMP 50mM 50-25 #5_1 12	185	2604.67	437.29	0.938424
120111 ASER GCaMP 50mM 50-25 #5_1 12	186	2607.19	429.332	0.921348
120111 ASER GCaMP 50mM 50-25 #5_1 12	187	2616.06	436.394	0.936503
120111 ASER GCaMP 50mM 50-25 #5_1 12	188	2600.89	418.836	0.898823
120111 ASER GCaMP 50mM 50-25 #5_1 12	189	2598.97	424.513	0.911006
120111 ASER GCaMP 50mM 50-25 #5_1 12	190	2604.48	426.902	0.916134
120111 ASER GCaMP 50mM 50-25 #5_1 12	191	2611.5	442.279	0.949132
120111 ASER GCaMP 50mM 50-25 #5_1 12	192	2607.31	439.123	0.942358
120111 ASER GCaMP 50mM 50-25 #5_1 12	193	2612.84	439.59	0.943361
120111 ASER GCaMP 50mM 50-25 #5_1 12	194	2607.83	428.992	0.920617
120111 ASER GCaMP 50mM 50-25 #5_1 12	195	2611.37	431.495	0.92599
120111 ASER GCaMP 50mM 50-25 #5_1 12	196	2605.41	424.859	0.911748
120111 ASER GCaMP 50mM 50-25 #5_1 12	197	2613.02	445.006	0.954983
120111 ASER GCaMP 50mM 50-25 #5_1 12	198	2606.3	428.017	0.918525
120111 ASER GCaMP 50mM 50-25 #5_1 12	199	2608.61	438.451	0.940917
120111 ASER GCaMP 50mM 50-25 #5_1 12	200	2600.83	433.072	0.929373
120111 ASER GCaMP 50mM 50-25 #5_1 12	201	2601.85	421.881	0.905357
120111 ASER GCaMP 50mM 50-25 #5_1 12	202	2590.31	417.618	0.896209
120111 ASER GCaMP 50mM 50-25 #5_1 12	203	2566.05	383.175	0.822295
120111 ASER GCaMP 50mM 50-25 #5_1 12	204	2581.34	404.333	0.8677
120111 ASER GCaMP 50mM 50-25 #5_1 12	205	2576.4	397.106	0.852191
120111 ASER GCaMP 50mM 50-25 #5_1 12	206	2559.4	384.856	0.825902
120111 ASER GCaMP 50mM 50-25 #5_1 12	207	2576.71	399.99	0.858379
120111 ASER GCaMP 50mM 50-25 #5_1 12	208	2576.71	407.394	0.874269
120111 ASER GCaMP 50mM 50-25 #5_1 12	209	2567.08	397.589	0.853227
120111 ASER GCaMP 50mM 50-25 #5_1 12	210	2561.88	383.745	0.823517
120111 ASER GCaMP 50mM 50-25 #5_1 12	211	2576.98	409.908	0.879664
120111 ASER GCaMP 50mM 50-25 #5_1 12	212	2580.77	406.928	0.873267
120111 ASER GCaMP 50mM 50-25 #5_1 12	213	2561.67	395.943	0.849695
120111 ASER GCaMP 50mM 50-25 #5_1 12	214	2564.82	405.502	0.870209
120111 ASER GCaMP 50mM 50-25 #5_1 12	215	2573.96	394.085	0.845707
120111 ASER GCaMP 50mM 50-25 #5_1 12	216	2570.9	407.665	0.874851
120111 ASER GCaMP 50mM 50-25 #5_1 12	217	2561.12	387.496	0.831567
120111 ASER GCaMP 50mM 50-25 #5_1 12	218	2571.62	395.68	0.84913
120111 ASER GCaMP 50mM 50-25 #5_1 12	219	2579.69	408.573	0.876798
120111 ASER GCaMP 50mM 50-25 #5_1 12	220	2563.61	388.091	0.832845
120111 ASER GCaMP 50mM 50-25 #5_1 12	221	2566.87	402.573	0.863923
120111 ASER GCaMP 50mM 50-25 #5_1 12	222	2573.46	406.609	0.872584
120111 ASER GCaMP 50mM 50-25 #5_1 12	223	2566.91	394.193	0.84594
120111 ASER GCaMP 50mM 50-25 #5_1 12	224	2570.91	402.503	0.863773
120111 ASER GCaMP 50mM 50-25 #5_1 12	225	2567	396.636	0.851183
120111 ASER GCaMP 50mM 50-25 #5_1 12	226	2565.92	400.715	0.859935
120111 ASER GCaMP 50mM 50-25 #5_1 12	227	2565.84	391.906	0.841032
120111 ASER GCaMP 50mM 50-25 #5_1 12	228	2575.49	403.194	0.865255
120111 ASER GCaMP 50mM 50-25 #5_1 12	229	2571.99	396.296	0.850453
120111 ASER GCaMP 50mM 50-25 #5_1 12	230	2564.89	396.446	0.850774
120111 ASER GCaMP 50mM 50-25 #5_1 12	231	2569.54	398.569	0.855331
120111 ASER GCaMP 50mM 50-25 #5_1 12	232	2572.44	396.936	0.851826
120111 ASER GCaMP 50mM 50-25 #5_1 12	233	2567.76	378.822	0.812954
120111 ASER GCaMP 50mM 50-25 #5_1 12	234	2564.4	405.797	0.870842
120111 ASER GCaMP 50mM 50-25 #5_1 12	235	2579.3	400.195	0.858819
120111 ASER GCaMP 50mM 50-25 #5_1 12	236	2561.33	386.165	0.828712
120111 ASER GCaMP 50mM 50-25 #5_1 12	237	2562.21	392.461	0.842222
120111 ASER GCaMP 50mM 50-25 #5_1 12	238	2566.35	401.085	0.860729
120111 ASER GCaMP 50mM 50-25 #5_1 12	239	2572.45	411.508	0.883097
120111 ASER GCaMP 50mM 50-25 #5_1 12	240	2576.96	412.69	0.885634
120111 ASER GCaMP 50mM 50-25 #5_1 12	241	2570.78	395.549	0.848849
Image Plane	Region Label	Area	Distance	Angle	Average Intensity
1	5	1247	144	0	2170.91
2	5	1247	144	0	2183.68
3	5	1247	144	0	2172.22
4	5	1247	144	0	2167.81
5	5	1247	144	0	2167.84
6	5	1247	144	0	2174.99
7	5	1247	144	0	2172.31
8	5	1247	144	0	2163.5
9	5	1247	144	0	2175.81
10	5	1247	144	0	2169.18
11	5	1247	144	0	2161.63
12	5	1247	144	0	2179.75
13	5	1247	144	0	2174.16
14	5	1247	144	0	2174.71
15	5	1247	144	0	2168.51
16	5	1247	144	0	2163.9
17	5	1247	144	0	2169.63
18	5	1247	144	0	2170.43
19	5	1247	144	0	2176.04
20	5	1247	144	0	2170
21	5	1247	144	0	2170.94
22	5	1247	144	0	2171.15
23	5	1247	144	0	2167.96
24	5	1247	144	0	2173.12
25	5	1247	144	0	2168.76
26	5	1247	144	0	2169.12
27	5	1247	144	0	2173.14
28	5	1247	144	0	2175.18
29	5	1247	144	0	2164.34
30	5	1247	144	0	2177.54
31	5	1247	144	0	2170.81
32	5	1247	144	0	2182.65
33	5	1247	144	0	2175.95
34	5	1247	144	0	2174
35	5	1247	144	0	2173.43
36	5	1247	144	0	2179.06
37	5	1247	144	0	2173.5
38	5	1247	144	0	2175.33
39	5	1247	144	0	2179.28
40	5	1247	144	0	2177.45
41	5	1247	144	0	2168.91
42	5	1247	144	0	2167.94
43	5	1247	144	0	2166.42
44	5	1247	144	0	2164.85
45	5	1247	144	0	2178.43
46	5	1247	144	0	2168.14
47	5	1247	144	0	2176.34
48	5	1247	144	0	2179.45
49	5	1247	144	0	2179.02
50	5	1247	144	0	2172.07
51	5	1247	144	0	2174.87
52	5	1247	144	0	2178.58
53	5	1247	144	0	2173.71
54	5	1247	144	0	2174.19
55	5	1247	144	0	2176.3
56	5	1247	144	0	2186.9
57	5	1247	144	0	2168.95
58	5	1247	144	0	2177.54
59	5	1247	144	0	2181.9
60	5	1247	144	0	2184.78
61	5	1247	144	0	2173.15
62	5	1247	144	0	2172.32
63	5	1247	144	0	2169.38
64	5	1247	144	0	2185.21
65	5	1247	144	0	2183.42
66	5	1247	144	0	2167.33
67	5	1247	144	0	2170.56
68	5	1247	144	0	2172.93
69	5	1247	144	0	2178.16
70	5	1247	144	0	2165.35
71	5	1247	144	0	2176.67
72	5	1247	144	0	2168.33
73	5	1247	144	0	2176.36
74	5	1247	144	0	2177.8
75	5	1247	144	0	2175.13
76	5	1247	144	0	2180.57
77	5	1247	144	0	2184.26
78	5	1247	144	0	2181.98
79	5	1247	144	0	2171.06
80	5	1247	144	0	2170.47
81	5	1247	144	0	2177.08
82	5	1247	144	0	2168.34
83	5	1247	144	0	2181.55
84	5	1247	144	0	2170.18
85	5	1247	144	0	2168.51
86	5	1247	144	0	2177.92
87	5	1247	144	0	2172.95
88	5	1247	144	0	2183.82
89	5	1247	144	0	2178.01
90	5	1247	144	0	2172.46
91	5	1247	144	0	2175.03
92	5	1247	144	0	2173.62
93	5	1247	144	0	2172.67
94	5	1247	144	0	2172.33
95	5	1247	144	0	2170.47
96	5	1247	144	0	2172.77
97	5	1247	144	0	2170.01
98	5	1247	144	0	2180.37
99	5	1247	144	0	2179.48
100	5	1247	144	0	2188.11
101	5	1247	144	0	2176.08
102	5	1247	144	0	2168.98
103	5	1247	144	0	2175.24
104	5	1247	144	0	2173.22
105	5	1247	144	0	2172.02
106	5	1247	144	0	2174.91
107	5	1247	144	0	2174.44
108	5	1247	144	0	2185.93
109	5	1247	144	0	2172.15
110	5	1247	144	0	2183.37
111	5	1247	144	0	2170.78
112	5	1247	144	0	2177.56
113	5	1247	144	0	2172.51
114	5	1247	144	0	2183.52
115	5	1247	144	0	2181.69
116	5	1247	144	0	2173.73
117	5	1247	144	0	2171.46
118	5	1247	144	0	2171.29
119	5	1247	144	0	2174.65
120	5	1247	144	0	2173.44
121	5	1247	144	0	2178.58
122	5	1247	144	0	2177.53
123	5	1247	144	0	2179.77
124	5	1247	144	0	2173.64
125	5	1247	144	0	2183.47
126	5	1247	144	0	2170.49
127	5	1247	144	0	2176.59
128	5	1247	144	0	2170.77
129	5	1247	144	0	2175.02
130	5	1247	144	0	2183.99
131	5	1247	144	0	2173.69
132	5	1247	144	0	2178.68
133	5	1247	144	0	2183.58
134	5	1247	144	0	2182.92
135	5	1247	144	0	2176.02
136	5	1247	144	0	2179.66
137	5	1247	144	0	2170.41
138	5	1247	144	0	2176.13
139	5	1247	144	0	2178.75
140	5	1247	144	0	2175.45
141	5	1247	144	0	2174.89
142	5	1247	144	0	2175.3
143	5	1247	144	0	2171.02
144	5	1247	144	0	2172.42
145	5	1247	144	0	2177.4
146	5	1247	144	0	2164.62
147	5	1247	144	0	2184.47
148	5	1247	144	0	2175.85
149	5	1247	144	0	2169.54
150	5	1247	144	0	2173.78
151	5	1247	144	0	2168.03
152	5	1247	144	0	2173
153	5	1247	144	0	2175.07
154	5	1247	144	0	2179.19
155	5	1247	144	0	2164.26
156	5	1247	144	0	2177.36
157	5	1247	144	0	2184.54
158	5	1247	144	0	2165.23
159	5	1247	144	0	2168.07
160	5	1247	144	0	2179.77
161	5	1247	144	0	2176.28
162	5	1247	144	0	2173.76
163	5	1247	144	0	2182.97
164	5	1247	144	0	2173.6
165	5	1247	144	0	2168.71
166	5	1247	144	0	2190.14
167	5	1247	144	0	2174.27
168	5	1247	144	0	2173
169	5	1247	144	0	2178.72
170	5	1247	144	0	2170.3
171	5	1247	144	0	2172.44
172	5	1247	144	0	2174.94
173	5	1247	144	0	2174.53
174	5	1247	144	0	2168.59
175	5	1247	144	0	2179.13
176	5	1247	144	0	2179.39
177	5	1247	144	0	2171.6
178	5	1247	144	0	2169.92
179	5	1247	144	0	2173.35
180	5	1247	144	0	2182.96
181	5	1247	144	0	2171.09
182	5	1247	144	0	2177.24
183	5	1247	144	0	2181.69
184	5	1247	144	0	2168.53
185	5	1247	144	0	2167.38
186	5	1247	144	0	2177.85
187	5	1247	144	0	2179.66
188	5	1247	144	0	2182.05
189	5	1247	144	0	2174.45
190	5	1247	144	0	2177.57
191	5	1247	144	0	2169.22
192	5	1247	144	0	2168.19
193	5	1247	144	0	2173.25
194	5	1247	144	0	2178.84
195	5	1247	144	0	2179.87
196	5	1247	144	0	2180.55
197	5	1247	144	0	2168.01
198	5	1247	144	0	2178.28
199	5	1247	144	0	2170.16
200	5	1247	144	0	2167.76
201	5	1247	144	0	2179.97
202	5	1247	144	0	2172.69
203	5	1247	144	0	2182.88
204	5	1247	144	0	2177
205	5	1247	144	0	2179.3
206	5	1247	144	0	2174.54
207	5	1247	144	0	2176.72
208	5	1247	144	0	2169.32
209	5	1247	144	0	2169.5
210	5	1247	144	0	2178.14
211	5	1247	144	0	2167.08
212	5	1247	144	0	2173.84
213	5	1247	144	0	2165.73
214	5	1247	144	0	2159.32
215	5	1247	144	0	2179.88
216	5	1247	144	0	2163.24
217	5	1247	144	0	2173.62
218	5	1247	144	0	2175.94
219	5	1247	144	0	2171.11
220	5	1247	144	0	2175.52
221	5	1247	144	0	2164.29
222	5	1247	144	0	2166.85
223	5	1247	144	0	2172.72
224	5	1247	144	0	2168.41
225	5	1247	144	0	2170.36
226	5	1247	144	0	2165.2
227	5	1247	144	0	2173.93
228	5	1247	144	0	2172.3
229	5	1247	144	0	2175.7
230	5	1247	144	0	2168.44
231	5	1247	144	0	2170.97
232	5	1247	144	0	2175.5
233	5	1247	144	0	2188.93
234	5	1247	144	0	2158.6
235	5	1247	144	0	2179.11
236	5	1247	144	0	2175.16
237	5	1247	144	0	2169.75
238	5	1247	144	0	2165.26
239	5	1247	144	0	2160.94
240	5	1247	144	0	2164.27
241	5	1247	144	0	2175.23
