# Supplementary material for: Molecular encoding and synaptic decoding of context during salt chemotaxis in C. elegans
Source: Nat Commun. 2022 May 27;13:2928. doi: 10.1038/s41467-022-30279-7 (PMC9142520; doi:10.1038/s41467-022-30279-7)
Supplement: Supplementary file 7 — Source Data [file 41467_2022_30279_MOESM7_ESM.zip › Source Data/Imaging/Fig.1/GCaMP2_pkc-1(gf)/120111 ASER GCaMP 50mM 50-25 #6_1 12.xlsx]

## Sheet: Sheet1
Image Name	Image Plane	Avgerage Intensity
120111 ASER GCaMP 50mM 50-25 #6_1 12	1	2579.94	335.141	0.984144
120111 ASER GCaMP 50mM 50-25 #6_1 12	2	2575.95	340.771	1.00067
120111 ASER GCaMP 50mM 50-25 #6_1 12	3	2569.49	333.041	0.977975
120111 ASER GCaMP 50mM 50-25 #6_1 12	4	2602.34	360.841	1.05961
120111 ASER GCaMP 50mM 50-25 #6_1 12	5	2588.78	347.459	1.02031
120111 ASER GCaMP 50mM 50-25 #6_1 12	6	2594.08	351.347	1.03173
120111 ASER GCaMP 50mM 50-25 #6_1 12	7	2563.11	313.937	0.921878
120111 ASER GCaMP 50mM 50-25 #6_1 12	8	2573.26	339.041	0.995595
120111 ASER GCaMP 50mM 50-25 #6_1 12	9	2570.28	324.47	0.952807	340.541
120111 ASER GCaMP 50mM 50-25 #6_1 12	10	2583.45	334.251	0.981528
120111 ASER GCaMP 50mM 50-25 #6_1 12	11	2581.17	331.726	0.974116
120111 ASER GCaMP 50mM 50-25 #6_1 12	12	2586.18	339.729	0.997615
120111 ASER GCaMP 50mM 50-25 #6_1 12	13	2615.67	370.531	1.08807
120111 ASER GCaMP 50mM 50-25 #6_1 12	14	2602.15	337.155	0.990056
120111 ASER GCaMP 50mM 50-25 #6_1 12	15	2581.51	334.636	0.98266
120111 ASER GCaMP 50mM 50-25 #6_1 12	16	2586.6	328.731	0.965318
120111 ASER GCaMP 50mM 50-25 #6_1 12	17	2571.97	318.59	0.935539
120111 ASER GCaMP 50mM 50-25 #6_1 12	18	2572.62	311.417	0.914476
120111 ASER GCaMP 50mM 50-25 #6_1 12	19	2589.7	323.007	0.94851
120111 ASER GCaMP 50mM 50-25 #6_1 12	20	2606.42	340.589	1.00014
120111 ASER GCaMP 50mM 50-25 #6_1 12	21	2617.17	356.434	1.04667
120111 ASER GCaMP 50mM 50-25 #6_1 12	22	2617.51	357.38	1.04945
120111 ASER GCaMP 50mM 50-25 #6_1 12	23	2619.56	364.274	1.06969
120111 ASER GCaMP 50mM 50-25 #6_1 12	24	2624.77	373.793	1.09764
120111 ASER GCaMP 50mM 50-25 #6_1 12	25	2619.11	360.807	1.05951
120111 ASER GCaMP 50mM 50-25 #6_1 12	26	2598.73	339.222	0.996127
120111 ASER GCaMP 50mM 50-25 #6_1 12	27	2597.73	334.913	0.983474
120111 ASER GCaMP 50mM 50-25 #6_1 12	28	2580.48	329.168	0.966602
120111 ASER GCaMP 50mM 50-25 #6_1 12	29	2577.6	314.447	0.923374
120111 ASER GCaMP 50mM 50-25 #6_1 12	30	2580.06	314.655	0.923987
120111 ASER GCaMP 50mM 50-25 #6_1 12	31	2612.91	367.286	1.07854
120111 ASER GCaMP 50mM 50-25 #6_1 12	32	2607.92	372.92	1.09508
120111 ASER GCaMP 50mM 50-25 #6_1 12	33	2620.54	403.232	1.18409
120111 ASER GCaMP 50mM 50-25 #6_1 12	34	2615.85	389.218	1.14294
120111 ASER GCaMP 50mM 50-25 #6_1 12	35	2600.65	354.604	1.0413
120111 ASER GCaMP 50mM 50-25 #6_1 12	36	2678.5	454.795	1.33551
120111 ASER GCaMP 50mM 50-25 #6_1 12	37	2674.13	429.069	1.25996
120111 ASER GCaMP 50mM 50-25 #6_1 12	38	2609.84	356.928	1.04812
120111 ASER GCaMP 50mM 50-25 #6_1 12	39	2589.84	349.749	1.02704
120111 ASER GCaMP 50mM 50-25 #6_1 12	40	2606.09	361.592	1.06182
120111 ASER GCaMP 50mM 50-25 #6_1 12	41	2599.3	367.149	1.07813
120111 ASER GCaMP 50mM 50-25 #6_1 12	42	2579.71	339.159	0.995942
120111 ASER GCaMP 50mM 50-25 #6_1 12	43	2590.79	343.9	1.00986
120111 ASER GCaMP 50mM 50-25 #6_1 12	44	2578.41	338.793	0.994866
120111 ASER GCaMP 50mM 50-25 #6_1 12	45	2581.12	347.816	1.02136
120111 ASER GCaMP 50mM 50-25 #6_1 12	46	2598.12	352.965	1.03648
120111 ASER GCaMP 50mM 50-25 #6_1 12	47	2599.92	356.936	1.04814
120111 ASER GCaMP 50mM 50-25 #6_1 12	48	2589.04	340.784	1.00071
120111 ASER GCaMP 50mM 50-25 #6_1 12	49	2576.63	328.728	0.965311
120111 ASER GCaMP 50mM 50-25 #6_1 12	50	2591.47	346.231	1.01671
120111 ASER GCaMP 50mM 50-25 #6_1 12	51	2590.96	359.763	1.05645
120111 ASER GCaMP 50mM 50-25 #6_1 12	52	2600.32	353.733	1.03874
120111 ASER GCaMP 50mM 50-25 #6_1 12	53	2595.84	339.926	0.998193
120111 ASER GCaMP 50mM 50-25 #6_1 12	54	2584.94	322.618	0.947367
120111 ASER GCaMP 50mM 50-25 #6_1 12	55	2591	353.061	1.03676
120111 ASER GCaMP 50mM 50-25 #6_1 12	56	2594.08	332.995	0.97784
120111 ASER GCaMP 50mM 50-25 #6_1 12	57	2601.49	345.891	1.01571
120111 ASER GCaMP 50mM 50-25 #6_1 12	58	2600.94	351.197	1.03129
120111 ASER GCaMP 50mM 50-25 #6_1 12	59	2593.92	334.43	0.982055
120111 ASER GCaMP 50mM 50-25 #6_1 12	60	2607.76	353.556	1.03822
120111 ASER GCaMP 50mM 50-25 #6_1 12	61	2608.85	354.612	1.04132
120111 ASER GCaMP 50mM 50-25 #6_1 12	62	2606.72	351.834	1.03316
120111 ASER GCaMP 50mM 50-25 #6_1 12	63	2647.64	394.628	1.15883
120111 ASER GCaMP 50mM 50-25 #6_1 12	64	2678.26	414.004	1.21572
120111 ASER GCaMP 50mM 50-25 #6_1 12	65	2687.55	426.592	1.25269
120111 ASER GCaMP 50mM 50-25 #6_1 12	66	2714.63	456.981	1.34193
120111 ASER GCaMP 50mM 50-25 #6_1 12	67	2671.37	409.938	1.20378
120111 ASER GCaMP 50mM 50-25 #6_1 12	68	2668.99	404.891	1.18896
120111 ASER GCaMP 50mM 50-25 #6_1 12	69	2630.99	356.1	1.04569
120111 ASER GCaMP 50mM 50-25 #6_1 12	70	2631.28	377.111	1.10739
120111 ASER GCaMP 50mM 50-25 #6_1 12	71	2613.71	357.993	1.05125
120111 ASER GCaMP 50mM 50-25 #6_1 12	72	2590.5	328.102	0.963471
120111 ASER GCaMP 50mM 50-25 #6_1 12	73	2586.93	336.817	0.989064
120111 ASER GCaMP 50mM 50-25 #6_1 12	74	2569.88	324.772	0.953694
120111 ASER GCaMP 50mM 50-25 #6_1 12	75	2561.56	301.972	0.886742
120111 ASER GCaMP 50mM 50-25 #6_1 12	76	2573.27	316.178	0.928457
120111 ASER GCaMP 50mM 50-25 #6_1 12	77	2656.82	414.619	1.21753
120111 ASER GCaMP 50mM 50-25 #6_1 12	78	2590.75	348.139	1.02231
120111 ASER GCaMP 50mM 50-25 #6_1 12	79	2576.24	324.963	0.954256
120111 ASER GCaMP 50mM 50-25 #6_1 12	80	2565.21	318.532	0.93537
120111 ASER GCaMP 50mM 50-25 #6_1 12	81	2573.88	336.548	0.988276
120111 ASER GCaMP 50mM 50-25 #6_1 12	82	2567.79	321.023	0.942686
120111 ASER GCaMP 50mM 50-25 #6_1 12	83	2652.06	391.781	1.15047
120111 ASER GCaMP 50mM 50-25 #6_1 12	84	2592.51	342.828	1.00672
120111 ASER GCaMP 50mM 50-25 #6_1 12	85	2579.82	342.733	1.00644
120111 ASER GCaMP 50mM 50-25 #6_1 12	86	2572.81	323.685	0.950502
120111 ASER GCaMP 50mM 50-25 #6_1 12	87	2572.59	330.186	0.969592
120111 ASER GCaMP 50mM 50-25 #6_1 12	88	2588.15	343.973	1.01008
120111 ASER GCaMP 50mM 50-25 #6_1 12	89	2574.47	338.695	0.99458
120111 ASER GCaMP 50mM 50-25 #6_1 12	90	2572.7	325.826	0.956789
120111 ASER GCaMP 50mM 50-25 #6_1 12	91	2584.59	332.765	0.977167
120111 ASER GCaMP 50mM 50-25 #6_1 12	92	2586.58	349.632	1.0267
120111 ASER GCaMP 50mM 50-25 #6_1 12	93	2590.82	346.978	1.0189
120111 ASER GCaMP 50mM 50-25 #6_1 12	94	2595.86	346.722	1.01815
120111 ASER GCaMP 50mM 50-25 #6_1 12	95	2672.49	417.384	1.22565
120111 ASER GCaMP 50mM 50-25 #6_1 12	96	2608.17	363.228	1.06662
120111 ASER GCaMP 50mM 50-25 #6_1 12	97	2587.08	344.914	1.01284
120111 ASER GCaMP 50mM 50-25 #6_1 12	98	2673.68	427.932	1.25662
120111 ASER GCaMP 50mM 50-25 #6_1 12	99	2608.92	372.309	1.09329
120111 ASER GCaMP 50mM 50-25 #6_1 12	100	2606.95	370.419	1.08774
120111 ASER GCaMP 50mM 50-25 #6_1 12	101	2644.14	404.993	1.18926
120111 ASER GCaMP 50mM 50-25 #6_1 12	102	3133.75	882.8	2.59235
120111 ASER GCaMP 50mM 50-25 #6_1 12	103	3261.07	1025.17	3.01041
120111 ASER GCaMP 50mM 50-25 #6_1 12	104	3299.13	1052.24	3.08991
120111 ASER GCaMP 50mM 50-25 #6_1 12	105	3283.79	1040.41	3.05515
120111 ASER GCaMP 50mM 50-25 #6_1 12	106	3287.91	1036.99	3.04512
120111 ASER GCaMP 50mM 50-25 #6_1 12	107	3294.26	1040.5	3.05543
120111 ASER GCaMP 50mM 50-25 #6_1 12	108	3270.06	1024.57	3.00865
120111 ASER GCaMP 50mM 50-25 #6_1 12	109	3272.02	1016.62	2.9853
120111 ASER GCaMP 50mM 50-25 #6_1 12	110	3265.03	1009.19	2.96348
120111 ASER GCaMP 50mM 50-25 #6_1 12	111	3252.95	992.496	2.91447
120111 ASER GCaMP 50mM 50-25 #6_1 12	112	3239.17	983.761	2.88882
120111 ASER GCaMP 50mM 50-25 #6_1 12	113	3217.65	975.628	2.86493
120111 ASER GCaMP 50mM 50-25 #6_1 12	114	3209.62	963.998	2.83078
120111 ASER GCaMP 50mM 50-25 #6_1 12	115	3193.66	949.893	2.78936
120111 ASER GCaMP 50mM 50-25 #6_1 12	116	3190.62	940.915	2.763
120111 ASER GCaMP 50mM 50-25 #6_1 12	117	3175.09	931.523	2.73542
120111 ASER GCaMP 50mM 50-25 #6_1 12	118	3201.49	946.928	2.78066
120111 ASER GCaMP 50mM 50-25 #6_1 12	119	3153.14	900.003	2.64286
120111 ASER GCaMP 50mM 50-25 #6_1 12	120	3151.22	906.881	2.66306
120111 ASER GCaMP 50mM 50-25 #6_1 12	121	3152.62	905.585	2.65925
120111 ASER GCaMP 50mM 50-25 #6_1 12	122	3161.28	891.971	2.61927
120111 ASER GCaMP 50mM 50-25 #6_1 12	123	3143.67	897.652	2.63596
120111 ASER GCaMP 50mM 50-25 #6_1 12	124	3134.98	884.009	2.59589
120111 ASER GCaMP 50mM 50-25 #6_1 12	125	3100.16	849.436	2.49437
120111 ASER GCaMP 50mM 50-25 #6_1 12	126	3092.38	853.289	2.50569
120111 ASER GCaMP 50mM 50-25 #6_1 12	127	3098.43	844.219	2.47905
120111 ASER GCaMP 50mM 50-25 #6_1 12	128	3063.78	815.981	2.39613
120111 ASER GCaMP 50mM 50-25 #6_1 12	129	3057.53	804.716	2.36305
120111 ASER GCaMP 50mM 50-25 #6_1 12	130	3047.74	801.45	2.35346
120111 ASER GCaMP 50mM 50-25 #6_1 12	131	3050.67	811.054	2.38166
120111 ASER GCaMP 50mM 50-25 #6_1 12	132	3041.12	799.682	2.34827
120111 ASER GCaMP 50mM 50-25 #6_1 12	133	3049.73	802.169	2.35557
120111 ASER GCaMP 50mM 50-25 #6_1 12	134	3052.55	809.131	2.37602
120111 ASER GCaMP 50mM 50-25 #6_1 12	135	3038.11	804.041	2.36107
120111 ASER GCaMP 50mM 50-25 #6_1 12	136	3036.3	803.825	2.36043
120111 ASER GCaMP 50mM 50-25 #6_1 12	137	3018.54	757.897	2.22557
120111 ASER GCaMP 50mM 50-25 #6_1 12	138	3043.62	800.699	2.35126
120111 ASER GCaMP 50mM 50-25 #6_1 12	139	3004.93	749.934	2.20218
120111 ASER GCaMP 50mM 50-25 #6_1 12	140	2992.41	738.33	2.16811
120111 ASER GCaMP 50mM 50-25 #6_1 12	141	2967.11	707.95	2.0789
120111 ASER GCaMP 50mM 50-25 #6_1 12	142	2965.78	698.609	2.05147
120111 ASER GCaMP 50mM 50-25 #6_1 12	143	2942.61	677.368	1.98909
120111 ASER GCaMP 50mM 50-25 #6_1 12	144	2956.58	680.726	1.99895
120111 ASER GCaMP 50mM 50-25 #6_1 12	145	2921.81	641.245	1.88302
120111 ASER GCaMP 50mM 50-25 #6_1 12	146	2936.46	659.262	1.93592
120111 ASER GCaMP 50mM 50-25 #6_1 12	147	2936.07	651.786	1.91397
120111 ASER GCaMP 50mM 50-25 #6_1 12	148	2877.15	592.213	1.73903
120111 ASER GCaMP 50mM 50-25 #6_1 12	149	2729.61	451.873	1.32693
120111 ASER GCaMP 50mM 50-25 #6_1 12	150	2758.99	481.345	1.41347
120111 ASER GCaMP 50mM 50-25 #6_1 12	151	2867.32	588.648	1.72857
120111 ASER GCaMP 50mM 50-25 #6_1 12	152	2926.56	658.366	1.9333
120111 ASER GCaMP 50mM 50-25 #6_1 12	153	2948.03	685.453	2.01284
120111 ASER GCaMP 50mM 50-25 #6_1 12	154	2927.61	664.231	1.95052
120111 ASER GCaMP 50mM 50-25 #6_1 12	155	2929.44	669.392	1.96567
120111 ASER GCaMP 50mM 50-25 #6_1 12	156	2918.01	655.625	1.92524
120111 ASER GCaMP 50mM 50-25 #6_1 12	157	2918.57	650.598	1.91048
120111 ASER GCaMP 50mM 50-25 #6_1 12	158	2944.98	685.858	2.01402
120111 ASER GCaMP 50mM 50-25 #6_1 12	159	2905.13	651.557	1.9133
120111 ASER GCaMP 50mM 50-25 #6_1 12	160	2923.69	676.237	1.98577
120111 ASER GCaMP 50mM 50-25 #6_1 12	161	2897.19	660.81	1.94047
120111 ASER GCaMP 50mM 50-25 #6_1 12	162	2885.53	645.806	1.89641
120111 ASER GCaMP 50mM 50-25 #6_1 12	163	2875.27	626.138	1.83866
120111 ASER GCaMP 50mM 50-25 #6_1 12	164	2858.95	603.711	1.7728
120111 ASER GCaMP 50mM 50-25 #6_1 12	165	2827.51	572.22	1.68032
120111 ASER GCaMP 50mM 50-25 #6_1 12	166	2835.69	590.614	1.73434
120111 ASER GCaMP 50mM 50-25 #6_1 12	167	2884.32	624.78	1.83467
120111 ASER GCaMP 50mM 50-25 #6_1 12	168	2857.28	611.988	1.7971
120111 ASER GCaMP 50mM 50-25 #6_1 12	169	2844.63	590.269	1.73333
120111 ASER GCaMP 50mM 50-25 #6_1 12	170	2873.13	641.887	1.8849
120111 ASER GCaMP 50mM 50-25 #6_1 12	171	2890.05	650.099	1.90902
120111 ASER GCaMP 50mM 50-25 #6_1 12	172	2900.31	650.29	1.90958
120111 ASER GCaMP 50mM 50-25 #6_1 12	173	2877.22	627.15	1.84163
120111 ASER GCaMP 50mM 50-25 #6_1 12	174	2876.39	627.464	1.84255
120111 ASER GCaMP 50mM 50-25 #6_1 12	175	2848.41	591.46	1.73683
120111 ASER GCaMP 50mM 50-25 #6_1 12	176	2853.38	606.585	1.78124
120111 ASER GCaMP 50mM 50-25 #6_1 12	177	2855.89	594.069	1.74449
120111 ASER GCaMP 50mM 50-25 #6_1 12	178	2823.82	573.903	1.68527
120111 ASER GCaMP 50mM 50-25 #6_1 12	179	2835.35	575.33	1.68946
120111 ASER GCaMP 50mM 50-25 #6_1 12	180	2813.92	562.158	1.65078
120111 ASER GCaMP 50mM 50-25 #6_1 12	181	2843.39	580.775	1.70545
120111 ASER GCaMP 50mM 50-25 #6_1 12	182	2870.2	615.492	1.80739
120111 ASER GCaMP 50mM 50-25 #6_1 12	183	2875.98	615.748	1.80815
120111 ASER GCaMP 50mM 50-25 #6_1 12	184	2884.28	628.28	1.84495
120111 ASER GCaMP 50mM 50-25 #6_1 12	185	2889.65	620.497	1.82209
120111 ASER GCaMP 50mM 50-25 #6_1 12	186	2865.12	594.271	1.74508
120111 ASER GCaMP 50mM 50-25 #6_1 12	187	2852.73	576.666	1.69338
120111 ASER GCaMP 50mM 50-25 #6_1 12	188	2824.51	553.289	1.62473
120111 ASER GCaMP 50mM 50-25 #6_1 12	189	2716.12	445.502	1.30822
120111 ASER GCaMP 50mM 50-25 #6_1 12	190	2621.03	355.203	1.04306
120111 ASER GCaMP 50mM 50-25 #6_1 12	191	2625.61	352.545	1.03525
120111 ASER GCaMP 50mM 50-25 #6_1 12	192	2720.06	446.97	1.31253
120111 ASER GCaMP 50mM 50-25 #6_1 12	193	2772.33	509.896	1.49731
120111 ASER GCaMP 50mM 50-25 #6_1 12	194	2781.78	502.835	1.47658
120111 ASER GCaMP 50mM 50-25 #6_1 12	195	2808.73	535.691	1.57306
120111 ASER GCaMP 50mM 50-25 #6_1 12	196	2775.29	512.427	1.50474
120111 ASER GCaMP 50mM 50-25 #6_1 12	197	2813.91	541.245	1.58937
120111 ASER GCaMP 50mM 50-25 #6_1 12	198	2838.15	559.336	1.64249
120111 ASER GCaMP 50mM 50-25 #6_1 12	199	2833.03	578.731	1.69944
120111 ASER GCaMP 50mM 50-25 #6_1 12	200	2808.63	553.977	1.62676
120111 ASER GCaMP 50mM 50-25 #6_1 12	201	2779.1	528.085	1.55072
120111 ASER GCaMP 50mM 50-25 #6_1 12	202	2658.82	411.3	1.20778
120111 ASER GCaMP 50mM 50-25 #6_1 12	203	2643.29	377.966	1.1099
120111 ASER GCaMP 50mM 50-25 #6_1 12	204	2558.62	303.387	0.890898
120111 ASER GCaMP 50mM 50-25 #6_1 12	205	2499.12	254.295	0.746739
120111 ASER GCaMP 50mM 50-25 #6_1 12	206	2513.33	265.33	0.779141
120111 ASER GCaMP 50mM 50-25 #6_1 12	207	2509.42	261.507	0.767917
120111 ASER GCaMP 50mM 50-25 #6_1 12	208	2525.01	287.362	0.843839
120111 ASER GCaMP 50mM 50-25 #6_1 12	209	2514.24	277.369	0.814496
120111 ASER GCaMP 50mM 50-25 #6_1 12	210	2580.59	336.796	0.989003
120111 ASER GCaMP 50mM 50-25 #6_1 12	211	2529.29	299.917	0.880707
120111 ASER GCaMP 50mM 50-25 #6_1 12	212	2531.54	291.874	0.857089
120111 ASER GCaMP 50mM 50-25 #6_1 12	213	2536.2	302.263	0.887597
120111 ASER GCaMP 50mM 50-25 #6_1 12	214	2597.35	361.475	1.06147
120111 ASER GCaMP 50mM 50-25 #6_1 12	215	2545.24	306.656	0.900498
120111 ASER GCaMP 50mM 50-25 #6_1 12	216	2540.17	322.121	0.945908
120111 ASER GCaMP 50mM 50-25 #6_1 12	217	2535.74	295.491	0.867711
120111 ASER GCaMP 50mM 50-25 #6_1 12	218	2538.91	302.147	0.887255
120111 ASER GCaMP 50mM 50-25 #6_1 12	219	2542.07	307.876	0.904079
120111 ASER GCaMP 50mM 50-25 #6_1 12	220	2614.32	383.747	1.12687
120111 ASER GCaMP 50mM 50-25 #6_1 12	221	2562.03	329.236	0.966802
120111 ASER GCaMP 50mM 50-25 #6_1 12	222	2558.84	318.952	0.936605
120111 ASER GCaMP 50mM 50-25 #6_1 12	223	2568.06	324.36	0.952485
120111 ASER GCaMP 50mM 50-25 #6_1 12	224	2577.71	353.683	1.03859
120111 ASER GCaMP 50mM 50-25 #6_1 12	225	2575.36	338.406	0.99373
120111 ASER GCaMP 50mM 50-25 #6_1 12	226	2574.58	340.937	1.00116
120111 ASER GCaMP 50mM 50-25 #6_1 12	227	2564.15	333.075	0.978076
120111 ASER GCaMP 50mM 50-25 #6_1 12	228	2569.92	317.052	0.931023
120111 ASER GCaMP 50mM 50-25 #6_1 12	229	2579.15	325.61	0.956154
120111 ASER GCaMP 50mM 50-25 #6_1 12	230	2590.51	328.611	0.964968
120111 ASER GCaMP 50mM 50-25 #6_1 12	231	2588.83	337.87	0.992156
120111 ASER GCaMP 50mM 50-25 #6_1 12	232	2591.48	331.292	0.97284
120111 ASER GCaMP 50mM 50-25 #6_1 12	233	2608	350.084	1.02802
120111 ASER GCaMP 50mM 50-25 #6_1 12	234	2600.87	361.275	1.06088
120111 ASER GCaMP 50mM 50-25 #6_1 12	235	2614.67	371.906	1.0921
120111 ASER GCaMP 50mM 50-25 #6_1 12	236	2621.4	375.943	1.10396
120111 ASER GCaMP 50mM 50-25 #6_1 12	237	2626.2	394.119	1.15733
120111 ASER GCaMP 50mM 50-25 #6_1 12	238	2624.73	379.777	1.11522
120111 ASER GCaMP 50mM 50-25 #6_1 12	239	2627.71	389.629	1.14415
120111 ASER GCaMP 50mM 50-25 #6_1 12	240	2626.53	375.838	1.10365
120111 ASER GCaMP 50mM 50-25 #6_1 12	241	2640.71	401.211	1.17816
Image Plane	Region Label	Area	Distance	Angle	Average Intensity
1	5	975	128	0	2244.79
2	5	975	128	0	2235.18
3	5	975	128	0	2236.45
4	5	975	128	0	2241.5
5	5	975	128	0	2241.32
6	5	975	128	0	2242.74
7	5	975	128	0	2249.17
8	5	975	128	0	2234.22
9	5	975	128	0	2245.81
10	5	975	128	0	2249.2
11	5	975	128	0	2249.45
12	5	975	128	0	2246.45
13	5	975	128	0	2245.14
14	5	975	128	0	2265
15	5	975	128	0	2246.88
16	5	975	128	0	2257.87
17	5	975	128	0	2253.38
18	5	975	128	0	2261.2
19	5	975	128	0	2266.69
20	5	975	128	0	2265.83
21	5	975	128	0	2260.74
22	5	975	128	0	2260.13
23	5	975	128	0	2255.29
24	5	975	128	0	2250.97
25	5	975	128	0	2258.3
26	5	975	128	0	2259.51
27	5	975	128	0	2262.82
28	5	975	128	0	2251.31
29	5	975	128	0	2263.15
30	5	975	128	0	2265.4
31	5	975	128	0	2245.62
32	5	975	128	0	2235
33	5	975	128	0	2217.3
34	5	975	128	0	2226.63
35	5	975	128	0	2246.05
36	5	975	128	0	2223.7
37	5	975	128	0	2245.06
38	5	975	128	0	2252.92
39	5	975	128	0	2240.1
40	5	975	128	0	2244.5
41	5	975	128	0	2232.15
42	5	975	128	0	2240.55
43	5	975	128	0	2246.89
44	5	975	128	0	2239.62
45	5	975	128	0	2233.31
46	5	975	128	0	2245.15
47	5	975	128	0	2242.98
48	5	975	128	0	2248.26
49	5	975	128	0	2247.9
50	5	975	128	0	2245.24
51	5	975	128	0	2231.19
52	5	975	128	0	2246.59
53	5	975	128	0	2255.92
54	5	975	128	0	2262.33
55	5	975	128	0	2237.94
56	5	975	128	0	2261.09
57	5	975	128	0	2255.6
58	5	975	128	0	2249.74
59	5	975	128	0	2259.49
60	5	975	128	0	2254.2
61	5	975	128	0	2254.23
62	5	975	128	0	2254.89
63	5	975	128	0	2253.01
64	5	975	128	0	2264.26
65	5	975	128	0	2260.96
66	5	975	128	0	2257.64
67	5	975	128	0	2261.43
68	5	975	128	0	2264.1
69	5	975	128	0	2274.89
70	5	975	128	0	2254.17
71	5	975	128	0	2255.72
72	5	975	128	0	2262.39
73	5	975	128	0	2250.11
74	5	975	128	0	2245.11
75	5	975	128	0	2259.59
76	5	975	128	0	2257.09
77	5	975	128	0	2242.2
78	5	975	128	0	2242.61
79	5	975	128	0	2251.28
80	5	975	128	0	2246.67
81	5	975	128	0	2237.33
82	5	975	128	0	2246.77
83	5	975	128	0	2260.28
84	5	975	128	0	2249.68
85	5	975	128	0	2237.09
86	5	975	128	0	2249.12
87	5	975	128	0	2242.4
88	5	975	128	0	2244.18
89	5	975	128	0	2235.77
90	5	975	128	0	2246.87
91	5	975	128	0	2251.83
92	5	975	128	0	2236.95
93	5	975	128	0	2243.84
94	5	975	128	0	2249.13
95	5	975	128	0	2255.11
96	5	975	128	0	2244.94
97	5	975	128	0	2242.17
98	5	975	128	0	2245.75
99	5	975	128	0	2236.61
100	5	975	128	0	2236.53
101	5	975	128	0	2239.15
102	5	975	128	0	2250.95
103	5	975	128	0	2235.9
104	5	975	128	0	2246.89
105	5	975	128	0	2243.38
106	5	975	128	0	2250.92
107	5	975	128	0	2253.76
108	5	975	128	0	2245.49
109	5	975	128	0	2255.41
110	5	975	128	0	2255.84
111	5	975	128	0	2260.45
112	5	975	128	0	2255.41
113	5	975	128	0	2242.02
114	5	975	128	0	2245.62
115	5	975	128	0	2243.77
116	5	975	128	0	2249.71
117	5	975	128	0	2243.57
118	5	975	128	0	2254.56
119	5	975	128	0	2253.13
120	5	975	128	0	2244.34
121	5	975	128	0	2247.03
122	5	975	128	0	2269.31
123	5	975	128	0	2246.01
124	5	975	128	0	2250.97
125	5	975	128	0	2250.73
126	5	975	128	0	2239.09
127	5	975	128	0	2254.21
128	5	975	128	0	2247.8
129	5	975	128	0	2252.82
130	5	975	128	0	2246.3
131	5	975	128	0	2239.61
132	5	975	128	0	2241.44
133	5	975	128	0	2247.56
134	5	975	128	0	2243.41
135	5	975	128	0	2234.07
136	5	975	128	0	2232.48
137	5	975	128	0	2260.65
138	5	975	128	0	2242.92
139	5	975	128	0	2254.99
140	5	975	128	0	2254.08
141	5	975	128	0	2259.16
142	5	975	128	0	2267.17
143	5	975	128	0	2265.24
144	5	975	128	0	2275.85
145	5	975	128	0	2280.57
146	5	975	128	0	2277.2
147	5	975	128	0	2284.29
148	5	975	128	0	2284.94
149	5	975	128	0	2277.74
150	5	975	128	0	2277.64
151	5	975	128	0	2278.67
152	5	975	128	0	2268.19
153	5	975	128	0	2262.58
154	5	975	128	0	2263.37
155	5	975	128	0	2260.05
156	5	975	128	0	2262.38
157	5	975	128	0	2267.97
158	5	975	128	0	2259.12
159	5	975	128	0	2253.58
160	5	975	128	0	2247.45
161	5	975	128	0	2236.38
162	5	975	128	0	2239.73
163	5	975	128	0	2249.13
164	5	975	128	0	2255.24
165	5	975	128	0	2255.3
166	5	975	128	0	2245.08
167	5	975	128	0	2259.54
168	5	975	128	0	2245.29
169	5	975	128	0	2254.37
170	5	975	128	0	2231.24
171	5	975	128	0	2239.95
172	5	975	128	0	2250.02
173	5	975	128	0	2250.07
174	5	975	128	0	2248.92
175	5	975	128	0	2256.95
176	5	975	128	0	2246.8
177	5	975	128	0	2261.82
178	5	975	128	0	2249.92
179	5	975	128	0	2260.02
180	5	975	128	0	2251.76
181	5	975	128	0	2262.62
182	5	975	128	0	2254.71
183	5	975	128	0	2260.24
184	5	975	128	0	2256
185	5	975	128	0	2269.16
186	5	975	128	0	2270.85
187	5	975	128	0	2276.07
188	5	975	128	0	2271.22
189	5	975	128	0	2270.62
190	5	975	128	0	2265.83
191	5	975	128	0	2273.07
192	5	975	128	0	2273.09
193	5	975	128	0	2262.43
194	5	975	128	0	2278.94
195	5	975	128	0	2273.04
196	5	975	128	0	2262.86
197	5	975	128	0	2272.67
198	5	975	128	0	2278.81
199	5	975	128	0	2254.3
200	5	975	128	0	2254.65
201	5	975	128	0	2251.02
202	5	975	128	0	2247.52
203	5	975	128	0	2265.32
204	5	975	128	0	2255.23
205	5	975	128	0	2244.82
206	5	975	128	0	2248
207	5	975	128	0	2247.91
208	5	975	128	0	2237.65
209	5	975	128	0	2236.87
210	5	975	128	0	2243.79
211	5	975	128	0	2229.37
212	5	975	128	0	2239.67
213	5	975	128	0	2233.94
214	5	975	128	0	2235.88
215	5	975	128	0	2238.58
216	5	975	128	0	2218.05
217	5	975	128	0	2240.25
218	5	975	128	0	2236.76
219	5	975	128	0	2234.19
220	5	975	128	0	2230.57
221	5	975	128	0	2232.8
222	5	975	128	0	2239.89
223	5	975	128	0	2243.7
224	5	975	128	0	2224.02
225	5	975	128	0	2236.95
226	5	975	128	0	2233.64
227	5	975	128	0	2231.07
228	5	975	128	0	2252.87
229	5	975	128	0	2253.54
230	5	975	128	0	2261.9
231	5	975	128	0	2250.97
232	5	975	128	0	2260.19
233	5	975	128	0	2257.92
234	5	975	128	0	2239.59
235	5	975	128	0	2242.76
236	5	975	128	0	2245.45
237	5	975	128	0	2232.08
238	5	975	128	0	2244.95
239	5	975	128	0	2238.09
240	5	975	128	0	2250.69
241	5	975	128	0	2239.49
