# Supplementary material for: Molecular encoding and synaptic decoding of context during salt chemotaxis in C. elegans
Source: Nat Commun. 2022 May 27;13:2928. doi: 10.1038/s41467-022-30279-7 (PMC9142520; doi:10.1038/s41467-022-30279-7)
Supplement: Supplementary file 7 — Source Data [file 41467_2022_30279_MOESM7_ESM.zip › Source Data/Imaging/Fig.1/GCaMP2_pkc-1(gf)/120111 ASER GCaMP 50mM 50-25 #7_1 12.xlsx]

## Sheet: Sheet1
Image Name	Image Plane	Avgerage Intensity
120111 ASER GCaMP 50mM 50-25 #7_1 12	1	2609.69	477.441	1.00043
120111 ASER GCaMP 50mM 50-25 #7_1 12	2	2586.03	463.661	0.971554
120111 ASER GCaMP 50mM 50-25 #7_1 12	3	2587.59	446.292	0.935159
120111 ASER GCaMP 50mM 50-25 #7_1 12	4	2581.6	460.011	0.963905
120111 ASER GCaMP 50mM 50-25 #7_1 12	5	2580.44	443.751	0.929834
120111 ASER GCaMP 50mM 50-25 #7_1 12	6	2575.2	438.204	0.918211
120111 ASER GCaMP 50mM 50-25 #7_1 12	7	2573.03	441.131	0.924346
120111 ASER GCaMP 50mM 50-25 #7_1 12	8	2574.99	441.909	0.925975
120111 ASER GCaMP 50mM 50-25 #7_1 12	9	2564.78	425.12	0.890796	477.236
120111 ASER GCaMP 50mM 50-25 #7_1 12	10	2580.14	450.344	0.943649
120111 ASER GCaMP 50mM 50-25 #7_1 12	11	2583.26	456.703	0.956973
120111 ASER GCaMP 50mM 50-25 #7_1 12	12	2584.19	460.045	0.963976
120111 ASER GCaMP 50mM 50-25 #7_1 12	13	2575.73	442.928	0.928111
120111 ASER GCaMP 50mM 50-25 #7_1 12	14	2574.7	447.093	0.936838
120111 ASER GCaMP 50mM 50-25 #7_1 12	15	2569.71	443.06	0.928386
120111 ASER GCaMP 50mM 50-25 #7_1 12	16	2600.89	458.961	0.961705
120111 ASER GCaMP 50mM 50-25 #7_1 12	17	2602.23	460.681	0.965309
120111 ASER GCaMP 50mM 50-25 #7_1 12	18	2604.86	471.035	0.987005
120111 ASER GCaMP 50mM 50-25 #7_1 12	19	2607	474.219	0.993676
120111 ASER GCaMP 50mM 50-25 #7_1 12	20	2620.45	485.737	1.01781
120111 ASER GCaMP 50mM 50-25 #7_1 12	21	2638.12	497.791	1.04307
120111 ASER GCaMP 50mM 50-25 #7_1 12	22	2680.25	545.137	1.14228
120111 ASER GCaMP 50mM 50-25 #7_1 12	23	2666.31	535.591	1.12228
120111 ASER GCaMP 50mM 50-25 #7_1 12	24	2641.36	503.466	1.05496
120111 ASER GCaMP 50mM 50-25 #7_1 12	25	2651.92	505.662	1.05956
120111 ASER GCaMP 50mM 50-25 #7_1 12	26	2635.01	499.066	1.04574
120111 ASER GCaMP 50mM 50-25 #7_1 12	27	2632.93	500.948	1.04969
120111 ASER GCaMP 50mM 50-25 #7_1 12	28	2625.78	481.143	1.00819
120111 ASER GCaMP 50mM 50-25 #7_1 12	29	2621.88	486.595	1.01961
120111 ASER GCaMP 50mM 50-25 #7_1 12	30	2598.79	455.808	0.955099
120111 ASER GCaMP 50mM 50-25 #7_1 12	31	2588.66	439.539	0.921009
120111 ASER GCaMP 50mM 50-25 #7_1 12	32	2579.36	445.926	0.934392
120111 ASER GCaMP 50mM 50-25 #7_1 12	33	2593.85	462.726	0.969594
120111 ASER GCaMP 50mM 50-25 #7_1 12	34	2597.99	462.11	0.968303
120111 ASER GCaMP 50mM 50-25 #7_1 12	35	2615.82	479.536	1.00482
120111 ASER GCaMP 50mM 50-25 #7_1 12	36	2630.08	499.219	1.04606
120111 ASER GCaMP 50mM 50-25 #7_1 12	37	2657.56	532.255	1.11529
120111 ASER GCaMP 50mM 50-25 #7_1 12	38	2658.29	523.533	1.09701
120111 ASER GCaMP 50mM 50-25 #7_1 12	39	2630.46	511.777	1.07238
120111 ASER GCaMP 50mM 50-25 #7_1 12	40	2624.24	495.301	1.03785
120111 ASER GCaMP 50mM 50-25 #7_1 12	41	2625.11	484.416	1.01504
120111 ASER GCaMP 50mM 50-25 #7_1 12	42	2608.3	473.957	0.993128
120111 ASER GCaMP 50mM 50-25 #7_1 12	43	2600.34	455.345	0.954128
120111 ASER GCaMP 50mM 50-25 #7_1 12	44	2574.55	425.813	0.892248
120111 ASER GCaMP 50mM 50-25 #7_1 12	45	2589.18	443.795	0.929926
120111 ASER GCaMP 50mM 50-25 #7_1 12	46	2585.91	445.508	0.933516
120111 ASER GCaMP 50mM 50-25 #7_1 12	47	2584.43	434.29	0.91001
120111 ASER GCaMP 50mM 50-25 #7_1 12	48	2579.58	431.521	0.904208
120111 ASER GCaMP 50mM 50-25 #7_1 12	49	2579.9	447.997	0.938732
120111 ASER GCaMP 50mM 50-25 #7_1 12	50	2588.3	457.48	0.958602
120111 ASER GCaMP 50mM 50-25 #7_1 12	51	2585.59	453.765	0.950817
120111 ASER GCaMP 50mM 50-25 #7_1 12	52	2583.07	446.703	0.93602
120111 ASER GCaMP 50mM 50-25 #7_1 12	53	2576.57	435.908	0.913399
120111 ASER GCaMP 50mM 50-25 #7_1 12	54	2596.26	458.401	0.960532
120111 ASER GCaMP 50mM 50-25 #7_1 12	55	2581.17	457.959	0.959607
120111 ASER GCaMP 50mM 50-25 #7_1 12	56	2586.94	448.495	0.939775
120111 ASER GCaMP 50mM 50-25 #7_1 12	57	2580.53	456.256	0.956037
120111 ASER GCaMP 50mM 50-25 #7_1 12	58	2590.39	457.744	0.959155
120111 ASER GCaMP 50mM 50-25 #7_1 12	59	2572.33	433.548	0.908454
120111 ASER GCaMP 50mM 50-25 #7_1 12	60	2573.89	434.828	0.911137
120111 ASER GCaMP 50mM 50-25 #7_1 12	61	2579.14	445.816	0.934161
120111 ASER GCaMP 50mM 50-25 #7_1 12	62	2573.99	442.487	0.927185
120111 ASER GCaMP 50mM 50-25 #7_1 12	63	2573.33	439.241	0.920384
120111 ASER GCaMP 50mM 50-25 #7_1 12	64	2571.36	436.568	0.914784
120111 ASER GCaMP 50mM 50-25 #7_1 12	65	2584.53	439.38	0.920676
120111 ASER GCaMP 50mM 50-25 #7_1 12	66	2600.84	467.674	0.979963
120111 ASER GCaMP 50mM 50-25 #7_1 12	67	2606.41	474.199	0.993635
120111 ASER GCaMP 50mM 50-25 #7_1 12	68	2644.97	509.884	1.06841
120111 ASER GCaMP 50mM 50-25 #7_1 12	69	2672.82	540.927	1.13346
120111 ASER GCaMP 50mM 50-25 #7_1 12	70	2696.15	554.073	1.161
120111 ASER GCaMP 50mM 50-25 #7_1 12	71	2657.98	528.168	1.10672
120111 ASER GCaMP 50mM 50-25 #7_1 12	72	2637.76	492.28	1.03152
120111 ASER GCaMP 50mM 50-25 #7_1 12	73	2639.88	508.641	1.0658
120111 ASER GCaMP 50mM 50-25 #7_1 12	74	2614.49	480.254	1.00632
120111 ASER GCaMP 50mM 50-25 #7_1 12	75	2614.04	473.3	0.991751
120111 ASER GCaMP 50mM 50-25 #7_1 12	76	2633.17	496.588	1.04055
120111 ASER GCaMP 50mM 50-25 #7_1 12	77	2629.26	486.157	1.01869
120111 ASER GCaMP 50mM 50-25 #7_1 12	78	2609.22	477.919	1.00143
120111 ASER GCaMP 50mM 50-25 #7_1 12	79	2588.38	451.384	0.945829
120111 ASER GCaMP 50mM 50-25 #7_1 12	80	2584.28	451.56	0.946198
120111 ASER GCaMP 50mM 50-25 #7_1 12	81	2581.81	444.335	0.931058
120111 ASER GCaMP 50mM 50-25 #7_1 12	82	2591.82	456.68	0.956927
120111 ASER GCaMP 50mM 50-25 #7_1 12	83	2571.27	434.468	0.910383
120111 ASER GCaMP 50mM 50-25 #7_1 12	84	2569.61	428.691	0.898278
120111 ASER GCaMP 50mM 50-25 #7_1 12	85	2571.55	431.097	0.903319
120111 ASER GCaMP 50mM 50-25 #7_1 12	86	2575.1	437.546	0.916833
120111 ASER GCaMP 50mM 50-25 #7_1 12	87	2605.93	469.432	0.983646
120111 ASER GCaMP 50mM 50-25 #7_1 12	88	2597.46	454.053	0.951422
120111 ASER GCaMP 50mM 50-25 #7_1 12	89	2603.42	473.645	0.992475
120111 ASER GCaMP 50mM 50-25 #7_1 12	90	2642.74	513.182	1.07532
120111 ASER GCaMP 50mM 50-25 #7_1 12	91	2658.05	526.945	1.10416
120111 ASER GCaMP 50mM 50-25 #7_1 12	92	2662.97	529.865	1.11028
120111 ASER GCaMP 50mM 50-25 #7_1 12	93	2620.58	472.582	0.990247
120111 ASER GCaMP 50mM 50-25 #7_1 12	94	2611.6	465.75	0.975932
120111 ASER GCaMP 50mM 50-25 #7_1 12	95	2589.27	458.711	0.961181
120111 ASER GCaMP 50mM 50-25 #7_1 12	96	2583.64	444.096	0.930557
120111 ASER GCaMP 50mM 50-25 #7_1 12	97	2605.02	467.869	0.980372
120111 ASER GCaMP 50mM 50-25 #7_1 12	98	2610.67	473.981	0.993179
120111 ASER GCaMP 50mM 50-25 #7_1 12	99	2623.09	495.821	1.03894
120111 ASER GCaMP 50mM 50-25 #7_1 12	100	2657.44	507.148	1.06268
120111 ASER GCaMP 50mM 50-25 #7_1 12	101	2762.07	615.814	1.29037
120111 ASER GCaMP 50mM 50-25 #7_1 12	102	3296.66	1145.38	2.40002
120111 ASER GCaMP 50mM 50-25 #7_1 12	103	3340.35	1200.96	2.5165
120111 ASER GCaMP 50mM 50-25 #7_1 12	104	3327.53	1185.29	2.48365
120111 ASER GCaMP 50mM 50-25 #7_1 12	105	3312.76	1178.37	2.46915
120111 ASER GCaMP 50mM 50-25 #7_1 12	106	3285.76	1140.8	2.39042
120111 ASER GCaMP 50mM 50-25 #7_1 12	107	3274.24	1135.07	2.37843
120111 ASER GCaMP 50mM 50-25 #7_1 12	108	3279.31	1129.61	2.36698
120111 ASER GCaMP 50mM 50-25 #7_1 12	109	3262.11	1122.34	2.35174
120111 ASER GCaMP 50mM 50-25 #7_1 12	110	3249.38	1115.5	2.33742
120111 ASER GCaMP 50mM 50-25 #7_1 12	111	3241.66	1098.67	2.30215
120111 ASER GCaMP 50mM 50-25 #7_1 12	112	3240.91	1102.24	2.30964
120111 ASER GCaMP 50mM 50-25 #7_1 12	113	3238.46	1086.64	2.27694
120111 ASER GCaMP 50mM 50-25 #7_1 12	114	3223.83	1078.51	2.25991
120111 ASER GCaMP 50mM 50-25 #7_1 12	115	3182.1	1045.58	2.1909
120111 ASER GCaMP 50mM 50-25 #7_1 12	116	3197.6	1059.75	2.22059
120111 ASER GCaMP 50mM 50-25 #7_1 12	117	3182.39	1052.55	2.20551
120111 ASER GCaMP 50mM 50-25 #7_1 12	118	3182.01	1050.13	2.20044
120111 ASER GCaMP 50mM 50-25 #7_1 12	119	3166.04	1039.77	2.17873
120111 ASER GCaMP 50mM 50-25 #7_1 12	120	3143.91	1022.46	2.14245
120111 ASER GCaMP 50mM 50-25 #7_1 12	121	3147.42	1021.39	2.14021
120111 ASER GCaMP 50mM 50-25 #7_1 12	122	3124.83	1000.14	2.09568
120111 ASER GCaMP 50mM 50-25 #7_1 12	123	3127.54	1005.37	2.10666
120111 ASER GCaMP 50mM 50-25 #7_1 12	124	3102.22	952.293	1.99543
120111 ASER GCaMP 50mM 50-25 #7_1 12	125	3095.74	949.822	1.99026
120111 ASER GCaMP 50mM 50-25 #7_1 12	126	3075.06	923.66	1.93543
120111 ASER GCaMP 50mM 50-25 #7_1 12	127	3073.78	914.102	1.91541
120111 ASER GCaMP 50mM 50-25 #7_1 12	128	3056.91	906.094	1.89863
120111 ASER GCaMP 50mM 50-25 #7_1 12	129	3005.18	846.977	1.77475
120111 ASER GCaMP 50mM 50-25 #7_1 12	130	3005.02	848.034	1.77697
120111 ASER GCaMP 50mM 50-25 #7_1 12	131	3030.97	870.85	1.82478
120111 ASER GCaMP 50mM 50-25 #7_1 12	132	3040.88	892.006	1.86911
120111 ASER GCaMP 50mM 50-25 #7_1 12	133	3043.84	888	1.86071
120111 ASER GCaMP 50mM 50-25 #7_1 12	134	3039	884.9	1.85422
120111 ASER GCaMP 50mM 50-25 #7_1 12	135	3023.08	875.015	1.8335
120111 ASER GCaMP 50mM 50-25 #7_1 12	136	2990.5	841.671	1.76364
120111 ASER GCaMP 50mM 50-25 #7_1 12	137	2986.19	842.183	1.76471
120111 ASER GCaMP 50mM 50-25 #7_1 12	138	2988.88	837.365	1.75461
120111 ASER GCaMP 50mM 50-25 #7_1 12	139	2973.43	832.385	1.74418
120111 ASER GCaMP 50mM 50-25 #7_1 12	140	2984.13	838.869	1.75776
120111 ASER GCaMP 50mM 50-25 #7_1 12	141	2984.84	835.821	1.75138
120111 ASER GCaMP 50mM 50-25 #7_1 12	142	2963.44	825.908	1.7306
120111 ASER GCaMP 50mM 50-25 #7_1 12	143	2961.73	831.343	1.74199
120111 ASER GCaMP 50mM 50-25 #7_1 12	144	2972.95	841.748	1.7638
120111 ASER GCaMP 50mM 50-25 #7_1 12	145	2963.96	834.261	1.74811
120111 ASER GCaMP 50mM 50-25 #7_1 12	146	2956.86	818.888	1.71589
120111 ASER GCaMP 50mM 50-25 #7_1 12	147	2946.99	803.998	1.6847
120111 ASER GCaMP 50mM 50-25 #7_1 12	148	2948.83	821.04	1.7204
120111 ASER GCaMP 50mM 50-25 #7_1 12	149	2929.87	788.618	1.65247
120111 ASER GCaMP 50mM 50-25 #7_1 12	150	2935.7	780.51	1.63548
120111 ASER GCaMP 50mM 50-25 #7_1 12	151	2911.41	772.707	1.61913
120111 ASER GCaMP 50mM 50-25 #7_1 12	152	2909.66	766.451	1.60602
120111 ASER GCaMP 50mM 50-25 #7_1 12	153	2908.21	776.854	1.62782
120111 ASER GCaMP 50mM 50-25 #7_1 12	154	2912.37	782.903	1.64049
120111 ASER GCaMP 50mM 50-25 #7_1 12	155	2894.19	761.023	1.59465
120111 ASER GCaMP 50mM 50-25 #7_1 12	156	2889.6	757.338	1.58692
120111 ASER GCaMP 50mM 50-25 #7_1 12	157	2863.49	727.249	1.52388
120111 ASER GCaMP 50mM 50-25 #7_1 12	158	2850.77	719.516	1.50767
120111 ASER GCaMP 50mM 50-25 #7_1 12	159	2874.58	735.643	1.54146
120111 ASER GCaMP 50mM 50-25 #7_1 12	160	2869.35	735.891	1.54198
120111 ASER GCaMP 50mM 50-25 #7_1 12	161	2851.54	725.923	1.5211
120111 ASER GCaMP 50mM 50-25 #7_1 12	162	2869.11	730.321	1.53031
120111 ASER GCaMP 50mM 50-25 #7_1 12	163	2861.07	715.678	1.49963
120111 ASER GCaMP 50mM 50-25 #7_1 12	164	2862.09	726.498	1.5223
120111 ASER GCaMP 50mM 50-25 #7_1 12	165	2853.73	725.586	1.52039
120111 ASER GCaMP 50mM 50-25 #7_1 12	166	2857.19	712.926	1.49386
120111 ASER GCaMP 50mM 50-25 #7_1 12	167	2872.43	736.695	1.54367
120111 ASER GCaMP 50mM 50-25 #7_1 12	168	2889.86	751.652	1.57501
120111 ASER GCaMP 50mM 50-25 #7_1 12	169	2890.86	763.068	1.59893
120111 ASER GCaMP 50mM 50-25 #7_1 12	170	2887.45	751.645	1.57499
120111 ASER GCaMP 50mM 50-25 #7_1 12	171	2871.84	742.035	1.55486
120111 ASER GCaMP 50mM 50-25 #7_1 12	172	2858.57	720.919	1.51061
120111 ASER GCaMP 50mM 50-25 #7_1 12	173	2875.42	730.955	1.53164
120111 ASER GCaMP 50mM 50-25 #7_1 12	174	2887.39	745.472	1.56206
120111 ASER GCaMP 50mM 50-25 #7_1 12	175	2882.24	756.971	1.58616
120111 ASER GCaMP 50mM 50-25 #7_1 12	176	2883.16	769.056	1.61148
120111 ASER GCaMP 50mM 50-25 #7_1 12	177	2884.69	746.095	1.56337
120111 ASER GCaMP 50mM 50-25 #7_1 12	178	2835.08	700.627	1.46809
120111 ASER GCaMP 50mM 50-25 #7_1 12	179	2827.43	682.568	1.43025
120111 ASER GCaMP 50mM 50-25 #7_1 12	180	2826.45	700.827	1.46851
120111 ASER GCaMP 50mM 50-25 #7_1 12	181	2831.33	693.865	1.45392
120111 ASER GCaMP 50mM 50-25 #7_1 12	182	2843.31	717.108	1.50263
120111 ASER GCaMP 50mM 50-25 #7_1 12	183	2868.21	736.391	1.54303
120111 ASER GCaMP 50mM 50-25 #7_1 12	184	2857.76	722.523	1.51397
120111 ASER GCaMP 50mM 50-25 #7_1 12	185	2841.12	706.358	1.4801
120111 ASER GCaMP 50mM 50-25 #7_1 12	186	2863.51	730.607	1.53091
120111 ASER GCaMP 50mM 50-25 #7_1 12	187	2861.1	734.714	1.53952
120111 ASER GCaMP 50mM 50-25 #7_1 12	188	2862.97	723.469	1.51595
120111 ASER GCaMP 50mM 50-25 #7_1 12	189	2837.02	704.276	1.47574
120111 ASER GCaMP 50mM 50-25 #7_1 12	190	2828	693.71	1.4536
120111 ASER GCaMP 50mM 50-25 #7_1 12	191	2819.05	687.753	1.44112
120111 ASER GCaMP 50mM 50-25 #7_1 12	192	2804.8	671.23	1.40649
120111 ASER GCaMP 50mM 50-25 #7_1 12	193	2828.58	696.622	1.4597
120111 ASER GCaMP 50mM 50-25 #7_1 12	194	2828.43	685.643	1.43669
120111 ASER GCaMP 50mM 50-25 #7_1 12	195	2830.09	699.222	1.46515
120111 ASER GCaMP 50mM 50-25 #7_1 12	196	2823.02	681.833	1.42871
120111 ASER GCaMP 50mM 50-25 #7_1 12	197	2812.25	679.958	1.42478
120111 ASER GCaMP 50mM 50-25 #7_1 12	198	2811.21	683.643	1.4325
120111 ASER GCaMP 50mM 50-25 #7_1 12	199	2806.86	666.573	1.39673
120111 ASER GCaMP 50mM 50-25 #7_1 12	200	2808.85	679.152	1.42309
120111 ASER GCaMP 50mM 50-25 #7_1 12	201	2795.21	660.998	1.38505
120111 ASER GCaMP 50mM 50-25 #7_1 12	202	2658.12	534.475	1.11994
120111 ASER GCaMP 50mM 50-25 #7_1 12	203	2545.11	405.619	0.849934
120111 ASER GCaMP 50mM 50-25 #7_1 12	204	2492.38	360.141	0.754639
120111 ASER GCaMP 50mM 50-25 #7_1 12	205	2475.63	334.023	0.699911
120111 ASER GCaMP 50mM 50-25 #7_1 12	206	2473.38	332.975	0.697714
120111 ASER GCaMP 50mM 50-25 #7_1 12	207	2464.6	319.384	0.669236
120111 ASER GCaMP 50mM 50-25 #7_1 12	208	2467.24	329.138	0.689674
120111 ASER GCaMP 50mM 50-25 #7_1 12	209	2466.53	342.992	0.718705
120111 ASER GCaMP 50mM 50-25 #7_1 12	210	2465.67	330.991	0.693558
120111 ASER GCaMP 50mM 50-25 #7_1 12	211	2473.34	343.684	0.720154
120111 ASER GCaMP 50mM 50-25 #7_1 12	212	2474.38	345.525	0.724013
120111 ASER GCaMP 50mM 50-25 #7_1 12	213	2478.98	338.691	0.709691
120111 ASER GCaMP 50mM 50-25 #7_1 12	214	2483.37	341.153	0.71485
120111 ASER GCaMP 50mM 50-25 #7_1 12	215	2479.47	342.211	0.717069
120111 ASER GCaMP 50mM 50-25 #7_1 12	216	2491.52	359.489	0.753272
120111 ASER GCaMP 50mM 50-25 #7_1 12	217	2489.68	368.626	0.772417
120111 ASER GCaMP 50mM 50-25 #7_1 12	218	2498.61	359.214	0.752695
120111 ASER GCaMP 50mM 50-25 #7_1 12	219	2498.52	361.039	0.756519
120111 ASER GCaMP 50mM 50-25 #7_1 12	220	2500.63	360.945	0.756324
120111 ASER GCaMP 50mM 50-25 #7_1 12	221	2512.63	367.381	0.769808
120111 ASER GCaMP 50mM 50-25 #7_1 12	222	2508.82	369.424	0.77409
120111 ASER GCaMP 50mM 50-25 #7_1 12	223	2508.22	376.555	0.789033
120111 ASER GCaMP 50mM 50-25 #7_1 12	224	2506.28	366.204	0.767342
120111 ASER GCaMP 50mM 50-25 #7_1 12	225	2507.54	375.725	0.787293
120111 ASER GCaMP 50mM 50-25 #7_1 12	226	2525.35	388.055	0.813129
120111 ASER GCaMP 50mM 50-25 #7_1 12	227	2526.96	405.473	0.849627
120111 ASER GCaMP 50mM 50-25 #7_1 12	228	2522.75	389.07	0.815255
120111 ASER GCaMP 50mM 50-25 #7_1 12	229	2533.37	385.744	0.808286
120111 ASER GCaMP 50mM 50-25 #7_1 12	230	2527.04	392.957	0.823401
120111 ASER GCaMP 50mM 50-25 #7_1 12	231	2526	395.74	0.829233
120111 ASER GCaMP 50mM 50-25 #7_1 12	232	2539.37	405.945	0.850617
120111 ASER GCaMP 50mM 50-25 #7_1 12	233	2538.53	400.551	0.839312
120111 ASER GCaMP 50mM 50-25 #7_1 12	234	2540.3	409.986	0.859084
120111 ASER GCaMP 50mM 50-25 #7_1 12	235	2526.13	391.915	0.821218
120111 ASER GCaMP 50mM 50-25 #7_1 12	236	2545.9	411.317	0.861873
120111 ASER GCaMP 50mM 50-25 #7_1 12	237	2550.31	407.451	0.853772
120111 ASER GCaMP 50mM 50-25 #7_1 12	238	2552.98	413.782	0.867037
120111 ASER GCaMP 50mM 50-25 #7_1 12	239	2540.92	412.737	0.864848
120111 ASER GCaMP 50mM 50-25 #7_1 12	240	2551.71	409.559	0.858188
120111 ASER GCaMP 50mM 50-25 #7_1 12	241	2558.1	420.433	0.880974
Image Plane	Region Label	Area	Distance	Angle	Average Intensity
1	5	897	124	0	2132.25
2	5	897	124	0	2122.37
3	5	897	124	0	2141.3
4	5	897	124	0	2121.59
5	5	897	124	0	2136.69
6	5	897	124	0	2136.99
7	5	897	124	0	2131.9
8	5	897	124	0	2133.08
9	5	897	124	0	2139.66
10	5	897	124	0	2129.8
11	5	897	124	0	2126.56
12	5	897	124	0	2124.14
13	5	897	124	0	2132.8
14	5	897	124	0	2127.61
15	5	897	124	0	2126.65
16	5	897	124	0	2141.93
17	5	897	124	0	2141.55
18	5	897	124	0	2133.83
19	5	897	124	0	2132.78
20	5	897	124	0	2134.72
21	5	897	124	0	2140.32
22	5	897	124	0	2135.11
23	5	897	124	0	2130.72
24	5	897	124	0	2137.89
25	5	897	124	0	2146.26
26	5	897	124	0	2135.94
27	5	897	124	0	2131.99
28	5	897	124	0	2144.64
29	5	897	124	0	2135.28
30	5	897	124	0	2142.98
31	5	897	124	0	2149.12
32	5	897	124	0	2133.43
33	5	897	124	0	2131.13
34	5	897	124	0	2135.88
35	5	897	124	0	2136.28
36	5	897	124	0	2130.86
37	5	897	124	0	2125.3
38	5	897	124	0	2134.76
39	5	897	124	0	2118.69
40	5	897	124	0	2128.94
41	5	897	124	0	2140.7
42	5	897	124	0	2134.35
43	5	897	124	0	2145
44	5	897	124	0	2148.73
45	5	897	124	0	2145.38
46	5	897	124	0	2140.4
47	5	897	124	0	2150.14
48	5	897	124	0	2148.06
49	5	897	124	0	2131.9
50	5	897	124	0	2130.82
51	5	897	124	0	2131.83
52	5	897	124	0	2136.36
53	5	897	124	0	2140.66
54	5	897	124	0	2137.86
55	5	897	124	0	2123.21
56	5	897	124	0	2138.44
57	5	897	124	0	2124.27
58	5	897	124	0	2132.64
59	5	897	124	0	2138.79
60	5	897	124	0	2139.06
61	5	897	124	0	2133.33
62	5	897	124	0	2131.5
63	5	897	124	0	2134.09
64	5	897	124	0	2134.79
65	5	897	124	0	2145.15
66	5	897	124	0	2133.17
67	5	897	124	0	2132.21
68	5	897	124	0	2135.08
69	5	897	124	0	2131.9
70	5	897	124	0	2142.08
71	5	897	124	0	2129.81
72	5	897	124	0	2145.48
73	5	897	124	0	2131.24
74	5	897	124	0	2134.23
75	5	897	124	0	2140.74
76	5	897	124	0	2136.58
77	5	897	124	0	2143.11
78	5	897	124	0	2131.3
79	5	897	124	0	2137
80	5	897	124	0	2132.72
81	5	897	124	0	2137.47
82	5	897	124	0	2135.14
83	5	897	124	0	2136.8
84	5	897	124	0	2140.92
85	5	897	124	0	2140.45
86	5	897	124	0	2137.56
87	5	897	124	0	2136.5
88	5	897	124	0	2143.41
89	5	897	124	0	2129.78
90	5	897	124	0	2129.56
91	5	897	124	0	2131.11
92	5	897	124	0	2133.1
93	5	897	124	0	2148
94	5	897	124	0	2145.85
95	5	897	124	0	2130.56
96	5	897	124	0	2139.54
97	5	897	124	0	2137.15
98	5	897	124	0	2136.69
99	5	897	124	0	2127.27
100	5	897	124	0	2150.29
101	5	897	124	0	2146.26
102	5	897	124	0	2151.28
103	5	897	124	0	2139.39
104	5	897	124	0	2142.24
105	5	897	124	0	2134.39
106	5	897	124	0	2144.97
107	5	897	124	0	2139.17
108	5	897	124	0	2149.7
109	5	897	124	0	2139.78
110	5	897	124	0	2133.87
111	5	897	124	0	2142.99
112	5	897	124	0	2138.67
113	5	897	124	0	2151.82
114	5	897	124	0	2145.32
115	5	897	124	0	2136.52
116	5	897	124	0	2137.85
117	5	897	124	0	2129.84
118	5	897	124	0	2131.88
119	5	897	124	0	2126.27
120	5	897	124	0	2121.45
121	5	897	124	0	2126.04
122	5	897	124	0	2124.69
123	5	897	124	0	2122.16
124	5	897	124	0	2149.93
125	5	897	124	0	2145.92
126	5	897	124	0	2151.4
127	5	897	124	0	2159.68
128	5	897	124	0	2150.82
129	5	897	124	0	2158.2
130	5	897	124	0	2156.99
131	5	897	124	0	2160.12
132	5	897	124	0	2148.87
133	5	897	124	0	2155.84
134	5	897	124	0	2154.1
135	5	897	124	0	2148.06
136	5	897	124	0	2148.82
137	5	897	124	0	2144
138	5	897	124	0	2151.51
139	5	897	124	0	2141.05
140	5	897	124	0	2145.26
141	5	897	124	0	2149.02
142	5	897	124	0	2137.53
143	5	897	124	0	2130.39
144	5	897	124	0	2131.2
145	5	897	124	0	2129.7
146	5	897	124	0	2137.97
147	5	897	124	0	2142.99
148	5	897	124	0	2127.79
149	5	897	124	0	2141.25
150	5	897	124	0	2155.19
151	5	897	124	0	2138.71
152	5	897	124	0	2143.21
153	5	897	124	0	2131.35
154	5	897	124	0	2129.47
155	5	897	124	0	2133.17
156	5	897	124	0	2132.26
157	5	897	124	0	2136.24
158	5	897	124	0	2131.25
159	5	897	124	0	2138.93
160	5	897	124	0	2133.46
161	5	897	124	0	2125.62
162	5	897	124	0	2138.79
163	5	897	124	0	2145.39
164	5	897	124	0	2135.6
165	5	897	124	0	2128.14
166	5	897	124	0	2144.27
167	5	897	124	0	2135.73
168	5	897	124	0	2138.21
169	5	897	124	0	2127.79
170	5	897	124	0	2135.8
171	5	897	124	0	2129.8
172	5	897	124	0	2137.65
173	5	897	124	0	2144.46
174	5	897	124	0	2141.92
175	5	897	124	0	2125.27
176	5	897	124	0	2114.11
177	5	897	124	0	2138.6
178	5	897	124	0	2134.45
179	5	897	124	0	2144.86
180	5	897	124	0	2125.62
181	5	897	124	0	2137.46
182	5	897	124	0	2126.21
183	5	897	124	0	2131.82
184	5	897	124	0	2135.23
185	5	897	124	0	2134.76
186	5	897	124	0	2132.9
187	5	897	124	0	2126.39
188	5	897	124	0	2139.5
189	5	897	124	0	2132.74
190	5	897	124	0	2134.29
191	5	897	124	0	2131.3
192	5	897	124	0	2133.57
193	5	897	124	0	2131.96
194	5	897	124	0	2142.78
195	5	897	124	0	2130.87
196	5	897	124	0	2141.19
197	5	897	124	0	2132.29
198	5	897	124	0	2127.57
199	5	897	124	0	2140.29
200	5	897	124	0	2129.7
201	5	897	124	0	2134.21
202	5	897	124	0	2123.64
203	5	897	124	0	2139.49
204	5	897	124	0	2132.24
205	5	897	124	0	2141.61
206	5	897	124	0	2140.41
207	5	897	124	0	2145.21
208	5	897	124	0	2138.11
209	5	897	124	0	2123.54
210	5	897	124	0	2134.68
211	5	897	124	0	2129.65
212	5	897	124	0	2128.85
213	5	897	124	0	2140.29
214	5	897	124	0	2142.22
215	5	897	124	0	2137.26
216	5	897	124	0	2132.03
217	5	897	124	0	2121.05
218	5	897	124	0	2139.4
219	5	897	124	0	2137.48
220	5	897	124	0	2139.69
221	5	897	124	0	2145.25
222	5	897	124	0	2139.4
223	5	897	124	0	2131.66
224	5	897	124	0	2140.08
225	5	897	124	0	2131.81
226	5	897	124	0	2137.29
227	5	897	124	0	2121.49
228	5	897	124	0	2133.68
229	5	897	124	0	2147.63
230	5	897	124	0	2134.09
231	5	897	124	0	2130.26
232	5	897	124	0	2133.43
233	5	897	124	0	2137.98
234	5	897	124	0	2130.32
235	5	897	124	0	2134.22
236	5	897	124	0	2134.58
237	5	897	124	0	2142.86
238	5	897	124	0	2139.19
239	5	897	124	0	2128.18
240	5	897	124	0	2142.15
241	5	897	124	0	2137.66
