# Supplementary material for: Molecular encoding and synaptic decoding of context during salt chemotaxis in C. elegans
Source: Nat Commun. 2022 May 27;13:2928. doi: 10.1038/s41467-022-30279-7 (PMC9142520; doi:10.1038/s41467-022-30279-7)
Supplement: Supplementary file 7 — Source Data [file 41467_2022_30279_MOESM7_ESM.zip › Source Data/Imaging/Fig.1/GCaMP2_pkc-1(gf)/120111 ASER GCaMP 50mM 50-25 #8_1 12.xlsx]

## Sheet: Sheet1
Image Name	Image Plane	Avgerage Intensity
120111 ASER GCaMP 50mM 50-25 #8_1 12	1	2658.66	452.292	0.974601
120111 ASER GCaMP 50mM 50-25 #8_1 12	2	2651.93	455.544	0.981609
120111 ASER GCaMP 50mM 50-25 #8_1 12	3	2664.12	445.544	0.96006
120111 ASER GCaMP 50mM 50-25 #8_1 12	4	2659.06	453.624	0.977472
120111 ASER GCaMP 50mM 50-25 #8_1 12	5	2650.73	433.631	0.934392
120111 ASER GCaMP 50mM 50-25 #8_1 12	6	2661.84	449.415	0.968403
120111 ASER GCaMP 50mM 50-25 #8_1 12	7	2668.13	454.502	0.979364
120111 ASER GCaMP 50mM 50-25 #8_1 12	8	2673.04	464.526	1.00096
120111 ASER GCaMP 50mM 50-25 #8_1 12	9	2679.18	468.72	1.01	464.079
120111 ASER GCaMP 50mM 50-25 #8_1 12	10	2684.64	473.946	1.02126
120111 ASER GCaMP 50mM 50-25 #8_1 12	11	2688.84	464.676	1.00129
120111 ASER GCaMP 50mM 50-25 #8_1 12	12	2682.47	470.843	1.01458
120111 ASER GCaMP 50mM 50-25 #8_1 12	13	2679.57	447.747	0.964809
120111 ASER GCaMP 50mM 50-25 #8_1 12	14	2683.88	458.245	0.987429
120111 ASER GCaMP 50mM 50-25 #8_1 12	15	2681.05	441.754	0.951895
120111 ASER GCaMP 50mM 50-25 #8_1 12	16	2690.93	457.149	0.985067
120111 ASER GCaMP 50mM 50-25 #8_1 12	17	2679.4	448.376	0.966164
120111 ASER GCaMP 50mM 50-25 #8_1 12	18	2687.32	467.383	1.00712
120111 ASER GCaMP 50mM 50-25 #8_1 12	19	2691.67	464.235	1.00034
120111 ASER GCaMP 50mM 50-25 #8_1 12	20	2683.89	465.768	1.00364
120111 ASER GCaMP 50mM 50-25 #8_1 12	21	2698.94	471.763	1.01656
120111 ASER GCaMP 50mM 50-25 #8_1 12	22	2691.58	466.184	1.00454
120111 ASER GCaMP 50mM 50-25 #8_1 12	23	2692.72	474.388	1.02221
120111 ASER GCaMP 50mM 50-25 #8_1 12	24	2685.92	466.481	1.00518
120111 ASER GCaMP 50mM 50-25 #8_1 12	25	2679.89	457.39	0.985588
120111 ASER GCaMP 50mM 50-25 #8_1 12	26	2693.11	472.243	1.01759
120111 ASER GCaMP 50mM 50-25 #8_1 12	27	2694.5	466.045	1.00424
120111 ASER GCaMP 50mM 50-25 #8_1 12	28	2704.46	478.237	1.03051
120111 ASER GCaMP 50mM 50-25 #8_1 12	29	2693.04	489.518	1.05482
120111 ASER GCaMP 50mM 50-25 #8_1 12	30	2683.75	471.277	1.01551
120111 ASER GCaMP 50mM 50-25 #8_1 12	31	2688.24	475.388	1.02437
120111 ASER GCaMP 50mM 50-25 #8_1 12	32	2697.31	478.697	1.0315
120111 ASER GCaMP 50mM 50-25 #8_1 12	33	2699.95	480.844	1.03613
120111 ASER GCaMP 50mM 50-25 #8_1 12	34	2687.58	479.363	1.03293
120111 ASER GCaMP 50mM 50-25 #8_1 12	35	2695.91	488.412	1.05243
120111 ASER GCaMP 50mM 50-25 #8_1 12	36	2688.57	467.207	1.00674
120111 ASER GCaMP 50mM 50-25 #8_1 12	37	2696.42	471.689	1.0164
120111 ASER GCaMP 50mM 50-25 #8_1 12	38	2692.53	486.464	1.04824
120111 ASER GCaMP 50mM 50-25 #8_1 12	39	2710.48	483.243	1.0413
120111 ASER GCaMP 50mM 50-25 #8_1 12	40	2702.05	490.051	1.05597
120111 ASER GCaMP 50mM 50-25 #8_1 12	41	2691.94	481.576	1.0377
120111 ASER GCaMP 50mM 50-25 #8_1 12	42	2695.75	480.283	1.03492
120111 ASER GCaMP 50mM 50-25 #8_1 12	43	2694.75	469.714	1.01214
120111 ASER GCaMP 50mM 50-25 #8_1 12	44	2695.61	491.338	1.05874
120111 ASER GCaMP 50mM 50-25 #8_1 12	45	2692.69	482.294	1.03925
120111 ASER GCaMP 50mM 50-25 #8_1 12	46	2684.13	463.461	0.998668
120111 ASER GCaMP 50mM 50-25 #8_1 12	47	2703.12	482.624	1.03996
120111 ASER GCaMP 50mM 50-25 #8_1 12	48	2708.22	497.301	1.07159
120111 ASER GCaMP 50mM 50-25 #8_1 12	49	2706.94	479.748	1.03377
120111 ASER GCaMP 50mM 50-25 #8_1 12	50	2700.77	494.797	1.06619
120111 ASER GCaMP 50mM 50-25 #8_1 12	51	2694.58	480.773	1.03597
120111 ASER GCaMP 50mM 50-25 #8_1 12	52	2696.08	466.642	1.00552
120111 ASER GCaMP 50mM 50-25 #8_1 12	53	2700.8	482.652	1.04002
120111 ASER GCaMP 50mM 50-25 #8_1 12	54	2690.52	476.359	1.02646
120111 ASER GCaMP 50mM 50-25 #8_1 12	55	2690.54	457.739	0.986339
120111 ASER GCaMP 50mM 50-25 #8_1 12	56	2692.4	479.085	1.03234
120111 ASER GCaMP 50mM 50-25 #8_1 12	57	2706.2	488.039	1.05163
120111 ASER GCaMP 50mM 50-25 #8_1 12	58	2707.21	486.893	1.04916
120111 ASER GCaMP 50mM 50-25 #8_1 12	59	2702.36	479.856	1.034
120111 ASER GCaMP 50mM 50-25 #8_1 12	60	2710.63	476.154	1.02602
120111 ASER GCaMP 50mM 50-25 #8_1 12	61	2714.76	500.358	1.07818
120111 ASER GCaMP 50mM 50-25 #8_1 12	62	2697.44	475.992	1.02567
120111 ASER GCaMP 50mM 50-25 #8_1 12	63	2695.72	477.47	1.02886
120111 ASER GCaMP 50mM 50-25 #8_1 12	64	2703.97	471.432	1.01584
120111 ASER GCaMP 50mM 50-25 #8_1 12	65	2712.96	496.408	1.06966
120111 ASER GCaMP 50mM 50-25 #8_1 12	66	2710.55	497.208	1.07139
120111 ASER GCaMP 50mM 50-25 #8_1 12	67	2703.04	480.345	1.03505
120111 ASER GCaMP 50mM 50-25 #8_1 12	68	2710.83	486.706	1.04876
120111 ASER GCaMP 50mM 50-25 #8_1 12	69	2713.51	485.421	1.04599
120111 ASER GCaMP 50mM 50-25 #8_1 12	70	2713.44	484.558	1.04413
120111 ASER GCaMP 50mM 50-25 #8_1 12	71	2707.69	482.446	1.03958
120111 ASER GCaMP 50mM 50-25 #8_1 12	72	2701.34	477.487	1.02889
120111 ASER GCaMP 50mM 50-25 #8_1 12	73	2697.08	482.576	1.03986
120111 ASER GCaMP 50mM 50-25 #8_1 12	74	2706.89	485.762	1.04672
120111 ASER GCaMP 50mM 50-25 #8_1 12	75	2704.2	480.858	1.03616
120111 ASER GCaMP 50mM 50-25 #8_1 12	76	2717.53	496.589	1.07005
120111 ASER GCaMP 50mM 50-25 #8_1 12	77	2708.01	471.925	1.01691
120111 ASER GCaMP 50mM 50-25 #8_1 12	78	2703.05	480.195	1.03473
120111 ASER GCaMP 50mM 50-25 #8_1 12	79	2704.9	491.378	1.05882
120111 ASER GCaMP 50mM 50-25 #8_1 12	80	2702.32	480.061	1.03444
120111 ASER GCaMP 50mM 50-25 #8_1 12	81	2710.5	484.49	1.04398
120111 ASER GCaMP 50mM 50-25 #8_1 12	82	2713.73	480.857	1.03615
120111 ASER GCaMP 50mM 50-25 #8_1 12	83	2704.69	483.771	1.04243
120111 ASER GCaMP 50mM 50-25 #8_1 12	84	2702.6	472.444	1.01803
120111 ASER GCaMP 50mM 50-25 #8_1 12	85	2711.66	492.257	1.06072
120111 ASER GCaMP 50mM 50-25 #8_1 12	86	2694.75	478.336	1.03072
120111 ASER GCaMP 50mM 50-25 #8_1 12	87	2705.83	491.086	1.05819
120111 ASER GCaMP 50mM 50-25 #8_1 12	88	2714.91	502.7	1.08322
120111 ASER GCaMP 50mM 50-25 #8_1 12	89	2700.17	482.744	1.04022
120111 ASER GCaMP 50mM 50-25 #8_1 12	90	2709.22	492.639	1.06154
120111 ASER GCaMP 50mM 50-25 #8_1 12	91	2709.23	484.746	1.04453
120111 ASER GCaMP 50mM 50-25 #8_1 12	92	2707.76	483.739	1.04236
120111 ASER GCaMP 50mM 50-25 #8_1 12	93	2710.43	479.106	1.03238
120111 ASER GCaMP 50mM 50-25 #8_1 12	94	2715.86	486.177	1.04762
120111 ASER GCaMP 50mM 50-25 #8_1 12	95	2712.12	487.172	1.04976
120111 ASER GCaMP 50mM 50-25 #8_1 12	96	2705.66	480.779	1.03599
120111 ASER GCaMP 50mM 50-25 #8_1 12	97	2705.78	477.128	1.02812
120111 ASER GCaMP 50mM 50-25 #8_1 12	98	2722.06	487.577	1.05063
120111 ASER GCaMP 50mM 50-25 #8_1 12	99	2702.35	489.423	1.05461
120111 ASER GCaMP 50mM 50-25 #8_1 12	100	2708.11	500.48	1.07844
120111 ASER GCaMP 50mM 50-25 #8_1 12	101	2706	486.002	1.04724
120111 ASER GCaMP 50mM 50-25 #8_1 12	102	2956.56	739.465	1.5934
120111 ASER GCaMP 50mM 50-25 #8_1 12	103	3200.35	986.699	2.12615
120111 ASER GCaMP 50mM 50-25 #8_1 12	104	3350.52	1127.26	2.42903
120111 ASER GCaMP 50mM 50-25 #8_1 12	105	3444.43	1214.31	2.61661
120111 ASER GCaMP 50mM 50-25 #8_1 12	106	3520.6	1306.76	2.81582
120111 ASER GCaMP 50mM 50-25 #8_1 12	107	3529.32	1314.2	2.83185
120111 ASER GCaMP 50mM 50-25 #8_1 12	108	3522.12	1307.87	2.8182
120111 ASER GCaMP 50mM 50-25 #8_1 12	109	3525.75	1294.95	2.79038
120111 ASER GCaMP 50mM 50-25 #8_1 12	110	3502.4	1279.16	2.75634
120111 ASER GCaMP 50mM 50-25 #8_1 12	111	3515.46	1304.76	2.8115
120111 ASER GCaMP 50mM 50-25 #8_1 12	112	3512.41	1283.36	2.7654
120111 ASER GCaMP 50mM 50-25 #8_1 12	113	3496.47	1284.83	2.76857
120111 ASER GCaMP 50mM 50-25 #8_1 12	114	3488.15	1274.18	2.7456
120111 ASER GCaMP 50mM 50-25 #8_1 12	115	3486.78	1270.14	2.7369
120111 ASER GCaMP 50mM 50-25 #8_1 12	116	3453.58	1243.73	2.67999
120111 ASER GCaMP 50mM 50-25 #8_1 12	117	3469.88	1249.13	2.69164
120111 ASER GCaMP 50mM 50-25 #8_1 12	118	3440.08	1227.11	2.64418
120111 ASER GCaMP 50mM 50-25 #8_1 12	119	3440.47	1224.51	2.63859
120111 ASER GCaMP 50mM 50-25 #8_1 12	120	3438.13	1220.86	2.63071
120111 ASER GCaMP 50mM 50-25 #8_1 12	121	3398.02	1189.19	2.56247
120111 ASER GCaMP 50mM 50-25 #8_1 12	122	3376.4	1156.95	2.49301
120111 ASER GCaMP 50mM 50-25 #8_1 12	123	3370.6	1150.02	2.47808
120111 ASER GCaMP 50mM 50-25 #8_1 12	124	3365.92	1148.7	2.47522
120111 ASER GCaMP 50mM 50-25 #8_1 12	125	3366.21	1152.32	2.48302
120111 ASER GCaMP 50mM 50-25 #8_1 12	126	3347.3	1128.37	2.43142
120111 ASER GCaMP 50mM 50-25 #8_1 12	127	3331.82	1114.13	2.40073
120111 ASER GCaMP 50mM 50-25 #8_1 12	128	3294.99	1087.74	2.34387
120111 ASER GCaMP 50mM 50-25 #8_1 12	129	3301.85	1073.94	2.31414
120111 ASER GCaMP 50mM 50-25 #8_1 12	130	3274.85	1067.22	2.29964
120111 ASER GCaMP 50mM 50-25 #8_1 12	131	3268.51	1059.06	2.28207
120111 ASER GCaMP 50mM 50-25 #8_1 12	132	3244.4	1025.65	2.21008
120111 ASER GCaMP 50mM 50-25 #8_1 12	133	3251.44	1026.24	2.21134
120111 ASER GCaMP 50mM 50-25 #8_1 12	134	3244.91	1034.52	2.2292
120111 ASER GCaMP 50mM 50-25 #8_1 12	135	3236.26	1022.26	2.20277
120111 ASER GCaMP 50mM 50-25 #8_1 12	136	3232.36	1018.32	2.19428
120111 ASER GCaMP 50mM 50-25 #8_1 12	137	3221.9	1006.02	2.16779
120111 ASER GCaMP 50mM 50-25 #8_1 12	138	3211.73	997.416	2.14924
120111 ASER GCaMP 50mM 50-25 #8_1 12	139	3181.56	968.167	2.08621
120111 ASER GCaMP 50mM 50-25 #8_1 12	140	3159.15	944.345	2.03488
120111 ASER GCaMP 50mM 50-25 #8_1 12	141	3157	941.315	2.02835
120111 ASER GCaMP 50mM 50-25 #8_1 12	142	3157.25	945.186	2.03669
120111 ASER GCaMP 50mM 50-25 #8_1 12	143	3138.39	926.178	1.99573
120111 ASER GCaMP 50mM 50-25 #8_1 12	144	3119.1	906.869	1.95413
120111 ASER GCaMP 50mM 50-25 #8_1 12	145	3117.45	899.476	1.9382
120111 ASER GCaMP 50mM 50-25 #8_1 12	146	3092.88	876.296	1.88825
120111 ASER GCaMP 50mM 50-25 #8_1 12	147	3076.18	859.134	1.85127
120111 ASER GCaMP 50mM 50-25 #8_1 12	148	3057.54	841.902	1.81414
120111 ASER GCaMP 50mM 50-25 #8_1 12	149	3051.95	841.723	1.81375
120111 ASER GCaMP 50mM 50-25 #8_1 12	150	3043.36	832.611	1.79412
120111 ASER GCaMP 50mM 50-25 #8_1 12	151	3053.98	825.107	1.77795
120111 ASER GCaMP 50mM 50-25 #8_1 12	152	3053.92	839.879	1.80978
120111 ASER GCaMP 50mM 50-25 #8_1 12	153	3045.36	831.241	1.79116
120111 ASER GCaMP 50mM 50-25 #8_1 12	154	3052.13	818.276	1.76323
120111 ASER GCaMP 50mM 50-25 #8_1 12	155	3055.57	842.306	1.81501
120111 ASER GCaMP 50mM 50-25 #8_1 12	156	3044.75	831.338	1.79137
120111 ASER GCaMP 50mM 50-25 #8_1 12	157	3042.53	823.152	1.77373
120111 ASER GCaMP 50mM 50-25 #8_1 12	158	3012.32	805.127	1.73489
120111 ASER GCaMP 50mM 50-25 #8_1 12	159	3018.55	790.817	1.70406
120111 ASER GCaMP 50mM 50-25 #8_1 12	160	3010.9	793.967	1.71085
120111 ASER GCaMP 50mM 50-25 #8_1 12	161	2990.58	771.742	1.66295
120111 ASER GCaMP 50mM 50-25 #8_1 12	162	2981.81	764.002	1.64628
120111 ASER GCaMP 50mM 50-25 #8_1 12	163	2980.79	762.895	1.64389
120111 ASER GCaMP 50mM 50-25 #8_1 12	164	2960.06	753.435	1.62351
120111 ASER GCaMP 50mM 50-25 #8_1 12	165	2939.66	706.23	1.52179
120111 ASER GCaMP 50mM 50-25 #8_1 12	166	2948.3	725.481	1.56327
120111 ASER GCaMP 50mM 50-25 #8_1 12	167	2957.76	736.2	1.58637
120111 ASER GCaMP 50mM 50-25 #8_1 12	168	2940.37	728.219	1.56917
120111 ASER GCaMP 50mM 50-25 #8_1 12	169	2939.88	728.189	1.56911
120111 ASER GCaMP 50mM 50-25 #8_1 12	170	2930.36	703.993	1.51697
120111 ASER GCaMP 50mM 50-25 #8_1 12	171	2949.42	716.653	1.54425
120111 ASER GCaMP 50mM 50-25 #8_1 12	172	2963.04	754.299	1.62537
120111 ASER GCaMP 50mM 50-25 #8_1 12	173	2953.52	742.913	1.60083
120111 ASER GCaMP 50mM 50-25 #8_1 12	174	2964.35	735.049	1.58389
120111 ASER GCaMP 50mM 50-25 #8_1 12	175	2967.91	761.201	1.64024
120111 ASER GCaMP 50mM 50-25 #8_1 12	176	2961.92	743.995	1.60317
120111 ASER GCaMP 50mM 50-25 #8_1 12	177	2954.56	725.989	1.56437
120111 ASER GCaMP 50mM 50-25 #8_1 12	178	2928.08	712.969	1.53631
120111 ASER GCaMP 50mM 50-25 #8_1 12	179	2905.41	688.895	1.48444
120111 ASER GCaMP 50mM 50-25 #8_1 12	180	2899.61	672.584	1.44929
120111 ASER GCaMP 50mM 50-25 #8_1 12	181	2875.04	656.67	1.415
120111 ASER GCaMP 50mM 50-25 #8_1 12	182	2863.16	634.966	1.36823
120111 ASER GCaMP 50mM 50-25 #8_1 12	183	2869.36	653.591	1.40836
120111 ASER GCaMP 50mM 50-25 #8_1 12	184	2854.97	639.06	1.37705
120111 ASER GCaMP 50mM 50-25 #8_1 12	185	2827.7	608.755	1.31175
120111 ASER GCaMP 50mM 50-25 #8_1 12	186	2807.22	593.443	1.27875
120111 ASER GCaMP 50mM 50-25 #8_1 12	187	2822.55	602.051	1.2973
120111 ASER GCaMP 50mM 50-25 #8_1 12	188	2828.31	613.544	1.32207
120111 ASER GCaMP 50mM 50-25 #8_1 12	189	2826.08	609.036	1.31236
120111 ASER GCaMP 50mM 50-25 #8_1 12	190	2819.33	603.694	1.30084
120111 ASER GCaMP 50mM 50-25 #8_1 12	191	2824.42	606.234	1.30632
120111 ASER GCaMP 50mM 50-25 #8_1 12	192	2822.77	597.398	1.28728
120111 ASER GCaMP 50mM 50-25 #8_1 12	193	2808.13	584.593	1.25968
120111 ASER GCaMP 50mM 50-25 #8_1 12	194	2805.3	579.989	1.24976
120111 ASER GCaMP 50mM 50-25 #8_1 12	195	2842.08	624.787	1.3463
120111 ASER GCaMP 50mM 50-25 #8_1 12	196	2857.13	639.194	1.37734
120111 ASER GCaMP 50mM 50-25 #8_1 12	197	2839.88	610.273	1.31502
120111 ASER GCaMP 50mM 50-25 #8_1 12	198	2831.97	620.32	1.33667
120111 ASER GCaMP 50mM 50-25 #8_1 12	199	2826.16	601.103	1.29526
120111 ASER GCaMP 50mM 50-25 #8_1 12	200	2822.76	594.492	1.28102
120111 ASER GCaMP 50mM 50-25 #8_1 12	201	2796.27	570.632	1.2296
120111 ASER GCaMP 50mM 50-25 #8_1 12	202	2728.76	513.182	1.10581
120111 ASER GCaMP 50mM 50-25 #8_1 12	203	2661.97	447.213	0.963658
120111 ASER GCaMP 50mM 50-25 #8_1 12	204	2627.94	410.346	0.884217
120111 ASER GCaMP 50mM 50-25 #8_1 12	205	2621.6	398.168	0.857974
120111 ASER GCaMP 50mM 50-25 #8_1 12	206	2630.03	407.986	0.87913
120111 ASER GCaMP 50mM 50-25 #8_1 12	207	2623.99	394.354	0.849758
120111 ASER GCaMP 50mM 50-25 #8_1 12	208	2618.38	401.475	0.865102
120111 ASER GCaMP 50mM 50-25 #8_1 12	209	2622.89	394.766	0.850644
120111 ASER GCaMP 50mM 50-25 #8_1 12	210	2624.63	398.759	0.859248
120111 ASER GCaMP 50mM 50-25 #8_1 12	211	2633.06	415.574	0.895481
120111 ASER GCaMP 50mM 50-25 #8_1 12	212	2638.02	413.771	0.891598
120111 ASER GCaMP 50mM 50-25 #8_1 12	213	2640.51	412.815	0.889537
120111 ASER GCaMP 50mM 50-25 #8_1 12	214	2635.39	416.347	0.897147
120111 ASER GCaMP 50mM 50-25 #8_1 12	215	2641.69	413.364	0.890719
120111 ASER GCaMP 50mM 50-25 #8_1 12	216	2653.15	436.527	0.940632
120111 ASER GCaMP 50mM 50-25 #8_1 12	217	2656.48	446.44	0.961991
120111 ASER GCaMP 50mM 50-25 #8_1 12	218	2655.65	423.775	0.913154
120111 ASER GCaMP 50mM 50-25 #8_1 12	219	2667.71	446.606	0.962349
120111 ASER GCaMP 50mM 50-25 #8_1 12	220	2659.14	428.319	0.922944
120111 ASER GCaMP 50mM 50-25 #8_1 12	221	2674.35	448.371	0.966153
120111 ASER GCaMP 50mM 50-25 #8_1 12	222	2668.27	445.788	0.960587
120111 ASER GCaMP 50mM 50-25 #8_1 12	223	2670.17	444.698	0.958239
120111 ASER GCaMP 50mM 50-25 #8_1 12	224	2669.31	441.018	0.950309
120111 ASER GCaMP 50mM 50-25 #8_1 12	225	2697.43	466.696	1.00564
120111 ASER GCaMP 50mM 50-25 #8_1 12	226	2683.71	462.796	0.997236
120111 ASER GCaMP 50mM 50-25 #8_1 12	227	2687.88	464.091	1.00003
120111 ASER GCaMP 50mM 50-25 #8_1 12	228	2693.26	453.349	0.976879
120111 ASER GCaMP 50mM 50-25 #8_1 12	229	2697.5	477.455	1.02882
120111 ASER GCaMP 50mM 50-25 #8_1 12	230	2690.76	475.013	1.02356
120111 ASER GCaMP 50mM 50-25 #8_1 12	231	2690	468.371	1.00925
120111 ASER GCaMP 50mM 50-25 #8_1 12	232	2696.87	470.188	1.01316
120111 ASER GCaMP 50mM 50-25 #8_1 12	233	2708.57	476.856	1.02753
120111 ASER GCaMP 50mM 50-25 #8_1 12	234	2707.42	487.321	1.05008
120111 ASER GCaMP 50mM 50-25 #8_1 12	235	2713.35	490.197	1.05628
120111 ASER GCaMP 50mM 50-25 #8_1 12	236	2713	492.943	1.0622
120111 ASER GCaMP 50mM 50-25 #8_1 12	237	2713.24	494.73	1.06605
120111 ASER GCaMP 50mM 50-25 #8_1 12	238	2724.34	498.233	1.0736
120111 ASER GCaMP 50mM 50-25 #8_1 12	239	2714.28	479.865	1.03402
120111 ASER GCaMP 50mM 50-25 #8_1 12	240	2720.23	498.208	1.07354
120111 ASER GCaMP 50mM 50-25 #8_1 12	241	2744.2	519.795	1.12006
Image Plane	Region Label	Area	Distance	Angle	Average Intensity
1	5	1008	132	0	2206.37
2	5	1008	132	0	2196.39
3	5	1008	132	0	2218.58
4	5	1008	132	0	2205.44
5	5	1008	132	0	2217.09
6	5	1008	132	0	2212.42
7	5	1008	132	0	2213.63
8	5	1008	132	0	2208.51
9	5	1008	132	0	2210.46
10	5	1008	132	0	2210.69
11	5	1008	132	0	2224.16
12	5	1008	132	0	2211.63
13	5	1008	132	0	2231.82
14	5	1008	132	0	2225.63
15	5	1008	132	0	2239.29
16	5	1008	132	0	2233.78
17	5	1008	132	0	2231.03
18	5	1008	132	0	2219.94
19	5	1008	132	0	2227.43
20	5	1008	132	0	2218.12
21	5	1008	132	0	2227.18
22	5	1008	132	0	2225.4
23	5	1008	132	0	2218.33
24	5	1008	132	0	2219.44
25	5	1008	132	0	2222.5
26	5	1008	132	0	2220.87
27	5	1008	132	0	2228.46
28	5	1008	132	0	2226.22
29	5	1008	132	0	2203.53
30	5	1008	132	0	2212.47
31	5	1008	132	0	2212.85
32	5	1008	132	0	2218.62
33	5	1008	132	0	2219.1
34	5	1008	132	0	2208.21
35	5	1008	132	0	2207.5
36	5	1008	132	0	2221.36
37	5	1008	132	0	2224.74
38	5	1008	132	0	2206.06
39	5	1008	132	0	2227.23
40	5	1008	132	0	2212
41	5	1008	132	0	2210.36
42	5	1008	132	0	2215.46
43	5	1008	132	0	2225.04
44	5	1008	132	0	2204.27
45	5	1008	132	0	2210.4
46	5	1008	132	0	2220.67
47	5	1008	132	0	2220.5
48	5	1008	132	0	2210.92
49	5	1008	132	0	2227.19
50	5	1008	132	0	2205.97
51	5	1008	132	0	2213.81
52	5	1008	132	0	2229.44
53	5	1008	132	0	2218.15
54	5	1008	132	0	2214.16
55	5	1008	132	0	2232.8
56	5	1008	132	0	2213.32
57	5	1008	132	0	2218.16
58	5	1008	132	0	2220.32
59	5	1008	132	0	2222.5
60	5	1008	132	0	2234.48
61	5	1008	132	0	2214.4
62	5	1008	132	0	2221.45
63	5	1008	132	0	2218.25
64	5	1008	132	0	2232.54
65	5	1008	132	0	2216.56
66	5	1008	132	0	2213.34
67	5	1008	132	0	2222.69
68	5	1008	132	0	2224.12
69	5	1008	132	0	2228.09
70	5	1008	132	0	2228.88
71	5	1008	132	0	2225.24
72	5	1008	132	0	2223.86
73	5	1008	132	0	2214.5
74	5	1008	132	0	2221.12
75	5	1008	132	0	2223.34
76	5	1008	132	0	2220.94
77	5	1008	132	0	2236.09
78	5	1008	132	0	2222.85
79	5	1008	132	0	2213.52
80	5	1008	132	0	2222.25
81	5	1008	132	0	2226.01
82	5	1008	132	0	2232.88
83	5	1008	132	0	2220.92
84	5	1008	132	0	2230.15
85	5	1008	132	0	2219.41
86	5	1008	132	0	2216.41
87	5	1008	132	0	2214.75
88	5	1008	132	0	2212.21
89	5	1008	132	0	2217.43
90	5	1008	132	0	2216.59
91	5	1008	132	0	2224.49
92	5	1008	132	0	2224.02
93	5	1008	132	0	2231.32
94	5	1008	132	0	2229.69
95	5	1008	132	0	2224.94
96	5	1008	132	0	2224.88
97	5	1008	132	0	2228.65
98	5	1008	132	0	2234.49
99	5	1008	132	0	2212.93
100	5	1008	132	0	2207.63
101	5	1008	132	0	2220
102	5	1008	132	0	2217.09
103	5	1008	132	0	2213.65
104	5	1008	132	0	2223.26
105	5	1008	132	0	2230.12
106	5	1008	132	0	2213.83
107	5	1008	132	0	2215.12
108	5	1008	132	0	2214.25
109	5	1008	132	0	2230.8
110	5	1008	132	0	2223.24
111	5	1008	132	0	2210.7
112	5	1008	132	0	2229.05
113	5	1008	132	0	2211.64
114	5	1008	132	0	2213.97
115	5	1008	132	0	2216.64
116	5	1008	132	0	2209.85
117	5	1008	132	0	2220.75
118	5	1008	132	0	2212.97
119	5	1008	132	0	2215.96
120	5	1008	132	0	2217.27
121	5	1008	132	0	2208.83
122	5	1008	132	0	2219.44
123	5	1008	132	0	2220.57
124	5	1008	132	0	2217.22
125	5	1008	132	0	2213.89
126	5	1008	132	0	2218.93
127	5	1008	132	0	2217.7
128	5	1008	132	0	2207.25
129	5	1008	132	0	2227.91
130	5	1008	132	0	2207.64
131	5	1008	132	0	2209.45
132	5	1008	132	0	2218.75
133	5	1008	132	0	2225.21
134	5	1008	132	0	2210.38
135	5	1008	132	0	2214.01
136	5	1008	132	0	2214.05
137	5	1008	132	0	2215.87
138	5	1008	132	0	2214.32
139	5	1008	132	0	2213.39
140	5	1008	132	0	2214.81
141	5	1008	132	0	2215.68
142	5	1008	132	0	2212.06
143	5	1008	132	0	2212.21
144	5	1008	132	0	2212.23
145	5	1008	132	0	2217.97
146	5	1008	132	0	2216.58
147	5	1008	132	0	2217.05
148	5	1008	132	0	2215.63
149	5	1008	132	0	2210.22
150	5	1008	132	0	2210.75
151	5	1008	132	0	2228.87
152	5	1008	132	0	2214.04
153	5	1008	132	0	2214.12
154	5	1008	132	0	2233.85
155	5	1008	132	0	2213.26
156	5	1008	132	0	2213.41
157	5	1008	132	0	2219.38
158	5	1008	132	0	2207.19
159	5	1008	132	0	2227.73
160	5	1008	132	0	2216.94
161	5	1008	132	0	2218.84
162	5	1008	132	0	2217.81
163	5	1008	132	0	2217.89
164	5	1008	132	0	2206.63
165	5	1008	132	0	2233.43
166	5	1008	132	0	2222.82
167	5	1008	132	0	2221.56
168	5	1008	132	0	2212.15
169	5	1008	132	0	2211.7
170	5	1008	132	0	2226.37
171	5	1008	132	0	2232.76
172	5	1008	132	0	2208.74
173	5	1008	132	0	2210.6
174	5	1008	132	0	2229.3
175	5	1008	132	0	2206.71
176	5	1008	132	0	2217.92
177	5	1008	132	0	2228.57
178	5	1008	132	0	2215.11
179	5	1008	132	0	2216.52
180	5	1008	132	0	2227.02
181	5	1008	132	0	2218.37
182	5	1008	132	0	2228.19
183	5	1008	132	0	2215.77
184	5	1008	132	0	2215.91
185	5	1008	132	0	2218.94
186	5	1008	132	0	2213.78
187	5	1008	132	0	2220.5
188	5	1008	132	0	2214.77
189	5	1008	132	0	2217.05
190	5	1008	132	0	2215.63
191	5	1008	132	0	2218.19
192	5	1008	132	0	2225.37
193	5	1008	132	0	2223.54
194	5	1008	132	0	2225.31
195	5	1008	132	0	2217.29
196	5	1008	132	0	2217.94
197	5	1008	132	0	2229.6
198	5	1008	132	0	2211.65
199	5	1008	132	0	2225.05
200	5	1008	132	0	2228.27
201	5	1008	132	0	2225.63
202	5	1008	132	0	2215.58
203	5	1008	132	0	2214.76
204	5	1008	132	0	2217.6
205	5	1008	132	0	2223.43
206	5	1008	132	0	2222.04
207	5	1008	132	0	2229.63
208	5	1008	132	0	2216.91
209	5	1008	132	0	2228.13
210	5	1008	132	0	2225.87
211	5	1008	132	0	2217.49
212	5	1008	132	0	2224.25
213	5	1008	132	0	2227.7
214	5	1008	132	0	2219.04
215	5	1008	132	0	2228.32
216	5	1008	132	0	2216.63
217	5	1008	132	0	2210.04
218	5	1008	132	0	2231.88
219	5	1008	132	0	2221.1
220	5	1008	132	0	2230.82
221	5	1008	132	0	2225.98
222	5	1008	132	0	2222.49
223	5	1008	132	0	2225.48
224	5	1008	132	0	2228.3
225	5	1008	132	0	2230.74
226	5	1008	132	0	2220.92
227	5	1008	132	0	2223.78
228	5	1008	132	0	2239.91
229	5	1008	132	0	2220.05
230	5	1008	132	0	2215.75
231	5	1008	132	0	2221.63
232	5	1008	132	0	2226.68
233	5	1008	132	0	2231.72
234	5	1008	132	0	2220.1
235	5	1008	132	0	2223.15
236	5	1008	132	0	2220.05
237	5	1008	132	0	2218.51
238	5	1008	132	0	2226.1
239	5	1008	132	0	2234.42
240	5	1008	132	0	2222.02
241	5	1008	132	0	2224.41
