# Supplementary material for: Molecular encoding and synaptic decoding of context during salt chemotaxis in C. elegans
Source: Nat Commun. 2022 May 27;13:2928. doi: 10.1038/s41467-022-30279-7 (PMC9142520; doi:10.1038/s41467-022-30279-7)
Supplement: Supplementary file 7 — Source Data [file 41467_2022_30279_MOESM7_ESM.zip › Source Data/Imaging/Fig.1/GCaMP2_pkc-1(gf)/120111 ASER GCaMP 50mM 50-25 #9_1 12.xlsx]

## Sheet: Sheet1
Image Name	Image Plane	Avgerage Intensity
120111 ASER GCaMP 50mM 50-25 #9_1 12	1	2867.97	666.385	1.01904
120111 ASER GCaMP 50mM 50-25 #9_1 12	2	2879.7	658.174	1.00649
120111 ASER GCaMP 50mM 50-25 #9_1 12	3	2868.97	650.573	0.994863
120111 ASER GCaMP 50mM 50-25 #9_1 12	4	2860.99	655.595	1.00254
120111 ASER GCaMP 50mM 50-25 #9_1 12	5	2874.15	662.105	1.0125
120111 ASER GCaMP 50mM 50-25 #9_1 12	6	2875.85	657.715	1.00578
120111 ASER GCaMP 50mM 50-25 #9_1 12	7	2874.31	651.561	0.996375
120111 ASER GCaMP 50mM 50-25 #9_1 12	8	2891.99	656.862	1.00448
120111 ASER GCaMP 50mM 50-25 #9_1 12	9	2868.53	657.26	1.00509	653.932
120111 ASER GCaMP 50mM 50-25 #9_1 12	10	2864.56	657.479	1.00542
120111 ASER GCaMP 50mM 50-25 #9_1 12	11	2853.48	639.798	0.978386
120111 ASER GCaMP 50mM 50-25 #9_1 12	12	2846.28	652.926	0.998462
120111 ASER GCaMP 50mM 50-25 #9_1 12	13	2838.83	619.762	0.947748
120111 ASER GCaMP 50mM 50-25 #9_1 12	14	2831.16	621.64	0.950619
120111 ASER GCaMP 50mM 50-25 #9_1 12	15	2833.43	619.401	0.947195
120111 ASER GCaMP 50mM 50-25 #9_1 12	16	2848.06	638.531	0.976449
120111 ASER GCaMP 50mM 50-25 #9_1 12	17	2845	618.846	0.946346
120111 ASER GCaMP 50mM 50-25 #9_1 12	18	2845.71	626.22	0.957623
120111 ASER GCaMP 50mM 50-25 #9_1 12	19	2871.4	658.327	1.00672
120111 ASER GCaMP 50mM 50-25 #9_1 12	20	2867.94	633.575	0.96887
120111 ASER GCaMP 50mM 50-25 #9_1 12	21	2872.32	654.655	1.00111
120111 ASER GCaMP 50mM 50-25 #9_1 12	22	2880.84	653.921	0.999984
120111 ASER GCaMP 50mM 50-25 #9_1 12	23	2898.81	677.136	1.03548
120111 ASER GCaMP 50mM 50-25 #9_1 12	24	2899.19	681.148	1.04162
120111 ASER GCaMP 50mM 50-25 #9_1 12	25	2906.85	668.484	1.02225
120111 ASER GCaMP 50mM 50-25 #9_1 12	26	2920.17	686.647	1.05003
120111 ASER GCaMP 50mM 50-25 #9_1 12	27	2932.71	705.423	1.07874
120111 ASER GCaMP 50mM 50-25 #9_1 12	28	2931.93	707.46	1.08185
120111 ASER GCaMP 50mM 50-25 #9_1 12	29	2933.99	716.586	1.09581
120111 ASER GCaMP 50mM 50-25 #9_1 12	30	2925.47	704.746	1.07771
120111 ASER GCaMP 50mM 50-25 #9_1 12	31	2922.84	699.225	1.06926
120111 ASER GCaMP 50mM 50-25 #9_1 12	32	2925.39	692.381	1.0588
120111 ASER GCaMP 50mM 50-25 #9_1 12	33	2899.15	678.679	1.03784
120111 ASER GCaMP 50mM 50-25 #9_1 12	34	2891.95	661.306	1.01128
120111 ASER GCaMP 50mM 50-25 #9_1 12	35	2890.82	666.889	1.01981
120111 ASER GCaMP 50mM 50-25 #9_1 12	36	2911.3	694.163	1.06152
120111 ASER GCaMP 50mM 50-25 #9_1 12	37	2932.38	708.422	1.08333
120111 ASER GCaMP 50mM 50-25 #9_1 12	38	2943.08	718.009	1.09799
120111 ASER GCaMP 50mM 50-25 #9_1 12	39	2938.16	710.193	1.08603
120111 ASER GCaMP 50mM 50-25 #9_1 12	40	2943.44	709.215	1.08454
120111 ASER GCaMP 50mM 50-25 #9_1 12	41	2948.17	729.423	1.11544
120111 ASER GCaMP 50mM 50-25 #9_1 12	42	2938.92	708.316	1.08316
120111 ASER GCaMP 50mM 50-25 #9_1 12	43	2939.64	722.315	1.10457
120111 ASER GCaMP 50mM 50-25 #9_1 12	44	2937.48	717.8	1.09767
120111 ASER GCaMP 50mM 50-25 #9_1 12	45	2927.4	703.587	1.07593
120111 ASER GCaMP 50mM 50-25 #9_1 12	46	2930.44	710.282	1.08617
120111 ASER GCaMP 50mM 50-25 #9_1 12	47	2913.26	686.188	1.04933
120111 ASER GCaMP 50mM 50-25 #9_1 12	48	2902.65	681.614	1.04233
120111 ASER GCaMP 50mM 50-25 #9_1 12	49	2909.28	695.956	1.06426
120111 ASER GCaMP 50mM 50-25 #9_1 12	50	2908.65	676.859	1.03506
120111 ASER GCaMP 50mM 50-25 #9_1 12	51	2900.92	687.498	1.05133
120111 ASER GCaMP 50mM 50-25 #9_1 12	52	2893.34	661.362	1.01136
120111 ASER GCaMP 50mM 50-25 #9_1 12	53	2892.49	663.316	1.01435
120111 ASER GCaMP 50mM 50-25 #9_1 12	54	2906.34	691.903	1.05807
120111 ASER GCaMP 50mM 50-25 #9_1 12	55	2905.26	696.315	1.06481
120111 ASER GCaMP 50mM 50-25 #9_1 12	56	2907.73	686.488	1.04978
120111 ASER GCaMP 50mM 50-25 #9_1 12	57	2906.18	685.737	1.04864
120111 ASER GCaMP 50mM 50-25 #9_1 12	58	2913.3	704.061	1.07666
120111 ASER GCaMP 50mM 50-25 #9_1 12	59	2908.96	704.067	1.07667
120111 ASER GCaMP 50mM 50-25 #9_1 12	60	2905.35	694.746	1.06241
120111 ASER GCaMP 50mM 50-25 #9_1 12	61	2909.28	698.298	1.06785
120111 ASER GCaMP 50mM 50-25 #9_1 12	62	2923.21	712.385	1.08939
120111 ASER GCaMP 50mM 50-25 #9_1 12	63	2909.1	692.354	1.05875
120111 ASER GCaMP 50mM 50-25 #9_1 12	64	2922.05	700.233	1.0708
120111 ASER GCaMP 50mM 50-25 #9_1 12	65	2909.82	693.109	1.05991
120111 ASER GCaMP 50mM 50-25 #9_1 12	66	2928.24	707.336	1.08167
120111 ASER GCaMP 50mM 50-25 #9_1 12	67	2911.85	701.663	1.07299
120111 ASER GCaMP 50mM 50-25 #9_1 12	68	2915.51	696.797	1.06555
120111 ASER GCaMP 50mM 50-25 #9_1 12	69	2926.39	711.914	1.08867
120111 ASER GCaMP 50mM 50-25 #9_1 12	70	2942.16	720.627	1.10199
120111 ASER GCaMP 50mM 50-25 #9_1 12	71	2951.92	730.464	1.11703
120111 ASER GCaMP 50mM 50-25 #9_1 12	72	2937.13	714.795	1.09307
120111 ASER GCaMP 50mM 50-25 #9_1 12	73	2931.11	715.511	1.09417
120111 ASER GCaMP 50mM 50-25 #9_1 12	74	2924.62	705.33	1.0786
120111 ASER GCaMP 50mM 50-25 #9_1 12	75	2923.28	707.484	1.08189
120111 ASER GCaMP 50mM 50-25 #9_1 12	76	2941.07	716.523	1.09572
120111 ASER GCaMP 50mM 50-25 #9_1 12	77	2934.39	719.436	1.10017
120111 ASER GCaMP 50mM 50-25 #9_1 12	78	2940.97	722.618	1.10504
120111 ASER GCaMP 50mM 50-25 #9_1 12	79	2941.02	727.579	1.11262
120111 ASER GCaMP 50mM 50-25 #9_1 12	80	2952.21	737.232	1.12738
120111 ASER GCaMP 50mM 50-25 #9_1 12	81	2954.73	745.147	1.13949
120111 ASER GCaMP 50mM 50-25 #9_1 12	82	2953.32	745.12	1.13945
120111 ASER GCaMP 50mM 50-25 #9_1 12	83	2940.91	731.962	1.11932
120111 ASER GCaMP 50mM 50-25 #9_1 12	84	2931.16	715.928	1.0948
120111 ASER GCaMP 50mM 50-25 #9_1 12	85	2929.23	725.839	1.10996
120111 ASER GCaMP 50mM 50-25 #9_1 12	86	2921.19	707.621	1.0821
120111 ASER GCaMP 50mM 50-25 #9_1 12	87	2926.24	718.05	1.09805
120111 ASER GCaMP 50mM 50-25 #9_1 12	88	2895.46	680.921	1.04127
120111 ASER GCaMP 50mM 50-25 #9_1 12	89	2915.27	696.497	1.06509
120111 ASER GCaMP 50mM 50-25 #9_1 12	90	2892.85	682.884	1.04427
120111 ASER GCaMP 50mM 50-25 #9_1 12	91	2900.74	689.058	1.05372
120111 ASER GCaMP 50mM 50-25 #9_1 12	92	2892.49	673.041	1.02922
120111 ASER GCaMP 50mM 50-25 #9_1 12	93	2893.6	668.621	1.02246
120111 ASER GCaMP 50mM 50-25 #9_1 12	94	2911.34	697.436	1.06653
120111 ASER GCaMP 50mM 50-25 #9_1 12	95	2909.93	684.221	1.04632
120111 ASER GCaMP 50mM 50-25 #9_1 12	96	2908.9	689.979	1.05512
120111 ASER GCaMP 50mM 50-25 #9_1 12	97	2923.43	697.897	1.06723
120111 ASER GCaMP 50mM 50-25 #9_1 12	98	2925.13	711.205	1.08758
120111 ASER GCaMP 50mM 50-25 #9_1 12	99	2892.57	673.964	1.03063
120111 ASER GCaMP 50mM 50-25 #9_1 12	100	2898.55	679.948	1.03978
120111 ASER GCaMP 50mM 50-25 #9_1 12	101	2910.07	687.603	1.05149
120111 ASER GCaMP 50mM 50-25 #9_1 12	102	3360.35	1150.3	1.75905
120111 ASER GCaMP 50mM 50-25 #9_1 12	103	3581.65	1376.73	2.10531
120111 ASER GCaMP 50mM 50-25 #9_1 12	104	3669.72	1449.78	2.21703
120111 ASER GCaMP 50mM 50-25 #9_1 12	105	3692.5	1462.13	2.23591
120111 ASER GCaMP 50mM 50-25 #9_1 12	106	3740.13	1517.86	2.32112
120111 ASER GCaMP 50mM 50-25 #9_1 12	107	3756.77	1541.39	2.3571
120111 ASER GCaMP 50mM 50-25 #9_1 12	108	3740.95	1529.68	2.33921
120111 ASER GCaMP 50mM 50-25 #9_1 12	109	3742.12	1527.41	2.33573
120111 ASER GCaMP 50mM 50-25 #9_1 12	110	3758	1530.78	2.34088
120111 ASER GCaMP 50mM 50-25 #9_1 12	111	3763.72	1549.16	2.369
120111 ASER GCaMP 50mM 50-25 #9_1 12	112	3758.18	1533.02	2.34431
120111 ASER GCaMP 50mM 50-25 #9_1 12	113	3745.51	1518.58	2.32223
120111 ASER GCaMP 50mM 50-25 #9_1 12	114	3713.28	1495.35	2.2867
120111 ASER GCaMP 50mM 50-25 #9_1 12	115	3731	1508.77	2.30723
120111 ASER GCaMP 50mM 50-25 #9_1 12	116	3703.45	1475.29	2.25602
120111 ASER GCaMP 50mM 50-25 #9_1 12	117	3699.05	1469.54	2.24724
120111 ASER GCaMP 50mM 50-25 #9_1 12	118	3727.17	1495.44	2.28684
120111 ASER GCaMP 50mM 50-25 #9_1 12	119	3692.24	1476.35	2.25766
120111 ASER GCaMP 50mM 50-25 #9_1 12	120	3681.35	1463.51	2.23801
120111 ASER GCaMP 50mM 50-25 #9_1 12	121	3706.26	1484.42	2.27
120111 ASER GCaMP 50mM 50-25 #9_1 12	122	3642.54	1406.02	2.15011
120111 ASER GCaMP 50mM 50-25 #9_1 12	123	3650.15	1417.62	2.16783
120111 ASER GCaMP 50mM 50-25 #9_1 12	124	3647.8	1406.06	2.15016
120111 ASER GCaMP 50mM 50-25 #9_1 12	125	3636.48	1413.43	2.16143
120111 ASER GCaMP 50mM 50-25 #9_1 12	126	3581.34	1352.95	2.06894
120111 ASER GCaMP 50mM 50-25 #9_1 12	127	3641.01	1407.35	2.15213
120111 ASER GCaMP 50mM 50-25 #9_1 12	128	3638.87	1422.2	2.17485
120111 ASER GCaMP 50mM 50-25 #9_1 12	129	3656.92	1422.23	2.1749
120111 ASER GCaMP 50mM 50-25 #9_1 12	130	3672	1444.89	2.20955
120111 ASER GCaMP 50mM 50-25 #9_1 12	131	3715.9	1482.69	2.26734
120111 ASER GCaMP 50mM 50-25 #9_1 12	132	3725.97	1496.66	2.28871
120111 ASER GCaMP 50mM 50-25 #9_1 12	133	3767.21	1524.86	2.33184
120111 ASER GCaMP 50mM 50-25 #9_1 12	134	3745.79	1515.81	2.318
120111 ASER GCaMP 50mM 50-25 #9_1 12	135	3771.98	1536.69	2.34993
120111 ASER GCaMP 50mM 50-25 #9_1 12	136	3740.24	1523.09	2.32913
120111 ASER GCaMP 50mM 50-25 #9_1 12	137	3698.38	1469.64	2.24739
120111 ASER GCaMP 50mM 50-25 #9_1 12	138	3678.93	1451.6	2.2198
120111 ASER GCaMP 50mM 50-25 #9_1 12	139	3662.69	1434.61	2.19383
120111 ASER GCaMP 50mM 50-25 #9_1 12	140	3670.18	1443.5	2.20742
120111 ASER GCaMP 50mM 50-25 #9_1 12	141	3637.63	1412.41	2.15988
120111 ASER GCaMP 50mM 50-25 #9_1 12	142	3594.56	1368.07	2.09207
120111 ASER GCaMP 50mM 50-25 #9_1 12	143	3613.77	1388.93	2.12397
120111 ASER GCaMP 50mM 50-25 #9_1 12	144	3550.57	1327.79	2.03047
120111 ASER GCaMP 50mM 50-25 #9_1 12	145	3575.77	1345.56	2.05765
120111 ASER GCaMP 50mM 50-25 #9_1 12	146	3519.44	1304.89	1.99545
120111 ASER GCaMP 50mM 50-25 #9_1 12	147	3556.2	1334.58	2.04085
120111 ASER GCaMP 50mM 50-25 #9_1 12	148	3529	1293.07	1.97738
120111 ASER GCaMP 50mM 50-25 #9_1 12	149	3562.7	1336.18	2.0433
120111 ASER GCaMP 50mM 50-25 #9_1 12	150	3559.22	1334.57	2.04084
120111 ASER GCaMP 50mM 50-25 #9_1 12	151	3518.28	1283.59	1.96288
120111 ASER GCaMP 50mM 50-25 #9_1 12	152	3545.67	1323.52	2.02393
120111 ASER GCaMP 50mM 50-25 #9_1 12	153	3568.15	1352.36	2.06804
120111 ASER GCaMP 50mM 50-25 #9_1 12	154	3582.61	1365.99	2.08889
120111 ASER GCaMP 50mM 50-25 #9_1 12	155	3588.97	1366.7	2.08997
120111 ASER GCaMP 50mM 50-25 #9_1 12	156	3588.6	1374.77	2.10232
120111 ASER GCaMP 50mM 50-25 #9_1 12	157	3526.45	1304.19	1.99438
120111 ASER GCaMP 50mM 50-25 #9_1 12	158	3541.96	1322.2	2.02193
120111 ASER GCaMP 50mM 50-25 #9_1 12	159	3529.95	1306.01	1.99716
120111 ASER GCaMP 50mM 50-25 #9_1 12	160	3513.88	1292.17	1.976
120111 ASER GCaMP 50mM 50-25 #9_1 12	161	3491.89	1270.91	1.94349
120111 ASER GCaMP 50mM 50-25 #9_1 12	162	3482.66	1267.72	1.93861
120111 ASER GCaMP 50mM 50-25 #9_1 12	163	3479.99	1261.97	1.92982
120111 ASER GCaMP 50mM 50-25 #9_1 12	164	3476.47	1253.74	1.91723
120111 ASER GCaMP 50mM 50-25 #9_1 12	165	3481.85	1258.68	1.92478
120111 ASER GCaMP 50mM 50-25 #9_1 12	166	3486.63	1266.26	1.93639
120111 ASER GCaMP 50mM 50-25 #9_1 12	167	3485.15	1264.35	1.93346
120111 ASER GCaMP 50mM 50-25 #9_1 12	168	3480.92	1250.87	1.91285
120111 ASER GCaMP 50mM 50-25 #9_1 12	169	3477.61	1246.93	1.90682
120111 ASER GCaMP 50mM 50-25 #9_1 12	170	3508.85	1282.58	1.96134
120111 ASER GCaMP 50mM 50-25 #9_1 12	171	3506.2	1290.39	1.97328
120111 ASER GCaMP 50mM 50-25 #9_1 12	172	3553.16	1317	2.01397
120111 ASER GCaMP 50mM 50-25 #9_1 12	173	3515.29	1283.92	1.96339
120111 ASER GCaMP 50mM 50-25 #9_1 12	174	3487.07	1257.72	1.92332
120111 ASER GCaMP 50mM 50-25 #9_1 12	175	3495.09	1272.84	1.94644
120111 ASER GCaMP 50mM 50-25 #9_1 12	176	3433.86	1208.69	1.84835
120111 ASER GCaMP 50mM 50-25 #9_1 12	177	3415.2	1192.73	1.82393
120111 ASER GCaMP 50mM 50-25 #9_1 12	178	3432.33	1207.7	1.84683
120111 ASER GCaMP 50mM 50-25 #9_1 12	179	3462.7	1247.58	1.90781
120111 ASER GCaMP 50mM 50-25 #9_1 12	180	3457.94	1227.68	1.87738
120111 ASER GCaMP 50mM 50-25 #9_1 12	181	3460.4	1233.2	1.88582
120111 ASER GCaMP 50mM 50-25 #9_1 12	182	3471.13	1239.44	1.89537
120111 ASER GCaMP 50mM 50-25 #9_1 12	183	3490.83	1265.9	1.93582
120111 ASER GCaMP 50mM 50-25 #9_1 12	184	3517.32	1280.9	1.95876
120111 ASER GCaMP 50mM 50-25 #9_1 12	185	3480.61	1245	1.90387
120111 ASER GCaMP 50mM 50-25 #9_1 12	186	3481.05	1247.06	1.90703
120111 ASER GCaMP 50mM 50-25 #9_1 12	187	3501.48	1265.71	1.93553
120111 ASER GCaMP 50mM 50-25 #9_1 12	188	3477.96	1250.7	1.91258
120111 ASER GCaMP 50mM 50-25 #9_1 12	189	3477.14	1244.49	1.90309
120111 ASER GCaMP 50mM 50-25 #9_1 12	190	3486.94	1243.9	1.90219
120111 ASER GCaMP 50mM 50-25 #9_1 12	191	3477.06	1245.47	1.90458
120111 ASER GCaMP 50mM 50-25 #9_1 12	192	3445.86	1205.31	1.84317
120111 ASER GCaMP 50mM 50-25 #9_1 12	193	3413.88	1186.4	1.81426
120111 ASER GCaMP 50mM 50-25 #9_1 12	194	3393.35	1162.29	1.77739
120111 ASER GCaMP 50mM 50-25 #9_1 12	195	3415.68	1190.31	1.82023
120111 ASER GCaMP 50mM 50-25 #9_1 12	196	3411.52	1184.75	1.81173
120111 ASER GCaMP 50mM 50-25 #9_1 12	197	3404.06	1155.39	1.76684
120111 ASER GCaMP 50mM 50-25 #9_1 12	198	3395.09	1153.97	1.76466
120111 ASER GCaMP 50mM 50-25 #9_1 12	199	3408.33	1181.38	1.80658
120111 ASER GCaMP 50mM 50-25 #9_1 12	200	3396.08	1161.46	1.77612
120111 ASER GCaMP 50mM 50-25 #9_1 12	201	3337.99	1104.29	1.68869
120111 ASER GCaMP 50mM 50-25 #9_1 12	202	3162.12	929.25	1.42102
120111 ASER GCaMP 50mM 50-25 #9_1 12	203	3005.35	776.026	1.18671
120111 ASER GCaMP 50mM 50-25 #9_1 12	204	2914.27	673.203	1.02947
120111 ASER GCaMP 50mM 50-25 #9_1 12	205	2846.39	606.429	0.927358
120111 ASER GCaMP 50mM 50-25 #9_1 12	206	2801.59	570.848	0.872947
120111 ASER GCaMP 50mM 50-25 #9_1 12	207	2778.45	544.004	0.831897
120111 ASER GCaMP 50mM 50-25 #9_1 12	208	2758.96	517.348	0.791134
120111 ASER GCaMP 50mM 50-25 #9_1 12	209	2750.68	504.429	0.771378
120111 ASER GCaMP 50mM 50-25 #9_1 12	210	2756.57	519.858	0.794973
120111 ASER GCaMP 50mM 50-25 #9_1 12	211	2765.75	537.56	0.822043
120111 ASER GCaMP 50mM 50-25 #9_1 12	212	2765.98	511.73	0.782543
120111 ASER GCaMP 50mM 50-25 #9_1 12	213	2773.39	527.398	0.806503
120111 ASER GCaMP 50mM 50-25 #9_1 12	214	2768.64	529.576	0.809833
120111 ASER GCaMP 50mM 50-25 #9_1 12	215	2774.73	542.128	0.829027
120111 ASER GCaMP 50mM 50-25 #9_1 12	216	2783.89	537.411	0.821814
120111 ASER GCaMP 50mM 50-25 #9_1 12	217	2778.52	539.345	0.824772
120111 ASER GCaMP 50mM 50-25 #9_1 12	218	2783.5	543.655	0.831363
120111 ASER GCaMP 50mM 50-25 #9_1 12	219	2788.69	549.702	0.84061
120111 ASER GCaMP 50mM 50-25 #9_1 12	220	2796.55	564.709	0.86356
120111 ASER GCaMP 50mM 50-25 #9_1 12	221	2816.28	572.962	0.876179
120111 ASER GCaMP 50mM 50-25 #9_1 12	222	2801.16	553.087	0.845786
120111 ASER GCaMP 50mM 50-25 #9_1 12	223	2812.81	573.814	0.877483
120111 ASER GCaMP 50mM 50-25 #9_1 12	224	2831.6	582.627	0.890959
120111 ASER GCaMP 50mM 50-25 #9_1 12	225	2820.46	575.776	0.880483
120111 ASER GCaMP 50mM 50-25 #9_1 12	226	2810.86	572.282	0.87514
120111 ASER GCaMP 50mM 50-25 #9_1 12	227	2832.73	596.448	0.912095
120111 ASER GCaMP 50mM 50-25 #9_1 12	228	2824.18	579.831	0.886683
120111 ASER GCaMP 50mM 50-25 #9_1 12	229	2837.67	592.395	0.905897
120111 ASER GCaMP 50mM 50-25 #9_1 12	230	2844.51	611.51	0.935128
120111 ASER GCaMP 50mM 50-25 #9_1 12	231	2839.24	583.68	0.89257
120111 ASER GCaMP 50mM 50-25 #9_1 12	232	2849.2	598.224	0.914811
120111 ASER GCaMP 50mM 50-25 #9_1 12	233	2837.38	586.946	0.897564
120111 ASER GCaMP 50mM 50-25 #9_1 12	234	2845.35	585.999	0.896116
120111 ASER GCaMP 50mM 50-25 #9_1 12	235	2848.06	601.466	0.919768
120111 ASER GCaMP 50mM 50-25 #9_1 12	236	2846.83	602.92	0.921993
120111 ASER GCaMP 50mM 50-25 #9_1 12	237	2844.02	603.166	0.922369
120111 ASER GCaMP 50mM 50-25 #9_1 12	238	2860.38	610.457	0.933518
120111 ASER GCaMP 50mM 50-25 #9_1 12	239	2856.02	605.168	0.92543
120111 ASER GCaMP 50mM 50-25 #9_1 12	240	2859.89	623.31	0.953172
120111 ASER GCaMP 50mM 50-25 #9_1 12	241	2847.54	606.775	0.927887
Image Plane	Region Label	Area	Distance	Angle	Average Intensity
1	5	912	124	0	2201.58
2	5	912	124	0	2221.53
3	5	912	124	0	2218.4
4	5	912	124	0	2205.39
5	5	912	124	0	2212.04
6	5	912	124	0	2218.14
7	5	912	124	0	2222.75
8	5	912	124	0	2235.13
9	5	912	124	0	2211.27
10	5	912	124	0	2207.08
11	5	912	124	0	2213.68
12	5	912	124	0	2193.36
13	5	912	124	0	2219.07
14	5	912	124	0	2209.52
15	5	912	124	0	2214.03
16	5	912	124	0	2209.53
17	5	912	124	0	2226.16
18	5	912	124	0	2219.49
19	5	912	124	0	2213.07
20	5	912	124	0	2234.36
21	5	912	124	0	2217.67
22	5	912	124	0	2226.92
23	5	912	124	0	2221.67
24	5	912	124	0	2218.04
25	5	912	124	0	2238.37
26	5	912	124	0	2233.52
27	5	912	124	0	2227.29
28	5	912	124	0	2224.47
29	5	912	124	0	2217.4
30	5	912	124	0	2220.73
31	5	912	124	0	2223.61
32	5	912	124	0	2233.01
33	5	912	124	0	2220.48
34	5	912	124	0	2230.65
35	5	912	124	0	2223.93
36	5	912	124	0	2217.14
37	5	912	124	0	2223.96
38	5	912	124	0	2225.07
39	5	912	124	0	2227.97
40	5	912	124	0	2234.22
41	5	912	124	0	2218.74
42	5	912	124	0	2230.6
43	5	912	124	0	2217.33
44	5	912	124	0	2219.68
45	5	912	124	0	2223.81
46	5	912	124	0	2220.16
47	5	912	124	0	2227.07
48	5	912	124	0	2221.03
49	5	912	124	0	2213.32
50	5	912	124	0	2231.79
51	5	912	124	0	2213.42
52	5	912	124	0	2231.98
53	5	912	124	0	2229.18
54	5	912	124	0	2214.43
55	5	912	124	0	2208.95
56	5	912	124	0	2221.25
57	5	912	124	0	2220.44
58	5	912	124	0	2209.24
59	5	912	124	0	2204.89
60	5	912	124	0	2210.61
61	5	912	124	0	2210.98
62	5	912	124	0	2210.83
63	5	912	124	0	2216.75
64	5	912	124	0	2221.82
65	5	912	124	0	2216.71
66	5	912	124	0	2220.91
67	5	912	124	0	2210.18
68	5	912	124	0	2218.71
69	5	912	124	0	2214.47
70	5	912	124	0	2221.53
71	5	912	124	0	2221.45
72	5	912	124	0	2222.33
73	5	912	124	0	2215.6
74	5	912	124	0	2219.29
75	5	912	124	0	2215.79
76	5	912	124	0	2224.55
77	5	912	124	0	2214.95
78	5	912	124	0	2218.35
79	5	912	124	0	2213.44
80	5	912	124	0	2214.97
81	5	912	124	0	2209.58
82	5	912	124	0	2208.2
83	5	912	124	0	2208.94
84	5	912	124	0	2215.23
85	5	912	124	0	2203.39
86	5	912	124	0	2213.57
87	5	912	124	0	2208.19
88	5	912	124	0	2214.54
89	5	912	124	0	2218.78
90	5	912	124	0	2209.97
91	5	912	124	0	2211.68
92	5	912	124	0	2219.44
93	5	912	124	0	2224.98
94	5	912	124	0	2213.9
95	5	912	124	0	2225.71
96	5	912	124	0	2218.92
97	5	912	124	0	2225.53
98	5	912	124	0	2213.92
99	5	912	124	0	2218.6
100	5	912	124	0	2218.6
101	5	912	124	0	2222.47
102	5	912	124	0	2210.05
103	5	912	124	0	2204.91
104	5	912	124	0	2219.94
105	5	912	124	0	2230.37
106	5	912	124	0	2222.28
107	5	912	124	0	2215.38
108	5	912	124	0	2211.27
109	5	912	124	0	2214.71
110	5	912	124	0	2227.22
111	5	912	124	0	2214.56
112	5	912	124	0	2225.16
113	5	912	124	0	2226.93
114	5	912	124	0	2217.93
115	5	912	124	0	2222.23
116	5	912	124	0	2228.16
117	5	912	124	0	2229.5
118	5	912	124	0	2231.73
119	5	912	124	0	2215.88
120	5	912	124	0	2217.84
121	5	912	124	0	2221.83
122	5	912	124	0	2236.52
123	5	912	124	0	2232.53
124	5	912	124	0	2241.73
125	5	912	124	0	2223.05
126	5	912	124	0	2228.4
127	5	912	124	0	2233.66
128	5	912	124	0	2216.66
129	5	912	124	0	2234.69
130	5	912	124	0	2227.11
131	5	912	124	0	2233.21
132	5	912	124	0	2229.31
133	5	912	124	0	2242.35
134	5	912	124	0	2229.98
135	5	912	124	0	2235.28
136	5	912	124	0	2217.15
137	5	912	124	0	2228.74
138	5	912	124	0	2227.33
139	5	912	124	0	2228.07
140	5	912	124	0	2226.68
141	5	912	124	0	2225.21
142	5	912	124	0	2226.49
143	5	912	124	0	2224.84
144	5	912	124	0	2222.78
145	5	912	124	0	2230.21
146	5	912	124	0	2214.55
147	5	912	124	0	2221.63
148	5	912	124	0	2235.92
149	5	912	124	0	2226.52
150	5	912	124	0	2224.65
151	5	912	124	0	2234.69
152	5	912	124	0	2222.15
153	5	912	124	0	2215.8
154	5	912	124	0	2216.61
155	5	912	124	0	2222.27
156	5	912	124	0	2213.83
157	5	912	124	0	2222.26
158	5	912	124	0	2219.75
159	5	912	124	0	2223.94
160	5	912	124	0	2221.71
161	5	912	124	0	2220.98
162	5	912	124	0	2214.95
163	5	912	124	0	2218.02
164	5	912	124	0	2222.73
165	5	912	124	0	2223.17
166	5	912	124	0	2220.36
167	5	912	124	0	2220.79
168	5	912	124	0	2230.05
169	5	912	124	0	2230.68
170	5	912	124	0	2226.27
171	5	912	124	0	2215.81
172	5	912	124	0	2236.17
173	5	912	124	0	2231.37
174	5	912	124	0	2229.35
175	5	912	124	0	2222.25
176	5	912	124	0	2225.16
177	5	912	124	0	2222.47
178	5	912	124	0	2224.62
179	5	912	124	0	2215.12
180	5	912	124	0	2230.26
181	5	912	124	0	2227.2
182	5	912	124	0	2231.68
183	5	912	124	0	2224.93
184	5	912	124	0	2236.42
185	5	912	124	0	2235.6
186	5	912	124	0	2233.99
187	5	912	124	0	2235.77
188	5	912	124	0	2227.27
189	5	912	124	0	2232.65
190	5	912	124	0	2243.04
191	5	912	124	0	2231.59
192	5	912	124	0	2240.55
193	5	912	124	0	2227.47
194	5	912	124	0	2231.05
195	5	912	124	0	2225.37
196	5	912	124	0	2226.77
197	5	912	124	0	2248.67
198	5	912	124	0	2241.12
199	5	912	124	0	2226.95
200	5	912	124	0	2234.62
201	5	912	124	0	2233.7
202	5	912	124	0	2232.87
203	5	912	124	0	2229.33
204	5	912	124	0	2241.07
205	5	912	124	0	2239.96
206	5	912	124	0	2230.74
207	5	912	124	0	2234.45
208	5	912	124	0	2241.61
209	5	912	124	0	2246.25
210	5	912	124	0	2236.71
211	5	912	124	0	2228.19
212	5	912	124	0	2254.25
213	5	912	124	0	2246
214	5	912	124	0	2239.07
215	5	912	124	0	2232.6
216	5	912	124	0	2246.48
217	5	912	124	0	2239.17
218	5	912	124	0	2239.84
219	5	912	124	0	2238.99
220	5	912	124	0	2231.84
221	5	912	124	0	2243.31
222	5	912	124	0	2248.08
223	5	912	124	0	2238.99
224	5	912	124	0	2248.97
225	5	912	124	0	2244.68
226	5	912	124	0	2238.58
227	5	912	124	0	2236.29
228	5	912	124	0	2244.35
229	5	912	124	0	2245.28
230	5	912	124	0	2233
231	5	912	124	0	2255.56
232	5	912	124	0	2250.97
233	5	912	124	0	2250.43
234	5	912	124	0	2259.35
235	5	912	124	0	2246.59
236	5	912	124	0	2243.91
237	5	912	124	0	2240.86
238	5	912	124	0	2249.92
239	5	912	124	0	2250.85
240	5	912	124	0	2236.58
241	5	912	124	0	2240.77
