# Supplementary material for: Molecular encoding and synaptic decoding of context during salt chemotaxis in C. elegans
Source: Nat Commun. 2022 May 27;13:2928. doi: 10.1038/s41467-022-30279-7 (PMC9142520; doi:10.1038/s41467-022-30279-7)
Supplement: Supplementary file 7 — Source Data [file 41467_2022_30279_MOESM7_ESM.zip › Source Data/Imaging/Fig.1/GCaMP2_pkc-1(gf)/120112 ASER GCaMP 50mM 50-25 #1_1 12.xlsx]

## Sheet: Sheet1
Image Name	Image Plane	Avgerage Intensity
120112 ASER GCaMP 50mM 50-25 #1_1 12	1	2871.29	507.123	1.02195
120112 ASER GCaMP 50mM 50-25 #1_1 12	2	2871.07	509.633	1.02701
120112 ASER GCaMP 50mM 50-25 #1_1 12	3	2853.73	481.878	0.971077
120112 ASER GCaMP 50mM 50-25 #1_1 12	4	2855.13	488.419	0.984257
120112 ASER GCaMP 50mM 50-25 #1_1 12	5	2851.41	468.747	0.944613
120112 ASER GCaMP 50mM 50-25 #1_1 12	6	2844.62	488.01	0.983433
120112 ASER GCaMP 50mM 50-25 #1_1 12	7	2842.95	481.008	0.969323
120112 ASER GCaMP 50mM 50-25 #1_1 12	8	2847.9	495.63	0.998789
120112 ASER GCaMP 50mM 50-25 #1_1 12	9	2849.02	486.533	0.980457	496.231
120112 ASER GCaMP 50mM 50-25 #1_1 12	10	2857.11	498.17	1.00391
120112 ASER GCaMP 50mM 50-25 #1_1 12	11	2864.51	506.806	1.02131
120112 ASER GCaMP 50mM 50-25 #1_1 12	12	2845.07	484.754	0.976871
120112 ASER GCaMP 50mM 50-25 #1_1 12	13	2861.38	515.014	1.03785
120112 ASER GCaMP 50mM 50-25 #1_1 12	14	2849.18	478.97	0.965215
120112 ASER GCaMP 50mM 50-25 #1_1 12	15	2860.99	510.078	1.0279
120112 ASER GCaMP 50mM 50-25 #1_1 12	16	2855.31	497.773	1.00311
120112 ASER GCaMP 50mM 50-25 #1_1 12	17	2858.6	498.063	1.00369
120112 ASER GCaMP 50mM 50-25 #1_1 12	18	2853.86	500.065	1.00772
120112 ASER GCaMP 50mM 50-25 #1_1 12	19	2857.98	480.52	0.96834
120112 ASER GCaMP 50mM 50-25 #1_1 12	20	2862.26	485.762	0.978903
120112 ASER GCaMP 50mM 50-25 #1_1 12	21	2868.31	494.498	0.996507
120112 ASER GCaMP 50mM 50-25 #1_1 12	22	2865.2	493.724	0.994948
120112 ASER GCaMP 50mM 50-25 #1_1 12	23	2869.95	484.509	0.976378
120112 ASER GCaMP 50mM 50-25 #1_1 12	24	2873.24	515.875	1.03959
120112 ASER GCaMP 50mM 50-25 #1_1 12	25	2873.77	490.514	0.988478
120112 ASER GCaMP 50mM 50-25 #1_1 12	26	2874.68	494.735	0.996986
120112 ASER GCaMP 50mM 50-25 #1_1 12	27	2876.99	496.682	1.00091
120112 ASER GCaMP 50mM 50-25 #1_1 12	28	2883.95	511.578	1.03093
120112 ASER GCaMP 50mM 50-25 #1_1 12	29	2878.15	503.937	1.01553
120112 ASER GCaMP 50mM 50-25 #1_1 12	30	2884.85	501.18	1.00997
120112 ASER GCaMP 50mM 50-25 #1_1 12	31	2888.59	524.132	1.05623
120112 ASER GCaMP 50mM 50-25 #1_1 12	32	2872.79	506.165	1.02002
120112 ASER GCaMP 50mM 50-25 #1_1 12	33	2879.73	511.38	1.03053
120112 ASER GCaMP 50mM 50-25 #1_1 12	34	2897.6	515.712	1.03926
120112 ASER GCaMP 50mM 50-25 #1_1 12	35	2898.21	528.075	1.06417
120112 ASER GCaMP 50mM 50-25 #1_1 12	36	2879.63	498.328	1.00423
120112 ASER GCaMP 50mM 50-25 #1_1 12	37	2866.04	496.988	1.00153
120112 ASER GCaMP 50mM 50-25 #1_1 12	38	2877.5	499.006	1.00559
120112 ASER GCaMP 50mM 50-25 #1_1 12	39	2872.76	507.829	1.02337
120112 ASER GCaMP 50mM 50-25 #1_1 12	40	2883.93	526.956	1.06192
120112 ASER GCaMP 50mM 50-25 #1_1 12	41	2875.68	518.788	1.04546
120112 ASER GCaMP 50mM 50-25 #1_1 12	42	2865.75	501.059	1.00973
120112 ASER GCaMP 50mM 50-25 #1_1 12	43	2879.19	508.141	1.024
120112 ASER GCaMP 50mM 50-25 #1_1 12	44	2922.08	551.881	1.11214
120112 ASER GCaMP 50mM 50-25 #1_1 12	45	2927.43	557.144	1.12275
120112 ASER GCaMP 50mM 50-25 #1_1 12	46	2925.42	553.205	1.11481
120112 ASER GCaMP 50mM 50-25 #1_1 12	47	2915.16	533.757	1.07562
120112 ASER GCaMP 50mM 50-25 #1_1 12	48	2935.3	560.827	1.13017
120112 ASER GCaMP 50mM 50-25 #1_1 12	49	2958.63	588.25	1.18544
120112 ASER GCaMP 50mM 50-25 #1_1 12	50	2957.61	562.835	1.13422
120112 ASER GCaMP 50mM 50-25 #1_1 12	51	2925.52	544.234	1.09673
120112 ASER GCaMP 50mM 50-25 #1_1 12	52	2907.8	517.982	1.04383
120112 ASER GCaMP 50mM 50-25 #1_1 12	53	2907.65	534.469	1.07706
120112 ASER GCaMP 50mM 50-25 #1_1 12	54	2886.58	501.515	1.01065
120112 ASER GCaMP 50mM 50-25 #1_1 12	55	2887.05	518.889	1.04566
120112 ASER GCaMP 50mM 50-25 #1_1 12	56	2912.48	523.9	1.05576
120112 ASER GCaMP 50mM 50-25 #1_1 12	57	2905.24	531.305	1.07068
120112 ASER GCaMP 50mM 50-25 #1_1 12	58	2916.35	539.295	1.08678
120112 ASER GCaMP 50mM 50-25 #1_1 12	59	2899.25	513.871	1.03555
120112 ASER GCaMP 50mM 50-25 #1_1 12	60	2904.44	536.098	1.08034
120112 ASER GCaMP 50mM 50-25 #1_1 12	61	2910.2	544.443	1.09716
120112 ASER GCaMP 50mM 50-25 #1_1 12	62	2906.68	532.469	1.07303
120112 ASER GCaMP 50mM 50-25 #1_1 12	63	2923.02	545.422	1.09913
120112 ASER GCaMP 50mM 50-25 #1_1 12	64	2898.64	528.35	1.06473
120112 ASER GCaMP 50mM 50-25 #1_1 12	65	2916.35	550.144	1.10864
120112 ASER GCaMP 50mM 50-25 #1_1 12	66	2928.76	552.767	1.11393
120112 ASER GCaMP 50mM 50-25 #1_1 12	67	2955.58	581.594	1.17202
120112 ASER GCaMP 50mM 50-25 #1_1 12	68	2967.04	601.811	1.21276
120112 ASER GCaMP 50mM 50-25 #1_1 12	69	2954.17	582.291	1.17343
120112 ASER GCaMP 50mM 50-25 #1_1 12	70	2921.17	551.347	1.11107
120112 ASER GCaMP 50mM 50-25 #1_1 12	71	2925.42	557.432	1.12333
120112 ASER GCaMP 50mM 50-25 #1_1 12	72	2900	531.368	1.07081
120112 ASER GCaMP 50mM 50-25 #1_1 12	73	2926.8	549.339	1.10702
120112 ASER GCaMP 50mM 50-25 #1_1 12	74	2924.74	550.65	1.10966
120112 ASER GCaMP 50mM 50-25 #1_1 12	75	2906.41	527.569	1.06315
120112 ASER GCaMP 50mM 50-25 #1_1 12	76	2929.69	549.189	1.10672
120112 ASER GCaMP 50mM 50-25 #1_1 12	77	2914.08	538.242	1.08466
120112 ASER GCaMP 50mM 50-25 #1_1 12	78	2906.98	547.71	1.10374
120112 ASER GCaMP 50mM 50-25 #1_1 12	79	2903.41	532.445	1.07298
120112 ASER GCaMP 50mM 50-25 #1_1 12	80	2921.37	552.289	1.11297
120112 ASER GCaMP 50mM 50-25 #1_1 12	81	2918.13	544.659	1.09759
120112 ASER GCaMP 50mM 50-25 #1_1 12	82	2908.81	522.127	1.05218
120112 ASER GCaMP 50mM 50-25 #1_1 12	83	2898.26	515.417	1.03866
120112 ASER GCaMP 50mM 50-25 #1_1 12	84	2892.94	501.197	1.01001
120112 ASER GCaMP 50mM 50-25 #1_1 12	85	2900.72	517.433	1.04273
120112 ASER GCaMP 50mM 50-25 #1_1 12	86	2885.1	516.164	1.04017
120112 ASER GCaMP 50mM 50-25 #1_1 12	87	2893.6	520.889	1.04969
120112 ASER GCaMP 50mM 50-25 #1_1 12	88	2886.25	503.527	1.0147
120112 ASER GCaMP 50mM 50-25 #1_1 12	89	2869.64	493.469	0.994434
120112 ASER GCaMP 50mM 50-25 #1_1 12	90	2883.11	507.975	1.02367
120112 ASER GCaMP 50mM 50-25 #1_1 12	91	2888.88	521.036	1.04999
120112 ASER GCaMP 50mM 50-25 #1_1 12	92	2887.93	508.663	1.02505
120112 ASER GCaMP 50mM 50-25 #1_1 12	93	2871.3	518.264	1.0444
120112 ASER GCaMP 50mM 50-25 #1_1 12	94	2862.53	492.771	0.993026
120112 ASER GCaMP 50mM 50-25 #1_1 12	95	2858.19	491.229	0.989919
120112 ASER GCaMP 50mM 50-25 #1_1 12	96	2871.33	490.002	0.987446
120112 ASER GCaMP 50mM 50-25 #1_1 12	97	2863.08	490.373	0.988195
120112 ASER GCaMP 50mM 50-25 #1_1 12	98	2879.61	495.121	0.997763
120112 ASER GCaMP 50mM 50-25 #1_1 12	99	2881.97	491.751	0.990972
120112 ASER GCaMP 50mM 50-25 #1_1 12	100	2881.19	504.075	1.01581
120112 ASER GCaMP 50mM 50-25 #1_1 12	101	2902.66	511.172	1.03011
120112 ASER GCaMP 50mM 50-25 #1_1 12	102	2898.54	531.477	1.07103
120112 ASER GCaMP 50mM 50-25 #1_1 12	103	2868.68	494.236	0.995979
120112 ASER GCaMP 50mM 50-25 #1_1 12	104	3276.34	898.758	1.81117
120112 ASER GCaMP 50mM 50-25 #1_1 12	105	3638.3	1267.53	2.5543
120112 ASER GCaMP 50mM 50-25 #1_1 12	106	3817.46	1429.99	2.8817
120112 ASER GCaMP 50mM 50-25 #1_1 12	107	3815.08	1434.89	2.89158
120112 ASER GCaMP 50mM 50-25 #1_1 12	108	3818.49	1428.97	2.87964
120112 ASER GCaMP 50mM 50-25 #1_1 12	109	3765.7	1395.87	2.81295
120112 ASER GCaMP 50mM 50-25 #1_1 12	110	3709.65	1349.03	2.71855
120112 ASER GCaMP 50mM 50-25 #1_1 12	111	3703.02	1316.41	2.65281
120112 ASER GCaMP 50mM 50-25 #1_1 12	112	3675.4	1297.53	2.61478
120112 ASER GCaMP 50mM 50-25 #1_1 12	113	3668.28	1304.07	2.62795
120112 ASER GCaMP 50mM 50-25 #1_1 12	114	3643	1276.79	2.57297
120112 ASER GCaMP 50mM 50-25 #1_1 12	115	3582.62	1209.19	2.43676
120112 ASER GCaMP 50mM 50-25 #1_1 12	116	3590.68	1227.53	2.4737
120112 ASER GCaMP 50mM 50-25 #1_1 12	117	3583.63	1212.32	2.44306
120112 ASER GCaMP 50mM 50-25 #1_1 12	118	3478.76	1112.75	2.24241
120112 ASER GCaMP 50mM 50-25 #1_1 12	119	3448.14	1069.96	2.15618
120112 ASER GCaMP 50mM 50-25 #1_1 12	120	3418.29	1049.2	2.11434
120112 ASER GCaMP 50mM 50-25 #1_1 12	121	3336.78	969.337	1.9534
120112 ASER GCaMP 50mM 50-25 #1_1 12	122	3259.4	877.678	1.76869
120112 ASER GCaMP 50mM 50-25 #1_1 12	123	3249.44	878.031	1.7694
120112 ASER GCaMP 50mM 50-25 #1_1 12	124	3243.73	881.182	1.77575
120112 ASER GCaMP 50mM 50-25 #1_1 12	125	3279.09	903.965	1.82166
120112 ASER GCaMP 50mM 50-25 #1_1 12	126	3375.29	1000.65	2.01649
120112 ASER GCaMP 50mM 50-25 #1_1 12	127	3411.41	1037.54	2.09084
120112 ASER GCaMP 50mM 50-25 #1_1 12	128	3471.49	1117.76	2.25251
120112 ASER GCaMP 50mM 50-25 #1_1 12	129	3496.52	1122.94	2.26294
120112 ASER GCaMP 50mM 50-25 #1_1 12	130	3485.01	1099.94	2.21658
120112 ASER GCaMP 50mM 50-25 #1_1 12	131	3288.93	909.818	1.83346
120112 ASER GCaMP 50mM 50-25 #1_1 12	132	3120.07	747.162	1.50567
120112 ASER GCaMP 50mM 50-25 #1_1 12	133	3004.45	631.105	1.2718
120112 ASER GCaMP 50mM 50-25 #1_1 12	134	2948.49	585.599	1.18009
120112 ASER GCaMP 50mM 50-25 #1_1 12	135	3237.81	877.167	1.76766
120112 ASER GCaMP 50mM 50-25 #1_1 12	136	3421.35	1038.09	2.09195
120112 ASER GCaMP 50mM 50-25 #1_1 12	137	3484.26	1098.87	2.21443
120112 ASER GCaMP 50mM 50-25 #1_1 12	138	3492.54	1124.22	2.26552
120112 ASER GCaMP 50mM 50-25 #1_1 12	139	3527.86	1142.74	2.30285
120112 ASER GCaMP 50mM 50-25 #1_1 12	140	3523.79	1139.11	2.29552
120112 ASER GCaMP 50mM 50-25 #1_1 12	141	3490.17	1104.72	2.22621
120112 ASER GCaMP 50mM 50-25 #1_1 12	142	3461.75	1078.44	2.17326
120112 ASER GCaMP 50mM 50-25 #1_1 12	143	3508.27	1135.71	2.28866
120112 ASER GCaMP 50mM 50-25 #1_1 12	144	3503.25	1124.27	2.26562
120112 ASER GCaMP 50mM 50-25 #1_1 12	145	3486.7	1100.21	2.21713
120112 ASER GCaMP 50mM 50-25 #1_1 12	146	3513.58	1126.87	2.27086
120112 ASER GCaMP 50mM 50-25 #1_1 12	147	3516.31	1136.74	2.29074
120112 ASER GCaMP 50mM 50-25 #1_1 12	148	3500.03	1124.69	2.26647
120112 ASER GCaMP 50mM 50-25 #1_1 12	149	3483.57	1108.3	2.23343
120112 ASER GCaMP 50mM 50-25 #1_1 12	150	3470.92	1107.41	2.23165
120112 ASER GCaMP 50mM 50-25 #1_1 12	151	3461.72	1079.94	2.17627
120112 ASER GCaMP 50mM 50-25 #1_1 12	152	3450.8	1069.23	2.15471
120112 ASER GCaMP 50mM 50-25 #1_1 12	153	3468.34	1083.84	2.18415
120112 ASER GCaMP 50mM 50-25 #1_1 12	154	3486.02	1120.06	2.25714
120112 ASER GCaMP 50mM 50-25 #1_1 12	155	3493.88	1108.69	2.23422
120112 ASER GCaMP 50mM 50-25 #1_1 12	156	3420.03	1038.99	2.09377
120112 ASER GCaMP 50mM 50-25 #1_1 12	157	3422.54	1032.22	2.08011
120112 ASER GCaMP 50mM 50-25 #1_1 12	158	3426.83	1038.92	2.09363
120112 ASER GCaMP 50mM 50-25 #1_1 12	159	3427.68	1031.01	2.07769
120112 ASER GCaMP 50mM 50-25 #1_1 12	160	3428.65	1042.68	2.10119
120112 ASER GCaMP 50mM 50-25 #1_1 12	161	3470.56	1086.72	2.18994
120112 ASER GCaMP 50mM 50-25 #1_1 12	162	3452.99	1082.14	2.18071
120112 ASER GCaMP 50mM 50-25 #1_1 12	163	3441.07	1066.03	2.14825
120112 ASER GCaMP 50mM 50-25 #1_1 12	164	3437.38	1045.66	2.1072
120112 ASER GCaMP 50mM 50-25 #1_1 12	165	3444.09	1070.18	2.15662
120112 ASER GCaMP 50mM 50-25 #1_1 12	166	3408.69	1017.31	2.05008
120112 ASER GCaMP 50mM 50-25 #1_1 12	167	3374.17	991.12	1.99729
120112 ASER GCaMP 50mM 50-25 #1_1 12	168	3346.26	964.728	1.94411
120112 ASER GCaMP 50mM 50-25 #1_1 12	169	3322.43	948.352	1.91111
120112 ASER GCaMP 50mM 50-25 #1_1 12	170	3344.57	964.544	1.94374
120112 ASER GCaMP 50mM 50-25 #1_1 12	171	3369.31	985.687	1.98635
120112 ASER GCaMP 50mM 50-25 #1_1 12	172	3400.61	1014.41	2.04423
120112 ASER GCaMP 50mM 50-25 #1_1 12	173	3396.21	1000.85	2.0169
120112 ASER GCaMP 50mM 50-25 #1_1 12	174	3355.09	968.985	1.95269
120112 ASER GCaMP 50mM 50-25 #1_1 12	175	3323.39	941.187	1.89667
120112 ASER GCaMP 50mM 50-25 #1_1 12	176	3279.66	885.205	1.78386
120112 ASER GCaMP 50mM 50-25 #1_1 12	177	3252.82	877.168	1.76766
120112 ASER GCaMP 50mM 50-25 #1_1 12	178	3274.59	899.547	1.81276
120112 ASER GCaMP 50mM 50-25 #1_1 12	179	3304.38	933.953	1.88209
120112 ASER GCaMP 50mM 50-25 #1_1 12	180	3371.49	1009.71	2.03476
120112 ASER GCaMP 50mM 50-25 #1_1 12	181	3387.9	1014.99	2.04541
120112 ASER GCaMP 50mM 50-25 #1_1 12	182	3374.12	1016.4	2.04824
120112 ASER GCaMP 50mM 50-25 #1_1 12	183	3408.22	1032.91	2.08152
120112 ASER GCaMP 50mM 50-25 #1_1 12	184	3432.4	1064.95	2.14608
120112 ASER GCaMP 50mM 50-25 #1_1 12	185	3460.11	1096.79	2.21023
120112 ASER GCaMP 50mM 50-25 #1_1 12	186	3413.15	1062.27	2.14067
120112 ASER GCaMP 50mM 50-25 #1_1 12	187	3384.05	1015.44	2.04631
120112 ASER GCaMP 50mM 50-25 #1_1 12	188	3372.26	1008.53	2.03238
120112 ASER GCaMP 50mM 50-25 #1_1 12	189	3371.98	1004.7	2.02467
120112 ASER GCaMP 50mM 50-25 #1_1 12	190	3401.15	1047.24	2.11039
120112 ASER GCaMP 50mM 50-25 #1_1 12	191	3417.48	1046.99	2.10988
120112 ASER GCaMP 50mM 50-25 #1_1 12	192	3373.18	1023.65	2.06285
120112 ASER GCaMP 50mM 50-25 #1_1 12	193	3409.53	1041.62	2.09906
120112 ASER GCaMP 50mM 50-25 #1_1 12	194	3422.5	1059.48	2.13504
120112 ASER GCaMP 50mM 50-25 #1_1 12	195	3407.64	1043.6	2.10304
120112 ASER GCaMP 50mM 50-25 #1_1 12	196	3379.88	1007.39	2.03008
120112 ASER GCaMP 50mM 50-25 #1_1 12	197	3367.39	1001.31	2.01782
120112 ASER GCaMP 50mM 50-25 #1_1 12	198	3315.26	940.379	1.89504
120112 ASER GCaMP 50mM 50-25 #1_1 12	199	3307.62	930.054	1.87423
120112 ASER GCaMP 50mM 50-25 #1_1 12	200	3377.3	996.204	2.00754
120112 ASER GCaMP 50mM 50-25 #1_1 12	201	3372.77	991.937	1.99894
120112 ASER GCaMP 50mM 50-25 #1_1 12	202	3185.2	811.992	1.63632
120112 ASER GCaMP 50mM 50-25 #1_1 12	203	2994.35	608.087	1.22541
120112 ASER GCaMP 50mM 50-25 #1_1 12	204	2888.83	518.846	1.04557
120112 ASER GCaMP 50mM 50-25 #1_1 12	205	2808.81	445.971	0.898717
120112 ASER GCaMP 50mM 50-25 #1_1 12	206	2763.7	397.329	0.800694
120112 ASER GCaMP 50mM 50-25 #1_1 12	207	2744.27	376.004	0.757719
120112 ASER GCaMP 50mM 50-25 #1_1 12	208	2739.87	368.276	0.742145
120112 ASER GCaMP 50mM 50-25 #1_1 12	209	2738.35	362.486	0.730478
120112 ASER GCaMP 50mM 50-25 #1_1 12	210	2740.95	376.51	0.75874
120112 ASER GCaMP 50mM 50-25 #1_1 12	211	2745.96	380.943	0.767673
120112 ASER GCaMP 50mM 50-25 #1_1 12	212	2762.06	394.718	0.795431
120112 ASER GCaMP 50mM 50-25 #1_1 12	213	2760.7	395.572	0.797153
120112 ASER GCaMP 50mM 50-25 #1_1 12	214	2763.27	386.626	0.779124
120112 ASER GCaMP 50mM 50-25 #1_1 12	215	2772.59	390.825	0.787587
120112 ASER GCaMP 50mM 50-25 #1_1 12	216	2778.62	418.469	0.843295
120112 ASER GCaMP 50mM 50-25 #1_1 12	217	2777.15	409.847	0.825919
120112 ASER GCaMP 50mM 50-25 #1_1 12	218	2777.67	419.696	0.845768
120112 ASER GCaMP 50mM 50-25 #1_1 12	219	2804.99	432.261	0.871088
120112 ASER GCaMP 50mM 50-25 #1_1 12	220	2797.11	436.721	0.880076
120112 ASER GCaMP 50mM 50-25 #1_1 12	221	2799.78	426.555	0.859588
120112 ASER GCaMP 50mM 50-25 #1_1 12	222	2808.37	453.41	0.913708
120112 ASER GCaMP 50mM 50-25 #1_1 12	223	2805.32	434.68	0.875962
120112 ASER GCaMP 50mM 50-25 #1_1 12	224	2818.95	459.695	0.926373
120112 ASER GCaMP 50mM 50-25 #1_1 12	225	2805.73	439.662	0.886003
120112 ASER GCaMP 50mM 50-25 #1_1 12	226	2814.45	457.687	0.922326
120112 ASER GCaMP 50mM 50-25 #1_1 12	227	2823.13	466.68	0.940449
120112 ASER GCaMP 50mM 50-25 #1_1 12	228	2824.31	468.171	0.943453
120112 ASER GCaMP 50mM 50-25 #1_1 12	229	2826.22	450.161	0.90716
120112 ASER GCaMP 50mM 50-25 #1_1 12	230	2822.77	457.89	0.922736
120112 ASER GCaMP 50mM 50-25 #1_1 12	231	2841.06	475.886	0.959
120112 ASER GCaMP 50mM 50-25 #1_1 12	232	2843.8	485.893	0.979168
120112 ASER GCaMP 50mM 50-25 #1_1 12	233	2842.15	485.429	0.978231
120112 ASER GCaMP 50mM 50-25 #1_1 12	234	2849.85	493.62	0.994737
120112 ASER GCaMP 50mM 50-25 #1_1 12	235	2856.24	497.553	1.00266
120112 ASER GCaMP 50mM 50-25 #1_1 12	236	2852.65	485.73	0.978837
120112 ASER GCaMP 50mM 50-25 #1_1 12	237	2864.98	490.254	0.987956
120112 ASER GCaMP 50mM 50-25 #1_1 12	238	2863.9	493.063	0.993616
120112 ASER GCaMP 50mM 50-25 #1_1 12	239	2863.88	490.514	0.98848
120112 ASER GCaMP 50mM 50-25 #1_1 12	240	2865.91	500.011	1.00762
120112 ASER GCaMP 50mM 50-25 #1_1 12	241	2854.16	484.009	0.975369
Image Name	Image Plane	Elapsed Time	Stage Label	Area	Average Intensity
120112 ASER GCaMP 50mM 50-25 #1_1 12	1	00:00:00	No Label	1215	2364.17
120112 ASER GCaMP 50mM 50-25 #1_1 12	2	00:00:00.440000	No Label	1215	2361.43
120112 ASER GCaMP 50mM 50-25 #1_1 12	3	00:00:00.943000	No Label	1215	2371.85
120112 ASER GCaMP 50mM 50-25 #1_1 12	4	00:00:01.504000	No Label	1215	2366.71
120112 ASER GCaMP 50mM 50-25 #1_1 12	5	00:00:02.052000	No Label	1215	2382.67
120112 ASER GCaMP 50mM 50-25 #1_1 12	6	00:00:02.607000	No Label	1215	2356.61
120112 ASER GCaMP 50mM 50-25 #1_1 12	7	00:00:03.137000	No Label	1215	2361.94
120112 ASER GCaMP 50mM 50-25 #1_1 12	8	00:00:03.687000	No Label	1215	2352.27
120112 ASER GCaMP 50mM 50-25 #1_1 12	9	00:00:04.225000	No Label	1215	2362.49
120112 ASER GCaMP 50mM 50-25 #1_1 12	10	00:00:04.775000	No Label	1215	2358.94
120112 ASER GCaMP 50mM 50-25 #1_1 12	11	00:00:05.324000	No Label	1215	2357.71
120112 ASER GCaMP 50mM 50-25 #1_1 12	12	00:00:05.861000	No Label	1215	2360.31
120112 ASER GCaMP 50mM 50-25 #1_1 12	13	00:00:06.425000	No Label	1215	2346.37
120112 ASER GCaMP 50mM 50-25 #1_1 12	14	00:00:06.966000	No Label	1215	2370.21
120112 ASER GCaMP 50mM 50-25 #1_1 12	15	00:00:07.504000	No Label	1215	2350.91
120112 ASER GCaMP 50mM 50-25 #1_1 12	16	00:00:08.052000	No Label	1215	2357.53
120112 ASER GCaMP 50mM 50-25 #1_1 12	17	00:00:08.591000	No Label	1215	2360.53
120112 ASER GCaMP 50mM 50-25 #1_1 12	18	00:00:09.143000	No Label	1215	2353.8
120112 ASER GCaMP 50mM 50-25 #1_1 12	19	00:00:09.692000	No Label	1215	2377.46
120112 ASER GCaMP 50mM 50-25 #1_1 12	20	00:00:10.240000	No Label	1215	2376.5
120112 ASER GCaMP 50mM 50-25 #1_1 12	21	00:00:10.779000	No Label	1215	2373.81
120112 ASER GCaMP 50mM 50-25 #1_1 12	22	00:00:11.328000	No Label	1215	2371.47
120112 ASER GCaMP 50mM 50-25 #1_1 12	23	00:00:11.880000	No Label	1215	2385.44
120112 ASER GCaMP 50mM 50-25 #1_1 12	24	00:00:12.421000	No Label	1215	2357.36
120112 ASER GCaMP 50mM 50-25 #1_1 12	25	00:00:12.970000	No Label	1215	2383.26
120112 ASER GCaMP 50mM 50-25 #1_1 12	26	00:00:13.506000	No Label	1215	2379.94
120112 ASER GCaMP 50mM 50-25 #1_1 12	27	00:00:14.056000	No Label	1215	2380.3
120112 ASER GCaMP 50mM 50-25 #1_1 12	28	00:00:14.597000	No Label	1215	2372.38
120112 ASER GCaMP 50mM 50-25 #1_1 12	29	00:00:15.146000	No Label	1215	2374.21
120112 ASER GCaMP 50mM 50-25 #1_1 12	30	00:00:15.697000	No Label	1215	2383.67
120112 ASER GCaMP 50mM 50-25 #1_1 12	31	00:00:16.237000	No Label	1215	2364.46
120112 ASER GCaMP 50mM 50-25 #1_1 12	32	00:00:16.788000	No Label	1215	2366.62
120112 ASER GCaMP 50mM 50-25 #1_1 12	33	00:00:17.336000	No Label	1215	2368.35
120112 ASER GCaMP 50mM 50-25 #1_1 12	34	00:00:17.893000	No Label	1215	2381.89
120112 ASER GCaMP 50mM 50-25 #1_1 12	35	00:00:18.426000	No Label	1215	2370.14
120112 ASER GCaMP 50mM 50-25 #1_1 12	36	00:00:18.963000	No Label	1215	2381.31
120112 ASER GCaMP 50mM 50-25 #1_1 12	37	00:00:19.519000	No Label	1215	2369.05
120112 ASER GCaMP 50mM 50-25 #1_1 12	38	00:00:20.061000	No Label	1215	2378.49
120112 ASER GCaMP 50mM 50-25 #1_1 12	39	00:00:20.606000	No Label	1215	2364.93
120112 ASER GCaMP 50mM 50-25 #1_1 12	40	00:00:21.155000	No Label	1215	2356.97
120112 ASER GCaMP 50mM 50-25 #1_1 12	41	00:00:21.703000	No Label	1215	2356.9
120112 ASER GCaMP 50mM 50-25 #1_1 12	42	00:00:22.251000	No Label	1215	2364.69
120112 ASER GCaMP 50mM 50-25 #1_1 12	43	00:00:22.793000	No Label	1215	2371.05
120112 ASER GCaMP 50mM 50-25 #1_1 12	44	00:00:23.337000	No Label	1215	2370.2
120112 ASER GCaMP 50mM 50-25 #1_1 12	45	00:00:23.886000	No Label	1215	2370.29
120112 ASER GCaMP 50mM 50-25 #1_1 12	46	00:00:24.432000	No Label	1215	2372.21
120112 ASER GCaMP 50mM 50-25 #1_1 12	47	00:00:24.991000	No Label	1215	2381.4
120112 ASER GCaMP 50mM 50-25 #1_1 12	48	00:00:25.526000	No Label	1215	2374.48
120112 ASER GCaMP 50mM 50-25 #1_1 12	49	00:00:26.063000	No Label	1215	2370.38
120112 ASER GCaMP 50mM 50-25 #1_1 12	50	00:00:26.617000	No Label	1215	2394.78
120112 ASER GCaMP 50mM 50-25 #1_1 12	51	00:00:27.163000	No Label	1215	2381.29
120112 ASER GCaMP 50mM 50-25 #1_1 12	52	00:00:27.700000	No Label	1215	2389.82
120112 ASER GCaMP 50mM 50-25 #1_1 12	53	00:00:28.253000	No Label	1215	2373.18
120112 ASER GCaMP 50mM 50-25 #1_1 12	54	00:00:28.789000	No Label	1215	2385.06
120112 ASER GCaMP 50mM 50-25 #1_1 12	55	00:00:29.350000	No Label	1215	2368.16
120112 ASER GCaMP 50mM 50-25 #1_1 12	56	00:00:29.898000	No Label	1215	2388.58
120112 ASER GCaMP 50mM 50-25 #1_1 12	57	00:00:30.432000	No Label	1215	2373.93
120112 ASER GCaMP 50mM 50-25 #1_1 12	58	00:00:30.988000	No Label	1215	2377.05
120112 ASER GCaMP 50mM 50-25 #1_1 12	59	00:00:31.537000	No Label	1215	2385.38
120112 ASER GCaMP 50mM 50-25 #1_1 12	60	00:00:32.077000	No Label	1215	2368.34
120112 ASER GCaMP 50mM 50-25 #1_1 12	61	00:00:32.623000	No Label	1215	2365.75
120112 ASER GCaMP 50mM 50-25 #1_1 12	62	00:00:33.165000	No Label	1215	2374.21
120112 ASER GCaMP 50mM 50-25 #1_1 12	63	00:00:33.702000	No Label	1215	2377.6
120112 ASER GCaMP 50mM 50-25 #1_1 12	64	00:00:34.255000	No Label	1215	2370.29
120112 ASER GCaMP 50mM 50-25 #1_1 12	65	00:00:34.798000	No Label	1215	2366.21
120112 ASER GCaMP 50mM 50-25 #1_1 12	66	00:00:35.355000	No Label	1215	2376
120112 ASER GCaMP 50mM 50-25 #1_1 12	67	00:00:35.912000	No Label	1215	2373.98
120112 ASER GCaMP 50mM 50-25 #1_1 12	68	00:00:36.448000	No Label	1215	2365.23
120112 ASER GCaMP 50mM 50-25 #1_1 12	69	00:00:36.988000	No Label	1215	2371.88
120112 ASER GCaMP 50mM 50-25 #1_1 12	70	00:00:37.536000	No Label	1215	2369.82
120112 ASER GCaMP 50mM 50-25 #1_1 12	71	00:00:38.075000	No Label	1215	2367.98
120112 ASER GCaMP 50mM 50-25 #1_1 12	72	00:00:38.646000	No Label	1215	2368.63
120112 ASER GCaMP 50mM 50-25 #1_1 12	73	00:00:39.176000	No Label	1215	2377.46
120112 ASER GCaMP 50mM 50-25 #1_1 12	74	00:00:39.717000	No Label	1215	2374.09
120112 ASER GCaMP 50mM 50-25 #1_1 12	75	00:00:40.269000	No Label	1215	2378.85
120112 ASER GCaMP 50mM 50-25 #1_1 12	76	00:00:40.824000	No Label	1215	2380.5
120112 ASER GCaMP 50mM 50-25 #1_1 12	77	00:00:41.352000	No Label	1215	2375.84
120112 ASER GCaMP 50mM 50-25 #1_1 12	78	00:00:41.898000	No Label	1215	2359.27
120112 ASER GCaMP 50mM 50-25 #1_1 12	79	00:00:42.449000	No Label	1215	2370.96
120112 ASER GCaMP 50mM 50-25 #1_1 12	80	00:00:42.997000	No Label	1215	2369.08
120112 ASER GCaMP 50mM 50-25 #1_1 12	81	00:00:43.540000	No Label	1215	2373.47
120112 ASER GCaMP 50mM 50-25 #1_1 12	82	00:00:44.079000	No Label	1215	2386.68
120112 ASER GCaMP 50mM 50-25 #1_1 12	83	00:00:44.640000	No Label	1215	2382.85
120112 ASER GCaMP 50mM 50-25 #1_1 12	84	00:00:45.177000	No Label	1215	2391.75
120112 ASER GCaMP 50mM 50-25 #1_1 12	85	00:00:45.721000	No Label	1215	2383.29
120112 ASER GCaMP 50mM 50-25 #1_1 12	86	00:00:46.266000	No Label	1215	2368.93
120112 ASER GCaMP 50mM 50-25 #1_1 12	87	00:00:46.816000	No Label	1215	2372.71
120112 ASER GCaMP 50mM 50-25 #1_1 12	88	00:00:47.358000	No Label	1215	2382.73
120112 ASER GCaMP 50mM 50-25 #1_1 12	89	00:00:47.913000	No Label	1215	2376.18
120112 ASER GCaMP 50mM 50-25 #1_1 12	90	00:00:48.462000	No Label	1215	2375.14
120112 ASER GCaMP 50mM 50-25 #1_1 12	91	00:00:49.004000	No Label	1215	2367.84
120112 ASER GCaMP 50mM 50-25 #1_1 12	92	00:00:49.552000	No Label	1215	2379.27
120112 ASER GCaMP 50mM 50-25 #1_1 12	93	00:00:50.101000	No Label	1215	2353.04
120112 ASER GCaMP 50mM 50-25 #1_1 12	94	00:00:50.640000	No Label	1215	2369.76
120112 ASER GCaMP 50mM 50-25 #1_1 12	95	00:00:51.406000	No Label	1215	2366.97
120112 ASER GCaMP 50mM 50-25 #1_1 12	96	00:00:51.953000	No Label	1215	2381.33
120112 ASER GCaMP 50mM 50-25 #1_1 12	97	00:00:52.500000	No Label	1215	2372.71
120112 ASER GCaMP 50mM 50-25 #1_1 12	98	00:00:53.045000	No Label	1215	2384.49
120112 ASER GCaMP 50mM 50-25 #1_1 12	99	00:00:53.589000	No Label	1215	2390.22
120112 ASER GCaMP 50mM 50-25 #1_1 12	100	00:00:54.137000	No Label	1215	2377.12
120112 ASER GCaMP 50mM 50-25 #1_1 12	101	00:00:54.701000	No Label	1215	2391.49
120112 ASER GCaMP 50mM 50-25 #1_1 12	102	00:00:55.234000	No Label	1215	2367.06
120112 ASER GCaMP 50mM 50-25 #1_1 12	103	00:00:55.774000	No Label	1215	2374.45
120112 ASER GCaMP 50mM 50-25 #1_1 12	104	00:00:56.318000	No Label	1215	2377.58
120112 ASER GCaMP 50mM 50-25 #1_1 12	105	00:00:56.864000	No Label	1215	2370.77
120112 ASER GCaMP 50mM 50-25 #1_1 12	106	00:00:57.406000	No Label	1215	2387.47
120112 ASER GCaMP 50mM 50-25 #1_1 12	107	00:00:57.961000	No Label	1215	2380.19
120112 ASER GCaMP 50mM 50-25 #1_1 12	108	00:00:58.498000	No Label	1215	2389.52
120112 ASER GCaMP 50mM 50-25 #1_1 12	109	00:00:59.050000	No Label	1215	2369.83
120112 ASER GCaMP 50mM 50-25 #1_1 12	110	00:00:59.599000	No Label	1215	2360.62
120112 ASER GCaMP 50mM 50-25 #1_1 12	111	00:01:00.135000	No Label	1215	2386.61
120112 ASER GCaMP 50mM 50-25 #1_1 12	112	00:01:00.689000	No Label	1215	2377.87
120112 ASER GCaMP 50mM 50-25 #1_1 12	113	00:01:01.230000	No Label	1215	2364.21
120112 ASER GCaMP 50mM 50-25 #1_1 12	114	00:01:01.781000	No Label	1215	2366.21
120112 ASER GCaMP 50mM 50-25 #1_1 12	115	00:01:02.319000	No Label	1215	2373.43
120112 ASER GCaMP 50mM 50-25 #1_1 12	116	00:01:03.274000	No Label	1215	2363.15
120112 ASER GCaMP 50mM 50-25 #1_1 12	117	00:01:03.839000	No Label	1215	2371.31
120112 ASER GCaMP 50mM 50-25 #1_1 12	118	00:01:04.393000	No Label	1215	2366
120112 ASER GCaMP 50mM 50-25 #1_1 12	119	00:01:04.946000	No Label	1215	2378.18
120112 ASER GCaMP 50mM 50-25 #1_1 12	120	00:01:05.494000	No Label	1215	2369.09
120112 ASER GCaMP 50mM 50-25 #1_1 12	121	00:01:06.039000	No Label	1215	2367.45
120112 ASER GCaMP 50mM 50-25 #1_1 12	122	00:01:06.587000	No Label	1215	2381.72
120112 ASER GCaMP 50mM 50-25 #1_1 12	123	00:01:07.134000	No Label	1215	2371.4
120112 ASER GCaMP 50mM 50-25 #1_1 12	124	00:01:07.676000	No Label	1215	2362.54
120112 ASER GCaMP 50mM 50-25 #1_1 12	125	00:01:08.218000	No Label	1215	2375.13
120112 ASER GCaMP 50mM 50-25 #1_1 12	126	00:01:08.770000	No Label	1215	2374.65
120112 ASER GCaMP 50mM 50-25 #1_1 12	127	00:01:09.316000	No Label	1215	2373.87
120112 ASER GCaMP 50mM 50-25 #1_1 12	128	00:01:09.856000	No Label	1215	2353.73
120112 ASER GCaMP 50mM 50-25 #1_1 12	129	00:01:10.412000	No Label	1215	2373.57
120112 ASER GCaMP 50mM 50-25 #1_1 12	130	00:01:10.944000	No Label	1215	2385.07
120112 ASER GCaMP 50mM 50-25 #1_1 12	131	00:01:11.493000	No Label	1215	2379.11
120112 ASER GCaMP 50mM 50-25 #1_1 12	132	00:01:12.044000	No Label	1215	2372.91
120112 ASER GCaMP 50mM 50-25 #1_1 12	133	00:01:12.605000	No Label	1215	2373.35
120112 ASER GCaMP 50mM 50-25 #1_1 12	134	00:01:13.134000	No Label	1215	2362.89
120112 ASER GCaMP 50mM 50-25 #1_1 12	135	00:01:13.685000	No Label	1215	2360.65
120112 ASER GCaMP 50mM 50-25 #1_1 12	136	00:01:14.227000	No Label	1215	2383.26
120112 ASER GCaMP 50mM 50-25 #1_1 12	137	00:01:14.769000	No Label	1215	2385.39
120112 ASER GCaMP 50mM 50-25 #1_1 12	138	00:01:15.320000	No Label	1215	2368.31
120112 ASER GCaMP 50mM 50-25 #1_1 12	139	00:01:15.864000	No Label	1215	2385.12
120112 ASER GCaMP 50mM 50-25 #1_1 12	140	00:01:16.428000	No Label	1215	2384.68
120112 ASER GCaMP 50mM 50-25 #1_1 12	141	00:01:16.972000	No Label	1215	2385.45
120112 ASER GCaMP 50mM 50-25 #1_1 12	142	00:01:17.504000	No Label	1215	2383.31
120112 ASER GCaMP 50mM 50-25 #1_1 12	143	00:01:18.051000	No Label	1215	2372.56
120112 ASER GCaMP 50mM 50-25 #1_1 12	144	00:01:18.604000	No Label	1215	2378.98
120112 ASER GCaMP 50mM 50-25 #1_1 12	145	00:01:19.138000	No Label	1215	2386.49
120112 ASER GCaMP 50mM 50-25 #1_1 12	146	00:01:19.684000	No Label	1215	2386.71
120112 ASER GCaMP 50mM 50-25 #1_1 12	147	00:01:20.239000	No Label	1215	2379.58
120112 ASER GCaMP 50mM 50-25 #1_1 12	148	00:01:20.776000	No Label	1215	2375.34
120112 ASER GCaMP 50mM 50-25 #1_1 12	149	00:01:21.321000	No Label	1215	2375.27
120112 ASER GCaMP 50mM 50-25 #1_1 12	150	00:01:21.865000	No Label	1215	2363.5
120112 ASER GCaMP 50mM 50-25 #1_1 12	151	00:01:22.416000	No Label	1215	2381.79
120112 ASER GCaMP 50mM 50-25 #1_1 12	152	00:01:22.965000	No Label	1215	2381.56
120112 ASER GCaMP 50mM 50-25 #1_1 12	153	00:01:23.501000	No Label	1215	2384.5
120112 ASER GCaMP 50mM 50-25 #1_1 12	154	00:01:24.060000	No Label	1215	2365.95
120112 ASER GCaMP 50mM 50-25 #1_1 12	155	00:01:24.597000	No Label	1215	2385.19
120112 ASER GCaMP 50mM 50-25 #1_1 12	156	00:01:25.141000	No Label	1215	2381.04
120112 ASER GCaMP 50mM 50-25 #1_1 12	157	00:01:25.696000	No Label	1215	2390.32
120112 ASER GCaMP 50mM 50-25 #1_1 12	158	00:01:26.243000	No Label	1215	2387.91
120112 ASER GCaMP 50mM 50-25 #1_1 12	159	00:01:26.788000	No Label	1215	2396.67
120112 ASER GCaMP 50mM 50-25 #1_1 12	160	00:01:27.337000	No Label	1215	2385.97
120112 ASER GCaMP 50mM 50-25 #1_1 12	161	00:01:27.877000	No Label	1215	2383.85
120112 ASER GCaMP 50mM 50-25 #1_1 12	162	00:01:28.446000	No Label	1215	2370.85
120112 ASER GCaMP 50mM 50-25 #1_1 12	163	00:01:28.930000	No Label	1215	2375.04
120112 ASER GCaMP 50mM 50-25 #1_1 12	164	00:01:29.522000	No Label	1215	2391.73
120112 ASER GCaMP 50mM 50-25 #1_1 12	165	00:01:30.066000	No Label	1215	2373.91
120112 ASER GCaMP 50mM 50-25 #1_1 12	166	00:01:30.606000	No Label	1215	2391.38
120112 ASER GCaMP 50mM 50-25 #1_1 12	167	00:01:31.159000	No Label	1215	2383.05
120112 ASER GCaMP 50mM 50-25 #1_1 12	168	00:01:31.712000	No Label	1215	2381.53
120112 ASER GCaMP 50mM 50-25 #1_1 12	169	00:01:32.247000	No Label	1215	2374.08
120112 ASER GCaMP 50mM 50-25 #1_1 12	170	00:01:32.787000	No Label	1215	2380.03
120112 ASER GCaMP 50mM 50-25 #1_1 12	171	00:01:33.338000	No Label	1215	2383.62
120112 ASER GCaMP 50mM 50-25 #1_1 12	172	00:01:33.886000	No Label	1215	2386.2
120112 ASER GCaMP 50mM 50-25 #1_1 12	173	00:01:34.435000	No Label	1215	2395.36
120112 ASER GCaMP 50mM 50-25 #1_1 12	174	00:01:34.982000	No Label	1215	2386.11
120112 ASER GCaMP 50mM 50-25 #1_1 12	175	00:01:35.525000	No Label	1215	2382.2
120112 ASER GCaMP 50mM 50-25 #1_1 12	176	00:01:36.070000	No Label	1215	2394.46
120112 ASER GCaMP 50mM 50-25 #1_1 12	177	00:01:36.606000	No Label	1215	2375.66
120112 ASER GCaMP 50mM 50-25 #1_1 12	178	00:01:37.167000	No Label	1215	2375.04
120112 ASER GCaMP 50mM 50-25 #1_1 12	179	00:01:37.701000	No Label	1215	2370.43
120112 ASER GCaMP 50mM 50-25 #1_1 12	180	00:01:38.254000	No Label	1215	2361.78
120112 ASER GCaMP 50mM 50-25 #1_1 12	181	00:01:38.802000	No Label	1215	2372.91
120112 ASER GCaMP 50mM 50-25 #1_1 12	182	00:01:39.334000	No Label	1215	2357.72
120112 ASER GCaMP 50mM 50-25 #1_1 12	183	00:01:39.894000	No Label	1215	2375.31
120112 ASER GCaMP 50mM 50-25 #1_1 12	184	00:01:40.431000	No Label	1215	2367.45
120112 ASER GCaMP 50mM 50-25 #1_1 12	185	00:01:40.976000	No Label	1215	2363.33
120112 ASER GCaMP 50mM 50-25 #1_1 12	186	00:01:41.527000	No Label	1215	2350.89
120112 ASER GCaMP 50mM 50-25 #1_1 12	187	00:01:42.067000	No Label	1215	2368.61
120112 ASER GCaMP 50mM 50-25 #1_1 12	188	00:01:42.618000	No Label	1215	2363.73
120112 ASER GCaMP 50mM 50-25 #1_1 12	189	00:01:43.163000	No Label	1215	2367.28
120112 ASER GCaMP 50mM 50-25 #1_1 12	190	00:01:43.727000	No Label	1215	2353.91
120112 ASER GCaMP 50mM 50-25 #1_1 12	191	00:01:44.258000	No Label	1215	2370.49
120112 ASER GCaMP 50mM 50-25 #1_1 12	192	00:01:44.791000	No Label	1215	2349.53
120112 ASER GCaMP 50mM 50-25 #1_1 12	193	00:01:45.351000	No Label	1215	2367.91
120112 ASER GCaMP 50mM 50-25 #1_1 12	194	00:01:45.902000	No Label	1215	2363.03
120112 ASER GCaMP 50mM 50-25 #1_1 12	195	00:01:46.439000	No Label	1215	2364.05
120112 ASER GCaMP 50mM 50-25 #1_1 12	196	00:01:46.991000	No Label	1215	2372.49
120112 ASER GCaMP 50mM 50-25 #1_1 12	197	00:01:47.537000	No Label	1215	2366.08
120112 ASER GCaMP 50mM 50-25 #1_1 12	198	00:01:48.076000	No Label	1215	2374.88
120112 ASER GCaMP 50mM 50-25 #1_1 12	199	00:01:48.624000	No Label	1215	2377.56
120112 ASER GCaMP 50mM 50-25 #1_1 12	200	00:01:49.170000	No Label	1215	2381.09
120112 ASER GCaMP 50mM 50-25 #1_1 12	201	00:01:49.749000	No Label	1215	2380.83
120112 ASER GCaMP 50mM 50-25 #1_1 12	202	00:01:50.228000	No Label	1215	2373.2
120112 ASER GCaMP 50mM 50-25 #1_1 12	203	00:01:50.820000	No Label	1215	2386.26
120112 ASER GCaMP 50mM 50-25 #1_1 12	204	00:01:51.354000	No Label	1215	2369.98
120112 ASER GCaMP 50mM 50-25 #1_1 12	205	00:01:51.895000	No Label	1215	2362.83
120112 ASER GCaMP 50mM 50-25 #1_1 12	206	00:01:52.448000	No Label	1215	2366.37
120112 ASER GCaMP 50mM 50-25 #1_1 12	207	00:01:53	No Label	1215	2368.27
120112 ASER GCaMP 50mM 50-25 #1_1 12	208	00:01:53.531000	No Label	1215	2371.59
120112 ASER GCaMP 50mM 50-25 #1_1 12	209	00:01:54.088000	No Label	1215	2375.87
120112 ASER GCaMP 50mM 50-25 #1_1 12	210	00:01:54.632000	No Label	1215	2364.44
120112 ASER GCaMP 50mM 50-25 #1_1 12	211	00:01:55.177000	No Label	1215	2365.01
120112 ASER GCaMP 50mM 50-25 #1_1 12	212	00:01:55.722000	No Label	1215	2367.34
120112 ASER GCaMP 50mM 50-25 #1_1 12	213	00:01:56.267000	No Label	1215	2365.13
120112 ASER GCaMP 50mM 50-25 #1_1 12	214	00:01:56.812000	No Label	1215	2376.64
120112 ASER GCaMP 50mM 50-25 #1_1 12	215	00:01:57.365000	No Label	1215	2381.76
120112 ASER GCaMP 50mM 50-25 #1_1 12	216	00:01:57.901000	No Label	1215	2360.15
120112 ASER GCaMP 50mM 50-25 #1_1 12	217	00:01:58.445000	No Label	1215	2367.3
120112 ASER GCaMP 50mM 50-25 #1_1 12	218	00:01:59.001000	No Label	1215	2357.97
120112 ASER GCaMP 50mM 50-25 #1_1 12	219	00:01:59.545000	No Label	1215	2372.73
120112 ASER GCaMP 50mM 50-25 #1_1 12	220	00:02:00.097000	No Label	1215	2360.39
120112 ASER GCaMP 50mM 50-25 #1_1 12	221	00:02:00.628000	No Label	1215	2373.23
120112 ASER GCaMP 50mM 50-25 #1_1 12	222	00:02:01.178000	No Label	1215	2354.96
120112 ASER GCaMP 50mM 50-25 #1_1 12	223	00:02:01.733000	No Label	1215	2370.64
120112 ASER GCaMP 50mM 50-25 #1_1 12	224	00:02:02.276000	No Label	1215	2359.26
120112 ASER GCaMP 50mM 50-25 #1_1 12	225	00:02:02.825000	No Label	1215	2366.07
120112 ASER GCaMP 50mM 50-25 #1_1 12	226	00:02:03.373000	No Label	1215	2356.76
120112 ASER GCaMP 50mM 50-25 #1_1 12	227	00:02:03.910000	No Label	1215	2356.45
120112 ASER GCaMP 50mM 50-25 #1_1 12	228	00:02:04.455000	No Label	1215	2356.14
120112 ASER GCaMP 50mM 50-25 #1_1 12	229	00:02:05	No Label	1215	2376.06
120112 ASER GCaMP 50mM 50-25 #1_1 12	230	00:02:05.559000	No Label	1215	2364.88
120112 ASER GCaMP 50mM 50-25 #1_1 12	231	00:02:06.102000	No Label	1215	2365.18
120112 ASER GCaMP 50mM 50-25 #1_1 12	232	00:02:06.640000	No Label	1215	2357.9
120112 ASER GCaMP 50mM 50-25 #1_1 12	233	00:02:07.180000	No Label	1215	2356.72
120112 ASER GCaMP 50mM 50-25 #1_1 12	234	00:02:07.743000	No Label	1215	2356.23
120112 ASER GCaMP 50mM 50-25 #1_1 12	235	00:02:08.278000	No Label	1215	2358.69
120112 ASER GCaMP 50mM 50-25 #1_1 12	236	00:02:08.828000	No Label	1215	2366.92
120112 ASER GCaMP 50mM 50-25 #1_1 12	237	00:02:09.366000	No Label	1215	2374.72
120112 ASER GCaMP 50mM 50-25 #1_1 12	238	00:02:09.909000	No Label	1215	2370.84
120112 ASER GCaMP 50mM 50-25 #1_1 12	239	00:02:10.469000	No Label	1215	2373.37
120112 ASER GCaMP 50mM 50-25 #1_1 12	240	00:02:11.013000	No Label	1215	2365.9
120112 ASER GCaMP 50mM 50-25 #1_1 12	241	00:02:11.562000	No Label	1215	2370.15
