# Supplementary material for: Molecular encoding and synaptic decoding of context during salt chemotaxis in C. elegans
Source: Nat Commun. 2022 May 27;13:2928. doi: 10.1038/s41467-022-30279-7 (PMC9142520; doi:10.1038/s41467-022-30279-7)
Supplement: Supplementary file 7 — Source Data [file 41467_2022_30279_MOESM7_ESM.zip › Source Data/Imaging/Fig.1/GCaMP2_pkc-1(gf)/120112 ASER GCaMP 50mM 50-25 #2_1 12.xlsx]

## Sheet: Sheet1
Image Name	Image Plane	Avgerage Intensity
120112 ASER GCaMP 50mM 50-25 #2_1 12	1	2902.75	738.413	0.8653
120112 ASER GCaMP 50mM 50-25 #2_1 12	2	2931.96	776.72	0.91019
120112 ASER GCaMP 50mM 50-25 #2_1 12	3	2944.81	781.845	0.916195
120112 ASER GCaMP 50mM 50-25 #2_1 12	4	2958.65	796.583	0.933465
120112 ASER GCaMP 50mM 50-25 #2_1 12	5	2920.22	751.992	0.881212
120112 ASER GCaMP 50mM 50-25 #2_1 12	6	2908.31	745.231	0.873289
120112 ASER GCaMP 50mM 50-25 #2_1 12	7	2915.68	744.957	0.872968
120112 ASER GCaMP 50mM 50-25 #2_1 12	8	2907.51	736.785	0.863392
120112 ASER GCaMP 50mM 50-25 #2_1 12	9	2937.16	753.047	0.882449	853.361
120112 ASER GCaMP 50mM 50-25 #2_1 12	10	2952.2	778.323	0.912068
120112 ASER GCaMP 50mM 50-25 #2_1 12	11	2971.08	801.123	0.938786
120112 ASER GCaMP 50mM 50-25 #2_1 12	12	3015.07	841.943	0.98662
120112 ASER GCaMP 50mM 50-25 #2_1 12	13	3005.77	830.154	0.972805
120112 ASER GCaMP 50mM 50-25 #2_1 12	14	2972.78	797.132	0.934109
120112 ASER GCaMP 50mM 50-25 #2_1 12	15	2966.91	792.004	0.9281
120112 ASER GCaMP 50mM 50-25 #2_1 12	16	2962.7	781.182	0.915418
120112 ASER GCaMP 50mM 50-25 #2_1 12	17	2995.53	826.61	0.968652
120112 ASER GCaMP 50mM 50-25 #2_1 12	18	3010.42	836.986	0.980812
120112 ASER GCaMP 50mM 50-25 #2_1 12	19	3055.89	885.476	1.03763
120112 ASER GCaMP 50mM 50-25 #2_1 12	20	3108.15	937.883	1.09905
120112 ASER GCaMP 50mM 50-25 #2_1 12	21	3113.15	940.308	1.10189
120112 ASER GCaMP 50mM 50-25 #2_1 12	22	3085.44	930.883	1.09084
120112 ASER GCaMP 50mM 50-25 #2_1 12	23	3068.03	895.702	1.04962
120112 ASER GCaMP 50mM 50-25 #2_1 12	24	3031.15	862.824	1.01109
120112 ASER GCaMP 50mM 50-25 #2_1 12	25	3055.26	882.668	1.03434
120112 ASER GCaMP 50mM 50-25 #2_1 12	26	3066.9	886.87	1.03927
120112 ASER GCaMP 50mM 50-25 #2_1 12	27	3073.81	911.459	1.06808
120112 ASER GCaMP 50mM 50-25 #2_1 12	28	3063.13	894.64	1.04837
120112 ASER GCaMP 50mM 50-25 #2_1 12	29	3038.13	859.542	1.00724
120112 ASER GCaMP 50mM 50-25 #2_1 12	30	3063.49	881.607	1.0331
120112 ASER GCaMP 50mM 50-25 #2_1 12	31	3063.98	892.916	1.04635
120112 ASER GCaMP 50mM 50-25 #2_1 12	32	3073.15	905.803	1.06145
120112 ASER GCaMP 50mM 50-25 #2_1 12	33	3049.6	875.002	1.02536
120112 ASER GCaMP 50mM 50-25 #2_1 12	34	3031.38	852.565	0.999068
120112 ASER GCaMP 50mM 50-25 #2_1 12	35	2993.79	816.257	0.95652
120112 ASER GCaMP 50mM 50-25 #2_1 12	36	3005.35	846.966	0.992506
120112 ASER GCaMP 50mM 50-25 #2_1 12	37	3001.25	822.644	0.964004
120112 ASER GCaMP 50mM 50-25 #2_1 12	38	3049.65	880.185	1.03143
120112 ASER GCaMP 50mM 50-25 #2_1 12	39	3050.92	878.034	1.02891
120112 ASER GCaMP 50mM 50-25 #2_1 12	40	3048.88	882.291	1.0339
120112 ASER GCaMP 50mM 50-25 #2_1 12	41	3078.48	900.654	1.05542
120112 ASER GCaMP 50mM 50-25 #2_1 12	42	3097.3	922.392	1.08089
120112 ASER GCaMP 50mM 50-25 #2_1 12	43	3090.04	905.235	1.06079
120112 ASER GCaMP 50mM 50-25 #2_1 12	44	3053.67	870.592	1.02019
120112 ASER GCaMP 50mM 50-25 #2_1 12	45	3069.27	872.365	1.02227
120112 ASER GCaMP 50mM 50-25 #2_1 12	46	3051.65	861.899	1.01001
120112 ASER GCaMP 50mM 50-25 #2_1 12	47	3076.17	878.7	1.02969
120112 ASER GCaMP 50mM 50-25 #2_1 12	48	3086.98	897.082	1.05123
120112 ASER GCaMP 50mM 50-25 #2_1 12	49	3106.52	904.125	1.05949
120112 ASER GCaMP 50mM 50-25 #2_1 12	50	3146.53	960.879	1.12599
120112 ASER GCaMP 50mM 50-25 #2_1 12	51	3147.08	955.747	1.11998
120112 ASER GCaMP 50mM 50-25 #2_1 12	52	3127.56	954.589	1.11862
120112 ASER GCaMP 50mM 50-25 #2_1 12	53	3123.4	940.613	1.10224
120112 ASER GCaMP 50mM 50-25 #2_1 12	54	3079.86	900.641	1.0554
120112 ASER GCaMP 50mM 50-25 #2_1 12	55	3060.02	885.676	1.03787
120112 ASER GCaMP 50mM 50-25 #2_1 12	56	3100.6	920.565	1.07875
120112 ASER GCaMP 50mM 50-25 #2_1 12	57	3187.19	1017.22	1.19202
120112 ASER GCaMP 50mM 50-25 #2_1 12	58	3229.18	1051.68	1.2324
120112 ASER GCaMP 50mM 50-25 #2_1 12	59	3205.61	1018.22	1.19319
120112 ASER GCaMP 50mM 50-25 #2_1 12	60	3192.85	1026.62	1.20303
120112 ASER GCaMP 50mM 50-25 #2_1 12	61	3205.1	1024.25	1.20025
120112 ASER GCaMP 50mM 50-25 #2_1 12	62	3246.03	1080.65	1.26635
120112 ASER GCaMP 50mM 50-25 #2_1 12	63	3256.93	1087.89	1.27483
120112 ASER GCaMP 50mM 50-25 #2_1 12	64	3188.81	1027.23	1.20374
120112 ASER GCaMP 50mM 50-25 #2_1 12	65	3196.9	1022.03	1.19765
120112 ASER GCaMP 50mM 50-25 #2_1 12	66	3176.39	1004.55	1.17717
120112 ASER GCaMP 50mM 50-25 #2_1 12	67	3148.48	987.883	1.15764
120112 ASER GCaMP 50mM 50-25 #2_1 12	68	3138.59	965.145	1.13099
120112 ASER GCaMP 50mM 50-25 #2_1 12	69	3140.07	981.906	1.15063
120112 ASER GCaMP 50mM 50-25 #2_1 12	70	3169.1	981.387	1.15003
120112 ASER GCaMP 50mM 50-25 #2_1 12	71	3187.55	1010.56	1.18422
120112 ASER GCaMP 50mM 50-25 #2_1 12	72	3208.08	1018.01	1.19294
120112 ASER GCaMP 50mM 50-25 #2_1 12	73	3203.9	1018.81	1.19388
120112 ASER GCaMP 50mM 50-25 #2_1 12	74	3221.99	1055.67	1.23708
120112 ASER GCaMP 50mM 50-25 #2_1 12	75	3208.3	1037.44	1.21571
120112 ASER GCaMP 50mM 50-25 #2_1 12	76	3228.78	1042.97	1.22219
120112 ASER GCaMP 50mM 50-25 #2_1 12	77	3364.26	1194.38	1.39962
120112 ASER GCaMP 50mM 50-25 #2_1 12	78	3376.59	1192.74	1.3977
120112 ASER GCaMP 50mM 50-25 #2_1 12	79	3327.95	1161.45	1.36103
120112 ASER GCaMP 50mM 50-25 #2_1 12	80	3271.49	1092.35	1.28005
120112 ASER GCaMP 50mM 50-25 #2_1 12	81	3216.9	1041.65	1.22064
120112 ASER GCaMP 50mM 50-25 #2_1 12	82	3144.72	976.119	1.14385
120112 ASER GCaMP 50mM 50-25 #2_1 12	83	3134.19	976.442	1.14423
120112 ASER GCaMP 50mM 50-25 #2_1 12	84	3112.89	955.266	1.11942
120112 ASER GCaMP 50mM 50-25 #2_1 12	85	3157.57	990.749	1.161
120112 ASER GCaMP 50mM 50-25 #2_1 12	86	3176.09	1030.15	1.20717
120112 ASER GCaMP 50mM 50-25 #2_1 12	87	3202.28	1052.22	1.23303
120112 ASER GCaMP 50mM 50-25 #2_1 12	88	3178.13	1015.36	1.18983
120112 ASER GCaMP 50mM 50-25 #2_1 12	89	3134.48	962.812	1.12826
120112 ASER GCaMP 50mM 50-25 #2_1 12	90	3095.63	927.759	1.08718
120112 ASER GCaMP 50mM 50-25 #2_1 12	91	3056.41	893.967	1.04758
120112 ASER GCaMP 50mM 50-25 #2_1 12	92	3066.09	907.099	1.06297
120112 ASER GCaMP 50mM 50-25 #2_1 12	93	3089.53	930.343	1.09021
120112 ASER GCaMP 50mM 50-25 #2_1 12	94	3079.82	904.302	1.0597
120112 ASER GCaMP 50mM 50-25 #2_1 12	95	3026.36	866.606	1.01552
120112 ASER GCaMP 50mM 50-25 #2_1 12	96	3039.86	884.899	1.03696
120112 ASER GCaMP 50mM 50-25 #2_1 12	97	3010.44	845.865	0.991216
120112 ASER GCaMP 50mM 50-25 #2_1 12	98	2995.67	831.202	0.974034
120112 ASER GCaMP 50mM 50-25 #2_1 12	99	2985.98	823.065	0.964498
120112 ASER GCaMP 50mM 50-25 #2_1 12	100	2982.21	828.656	0.97105
120112 ASER GCaMP 50mM 50-25 #2_1 12	101	3094.05	929.266	1.08895
120112 ASER GCaMP 50mM 50-25 #2_1 12	102	4126.28	1970.66	2.30929
120112 ASER GCaMP 50mM 50-25 #2_1 12	103	4159.84	1999.94	2.3436
120112 ASER GCaMP 50mM 50-25 #2_1 12	104	4156.77	2010.83	2.35636
120112 ASER GCaMP 50mM 50-25 #2_1 12	105	4151.44	1992.48	2.33486
120112 ASER GCaMP 50mM 50-25 #2_1 12	106	4127.25	1956.65	2.29287
120112 ASER GCaMP 50mM 50-25 #2_1 12	107	4136.37	1958.14	2.29462
120112 ASER GCaMP 50mM 50-25 #2_1 12	108	4118.65	1951.2	2.28649
120112 ASER GCaMP 50mM 50-25 #2_1 12	109	4107.27	1936.58	2.26935
120112 ASER GCaMP 50mM 50-25 #2_1 12	110	4104.88	1937.92	2.27093
120112 ASER GCaMP 50mM 50-25 #2_1 12	111	4092.68	1922.89	2.25331
120112 ASER GCaMP 50mM 50-25 #2_1 12	112	4089.21	1919.98	2.24991
120112 ASER GCaMP 50mM 50-25 #2_1 12	113	4078.88	1900.46	2.22703
120112 ASER GCaMP 50mM 50-25 #2_1 12	114	4054.74	1879.36	2.2023
120112 ASER GCaMP 50mM 50-25 #2_1 12	115	4032.68	1855.74	2.17462
120112 ASER GCaMP 50mM 50-25 #2_1 12	116	4028.69	1847.89	2.16542
120112 ASER GCaMP 50mM 50-25 #2_1 12	117	4021.84	1849.81	2.16768
120112 ASER GCaMP 50mM 50-25 #2_1 12	118	4015.32	1847.62	2.16511
120112 ASER GCaMP 50mM 50-25 #2_1 12	119	4011.67	1841.13	2.15751
120112 ASER GCaMP 50mM 50-25 #2_1 12	120	3977.45	1822.11	2.13521
120112 ASER GCaMP 50mM 50-25 #2_1 12	121	3986.9	1830.82	2.14543
120112 ASER GCaMP 50mM 50-25 #2_1 12	122	3981.98	1813.17	2.12474
120112 ASER GCaMP 50mM 50-25 #2_1 12	123	3958.79	1806.18	2.11655
120112 ASER GCaMP 50mM 50-25 #2_1 12	124	3963.95	1810.84	2.12201
120112 ASER GCaMP 50mM 50-25 #2_1 12	125	3956.29	1789.07	2.0965
120112 ASER GCaMP 50mM 50-25 #2_1 12	126	3956.95	1788.29	2.09558
120112 ASER GCaMP 50mM 50-25 #2_1 12	127	3937.12	1768.47	2.07235
120112 ASER GCaMP 50mM 50-25 #2_1 12	128	3938.9	1778.59	2.08422
120112 ASER GCaMP 50mM 50-25 #2_1 12	129	3928.63	1768.05	2.07187
120112 ASER GCaMP 50mM 50-25 #2_1 12	130	3902	1746.77	2.04693
120112 ASER GCaMP 50mM 50-25 #2_1 12	131	3908.48	1757.85	2.05991
120112 ASER GCaMP 50mM 50-25 #2_1 12	132	3911.29	1766.21	2.06971
120112 ASER GCaMP 50mM 50-25 #2_1 12	133	3895.43	1744.92	2.04476
120112 ASER GCaMP 50mM 50-25 #2_1 12	134	3890.94	1740.48	2.03956
120112 ASER GCaMP 50mM 50-25 #2_1 12	135	3896.26	1743.99	2.04367
120112 ASER GCaMP 50mM 50-25 #2_1 12	136	3898.36	1730.02	2.0273
120112 ASER GCaMP 50mM 50-25 #2_1 12	137	3860.61	1708.63	2.00223
120112 ASER GCaMP 50mM 50-25 #2_1 12	138	3842.66	1674.24	1.96193
120112 ASER GCaMP 50mM 50-25 #2_1 12	139	3851.97	1684.2	1.97361
120112 ASER GCaMP 50mM 50-25 #2_1 12	140	3834.95	1672.31	1.95968
120112 ASER GCaMP 50mM 50-25 #2_1 12	141	3828.12	1689.61	1.97995
120112 ASER GCaMP 50mM 50-25 #2_1 12	142	3824.13	1677.46	1.9657
120112 ASER GCaMP 50mM 50-25 #2_1 12	143	3815.21	1654.56	1.93888
120112 ASER GCaMP 50mM 50-25 #2_1 12	144	3783.39	1626.94	1.9065
120112 ASER GCaMP 50mM 50-25 #2_1 12	145	3779.37	1624.47	1.90361
120112 ASER GCaMP 50mM 50-25 #2_1 12	146	3807.34	1653.73	1.9379
120112 ASER GCaMP 50mM 50-25 #2_1 12	147	3811.09	1659.47	1.94463
120112 ASER GCaMP 50mM 50-25 #2_1 12	148	3810.14	1669.66	1.95656
120112 ASER GCaMP 50mM 50-25 #2_1 12	149	3782.56	1633.36	1.91404
120112 ASER GCaMP 50mM 50-25 #2_1 12	150	3792.75	1644.01	1.92651
120112 ASER GCaMP 50mM 50-25 #2_1 12	151	3801.91	1649.52	1.93297
120112 ASER GCaMP 50mM 50-25 #2_1 12	152	3795.78	1639.05	1.92069
120112 ASER GCaMP 50mM 50-25 #2_1 12	153	3791.82	1641.54	1.92361
120112 ASER GCaMP 50mM 50-25 #2_1 12	154	3795.76	1658.83	1.94388
120112 ASER GCaMP 50mM 50-25 #2_1 12	155	3805	1649.61	1.93307
120112 ASER GCaMP 50mM 50-25 #2_1 12	156	3804.44	1652.6	1.93657
120112 ASER GCaMP 50mM 50-25 #2_1 12	157	3798.38	1644.37	1.92693
120112 ASER GCaMP 50mM 50-25 #2_1 12	158	3811.2	1652.46	1.93641
120112 ASER GCaMP 50mM 50-25 #2_1 12	159	3818.25	1664.09	1.95004
120112 ASER GCaMP 50mM 50-25 #2_1 12	160	3802.29	1649.89	1.9334
120112 ASER GCaMP 50mM 50-25 #2_1 12	161	3785.34	1639.76	1.92154
120112 ASER GCaMP 50mM 50-25 #2_1 12	162	3800.3	1655.31	1.93975
120112 ASER GCaMP 50mM 50-25 #2_1 12	163	3798.44	1651.35	1.93511
120112 ASER GCaMP 50mM 50-25 #2_1 12	164	3784.78	1626.75	1.90629
120112 ASER GCaMP 50mM 50-25 #2_1 12	165	3793.49	1648.32	1.93156
120112 ASER GCaMP 50mM 50-25 #2_1 12	166	3794.03	1631.58	1.91195
120112 ASER GCaMP 50mM 50-25 #2_1 12	167	3843.54	1678.66	1.96712
120112 ASER GCaMP 50mM 50-25 #2_1 12	168	3845.91	1677.13	1.96533
120112 ASER GCaMP 50mM 50-25 #2_1 12	169	3854.09	1677.06	1.96524
120112 ASER GCaMP 50mM 50-25 #2_1 12	170	3808.65	1645.7	1.9285
120112 ASER GCaMP 50mM 50-25 #2_1 12	171	3860.97	1699.84	1.99193
120112 ASER GCaMP 50mM 50-25 #2_1 12	172	3862.37	1703.52	1.99625
120112 ASER GCaMP 50mM 50-25 #2_1 12	173	3846.27	1676.91	1.96506
120112 ASER GCaMP 50mM 50-25 #2_1 12	174	3886.59	1723.69	2.01988
120112 ASER GCaMP 50mM 50-25 #2_1 12	175	3920.95	1772.99	2.07765
120112 ASER GCaMP 50mM 50-25 #2_1 12	176	3912.84	1761.13	2.06375
120112 ASER GCaMP 50mM 50-25 #2_1 12	177	3892.15	1738.14	2.03681
120112 ASER GCaMP 50mM 50-25 #2_1 12	178	3863.69	1708.39	2.00196
120112 ASER GCaMP 50mM 50-25 #2_1 12	179	3870.47	1706.24	1.99944
120112 ASER GCaMP 50mM 50-25 #2_1 12	180	3877.29	1708.33	2.00189
120112 ASER GCaMP 50mM 50-25 #2_1 12	181	3859.59	1697.56	1.98927
120112 ASER GCaMP 50mM 50-25 #2_1 12	182	3870.76	1719.02	2.01441
120112 ASER GCaMP 50mM 50-25 #2_1 12	183	3853.07	1679.62	1.96824
120112 ASER GCaMP 50mM 50-25 #2_1 12	184	3837.59	1674.97	1.96279
120112 ASER GCaMP 50mM 50-25 #2_1 12	185	3857.34	1695.04	1.98631
120112 ASER GCaMP 50mM 50-25 #2_1 12	186	3856.89	1686.92	1.9768
120112 ASER GCaMP 50mM 50-25 #2_1 12	187	3831.76	1653.75	1.93792
120112 ASER GCaMP 50mM 50-25 #2_1 12	188	3801.64	1628.11	1.90787
120112 ASER GCaMP 50mM 50-25 #2_1 12	189	3794.05	1626.26	1.90571
120112 ASER GCaMP 50mM 50-25 #2_1 12	190	3811.3	1636.24	1.91741
120112 ASER GCaMP 50mM 50-25 #2_1 12	191	3793.96	1638.27	1.91979
120112 ASER GCaMP 50mM 50-25 #2_1 12	192	3788.74	1618.29	1.89637
120112 ASER GCaMP 50mM 50-25 #2_1 12	193	3776.09	1618.7	1.89685
120112 ASER GCaMP 50mM 50-25 #2_1 12	194	3738.91	1575.76	1.84654
120112 ASER GCaMP 50mM 50-25 #2_1 12	195	3770.89	1604.3	1.87998
120112 ASER GCaMP 50mM 50-25 #2_1 12	196	3769.16	1597.04	1.87147
120112 ASER GCaMP 50mM 50-25 #2_1 12	197	3743.45	1574.24	1.84475
120112 ASER GCaMP 50mM 50-25 #2_1 12	198	3752.65	1578.85	1.85015
120112 ASER GCaMP 50mM 50-25 #2_1 12	199	3734.74	1551.88	1.81855
120112 ASER GCaMP 50mM 50-25 #2_1 12	200	3747.56	1558.1	1.82584
120112 ASER GCaMP 50mM 50-25 #2_1 12	201	3709.11	1522.29	1.78387
120112 ASER GCaMP 50mM 50-25 #2_1 12	202	3530.83	1369.48	1.6048
120112 ASER GCaMP 50mM 50-25 #2_1 12	203	3207.79	1083.41	1.26958
120112 ASER GCaMP 50mM 50-25 #2_1 12	204	3043.94	908.129	1.06418
120112 ASER GCaMP 50mM 50-25 #2_1 12	205	2912.26	782.615	0.917097
120112 ASER GCaMP 50mM 50-25 #2_1 12	206	2821.59	662.248	0.776047
120112 ASER GCaMP 50mM 50-25 #2_1 12	207	2772.02	630.69	0.739065
120112 ASER GCaMP 50mM 50-25 #2_1 12	208	2752.91	604.057	0.707857
120112 ASER GCaMP 50mM 50-25 #2_1 12	209	2746.77	598.1	0.700876
120112 ASER GCaMP 50mM 50-25 #2_1 12	210	2740.05	597.928	0.700674
120112 ASER GCaMP 50mM 50-25 #2_1 12	211	2753.97	599.597	0.70263
120112 ASER GCaMP 50mM 50-25 #2_1 12	212	2742.5	590.821	0.692346
120112 ASER GCaMP 50mM 50-25 #2_1 12	213	2759.48	588.537	0.689669
120112 ASER GCaMP 50mM 50-25 #2_1 12	214	2762.82	612.717	0.718005
120112 ASER GCaMP 50mM 50-25 #2_1 12	215	2763.12	603.702	0.70744
120112 ASER GCaMP 50mM 50-25 #2_1 12	216	2778.63	617.616	0.723746
120112 ASER GCaMP 50mM 50-25 #2_1 12	217	2778.68	621.046	0.727765
120112 ASER GCaMP 50mM 50-25 #2_1 12	218	2784.45	629.684	0.737887
120112 ASER GCaMP 50mM 50-25 #2_1 12	219	2792.79	644.009	0.754674
120112 ASER GCaMP 50mM 50-25 #2_1 12	220	2795.46	630.211	0.738505
120112 ASER GCaMP 50mM 50-25 #2_1 12	221	2802.9	643.916	0.754565
120112 ASER GCaMP 50mM 50-25 #2_1 12	222	2809.37	651.686	0.763669
120112 ASER GCaMP 50mM 50-25 #2_1 12	223	2817.88	667.361	0.782039
120112 ASER GCaMP 50mM 50-25 #2_1 12	224	2817.55	674.813	0.790771
120112 ASER GCaMP 50mM 50-25 #2_1 12	225	2815.9	669.433	0.784467
120112 ASER GCaMP 50mM 50-25 #2_1 12	226	2826.95	687.368	0.805483
120112 ASER GCaMP 50mM 50-25 #2_1 12	227	2827.3	673.438	0.789159
120112 ASER GCaMP 50mM 50-25 #2_1 12	228	2835.74	678.159	0.794692
120112 ASER GCaMP 50mM 50-25 #2_1 12	229	2842.96	681.505	0.798613
120112 ASER GCaMP 50mM 50-25 #2_1 12	230	2838.81	683.516	0.80097
120112 ASER GCaMP 50mM 50-25 #2_1 12	231	2839.31	680.468	0.797398
120112 ASER GCaMP 50mM 50-25 #2_1 12	232	2833.45	674.887	0.790858
120112 ASER GCaMP 50mM 50-25 #2_1 12	233	2853.39	690.602	0.809273
120112 ASER GCaMP 50mM 50-25 #2_1 12	234	2848.1	679.942	0.796782
120112 ASER GCaMP 50mM 50-25 #2_1 12	235	2852.38	681.294	0.798366
120112 ASER GCaMP 50mM 50-25 #2_1 12	236	2857.35	694.098	0.813369
120112 ASER GCaMP 50mM 50-25 #2_1 12	237	2864.24	690.705	0.809394
120112 ASER GCaMP 50mM 50-25 #2_1 12	238	2861.64	711.002	0.833178
120112 ASER GCaMP 50mM 50-25 #2_1 12	239	2856.39	685.11	0.802837
120112 ASER GCaMP 50mM 50-25 #2_1 12	240	2858.25	701.516	0.822063
120112 ASER GCaMP 50mM 50-25 #2_1 12	241	2869.84	693.648	0.812842
Image Name	Image Plane	Elapsed Time	Stage Label	Area	Average Intensity
120112 ASER GCaMP 50mM 50-25 #2_1 12	1	00:00:00	No Label	936	2164.34
120112 ASER GCaMP 50mM 50-25 #2_1 12	2	00:00:00.487000	No Label	936	2155.24
120112 ASER GCaMP 50mM 50-25 #2_1 12	3	00:00:01.067000	No Label	936	2162.96
120112 ASER GCaMP 50mM 50-25 #2_1 12	4	00:00:01.612000	No Label	936	2162.07
120112 ASER GCaMP 50mM 50-25 #2_1 12	5	00:00:02.152000	No Label	936	2168.22
120112 ASER GCaMP 50mM 50-25 #2_1 12	6	00:00:02.705000	No Label	936	2163.08
120112 ASER GCaMP 50mM 50-25 #2_1 12	7	00:00:03.251000	No Label	936	2170.72
120112 ASER GCaMP 50mM 50-25 #2_1 12	8	00:00:03.793000	No Label	936	2170.73
120112 ASER GCaMP 50mM 50-25 #2_1 12	9	00:00:04.343000	No Label	936	2184.11
120112 ASER GCaMP 50mM 50-25 #2_1 12	10	00:00:04.905000	No Label	936	2173.88
120112 ASER GCaMP 50mM 50-25 #2_1 12	11	00:00:05.436000	No Label	936	2169.95
120112 ASER GCaMP 50mM 50-25 #2_1 12	12	00:00:05.977000	No Label	936	2173.13
120112 ASER GCaMP 50mM 50-25 #2_1 12	13	00:00:06.520000	No Label	936	2175.62
120112 ASER GCaMP 50mM 50-25 #2_1 12	14	00:00:07.072000	No Label	936	2175.64
120112 ASER GCaMP 50mM 50-25 #2_1 12	15	00:00:07.620000	No Label	936	2174.91
120112 ASER GCaMP 50mM 50-25 #2_1 12	16	00:00:08.156000	No Label	936	2181.52
120112 ASER GCaMP 50mM 50-25 #2_1 12	17	00:00:08.719000	No Label	936	2168.92
120112 ASER GCaMP 50mM 50-25 #2_1 12	18	00:00:09.260000	No Label	936	2173.43
120112 ASER GCaMP 50mM 50-25 #2_1 12	19	00:00:09.793000	No Label	936	2170.42
120112 ASER GCaMP 50mM 50-25 #2_1 12	20	00:00:10.355000	No Label	936	2170.27
120112 ASER GCaMP 50mM 50-25 #2_1 12	21	00:00:10.894000	No Label	936	2172.84
120112 ASER GCaMP 50mM 50-25 #2_1 12	22	00:00:11.432000	No Label	936	2154.56
120112 ASER GCaMP 50mM 50-25 #2_1 12	23	00:00:11.993000	No Label	936	2172.33
120112 ASER GCaMP 50mM 50-25 #2_1 12	24	00:00:12.529000	No Label	936	2168.32
120112 ASER GCaMP 50mM 50-25 #2_1 12	25	00:00:13.082000	No Label	936	2172.59
120112 ASER GCaMP 50mM 50-25 #2_1 12	26	00:00:13.630000	No Label	936	2180.03
120112 ASER GCaMP 50mM 50-25 #2_1 12	27	00:00:14.170000	No Label	936	2162.35
120112 ASER GCaMP 50mM 50-25 #2_1 12	28	00:00:14.718000	No Label	936	2168.49
120112 ASER GCaMP 50mM 50-25 #2_1 12	29	00:00:15.262000	No Label	936	2178.59
120112 ASER GCaMP 50mM 50-25 #2_1 12	30	00:00:15.811000	No Label	936	2181.89
120112 ASER GCaMP 50mM 50-25 #2_1 12	31	00:00:16.364000	No Label	936	2171.06
120112 ASER GCaMP 50mM 50-25 #2_1 12	32	00:00:16.897000	No Label	936	2167.35
120112 ASER GCaMP 50mM 50-25 #2_1 12	33	00:00:17.446000	No Label	936	2174.6
120112 ASER GCaMP 50mM 50-25 #2_1 12	34	00:00:17.997000	No Label	936	2178.81
120112 ASER GCaMP 50mM 50-25 #2_1 12	35	00:00:18.530000	No Label	936	2177.53
120112 ASER GCaMP 50mM 50-25 #2_1 12	36	00:00:19.085000	No Label	936	2158.39
120112 ASER GCaMP 50mM 50-25 #2_1 12	37	00:00:19.625000	No Label	936	2178.61
120112 ASER GCaMP 50mM 50-25 #2_1 12	38	00:00:20.174000	No Label	936	2169.46
120112 ASER GCaMP 50mM 50-25 #2_1 12	39	00:00:20.721000	No Label	936	2172.89
120112 ASER GCaMP 50mM 50-25 #2_1 12	40	00:00:21.266000	No Label	936	2166.59
120112 ASER GCaMP 50mM 50-25 #2_1 12	41	00:00:21.818000	No Label	936	2177.82
120112 ASER GCaMP 50mM 50-25 #2_1 12	42	00:00:22.358000	No Label	936	2174.91
120112 ASER GCaMP 50mM 50-25 #2_1 12	43	00:00:22.914000	No Label	936	2184.8
120112 ASER GCaMP 50mM 50-25 #2_1 12	44	00:00:23.455000	No Label	936	2183.08
120112 ASER GCaMP 50mM 50-25 #2_1 12	45	00:00:24.002000	No Label	936	2196.91
120112 ASER GCaMP 50mM 50-25 #2_1 12	46	00:00:24.545000	No Label	936	2189.75
120112 ASER GCaMP 50mM 50-25 #2_1 12	47	00:00:25.091000	No Label	936	2197.47
120112 ASER GCaMP 50mM 50-25 #2_1 12	48	00:00:25.638000	No Label	936	2189.9
120112 ASER GCaMP 50mM 50-25 #2_1 12	49	00:00:26.186000	No Label	936	2202.4
120112 ASER GCaMP 50mM 50-25 #2_1 12	50	00:00:26.724000	No Label	936	2185.65
120112 ASER GCaMP 50mM 50-25 #2_1 12	51	00:00:27.270000	No Label	936	2191.34
120112 ASER GCaMP 50mM 50-25 #2_1 12	52	00:00:27.846000	No Label	936	2172.97
120112 ASER GCaMP 50mM 50-25 #2_1 12	53	00:00:28.347000	No Label	936	2182.79
120112 ASER GCaMP 50mM 50-25 #2_1 12	54	00:00:28.901000	No Label	936	2179.22
120112 ASER GCaMP 50mM 50-25 #2_1 12	55	00:00:29.458000	No Label	936	2174.34
120112 ASER GCaMP 50mM 50-25 #2_1 12	56	00:00:30.011000	No Label	936	2180.03
120112 ASER GCaMP 50mM 50-25 #2_1 12	57	00:00:30.553000	No Label	936	2169.97
120112 ASER GCaMP 50mM 50-25 #2_1 12	58	00:00:31.095000	No Label	936	2177.5
120112 ASER GCaMP 50mM 50-25 #2_1 12	59	00:00:31.647000	No Label	936	2187.39
120112 ASER GCaMP 50mM 50-25 #2_1 12	60	00:00:32.192000	No Label	936	2166.23
120112 ASER GCaMP 50mM 50-25 #2_1 12	61	00:00:32.741000	No Label	936	2180.86
120112 ASER GCaMP 50mM 50-25 #2_1 12	62	00:00:33.279000	No Label	936	2165.38
120112 ASER GCaMP 50mM 50-25 #2_1 12	63	00:00:33.832000	No Label	936	2169.04
120112 ASER GCaMP 50mM 50-25 #2_1 12	64	00:00:34.367000	No Label	936	2161.58
120112 ASER GCaMP 50mM 50-25 #2_1 12	65	00:00:34.919000	No Label	936	2174.87
120112 ASER GCaMP 50mM 50-25 #2_1 12	66	00:00:35.464000	No Label	936	2171.84
120112 ASER GCaMP 50mM 50-25 #2_1 12	67	00:00:36.001000	No Label	936	2160.6
120112 ASER GCaMP 50mM 50-25 #2_1 12	68	00:00:36.556000	No Label	936	2173.44
120112 ASER GCaMP 50mM 50-25 #2_1 12	69	00:00:37.096000	No Label	936	2158.17
120112 ASER GCaMP 50mM 50-25 #2_1 12	70	00:00:37.641000	No Label	936	2187.71
120112 ASER GCaMP 50mM 50-25 #2_1 12	71	00:00:38.183000	No Label	936	2176.98
120112 ASER GCaMP 50mM 50-25 #2_1 12	72	00:00:38.746000	No Label	936	2190.08
120112 ASER GCaMP 50mM 50-25 #2_1 12	73	00:00:39.292000	No Label	936	2185.09
120112 ASER GCaMP 50mM 50-25 #2_1 12	74	00:00:39.825000	No Label	936	2166.32
120112 ASER GCaMP 50mM 50-25 #2_1 12	75	00:00:40.377000	No Label	936	2170.86
120112 ASER GCaMP 50mM 50-25 #2_1 12	76	00:00:40.917000	No Label	936	2185.81
120112 ASER GCaMP 50mM 50-25 #2_1 12	77	00:00:41.805000	No Label	936	2169.88
120112 ASER GCaMP 50mM 50-25 #2_1 12	78	00:00:42.345000	No Label	936	2183.85
120112 ASER GCaMP 50mM 50-25 #2_1 12	79	00:00:42.893000	No Label	936	2166.5
120112 ASER GCaMP 50mM 50-25 #2_1 12	80	00:00:43.435000	No Label	936	2179.14
120112 ASER GCaMP 50mM 50-25 #2_1 12	81	00:00:43.985000	No Label	936	2175.25
120112 ASER GCaMP 50mM 50-25 #2_1 12	82	00:00:44.537000	No Label	936	2168.6
120112 ASER GCaMP 50mM 50-25 #2_1 12	83	00:00:45.066000	No Label	936	2157.75
120112 ASER GCaMP 50mM 50-25 #2_1 12	84	00:00:45.630000	No Label	936	2157.62
120112 ASER GCaMP 50mM 50-25 #2_1 12	85	00:00:46.169000	No Label	936	2166.82
120112 ASER GCaMP 50mM 50-25 #2_1 12	86	00:00:46.711000	No Label	936	2145.93
120112 ASER GCaMP 50mM 50-25 #2_1 12	87	00:00:47.254000	No Label	936	2150.05
120112 ASER GCaMP 50mM 50-25 #2_1 12	88	00:00:47.807000	No Label	936	2162.77
120112 ASER GCaMP 50mM 50-25 #2_1 12	89	00:00:48.349000	No Label	936	2171.66
120112 ASER GCaMP 50mM 50-25 #2_1 12	90	00:00:48.901000	No Label	936	2167.87
120112 ASER GCaMP 50mM 50-25 #2_1 12	91	00:00:49.443000	No Label	936	2162.44
120112 ASER GCaMP 50mM 50-25 #2_1 12	92	00:00:49.994000	No Label	936	2158.99
120112 ASER GCaMP 50mM 50-25 #2_1 12	93	00:00:50.527000	No Label	936	2159.18
120112 ASER GCaMP 50mM 50-25 #2_1 12	94	00:00:51.086000	No Label	936	2175.52
120112 ASER GCaMP 50mM 50-25 #2_1 12	95	00:00:51.624000	No Label	936	2159.76
120112 ASER GCaMP 50mM 50-25 #2_1 12	96	00:00:52.177000	No Label	936	2154.96
120112 ASER GCaMP 50mM 50-25 #2_1 12	97	00:00:52.710000	No Label	936	2164.57
120112 ASER GCaMP 50mM 50-25 #2_1 12	98	00:00:53.258000	No Label	936	2164.47
120112 ASER GCaMP 50mM 50-25 #2_1 12	99	00:00:53.814000	No Label	936	2162.92
120112 ASER GCaMP 50mM 50-25 #2_1 12	100	00:00:54.357000	No Label	936	2153.55
120112 ASER GCaMP 50mM 50-25 #2_1 12	101	00:00:54.918000	No Label	936	2164.78
120112 ASER GCaMP 50mM 50-25 #2_1 12	102	00:00:55.443000	No Label	936	2155.62
120112 ASER GCaMP 50mM 50-25 #2_1 12	103	00:00:55.998000	No Label	936	2159.9
120112 ASER GCaMP 50mM 50-25 #2_1 12	104	00:00:56.538000	No Label	936	2145.95
120112 ASER GCaMP 50mM 50-25 #2_1 12	105	00:00:57.090000	No Label	936	2158.97
120112 ASER GCaMP 50mM 50-25 #2_1 12	106	00:00:57.630000	No Label	936	2170.6
120112 ASER GCaMP 50mM 50-25 #2_1 12	107	00:00:58.182000	No Label	936	2178.23
120112 ASER GCaMP 50mM 50-25 #2_1 12	108	00:00:58.729000	No Label	936	2167.45
120112 ASER GCaMP 50mM 50-25 #2_1 12	109	00:00:59.267000	No Label	936	2170.7
120112 ASER GCaMP 50mM 50-25 #2_1 12	110	00:00:59.818000	No Label	936	2166.96
120112 ASER GCaMP 50mM 50-25 #2_1 12	111	00:01:00.354000	No Label	936	2169.79
120112 ASER GCaMP 50mM 50-25 #2_1 12	112	00:01:00.907000	No Label	936	2169.23
120112 ASER GCaMP 50mM 50-25 #2_1 12	113	00:01:01.450000	No Label	936	2178.42
120112 ASER GCaMP 50mM 50-25 #2_1 12	114	00:01:01.991000	No Label	936	2175.38
120112 ASER GCaMP 50mM 50-25 #2_1 12	115	00:01:02.540000	No Label	936	2176.94
120112 ASER GCaMP 50mM 50-25 #2_1 12	116	00:01:03.088000	No Label	936	2180.8
120112 ASER GCaMP 50mM 50-25 #2_1 12	117	00:01:03.648000	No Label	936	2172.03
120112 ASER GCaMP 50mM 50-25 #2_1 12	118	00:01:04.184000	No Label	936	2167.7
120112 ASER GCaMP 50mM 50-25 #2_1 12	119	00:01:04.732000	No Label	936	2170.53
120112 ASER GCaMP 50mM 50-25 #2_1 12	120	00:01:05.281000	No Label	936	2155.35
120112 ASER GCaMP 50mM 50-25 #2_1 12	121	00:01:05.827000	No Label	936	2156.08
120112 ASER GCaMP 50mM 50-25 #2_1 12	122	00:01:06.368000	No Label	936	2168.82
120112 ASER GCaMP 50mM 50-25 #2_1 12	123	00:01:06.916000	No Label	936	2152.61
120112 ASER GCaMP 50mM 50-25 #2_1 12	124	00:01:07.454000	No Label	936	2153.12
120112 ASER GCaMP 50mM 50-25 #2_1 12	125	00:01:08.009000	No Label	936	2167.22
120112 ASER GCaMP 50mM 50-25 #2_1 12	126	00:01:08.556000	No Label	936	2168.66
120112 ASER GCaMP 50mM 50-25 #2_1 12	127	00:01:09.104000	No Label	936	2168.65
120112 ASER GCaMP 50mM 50-25 #2_1 12	128	00:01:09.647000	No Label	936	2160.31
120112 ASER GCaMP 50mM 50-25 #2_1 12	129	00:01:10.188000	No Label	936	2160.58
120112 ASER GCaMP 50mM 50-25 #2_1 12	130	00:01:10.740000	No Label	936	2155.23
120112 ASER GCaMP 50mM 50-25 #2_1 12	131	00:01:11.283000	No Label	936	2150.63
120112 ASER GCaMP 50mM 50-25 #2_1 12	132	00:01:11.833000	No Label	936	2145.08
120112 ASER GCaMP 50mM 50-25 #2_1 12	133	00:01:12.367000	No Label	936	2150.51
120112 ASER GCaMP 50mM 50-25 #2_1 12	134	00:01:12.920000	No Label	936	2150.46
120112 ASER GCaMP 50mM 50-25 #2_1 12	135	00:01:13.463000	No Label	936	2152.27
120112 ASER GCaMP 50mM 50-25 #2_1 12	136	00:01:14.012000	No Label	936	2168.34
120112 ASER GCaMP 50mM 50-25 #2_1 12	137	00:01:14.565000	No Label	936	2151.98
120112 ASER GCaMP 50mM 50-25 #2_1 12	138	00:01:15.107000	No Label	936	2168.42
120112 ASER GCaMP 50mM 50-25 #2_1 12	139	00:01:15.661000	No Label	936	2167.77
120112 ASER GCaMP 50mM 50-25 #2_1 12	140	00:01:16.193000	No Label	936	2162.64
120112 ASER GCaMP 50mM 50-25 #2_1 12	141	00:01:16.736000	No Label	936	2138.51
120112 ASER GCaMP 50mM 50-25 #2_1 12	142	00:01:17.292000	No Label	936	2146.67
120112 ASER GCaMP 50mM 50-25 #2_1 12	143	00:01:17.834000	No Label	936	2160.65
120112 ASER GCaMP 50mM 50-25 #2_1 12	144	00:01:18.380000	No Label	936	2156.45
120112 ASER GCaMP 50mM 50-25 #2_1 12	145	00:01:18.924000	No Label	936	2154.9
120112 ASER GCaMP 50mM 50-25 #2_1 12	146	00:01:19.466000	No Label	936	2153.61
120112 ASER GCaMP 50mM 50-25 #2_1 12	147	00:01:20.016000	No Label	936	2151.62
120112 ASER GCaMP 50mM 50-25 #2_1 12	148	00:01:20.565000	No Label	936	2140.49
120112 ASER GCaMP 50mM 50-25 #2_1 12	149	00:01:21.107000	No Label	936	2149.2
120112 ASER GCaMP 50mM 50-25 #2_1 12	150	00:01:21.653000	No Label	936	2148.74
120112 ASER GCaMP 50mM 50-25 #2_1 12	151	00:01:22.206000	No Label	936	2152.38
120112 ASER GCaMP 50mM 50-25 #2_1 12	152	00:01:22.750000	No Label	936	2156.74
120112 ASER GCaMP 50mM 50-25 #2_1 12	153	00:01:23.284000	No Label	936	2150.28
120112 ASER GCaMP 50mM 50-25 #2_1 12	154	00:01:23.838000	No Label	936	2136.93
120112 ASER GCaMP 50mM 50-25 #2_1 12	155	00:01:24.393000	No Label	936	2155.39
120112 ASER GCaMP 50mM 50-25 #2_1 12	156	00:01:24.924000	No Label	936	2151.84
120112 ASER GCaMP 50mM 50-25 #2_1 12	157	00:01:25.473000	No Label	936	2154.01
120112 ASER GCaMP 50mM 50-25 #2_1 12	158	00:01:26.014000	No Label	936	2158.74
120112 ASER GCaMP 50mM 50-25 #2_1 12	159	00:01:26.577000	No Label	936	2154.16
120112 ASER GCaMP 50mM 50-25 #2_1 12	160	00:01:27.118000	No Label	936	2152.4
120112 ASER GCaMP 50mM 50-25 #2_1 12	161	00:01:27.666000	No Label	936	2145.57
120112 ASER GCaMP 50mM 50-25 #2_1 12	162	00:01:28.206000	No Label	936	2144.99
120112 ASER GCaMP 50mM 50-25 #2_1 12	163	00:01:28.761000	No Label	936	2147.09
120112 ASER GCaMP 50mM 50-25 #2_1 12	164	00:01:29.291000	No Label	936	2158.03
120112 ASER GCaMP 50mM 50-25 #2_1 12	165	00:01:29.846000	No Label	936	2145.18
120112 ASER GCaMP 50mM 50-25 #2_1 12	166	00:01:30.397000	No Label	936	2162.45
120112 ASER GCaMP 50mM 50-25 #2_1 12	167	00:01:30.942000	No Label	936	2164.88
120112 ASER GCaMP 50mM 50-25 #2_1 12	168	00:01:31.482000	No Label	936	2168.77
120112 ASER GCaMP 50mM 50-25 #2_1 12	169	00:01:32.030000	No Label	936	2177.03
120112 ASER GCaMP 50mM 50-25 #2_1 12	170	00:01:32.574000	No Label	936	2162.94
120112 ASER GCaMP 50mM 50-25 #2_1 12	171	00:01:33.119000	No Label	936	2161.13
120112 ASER GCaMP 50mM 50-25 #2_1 12	172	00:01:33.682000	No Label	936	2158.85
120112 ASER GCaMP 50mM 50-25 #2_1 12	173	00:01:34.223000	No Label	936	2169.36
120112 ASER GCaMP 50mM 50-25 #2_1 12	174	00:01:34.759000	No Label	936	2162.9
120112 ASER GCaMP 50mM 50-25 #2_1 12	175	00:01:35.306000	No Label	936	2147.96
120112 ASER GCaMP 50mM 50-25 #2_1 12	176	00:01:35.855000	No Label	936	2151.71
120112 ASER GCaMP 50mM 50-25 #2_1 12	177	00:01:36.406000	No Label	936	2154.01
120112 ASER GCaMP 50mM 50-25 #2_1 12	178	00:01:36.950000	No Label	936	2155.3
120112 ASER GCaMP 50mM 50-25 #2_1 12	179	00:01:37.490000	No Label	936	2164.23
120112 ASER GCaMP 50mM 50-25 #2_1 12	180	00:01:38.036000	No Label	936	2168.95
120112 ASER GCaMP 50mM 50-25 #2_1 12	181	00:01:38.581000	No Label	936	2162.03
120112 ASER GCaMP 50mM 50-25 #2_1 12	182	00:01:39.127000	No Label	936	2151.74
120112 ASER GCaMP 50mM 50-25 #2_1 12	183	00:01:39.676000	No Label	936	2173.46
120112 ASER GCaMP 50mM 50-25 #2_1 12	184	00:01:40.221000	No Label	936	2162.62
120112 ASER GCaMP 50mM 50-25 #2_1 12	185	00:01:40.774000	No Label	936	2162.3
120112 ASER GCaMP 50mM 50-25 #2_1 12	186	00:01:41.316000	No Label	936	2169.97
120112 ASER GCaMP 50mM 50-25 #2_1 12	187	00:01:41.864000	No Label	936	2178.02
120112 ASER GCaMP 50mM 50-25 #2_1 12	188	00:01:42.396000	No Label	936	2173.53
120112 ASER GCaMP 50mM 50-25 #2_1 12	189	00:01:42.947000	No Label	936	2167.79
120112 ASER GCaMP 50mM 50-25 #2_1 12	190	00:01:43.497000	No Label	936	2175.06
120112 ASER GCaMP 50mM 50-25 #2_1 12	191	00:01:44.034000	No Label	936	2155.68
120112 ASER GCaMP 50mM 50-25 #2_1 12	192	00:01:44.588000	No Label	936	2170.45
120112 ASER GCaMP 50mM 50-25 #2_1 12	193	00:01:45.135000	No Label	936	2157.4
120112 ASER GCaMP 50mM 50-25 #2_1 12	194	00:01:45.676000	No Label	936	2163.15
120112 ASER GCaMP 50mM 50-25 #2_1 12	195	00:01:46.217000	No Label	936	2166.59
120112 ASER GCaMP 50mM 50-25 #2_1 12	196	00:01:46.765000	No Label	936	2172.12
120112 ASER GCaMP 50mM 50-25 #2_1 12	197	00:01:47.321000	No Label	936	2169.21
120112 ASER GCaMP 50mM 50-25 #2_1 12	198	00:01:47.856000	No Label	936	2173.8
120112 ASER GCaMP 50mM 50-25 #2_1 12	199	00:01:48.404000	No Label	936	2182.86
120112 ASER GCaMP 50mM 50-25 #2_1 12	200	00:01:48.959000	No Label	936	2189.46
120112 ASER GCaMP 50mM 50-25 #2_1 12	201	00:01:49.517000	No Label	936	2186.82
120112 ASER GCaMP 50mM 50-25 #2_1 12	202	00:01:50.049000	No Label	936	2161.35
120112 ASER GCaMP 50mM 50-25 #2_1 12	203	00:01:50.596000	No Label	936	2124.38
120112 ASER GCaMP 50mM 50-25 #2_1 12	204	00:01:51.144000	No Label	936	2135.81
120112 ASER GCaMP 50mM 50-25 #2_1 12	205	00:01:51.685000	No Label	936	2129.65
120112 ASER GCaMP 50mM 50-25 #2_1 12	206	00:01:52.225000	No Label	936	2159.34
120112 ASER GCaMP 50mM 50-25 #2_1 12	207	00:01:52.781000	No Label	936	2141.33
120112 ASER GCaMP 50mM 50-25 #2_1 12	208	00:01:53.325000	No Label	936	2148.86
120112 ASER GCaMP 50mM 50-25 #2_1 12	209	00:01:53.869000	No Label	936	2148.67
120112 ASER GCaMP 50mM 50-25 #2_1 12	210	00:01:54.421000	No Label	936	2142.12
120112 ASER GCaMP 50mM 50-25 #2_1 12	211	00:01:54.964000	No Label	936	2154.38
120112 ASER GCaMP 50mM 50-25 #2_1 12	212	00:01:55.504000	No Label	936	2151.68
120112 ASER GCaMP 50mM 50-25 #2_1 12	213	00:01:56.050000	No Label	936	2170.94
120112 ASER GCaMP 50mM 50-25 #2_1 12	214	00:01:56.594000	No Label	936	2150.1
120112 ASER GCaMP 50mM 50-25 #2_1 12	215	00:01:57.150000	No Label	936	2159.41
120112 ASER GCaMP 50mM 50-25 #2_1 12	216	00:01:57.694000	No Label	936	2161.01
120112 ASER GCaMP 50mM 50-25 #2_1 12	217	00:01:58.235000	No Label	936	2157.64
120112 ASER GCaMP 50mM 50-25 #2_1 12	218	00:01:58.790000	No Label	936	2154.77
120112 ASER GCaMP 50mM 50-25 #2_1 12	219	00:01:59.327000	No Label	936	2148.79
120112 ASER GCaMP 50mM 50-25 #2_1 12	220	00:01:59.875000	No Label	936	2165.25
120112 ASER GCaMP 50mM 50-25 #2_1 12	221	00:02:00.413000	No Label	936	2158.98
120112 ASER GCaMP 50mM 50-25 #2_1 12	222	00:02:00.979000	No Label	936	2157.68
120112 ASER GCaMP 50mM 50-25 #2_1 12	223	00:02:01.517000	No Label	936	2150.51
120112 ASER GCaMP 50mM 50-25 #2_1 12	224	00:02:02.055000	No Label	936	2142.74
120112 ASER GCaMP 50mM 50-25 #2_1 12	225	00:02:02.599000	No Label	936	2146.47
120112 ASER GCaMP 50mM 50-25 #2_1 12	226	00:02:03.165000	No Label	936	2139.58
120112 ASER GCaMP 50mM 50-25 #2_1 12	227	00:02:03.698000	No Label	936	2153.86
120112 ASER GCaMP 50mM 50-25 #2_1 12	228	00:02:04.239000	No Label	936	2157.58
120112 ASER GCaMP 50mM 50-25 #2_1 12	229	00:02:04.798000	No Label	936	2161.45
120112 ASER GCaMP 50mM 50-25 #2_1 12	230	00:02:05.339000	No Label	936	2155.29
120112 ASER GCaMP 50mM 50-25 #2_1 12	231	00:02:05.882000	No Label	936	2158.84
120112 ASER GCaMP 50mM 50-25 #2_1 12	232	00:02:06.418000	No Label	936	2158.56
120112 ASER GCaMP 50mM 50-25 #2_1 12	233	00:02:06.966000	No Label	936	2162.79
120112 ASER GCaMP 50mM 50-25 #2_1 12	234	00:02:07.522000	No Label	936	2168.16
120112 ASER GCaMP 50mM 50-25 #2_1 12	235	00:02:08.066000	No Label	936	2171.08
120112 ASER GCaMP 50mM 50-25 #2_1 12	236	00:02:08.615000	No Label	936	2163.25
120112 ASER GCaMP 50mM 50-25 #2_1 12	237	00:02:09.158000	No Label	936	2173.54
120112 ASER GCaMP 50mM 50-25 #2_1 12	238	00:02:09.711000	No Label	936	2150.63
120112 ASER GCaMP 50mM 50-25 #2_1 12	239	00:02:10.242000	No Label	936	2171.28
120112 ASER GCaMP 50mM 50-25 #2_1 12	240	00:02:10.799000	No Label	936	2156.74
120112 ASER GCaMP 50mM 50-25 #2_1 12	241	00:02:11.339000	No Label	936	2176.2
