# Supplementary material for: Molecular encoding and synaptic decoding of context during salt chemotaxis in C. elegans
Source: Nat Commun. 2022 May 27;13:2928. doi: 10.1038/s41467-022-30279-7 (PMC9142520; doi:10.1038/s41467-022-30279-7)
Supplement: Supplementary file 7 — Source Data [file 41467_2022_30279_MOESM7_ESM.zip › Source Data/Imaging/Fig.1/GCaMP2_pkc-1(gf)/120112 ASER GCaMP 50mM 50-25 #3_1 12.xlsx]

## Sheet: Sheet1
Image Name	Image Plane	Avgerage Intensity
120112 ASER GCaMP 50mM 50-25 #3_1 12	1	2811.97	628.227	0.879307
120112 ASER GCaMP 50mM 50-25 #3_1 12	2	2808.12	616.984	0.86357
120112 ASER GCaMP 50mM 50-25 #3_1 12	3	2819.38	635.209	0.889079
120112 ASER GCaMP 50mM 50-25 #3_1 12	4	2818.3	633.386	0.886528
120112 ASER GCaMP 50mM 50-25 #3_1 12	5	2828.22	654.989	0.916765
120112 ASER GCaMP 50mM 50-25 #3_1 12	6	2834.44	655.624	0.917654
120112 ASER GCaMP 50mM 50-25 #3_1 12	7	2765.29	588.799	0.824121
120112 ASER GCaMP 50mM 50-25 #3_1 12	8	2761.31	571.532	0.799953
120112 ASER GCaMP 50mM 50-25 #3_1 12	9	2807.82	619.434	0.867	714.457
120112 ASER GCaMP 50mM 50-25 #3_1 12	10	2880.05	695.67	0.973705
120112 ASER GCaMP 50mM 50-25 #3_1 12	11	2960.7	778.062	1.08903
120112 ASER GCaMP 50mM 50-25 #3_1 12	12	3015.54	827.181	1.15778
120112 ASER GCaMP 50mM 50-25 #3_1 12	13	3025.72	833.71	1.16691
120112 ASER GCaMP 50mM 50-25 #3_1 12	14	2987.3	799.747	1.11938
120112 ASER GCaMP 50mM 50-25 #3_1 12	15	3035.81	852.495	1.19321
120112 ASER GCaMP 50mM 50-25 #3_1 12	16	3010.63	839.861	1.17552
120112 ASER GCaMP 50mM 50-25 #3_1 12	17	2934.72	747.275	1.04594
120112 ASER GCaMP 50mM 50-25 #3_1 12	18	2892.44	702.819	0.983711
120112 ASER GCaMP 50mM 50-25 #3_1 12	19	2866.17	682.982	0.955947
120112 ASER GCaMP 50mM 50-25 #3_1 12	20	2836.42	645.987	0.904165
120112 ASER GCaMP 50mM 50-25 #3_1 12	21	2886.89	705.734	0.987791
120112 ASER GCaMP 50mM 50-25 #3_1 12	22	2876.6	704.87	0.986581
120112 ASER GCaMP 50mM 50-25 #3_1 12	23	2894.09	705.73	0.987785
120112 ASER GCaMP 50mM 50-25 #3_1 12	24	2856.85	669.432	0.936981
120112 ASER GCaMP 50mM 50-25 #3_1 12	25	2840.47	659.176	0.922625
120112 ASER GCaMP 50mM 50-25 #3_1 12	26	2802.92	607.283	0.849993
120112 ASER GCaMP 50mM 50-25 #3_1 12	27	2801.14	614.355	0.859891
120112 ASER GCaMP 50mM 50-25 #3_1 12	28	2782.99	597.331	0.836064
120112 ASER GCaMP 50mM 50-25 #3_1 12	29	2763.28	578.846	0.810191
120112 ASER GCaMP 50mM 50-25 #3_1 12	30	2728.35	530.648	0.74273
120112 ASER GCaMP 50mM 50-25 #3_1 12	31	2735.9	545.951	0.764149
120112 ASER GCaMP 50mM 50-25 #3_1 12	32	2704.19	508.14	0.711226
120112 ASER GCaMP 50mM 50-25 #3_1 12	33	2666.28	471.722	0.660252
120112 ASER GCaMP 50mM 50-25 #3_1 12	34	2636.4	415.173	0.581103
120112 ASER GCaMP 50mM 50-25 #3_1 12	35	2618.56	394.391	0.552015
120112 ASER GCaMP 50mM 50-25 #3_1 12	36	2613	387.034	0.541719
120112 ASER GCaMP 50mM 50-25 #3_1 12	37	2605.46	381.311	0.533708
120112 ASER GCaMP 50mM 50-25 #3_1 12	38	2618.91	407.069	0.56976
120112 ASER GCaMP 50mM 50-25 #3_1 12	39	2652.11	432.201	0.604937
120112 ASER GCaMP 50mM 50-25 #3_1 12	40	2690.05	479.814	0.671579
120112 ASER GCaMP 50mM 50-25 #3_1 12	41	2716.96	499.927	0.69973
120112 ASER GCaMP 50mM 50-25 #3_1 12	42	2700.43	483.668	0.676973
120112 ASER GCaMP 50mM 50-25 #3_1 12	43	2714.72	506.109	0.708383
120112 ASER GCaMP 50mM 50-25 #3_1 12	44	2746.59	550.052	0.769889
120112 ASER GCaMP 50mM 50-25 #3_1 12	45	2730.97	515.465	0.721478
120112 ASER GCaMP 50mM 50-25 #3_1 12	46	2739.69	545.282	0.763212
120112 ASER GCaMP 50mM 50-25 #3_1 12	47	2783.55	584.949	0.818732
120112 ASER GCaMP 50mM 50-25 #3_1 12	48	2831.77	634.937	0.888699
120112 ASER GCaMP 50mM 50-25 #3_1 12	49	2861.09	673.457	0.942615
120112 ASER GCaMP 50mM 50-25 #3_1 12	50	2844.28	659.846	0.923563
120112 ASER GCaMP 50mM 50-25 #3_1 12	51	2837.06	632.957	0.885927
120112 ASER GCaMP 50mM 50-25 #3_1 12	52	2862.6	675.966	0.946126
120112 ASER GCaMP 50mM 50-25 #3_1 12	53	2883.96	689.541	0.965126
120112 ASER GCaMP 50mM 50-25 #3_1 12	54	2819.82	630.339	0.882264
120112 ASER GCaMP 50mM 50-25 #3_1 12	55	2810.12	620.036	0.867843
120112 ASER GCaMP 50mM 50-25 #3_1 12	56	2790.49	606.008	0.848209
120112 ASER GCaMP 50mM 50-25 #3_1 12	57	2765.86	579.161	0.810632
120112 ASER GCaMP 50mM 50-25 #3_1 12	58	2730.86	548.025	0.767052
120112 ASER GCaMP 50mM 50-25 #3_1 12	59	2718.46	536.532	0.750965
120112 ASER GCaMP 50mM 50-25 #3_1 12	60	2714.3	536.978	0.75159
120112 ASER GCaMP 50mM 50-25 #3_1 12	61	2734.13	544.894	0.762669
120112 ASER GCaMP 50mM 50-25 #3_1 12	62	2803.13	627.326	0.878046
120112 ASER GCaMP 50mM 50-25 #3_1 12	63	2851.82	657.989	0.920965
120112 ASER GCaMP 50mM 50-25 #3_1 12	64	2966.29	770.091	1.07787
120112 ASER GCaMP 50mM 50-25 #3_1 12	65	2922.31	701.955	0.982502
120112 ASER GCaMP 50mM 50-25 #3_1 12	66	2888.06	674.891	0.944621
120112 ASER GCaMP 50mM 50-25 #3_1 12	67	2831	621.265	0.869564
120112 ASER GCaMP 50mM 50-25 #3_1 12	68	2776.71	567.62	0.794478
120112 ASER GCaMP 50mM 50-25 #3_1 12	69	2747.52	530.608	0.742673
120112 ASER GCaMP 50mM 50-25 #3_1 12	70	2734.11	512.672	0.717569
120112 ASER GCaMP 50mM 50-25 #3_1 12	71	2719.17	497.273	0.696015
120112 ASER GCaMP 50mM 50-25 #3_1 12	72	2689.14	475.614	0.6657
120112 ASER GCaMP 50mM 50-25 #3_1 12	73	2694.41	476.789	0.667345
120112 ASER GCaMP 50mM 50-25 #3_1 12	74	2682.11	465.842	0.652023
120112 ASER GCaMP 50mM 50-25 #3_1 12	75	2702.99	477.498	0.668337
120112 ASER GCaMP 50mM 50-25 #3_1 12	76	2688.91	475.864	0.66605
120112 ASER GCaMP 50mM 50-25 #3_1 12	77	2661.34	440.326	0.616308
120112 ASER GCaMP 50mM 50-25 #3_1 12	78	2670.04	446.219	0.624557
120112 ASER GCaMP 50mM 50-25 #3_1 12	79	2716.04	512.848	0.717815
120112 ASER GCaMP 50mM 50-25 #3_1 12	80	2689.47	463.223	0.648357
120112 ASER GCaMP 50mM 50-25 #3_1 12	81	2741.47	522.462	0.731271
120112 ASER GCaMP 50mM 50-25 #3_1 12	82	2786.57	576.75	0.807257
120112 ASER GCaMP 50mM 50-25 #3_1 12	83	2842.37	617.89	0.864839
120112 ASER GCaMP 50mM 50-25 #3_1 12	84	2816.23	598.597	0.837835
120112 ASER GCaMP 50mM 50-25 #3_1 12	85	2772.13	563.083	0.788127
120112 ASER GCaMP 50mM 50-25 #3_1 12	86	2727.13	506.907	0.7095
120112 ASER GCaMP 50mM 50-25 #3_1 12	87	2694.17	472.509	0.661354
120112 ASER GCaMP 50mM 50-25 #3_1 12	88	2678.72	459.952	0.643779
120112 ASER GCaMP 50mM 50-25 #3_1 12	89	2648.89	443.592	0.62088
120112 ASER GCaMP 50mM 50-25 #3_1 12	90	2650.95	428.262	0.599423
120112 ASER GCaMP 50mM 50-25 #3_1 12	91	2648.42	442.073	0.618754
120112 ASER GCaMP 50mM 50-25 #3_1 12	92	2684.13	472.055	0.660719
120112 ASER GCaMP 50mM 50-25 #3_1 12	93	2719.44	492.448	0.689262
120112 ASER GCaMP 50mM 50-25 #3_1 12	94	2702.67	486.491	0.680925
120112 ASER GCaMP 50mM 50-25 #3_1 12	95	2687.7	466.106	0.652392
120112 ASER GCaMP 50mM 50-25 #3_1 12	96	2683.91	486.03	0.68028
120112 ASER GCaMP 50mM 50-25 #3_1 12	97	2707.79	520.639	0.72872
120112 ASER GCaMP 50mM 50-25 #3_1 12	98	2696.42	502.945	0.703954
120112 ASER GCaMP 50mM 50-25 #3_1 12	99	2684.79	486.537	0.680989
120112 ASER GCaMP 50mM 50-25 #3_1 12	100	2740.73	533.38	0.746553
120112 ASER GCaMP 50mM 50-25 #3_1 12	101	2865.88	683.044	0.956032
120112 ASER GCaMP 50mM 50-25 #3_1 12	102	3518.99	1316.97	1.84331
120112 ASER GCaMP 50mM 50-25 #3_1 12	103	3631.69	1418.96	1.98607
120112 ASER GCaMP 50mM 50-25 #3_1 12	104	3597.95	1393.43	1.95034
120112 ASER GCaMP 50mM 50-25 #3_1 12	105	3600.19	1383.8	1.93685
120112 ASER GCaMP 50mM 50-25 #3_1 12	106	3584.38	1358.21	1.90105
120112 ASER GCaMP 50mM 50-25 #3_1 12	107	3559.76	1343.66	1.88067
120112 ASER GCaMP 50mM 50-25 #3_1 12	108	3554.3	1331.62	1.86383
120112 ASER GCaMP 50mM 50-25 #3_1 12	109	3549.3	1325.85	1.85574
120112 ASER GCaMP 50mM 50-25 #3_1 12	110	3537.25	1316.05	1.84203
120112 ASER GCaMP 50mM 50-25 #3_1 12	111	3514.82	1298.54	1.81752
120112 ASER GCaMP 50mM 50-25 #3_1 12	112	3508.65	1281	1.79298
120112 ASER GCaMP 50mM 50-25 #3_1 12	113	3485.59	1263.33	1.76824
120112 ASER GCaMP 50mM 50-25 #3_1 12	114	3464.42	1225.86	1.71579
120112 ASER GCaMP 50mM 50-25 #3_1 12	115	3459.29	1216	1.70199
120112 ASER GCaMP 50mM 50-25 #3_1 12	116	3468.56	1218.77	1.70586
120112 ASER GCaMP 50mM 50-25 #3_1 12	117	3458.73	1237.25	1.73174
120112 ASER GCaMP 50mM 50-25 #3_1 12	118	3454.63	1232.07	1.72448
120112 ASER GCaMP 50mM 50-25 #3_1 12	119	3448.65	1208.09	1.69093
120112 ASER GCaMP 50mM 50-25 #3_1 12	120	3431.09	1200.91	1.68087
120112 ASER GCaMP 50mM 50-25 #3_1 12	121	3412.94	1180.97	1.65296
120112 ASER GCaMP 50mM 50-25 #3_1 12	122	3396.56	1146.63	1.6049
120112 ASER GCaMP 50mM 50-25 #3_1 12	123	3350.64	1122.1	1.57056
120112 ASER GCaMP 50mM 50-25 #3_1 12	124	3348.13	1116.04	1.56208
120112 ASER GCaMP 50mM 50-25 #3_1 12	125	3339.11	1110.2	1.55391
120112 ASER GCaMP 50mM 50-25 #3_1 12	126	3328.82	1101.05	1.5411
120112 ASER GCaMP 50mM 50-25 #3_1 12	127	3322.9	1098.52	1.53756
120112 ASER GCaMP 50mM 50-25 #3_1 12	128	3309.1	1089.42	1.52482
120112 ASER GCaMP 50mM 50-25 #3_1 12	129	3311.76	1086.77	1.52111
120112 ASER GCaMP 50mM 50-25 #3_1 12	130	3289.15	1053.71	1.47484
120112 ASER GCaMP 50mM 50-25 #3_1 12	131	3289.33	1059.09	1.48237
120112 ASER GCaMP 50mM 50-25 #3_1 12	132	3271.84	1044.24	1.46159
120112 ASER GCaMP 50mM 50-25 #3_1 12	133	3250.62	1032.98	1.44583
120112 ASER GCaMP 50mM 50-25 #3_1 12	134	3159.37	943.884	1.32112
120112 ASER GCaMP 50mM 50-25 #3_1 12	135	3195.94	979.093	1.3704
120112 ASER GCaMP 50mM 50-25 #3_1 12	136	3231.75	1036.91	1.45133
120112 ASER GCaMP 50mM 50-25 #3_1 12	137	3233.77	1039.86	1.45546
120112 ASER GCaMP 50mM 50-25 #3_1 12	138	3218.38	1034.59	1.44808
120112 ASER GCaMP 50mM 50-25 #3_1 12	139	3223.11	1043.01	1.45987
120112 ASER GCaMP 50mM 50-25 #3_1 12	140	3234.19	1036.64	1.45095
120112 ASER GCaMP 50mM 50-25 #3_1 12	141	3210.82	1031.33	1.44352
120112 ASER GCaMP 50mM 50-25 #3_1 12	142	3208.68	1025.64	1.43555
120112 ASER GCaMP 50mM 50-25 #3_1 12	143	3200.19	1023.07	1.43195
120112 ASER GCaMP 50mM 50-25 #3_1 12	144	3199.3	1015.4	1.42122
120112 ASER GCaMP 50mM 50-25 #3_1 12	145	3184.34	986.45	1.3807
120112 ASER GCaMP 50mM 50-25 #3_1 12	146	3194.08	1015.26	1.42103
120112 ASER GCaMP 50mM 50-25 #3_1 12	147	3187.6	1002.53	1.40321
120112 ASER GCaMP 50mM 50-25 #3_1 12	148	3166.53	985.961	1.38001
120112 ASER GCaMP 50mM 50-25 #3_1 12	149	3180.57	994.92	1.39255
120112 ASER GCaMP 50mM 50-25 #3_1 12	150	3154.32	981.777	1.37416
120112 ASER GCaMP 50mM 50-25 #3_1 12	151	3143.74	970.93	1.35898
120112 ASER GCaMP 50mM 50-25 #3_1 12	152	3140.88	966.124	1.35225
120112 ASER GCaMP 50mM 50-25 #3_1 12	153	3134.52	962.617	1.34734
120112 ASER GCaMP 50mM 50-25 #3_1 12	154	3119.63	940.302	1.31611
120112 ASER GCaMP 50mM 50-25 #3_1 12	155	3113.24	936.788	1.31119
120112 ASER GCaMP 50mM 50-25 #3_1 12	156	3129.49	960.144	1.34388
120112 ASER GCaMP 50mM 50-25 #3_1 12	157	3130.01	953.46	1.33452
120112 ASER GCaMP 50mM 50-25 #3_1 12	158	3137.2	937.283	1.31188
120112 ASER GCaMP 50mM 50-25 #3_1 12	159	3136.17	950.478	1.33035
120112 ASER GCaMP 50mM 50-25 #3_1 12	160	3129.34	937.141	1.31168
120112 ASER GCaMP 50mM 50-25 #3_1 12	161	3138.13	965.012	1.35069
120112 ASER GCaMP 50mM 50-25 #3_1 12	162	3134.44	948.708	1.32787
120112 ASER GCaMP 50mM 50-25 #3_1 12	163	3162.26	953.897	1.33514
120112 ASER GCaMP 50mM 50-25 #3_1 12	164	3143.01	935.866	1.3099
120112 ASER GCaMP 50mM 50-25 #3_1 12	165	3163.4	961.884	1.34632
120112 ASER GCaMP 50mM 50-25 #3_1 12	166	3150.84	934.873	1.30851
120112 ASER GCaMP 50mM 50-25 #3_1 12	167	3136.57	937.421	1.31208
120112 ASER GCaMP 50mM 50-25 #3_1 12	168	3152.24	951.08	1.33119
120112 ASER GCaMP 50mM 50-25 #3_1 12	169	3140.46	936.075	1.31019
120112 ASER GCaMP 50mM 50-25 #3_1 12	170	3114.15	917.636	1.28438
120112 ASER GCaMP 50mM 50-25 #3_1 12	171	3081.77	886.74	1.24114
120112 ASER GCaMP 50mM 50-25 #3_1 12	172	3082.05	886.952	1.24144
120112 ASER GCaMP 50mM 50-25 #3_1 12	173	3098.41	881.584	1.23392
120112 ASER GCaMP 50mM 50-25 #3_1 12	174	3116.39	889.908	1.24557
120112 ASER GCaMP 50mM 50-25 #3_1 12	175	3112.56	887.803	1.24263
120112 ASER GCaMP 50mM 50-25 #3_1 12	176	3081.59	865.441	1.21133
120112 ASER GCaMP 50mM 50-25 #3_1 12	177	3041.93	813.433	1.13853
120112 ASER GCaMP 50mM 50-25 #3_1 12	178	3044.48	819.607	1.14717
120112 ASER GCaMP 50mM 50-25 #3_1 12	179	3069.82	859.227	1.20263
120112 ASER GCaMP 50mM 50-25 #3_1 12	180	3039.79	829.345	1.16081
120112 ASER GCaMP 50mM 50-25 #3_1 12	181	2922.28	725.994	1.01615
120112 ASER GCaMP 50mM 50-25 #3_1 12	182	2828.22	629.226	0.880706
120112 ASER GCaMP 50mM 50-25 #3_1 12	183	2788.48	596.291	0.834607
120112 ASER GCaMP 50mM 50-25 #3_1 12	184	2769.33	574.897	0.804663
120112 ASER GCaMP 50mM 50-25 #3_1 12	185	2759.42	522.754	0.731681
120112 ASER GCaMP 50mM 50-25 #3_1 12	186	2969.81	730.006	1.02176
120112 ASER GCaMP 50mM 50-25 #3_1 12	187	3075.33	845.67	1.18365
120112 ASER GCaMP 50mM 50-25 #3_1 12	188	3118.56	890.074	1.24581
120112 ASER GCaMP 50mM 50-25 #3_1 12	189	3140.95	920.703	1.28868
120112 ASER GCaMP 50mM 50-25 #3_1 12	190	3158.84	954.133	1.33547
120112 ASER GCaMP 50mM 50-25 #3_1 12	191	3142.53	925.322	1.29514
120112 ASER GCaMP 50mM 50-25 #3_1 12	192	3120.38	914.644	1.28019
120112 ASER GCaMP 50mM 50-25 #3_1 12	193	3108.56	898.176	1.25715
120112 ASER GCaMP 50mM 50-25 #3_1 12	194	3084.37	876.137	1.2263
120112 ASER GCaMP 50mM 50-25 #3_1 12	195	3105	896.712	1.2551
120112 ASER GCaMP 50mM 50-25 #3_1 12	196	3084.18	868.497	1.21561
120112 ASER GCaMP 50mM 50-25 #3_1 12	197	3080.54	863.026	1.20795
120112 ASER GCaMP 50mM 50-25 #3_1 12	198	3071.14	845.873	1.18394
120112 ASER GCaMP 50mM 50-25 #3_1 12	199	3079.51	855.962	1.19806
120112 ASER GCaMP 50mM 50-25 #3_1 12	200	3106.84	886.037	1.24015
120112 ASER GCaMP 50mM 50-25 #3_1 12	201	3102.07	885.953	1.24004
120112 ASER GCaMP 50mM 50-25 #3_1 12	202	2946.49	726.605	1.017
120112 ASER GCaMP 50mM 50-25 #3_1 12	203	2786.59	567.878	0.794838
120112 ASER GCaMP 50mM 50-25 #3_1 12	204	2681.09	454.52	0.636176
120112 ASER GCaMP 50mM 50-25 #3_1 12	205	2614.16	379.668	0.531408
120112 ASER GCaMP 50mM 50-25 #3_1 12	206	2579.95	364.53	0.51022
120112 ASER GCaMP 50mM 50-25 #3_1 12	207	2568.65	351.904	0.492547
120112 ASER GCaMP 50mM 50-25 #3_1 12	208	2550	337.222	0.471998
120112 ASER GCaMP 50mM 50-25 #3_1 12	209	2549.2	321.419	0.449878
120112 ASER GCaMP 50mM 50-25 #3_1 12	210	2547.5	327.286	0.45809
120112 ASER GCaMP 50mM 50-25 #3_1 12	211	2549.16	319.252	0.446846
120112 ASER GCaMP 50mM 50-25 #3_1 12	212	2560.75	328.913	0.460368
120112 ASER GCaMP 50mM 50-25 #3_1 12	213	2563.86	339.166	0.474719
120112 ASER GCaMP 50mM 50-25 #3_1 12	214	2577.33	353.397	0.494637
120112 ASER GCaMP 50mM 50-25 #3_1 12	215	2568.01	342.402	0.479248
120112 ASER GCaMP 50mM 50-25 #3_1 12	216	2578.53	365.946	0.512202
120112 ASER GCaMP 50mM 50-25 #3_1 12	217	2585.24	372.673	0.521617
120112 ASER GCaMP 50mM 50-25 #3_1 12	218	2576.74	362.867	0.507893
120112 ASER GCaMP 50mM 50-25 #3_1 12	219	2585.2	373.277	0.522463
120112 ASER GCaMP 50mM 50-25 #3_1 12	220	2584.08	383.425	0.536667
120112 ASER GCaMP 50mM 50-25 #3_1 12	221	2592.77	392.481	0.549341
120112 ASER GCaMP 50mM 50-25 #3_1 12	222	2598.66	395.112	0.553024
120112 ASER GCaMP 50mM 50-25 #3_1 12	223	2593.57	392.581	0.549482
120112 ASER GCaMP 50mM 50-25 #3_1 12	224	2610.55	407.543	0.570423
120112 ASER GCaMP 50mM 50-25 #3_1 12	225	2615.9	401.671	0.562205
120112 ASER GCaMP 50mM 50-25 #3_1 12	226	2619.83	393.075	0.550174
120112 ASER GCaMP 50mM 50-25 #3_1 12	227	2635.64	421.306	0.589688
120112 ASER GCaMP 50mM 50-25 #3_1 12	228	2630.16	399.305	0.558893
120112 ASER GCaMP 50mM 50-25 #3_1 12	229	2641.66	411.289	0.575667
120112 ASER GCaMP 50mM 50-25 #3_1 12	230	2646.65	413.623	0.578933
120112 ASER GCaMP 50mM 50-25 #3_1 12	231	2647.92	424.671	0.594398
120112 ASER GCaMP 50mM 50-25 #3_1 12	232	2646.51	414.171	0.5797
120112 ASER GCaMP 50mM 50-25 #3_1 12	233	2665.73	435.119	0.609021
120112 ASER GCaMP 50mM 50-25 #3_1 12	234	2654.01	445.543	0.623611
120112 ASER GCaMP 50mM 50-25 #3_1 12	235	2653.35	438.034	0.6131
120112 ASER GCaMP 50mM 50-25 #3_1 12	236	2650.03	445.107	0.623001
120112 ASER GCaMP 50mM 50-25 #3_1 12	237	2659.67	449.159	0.628672
120112 ASER GCaMP 50mM 50-25 #3_1 12	238	2660.94	452.012	0.632666
120112 ASER GCaMP 50mM 50-25 #3_1 12	239	2667.49	469.071	0.656543
120112 ASER GCaMP 50mM 50-25 #3_1 12	240	2678.44	483.197	0.676314
120112 ASER GCaMP 50mM 50-25 #3_1 12	241	2660.73	463.924	0.649338
Image Name	Image Plane	Elapsed Time	Stage Label	Area	Average Intensity
120112 ASER GCaMP 50mM 50-25 #3_1 12	1	00:00:00	No Label	1092	2183.74
120112 ASER GCaMP 50mM 50-25 #3_1 12	2	00:00:00.467000	No Label	1092	2191.14
120112 ASER GCaMP 50mM 50-25 #3_1 12	3	00:00:01	No Label	1092	2184.17
120112 ASER GCaMP 50mM 50-25 #3_1 12	4	00:00:01.516000	No Label	1092	2184.92
120112 ASER GCaMP 50mM 50-25 #3_1 12	5	00:00:02.072000	No Label	1092	2173.23
120112 ASER GCaMP 50mM 50-25 #3_1 12	6	00:00:02.624000	No Label	1092	2178.82
120112 ASER GCaMP 50mM 50-25 #3_1 12	7	00:00:03.158000	No Label	1092	2176.49
120112 ASER GCaMP 50mM 50-25 #3_1 12	8	00:00:03.715000	No Label	1092	2189.78
120112 ASER GCaMP 50mM 50-25 #3_1 12	9	00:00:04.256000	No Label	1092	2188.38
120112 ASER GCaMP 50mM 50-25 #3_1 12	10	00:00:04.807000	No Label	1092	2184.38
120112 ASER GCaMP 50mM 50-25 #3_1 12	11	00:00:05.351000	No Label	1092	2182.63
120112 ASER GCaMP 50mM 50-25 #3_1 12	12	00:00:05.896000	No Label	1092	2188.36
120112 ASER GCaMP 50mM 50-25 #3_1 12	13	00:00:06.444000	No Label	1092	2192.01
120112 ASER GCaMP 50mM 50-25 #3_1 12	14	00:00:07	No Label	1092	2187.55
120112 ASER GCaMP 50mM 50-25 #3_1 12	15	00:00:07.525000	No Label	1092	2183.32
120112 ASER GCaMP 50mM 50-25 #3_1 12	16	00:00:08.077000	No Label	1092	2170.77
120112 ASER GCaMP 50mM 50-25 #3_1 12	17	00:00:08.632000	No Label	1092	2187.44
120112 ASER GCaMP 50mM 50-25 #3_1 12	18	00:00:09.181000	No Label	1092	2189.62
120112 ASER GCaMP 50mM 50-25 #3_1 12	19	00:00:09.717000	No Label	1092	2183.19
120112 ASER GCaMP 50mM 50-25 #3_1 12	20	00:00:10.264000	No Label	1092	2190.43
120112 ASER GCaMP 50mM 50-25 #3_1 12	21	00:00:10.804000	No Label	1092	2181.15
120112 ASER GCaMP 50mM 50-25 #3_1 12	22	00:00:11.349000	No Label	1092	2171.73
120112 ASER GCaMP 50mM 50-25 #3_1 12	23	00:00:11.904000	No Label	1092	2188.36
120112 ASER GCaMP 50mM 50-25 #3_1 12	24	00:00:12.449000	No Label	1092	2187.41
120112 ASER GCaMP 50mM 50-25 #3_1 12	25	00:00:12.997000	No Label	1092	2181.3
120112 ASER GCaMP 50mM 50-25 #3_1 12	26	00:00:13.545000	No Label	1092	2195.63
120112 ASER GCaMP 50mM 50-25 #3_1 12	27	00:00:14.088000	No Label	1092	2186.79
120112 ASER GCaMP 50mM 50-25 #3_1 12	28	00:00:14.634000	No Label	1092	2185.65
120112 ASER GCaMP 50mM 50-25 #3_1 12	29	00:00:15.185000	No Label	1092	2184.43
120112 ASER GCaMP 50mM 50-25 #3_1 12	30	00:00:15.718000	No Label	1092	2197.7
120112 ASER GCaMP 50mM 50-25 #3_1 12	31	00:00:16.273000	No Label	1092	2189.95
120112 ASER GCaMP 50mM 50-25 #3_1 12	32	00:00:16.812000	No Label	1092	2196.05
120112 ASER GCaMP 50mM 50-25 #3_1 12	33	00:00:17.365000	No Label	1092	2194.56
120112 ASER GCaMP 50mM 50-25 #3_1 12	34	00:00:17.900000	No Label	1092	2221.23
120112 ASER GCaMP 50mM 50-25 #3_1 12	35	00:00:18.459000	No Label	1092	2224.17
120112 ASER GCaMP 50mM 50-25 #3_1 12	36	00:00:18.997000	No Label	1092	2225.96
120112 ASER GCaMP 50mM 50-25 #3_1 12	37	00:00:19.544000	No Label	1092	2224.15
120112 ASER GCaMP 50mM 50-25 #3_1 12	38	00:00:20.091000	No Label	1092	2211.84
120112 ASER GCaMP 50mM 50-25 #3_1 12	39	00:00:20.643000	No Label	1092	2219.91
120112 ASER GCaMP 50mM 50-25 #3_1 12	40	00:00:21.191000	No Label	1092	2210.24
120112 ASER GCaMP 50mM 50-25 #3_1 12	41	00:00:21.730000	No Label	1092	2217.03
120112 ASER GCaMP 50mM 50-25 #3_1 12	42	00:00:22.272000	No Label	1092	2216.76
120112 ASER GCaMP 50mM 50-25 #3_1 12	43	00:00:22.820000	No Label	1092	2208.61
120112 ASER GCaMP 50mM 50-25 #3_1 12	44	00:00:23.370000	No Label	1092	2196.54
120112 ASER GCaMP 50mM 50-25 #3_1 12	45	00:00:23.915000	No Label	1092	2215.51
120112 ASER GCaMP 50mM 50-25 #3_1 12	46	00:00:24.467000	No Label	1092	2194.41
120112 ASER GCaMP 50mM 50-25 #3_1 12	47	00:00:25.011000	No Label	1092	2198.6
120112 ASER GCaMP 50mM 50-25 #3_1 12	48	00:00:25.562000	No Label	1092	2196.83
120112 ASER GCaMP 50mM 50-25 #3_1 12	49	00:00:26.096000	No Label	1092	2187.63
120112 ASER GCaMP 50mM 50-25 #3_1 12	50	00:00:26.642000	No Label	1092	2184.43
120112 ASER GCaMP 50mM 50-25 #3_1 12	51	00:00:27.190000	No Label	1092	2204.1
120112 ASER GCaMP 50mM 50-25 #3_1 12	52	00:00:27.739000	No Label	1092	2186.63
120112 ASER GCaMP 50mM 50-25 #3_1 12	53	00:00:28.289000	No Label	1092	2194.42
120112 ASER GCaMP 50mM 50-25 #3_1 12	54	00:00:28.830000	No Label	1092	2189.48
120112 ASER GCaMP 50mM 50-25 #3_1 12	55	00:00:29.374000	No Label	1092	2190.08
120112 ASER GCaMP 50mM 50-25 #3_1 12	56	00:00:29.923000	No Label	1092	2184.48
120112 ASER GCaMP 50mM 50-25 #3_1 12	57	00:00:30.466000	No Label	1092	2186.69
120112 ASER GCaMP 50mM 50-25 #3_1 12	58	00:00:31.014000	No Label	1092	2182.83
120112 ASER GCaMP 50mM 50-25 #3_1 12	59	00:00:31.553000	No Label	1092	2181.93
120112 ASER GCaMP 50mM 50-25 #3_1 12	60	00:00:32.094000	No Label	1092	2177.32
120112 ASER GCaMP 50mM 50-25 #3_1 12	61	00:00:32.663000	No Label	1092	2189.24
120112 ASER GCaMP 50mM 50-25 #3_1 12	62	00:00:33.203000	No Label	1092	2175.8
120112 ASER GCaMP 50mM 50-25 #3_1 12	63	00:00:33.739000	No Label	1092	2193.83
120112 ASER GCaMP 50mM 50-25 #3_1 12	64	00:00:34.282000	No Label	1092	2196.2
120112 ASER GCaMP 50mM 50-25 #3_1 12	65	00:00:34.839000	No Label	1092	2220.36
120112 ASER GCaMP 50mM 50-25 #3_1 12	66	00:00:35.374000	No Label	1092	2213.17
120112 ASER GCaMP 50mM 50-25 #3_1 12	67	00:00:35.932000	No Label	1092	2209.74
120112 ASER GCaMP 50mM 50-25 #3_1 12	68	00:00:36.480000	No Label	1092	2209.09
120112 ASER GCaMP 50mM 50-25 #3_1 12	69	00:00:37.029000	No Label	1092	2216.91
120112 ASER GCaMP 50mM 50-25 #3_1 12	70	00:00:37.569000	No Label	1092	2221.44
120112 ASER GCaMP 50mM 50-25 #3_1 12	71	00:00:38.112000	No Label	1092	2221.9
120112 ASER GCaMP 50mM 50-25 #3_1 12	72	00:00:38.665000	No Label	1092	2213.52
120112 ASER GCaMP 50mM 50-25 #3_1 12	73	00:00:39.197000	No Label	1092	2217.62
120112 ASER GCaMP 50mM 50-25 #3_1 12	74	00:00:39.751000	No Label	1092	2216.27
120112 ASER GCaMP 50mM 50-25 #3_1 12	75	00:00:40.296000	No Label	1092	2225.5
120112 ASER GCaMP 50mM 50-25 #3_1 12	76	00:00:40.844000	No Label	1092	2213.05
120112 ASER GCaMP 50mM 50-25 #3_1 12	77	00:00:41.389000	No Label	1092	2221.02
120112 ASER GCaMP 50mM 50-25 #3_1 12	78	00:00:41.932000	No Label	1092	2223.82
120112 ASER GCaMP 50mM 50-25 #3_1 12	79	00:00:42.486000	No Label	1092	2203.2
120112 ASER GCaMP 50mM 50-25 #3_1 12	80	00:00:43.019000	No Label	1092	2226.25
120112 ASER GCaMP 50mM 50-25 #3_1 12	81	00:00:43.567000	No Label	1092	2219.01
120112 ASER GCaMP 50mM 50-25 #3_1 12	82	00:00:44.118000	No Label	1092	2209.82
120112 ASER GCaMP 50mM 50-25 #3_1 12	83	00:00:44.660000	No Label	1092	2224.48
120112 ASER GCaMP 50mM 50-25 #3_1 12	84	00:00:45.204000	No Label	1092	2217.63
120112 ASER GCaMP 50mM 50-25 #3_1 12	85	00:00:45.745000	No Label	1092	2209.05
120112 ASER GCaMP 50mM 50-25 #3_1 12	86	00:00:46.304000	No Label	1092	2220.22
120112 ASER GCaMP 50mM 50-25 #3_1 12	87	00:00:46.842000	No Label	1092	2221.66
120112 ASER GCaMP 50mM 50-25 #3_1 12	88	00:00:47.388000	No Label	1092	2218.77
120112 ASER GCaMP 50mM 50-25 #3_1 12	89	00:00:47.940000	No Label	1092	2205.29
120112 ASER GCaMP 50mM 50-25 #3_1 12	90	00:00:48.481000	No Label	1092	2222.69
120112 ASER GCaMP 50mM 50-25 #3_1 12	91	00:00:49.037000	No Label	1092	2206.35
120112 ASER GCaMP 50mM 50-25 #3_1 12	92	00:00:49.574000	No Label	1092	2212.08
120112 ASER GCaMP 50mM 50-25 #3_1 12	93	00:00:50.118000	No Label	1092	2226.99
120112 ASER GCaMP 50mM 50-25 #3_1 12	94	00:00:50.663000	No Label	1092	2216.18
120112 ASER GCaMP 50mM 50-25 #3_1 12	95	00:00:51.214000	No Label	1092	2221.6
120112 ASER GCaMP 50mM 50-25 #3_1 12	96	00:00:51.760000	No Label	1092	2197.88
120112 ASER GCaMP 50mM 50-25 #3_1 12	97	00:00:52.304000	No Label	1092	2187.15
120112 ASER GCaMP 50mM 50-25 #3_1 12	98	00:00:52.850000	No Label	1092	2193.48
120112 ASER GCaMP 50mM 50-25 #3_1 12	99	00:00:53.401000	No Label	1092	2198.25
120112 ASER GCaMP 50mM 50-25 #3_1 12	100	00:00:53.945000	No Label	1092	2207.35
120112 ASER GCaMP 50mM 50-25 #3_1 12	101	00:00:54.516000	No Label	1092	2182.83
120112 ASER GCaMP 50mM 50-25 #3_1 12	102	00:00:55.015000	No Label	1092	2202.02
120112 ASER GCaMP 50mM 50-25 #3_1 12	103	00:00:55.596000	No Label	1092	2212.73
120112 ASER GCaMP 50mM 50-25 #3_1 12	104	00:00:56.134000	No Label	1092	2204.52
120112 ASER GCaMP 50mM 50-25 #3_1 12	105	00:00:56.675000	No Label	1092	2216.39
120112 ASER GCaMP 50mM 50-25 #3_1 12	106	00:00:57.227000	No Label	1092	2226.16
120112 ASER GCaMP 50mM 50-25 #3_1 12	107	00:00:57.759000	No Label	1092	2216.1
120112 ASER GCaMP 50mM 50-25 #3_1 12	108	00:00:58.318000	No Label	1092	2222.67
120112 ASER GCaMP 50mM 50-25 #3_1 12	109	00:00:58.851000	No Label	1092	2223.45
120112 ASER GCaMP 50mM 50-25 #3_1 12	110	00:00:59.406000	No Label	1092	2221.19
120112 ASER GCaMP 50mM 50-25 #3_1 12	111	00:00:59.963000	No Label	1092	2216.28
120112 ASER GCaMP 50mM 50-25 #3_1 12	112	00:01:00.488000	No Label	1092	2227.64
120112 ASER GCaMP 50mM 50-25 #3_1 12	113	00:01:01.041000	No Label	1092	2222.26
120112 ASER GCaMP 50mM 50-25 #3_1 12	114	00:01:01.594000	No Label	1092	2238.56
120112 ASER GCaMP 50mM 50-25 #3_1 12	115	00:01:02.135000	No Label	1092	2243.29
120112 ASER GCaMP 50mM 50-25 #3_1 12	116	00:01:02.679000	No Label	1092	2249.79
120112 ASER GCaMP 50mM 50-25 #3_1 12	117	00:01:03.230000	No Label	1092	2221.48
120112 ASER GCaMP 50mM 50-25 #3_1 12	118	00:01:03.774000	No Label	1092	2222.56
120112 ASER GCaMP 50mM 50-25 #3_1 12	119	00:01:04.322000	No Label	1092	2240.56
120112 ASER GCaMP 50mM 50-25 #3_1 12	120	00:01:04.864000	No Label	1092	2230.18
120112 ASER GCaMP 50mM 50-25 #3_1 12	121	00:01:05.402000	No Label	1092	2231.98
120112 ASER GCaMP 50mM 50-25 #3_1 12	122	00:01:05.952000	No Label	1092	2249.93
120112 ASER GCaMP 50mM 50-25 #3_1 12	123	00:01:06.507000	No Label	1092	2228.54
120112 ASER GCaMP 50mM 50-25 #3_1 12	124	00:01:07.046000	No Label	1092	2232.09
120112 ASER GCaMP 50mM 50-25 #3_1 12	125	00:01:07.588000	No Label	1092	2228.92
120112 ASER GCaMP 50mM 50-25 #3_1 12	126	00:01:08.140000	No Label	1092	2227.77
120112 ASER GCaMP 50mM 50-25 #3_1 12	127	00:01:08.697000	No Label	1092	2224.38
120112 ASER GCaMP 50mM 50-25 #3_1 12	128	00:01:09.248000	No Label	1092	2219.68
120112 ASER GCaMP 50mM 50-25 #3_1 12	129	00:01:09.770000	No Label	1092	2224.99
120112 ASER GCaMP 50mM 50-25 #3_1 12	130	00:01:10.327000	No Label	1092	2235.44
120112 ASER GCaMP 50mM 50-25 #3_1 12	131	00:01:10.862000	No Label	1092	2230.25
120112 ASER GCaMP 50mM 50-25 #3_1 12	132	00:01:11.435000	No Label	1092	2227.59
120112 ASER GCaMP 50mM 50-25 #3_1 12	133	00:01:11.965000	No Label	1092	2217.64
120112 ASER GCaMP 50mM 50-25 #3_1 12	134	00:01:12.512000	No Label	1092	2215.48
120112 ASER GCaMP 50mM 50-25 #3_1 12	135	00:01:13.050000	No Label	1092	2216.85
120112 ASER GCaMP 50mM 50-25 #3_1 12	136	00:01:13.598000	No Label	1092	2194.83
120112 ASER GCaMP 50mM 50-25 #3_1 12	137	00:01:14.145000	No Label	1092	2193.91
120112 ASER GCaMP 50mM 50-25 #3_1 12	138	00:01:14.689000	No Label	1092	2183.79
120112 ASER GCaMP 50mM 50-25 #3_1 12	139	00:01:15.238000	No Label	1092	2180.1
120112 ASER GCaMP 50mM 50-25 #3_1 12	140	00:01:15.782000	No Label	1092	2197.54
120112 ASER GCaMP 50mM 50-25 #3_1 12	141	00:01:16.332000	No Label	1092	2179.49
120112 ASER GCaMP 50mM 50-25 #3_1 12	142	00:01:16.877000	No Label	1092	2183.05
120112 ASER GCaMP 50mM 50-25 #3_1 12	143	00:01:17.421000	No Label	1092	2177.12
120112 ASER GCaMP 50mM 50-25 #3_1 12	144	00:01:17.973000	No Label	1092	2183.9
120112 ASER GCaMP 50mM 50-25 #3_1 12	145	00:01:18.521000	No Label	1092	2197.89
120112 ASER GCaMP 50mM 50-25 #3_1 12	146	00:01:19.062000	No Label	1092	2178.82
120112 ASER GCaMP 50mM 50-25 #3_1 12	147	00:01:19.613000	No Label	1092	2185.07
120112 ASER GCaMP 50mM 50-25 #3_1 12	148	00:01:20.152000	No Label	1092	2180.57
120112 ASER GCaMP 50mM 50-25 #3_1 12	149	00:01:20.704000	No Label	1092	2185.65
120112 ASER GCaMP 50mM 50-25 #3_1 12	150	00:01:21.242000	No Label	1092	2172.54
120112 ASER GCaMP 50mM 50-25 #3_1 12	151	00:01:21.791000	No Label	1092	2172.81
120112 ASER GCaMP 50mM 50-25 #3_1 12	152	00:01:22.336000	No Label	1092	2174.76
120112 ASER GCaMP 50mM 50-25 #3_1 12	153	00:01:22.885000	No Label	1092	2171.9
120112 ASER GCaMP 50mM 50-25 #3_1 12	154	00:01:23.429000	No Label	1092	2179.33
120112 ASER GCaMP 50mM 50-25 #3_1 12	155	00:01:23.973000	No Label	1092	2176.45
120112 ASER GCaMP 50mM 50-25 #3_1 12	156	00:01:24.520000	No Label	1092	2169.35
120112 ASER GCaMP 50mM 50-25 #3_1 12	157	00:01:25.061000	No Label	1092	2176.55
120112 ASER GCaMP 50mM 50-25 #3_1 12	158	00:01:25.618000	No Label	1092	2199.92
120112 ASER GCaMP 50mM 50-25 #3_1 12	159	00:01:26.161000	No Label	1092	2185.69
120112 ASER GCaMP 50mM 50-25 #3_1 12	160	00:01:26.702000	No Label	1092	2192.2
120112 ASER GCaMP 50mM 50-25 #3_1 12	161	00:01:27.242000	No Label	1092	2173.11
120112 ASER GCaMP 50mM 50-25 #3_1 12	162	00:01:27.794000	No Label	1092	2185.73
120112 ASER GCaMP 50mM 50-25 #3_1 12	163	00:01:28.334000	No Label	1092	2208.36
120112 ASER GCaMP 50mM 50-25 #3_1 12	164	00:01:28.889000	No Label	1092	2207.15
120112 ASER GCaMP 50mM 50-25 #3_1 12	165	00:01:29.447000	No Label	1092	2201.51
120112 ASER GCaMP 50mM 50-25 #3_1 12	166	00:01:29.938000	No Label	1092	2215.97
120112 ASER GCaMP 50mM 50-25 #3_1 12	167	00:01:30.538000	No Label	1092	2199.14
120112 ASER GCaMP 50mM 50-25 #3_1 12	168	00:01:31.067000	No Label	1092	2201.16
120112 ASER GCaMP 50mM 50-25 #3_1 12	169	00:01:31.620000	No Label	1092	2204.38
120112 ASER GCaMP 50mM 50-25 #3_1 12	170	00:01:32.167000	No Label	1092	2196.51
120112 ASER GCaMP 50mM 50-25 #3_1 12	171	00:01:32.708000	No Label	1092	2195.03
120112 ASER GCaMP 50mM 50-25 #3_1 12	172	00:01:33.267000	No Label	1092	2195.1
120112 ASER GCaMP 50mM 50-25 #3_1 12	173	00:01:33.799000	No Label	1092	2216.83
120112 ASER GCaMP 50mM 50-25 #3_1 12	174	00:01:34.348000	No Label	1092	2226.48
120112 ASER GCaMP 50mM 50-25 #3_1 12	175	00:01:34.888000	No Label	1092	2224.76
120112 ASER GCaMP 50mM 50-25 #3_1 12	176	00:01:35.445000	No Label	1092	2216.15
120112 ASER GCaMP 50mM 50-25 #3_1 12	177	00:01:35.979000	No Label	1092	2228.5
120112 ASER GCaMP 50mM 50-25 #3_1 12	178	00:01:36.542000	No Label	1092	2224.88
120112 ASER GCaMP 50mM 50-25 #3_1 12	179	00:01:37.082000	No Label	1092	2210.6
120112 ASER GCaMP 50mM 50-25 #3_1 12	180	00:01:37.619000	No Label	1092	2210.45
120112 ASER GCaMP 50mM 50-25 #3_1 12	181	00:01:38.171000	No Label	1092	2196.29
120112 ASER GCaMP 50mM 50-25 #3_1 12	182	00:01:38.718000	No Label	1092	2198.99
120112 ASER GCaMP 50mM 50-25 #3_1 12	183	00:01:39.266000	No Label	1092	2192.19
120112 ASER GCaMP 50mM 50-25 #3_1 12	184	00:01:39.803000	No Label	1092	2194.43
120112 ASER GCaMP 50mM 50-25 #3_1 12	185	00:01:40.360000	No Label	1092	2236.67
120112 ASER GCaMP 50mM 50-25 #3_1 12	186	00:01:40.902000	No Label	1092	2239.81
120112 ASER GCaMP 50mM 50-25 #3_1 12	187	00:01:41.446000	No Label	1092	2229.66
120112 ASER GCaMP 50mM 50-25 #3_1 12	188	00:01:41.991000	No Label	1092	2228.49
120112 ASER GCaMP 50mM 50-25 #3_1 12	189	00:01:42.544000	No Label	1092	2220.25
120112 ASER GCaMP 50mM 50-25 #3_1 12	190	00:01:43.083000	No Label	1092	2204.71
120112 ASER GCaMP 50mM 50-25 #3_1 12	191	00:01:43.634000	No Label	1092	2217.21
120112 ASER GCaMP 50mM 50-25 #3_1 12	192	00:01:44.147000	No Label	1092	2205.74
120112 ASER GCaMP 50mM 50-25 #3_1 12	193	00:01:44.723000	No Label	1092	2210.39
120112 ASER GCaMP 50mM 50-25 #3_1 12	194	00:01:45.267000	No Label	1092	2208.23
120112 ASER GCaMP 50mM 50-25 #3_1 12	195	00:01:45.816000	No Label	1092	2208.29
120112 ASER GCaMP 50mM 50-25 #3_1 12	196	00:01:46.359000	No Label	1092	2215.69
120112 ASER GCaMP 50mM 50-25 #3_1 12	197	00:01:46.904000	No Label	1092	2217.52
120112 ASER GCaMP 50mM 50-25 #3_1 12	198	00:01:47.460000	No Label	1092	2225.27
120112 ASER GCaMP 50mM 50-25 #3_1 12	199	00:01:47.993000	No Label	1092	2223.55
120112 ASER GCaMP 50mM 50-25 #3_1 12	200	00:01:48.544000	No Label	1092	2220.8
120112 ASER GCaMP 50mM 50-25 #3_1 12	201	00:01:49.124000	No Label	1092	2216.12
120112 ASER GCaMP 50mM 50-25 #3_1 12	202	00:01:49.602000	No Label	1092	2219.89
120112 ASER GCaMP 50mM 50-25 #3_1 12	203	00:01:50.196000	No Label	1092	2218.71
120112 ASER GCaMP 50mM 50-25 #3_1 12	204	00:01:50.733000	No Label	1092	2226.57
120112 ASER GCaMP 50mM 50-25 #3_1 12	205	00:01:51.280000	No Label	1092	2234.49
120112 ASER GCaMP 50mM 50-25 #3_1 12	206	00:01:51.813000	No Label	1092	2215.42
120112 ASER GCaMP 50mM 50-25 #3_1 12	207	00:01:52.364000	No Label	1092	2216.74
120112 ASER GCaMP 50mM 50-25 #3_1 12	208	00:01:52.921000	No Label	1092	2212.78
120112 ASER GCaMP 50mM 50-25 #3_1 12	209	00:01:53.461000	No Label	1092	2227.78
120112 ASER GCaMP 50mM 50-25 #3_1 12	210	00:01:53.997000	No Label	1092	2220.21
120112 ASER GCaMP 50mM 50-25 #3_1 12	211	00:01:54.556000	No Label	1092	2229.9
120112 ASER GCaMP 50mM 50-25 #3_1 12	212	00:01:55.100000	No Label	1092	2231.84
120112 ASER GCaMP 50mM 50-25 #3_1 12	213	00:01:55.637000	No Label	1092	2224.7
120112 ASER GCaMP 50mM 50-25 #3_1 12	214	00:01:56.196000	No Label	1092	2223.93
120112 ASER GCaMP 50mM 50-25 #3_1 12	215	00:01:56.741000	No Label	1092	2225.61
120112 ASER GCaMP 50mM 50-25 #3_1 12	216	00:01:57.289000	No Label	1092	2212.58
120112 ASER GCaMP 50mM 50-25 #3_1 12	217	00:01:57.837000	No Label	1092	2212.57
120112 ASER GCaMP 50mM 50-25 #3_1 12	218	00:01:58.372000	No Label	1092	2213.87
120112 ASER GCaMP 50mM 50-25 #3_1 12	219	00:01:58.913000	No Label	1092	2211.93
120112 ASER GCaMP 50mM 50-25 #3_1 12	220	00:01:59.456000	No Label	1092	2200.66
120112 ASER GCaMP 50mM 50-25 #3_1 12	221	00:02:00.002000	No Label	1092	2200.29
120112 ASER GCaMP 50mM 50-25 #3_1 12	222	00:02:00.557000	No Label	1092	2203.54
120112 ASER GCaMP 50mM 50-25 #3_1 12	223	00:02:01.098000	No Label	1092	2200.99
120112 ASER GCaMP 50mM 50-25 #3_1 12	224	00:02:01.648000	No Label	1092	2203
120112 ASER GCaMP 50mM 50-25 #3_1 12	225	00:02:02.197000	No Label	1092	2214.23
120112 ASER GCaMP 50mM 50-25 #3_1 12	226	00:02:02.738000	No Label	1092	2226.75
120112 ASER GCaMP 50mM 50-25 #3_1 12	227	00:02:03.286000	No Label	1092	2214.33
120112 ASER GCaMP 50mM 50-25 #3_1 12	228	00:02:03.839000	No Label	1092	2230.85
120112 ASER GCaMP 50mM 50-25 #3_1 12	229	00:02:04.371000	No Label	1092	2230.37
120112 ASER GCaMP 50mM 50-25 #3_1 12	230	00:02:04.926000	No Label	1092	2233.03
120112 ASER GCaMP 50mM 50-25 #3_1 12	231	00:02:05.470000	No Label	1092	2223.24
120112 ASER GCaMP 50mM 50-25 #3_1 12	232	00:02:06.019000	No Label	1092	2232.34
120112 ASER GCaMP 50mM 50-25 #3_1 12	233	00:02:06.556000	No Label	1092	2230.61
120112 ASER GCaMP 50mM 50-25 #3_1 12	234	00:02:07.111000	No Label	1092	2208.47
120112 ASER GCaMP 50mM 50-25 #3_1 12	235	00:02:07.655000	No Label	1092	2215.32
120112 ASER GCaMP 50mM 50-25 #3_1 12	236	00:02:08.211000	No Label	1092	2204.92
120112 ASER GCaMP 50mM 50-25 #3_1 12	237	00:02:08.747000	No Label	1092	2210.52
120112 ASER GCaMP 50mM 50-25 #3_1 12	238	00:02:09.300000	No Label	1092	2208.92
120112 ASER GCaMP 50mM 50-25 #3_1 12	239	00:02:09.841000	No Label	1092	2198.42
120112 ASER GCaMP 50mM 50-25 #3_1 12	240	00:02:10.391000	No Label	1092	2195.25
120112 ASER GCaMP 50mM 50-25 #3_1 12	241	00:02:10.930000	No Label	1092	2196.81
