# Supplementary material for: Molecular encoding and synaptic decoding of context during salt chemotaxis in C. elegans
Source: Nat Commun. 2022 May 27;13:2928. doi: 10.1038/s41467-022-30279-7 (PMC9142520; doi:10.1038/s41467-022-30279-7)
Supplement: Supplementary file 7 — Source Data [file 41467_2022_30279_MOESM7_ESM.zip › Source Data/Imaging/Fig.1/GCaMP2_pkc-1(gf)/120112 ASER GCaMP 50mM 50-25 #4_1 12.xlsx]

## Sheet: Sheet1
Image Name	Image Plane	Avgerage Intensity
120112 ASER GCaMP 50mM 50-25 #4_1 12	1	2537.62	357.564	1.00299
120112 ASER GCaMP 50mM 50-25 #4_1 12	2	2534.59	350.257	0.982497
120112 ASER GCaMP 50mM 50-25 #4_1 12	3	2534.08	356.211	0.999197
120112 ASER GCaMP 50mM 50-25 #4_1 12	4	2533.33	349.578	0.98059
120112 ASER GCaMP 50mM 50-25 #4_1 12	5	2536.73	346.331	0.971484
120112 ASER GCaMP 50mM 50-25 #4_1 12	6	2534.33	356.215	0.999209
120112 ASER GCaMP 50mM 50-25 #4_1 12	7	2541.11	360.664	1.01169
120112 ASER GCaMP 50mM 50-25 #4_1 12	8	2540.2	357.845	1.00378
120112 ASER GCaMP 50mM 50-25 #4_1 12	9	2535.11	360.573	1.01143	356.497
120112 ASER GCaMP 50mM 50-25 #4_1 12	10	2530.03	344.548	0.966482
120112 ASER GCaMP 50mM 50-25 #4_1 12	11	2533.57	343.417	0.963309
120112 ASER GCaMP 50mM 50-25 #4_1 12	12	2536.03	357.91	1.00396
120112 ASER GCaMP 50mM 50-25 #4_1 12	13	2528	361.896	1.01515
120112 ASER GCaMP 50mM 50-25 #4_1 12	14	2534.9	357.159	1.00186
120112 ASER GCaMP 50mM 50-25 #4_1 12	15	2534.29	355.84	0.998158
120112 ASER GCaMP 50mM 50-25 #4_1 12	16	2548.39	364.057	1.02121
120112 ASER GCaMP 50mM 50-25 #4_1 12	17	2546.83	365.663	1.02571
120112 ASER GCaMP 50mM 50-25 #4_1 12	18	2548.5	363.929	1.02085
120112 ASER GCaMP 50mM 50-25 #4_1 12	19	2550	355.714	0.997804
120112 ASER GCaMP 50mM 50-25 #4_1 12	20	2549.3	359.562	1.0086
120112 ASER GCaMP 50mM 50-25 #4_1 12	21	2537.12	337.76	0.947442
120112 ASER GCaMP 50mM 50-25 #4_1 12	22	2548.46	370.323	1.03878
120112 ASER GCaMP 50mM 50-25 #4_1 12	23	2542.67	344.493	0.966327
120112 ASER GCaMP 50mM 50-25 #4_1 12	24	2549.6	365.742	1.02593
120112 ASER GCaMP 50mM 50-25 #4_1 12	25	2542.1	345.393	0.968853
120112 ASER GCaMP 50mM 50-25 #4_1 12	26	2539.02	346.233	0.971209
120112 ASER GCaMP 50mM 50-25 #4_1 12	27	2551.79	367.216	1.03007
120112 ASER GCaMP 50mM 50-25 #4_1 12	28	2545.08	362.513	1.01687
120112 ASER GCaMP 50mM 50-25 #4_1 12	29	2543.62	345.227	0.968387
120112 ASER GCaMP 50mM 50-25 #4_1 12	30	2535.7	344.818	0.967239
120112 ASER GCaMP 50mM 50-25 #4_1 12	31	2543.64	348.446	0.977415
120112 ASER GCaMP 50mM 50-25 #4_1 12	32	2547.4	359.154	1.00745
120112 ASER GCaMP 50mM 50-25 #4_1 12	33	2542.79	343.646	0.963952
120112 ASER GCaMP 50mM 50-25 #4_1 12	34	2550.8	334.991	0.939673
120112 ASER GCaMP 50mM 50-25 #4_1 12	35	2559.95	358.223	1.00484
120112 ASER GCaMP 50mM 50-25 #4_1 12	36	2554.72	347.957	0.976044
120112 ASER GCaMP 50mM 50-25 #4_1 12	37	2552.96	344.145	0.965352
120112 ASER GCaMP 50mM 50-25 #4_1 12	38	2550.12	332.519	0.93274
120112 ASER GCaMP 50mM 50-25 #4_1 12	39	2558.63	341.547	0.958063
120112 ASER GCaMP 50mM 50-25 #4_1 12	40	2582.44	363.273	1.01901
120112 ASER GCaMP 50mM 50-25 #4_1 12	41	2556.28	349.614	0.980692
120112 ASER GCaMP 50mM 50-25 #4_1 12	42	2553.37	344.443	0.966187
120112 ASER GCaMP 50mM 50-25 #4_1 12	43	2560.89	332.245	0.931972
120112 ASER GCaMP 50mM 50-25 #4_1 12	44	2555.36	347.742	0.975441
120112 ASER GCaMP 50mM 50-25 #4_1 12	45	2568.72	344.838	0.967294
120112 ASER GCaMP 50mM 50-25 #4_1 12	46	2551.85	333.451	0.935354
120112 ASER GCaMP 50mM 50-25 #4_1 12	47	2555.61	334.718	0.938909
120112 ASER GCaMP 50mM 50-25 #4_1 12	48	2563.4	338.449	0.949375
120112 ASER GCaMP 50mM 50-25 #4_1 12	49	2560.76	339.751	0.953026
120112 ASER GCaMP 50mM 50-25 #4_1 12	50	2554.25	343.003	0.962149
120112 ASER GCaMP 50mM 50-25 #4_1 12	51	2557.56	333.377	0.935146
120112 ASER GCaMP 50mM 50-25 #4_1 12	52	2559.24	329.493	0.924253
120112 ASER GCaMP 50mM 50-25 #4_1 12	53	2557.4	341.295	0.957356
120112 ASER GCaMP 50mM 50-25 #4_1 12	54	2562.16	343.671	0.964021
120112 ASER GCaMP 50mM 50-25 #4_1 12	55	2562.22	339.502	0.952329
120112 ASER GCaMP 50mM 50-25 #4_1 12	56	2566.49	343.348	0.963116
120112 ASER GCaMP 50mM 50-25 #4_1 12	57	2565.83	350.5	0.983177
120112 ASER GCaMP 50mM 50-25 #4_1 12	58	2565.37	357.912	1.00397
120112 ASER GCaMP 50mM 50-25 #4_1 12	59	2570.82	356.154	0.999036
120112 ASER GCaMP 50mM 50-25 #4_1 12	60	2571.74	356.678	1.00051
120112 ASER GCaMP 50mM 50-25 #4_1 12	61	2570.74	366.901	1.02918
120112 ASER GCaMP 50mM 50-25 #4_1 12	62	2577.69	359.472	1.00835
120112 ASER GCaMP 50mM 50-25 #4_1 12	63	2569.48	365.297	1.02468
120112 ASER GCaMP 50mM 50-25 #4_1 12	64	2580.7	358.941	1.00686
120112 ASER GCaMP 50mM 50-25 #4_1 12	65	2575.38	370.537	1.03938
120112 ASER GCaMP 50mM 50-25 #4_1 12	66	2568.25	362.175	1.01593
120112 ASER GCaMP 50mM 50-25 #4_1 12	67	2571.94	360.094	1.01009
120112 ASER GCaMP 50mM 50-25 #4_1 12	68	2565.39	366.295	1.02748
120112 ASER GCaMP 50mM 50-25 #4_1 12	69	2573.02	364.624	1.0228
120112 ASER GCaMP 50mM 50-25 #4_1 12	70	2569.7	380.041	1.06604
120112 ASER GCaMP 50mM 50-25 #4_1 12	71	2555.32	360.712	1.01182
120112 ASER GCaMP 50mM 50-25 #4_1 12	72	2568.21	383.511	1.07578
120112 ASER GCaMP 50mM 50-25 #4_1 12	73	2556	370.232	1.03853
120112 ASER GCaMP 50mM 50-25 #4_1 12	74	2554.99	369.716	1.03708
120112 ASER GCaMP 50mM 50-25 #4_1 12	75	2561.45	385.953	1.08262
120112 ASER GCaMP 50mM 50-25 #4_1 12	76	2569.77	393.81	1.10467
120112 ASER GCaMP 50mM 50-25 #4_1 12	77	2574.7	393.607	1.1041
120112 ASER GCaMP 50mM 50-25 #4_1 12	78	2583.48	406.838	1.14121
120112 ASER GCaMP 50mM 50-25 #4_1 12	79	2584.63	399.18	1.11973
120112 ASER GCaMP 50mM 50-25 #4_1 12	80	2583.22	403.131	1.13081
120112 ASER GCaMP 50mM 50-25 #4_1 12	81	2581.54	388.209	1.08896
120112 ASER GCaMP 50mM 50-25 #4_1 12	82	2587.3	394.494	1.10658
120112 ASER GCaMP 50mM 50-25 #4_1 12	83	2587.37	393.561	1.10397
120112 ASER GCaMP 50mM 50-25 #4_1 12	84	2576.33	404.556	1.13481
120112 ASER GCaMP 50mM 50-25 #4_1 12	85	2579.2	406.34	1.13981
120112 ASER GCaMP 50mM 50-25 #4_1 12	86	2566.49	392.833	1.10192
120112 ASER GCaMP 50mM 50-25 #4_1 12	87	2574.34	397.294	1.11444
120112 ASER GCaMP 50mM 50-25 #4_1 12	88	2576.79	404.853	1.13564
120112 ASER GCaMP 50mM 50-25 #4_1 12	89	2569.36	398.889	1.11891
120112 ASER GCaMP 50mM 50-25 #4_1 12	90	2570.61	394.685	1.10712
120112 ASER GCaMP 50mM 50-25 #4_1 12	91	2570.4	400.976	1.12477
120112 ASER GCaMP 50mM 50-25 #4_1 12	92	2570.08	399.83	1.12155
120112 ASER GCaMP 50mM 50-25 #4_1 12	93	2577.61	403.802	1.13269
120112 ASER GCaMP 50mM 50-25 #4_1 12	94	2583.77	405.162	1.13651
120112 ASER GCaMP 50mM 50-25 #4_1 12	95	2584.24	390.936	1.0966
120112 ASER GCaMP 50mM 50-25 #4_1 12	96	2582.7	384.364	1.07817
120112 ASER GCaMP 50mM 50-25 #4_1 12	97	2588.75	388.016	1.08841
120112 ASER GCaMP 50mM 50-25 #4_1 12	98	2581.16	375.235	1.05256
120112 ASER GCaMP 50mM 50-25 #4_1 12	99	2570.09	364.069	1.02124
120112 ASER GCaMP 50mM 50-25 #4_1 12	100	2573.75	378.492	1.0617
120112 ASER GCaMP 50mM 50-25 #4_1 12	101	2576.56	379.283	1.06392
120112 ASER GCaMP 50mM 50-25 #4_1 12	102	2879.6	682.3	1.9139
120112 ASER GCaMP 50mM 50-25 #4_1 12	103	3050.47	864.324	2.42449
120112 ASER GCaMP 50mM 50-25 #4_1 12	104	3079.27	886.206	2.48587
120112 ASER GCaMP 50mM 50-25 #4_1 12	105	3085.89	906.232	2.54205
120112 ASER GCaMP 50mM 50-25 #4_1 12	106	3056.24	864.682	2.4255
120112 ASER GCaMP 50mM 50-25 #4_1 12	107	3068.35	879.631	2.46743
120112 ASER GCaMP 50mM 50-25 #4_1 12	108	3066.42	891.128	2.49968
120112 ASER GCaMP 50mM 50-25 #4_1 12	109	3075.8	887.369	2.48913
120112 ASER GCaMP 50mM 50-25 #4_1 12	110	3063.43	875.312	2.45531
120112 ASER GCaMP 50mM 50-25 #4_1 12	111	3091.54	902.381	2.53124
120112 ASER GCaMP 50mM 50-25 #4_1 12	112	3074.02	872.596	2.44769
120112 ASER GCaMP 50mM 50-25 #4_1 12	113	3063.61	871.667	2.44509
120112 ASER GCaMP 50mM 50-25 #4_1 12	114	3077.89	876.858	2.45965
120112 ASER GCaMP 50mM 50-25 #4_1 12	115	3070.13	868.847	2.43718
120112 ASER GCaMP 50mM 50-25 #4_1 12	116	3038.57	835.986	2.345
120112 ASER GCaMP 50mM 50-25 #4_1 12	117	3044.46	850.624	2.38606
120112 ASER GCaMP 50mM 50-25 #4_1 12	118	3016.4	830.77	2.33037
120112 ASER GCaMP 50mM 50-25 #4_1 12	119	3025.61	837.829	2.35017
120112 ASER GCaMP 50mM 50-25 #4_1 12	120	3030.23	838.985	2.35341
120112 ASER GCaMP 50mM 50-25 #4_1 12	121	3002.95	816.019	2.28899
120112 ASER GCaMP 50mM 50-25 #4_1 12	122	2982.12	804.443	2.25652
120112 ASER GCaMP 50mM 50-25 #4_1 12	123	2989.63	810.837	2.27446
120112 ASER GCaMP 50mM 50-25 #4_1 12	124	2991.45	809.199	2.26986
120112 ASER GCaMP 50mM 50-25 #4_1 12	125	3018.41	839.797	2.35569
120112 ASER GCaMP 50mM 50-25 #4_1 12	126	3006.08	807.198	2.26425
120112 ASER GCaMP 50mM 50-25 #4_1 12	127	2988.65	791.037	2.21892
120112 ASER GCaMP 50mM 50-25 #4_1 12	128	2998.1	789.529	2.21468
120112 ASER GCaMP 50mM 50-25 #4_1 12	129	3004.25	781.501	2.19217
120112 ASER GCaMP 50mM 50-25 #4_1 12	130	3011.11	774.727	2.17316
120112 ASER GCaMP 50mM 50-25 #4_1 12	131	2997.02	761.375	2.13571
120112 ASER GCaMP 50mM 50-25 #4_1 12	132	2994.5	758.846	2.12862
120112 ASER GCaMP 50mM 50-25 #4_1 12	133	2995.46	764.577	2.14469
120112 ASER GCaMP 50mM 50-25 #4_1 12	134	2989.96	758.819	2.12854
120112 ASER GCaMP 50mM 50-25 #4_1 12	135	2941.56	718.948	2.0167
120112 ASER GCaMP 50mM 50-25 #4_1 12	136	2949.77	736.378	2.06559
120112 ASER GCaMP 50mM 50-25 #4_1 12	137	2953.17	733.963	2.05882
120112 ASER GCaMP 50mM 50-25 #4_1 12	138	2932.45	718.958	2.01673
120112 ASER GCaMP 50mM 50-25 #4_1 12	139	2914.47	713.06	2.00019
120112 ASER GCaMP 50mM 50-25 #4_1 12	140	2913.59	718.714	2.01604
120112 ASER GCaMP 50mM 50-25 #4_1 12	141	2894.81	698.487	1.95931
120112 ASER GCaMP 50mM 50-25 #4_1 12	142	2896.81	715.019	2.00568
120112 ASER GCaMP 50mM 50-25 #4_1 12	143	2897.96	712.136	1.99759
120112 ASER GCaMP 50mM 50-25 #4_1 12	144	2913.32	724.645	2.03268
120112 ASER GCaMP 50mM 50-25 #4_1 12	145	2890.42	711.188	1.99493
120112 ASER GCaMP 50mM 50-25 #4_1 12	146	2903.48	709.507	1.99022
120112 ASER GCaMP 50mM 50-25 #4_1 12	147	2905.22	707.323	1.98409
120112 ASER GCaMP 50mM 50-25 #4_1 12	148	2903.31	700.25	1.96425
120112 ASER GCaMP 50mM 50-25 #4_1 12	149	2893.23	684.734	1.92073
120112 ASER GCaMP 50mM 50-25 #4_1 12	150	2868.93	661.583	1.85579
120112 ASER GCaMP 50mM 50-25 #4_1 12	151	2877.89	677.491	1.90041
120112 ASER GCaMP 50mM 50-25 #4_1 12	152	2850	648.42	1.81887
120112 ASER GCaMP 50mM 50-25 #4_1 12	153	2845.35	653.19	1.83225
120112 ASER GCaMP 50mM 50-25 #4_1 12	154	2853.92	665.91	1.86792
120112 ASER GCaMP 50mM 50-25 #4_1 12	155	2873.45	682.459	1.91435
120112 ASER GCaMP 50mM 50-25 #4_1 12	156	2860.51	683.535	1.91737
120112 ASER GCaMP 50mM 50-25 #4_1 12	157	2841.81	655.078	1.83754
120112 ASER GCaMP 50mM 50-25 #4_1 12	158	2851.97	666.257	1.8689
120112 ASER GCaMP 50mM 50-25 #4_1 12	159	2852.41	671.138	1.88259
120112 ASER GCaMP 50mM 50-25 #4_1 12	160	2849.73	664.713	1.86457
120112 ASER GCaMP 50mM 50-25 #4_1 12	161	2825.09	655.868	1.83976
120112 ASER GCaMP 50mM 50-25 #4_1 12	162	2792.94	616.809	1.73019
120112 ASER GCaMP 50mM 50-25 #4_1 12	163	2814	640.283	1.79604
120112 ASER GCaMP 50mM 50-25 #4_1 12	164	2823.67	646.479	1.81342
120112 ASER GCaMP 50mM 50-25 #4_1 12	165	2829.13	660.325	1.85226
120112 ASER GCaMP 50mM 50-25 #4_1 12	166	2825.82	658.019	1.84579
120112 ASER GCaMP 50mM 50-25 #4_1 12	167	2807.77	633.145	1.77602
120112 ASER GCaMP 50mM 50-25 #4_1 12	168	2813.43	642.859	1.80327
120112 ASER GCaMP 50mM 50-25 #4_1 12	169	2817.43	647.223	1.81551
120112 ASER GCaMP 50mM 50-25 #4_1 12	170	2792.51	628.917	1.76416
120112 ASER GCaMP 50mM 50-25 #4_1 12	171	2808.16	647.381	1.81595
120112 ASER GCaMP 50mM 50-25 #4_1 12	172	2815.72	652.749	1.83101
120112 ASER GCaMP 50mM 50-25 #4_1 12	173	2791.68	616.673	1.72981
120112 ASER GCaMP 50mM 50-25 #4_1 12	174	2783.03	613.548	1.72105
120112 ASER GCaMP 50mM 50-25 #4_1 12	175	2781.95	609.226	1.70892
120112 ASER GCaMP 50mM 50-25 #4_1 12	176	2787.59	618	1.73353
120112 ASER GCaMP 50mM 50-25 #4_1 12	177	2788.6	610.021	1.71115
120112 ASER GCaMP 50mM 50-25 #4_1 12	178	2761.34	612.047	1.71684
120112 ASER GCaMP 50mM 50-25 #4_1 12	179	2750.73	592.236	1.66126
120112 ASER GCaMP 50mM 50-25 #4_1 12	180	2742.24	577.661	1.62038
120112 ASER GCaMP 50mM 50-25 #4_1 12	181	2758.28	581.897	1.63226
120112 ASER GCaMP 50mM 50-25 #4_1 12	182	2764.5	596.19	1.67235
120112 ASER GCaMP 50mM 50-25 #4_1 12	183	2747.17	575.357	1.61392
120112 ASER GCaMP 50mM 50-25 #4_1 12	184	2736.7	571.896	1.60421
120112 ASER GCaMP 50mM 50-25 #4_1 12	185	2740.69	582.646	1.63436
120112 ASER GCaMP 50mM 50-25 #4_1 12	186	2747.72	574.811	1.61239
120112 ASER GCaMP 50mM 50-25 #4_1 12	187	2743.62	568.862	1.5957
120112 ASER GCaMP 50mM 50-25 #4_1 12	188	2754.64	592.631	1.66237
120112 ASER GCaMP 50mM 50-25 #4_1 12	189	2764.04	596.683	1.67374
120112 ASER GCaMP 50mM 50-25 #4_1 12	190	2748.42	579.669	1.62601
120112 ASER GCaMP 50mM 50-25 #4_1 12	191	2737.62	567.202	1.59104
120112 ASER GCaMP 50mM 50-25 #4_1 12	192	2705.62	526.439	1.4767
120112 ASER GCaMP 50mM 50-25 #4_1 12	193	2707.25	550.377	1.54385
120112 ASER GCaMP 50mM 50-25 #4_1 12	194	2728.17	567.931	1.59309
120112 ASER GCaMP 50mM 50-25 #4_1 12	195	2703.97	536.549	1.50506
120112 ASER GCaMP 50mM 50-25 #4_1 12	196	2721.41	550.766	1.54494
120112 ASER GCaMP 50mM 50-25 #4_1 12	197	2700.35	534.425	1.4991
120112 ASER GCaMP 50mM 50-25 #4_1 12	198	2710.21	556.606	1.56132
120112 ASER GCaMP 50mM 50-25 #4_1 12	199	2705.03	536.188	1.50404
120112 ASER GCaMP 50mM 50-25 #4_1 12	200	2695.38	524.872	1.4723
120112 ASER GCaMP 50mM 50-25 #4_1 12	201	2702.67	538.783	1.51133
120112 ASER GCaMP 50mM 50-25 #4_1 12	202	2576.97	406.309	1.13972
120112 ASER GCaMP 50mM 50-25 #4_1 12	203	2475.97	311.295	0.873205
120112 ASER GCaMP 50mM 50-25 #4_1 12	204	2453.28	282.357	0.792032
120112 ASER GCaMP 50mM 50-25 #4_1 12	205	2442.57	290.943	0.816117
120112 ASER GCaMP 50mM 50-25 #4_1 12	206	2422.16	261.721	0.734146
120112 ASER GCaMP 50mM 50-25 #4_1 12	207	2425.67	267.806	0.751215
120112 ASER GCaMP 50mM 50-25 #4_1 12	208	2434.79	272.427	0.764178
120112 ASER GCaMP 50mM 50-25 #4_1 12	209	2434.57	267.649	0.750775
120112 ASER GCaMP 50mM 50-25 #4_1 12	210	2435.91	267.934	0.751574
120112 ASER GCaMP 50mM 50-25 #4_1 12	211	2445.76	281.303	0.789075
120112 ASER GCaMP 50mM 50-25 #4_1 12	212	2447.99	285.902	0.801975
120112 ASER GCaMP 50mM 50-25 #4_1 12	213	2446.69	274.213	0.769186
120112 ASER GCaMP 50mM 50-25 #4_1 12	214	2450.86	291.959	0.818965
120112 ASER GCaMP 50mM 50-25 #4_1 12	215	2456	292.714	0.821083
120112 ASER GCaMP 50mM 50-25 #4_1 12	216	2459.99	299.982	0.84147
120112 ASER GCaMP 50mM 50-25 #4_1 12	217	2455.76	294.552	0.82624
120112 ASER GCaMP 50mM 50-25 #4_1 12	218	2466.11	297.484	0.834463
120112 ASER GCaMP 50mM 50-25 #4_1 12	219	2462.94	299.046	0.838845
120112 ASER GCaMP 50mM 50-25 #4_1 12	220	2466.93	298.987	0.83868
120112 ASER GCaMP 50mM 50-25 #4_1 12	221	2478.39	310.866	0.872
120112 ASER GCaMP 50mM 50-25 #4_1 12	222	2473.97	311.198	0.872932
120112 ASER GCaMP 50mM 50-25 #4_1 12	223	2484.6	310.666	0.871441
120112 ASER GCaMP 50mM 50-25 #4_1 12	224	2478.99	300.94	0.844157
120112 ASER GCaMP 50mM 50-25 #4_1 12	225	2478.66	308.934	0.866582
120112 ASER GCaMP 50mM 50-25 #4_1 12	226	2481.55	312.414	0.876344
120112 ASER GCaMP 50mM 50-25 #4_1 12	227	2486.79	311.069	0.872572
120112 ASER GCaMP 50mM 50-25 #4_1 12	228	2490.45	335.622	0.941444
120112 ASER GCaMP 50mM 50-25 #4_1 12	229	2487.87	315.391	0.884695
120112 ASER GCaMP 50mM 50-25 #4_1 12	230	2485.88	327.727	0.919297
120112 ASER GCaMP 50mM 50-25 #4_1 12	231	2485.92	321.6	0.90211
120112 ASER GCaMP 50mM 50-25 #4_1 12	232	2495.99	331.218	0.929092
120112 ASER GCaMP 50mM 50-25 #4_1 12	233	2497.91	327.054	0.91741
120112 ASER GCaMP 50mM 50-25 #4_1 12	234	2500.25	328.344	0.921027
120112 ASER GCaMP 50mM 50-25 #4_1 12	235	2500.94	332.932	0.933898
120112 ASER GCaMP 50mM 50-25 #4_1 12	236	2498.72	333.686	0.936013
120112 ASER GCaMP 50mM 50-25 #4_1 12	237	2508.17	351.726	0.986615
120112 ASER GCaMP 50mM 50-25 #4_1 12	238	2502.98	327.503	0.91867
120112 ASER GCaMP 50mM 50-25 #4_1 12	239	2506.55	334.881	0.939365
120112 ASER GCaMP 50mM 50-25 #4_1 12	240	2512.26	349.473	0.980296
120112 ASER GCaMP 50mM 50-25 #4_1 12	241	2506.19	335.693	0.941644
Image Name	Image Plane	Elapsed Time	Stage Label	Area	Average Intensity
120112 ASER GCaMP 50mM 50-25 #4_1 12	1	00:00:00	No Label	1092	2180.05
120112 ASER GCaMP 50mM 50-25 #4_1 12	2	00:00:00.444000	No Label	1092	2184.33
120112 ASER GCaMP 50mM 50-25 #4_1 12	3	00:00:01.039000	No Label	1092	2177.87
120112 ASER GCaMP 50mM 50-25 #4_1 12	4	00:00:01.588000	No Label	1092	2183.76
120112 ASER GCaMP 50mM 50-25 #4_1 12	5	00:00:02.123000	No Label	1092	2190.39
120112 ASER GCaMP 50mM 50-25 #4_1 12	6	00:00:02.666000	No Label	1092	2178.11
120112 ASER GCaMP 50mM 50-25 #4_1 12	7	00:00:03.216000	No Label	1092	2180.45
120112 ASER GCaMP 50mM 50-25 #4_1 12	8	00:00:03.764000	No Label	1092	2182.36
120112 ASER GCaMP 50mM 50-25 #4_1 12	9	00:00:04.313000	No Label	1092	2174.54
120112 ASER GCaMP 50mM 50-25 #4_1 12	10	00:00:04.840000	No Label	1092	2185.49
120112 ASER GCaMP 50mM 50-25 #4_1 12	11	00:00:05.398000	No Label	1092	2190.16
120112 ASER GCaMP 50mM 50-25 #4_1 12	12	00:00:05.949000	No Label	1092	2178.12
120112 ASER GCaMP 50mM 50-25 #4_1 12	13	00:00:06.496000	No Label	1092	2166.1
120112 ASER GCaMP 50mM 50-25 #4_1 12	14	00:00:07.036000	No Label	1092	2177.74
120112 ASER GCaMP 50mM 50-25 #4_1 12	15	00:00:07.572000	No Label	1092	2178.45
120112 ASER GCaMP 50mM 50-25 #4_1 12	16	00:00:08.129000	No Label	1092	2184.34
120112 ASER GCaMP 50mM 50-25 #4_1 12	17	00:00:08.677000	No Label	1092	2181.16
120112 ASER GCaMP 50mM 50-25 #4_1 12	18	00:00:09.221000	No Label	1092	2184.58
120112 ASER GCaMP 50mM 50-25 #4_1 12	19	00:00:09.768000	No Label	1092	2194.28
120112 ASER GCaMP 50mM 50-25 #4_1 12	20	00:00:10.313000	No Label	1092	2189.74
120112 ASER GCaMP 50mM 50-25 #4_1 12	21	00:00:10.853000	No Label	1092	2199.36
120112 ASER GCaMP 50mM 50-25 #4_1 12	22	00:00:11.408000	No Label	1092	2178.13
120112 ASER GCaMP 50mM 50-25 #4_1 12	23	00:00:11.943000	No Label	1092	2198.18
120112 ASER GCaMP 50mM 50-25 #4_1 12	24	00:00:12.497000	No Label	1092	2183.85
120112 ASER GCaMP 50mM 50-25 #4_1 12	25	00:00:13.045000	No Label	1092	2196.71
120112 ASER GCaMP 50mM 50-25 #4_1 12	26	00:00:13.588000	No Label	1092	2192.79
120112 ASER GCaMP 50mM 50-25 #4_1 12	27	00:00:14.123000	No Label	1092	2184.57
120112 ASER GCaMP 50mM 50-25 #4_1 12	28	00:00:14.680000	No Label	1092	2182.56
120112 ASER GCaMP 50mM 50-25 #4_1 12	29	00:00:15.228000	No Label	1092	2198.39
120112 ASER GCaMP 50mM 50-25 #4_1 12	30	00:00:15.769000	No Label	1092	2190.88
120112 ASER GCaMP 50mM 50-25 #4_1 12	31	00:00:16.321000	No Label	1092	2195.19
120112 ASER GCaMP 50mM 50-25 #4_1 12	32	00:00:16.875000	No Label	1092	2188.24
120112 ASER GCaMP 50mM 50-25 #4_1 12	33	00:00:17.367000	No Label	1092	2199.14
120112 ASER GCaMP 50mM 50-25 #4_1 12	34	00:00:17.959000	No Label	1092	2215.81
120112 ASER GCaMP 50mM 50-25 #4_1 12	35	00:00:18.503000	No Label	1092	2201.73
120112 ASER GCaMP 50mM 50-25 #4_1 12	36	00:00:19.043000	No Label	1092	2206.76
120112 ASER GCaMP 50mM 50-25 #4_1 12	37	00:00:19.587000	No Label	1092	2208.82
120112 ASER GCaMP 50mM 50-25 #4_1 12	38	00:00:20.138000	No Label	1092	2217.6
120112 ASER GCaMP 50mM 50-25 #4_1 12	39	00:00:20.693000	No Label	1092	2217.09
120112 ASER GCaMP 50mM 50-25 #4_1 12	40	00:00:21.231000	No Label	1092	2219.17
120112 ASER GCaMP 50mM 50-25 #4_1 12	41	00:00:21.774000	No Label	1092	2206.66
120112 ASER GCaMP 50mM 50-25 #4_1 12	42	00:00:22.327000	No Label	1092	2208.93
120112 ASER GCaMP 50mM 50-25 #4_1 12	43	00:00:22.871000	No Label	1092	2228.65
120112 ASER GCaMP 50mM 50-25 #4_1 12	44	00:00:23.418000	No Label	1092	2207.62
120112 ASER GCaMP 50mM 50-25 #4_1 12	45	00:00:23.968000	No Label	1092	2223.88
120112 ASER GCaMP 50mM 50-25 #4_1 12	46	00:00:24.514000	No Label	1092	2218.4
120112 ASER GCaMP 50mM 50-25 #4_1 12	47	00:00:25.048000	No Label	1092	2220.89
120112 ASER GCaMP 50mM 50-25 #4_1 12	48	00:00:25.591000	No Label	1092	2224.96
120112 ASER GCaMP 50mM 50-25 #4_1 12	49	00:00:26.144000	No Label	1092	2221.01
120112 ASER GCaMP 50mM 50-25 #4_1 12	50	00:00:26.694000	No Label	1092	2211.25
120112 ASER GCaMP 50mM 50-25 #4_1 12	51	00:00:27.238000	No Label	1092	2224.18
120112 ASER GCaMP 50mM 50-25 #4_1 12	52	00:00:27.773000	No Label	1092	2229.74
120112 ASER GCaMP 50mM 50-25 #4_1 12	53	00:00:28.334000	No Label	1092	2216.1
120112 ASER GCaMP 50mM 50-25 #4_1 12	54	00:00:28.867000	No Label	1092	2218.49
120112 ASER GCaMP 50mM 50-25 #4_1 12	55	00:00:29.423000	No Label	1092	2222.72
120112 ASER GCaMP 50mM 50-25 #4_1 12	56	00:00:29.970000	No Label	1092	2223.15
120112 ASER GCaMP 50mM 50-25 #4_1 12	57	00:00:30.512000	No Label	1092	2215.33
120112 ASER GCaMP 50mM 50-25 #4_1 12	58	00:00:31.055000	No Label	1092	2207.45
120112 ASER GCaMP 50mM 50-25 #4_1 12	59	00:00:31.604000	No Label	1092	2214.67
120112 ASER GCaMP 50mM 50-25 #4_1 12	60	00:00:32.147000	No Label	1092	2215.06
120112 ASER GCaMP 50mM 50-25 #4_1 12	61	00:00:32.695000	No Label	1092	2203.83
120112 ASER GCaMP 50mM 50-25 #4_1 12	62	00:00:33.236000	No Label	1092	2218.22
120112 ASER GCaMP 50mM 50-25 #4_1 12	63	00:00:33.780000	No Label	1092	2204.19
120112 ASER GCaMP 50mM 50-25 #4_1 12	64	00:00:34.344000	No Label	1092	2221.76
120112 ASER GCaMP 50mM 50-25 #4_1 12	65	00:00:34.876000	No Label	1092	2204.84
120112 ASER GCaMP 50mM 50-25 #4_1 12	66	00:00:35.431000	No Label	1092	2206.08
120112 ASER GCaMP 50mM 50-25 #4_1 12	67	00:00:35.974000	No Label	1092	2211.84
120112 ASER GCaMP 50mM 50-25 #4_1 12	68	00:00:36.517000	No Label	1092	2199.09
120112 ASER GCaMP 50mM 50-25 #4_1 12	69	00:00:37.055000	No Label	1092	2208.4
120112 ASER GCaMP 50mM 50-25 #4_1 12	70	00:00:37.611000	No Label	1092	2189.66
120112 ASER GCaMP 50mM 50-25 #4_1 12	71	00:00:38.153000	No Label	1092	2194.61
120112 ASER GCaMP 50mM 50-25 #4_1 12	72	00:00:38.701000	No Label	1092	2184.7
120112 ASER GCaMP 50mM 50-25 #4_1 12	73	00:00:39.257000	No Label	1092	2185.77
120112 ASER GCaMP 50mM 50-25 #4_1 12	74	00:00:39.800000	No Label	1092	2185.28
120112 ASER GCaMP 50mM 50-25 #4_1 12	75	00:00:40.348000	No Label	1092	2175.5
120112 ASER GCaMP 50mM 50-25 #4_1 12	76	00:00:40.893000	No Label	1092	2175.96
120112 ASER GCaMP 50mM 50-25 #4_1 12	77	00:00:41.430000	No Label	1092	2181.1
120112 ASER GCaMP 50mM 50-25 #4_1 12	78	00:00:41.985000	No Label	1092	2176.64
120112 ASER GCaMP 50mM 50-25 #4_1 12	79	00:00:42.520000	No Label	1092	2185.45
120112 ASER GCaMP 50mM 50-25 #4_1 12	80	00:00:43.076000	No Label	1092	2180.09
120112 ASER GCaMP 50mM 50-25 #4_1 12	81	00:00:43.623000	No Label	1092	2193.33
120112 ASER GCaMP 50mM 50-25 #4_1 12	82	00:00:44.164000	No Label	1092	2192.8
120112 ASER GCaMP 50mM 50-25 #4_1 12	83	00:00:44.708000	No Label	1092	2193.81
120112 ASER GCaMP 50mM 50-25 #4_1 12	84	00:00:45.251000	No Label	1092	2171.77
120112 ASER GCaMP 50mM 50-25 #4_1 12	85	00:00:45.797000	No Label	1092	2172.86
120112 ASER GCaMP 50mM 50-25 #4_1 12	86	00:00:46.349000	No Label	1092	2173.66
120112 ASER GCaMP 50mM 50-25 #4_1 12	87	00:00:46.893000	No Label	1092	2177.05
120112 ASER GCaMP 50mM 50-25 #4_1 12	88	00:00:47.440000	No Label	1092	2171.94
120112 ASER GCaMP 50mM 50-25 #4_1 12	89	00:00:47.989000	No Label	1092	2170.47
120112 ASER GCaMP 50mM 50-25 #4_1 12	90	00:00:48.537000	No Label	1092	2175.92
120112 ASER GCaMP 50mM 50-25 #4_1 12	91	00:00:49.070000	No Label	1092	2169.42
120112 ASER GCaMP 50mM 50-25 #4_1 12	92	00:00:49.629000	No Label	1092	2170.25
120112 ASER GCaMP 50mM 50-25 #4_1 12	93	00:00:50.172000	No Label	1092	2173.81
120112 ASER GCaMP 50mM 50-25 #4_1 12	94	00:00:50.708000	No Label	1092	2178.61
120112 ASER GCaMP 50mM 50-25 #4_1 12	95	00:00:51.264000	No Label	1092	2193.31
120112 ASER GCaMP 50mM 50-25 #4_1 12	96	00:00:51.811000	No Label	1092	2198.34
120112 ASER GCaMP 50mM 50-25 #4_1 12	97	00:00:52.357000	No Label	1092	2200.73
120112 ASER GCaMP 50mM 50-25 #4_1 12	98	00:00:52.909000	No Label	1092	2205.93
120112 ASER GCaMP 50mM 50-25 #4_1 12	99	00:00:53.455000	No Label	1092	2206.02
120112 ASER GCaMP 50mM 50-25 #4_1 12	100	00:00:53.997000	No Label	1092	2195.26
120112 ASER GCaMP 50mM 50-25 #4_1 12	101	00:00:54.587000	No Label	1092	2197.28
120112 ASER GCaMP 50mM 50-25 #4_1 12	102	00:00:55.073000	No Label	1092	2197.3
120112 ASER GCaMP 50mM 50-25 #4_1 12	103	00:00:55.635000	No Label	1092	2186.15
120112 ASER GCaMP 50mM 50-25 #4_1 12	104	00:00:56.183000	No Label	1092	2193.07
120112 ASER GCaMP 50mM 50-25 #4_1 12	105	00:00:56.722000	No Label	1092	2179.66
120112 ASER GCaMP 50mM 50-25 #4_1 12	106	00:00:57.268000	No Label	1092	2191.55
120112 ASER GCaMP 50mM 50-25 #4_1 12	107	00:00:57.810000	No Label	1092	2188.72
120112 ASER GCaMP 50mM 50-25 #4_1 12	108	00:00:58.365000	No Label	1092	2175.29
120112 ASER GCaMP 50mM 50-25 #4_1 12	109	00:00:58.907000	No Label	1092	2188.44
120112 ASER GCaMP 50mM 50-25 #4_1 12	110	00:00:59.448000	No Label	1092	2188.12
120112 ASER GCaMP 50mM 50-25 #4_1 12	111	00:01:00.002000	No Label	1092	2189.16
120112 ASER GCaMP 50mM 50-25 #4_1 12	112	00:01:00.534000	No Label	1092	2201.43
120112 ASER GCaMP 50mM 50-25 #4_1 12	113	00:01:01.088000	No Label	1092	2191.95
120112 ASER GCaMP 50mM 50-25 #4_1 12	114	00:01:01.637000	No Label	1092	2201.03
120112 ASER GCaMP 50mM 50-25 #4_1 12	115	00:01:02.178000	No Label	1092	2201.28
120112 ASER GCaMP 50mM 50-25 #4_1 12	116	00:01:02.723000	No Label	1092	2202.59
120112 ASER GCaMP 50mM 50-25 #4_1 12	117	00:01:03.267000	No Label	1092	2193.84
120112 ASER GCaMP 50mM 50-25 #4_1 12	118	00:01:03.804000	No Label	1092	2185.63
120112 ASER GCaMP 50mM 50-25 #4_1 12	119	00:01:04.363000	No Label	1092	2187.78
120112 ASER GCaMP 50mM 50-25 #4_1 12	120	00:01:04.904000	No Label	1092	2191.24
120112 ASER GCaMP 50mM 50-25 #4_1 12	121	00:01:05.458000	No Label	1092	2186.93
120112 ASER GCaMP 50mM 50-25 #4_1 12	122	00:01:06.011000	No Label	1092	2177.68
120112 ASER GCaMP 50mM 50-25 #4_1 12	123	00:01:06.547000	No Label	1092	2178.79
120112 ASER GCaMP 50mM 50-25 #4_1 12	124	00:01:07.095000	No Label	1092	2182.25
120112 ASER GCaMP 50mM 50-25 #4_1 12	125	00:01:07.642000	No Label	1092	2178.62
120112 ASER GCaMP 50mM 50-25 #4_1 12	126	00:01:08.187000	No Label	1092	2198.88
120112 ASER GCaMP 50mM 50-25 #4_1 12	127	00:01:08.735000	No Label	1092	2197.61
120112 ASER GCaMP 50mM 50-25 #4_1 12	128	00:01:09.277000	No Label	1092	2208.57
120112 ASER GCaMP 50mM 50-25 #4_1 12	129	00:01:09.828000	No Label	1092	2222.74
120112 ASER GCaMP 50mM 50-25 #4_1 12	130	00:01:10.365000	No Label	1092	2236.39
120112 ASER GCaMP 50mM 50-25 #4_1 12	131	00:01:10.915000	No Label	1092	2235.64
120112 ASER GCaMP 50mM 50-25 #4_1 12	132	00:01:11.468000	No Label	1092	2235.66
120112 ASER GCaMP 50mM 50-25 #4_1 12	133	00:01:12.007000	No Label	1092	2230.88
120112 ASER GCaMP 50mM 50-25 #4_1 12	134	00:01:12.545000	No Label	1092	2231.14
120112 ASER GCaMP 50mM 50-25 #4_1 12	135	00:01:13.113000	No Label	1092	2222.61
120112 ASER GCaMP 50mM 50-25 #4_1 12	136	00:01:13.645000	No Label	1092	2213.39
120112 ASER GCaMP 50mM 50-25 #4_1 12	137	00:01:14.207000	No Label	1092	2219.2
120112 ASER GCaMP 50mM 50-25 #4_1 12	138	00:01:14.745000	No Label	1092	2213.49
120112 ASER GCaMP 50mM 50-25 #4_1 12	139	00:01:15.273000	No Label	1092	2201.41
120112 ASER GCaMP 50mM 50-25 #4_1 12	140	00:01:15.830000	No Label	1092	2194.88
120112 ASER GCaMP 50mM 50-25 #4_1 12	141	00:01:16.376000	No Label	1092	2196.32
120112 ASER GCaMP 50mM 50-25 #4_1 12	142	00:01:16.923000	No Label	1092	2181.79
120112 ASER GCaMP 50mM 50-25 #4_1 12	143	00:01:17.476000	No Label	1092	2185.82
120112 ASER GCaMP 50mM 50-25 #4_1 12	144	00:01:18.016000	No Label	1092	2188.68
120112 ASER GCaMP 50mM 50-25 #4_1 12	145	00:01:18.569000	No Label	1092	2179.23
120112 ASER GCaMP 50mM 50-25 #4_1 12	146	00:01:19.101000	No Label	1092	2193.97
120112 ASER GCaMP 50mM 50-25 #4_1 12	147	00:01:19.644000	No Label	1092	2197.9
120112 ASER GCaMP 50mM 50-25 #4_1 12	148	00:01:20.189000	No Label	1092	2203.06
120112 ASER GCaMP 50mM 50-25 #4_1 12	149	00:01:20.747000	No Label	1092	2208.5
120112 ASER GCaMP 50mM 50-25 #4_1 12	150	00:01:21.289000	No Label	1092	2207.35
120112 ASER GCaMP 50mM 50-25 #4_1 12	151	00:01:21.833000	No Label	1092	2200.4
120112 ASER GCaMP 50mM 50-25 #4_1 12	152	00:01:22.382000	No Label	1092	2201.58
120112 ASER GCaMP 50mM 50-25 #4_1 12	153	00:01:22.922000	No Label	1092	2192.16
120112 ASER GCaMP 50mM 50-25 #4_1 12	154	00:01:23.470000	No Label	1092	2188.01
120112 ASER GCaMP 50mM 50-25 #4_1 12	155	00:01:24.022000	No Label	1092	2190.99
120112 ASER GCaMP 50mM 50-25 #4_1 12	156	00:01:24.569000	No Label	1092	2176.98
120112 ASER GCaMP 50mM 50-25 #4_1 12	157	00:01:25.118000	No Label	1092	2186.73
120112 ASER GCaMP 50mM 50-25 #4_1 12	158	00:01:25.646000	No Label	1092	2185.71
120112 ASER GCaMP 50mM 50-25 #4_1 12	159	00:01:26.194000	No Label	1092	2181.28
120112 ASER GCaMP 50mM 50-25 #4_1 12	160	00:01:26.754000	No Label	1092	2185.02
120112 ASER GCaMP 50mM 50-25 #4_1 12	161	00:01:27.299000	No Label	1092	2169.22
120112 ASER GCaMP 50mM 50-25 #4_1 12	162	00:01:27.851000	No Label	1092	2176.13
120112 ASER GCaMP 50mM 50-25 #4_1 12	163	00:01:28.386000	No Label	1092	2173.72
120112 ASER GCaMP 50mM 50-25 #4_1 12	164	00:01:28.939000	No Label	1092	2177.19
120112 ASER GCaMP 50mM 50-25 #4_1 12	165	00:01:29.478000	No Label	1092	2168.81
120112 ASER GCaMP 50mM 50-25 #4_1 12	166	00:01:30.026000	No Label	1092	2167.8
120112 ASER GCaMP 50mM 50-25 #4_1 12	167	00:01:30.583000	No Label	1092	2174.62
120112 ASER GCaMP 50mM 50-25 #4_1 12	168	00:01:31.127000	No Label	1092	2170.57
120112 ASER GCaMP 50mM 50-25 #4_1 12	169	00:01:31.663000	No Label	1092	2170.2
120112 ASER GCaMP 50mM 50-25 #4_1 12	170	00:01:32.214000	No Label	1092	2163.59
120112 ASER GCaMP 50mM 50-25 #4_1 12	171	00:01:32.754000	No Label	1092	2160.78
120112 ASER GCaMP 50mM 50-25 #4_1 12	172	00:01:33.295000	No Label	1092	2162.97
120112 ASER GCaMP 50mM 50-25 #4_1 12	173	00:01:33.850000	No Label	1092	2175.01
120112 ASER GCaMP 50mM 50-25 #4_1 12	174	00:01:34.404000	No Label	1092	2169.48
120112 ASER GCaMP 50mM 50-25 #4_1 12	175	00:01:34.937000	No Label	1092	2172.72
120112 ASER GCaMP 50mM 50-25 #4_1 12	176	00:01:35.485000	No Label	1092	2169.59
120112 ASER GCaMP 50mM 50-25 #4_1 12	177	00:01:36.034000	No Label	1092	2178.58
120112 ASER GCaMP 50mM 50-25 #4_1 12	178	00:01:36.574000	No Label	1092	2149.29
120112 ASER GCaMP 50mM 50-25 #4_1 12	179	00:01:37.127000	No Label	1092	2158.5
120112 ASER GCaMP 50mM 50-25 #4_1 12	180	00:01:37.670000	No Label	1092	2164.58
120112 ASER GCaMP 50mM 50-25 #4_1 12	181	00:01:38.211000	No Label	1092	2176.39
120112 ASER GCaMP 50mM 50-25 #4_1 12	182	00:01:38.764000	No Label	1092	2168.31
120112 ASER GCaMP 50mM 50-25 #4_1 12	183	00:01:39.315000	No Label	1092	2171.82
120112 ASER GCaMP 50mM 50-25 #4_1 12	184	00:01:39.859000	No Label	1092	2164.8
120112 ASER GCaMP 50mM 50-25 #4_1 12	185	00:01:40.406000	No Label	1092	2158.04
120112 ASER GCaMP 50mM 50-25 #4_1 12	186	00:01:40.940000	No Label	1092	2172.91
120112 ASER GCaMP 50mM 50-25 #4_1 12	187	00:01:41.499000	No Label	1092	2174.76
120112 ASER GCaMP 50mM 50-25 #4_1 12	188	00:01:42.028000	No Label	1092	2162.01
120112 ASER GCaMP 50mM 50-25 #4_1 12	189	00:01:42.555000	No Label	1092	2167.36
120112 ASER GCaMP 50mM 50-25 #4_1 12	190	00:01:43.130000	No Label	1092	2168.75
120112 ASER GCaMP 50mM 50-25 #4_1 12	191	00:01:43.684000	No Label	1092	2170.42
120112 ASER GCaMP 50mM 50-25 #4_1 12	192	00:01:44.220000	No Label	1092	2179.18
120112 ASER GCaMP 50mM 50-25 #4_1 12	193	00:01:44.767000	No Label	1092	2156.87
120112 ASER GCaMP 50mM 50-25 #4_1 12	194	00:01:45.302000	No Label	1092	2160.24
120112 ASER GCaMP 50mM 50-25 #4_1 12	195	00:01:45.857000	No Label	1092	2167.42
120112 ASER GCaMP 50mM 50-25 #4_1 12	196	00:01:46.405000	No Label	1092	2170.64
120112 ASER GCaMP 50mM 50-25 #4_1 12	197	00:01:46.956000	No Label	1092	2165.93
120112 ASER GCaMP 50mM 50-25 #4_1 12	198	00:01:47.505000	No Label	1092	2153.6
120112 ASER GCaMP 50mM 50-25 #4_1 12	199	00:01:48.045000	No Label	1092	2168.85
120112 ASER GCaMP 50mM 50-25 #4_1 12	200	00:01:48.604000	No Label	1092	2170.51
120112 ASER GCaMP 50mM 50-25 #4_1 12	201	00:01:49.164000	No Label	1092	2163.89
120112 ASER GCaMP 50mM 50-25 #4_1 12	202	00:01:49.652000	No Label	1092	2170.66
120112 ASER GCaMP 50mM 50-25 #4_1 12	203	00:01:50.237000	No Label	1092	2164.67
120112 ASER GCaMP 50mM 50-25 #4_1 12	204	00:01:50.774000	No Label	1092	2170.92
120112 ASER GCaMP 50mM 50-25 #4_1 12	205	00:01:51.316000	No Label	1092	2151.62
120112 ASER GCaMP 50mM 50-25 #4_1 12	206	00:01:51.869000	No Label	1092	2160.44
120112 ASER GCaMP 50mM 50-25 #4_1 12	207	00:01:52.405000	No Label	1092	2157.86
120112 ASER GCaMP 50mM 50-25 #4_1 12	208	00:01:52.964000	No Label	1092	2162.36
120112 ASER GCaMP 50mM 50-25 #4_1 12	209	00:01:53.496000	No Label	1092	2166.92
120112 ASER GCaMP 50mM 50-25 #4_1 12	210	00:01:54.057000	No Label	1092	2167.98
120112 ASER GCaMP 50mM 50-25 #4_1 12	211	00:01:54.592000	No Label	1092	2164.45
120112 ASER GCaMP 50mM 50-25 #4_1 12	212	00:01:55.148000	No Label	1092	2162.09
120112 ASER GCaMP 50mM 50-25 #4_1 12	213	00:01:55.693000	No Label	1092	2172.47
120112 ASER GCaMP 50mM 50-25 #4_1 12	214	00:01:56.232000	No Label	1092	2158.9
120112 ASER GCaMP 50mM 50-25 #4_1 12	215	00:01:56.777000	No Label	1092	2163.28
120112 ASER GCaMP 50mM 50-25 #4_1 12	216	00:01:57.332000	No Label	1092	2160.01
120112 ASER GCaMP 50mM 50-25 #4_1 12	217	00:01:57.868000	No Label	1092	2161.21
120112 ASER GCaMP 50mM 50-25 #4_1 12	218	00:01:58.421000	No Label	1092	2168.63
120112 ASER GCaMP 50mM 50-25 #4_1 12	219	00:01:58.954000	No Label	1092	2163.89
120112 ASER GCaMP 50mM 50-25 #4_1 12	220	00:01:59.508000	No Label	1092	2167.94
120112 ASER GCaMP 50mM 50-25 #4_1 12	221	00:02:00.066000	No Label	1092	2167.53
120112 ASER GCaMP 50mM 50-25 #4_1 12	222	00:02:00.604000	No Label	1092	2162.77
120112 ASER GCaMP 50mM 50-25 #4_1 12	223	00:02:01.145000	No Label	1092	2173.94
120112 ASER GCaMP 50mM 50-25 #4_1 12	224	00:02:01.693000	No Label	1092	2178.05
120112 ASER GCaMP 50mM 50-25 #4_1 12	225	00:02:02.239000	No Label	1092	2169.73
120112 ASER GCaMP 50mM 50-25 #4_1 12	226	00:02:02.782000	No Label	1092	2169.14
120112 ASER GCaMP 50mM 50-25 #4_1 12	227	00:02:03.334000	No Label	1092	2175.72
120112 ASER GCaMP 50mM 50-25 #4_1 12	228	00:02:03.879000	No Label	1092	2154.83
120112 ASER GCaMP 50mM 50-25 #4_1 12	229	00:02:04.430000	No Label	1092	2172.48
120112 ASER GCaMP 50mM 50-25 #4_1 12	230	00:02:04.975000	No Label	1092	2158.15
120112 ASER GCaMP 50mM 50-25 #4_1 12	231	00:02:05.516000	No Label	1092	2164.32
120112 ASER GCaMP 50mM 50-25 #4_1 12	232	00:02:06.063000	No Label	1092	2164.77
120112 ASER GCaMP 50mM 50-25 #4_1 12	233	00:02:06.618000	No Label	1092	2170.85
120112 ASER GCaMP 50mM 50-25 #4_1 12	234	00:02:07.146000	No Label	1092	2171.91
120112 ASER GCaMP 50mM 50-25 #4_1 12	235	00:02:07.696000	No Label	1092	2168.01
120112 ASER GCaMP 50mM 50-25 #4_1 12	236	00:02:08.241000	No Label	1092	2165.03
120112 ASER GCaMP 50mM 50-25 #4_1 12	237	00:02:08.799000	No Label	1092	2156.44
120112 ASER GCaMP 50mM 50-25 #4_1 12	238	00:02:09.341000	No Label	1092	2175.48
120112 ASER GCaMP 50mM 50-25 #4_1 12	239	00:02:09.885000	No Label	1092	2171.67
120112 ASER GCaMP 50mM 50-25 #4_1 12	240	00:02:10.431000	No Label	1092	2162.79
120112 ASER GCaMP 50mM 50-25 #4_1 12	241	00:02:10.971000	No Label	1092	2170.5
