# Supplementary material for: Molecular encoding and synaptic decoding of context during salt chemotaxis in C. elegans
Source: Nat Commun. 2022 May 27;13:2928. doi: 10.1038/s41467-022-30279-7 (PMC9142520; doi:10.1038/s41467-022-30279-7)
Supplement: Supplementary file 7 — Source Data [file 41467_2022_30279_MOESM7_ESM.zip › Source Data/Imaging/Fig.1/GCaMP2_pkc-1(gf)/120112 ASER GCaMP 50mM 50-25 #5_1 12.xlsx]

## Sheet: Sheet1
Image Name	Image Plane	Avgerage Intensity
120112 ASER GCaMP 50mM 50-25 #5_1 12	1	2840.95	639.528	1.16181
120112 ASER GCaMP 50mM 50-25 #5_1 12	2	2809.42	584.525	1.06189
120112 ASER GCaMP 50mM 50-25 #5_1 12	3	2799.73	588.911	1.06986
120112 ASER GCaMP 50mM 50-25 #5_1 12	4	2801.47	597.6	1.08564
120112 ASER GCaMP 50mM 50-25 #5_1 12	5	2805.75	594.393	1.07982
120112 ASER GCaMP 50mM 50-25 #5_1 12	6	2791.77	581.351	1.05612
120112 ASER GCaMP 50mM 50-25 #5_1 12	7	2774.96	562.14	1.02122
120112 ASER GCaMP 50mM 50-25 #5_1 12	8	2769.56	552.481	1.00368
120112 ASER GCaMP 50mM 50-25 #5_1 12	9	2760.83	550.804	1.00063	550.457
120112 ASER GCaMP 50mM 50-25 #5_1 12	10	2731.83	530.099	0.963017
120112 ASER GCaMP 50mM 50-25 #5_1 12	11	2731.49	507.951	0.922781
120112 ASER GCaMP 50mM 50-25 #5_1 12	12	2728.84	511.947	0.930039
120112 ASER GCaMP 50mM 50-25 #5_1 12	13	2738.2	530.967	0.964593
120112 ASER GCaMP 50mM 50-25 #5_1 12	14	2737.53	524.117	0.952149
120112 ASER GCaMP 50mM 50-25 #5_1 12	15	2760.44	554.314	1.00701
120112 ASER GCaMP 50mM 50-25 #5_1 12	16	2776.88	550.571	1.00021
120112 ASER GCaMP 50mM 50-25 #5_1 12	17	2777.02	549.697	0.998619
120112 ASER GCaMP 50mM 50-25 #5_1 12	18	2773.92	553.955	1.00635
120112 ASER GCaMP 50mM 50-25 #5_1 12	19	2773.82	556.519	1.01101
120112 ASER GCaMP 50mM 50-25 #5_1 12	20	2771.72	556.117	1.01028
120112 ASER GCaMP 50mM 50-25 #5_1 12	21	2753.17	532.049	0.966558
120112 ASER GCaMP 50mM 50-25 #5_1 12	22	2769.53	548.429	0.996316
120112 ASER GCaMP 50mM 50-25 #5_1 12	23	2762.92	555.958	1.00999
120112 ASER GCaMP 50mM 50-25 #5_1 12	24	2761.27	534.21	0.970484
120112 ASER GCaMP 50mM 50-25 #5_1 12	25	2776	551.164	1.00128
120112 ASER GCaMP 50mM 50-25 #5_1 12	26	2789.63	571.98	1.0391
120112 ASER GCaMP 50mM 50-25 #5_1 12	27	2817.02	610.139	1.10842
120112 ASER GCaMP 50mM 50-25 #5_1 12	28	2858.05	628.154	1.14115
120112 ASER GCaMP 50mM 50-25 #5_1 12	29	2887.57	673.653	1.22381
120112 ASER GCaMP 50mM 50-25 #5_1 12	30	2940.01	717.366	1.30322
120112 ASER GCaMP 50mM 50-25 #5_1 12	31	2961.75	749.999	1.3625
120112 ASER GCaMP 50mM 50-25 #5_1 12	32	2949.66	722.664	1.31284
120112 ASER GCaMP 50mM 50-25 #5_1 12	33	2913.95	694.119	1.26099
120112 ASER GCaMP 50mM 50-25 #5_1 12	34	2922.76	699.846	1.27139
120112 ASER GCaMP 50mM 50-25 #5_1 12	35	2902.95	698.098	1.26822
120112 ASER GCaMP 50mM 50-25 #5_1 12	36	2900.93	691.319	1.2559
120112 ASER GCaMP 50mM 50-25 #5_1 12	37	2860.09	636.4	1.15613
120112 ASER GCaMP 50mM 50-25 #5_1 12	38	2837.21	610.011	1.10819
120112 ASER GCaMP 50mM 50-25 #5_1 12	39	2840.97	618.701	1.12398
120112 ASER GCaMP 50mM 50-25 #5_1 12	40	2816.21	592.912	1.07713
120112 ASER GCaMP 50mM 50-25 #5_1 12	41	2797.59	579.335	1.05246
120112 ASER GCaMP 50mM 50-25 #5_1 12	42	2797.03	588.055	1.0683
120112 ASER GCaMP 50mM 50-25 #5_1 12	43	2804.68	575.86	1.04615
120112 ASER GCaMP 50mM 50-25 #5_1 12	44	2808.29	584.149	1.06121
120112 ASER GCaMP 50mM 50-25 #5_1 12	45	2811.62	611.605	1.11109
120112 ASER GCaMP 50mM 50-25 #5_1 12	46	2834.93	612.749	1.11316
120112 ASER GCaMP 50mM 50-25 #5_1 12	47	2841.82	637.919	1.15889
120112 ASER GCaMP 50mM 50-25 #5_1 12	48	2849.02	634.12	1.15199
120112 ASER GCaMP 50mM 50-25 #5_1 12	49	2904.74	694.491	1.26166
120112 ASER GCaMP 50mM 50-25 #5_1 12	50	2931.38	714.735	1.29844
120112 ASER GCaMP 50mM 50-25 #5_1 12	51	2873.04	657.854	1.19511
120112 ASER GCaMP 50mM 50-25 #5_1 12	52	2853.22	631.673	1.14754
120112 ASER GCaMP 50mM 50-25 #5_1 12	53	2838.22	620.931	1.12803
120112 ASER GCaMP 50mM 50-25 #5_1 12	54	2800.05	584.04	1.06101
120112 ASER GCaMP 50mM 50-25 #5_1 12	55	2780.71	570.234	1.03593
120112 ASER GCaMP 50mM 50-25 #5_1 12	56	2797.84	586.624	1.0657
120112 ASER GCaMP 50mM 50-25 #5_1 12	57	2795.09	590.813	1.07331
120112 ASER GCaMP 50mM 50-25 #5_1 12	58	2776.21	554.64	1.0076
120112 ASER GCaMP 50mM 50-25 #5_1 12	59	2768.49	545.966	0.991841
120112 ASER GCaMP 50mM 50-25 #5_1 12	60	2766.91	550.113	0.999375
120112 ASER GCaMP 50mM 50-25 #5_1 12	61	2773.65	558.93	1.01539
120112 ASER GCaMP 50mM 50-25 #5_1 12	62	2770.2	555.341	1.00887
120112 ASER GCaMP 50mM 50-25 #5_1 12	63	2786.53	565.394	1.02714
120112 ASER GCaMP 50mM 50-25 #5_1 12	64	2765.76	552.335	1.00341
120112 ASER GCaMP 50mM 50-25 #5_1 12	65	2763.84	535.009	0.971937
120112 ASER GCaMP 50mM 50-25 #5_1 12	66	2783.58	578.569	1.05107
120112 ASER GCaMP 50mM 50-25 #5_1 12	67	2832.4	604.55	1.09827
120112 ASER GCaMP 50mM 50-25 #5_1 12	68	2853.52	637.785	1.15865
120112 ASER GCaMP 50mM 50-25 #5_1 12	69	2820.79	608.233	1.10496
120112 ASER GCaMP 50mM 50-25 #5_1 12	70	2790.89	562.679	1.0222
120112 ASER GCaMP 50mM 50-25 #5_1 12	71	2799.24	586.083	1.06472
120112 ASER GCaMP 50mM 50-25 #5_1 12	72	2796.2	576.721	1.04771
120112 ASER GCaMP 50mM 50-25 #5_1 12	73	2801.25	578.468	1.05089
120112 ASER GCaMP 50mM 50-25 #5_1 12	74	2785.64	552.076	1.00294
120112 ASER GCaMP 50mM 50-25 #5_1 12	75	2761.41	542.584	0.985697
120112 ASER GCaMP 50mM 50-25 #5_1 12	76	2764.63	547.8	0.995172
120112 ASER GCaMP 50mM 50-25 #5_1 12	77	2766.07	553.331	1.00522
120112 ASER GCaMP 50mM 50-25 #5_1 12	78	2758.3	538.119	0.977585
120112 ASER GCaMP 50mM 50-25 #5_1 12	79	2741.82	527.053	0.957483
120112 ASER GCaMP 50mM 50-25 #5_1 12	80	2748.5	546.071	0.992032
120112 ASER GCaMP 50mM 50-25 #5_1 12	81	2744.45	527.437	0.958181
120112 ASER GCaMP 50mM 50-25 #5_1 12	82	2751.6	528.084	0.959356
120112 ASER GCaMP 50mM 50-25 #5_1 12	83	2748.64	532.835	0.967986
120112 ASER GCaMP 50mM 50-25 #5_1 12	84	2750.79	525.345	0.95438
120112 ASER GCaMP 50mM 50-25 #5_1 12	85	2748.71	533.595	0.969368
120112 ASER GCaMP 50mM 50-25 #5_1 12	86	2747.59	529.549	0.962017
120112 ASER GCaMP 50mM 50-25 #5_1 12	87	2757.14	532.54	0.96745
120112 ASER GCaMP 50mM 50-25 #5_1 12	88	2748.18	525.427	0.954528
120112 ASER GCaMP 50mM 50-25 #5_1 12	89	2762.9	536.527	0.974694
120112 ASER GCaMP 50mM 50-25 #5_1 12	90	2769.81	552.267	1.00329
120112 ASER GCaMP 50mM 50-25 #5_1 12	91	2758.47	530.582	0.963893
120112 ASER GCaMP 50mM 50-25 #5_1 12	92	2762.27	530.825	0.964335
120112 ASER GCaMP 50mM 50-25 #5_1 12	93	2765.78	535.937	0.973622
120112 ASER GCaMP 50mM 50-25 #5_1 12	94	2761.57	546.875	0.993493
120112 ASER GCaMP 50mM 50-25 #5_1 12	95	2771.21	545.767	0.99148
120112 ASER GCaMP 50mM 50-25 #5_1 12	96	2779.75	549.128	0.997586
120112 ASER GCaMP 50mM 50-25 #5_1 12	97	2765.16	542.55	0.985635
120112 ASER GCaMP 50mM 50-25 #5_1 12	98	2752.6	517.918	0.940887
120112 ASER GCaMP 50mM 50-25 #5_1 12	99	2765.07	531.578	0.965704
120112 ASER GCaMP 50mM 50-25 #5_1 12	100	2763.75	542.906	0.986283
120112 ASER GCaMP 50mM 50-25 #5_1 12	101	2796.09	572.969	1.0409
120112 ASER GCaMP 50mM 50-25 #5_1 12	102	3646.03	1422.21	2.58368
120112 ASER GCaMP 50mM 50-25 #5_1 12	103	3791.26	1564.27	2.84177
120112 ASER GCaMP 50mM 50-25 #5_1 12	104	3785.96	1567.64	2.84788
120112 ASER GCaMP 50mM 50-25 #5_1 12	105	3790.75	1572.95	2.85754
120112 ASER GCaMP 50mM 50-25 #5_1 12	106	3756.63	1538.16	2.79433
120112 ASER GCaMP 50mM 50-25 #5_1 12	107	3747.26	1517.06	2.75599
120112 ASER GCaMP 50mM 50-25 #5_1 12	108	3728.83	1502.27	2.72913
120112 ASER GCaMP 50mM 50-25 #5_1 12	109	3718.77	1485.71	2.69904
120112 ASER GCaMP 50mM 50-25 #5_1 12	110	3703.31	1482.9	2.69395
120112 ASER GCaMP 50mM 50-25 #5_1 12	111	3669.99	1447	2.62872
120112 ASER GCaMP 50mM 50-25 #5_1 12	112	3664.86	1432.15	2.60175
120112 ASER GCaMP 50mM 50-25 #5_1 12	113	3631.86	1396.03	2.53614
120112 ASER GCaMP 50mM 50-25 #5_1 12	114	3660.49	1424.7	2.58822
120112 ASER GCaMP 50mM 50-25 #5_1 12	115	3610.37	1375.1	2.49811
120112 ASER GCaMP 50mM 50-25 #5_1 12	116	3585.88	1352.55	2.45713
120112 ASER GCaMP 50mM 50-25 #5_1 12	117	3419.79	1186.62	2.15571
120112 ASER GCaMP 50mM 50-25 #5_1 12	118	3505.46	1278.17	2.32201
120112 ASER GCaMP 50mM 50-25 #5_1 12	119	3508.78	1280.6	2.32642
120112 ASER GCaMP 50mM 50-25 #5_1 12	120	3529.55	1290.66	2.3447
120112 ASER GCaMP 50mM 50-25 #5_1 12	121	3534.68	1292.14	2.34739
120112 ASER GCaMP 50mM 50-25 #5_1 12	122	3474.92	1236.45	2.24623
120112 ASER GCaMP 50mM 50-25 #5_1 12	123	3374.75	1140.44	2.07181
120112 ASER GCaMP 50mM 50-25 #5_1 12	124	3429.44	1201.55	2.18282
120112 ASER GCaMP 50mM 50-25 #5_1 12	125	3430.25	1209.07	2.19649
120112 ASER GCaMP 50mM 50-25 #5_1 12	126	3427.78	1195.84	2.17245
120112 ASER GCaMP 50mM 50-25 #5_1 12	127	3426.06	1198.78	2.1778
120112 ASER GCaMP 50mM 50-25 #5_1 12	128	3331.21	1092.88	1.9854
120112 ASER GCaMP 50mM 50-25 #5_1 12	129	3351.72	1110.62	2.01763
120112 ASER GCaMP 50mM 50-25 #5_1 12	130	3305.01	1073.75	1.95065
120112 ASER GCaMP 50mM 50-25 #5_1 12	131	3313.48	1074.09	1.95127
120112 ASER GCaMP 50mM 50-25 #5_1 12	132	3360	1112.4	2.02087
120112 ASER GCaMP 50mM 50-25 #5_1 12	133	3220.33	996.389	1.81011
120112 ASER GCaMP 50mM 50-25 #5_1 12	134	3132.43	901.748	1.63818
120112 ASER GCaMP 50mM 50-25 #5_1 12	135	3252.4	1019.77	1.85259
120112 ASER GCaMP 50mM 50-25 #5_1 12	136	3365.14	1131.11	2.05486
120112 ASER GCaMP 50mM 50-25 #5_1 12	137	3091.59	861.776	1.56557
120112 ASER GCaMP 50mM 50-25 #5_1 12	138	3001.43	769.609	1.39813
120112 ASER GCaMP 50mM 50-25 #5_1 12	139	3350.14	1113.34	2.02257
120112 ASER GCaMP 50mM 50-25 #5_1 12	140	3391.24	1161.23	2.10957
120112 ASER GCaMP 50mM 50-25 #5_1 12	141	3435.69	1198.6	2.17747
120112 ASER GCaMP 50mM 50-25 #5_1 12	142	3368.47	1141.01	2.07284
120112 ASER GCaMP 50mM 50-25 #5_1 12	143	3396.8	1165.53	2.11738
120112 ASER GCaMP 50mM 50-25 #5_1 12	144	3174.38	950.074	1.72597
120112 ASER GCaMP 50mM 50-25 #5_1 12	145	2974.09	742.794	1.34941
120112 ASER GCaMP 50mM 50-25 #5_1 12	146	2828.46	588.31	1.06877
120112 ASER GCaMP 50mM 50-25 #5_1 12	147	2974.06	741.72	1.34746
120112 ASER GCaMP 50mM 50-25 #5_1 12	148	3248.65	1020.56	1.85402
120112 ASER GCaMP 50mM 50-25 #5_1 12	149	3251.92	1010.7	1.8361
120112 ASER GCaMP 50mM 50-25 #5_1 12	150	3269.39	1036.05	1.88216
120112 ASER GCaMP 50mM 50-25 #5_1 12	151	3269.82	1037.14	1.88414
120112 ASER GCaMP 50mM 50-25 #5_1 12	152	3228.24	995.929	1.80928
120112 ASER GCaMP 50mM 50-25 #5_1 12	153	3227.65	991.042	1.8004
120112 ASER GCaMP 50mM 50-25 #5_1 12	154	3269.54	1037.55	1.88488
120112 ASER GCaMP 50mM 50-25 #5_1 12	155	3234.48	1009.43	1.83381
120112 ASER GCaMP 50mM 50-25 #5_1 12	156	2985.83	750.413	1.36325
120112 ASER GCaMP 50mM 50-25 #5_1 12	157	3096.39	861.05	1.56425
120112 ASER GCaMP 50mM 50-25 #5_1 12	158	3031.32	785.902	1.42773
120112 ASER GCaMP 50mM 50-25 #5_1 12	159	2919.81	692.572	1.25818
120112 ASER GCaMP 50mM 50-25 #5_1 12	160	2798.35	572.321	1.03972
120112 ASER GCaMP 50mM 50-25 #5_1 12	161	2702.14	465.302	0.845301
120112 ASER GCaMP 50mM 50-25 #5_1 12	162	2679.84	449.53	0.816649
120112 ASER GCaMP 50mM 50-25 #5_1 12	163	2925.96	690.247	1.25395
120112 ASER GCaMP 50mM 50-25 #5_1 12	164	3157.8	918.964	1.66946
120112 ASER GCaMP 50mM 50-25 #5_1 12	165	3269.53	1037.46	1.88473
120112 ASER GCaMP 50mM 50-25 #5_1 12	166	3320.85	1093.57	1.98666
120112 ASER GCaMP 50mM 50-25 #5_1 12	167	3313.79	1075.69	1.95417
120112 ASER GCaMP 50mM 50-25 #5_1 12	168	3115.9	878.903	1.59668
120112 ASER GCaMP 50mM 50-25 #5_1 12	169	2931.08	695.256	1.26305
120112 ASER GCaMP 50mM 50-25 #5_1 12	170	2805.44	576.962	1.04815
120112 ASER GCaMP 50mM 50-25 #5_1 12	171	2764.77	550.04	0.999242
120112 ASER GCaMP 50mM 50-25 #5_1 12	172	2717.73	499.244	0.906963
120112 ASER GCaMP 50mM 50-25 #5_1 12	173	3092.48	854.424	1.55221
120112 ASER GCaMP 50mM 50-25 #5_1 12	174	3277.36	1051.28	1.90984
120112 ASER GCaMP 50mM 50-25 #5_1 12	175	3399.23	1178.22	2.14044
120112 ASER GCaMP 50mM 50-25 #5_1 12	176	3359.52	1137.54	2.06654
120112 ASER GCaMP 50mM 50-25 #5_1 12	177	3228.82	1009.18	1.83335
120112 ASER GCaMP 50mM 50-25 #5_1 12	178	3165.72	936.275	1.7009
120112 ASER GCaMP 50mM 50-25 #5_1 12	179	3018.61	792.233	1.43923
120112 ASER GCaMP 50mM 50-25 #5_1 12	180	3260.85	1041.89	1.89277
120112 ASER GCaMP 50mM 50-25 #5_1 12	181	3350.33	1119.65	2.03403
120112 ASER GCaMP 50mM 50-25 #5_1 12	182	3355.1	1129.22	2.05143
120112 ASER GCaMP 50mM 50-25 #5_1 12	183	3292.83	1050.98	1.90928
120112 ASER GCaMP 50mM 50-25 #5_1 12	184	3278.68	1057.34	1.92083
120112 ASER GCaMP 50mM 50-25 #5_1 12	185	3138.41	898.488	1.63226
120112 ASER GCaMP 50mM 50-25 #5_1 12	186	3111.02	890.976	1.61861
120112 ASER GCaMP 50mM 50-25 #5_1 12	187	3194.41	961.172	1.74613
120112 ASER GCaMP 50mM 50-25 #5_1 12	188	3104.31	879.588	1.59792
120112 ASER GCaMP 50mM 50-25 #5_1 12	189	3231.52	1008.18	1.83152
120112 ASER GCaMP 50mM 50-25 #5_1 12	190	3196.81	980.061	1.78045
120112 ASER GCaMP 50mM 50-25 #5_1 12	191	3216	995.839	1.80911
120112 ASER GCaMP 50mM 50-25 #5_1 12	192	3127.16	905.267	1.64457
120112 ASER GCaMP 50mM 50-25 #5_1 12	193	3015.8	773.793	1.40573
120112 ASER GCaMP 50mM 50-25 #5_1 12	194	3014.72	777.933	1.41325
120112 ASER GCaMP 50mM 50-25 #5_1 12	195	3168.46	923.367	1.67746
120112 ASER GCaMP 50mM 50-25 #5_1 12	196	3170.69	944.491	1.71583
120112 ASER GCaMP 50mM 50-25 #5_1 12	197	3075.42	848.524	1.54149
120112 ASER GCaMP 50mM 50-25 #5_1 12	198	3084.26	863.567	1.56882
120112 ASER GCaMP 50mM 50-25 #5_1 12	199	3048.25	812.323	1.47572
120112 ASER GCaMP 50mM 50-25 #5_1 12	200	2914.04	671.369	1.21966
120112 ASER GCaMP 50mM 50-25 #5_1 12	201	2895.42	671.373	1.21967
120112 ASER GCaMP 50mM 50-25 #5_1 12	202	2788.1	532.674	0.967694
120112 ASER GCaMP 50mM 50-25 #5_1 12	203	2704.78	470.808	0.855304
120112 ASER GCaMP 50mM 50-25 #5_1 12	204	2665.12	431.453	0.783808
120112 ASER GCaMP 50mM 50-25 #5_1 12	205	2642.76	399.91	0.726505
120112 ASER GCaMP 50mM 50-25 #5_1 12	206	2640.33	424.942	0.77198
120112 ASER GCaMP 50mM 50-25 #5_1 12	207	2632.88	402.05	0.730394
120112 ASER GCaMP 50mM 50-25 #5_1 12	208	2646.17	407.639	0.740547
120112 ASER GCaMP 50mM 50-25 #5_1 12	209	2660.08	433.857	0.788177
120112 ASER GCaMP 50mM 50-25 #5_1 12	210	2657.97	434.469	0.789287
120112 ASER GCaMP 50mM 50-25 #5_1 12	211	2671.35	439.745	0.798873
120112 ASER GCaMP 50mM 50-25 #5_1 12	212	2664.39	441.714	0.802449
120112 ASER GCaMP 50mM 50-25 #5_1 12	213	2680.15	460.321	0.836252
120112 ASER GCaMP 50mM 50-25 #5_1 12	214	2677.35	454.458	0.825601
120112 ASER GCaMP 50mM 50-25 #5_1 12	215	2678.62	458.683	0.833277
120112 ASER GCaMP 50mM 50-25 #5_1 12	216	2693.7	474.052	0.861197
120112 ASER GCaMP 50mM 50-25 #5_1 12	217	2690.27	468.588	0.85127
120112 ASER GCaMP 50mM 50-25 #5_1 12	218	2688.31	466.6	0.84766
120112 ASER GCaMP 50mM 50-25 #5_1 12	219	2695.32	474.221	0.861504
120112 ASER GCaMP 50mM 50-25 #5_1 12	220	2703.93	481.912	0.875476
120112 ASER GCaMP 50mM 50-25 #5_1 12	221	2712.24	489.939	0.890059
120112 ASER GCaMP 50mM 50-25 #5_1 12	222	2719.82	493.32	0.896201
120112 ASER GCaMP 50mM 50-25 #5_1 12	223	2725.25	501.047	0.910239
120112 ASER GCaMP 50mM 50-25 #5_1 12	224	2720.46	492.775	0.895211
120112 ASER GCaMP 50mM 50-25 #5_1 12	225	2730.61	501.339	0.910768
120112 ASER GCaMP 50mM 50-25 #5_1 12	226	2723.31	496.075	0.901206
120112 ASER GCaMP 50mM 50-25 #5_1 12	227	2724.19	509.854	0.926238
120112 ASER GCaMP 50mM 50-25 #5_1 12	228	2744.96	526.93	0.957259
120112 ASER GCaMP 50mM 50-25 #5_1 12	229	2740.14	513.772	0.933355
120112 ASER GCaMP 50mM 50-25 #5_1 12	230	2754.37	534.681	0.971341
120112 ASER GCaMP 50mM 50-25 #5_1 12	231	2752.19	529.988	0.962814
120112 ASER GCaMP 50mM 50-25 #5_1 12	232	2760.08	524.574	0.952979
120112 ASER GCaMP 50mM 50-25 #5_1 12	233	2756.8	536.057	0.973839
120112 ASER GCaMP 50mM 50-25 #5_1 12	234	2757.38	533.607	0.96939
120112 ASER GCaMP 50mM 50-25 #5_1 12	235	2773.07	543.062	0.986566
120112 ASER GCaMP 50mM 50-25 #5_1 12	236	2766.15	560.994	1.01914
120112 ASER GCaMP 50mM 50-25 #5_1 12	237	2760.35	533.666	0.969497
120112 ASER GCaMP 50mM 50-25 #5_1 12	238	2766.38	531.771	0.966053
120112 ASER GCaMP 50mM 50-25 #5_1 12	239	2768.04	545.538	0.991065
120112 ASER GCaMP 50mM 50-25 #5_1 12	240	2767.01	550.054	0.999267
120112 ASER GCaMP 50mM 50-25 #5_1 12	241	2762.92	549.582	0.99841
Image Name	Image Plane	Elapsed Time	Stage Label	Area	Average Intensity
120112 ASER GCaMP 50mM 50-25 #5_1 12	1	00:00:00	No Label	840	2201.42
120112 ASER GCaMP 50mM 50-25 #5_1 12	2	00:00:00.469000	No Label	840	2224.89
120112 ASER GCaMP 50mM 50-25 #5_1 12	3	00:00:00.961000	No Label	840	2210.82
120112 ASER GCaMP 50mM 50-25 #5_1 12	4	00:00:01.541000	No Label	840	2203.87
120112 ASER GCaMP 50mM 50-25 #5_1 12	5	00:00:02.082000	No Label	840	2211.36
120112 ASER GCaMP 50mM 50-25 #5_1 12	6	00:00:02.627000	No Label	840	2210.41
120112 ASER GCaMP 50mM 50-25 #5_1 12	7	00:00:03.169000	No Label	840	2212.82
120112 ASER GCaMP 50mM 50-25 #5_1 12	8	00:00:03.720000	No Label	840	2217.07
120112 ASER GCaMP 50mM 50-25 #5_1 12	9	00:00:04.268000	No Label	840	2210.02
120112 ASER GCaMP 50mM 50-25 #5_1 12	10	00:00:04.805000	No Label	840	2201.73
120112 ASER GCaMP 50mM 50-25 #5_1 12	11	00:00:05.356000	No Label	840	2223.54
120112 ASER GCaMP 50mM 50-25 #5_1 12	12	00:00:05.905000	No Label	840	2216.89
120112 ASER GCaMP 50mM 50-25 #5_1 12	13	00:00:06.449000	No Label	840	2207.24
120112 ASER GCaMP 50mM 50-25 #5_1 12	14	00:00:06.992000	No Label	840	2213.41
120112 ASER GCaMP 50mM 50-25 #5_1 12	15	00:00:07.546000	No Label	840	2206.13
120112 ASER GCaMP 50mM 50-25 #5_1 12	16	00:00:08.075000	No Label	840	2226.31
120112 ASER GCaMP 50mM 50-25 #5_1 12	17	00:00:08.642000	No Label	840	2227.32
120112 ASER GCaMP 50mM 50-25 #5_1 12	18	00:00:09.174000	No Label	840	2219.96
120112 ASER GCaMP 50mM 50-25 #5_1 12	19	00:00:09.716000	No Label	840	2217.3
120112 ASER GCaMP 50mM 50-25 #5_1 12	20	00:00:10.273000	No Label	840	2215.6
120112 ASER GCaMP 50mM 50-25 #5_1 12	21	00:00:10.822000	No Label	840	2221.12
120112 ASER GCaMP 50mM 50-25 #5_1 12	22	00:00:11.370000	No Label	840	2221.1
120112 ASER GCaMP 50mM 50-25 #5_1 12	23	00:00:11.909000	No Label	840	2206.96
120112 ASER GCaMP 50mM 50-25 #5_1 12	24	00:00:12.458000	No Label	840	2227.06
120112 ASER GCaMP 50mM 50-25 #5_1 12	25	00:00:13.017000	No Label	840	2224.83
120112 ASER GCaMP 50mM 50-25 #5_1 12	26	00:00:13.545000	No Label	840	2217.65
120112 ASER GCaMP 50mM 50-25 #5_1 12	27	00:00:14.095000	No Label	840	2206.88
120112 ASER GCaMP 50mM 50-25 #5_1 12	28	00:00:14.635000	No Label	840	2229.9
120112 ASER GCaMP 50mM 50-25 #5_1 12	29	00:00:15.186000	No Label	840	2213.92
120112 ASER GCaMP 50mM 50-25 #5_1 12	30	00:00:15.724000	No Label	840	2222.64
120112 ASER GCaMP 50mM 50-25 #5_1 12	31	00:00:16.282000	No Label	840	2211.75
120112 ASER GCaMP 50mM 50-25 #5_1 12	32	00:00:16.819000	No Label	840	2226.99
120112 ASER GCaMP 50mM 50-25 #5_1 12	33	00:00:17.364000	No Label	840	2219.83
120112 ASER GCaMP 50mM 50-25 #5_1 12	34	00:00:17.912000	No Label	840	2222.91
120112 ASER GCaMP 50mM 50-25 #5_1 12	35	00:00:18.458000	No Label	840	2204.85
120112 ASER GCaMP 50mM 50-25 #5_1 12	36	00:00:19.011000	No Label	840	2209.61
120112 ASER GCaMP 50mM 50-25 #5_1 12	37	00:00:19.556000	No Label	840	2223.69
120112 ASER GCaMP 50mM 50-25 #5_1 12	38	00:00:20.098000	No Label	840	2227.2
120112 ASER GCaMP 50mM 50-25 #5_1 12	39	00:00:20.653000	No Label	840	2222.27
120112 ASER GCaMP 50mM 50-25 #5_1 12	40	00:00:21.188000	No Label	840	2223.29
120112 ASER GCaMP 50mM 50-25 #5_1 12	41	00:00:21.735000	No Label	840	2218.26
120112 ASER GCaMP 50mM 50-25 #5_1 12	42	00:00:22.287000	No Label	840	2208.97
120112 ASER GCaMP 50mM 50-25 #5_1 12	43	00:00:22.816000	No Label	840	2228.82
120112 ASER GCaMP 50mM 50-25 #5_1 12	44	00:00:23.383000	No Label	840	2224.14
120112 ASER GCaMP 50mM 50-25 #5_1 12	45	00:00:23.913000	No Label	840	2200.02
120112 ASER GCaMP 50mM 50-25 #5_1 12	46	00:00:24.470000	No Label	840	2222.18
120112 ASER GCaMP 50mM 50-25 #5_1 12	47	00:00:25.025000	No Label	840	2203.9
120112 ASER GCaMP 50mM 50-25 #5_1 12	48	00:00:25.559000	No Label	840	2214.9
120112 ASER GCaMP 50mM 50-25 #5_1 12	49	00:00:26.101000	No Label	840	2210.25
120112 ASER GCaMP 50mM 50-25 #5_1 12	50	00:00:26.647000	No Label	840	2216.65
120112 ASER GCaMP 50mM 50-25 #5_1 12	51	00:00:27.195000	No Label	840	2215.18
120112 ASER GCaMP 50mM 50-25 #5_1 12	52	00:00:27.736000	No Label	840	2221.55
120112 ASER GCaMP 50mM 50-25 #5_1 12	53	00:00:28.290000	No Label	840	2217.29
120112 ASER GCaMP 50mM 50-25 #5_1 12	54	00:00:28.833000	No Label	840	2216.01
120112 ASER GCaMP 50mM 50-25 #5_1 12	55	00:00:29.380000	No Label	840	2210.48
120112 ASER GCaMP 50mM 50-25 #5_1 12	56	00:00:29.921000	No Label	840	2211.21
120112 ASER GCaMP 50mM 50-25 #5_1 12	57	00:00:30.476000	No Label	840	2204.28
120112 ASER GCaMP 50mM 50-25 #5_1 12	58	00:00:31.027000	No Label	840	2221.57
120112 ASER GCaMP 50mM 50-25 #5_1 12	59	00:00:31.563000	No Label	840	2222.52
120112 ASER GCaMP 50mM 50-25 #5_1 12	60	00:00:32.117000	No Label	840	2216.79
120112 ASER GCaMP 50mM 50-25 #5_1 12	61	00:00:32.656000	No Label	840	2214.72
120112 ASER GCaMP 50mM 50-25 #5_1 12	62	00:00:33.199000	No Label	840	2214.86
120112 ASER GCaMP 50mM 50-25 #5_1 12	63	00:00:33.757000	No Label	840	2221.14
120112 ASER GCaMP 50mM 50-25 #5_1 12	64	00:00:34.293000	No Label	840	2213.42
120112 ASER GCaMP 50mM 50-25 #5_1 12	65	00:00:34.835000	No Label	840	2228.83
120112 ASER GCaMP 50mM 50-25 #5_1 12	66	00:00:35.382000	No Label	840	2205.01
120112 ASER GCaMP 50mM 50-25 #5_1 12	67	00:00:35.937000	No Label	840	2227.85
120112 ASER GCaMP 50mM 50-25 #5_1 12	68	00:00:36.480000	No Label	840	2215.74
120112 ASER GCaMP 50mM 50-25 #5_1 12	69	00:00:37.027000	No Label	840	2212.55
120112 ASER GCaMP 50mM 50-25 #5_1 12	70	00:00:37.578000	No Label	840	2228.21
120112 ASER GCaMP 50mM 50-25 #5_1 12	71	00:00:38.122000	No Label	840	2213.15
120112 ASER GCaMP 50mM 50-25 #5_1 12	72	00:00:38.659000	No Label	840	2219.48
120112 ASER GCaMP 50mM 50-25 #5_1 12	73	00:00:39.210000	No Label	840	2222.78
120112 ASER GCaMP 50mM 50-25 #5_1 12	74	00:00:39.761000	No Label	840	2233.56
120112 ASER GCaMP 50mM 50-25 #5_1 12	75	00:00:40.297000	No Label	840	2218.82
120112 ASER GCaMP 50mM 50-25 #5_1 12	76	00:00:40.844000	No Label	840	2216.83
120112 ASER GCaMP 50mM 50-25 #5_1 12	77	00:00:41.388000	No Label	840	2212.74
120112 ASER GCaMP 50mM 50-25 #5_1 12	78	00:00:41.940000	No Label	840	2220.18
120112 ASER GCaMP 50mM 50-25 #5_1 12	79	00:00:42.478000	No Label	840	2214.77
120112 ASER GCaMP 50mM 50-25 #5_1 12	80	00:00:43.041000	No Label	840	2202.43
120112 ASER GCaMP 50mM 50-25 #5_1 12	81	00:00:43.577000	No Label	840	2217.02
120112 ASER GCaMP 50mM 50-25 #5_1 12	82	00:00:44.125000	No Label	840	2223.51
120112 ASER GCaMP 50mM 50-25 #5_1 12	83	00:00:44.663000	No Label	840	2215.8
120112 ASER GCaMP 50mM 50-25 #5_1 12	84	00:00:45.220000	No Label	840	2225.44
120112 ASER GCaMP 50mM 50-25 #5_1 12	85	00:00:45.760000	No Label	840	2215.11
120112 ASER GCaMP 50mM 50-25 #5_1 12	86	00:00:46.317000	No Label	840	2218.04
120112 ASER GCaMP 50mM 50-25 #5_1 12	87	00:00:46.861000	No Label	840	2224.6
120112 ASER GCaMP 50mM 50-25 #5_1 12	88	00:00:47.405000	No Label	840	2222.76
120112 ASER GCaMP 50mM 50-25 #5_1 12	89	00:00:47.936000	No Label	840	2226.38
120112 ASER GCaMP 50mM 50-25 #5_1 12	90	00:00:48.485000	No Label	840	2217.54
120112 ASER GCaMP 50mM 50-25 #5_1 12	91	00:00:49.043000	No Label	840	2227.89
120112 ASER GCaMP 50mM 50-25 #5_1 12	92	00:00:49.573000	No Label	840	2231.44
120112 ASER GCaMP 50mM 50-25 #5_1 12	93	00:00:50.139000	No Label	840	2229.85
120112 ASER GCaMP 50mM 50-25 #5_1 12	94	00:00:50.680000	No Label	840	2214.7
120112 ASER GCaMP 50mM 50-25 #5_1 12	95	00:00:51.222000	No Label	840	2225.44
120112 ASER GCaMP 50mM 50-25 #5_1 12	96	00:00:51.771000	No Label	840	2230.62
120112 ASER GCaMP 50mM 50-25 #5_1 12	97	00:00:52.315000	No Label	840	2222.61
120112 ASER GCaMP 50mM 50-25 #5_1 12	98	00:00:52.859000	No Label	840	2234.68
120112 ASER GCaMP 50mM 50-25 #5_1 12	99	00:00:53.408000	No Label	840	2233.49
120112 ASER GCaMP 50mM 50-25 #5_1 12	100	00:00:53.959000	No Label	840	2220.85
120112 ASER GCaMP 50mM 50-25 #5_1 12	101	00:00:54.528000	No Label	840	2223.12
120112 ASER GCaMP 50mM 50-25 #5_1 12	102	00:00:55.016000	No Label	840	2223.82
120112 ASER GCaMP 50mM 50-25 #5_1 12	103	00:00:55.592000	No Label	840	2226.98
120112 ASER GCaMP 50mM 50-25 #5_1 12	104	00:00:56.131000	No Label	840	2218.32
120112 ASER GCaMP 50mM 50-25 #5_1 12	105	00:00:56.679000	No Label	840	2217.79
120112 ASER GCaMP 50mM 50-25 #5_1 12	106	00:00:57.221000	No Label	840	2218.47
120112 ASER GCaMP 50mM 50-25 #5_1 12	107	00:00:57.775000	No Label	840	2230.21
120112 ASER GCaMP 50mM 50-25 #5_1 12	108	00:00:58.316000	No Label	840	2226.56
120112 ASER GCaMP 50mM 50-25 #5_1 12	109	00:00:58.861000	No Label	840	2233.06
120112 ASER GCaMP 50mM 50-25 #5_1 12	110	00:00:59.408000	No Label	840	2220.4
120112 ASER GCaMP 50mM 50-25 #5_1 12	111	00:00:59.959000	No Label	840	2223
120112 ASER GCaMP 50mM 50-25 #5_1 12	112	00:01:00.502000	No Label	840	2232.71
120112 ASER GCaMP 50mM 50-25 #5_1 12	113	00:01:01.041000	No Label	840	2235.82
120112 ASER GCaMP 50mM 50-25 #5_1 12	114	00:01:01.592000	No Label	840	2235.79
120112 ASER GCaMP 50mM 50-25 #5_1 12	115	00:01:02.141000	No Label	840	2235.27
120112 ASER GCaMP 50mM 50-25 #5_1 12	116	00:01:03.274000	No Label	840	2233.33
120112 ASER GCaMP 50mM 50-25 #5_1 12	117	00:01:03.891000	No Label	840	2233.16
120112 ASER GCaMP 50mM 50-25 #5_1 12	118	00:01:04.431000	No Label	840	2227.29
120112 ASER GCaMP 50mM 50-25 #5_1 12	119	00:01:04.975000	No Label	840	2228.18
120112 ASER GCaMP 50mM 50-25 #5_1 12	120	00:01:05.535000	No Label	840	2238.9
120112 ASER GCaMP 50mM 50-25 #5_1 12	121	00:01:06.068000	No Label	840	2242.54
120112 ASER GCaMP 50mM 50-25 #5_1 12	122	00:01:06.616000	No Label	840	2238.47
120112 ASER GCaMP 50mM 50-25 #5_1 12	123	00:01:07.174000	No Label	840	2234.31
120112 ASER GCaMP 50mM 50-25 #5_1 12	124	00:01:07.710000	No Label	840	2227.89
120112 ASER GCaMP 50mM 50-25 #5_1 12	125	00:01:08.253000	No Label	840	2221.18
120112 ASER GCaMP 50mM 50-25 #5_1 12	126	00:01:08.810000	No Label	840	2231.95
120112 ASER GCaMP 50mM 50-25 #5_1 12	127	00:01:09.356000	No Label	840	2227.27
120112 ASER GCaMP 50mM 50-25 #5_1 12	128	00:01:09.892000	No Label	840	2238.33
120112 ASER GCaMP 50mM 50-25 #5_1 12	129	00:01:10.444000	No Label	840	2241.1
120112 ASER GCaMP 50mM 50-25 #5_1 12	130	00:01:10.990000	No Label	840	2231.26
120112 ASER GCaMP 50mM 50-25 #5_1 12	131	00:01:11.538000	No Label	840	2239.39
120112 ASER GCaMP 50mM 50-25 #5_1 12	132	00:01:12.101000	No Label	840	2247.6
120112 ASER GCaMP 50mM 50-25 #5_1 12	133	00:01:12.619000	No Label	840	2223.94
120112 ASER GCaMP 50mM 50-25 #5_1 12	134	00:01:13.164000	No Label	840	2230.69
120112 ASER GCaMP 50mM 50-25 #5_1 12	135	00:01:13.723000	No Label	840	2232.63
120112 ASER GCaMP 50mM 50-25 #5_1 12	136	00:01:14.266000	No Label	840	2234.03
120112 ASER GCaMP 50mM 50-25 #5_1 12	137	00:01:15.052000	No Label	840	2229.81
120112 ASER GCaMP 50mM 50-25 #5_1 12	138	00:01:15.572000	No Label	840	2231.82
120112 ASER GCaMP 50mM 50-25 #5_1 12	139	00:01:16.118000	No Label	840	2236.8
120112 ASER GCaMP 50mM 50-25 #5_1 12	140	00:01:16.663000	No Label	840	2230.02
120112 ASER GCaMP 50mM 50-25 #5_1 12	141	00:01:17.208000	No Label	840	2237.08
120112 ASER GCaMP 50mM 50-25 #5_1 12	142	00:01:17.749000	No Label	840	2227.45
120112 ASER GCaMP 50mM 50-25 #5_1 12	143	00:01:18.297000	No Label	840	2231.27
120112 ASER GCaMP 50mM 50-25 #5_1 12	144	00:01:18.854000	No Label	840	2224.31
120112 ASER GCaMP 50mM 50-25 #5_1 12	145	00:01:19.398000	No Label	840	2231.3
120112 ASER GCaMP 50mM 50-25 #5_1 12	146	00:01:19.939000	No Label	840	2240.15
120112 ASER GCaMP 50mM 50-25 #5_1 12	147	00:01:20.484000	No Label	840	2232.34
120112 ASER GCaMP 50mM 50-25 #5_1 12	148	00:01:21.040000	No Label	840	2228.09
120112 ASER GCaMP 50mM 50-25 #5_1 12	149	00:01:21.567000	No Label	840	2241.23
120112 ASER GCaMP 50mM 50-25 #5_1 12	150	00:01:22.119000	No Label	840	2233.35
120112 ASER GCaMP 50mM 50-25 #5_1 12	151	00:01:22.665000	No Label	840	2232.68
120112 ASER GCaMP 50mM 50-25 #5_1 12	152	00:01:23.233000	No Label	840	2232.31
120112 ASER GCaMP 50mM 50-25 #5_1 12	153	00:01:23.765000	No Label	840	2236.6
120112 ASER GCaMP 50mM 50-25 #5_1 12	154	00:01:24.304000	No Label	840	2231.99
120112 ASER GCaMP 50mM 50-25 #5_1 12	155	00:01:24.856000	No Label	840	2225.05
120112 ASER GCaMP 50mM 50-25 #5_1 12	156	00:01:25.403000	No Label	840	2235.42
120112 ASER GCaMP 50mM 50-25 #5_1 12	157	00:01:25.956000	No Label	840	2235.34
120112 ASER GCaMP 50mM 50-25 #5_1 12	158	00:01:26.831000	No Label	840	2245.42
120112 ASER GCaMP 50mM 50-25 #5_1 12	159	00:01:27.375000	No Label	840	2227.24
120112 ASER GCaMP 50mM 50-25 #5_1 12	160	00:01:27.914000	No Label	840	2226.03
120112 ASER GCaMP 50mM 50-25 #5_1 12	161	00:01:28.459000	No Label	840	2236.83
120112 ASER GCaMP 50mM 50-25 #5_1 12	162	00:01:29.002000	No Label	840	2230.31
120112 ASER GCaMP 50mM 50-25 #5_1 12	163	00:01:29.559000	No Label	840	2235.72
120112 ASER GCaMP 50mM 50-25 #5_1 12	164	00:01:30.100000	No Label	840	2238.84
120112 ASER GCaMP 50mM 50-25 #5_1 12	165	00:01:30.651000	No Label	840	2232.07
120112 ASER GCaMP 50mM 50-25 #5_1 12	166	00:01:31.192000	No Label	840	2227.28
120112 ASER GCaMP 50mM 50-25 #5_1 12	167	00:01:31.736000	No Label	840	2238.1
120112 ASER GCaMP 50mM 50-25 #5_1 12	168	00:01:32.278000	No Label	840	2237
120112 ASER GCaMP 50mM 50-25 #5_1 12	169	00:01:32.831000	No Label	840	2235.82
120112 ASER GCaMP 50mM 50-25 #5_1 12	170	00:01:33.367000	No Label	840	2228.47
120112 ASER GCaMP 50mM 50-25 #5_1 12	171	00:01:33.922000	No Label	840	2214.73
120112 ASER GCaMP 50mM 50-25 #5_1 12	172	00:01:34.478000	No Label	840	2218.49
120112 ASER GCaMP 50mM 50-25 #5_1 12	173	00:01:35.011000	No Label	840	2238.05
120112 ASER GCaMP 50mM 50-25 #5_1 12	174	00:01:35.551000	No Label	840	2226.07
120112 ASER GCaMP 50mM 50-25 #5_1 12	175	00:01:36.108000	No Label	840	2221.01
120112 ASER GCaMP 50mM 50-25 #5_1 12	176	00:01:36.648000	No Label	840	2221.98
120112 ASER GCaMP 50mM 50-25 #5_1 12	177	00:01:37.195000	No Label	840	2219.65
120112 ASER GCaMP 50mM 50-25 #5_1 12	178	00:01:37.739000	No Label	840	2229.44
120112 ASER GCaMP 50mM 50-25 #5_1 12	179	00:01:38.285000	No Label	840	2226.38
120112 ASER GCaMP 50mM 50-25 #5_1 12	180	00:01:38.839000	No Label	840	2218.97
120112 ASER GCaMP 50mM 50-25 #5_1 12	181	00:01:39.372000	No Label	840	2230.69
120112 ASER GCaMP 50mM 50-25 #5_1 12	182	00:01:39.919000	No Label	840	2225.87
120112 ASER GCaMP 50mM 50-25 #5_1 12	183	00:01:40.461000	No Label	840	2241.85
120112 ASER GCaMP 50mM 50-25 #5_1 12	184	00:01:41.011000	No Label	840	2221.35
120112 ASER GCaMP 50mM 50-25 #5_1 12	185	00:01:41.576000	No Label	840	2239.93
120112 ASER GCaMP 50mM 50-25 #5_1 12	186	00:01:42.109000	No Label	840	2220.04
120112 ASER GCaMP 50mM 50-25 #5_1 12	187	00:01:42.652000	No Label	840	2233.24
120112 ASER GCaMP 50mM 50-25 #5_1 12	188	00:01:43.194000	No Label	840	2224.72
120112 ASER GCaMP 50mM 50-25 #5_1 12	189	00:01:43.751000	No Label	840	2223.35
120112 ASER GCaMP 50mM 50-25 #5_1 12	190	00:01:44.298000	No Label	840	2216.75
120112 ASER GCaMP 50mM 50-25 #5_1 12	191	00:01:44.842000	No Label	840	2220.17
120112 ASER GCaMP 50mM 50-25 #5_1 12	192	00:01:45.376000	No Label	840	2221.9
120112 ASER GCaMP 50mM 50-25 #5_1 12	193	00:01:45.934000	No Label	840	2242.01
120112 ASER GCaMP 50mM 50-25 #5_1 12	194	00:01:46.472000	No Label	840	2236.79
120112 ASER GCaMP 50mM 50-25 #5_1 12	195	00:01:47.026000	No Label	840	2245.09
120112 ASER GCaMP 50mM 50-25 #5_1 12	196	00:01:47.581000	No Label	840	2226.2
120112 ASER GCaMP 50mM 50-25 #5_1 12	197	00:01:48.121000	No Label	840	2226.9
120112 ASER GCaMP 50mM 50-25 #5_1 12	198	00:01:48.662000	No Label	840	2220.69
120112 ASER GCaMP 50mM 50-25 #5_1 12	199	00:01:49.199000	No Label	840	2235.93
120112 ASER GCaMP 50mM 50-25 #5_1 12	200	00:01:49.750000	No Label	840	2242.68
120112 ASER GCaMP 50mM 50-25 #5_1 12	201	00:01:50.329000	No Label	840	2224.05
120112 ASER GCaMP 50mM 50-25 #5_1 12	202	00:01:50.812000	No Label	840	2255.43
120112 ASER GCaMP 50mM 50-25 #5_1 12	203	00:01:51.386000	No Label	840	2233.97
120112 ASER GCaMP 50mM 50-25 #5_1 12	204	00:01:51.936000	No Label	840	2233.66
120112 ASER GCaMP 50mM 50-25 #5_1 12	205	00:01:52.471000	No Label	840	2242.85
120112 ASER GCaMP 50mM 50-25 #5_1 12	206	00:01:53.029000	No Label	840	2215.39
120112 ASER GCaMP 50mM 50-25 #5_1 12	207	00:01:53.573000	No Label	840	2230.83
120112 ASER GCaMP 50mM 50-25 #5_1 12	208	00:01:54.121000	No Label	840	2238.53
120112 ASER GCaMP 50mM 50-25 #5_1 12	209	00:01:54.669000	No Label	840	2226.22
120112 ASER GCaMP 50mM 50-25 #5_1 12	210	00:01:55.210000	No Label	840	2223.5
120112 ASER GCaMP 50mM 50-25 #5_1 12	211	00:01:55.755000	No Label	840	2231.6
120112 ASER GCaMP 50mM 50-25 #5_1 12	212	00:01:56.311000	No Label	840	2222.67
120112 ASER GCaMP 50mM 50-25 #5_1 12	213	00:01:56.845000	No Label	840	2219.83
120112 ASER GCaMP 50mM 50-25 #5_1 12	214	00:01:57.401000	No Label	840	2222.89
120112 ASER GCaMP 50mM 50-25 #5_1 12	215	00:01:57.934000	No Label	840	2219.93
120112 ASER GCaMP 50mM 50-25 #5_1 12	216	00:01:58.482000	No Label	840	2219.64
120112 ASER GCaMP 50mM 50-25 #5_1 12	217	00:01:59.030000	No Label	840	2221.69
120112 ASER GCaMP 50mM 50-25 #5_1 12	218	00:01:59.583000	No Label	840	2221.71
120112 ASER GCaMP 50mM 50-25 #5_1 12	219	00:02:00.131000	No Label	840	2221.09
120112 ASER GCaMP 50mM 50-25 #5_1 12	220	00:02:00.676000	No Label	840	2222.01
120112 ASER GCaMP 50mM 50-25 #5_1 12	221	00:02:01.224000	No Label	840	2222.3
120112 ASER GCaMP 50mM 50-25 #5_1 12	222	00:02:01.771000	No Label	840	2226.5
120112 ASER GCaMP 50mM 50-25 #5_1 12	223	00:02:02.308000	No Label	840	2224.2
120112 ASER GCaMP 50mM 50-25 #5_1 12	224	00:02:02.859000	No Label	840	2227.69
120112 ASER GCaMP 50mM 50-25 #5_1 12	225	00:02:03.396000	No Label	840	2229.28
120112 ASER GCaMP 50mM 50-25 #5_1 12	226	00:02:03.948000	No Label	840	2227.23
120112 ASER GCaMP 50mM 50-25 #5_1 12	227	00:02:04.496000	No Label	840	2214.33
120112 ASER GCaMP 50mM 50-25 #5_1 12	228	00:02:05.035000	No Label	840	2218.03
120112 ASER GCaMP 50mM 50-25 #5_1 12	229	00:02:05.584000	No Label	840	2226.37
120112 ASER GCaMP 50mM 50-25 #5_1 12	230	00:02:06.144000	No Label	840	2219.69
120112 ASER GCaMP 50mM 50-25 #5_1 12	231	00:02:06.676000	No Label	840	2222.21
120112 ASER GCaMP 50mM 50-25 #5_1 12	232	00:02:07.217000	No Label	840	2235.5
120112 ASER GCaMP 50mM 50-25 #5_1 12	233	00:02:07.771000	No Label	840	2220.74
120112 ASER GCaMP 50mM 50-25 #5_1 12	234	00:02:08.320000	No Label	840	2223.77
120112 ASER GCaMP 50mM 50-25 #5_1 12	235	00:02:08.865000	No Label	840	2230.01
120112 ASER GCaMP 50mM 50-25 #5_1 12	236	00:02:09.402000	No Label	840	2205.16
120112 ASER GCaMP 50mM 50-25 #5_1 12	237	00:02:09.955000	No Label	840	2226.68
120112 ASER GCaMP 50mM 50-25 #5_1 12	238	00:02:10.490000	No Label	840	2234.61
120112 ASER GCaMP 50mM 50-25 #5_1 12	239	00:02:11.056000	No Label	840	2222.5
120112 ASER GCaMP 50mM 50-25 #5_1 12	240	00:02:11.599000	No Label	840	2216.95
120112 ASER GCaMP 50mM 50-25 #5_1 12	241	00:02:12.139000	No Label	840	2213.34
