# Supplementary material for: Molecular encoding and synaptic decoding of context during salt chemotaxis in C. elegans
Source: Nat Commun. 2022 May 27;13:2928. doi: 10.1038/s41467-022-30279-7 (PMC9142520; doi:10.1038/s41467-022-30279-7)
Supplement: Supplementary file 7 — Source Data [file 41467_2022_30279_MOESM7_ESM.zip › Source Data/Imaging/Fig.1/GCaMP2_pkc-1(gf)/120112 ASER GCaMP 50mM 50-25 #6_1 12.xlsx]

## Sheet: Sheet1
Image Name	Image Plane	Avgerage Intensity
120112 ASER GCaMP 50mM 50-25 #6_1 12	1	2878.2	686.461	1.25682
120112 ASER GCaMP 50mM 50-25 #6_1 12	2	2887.97	694.071	1.27076
120112 ASER GCaMP 50mM 50-25 #6_1 12	3	2881.24	676.154	1.23795
120112 ASER GCaMP 50mM 50-25 #6_1 12	4	2900.35	703.496	1.28801
120112 ASER GCaMP 50mM 50-25 #6_1 12	5	2892.71	698.774	1.27937
120112 ASER GCaMP 50mM 50-25 #6_1 12	6	2874.9	685.875	1.25575
120112 ASER GCaMP 50mM 50-25 #6_1 12	7	2881.5	674.077	1.23415
120112 ASER GCaMP 50mM 50-25 #6_1 12	8	2884.35	679.741	1.24452
120112 ASER GCaMP 50mM 50-25 #6_1 12	9	2849.08	646.621	1.18388	546.187
120112 ASER GCaMP 50mM 50-25 #6_1 12	10	2812.71	620.008	1.13516
120112 ASER GCaMP 50mM 50-25 #6_1 12	11	2803.35	613.798	1.12379
120112 ASER GCaMP 50mM 50-25 #6_1 12	12	2765.65	566.474	1.03714
120112 ASER GCaMP 50mM 50-25 #6_1 12	13	2789.05	589.341	1.07901
120112 ASER GCaMP 50mM 50-25 #6_1 12	14	2779.95	582.811	1.06705
120112 ASER GCaMP 50mM 50-25 #6_1 12	15	2752.32	573.053	1.04919
120112 ASER GCaMP 50mM 50-25 #6_1 12	16	2727.69	526.12	0.96326
120112 ASER GCaMP 50mM 50-25 #6_1 12	17	2719.71	529.045	0.968614
120112 ASER GCaMP 50mM 50-25 #6_1 12	18	2713.7	523.937	0.959263
120112 ASER GCaMP 50mM 50-25 #6_1 12	19	2718.78	535.898	0.981162
120112 ASER GCaMP 50mM 50-25 #6_1 12	20	2702.98	519.983	0.952023
120112 ASER GCaMP 50mM 50-25 #6_1 12	21	2699.46	504.288	0.923287
120112 ASER GCaMP 50mM 50-25 #6_1 12	22	2699.25	513.639	0.940408
120112 ASER GCaMP 50mM 50-25 #6_1 12	23	2690.66	517.149	0.946835
120112 ASER GCaMP 50mM 50-25 #6_1 12	24	2693.17	521.141	0.954145
120112 ASER GCaMP 50mM 50-25 #6_1 12	25	2679.39	496.489	0.909009
120112 ASER GCaMP 50mM 50-25 #6_1 12	26	2696.76	499.393	0.914327
120112 ASER GCaMP 50mM 50-25 #6_1 12	27	2698.55	518.448	0.949213
120112 ASER GCaMP 50mM 50-25 #6_1 12	28	2704.49	526.103	0.963229
120112 ASER GCaMP 50mM 50-25 #6_1 12	29	2720.64	542.97	0.994111
120112 ASER GCaMP 50mM 50-25 #6_1 12	30	2729.34	539.014	0.986868
120112 ASER GCaMP 50mM 50-25 #6_1 12	31	2747.74	557.343	1.02042
120112 ASER GCaMP 50mM 50-25 #6_1 12	32	2758.18	563.267	1.03127
120112 ASER GCaMP 50mM 50-25 #6_1 12	33	2764.18	575.39	1.05347
120112 ASER GCaMP 50mM 50-25 #6_1 12	34	2761.57	564.917	1.03429
120112 ASER GCaMP 50mM 50-25 #6_1 12	35	2772.75	579.808	1.06156
120112 ASER GCaMP 50mM 50-25 #6_1 12	36	2788.36	606.309	1.11008
120112 ASER GCaMP 50mM 50-25 #6_1 12	37	2804.41	599.533	1.09767
120112 ASER GCaMP 50mM 50-25 #6_1 12	38	2785.89	592.076	1.08402
120112 ASER GCaMP 50mM 50-25 #6_1 12	39	2767.53	569.097	1.04195
120112 ASER GCaMP 50mM 50-25 #6_1 12	40	2752.1	554.21	1.01469
120112 ASER GCaMP 50mM 50-25 #6_1 12	41	2783.03	591.17	1.08236
120112 ASER GCaMP 50mM 50-25 #6_1 12	42	2785.3	593.095	1.08588
120112 ASER GCaMP 50mM 50-25 #6_1 12	43	2746.65	555.775	1.01756
120112 ASER GCaMP 50mM 50-25 #6_1 12	44	2745.21	539.408	0.987589
120112 ASER GCaMP 50mM 50-25 #6_1 12	45	2730.54	538.021	0.985049
120112 ASER GCaMP 50mM 50-25 #6_1 12	46	2724.1	533.771	0.977268
120112 ASER GCaMP 50mM 50-25 #6_1 12	47	2710.19	512.231	0.93783
120112 ASER GCaMP 50mM 50-25 #6_1 12	48	2716.66	520.261	0.952534
120112 ASER GCaMP 50mM 50-25 #6_1 12	49	2722.73	531.497	0.973105
120112 ASER GCaMP 50mM 50-25 #6_1 12	50	2729.68	535.725	0.980845
120112 ASER GCaMP 50mM 50-25 #6_1 12	51	2734.97	538.802	0.986479
120112 ASER GCaMP 50mM 50-25 #6_1 12	52	2761.01	567.482	1.03899
120112 ASER GCaMP 50mM 50-25 #6_1 12	53	2763.83	566.814	1.03777
120112 ASER GCaMP 50mM 50-25 #6_1 12	54	2770.97	591.844	1.08359
120112 ASER GCaMP 50mM 50-25 #6_1 12	55	2755.55	560.161	1.02558
120112 ASER GCaMP 50mM 50-25 #6_1 12	56	2746.2	558.175	1.02195
120112 ASER GCaMP 50mM 50-25 #6_1 12	57	2754.93	556.924	1.01966
120112 ASER GCaMP 50mM 50-25 #6_1 12	58	2764.77	564.187	1.03296
120112 ASER GCaMP 50mM 50-25 #6_1 12	59	2745.38	561.411	1.02787
120112 ASER GCaMP 50mM 50-25 #6_1 12	60	2733.85	551.579	1.00987
120112 ASER GCaMP 50mM 50-25 #6_1 12	61	2728.02	537.735	0.984526
120112 ASER GCaMP 50mM 50-25 #6_1 12	62	2739.9	550.777	1.0084
120112 ASER GCaMP 50mM 50-25 #6_1 12	63	2731.04	547.377	1.00218
120112 ASER GCaMP 50mM 50-25 #6_1 12	64	2739.08	539.038	0.986911
120112 ASER GCaMP 50mM 50-25 #6_1 12	65	2741.85	534.288	0.978215
120112 ASER GCaMP 50mM 50-25 #6_1 12	66	2764.87	559.562	1.02449
120112 ASER GCaMP 50mM 50-25 #6_1 12	67	2756.41	544.619	0.997129
120112 ASER GCaMP 50mM 50-25 #6_1 12	68	2776.49	582.077	1.06571
120112 ASER GCaMP 50mM 50-25 #6_1 12	69	2817.76	611.213	1.11905
120112 ASER GCaMP 50mM 50-25 #6_1 12	70	2825.51	623.513	1.14157
120112 ASER GCaMP 50mM 50-25 #6_1 12	71	2804.64	601.58	1.10142
120112 ASER GCaMP 50mM 50-25 #6_1 12	72	2805.7	603.296	1.10456
120112 ASER GCaMP 50mM 50-25 #6_1 12	73	2849.69	656.903	1.20271
120112 ASER GCaMP 50mM 50-25 #6_1 12	74	2834.43	629.746	1.15299
120112 ASER GCaMP 50mM 50-25 #6_1 12	75	2864.91	655.199	1.19959
120112 ASER GCaMP 50mM 50-25 #6_1 12	76	2873.32	679.41	1.24391
120112 ASER GCaMP 50mM 50-25 #6_1 12	77	2845.2	644.502	1.18
120112 ASER GCaMP 50mM 50-25 #6_1 12	78	2833.63	622.949	1.14054
120112 ASER GCaMP 50mM 50-25 #6_1 12	79	2799.12	600.102	1.09871
120112 ASER GCaMP 50mM 50-25 #6_1 12	80	2777.48	586.128	1.07313
120112 ASER GCaMP 50mM 50-25 #6_1 12	81	2762.68	567.054	1.0382
120112 ASER GCaMP 50mM 50-25 #6_1 12	82	2763.63	571.437	1.04623
120112 ASER GCaMP 50mM 50-25 #6_1 12	83	2767.03	581.144	1.064
120112 ASER GCaMP 50mM 50-25 #6_1 12	84	2748.09	556.833	1.01949
120112 ASER GCaMP 50mM 50-25 #6_1 12	85	2746.58	560.152	1.02557
120112 ASER GCaMP 50mM 50-25 #6_1 12	86	2745.07	548.668	1.00454
120112 ASER GCaMP 50mM 50-25 #6_1 12	87	2745.02	555.153	1.01642
120112 ASER GCaMP 50mM 50-25 #6_1 12	88	2738.18	533.711	0.977158
120112 ASER GCaMP 50mM 50-25 #6_1 12	89	2746.68	537.619	0.984313
120112 ASER GCaMP 50mM 50-25 #6_1 12	90	2752.97	550.328	1.00758
120112 ASER GCaMP 50mM 50-25 #6_1 12	91	2752.79	538.955	0.986759
120112 ASER GCaMP 50mM 50-25 #6_1 12	92	2751.67	524.952	0.961121
120112 ASER GCaMP 50mM 50-25 #6_1 12	93	2769.91	545.415	0.998587
120112 ASER GCaMP 50mM 50-25 #6_1 12	94	2779	551.969	1.01059
120112 ASER GCaMP 50mM 50-25 #6_1 12	95	2775.82	545.251	0.998286
120112 ASER GCaMP 50mM 50-25 #6_1 12	96	2750.62	521.605	0.954994
120112 ASER GCaMP 50mM 50-25 #6_1 12	97	2768.04	550.143	1.00724
120112 ASER GCaMP 50mM 50-25 #6_1 12	98	2764.16	546.366	1.00033
120112 ASER GCaMP 50mM 50-25 #6_1 12	99	2760.73	539.156	0.987128
120112 ASER GCaMP 50mM 50-25 #6_1 12	100	2746.25	529.349	0.969172
120112 ASER GCaMP 50mM 50-25 #6_1 12	101	2763.3	542.579	0.993395
120112 ASER GCaMP 50mM 50-25 #6_1 12	102	3471.2	1259.66	2.30629
120112 ASER GCaMP 50mM 50-25 #6_1 12	103	3707.62	1504.84	2.75517
120112 ASER GCaMP 50mM 50-25 #6_1 12	104	3719.36	1525.56	2.7931
120112 ASER GCaMP 50mM 50-25 #6_1 12	105	3693.84	1488.93	2.72605
120112 ASER GCaMP 50mM 50-25 #6_1 12	106	3659.48	1460.05	2.67316
120112 ASER GCaMP 50mM 50-25 #6_1 12	107	3654.58	1453.28	2.66077
120112 ASER GCaMP 50mM 50-25 #6_1 12	108	3632.34	1421.39	2.60239
120112 ASER GCaMP 50mM 50-25 #6_1 12	109	3623.5	1399.95	2.56313
120112 ASER GCaMP 50mM 50-25 #6_1 12	110	3623.69	1397.14	2.55799
120112 ASER GCaMP 50mM 50-25 #6_1 12	111	3623.04	1408.17	2.57818
120112 ASER GCaMP 50mM 50-25 #6_1 12	112	3591.39	1370.13	2.50854
120112 ASER GCaMP 50mM 50-25 #6_1 12	113	3552.68	1320.45	2.41758
120112 ASER GCaMP 50mM 50-25 #6_1 12	114	3557.07	1345.61	2.46364
120112 ASER GCaMP 50mM 50-25 #6_1 12	115	3529.07	1305.45	2.39012
120112 ASER GCaMP 50mM 50-25 #6_1 12	116	3529.84	1305.15	2.38957
120112 ASER GCaMP 50mM 50-25 #6_1 12	117	3502.5	1280.28	2.34403
120112 ASER GCaMP 50mM 50-25 #6_1 12	118	3519.13	1296.5	2.37374
120112 ASER GCaMP 50mM 50-25 #6_1 12	119	3502.41	1289.73	2.36134
120112 ASER GCaMP 50mM 50-25 #6_1 12	120	3477.57	1267.8	2.32118
120112 ASER GCaMP 50mM 50-25 #6_1 12	121	3465.68	1258.77	2.30464
120112 ASER GCaMP 50mM 50-25 #6_1 12	122	3461	1250.77	2.29
120112 ASER GCaMP 50mM 50-25 #6_1 12	123	3450.3	1238.73	2.26795
120112 ASER GCaMP 50mM 50-25 #6_1 12	124	3430.4	1232.89	2.25728
120112 ASER GCaMP 50mM 50-25 #6_1 12	125	3413.75	1227.12	2.24671
120112 ASER GCaMP 50mM 50-25 #6_1 12	126	3395.53	1211.84	2.21873
120112 ASER GCaMP 50mM 50-25 #6_1 12	127	3395.16	1200.99	2.19886
120112 ASER GCaMP 50mM 50-25 #6_1 12	128	3391.2	1194.95	2.18781
120112 ASER GCaMP 50mM 50-25 #6_1 12	129	3374.34	1184.77	2.16917
120112 ASER GCaMP 50mM 50-25 #6_1 12	130	3377.45	1194.25	2.18652
120112 ASER GCaMP 50mM 50-25 #6_1 12	131	3378.07	1185.7	2.17087
120112 ASER GCaMP 50mM 50-25 #6_1 12	132	3356.82	1173.8	2.14907
120112 ASER GCaMP 50mM 50-25 #6_1 12	133	3337.72	1149.54	2.10467
120112 ASER GCaMP 50mM 50-25 #6_1 12	134	3341.2	1156.63	2.11764
120112 ASER GCaMP 50mM 50-25 #6_1 12	135	3314.29	1131.75	2.07209
120112 ASER GCaMP 50mM 50-25 #6_1 12	136	3303.18	1103.25	2.01992
120112 ASER GCaMP 50mM 50-25 #6_1 12	137	3318.01	1110.93	2.03397
120112 ASER GCaMP 50mM 50-25 #6_1 12	138	3327.1	1112.05	2.03603
120112 ASER GCaMP 50mM 50-25 #6_1 12	139	3322.9	1096.98	2.00843
120112 ASER GCaMP 50mM 50-25 #6_1 12	140	3322.85	1101.36	2.01644
120112 ASER GCaMP 50mM 50-25 #6_1 12	141	3328.91	1103.92	2.02115
120112 ASER GCaMP 50mM 50-25 #6_1 12	142	3310.42	1079.68	1.97675
120112 ASER GCaMP 50mM 50-25 #6_1 12	143	3324.23	1116.94	2.04498
120112 ASER GCaMP 50mM 50-25 #6_1 12	144	3311.48	1086.18	1.98866
120112 ASER GCaMP 50mM 50-25 #6_1 12	145	3304.28	1084.01	1.98468
120112 ASER GCaMP 50mM 50-25 #6_1 12	146	3295.31	1075.42	1.96895
120112 ASER GCaMP 50mM 50-25 #6_1 12	147	3294.16	1059.68	1.94015
120112 ASER GCaMP 50mM 50-25 #6_1 12	148	3264.54	1049.88	1.92221
120112 ASER GCaMP 50mM 50-25 #6_1 12	149	3279.9	1041.99	1.90776
120112 ASER GCaMP 50mM 50-25 #6_1 12	150	3277.46	1061.33	1.94317
120112 ASER GCaMP 50mM 50-25 #6_1 12	151	3250.12	1030.77	1.8872
120112 ASER GCaMP 50mM 50-25 #6_1 12	152	3217.45	992.303	1.81678
120112 ASER GCaMP 50mM 50-25 #6_1 12	153	3204.53	990.159	1.81286
120112 ASER GCaMP 50mM 50-25 #6_1 12	154	3197.81	983.948	1.80149
120112 ASER GCaMP 50mM 50-25 #6_1 12	155	3192.33	974.559	1.7843
120112 ASER GCaMP 50mM 50-25 #6_1 12	156	3185.21	982.109	1.79812
120112 ASER GCaMP 50mM 50-25 #6_1 12	157	3185.21	985.973	1.80519
120112 ASER GCaMP 50mM 50-25 #6_1 12	158	3179.35	973.167	1.78175
120112 ASER GCaMP 50mM 50-25 #6_1 12	159	3202.06	1001.44	1.8335
120112 ASER GCaMP 50mM 50-25 #6_1 12	160	3184.74	987.659	1.80828
120112 ASER GCaMP 50mM 50-25 #6_1 12	161	3182.78	991.36	1.81506
120112 ASER GCaMP 50mM 50-25 #6_1 12	162	3170.44	966.023	1.76867
120112 ASER GCaMP 50mM 50-25 #6_1 12	163	3182.18	1000.67	1.8321
120112 ASER GCaMP 50mM 50-25 #6_1 12	164	3194.31	1009.73	1.84868
120112 ASER GCaMP 50mM 50-25 #6_1 12	165	3171.66	981.208	1.79647
120112 ASER GCaMP 50mM 50-25 #6_1 12	166	3163.41	982.204	1.79829
120112 ASER GCaMP 50mM 50-25 #6_1 12	167	3163.2	976.129	1.78717
120112 ASER GCaMP 50mM 50-25 #6_1 12	168	3150.82	964.71	1.76626
120112 ASER GCaMP 50mM 50-25 #6_1 12	169	3124.06	934.596	1.71113
120112 ASER GCaMP 50mM 50-25 #6_1 12	170	3131.93	949.49	1.7384
120112 ASER GCaMP 50mM 50-25 #6_1 12	171	3131.41	948.136	1.73592
120112 ASER GCaMP 50mM 50-25 #6_1 12	172	3124.05	924.435	1.69253
120112 ASER GCaMP 50mM 50-25 #6_1 12	173	3125.92	931.155	1.70483
120112 ASER GCaMP 50mM 50-25 #6_1 12	174	3100.43	920.965	1.68617
120112 ASER GCaMP 50mM 50-25 #6_1 12	175	3090.67	902.748	1.65282
120112 ASER GCaMP 50mM 50-25 #6_1 12	176	3106.34	925.846	1.69511
120112 ASER GCaMP 50mM 50-25 #6_1 12	177	3108.07	912.248	1.67021
120112 ASER GCaMP 50mM 50-25 #6_1 12	178	3089.23	891.159	1.6316
120112 ASER GCaMP 50mM 50-25 #6_1 12	179	3106.9	905.762	1.65834
120112 ASER GCaMP 50mM 50-25 #6_1 12	180	3054.98	861.57	1.57743
120112 ASER GCaMP 50mM 50-25 #6_1 12	181	3060.71	861.655	1.57758
120112 ASER GCaMP 50mM 50-25 #6_1 12	182	3070.26	858.255	1.57136
120112 ASER GCaMP 50mM 50-25 #6_1 12	183	3062.78	863.697	1.58132
120112 ASER GCaMP 50mM 50-25 #6_1 12	184	3090.16	896.99	1.64228
120112 ASER GCaMP 50mM 50-25 #6_1 12	185	3088.43	899.131	1.6462
120112 ASER GCaMP 50mM 50-25 #6_1 12	186	3082.32	884.918	1.62017
120112 ASER GCaMP 50mM 50-25 #6_1 12	187	3044.78	853.846	1.56329
120112 ASER GCaMP 50mM 50-25 #6_1 12	188	3061.65	857.762	1.57045
120112 ASER GCaMP 50mM 50-25 #6_1 12	189	3053.07	854.472	1.56443
120112 ASER GCaMP 50mM 50-25 #6_1 12	190	3075.1	882.273	1.61533
120112 ASER GCaMP 50mM 50-25 #6_1 12	191	3087.66	897.628	1.64344
120112 ASER GCaMP 50mM 50-25 #6_1 12	192	3063.93	865.593	1.58479
120112 ASER GCaMP 50mM 50-25 #6_1 12	193	3047.78	848.477	1.55346
120112 ASER GCaMP 50mM 50-25 #6_1 12	194	3032.82	837.391	1.53316
120112 ASER GCaMP 50mM 50-25 #6_1 12	195	3053.15	869.003	1.59104
120112 ASER GCaMP 50mM 50-25 #6_1 12	196	3049.92	859.502	1.57364
120112 ASER GCaMP 50mM 50-25 #6_1 12	197	3046.74	854.569	1.56461
120112 ASER GCaMP 50mM 50-25 #6_1 12	198	3054.23	860.123	1.57478
120112 ASER GCaMP 50mM 50-25 #6_1 12	199	3047.13	844.93	1.54696
120112 ASER GCaMP 50mM 50-25 #6_1 12	200	3036.86	848.042	1.55266
120112 ASER GCaMP 50mM 50-25 #6_1 12	201	3032.15	835.617	1.52991
120112 ASER GCaMP 50mM 50-25 #6_1 12	202	2886.96	689.274	1.26197
120112 ASER GCaMP 50mM 50-25 #6_1 12	203	2743.93	553.042	1.01255
120112 ASER GCaMP 50mM 50-25 #6_1 12	204	2669.29	472.569	0.865215
120112 ASER GCaMP 50mM 50-25 #6_1 12	205	2639.37	452.535	0.828534
120112 ASER GCaMP 50mM 50-25 #6_1 12	206	2631.05	439.637	0.804921
120112 ASER GCaMP 50mM 50-25 #6_1 12	207	2616.15	423.863	0.77604
120112 ASER GCaMP 50mM 50-25 #6_1 12	208	2618.04	410.265	0.751143
120112 ASER GCaMP 50mM 50-25 #6_1 12	209	2617.65	426.999	0.781781
120112 ASER GCaMP 50mM 50-25 #6_1 12	210	2621.4	413.342	0.756777
120112 ASER GCaMP 50mM 50-25 #6_1 12	211	2614.22	410.42	0.751428
120112 ASER GCaMP 50mM 50-25 #6_1 12	212	2623.85	434.254	0.795064
120112 ASER GCaMP 50mM 50-25 #6_1 12	213	2633.01	423.38	0.775155
120112 ASER GCaMP 50mM 50-25 #6_1 12	214	2631.35	440.82	0.807086
120112 ASER GCaMP 50mM 50-25 #6_1 12	215	2641.34	451.065	0.825844
120112 ASER GCaMP 50mM 50-25 #6_1 12	216	2650.54	457.562	0.837738
120112 ASER GCaMP 50mM 50-25 #6_1 12	217	2649.8	455.665	0.834266
120112 ASER GCaMP 50mM 50-25 #6_1 12	218	2650.77	453.919	0.831069
120112 ASER GCaMP 50mM 50-25 #6_1 12	219	2655.09	463.576	0.84875
120112 ASER GCaMP 50mM 50-25 #6_1 12	220	2661.83	473.038	0.866074
120112 ASER GCaMP 50mM 50-25 #6_1 12	221	2669.32	476.399	0.872227
120112 ASER GCaMP 50mM 50-25 #6_1 12	222	2670.16	472.342	0.864798
120112 ASER GCaMP 50mM 50-25 #6_1 12	223	2672.62	487.062	0.89175
120112 ASER GCaMP 50mM 50-25 #6_1 12	224	2674.78	487.987	0.893444
120112 ASER GCaMP 50mM 50-25 #6_1 12	225	2684.82	483.976	0.886099
120112 ASER GCaMP 50mM 50-25 #6_1 12	226	2693.49	492.152	0.901069
120112 ASER GCaMP 50mM 50-25 #6_1 12	227	2701.8	511.261	0.936055
120112 ASER GCaMP 50mM 50-25 #6_1 12	228	2698.25	508.769	0.931492
120112 ASER GCaMP 50mM 50-25 #6_1 12	229	2709.23	518.299	0.94894
120112 ASER GCaMP 50mM 50-25 #6_1 12	230	2721.37	522.867	0.957304
120112 ASER GCaMP 50mM 50-25 #6_1 12	231	2734.16	556.265	1.01845
120112 ASER GCaMP 50mM 50-25 #6_1 12	232	2728.14	527.552	0.965882
120112 ASER GCaMP 50mM 50-25 #6_1 12	233	2729.24	522.979	0.957509
120112 ASER GCaMP 50mM 50-25 #6_1 12	234	2735.89	536.749	0.982721
120112 ASER GCaMP 50mM 50-25 #6_1 12	235	2734.82	532.768	0.975432
120112 ASER GCaMP 50mM 50-25 #6_1 12	236	2732.46	533.56	0.976881
120112 ASER GCaMP 50mM 50-25 #6_1 12	237	2740.36	531.228	0.972613
120112 ASER GCaMP 50mM 50-25 #6_1 12	238	2744.09	558.395	1.02235
120112 ASER GCaMP 50mM 50-25 #6_1 12	239	2756.29	564.076	1.03275
120112 ASER GCaMP 50mM 50-25 #6_1 12	240	2753.31	547.197	1.00185
120112 ASER GCaMP 50mM 50-25 #6_1 12	241	2752.91	554.323	1.0149
Image Name	Image Plane	Elapsed Time	Stage Label	Area	Average Intensity
120112 ASER GCaMP 50mM 50-25 #6_1 12	1	00:00:00	No Label	925	2191.74
120112 ASER GCaMP 50mM 50-25 #6_1 12	2	00:00:00.457000	No Label	925	2193.9
120112 ASER GCaMP 50mM 50-25 #6_1 12	3	00:00:00.958000	No Label	925	2205.09
120112 ASER GCaMP 50mM 50-25 #6_1 12	4	00:00:01.509000	No Label	925	2196.86
120112 ASER GCaMP 50mM 50-25 #6_1 12	5	00:00:02.054000	No Label	925	2193.93
120112 ASER GCaMP 50mM 50-25 #6_1 12	6	00:00:02.620000	No Label	925	2189.03
120112 ASER GCaMP 50mM 50-25 #6_1 12	7	00:00:03.155000	No Label	925	2207.42
120112 ASER GCaMP 50mM 50-25 #6_1 12	8	00:00:03.689000	No Label	925	2204.61
120112 ASER GCaMP 50mM 50-25 #6_1 12	9	00:00:04.232000	No Label	925	2202.46
120112 ASER GCaMP 50mM 50-25 #6_1 12	10	00:00:04.781000	No Label	925	2192.71
120112 ASER GCaMP 50mM 50-25 #6_1 12	11	00:00:05.326000	No Label	925	2189.55
120112 ASER GCaMP 50mM 50-25 #6_1 12	12	00:00:05.884000	No Label	925	2199.17
120112 ASER GCaMP 50mM 50-25 #6_1 12	13	00:00:06.427000	No Label	925	2199.71
120112 ASER GCaMP 50mM 50-25 #6_1 12	14	00:00:06.971000	No Label	925	2197.14
120112 ASER GCaMP 50mM 50-25 #6_1 12	15	00:00:07.519000	No Label	925	2179.27
120112 ASER GCaMP 50mM 50-25 #6_1 12	16	00:00:08.053000	No Label	925	2201.57
120112 ASER GCaMP 50mM 50-25 #6_1 12	17	00:00:08.611000	No Label	925	2190.67
120112 ASER GCaMP 50mM 50-25 #6_1 12	18	00:00:09.154000	No Label	925	2189.76
120112 ASER GCaMP 50mM 50-25 #6_1 12	19	00:00:09.705000	No Label	925	2182.88
120112 ASER GCaMP 50mM 50-25 #6_1 12	20	00:00:10.244000	No Label	925	2182.99
120112 ASER GCaMP 50mM 50-25 #6_1 12	21	00:00:10.797000	No Label	925	2195.18
120112 ASER GCaMP 50mM 50-25 #6_1 12	22	00:00:11.342000	No Label	925	2185.61
120112 ASER GCaMP 50mM 50-25 #6_1 12	23	00:00:11.889000	No Label	925	2173.51
120112 ASER GCaMP 50mM 50-25 #6_1 12	24	00:00:12.422000	No Label	925	2172.03
120112 ASER GCaMP 50mM 50-25 #6_1 12	25	00:00:12.986000	No Label	925	2182.9
120112 ASER GCaMP 50mM 50-25 #6_1 12	26	00:00:13.526000	No Label	925	2197.37
120112 ASER GCaMP 50mM 50-25 #6_1 12	27	00:00:14.070000	No Label	925	2180.1
120112 ASER GCaMP 50mM 50-25 #6_1 12	28	00:00:14.619000	No Label	925	2178.39
120112 ASER GCaMP 50mM 50-25 #6_1 12	29	00:00:15.161000	No Label	925	2177.67
120112 ASER GCaMP 50mM 50-25 #6_1 12	30	00:00:15.713000	No Label	925	2190.32
120112 ASER GCaMP 50mM 50-25 #6_1 12	31	00:00:16.246000	No Label	925	2190.4
120112 ASER GCaMP 50mM 50-25 #6_1 12	32	00:00:16.798000	No Label	925	2194.91
120112 ASER GCaMP 50mM 50-25 #6_1 12	33	00:00:17.349000	No Label	925	2188.79
120112 ASER GCaMP 50mM 50-25 #6_1 12	34	00:00:17.885000	No Label	925	2196.66
120112 ASER GCaMP 50mM 50-25 #6_1 12	35	00:00:18.442000	No Label	925	2192.95
120112 ASER GCaMP 50mM 50-25 #6_1 12	36	00:00:18.981000	No Label	925	2182.06
120112 ASER GCaMP 50mM 50-25 #6_1 12	37	00:00:19.532000	No Label	925	2204.87
120112 ASER GCaMP 50mM 50-25 #6_1 12	38	00:00:20.071000	No Label	925	2193.81
120112 ASER GCaMP 50mM 50-25 #6_1 12	39	00:00:20.641000	No Label	925	2198.43
120112 ASER GCaMP 50mM 50-25 #6_1 12	40	00:00:21.165000	No Label	925	2197.9
120112 ASER GCaMP 50mM 50-25 #6_1 12	41	00:00:21.710000	No Label	925	2191.86
120112 ASER GCaMP 50mM 50-25 #6_1 12	42	00:00:22.266000	No Label	925	2192.21
120112 ASER GCaMP 50mM 50-25 #6_1 12	43	00:00:22.805000	No Label	925	2190.87
120112 ASER GCaMP 50mM 50-25 #6_1 12	44	00:00:23.338000	No Label	925	2205.81
120112 ASER GCaMP 50mM 50-25 #6_1 12	45	00:00:23.893000	No Label	925	2192.52
120112 ASER GCaMP 50mM 50-25 #6_1 12	46	00:00:24.440000	No Label	925	2190.33
120112 ASER GCaMP 50mM 50-25 #6_1 12	47	00:00:25.002000	No Label	925	2197.96
120112 ASER GCaMP 50mM 50-25 #6_1 12	48	00:00:25.542000	No Label	925	2196.4
120112 ASER GCaMP 50mM 50-25 #6_1 12	49	00:00:26.077000	No Label	925	2191.23
120112 ASER GCaMP 50mM 50-25 #6_1 12	50	00:00:26.631000	No Label	925	2193.95
120112 ASER GCaMP 50mM 50-25 #6_1 12	51	00:00:27.175000	No Label	925	2196.17
120112 ASER GCaMP 50mM 50-25 #6_1 12	52	00:00:27.715000	No Label	925	2193.53
120112 ASER GCaMP 50mM 50-25 #6_1 12	53	00:00:28.264000	No Label	925	2197.01
120112 ASER GCaMP 50mM 50-25 #6_1 12	54	00:00:28.814000	No Label	925	2179.12
120112 ASER GCaMP 50mM 50-25 #6_1 12	55	00:00:29.484000	No Label	925	2195.39
120112 ASER GCaMP 50mM 50-25 #6_1 12	56	00:00:30.017000	No Label	925	2188.03
120112 ASER GCaMP 50mM 50-25 #6_1 12	57	00:00:30.554000	No Label	925	2198.01
120112 ASER GCaMP 50mM 50-25 #6_1 12	58	00:00:31.103000	No Label	925	2200.58
120112 ASER GCaMP 50mM 50-25 #6_1 12	59	00:00:31.655000	No Label	925	2183.97
120112 ASER GCaMP 50mM 50-25 #6_1 12	60	00:00:32.196000	No Label	925	2182.27
120112 ASER GCaMP 50mM 50-25 #6_1 12	61	00:00:32.744000	No Label	925	2190.29
120112 ASER GCaMP 50mM 50-25 #6_1 12	62	00:00:33.277000	No Label	925	2189.12
120112 ASER GCaMP 50mM 50-25 #6_1 12	63	00:00:33.831000	No Label	925	2183.66
120112 ASER GCaMP 50mM 50-25 #6_1 12	64	00:00:34.371000	No Label	925	2200.04
120112 ASER GCaMP 50mM 50-25 #6_1 12	65	00:00:34.932000	No Label	925	2207.56
120112 ASER GCaMP 50mM 50-25 #6_1 12	66	00:00:35.464000	No Label	925	2205.31
120112 ASER GCaMP 50mM 50-25 #6_1 12	67	00:00:36.023000	No Label	925	2211.79
120112 ASER GCaMP 50mM 50-25 #6_1 12	68	00:00:36.566000	No Label	925	2194.41
120112 ASER GCaMP 50mM 50-25 #6_1 12	69	00:00:37.111000	No Label	925	2206.55
120112 ASER GCaMP 50mM 50-25 #6_1 12	70	00:00:37.660000	No Label	925	2202
120112 ASER GCaMP 50mM 50-25 #6_1 12	71	00:00:38.189000	No Label	925	2203.06
120112 ASER GCaMP 50mM 50-25 #6_1 12	72	00:00:38.751000	No Label	925	2202.41
120112 ASER GCaMP 50mM 50-25 #6_1 12	73	00:00:39.292000	No Label	925	2192.79
120112 ASER GCaMP 50mM 50-25 #6_1 12	74	00:00:39.855000	No Label	925	2204.68
120112 ASER GCaMP 50mM 50-25 #6_1 12	75	00:00:40.390000	No Label	925	2209.71
120112 ASER GCaMP 50mM 50-25 #6_1 12	76	00:00:40.939000	No Label	925	2193.91
120112 ASER GCaMP 50mM 50-25 #6_1 12	77	00:00:41.475000	No Label	925	2200.7
120112 ASER GCaMP 50mM 50-25 #6_1 12	78	00:00:42.028000	No Label	925	2210.68
120112 ASER GCaMP 50mM 50-25 #6_1 12	79	00:00:42.571000	No Label	925	2199.02
120112 ASER GCaMP 50mM 50-25 #6_1 12	80	00:00:43.115000	No Label	925	2191.35
120112 ASER GCaMP 50mM 50-25 #6_1 12	81	00:00:43.658000	No Label	925	2195.63
120112 ASER GCaMP 50mM 50-25 #6_1 12	82	00:00:44.204000	No Label	925	2192.19
120112 ASER GCaMP 50mM 50-25 #6_1 12	83	00:00:44.755000	No Label	925	2185.89
120112 ASER GCaMP 50mM 50-25 #6_1 12	84	00:00:45.305000	No Label	925	2191.26
120112 ASER GCaMP 50mM 50-25 #6_1 12	85	00:00:45.834000	No Label	925	2186.43
120112 ASER GCaMP 50mM 50-25 #6_1 12	86	00:00:46.392000	No Label	925	2196.4
120112 ASER GCaMP 50mM 50-25 #6_1 12	87	00:00:46.936000	No Label	925	2189.86
120112 ASER GCaMP 50mM 50-25 #6_1 12	88	00:00:47.484000	No Label	925	2204.47
120112 ASER GCaMP 50mM 50-25 #6_1 12	89	00:00:48.018000	No Label	925	2209.06
120112 ASER GCaMP 50mM 50-25 #6_1 12	90	00:00:48.580000	No Label	925	2202.64
120112 ASER GCaMP 50mM 50-25 #6_1 12	91	00:00:49.129000	No Label	925	2213.83
120112 ASER GCaMP 50mM 50-25 #6_1 12	92	00:00:49.674000	No Label	925	2226.72
120112 ASER GCaMP 50mM 50-25 #6_1 12	93	00:00:50.214000	No Label	925	2224.5
120112 ASER GCaMP 50mM 50-25 #6_1 12	94	00:00:50.755000	No Label	925	2227.03
120112 ASER GCaMP 50mM 50-25 #6_1 12	95	00:00:51.314000	No Label	925	2230.57
120112 ASER GCaMP 50mM 50-25 #6_1 12	96	00:00:51.842000	No Label	925	2229.01
120112 ASER GCaMP 50mM 50-25 #6_1 12	97	00:00:52.394000	No Label	925	2217.9
120112 ASER GCaMP 50mM 50-25 #6_1 12	98	00:00:52.942000	No Label	925	2217.8
120112 ASER GCaMP 50mM 50-25 #6_1 12	99	00:00:53.488000	No Label	925	2221.58
120112 ASER GCaMP 50mM 50-25 #6_1 12	100	00:00:54.037000	No Label	925	2216.9
120112 ASER GCaMP 50mM 50-25 #6_1 12	101	00:00:54.594000	No Label	925	2220.72
120112 ASER GCaMP 50mM 50-25 #6_1 12	102	00:00:55.122000	No Label	925	2211.54
120112 ASER GCaMP 50mM 50-25 #6_1 12	103	00:00:55.673000	No Label	925	2202.78
120112 ASER GCaMP 50mM 50-25 #6_1 12	104	00:00:56.221000	No Label	925	2193.81
120112 ASER GCaMP 50mM 50-25 #6_1 12	105	00:00:56.766000	No Label	925	2204.91
120112 ASER GCaMP 50mM 50-25 #6_1 12	106	00:00:57.311000	No Label	925	2199.43
120112 ASER GCaMP 50mM 50-25 #6_1 12	107	00:00:57.856000	No Label	925	2201.3
120112 ASER GCaMP 50mM 50-25 #6_1 12	108	00:00:58.399000	No Label	925	2210.95
120112 ASER GCaMP 50mM 50-25 #6_1 12	109	00:00:58.945000	No Label	925	2223.55
120112 ASER GCaMP 50mM 50-25 #6_1 12	110	00:00:59.497000	No Label	925	2226.54
120112 ASER GCaMP 50mM 50-25 #6_1 12	111	00:01:00.042000	No Label	925	2214.87
120112 ASER GCaMP 50mM 50-25 #6_1 12	112	00:01:00.585000	No Label	925	2221.26
120112 ASER GCaMP 50mM 50-25 #6_1 12	113	00:01:01.138000	No Label	925	2232.23
120112 ASER GCaMP 50mM 50-25 #6_1 12	114	00:01:01.677000	No Label	925	2211.46
120112 ASER GCaMP 50mM 50-25 #6_1 12	115	00:01:02.238000	No Label	925	2223.62
120112 ASER GCaMP 50mM 50-25 #6_1 12	116	00:01:02.767000	No Label	925	2224.69
120112 ASER GCaMP 50mM 50-25 #6_1 12	117	00:01:03.315000	No Label	925	2222.22
120112 ASER GCaMP 50mM 50-25 #6_1 12	118	00:01:03.867000	No Label	925	2222.63
120112 ASER GCaMP 50mM 50-25 #6_1 12	119	00:01:04.415000	No Label	925	2212.68
120112 ASER GCaMP 50mM 50-25 #6_1 12	120	00:01:04.956000	No Label	925	2209.77
120112 ASER GCaMP 50mM 50-25 #6_1 12	121	00:01:05.503000	No Label	925	2206.91
120112 ASER GCaMP 50mM 50-25 #6_1 12	122	00:01:06.044000	No Label	925	2210.23
120112 ASER GCaMP 50mM 50-25 #6_1 12	123	00:01:06.596000	No Label	925	2211.58
120112 ASER GCaMP 50mM 50-25 #6_1 12	124	00:01:07.143000	No Label	925	2197.51
120112 ASER GCaMP 50mM 50-25 #6_1 12	125	00:01:07.692000	No Label	925	2186.63
120112 ASER GCaMP 50mM 50-25 #6_1 12	126	00:01:08.229000	No Label	925	2183.69
120112 ASER GCaMP 50mM 50-25 #6_1 12	127	00:01:08.779000	No Label	925	2194.18
120112 ASER GCaMP 50mM 50-25 #6_1 12	128	00:01:09.328000	No Label	925	2196.25
120112 ASER GCaMP 50mM 50-25 #6_1 12	129	00:01:09.874000	No Label	925	2189.57
120112 ASER GCaMP 50mM 50-25 #6_1 12	130	00:01:10.410000	No Label	925	2183.2
120112 ASER GCaMP 50mM 50-25 #6_1 12	131	00:01:10.955000	No Label	925	2192.37
120112 ASER GCaMP 50mM 50-25 #6_1 12	132	00:01:11.518000	No Label	925	2183.02
120112 ASER GCaMP 50mM 50-25 #6_1 12	133	00:01:12.048000	No Label	925	2188.17
120112 ASER GCaMP 50mM 50-25 #6_1 12	134	00:01:12.599000	No Label	925	2184.57
120112 ASER GCaMP 50mM 50-25 #6_1 12	135	00:01:13.147000	No Label	925	2182.55
120112 ASER GCaMP 50mM 50-25 #6_1 12	136	00:01:13.689000	No Label	925	2199.93
120112 ASER GCaMP 50mM 50-25 #6_1 12	137	00:01:14.244000	No Label	925	2207.08
120112 ASER GCaMP 50mM 50-25 #6_1 12	138	00:01:14.788000	No Label	925	2215.05
120112 ASER GCaMP 50mM 50-25 #6_1 12	139	00:01:15.330000	No Label	925	2225.92
120112 ASER GCaMP 50mM 50-25 #6_1 12	140	00:01:15.871000	No Label	925	2221.5
120112 ASER GCaMP 50mM 50-25 #6_1 12	141	00:01:16.429000	No Label	925	2224.99
120112 ASER GCaMP 50mM 50-25 #6_1 12	142	00:01:16.967000	No Label	925	2230.74
120112 ASER GCaMP 50mM 50-25 #6_1 12	143	00:01:17.513000	No Label	925	2207.29
120112 ASER GCaMP 50mM 50-25 #6_1 12	144	00:01:18.055000	No Label	925	2225.3
120112 ASER GCaMP 50mM 50-25 #6_1 12	145	00:01:18.604000	No Label	925	2220.27
120112 ASER GCaMP 50mM 50-25 #6_1 12	146	00:01:19.150000	No Label	925	2219.9
120112 ASER GCaMP 50mM 50-25 #6_1 12	147	00:01:19.702000	No Label	925	2234.47
120112 ASER GCaMP 50mM 50-25 #6_1 12	148	00:01:20.250000	No Label	925	2214.65
120112 ASER GCaMP 50mM 50-25 #6_1 12	149	00:01:20.791000	No Label	925	2237.91
120112 ASER GCaMP 50mM 50-25 #6_1 12	150	00:01:21.339000	No Label	925	2216.12
120112 ASER GCaMP 50mM 50-25 #6_1 12	151	00:01:21.880000	No Label	925	2219.35
120112 ASER GCaMP 50mM 50-25 #6_1 12	152	00:01:22.429000	No Label	925	2225.15
120112 ASER GCaMP 50mM 50-25 #6_1 12	153	00:01:22.977000	No Label	925	2214.37
120112 ASER GCaMP 50mM 50-25 #6_1 12	154	00:01:23.532000	No Label	925	2213.86
120112 ASER GCaMP 50mM 50-25 #6_1 12	155	00:01:24.070000	No Label	925	2217.77
120112 ASER GCaMP 50mM 50-25 #6_1 12	156	00:01:24.613000	No Label	925	2203.1
120112 ASER GCaMP 50mM 50-25 #6_1 12	157	00:01:25.163000	No Label	925	2199.24
120112 ASER GCaMP 50mM 50-25 #6_1 12	158	00:01:25.710000	No Label	925	2206.18
120112 ASER GCaMP 50mM 50-25 #6_1 12	159	00:01:26.247000	No Label	925	2200.62
120112 ASER GCaMP 50mM 50-25 #6_1 12	160	00:01:26.796000	No Label	925	2197.08
120112 ASER GCaMP 50mM 50-25 #6_1 12	161	00:01:27.333000	No Label	925	2191.42
120112 ASER GCaMP 50mM 50-25 #6_1 12	162	00:01:27.889000	No Label	925	2204.42
120112 ASER GCaMP 50mM 50-25 #6_1 12	163	00:01:28.421000	No Label	925	2181.51
120112 ASER GCaMP 50mM 50-25 #6_1 12	164	00:01:28.974000	No Label	925	2184.58
120112 ASER GCaMP 50mM 50-25 #6_1 12	165	00:01:29.528000	No Label	925	2190.46
120112 ASER GCaMP 50mM 50-25 #6_1 12	166	00:01:30.077000	No Label	925	2181.2
120112 ASER GCaMP 50mM 50-25 #6_1 12	167	00:01:30.615000	No Label	925	2187.07
120112 ASER GCaMP 50mM 50-25 #6_1 12	168	00:01:31.165000	No Label	925	2186.11
120112 ASER GCaMP 50mM 50-25 #6_1 12	169	00:01:31.713000	No Label	925	2189.46
120112 ASER GCaMP 50mM 50-25 #6_1 12	170	00:01:32.269000	No Label	925	2182.44
120112 ASER GCaMP 50mM 50-25 #6_1 12	171	00:01:32.810000	No Label	925	2183.27
120112 ASER GCaMP 50mM 50-25 #6_1 12	172	00:01:33.339000	No Label	925	2199.62
120112 ASER GCaMP 50mM 50-25 #6_1 12	173	00:01:33.893000	No Label	925	2194.76
120112 ASER GCaMP 50mM 50-25 #6_1 12	174	00:01:34.435000	No Label	925	2179.46
120112 ASER GCaMP 50mM 50-25 #6_1 12	175	00:01:34.990000	No Label	925	2187.92
120112 ASER GCaMP 50mM 50-25 #6_1 12	176	00:01:35.525000	No Label	925	2180.49
120112 ASER GCaMP 50mM 50-25 #6_1 12	177	00:01:36.075000	No Label	925	2195.83
120112 ASER GCaMP 50mM 50-25 #6_1 12	178	00:01:36.632000	No Label	925	2198.07
120112 ASER GCaMP 50mM 50-25 #6_1 12	179	00:01:37.175000	No Label	925	2201.14
120112 ASER GCaMP 50mM 50-25 #6_1 12	180	00:01:37.681000	No Label	925	2193.41
120112 ASER GCaMP 50mM 50-25 #6_1 12	181	00:01:38.257000	No Label	925	2199.05
120112 ASER GCaMP 50mM 50-25 #6_1 12	182	00:01:38.807000	No Label	925	2212
120112 ASER GCaMP 50mM 50-25 #6_1 12	183	00:01:39.368000	No Label	925	2199.08
120112 ASER GCaMP 50mM 50-25 #6_1 12	184	00:01:39.899000	No Label	925	2193.17
120112 ASER GCaMP 50mM 50-25 #6_1 12	185	00:01:40.448000	No Label	925	2189.3
120112 ASER GCaMP 50mM 50-25 #6_1 12	186	00:01:40.999000	No Label	925	2197.41
120112 ASER GCaMP 50mM 50-25 #6_1 12	187	00:01:41.539000	No Label	925	2190.93
120112 ASER GCaMP 50mM 50-25 #6_1 12	188	00:01:42.081000	No Label	925	2203.89
120112 ASER GCaMP 50mM 50-25 #6_1 12	189	00:01:42.631000	No Label	925	2198.6
120112 ASER GCaMP 50mM 50-25 #6_1 12	190	00:01:43.192000	No Label	925	2192.83
120112 ASER GCaMP 50mM 50-25 #6_1 12	191	00:01:43.704000	No Label	925	2190.04
120112 ASER GCaMP 50mM 50-25 #6_1 12	192	00:01:44.273000	No Label	925	2198.34
120112 ASER GCaMP 50mM 50-25 #6_1 12	193	00:01:44.811000	No Label	925	2199.3
120112 ASER GCaMP 50mM 50-25 #6_1 12	194	00:01:45.364000	No Label	925	2195.43
120112 ASER GCaMP 50mM 50-25 #6_1 12	195	00:01:45.899000	No Label	925	2184.14
120112 ASER GCaMP 50mM 50-25 #6_1 12	196	00:01:46.456000	No Label	925	2190.42
120112 ASER GCaMP 50mM 50-25 #6_1 12	197	00:01:46.995000	No Label	925	2192.17
120112 ASER GCaMP 50mM 50-25 #6_1 12	198	00:01:47.539000	No Label	925	2194.1
120112 ASER GCaMP 50mM 50-25 #6_1 12	199	00:01:48.088000	No Label	925	2202.2
120112 ASER GCaMP 50mM 50-25 #6_1 12	200	00:01:48.643000	No Label	925	2188.82
120112 ASER GCaMP 50mM 50-25 #6_1 12	201	00:01:49.211000	No Label	925	2196.53
120112 ASER GCaMP 50mM 50-25 #6_1 12	202	00:01:49.692000	No Label	925	2197.68
120112 ASER GCaMP 50mM 50-25 #6_1 12	203	00:01:50.280000	No Label	925	2190.89
120112 ASER GCaMP 50mM 50-25 #6_1 12	204	00:01:50.832000	No Label	925	2196.72
120112 ASER GCaMP 50mM 50-25 #6_1 12	205	00:01:51.362000	No Label	925	2186.83
120112 ASER GCaMP 50mM 50-25 #6_1 12	206	00:01:51.908000	No Label	925	2191.41
120112 ASER GCaMP 50mM 50-25 #6_1 12	207	00:01:52.455000	No Label	925	2192.28
120112 ASER GCaMP 50mM 50-25 #6_1 12	208	00:01:53.015000	No Label	925	2207.78
120112 ASER GCaMP 50mM 50-25 #6_1 12	209	00:01:53.500000	No Label	925	2190.66
120112 ASER GCaMP 50mM 50-25 #6_1 12	210	00:01:54.096000	No Label	925	2208.06
120112 ASER GCaMP 50mM 50-25 #6_1 12	211	00:01:54.641000	No Label	925	2203.8
120112 ASER GCaMP 50mM 50-25 #6_1 12	212	00:01:55.185000	No Label	925	2189.59
120112 ASER GCaMP 50mM 50-25 #6_1 12	213	00:01:55.738000	No Label	925	2209.63
120112 ASER GCaMP 50mM 50-25 #6_1 12	214	00:01:56.277000	No Label	925	2190.53
120112 ASER GCaMP 50mM 50-25 #6_1 12	215	00:01:56.822000	No Label	925	2190.27
120112 ASER GCaMP 50mM 50-25 #6_1 12	216	00:01:57.378000	No Label	925	2192.97
120112 ASER GCaMP 50mM 50-25 #6_1 12	217	00:01:57.921000	No Label	925	2194.14
120112 ASER GCaMP 50mM 50-25 #6_1 12	218	00:01:58.458000	No Label	925	2196.85
120112 ASER GCaMP 50mM 50-25 #6_1 12	219	00:01:59.001000	No Label	925	2191.52
120112 ASER GCaMP 50mM 50-25 #6_1 12	220	00:01:59.555000	No Label	925	2188.79
120112 ASER GCaMP 50mM 50-25 #6_1 12	221	00:02:00.105000	No Label	925	2192.92
120112 ASER GCaMP 50mM 50-25 #6_1 12	222	00:02:00.646000	No Label	925	2197.81
120112 ASER GCaMP 50mM 50-25 #6_1 12	223	00:02:01.203000	No Label	925	2185.56
120112 ASER GCaMP 50mM 50-25 #6_1 12	224	00:02:01.742000	No Label	925	2186.79
120112 ASER GCaMP 50mM 50-25 #6_1 12	225	00:02:02.293000	No Label	925	2200.84
120112 ASER GCaMP 50mM 50-25 #6_1 12	226	00:02:02.830000	No Label	925	2201.33
120112 ASER GCaMP 50mM 50-25 #6_1 12	227	00:02:03.373000	No Label	925	2190.54
120112 ASER GCaMP 50mM 50-25 #6_1 12	228	00:02:03.929000	No Label	925	2189.49
120112 ASER GCaMP 50mM 50-25 #6_1 12	229	00:02:04.469000	No Label	925	2190.93
120112 ASER GCaMP 50mM 50-25 #6_1 12	230	00:02:05.022000	No Label	925	2198.5
120112 ASER GCaMP 50mM 50-25 #6_1 12	231	00:02:05.561000	No Label	925	2177.9
120112 ASER GCaMP 50mM 50-25 #6_1 12	232	00:02:06.105000	No Label	925	2200.59
120112 ASER GCaMP 50mM 50-25 #6_1 12	233	00:02:06.655000	No Label	925	2206.26
120112 ASER GCaMP 50mM 50-25 #6_1 12	234	00:02:07.197000	No Label	925	2199.14
120112 ASER GCaMP 50mM 50-25 #6_1 12	235	00:02:07.746000	No Label	925	2202.05
120112 ASER GCaMP 50mM 50-25 #6_1 12	236	00:02:08.298000	No Label	925	2198.9
120112 ASER GCaMP 50mM 50-25 #6_1 12	237	00:02:08.842000	No Label	925	2209.13
120112 ASER GCaMP 50mM 50-25 #6_1 12	238	00:02:09.387000	No Label	925	2185.69
120112 ASER GCaMP 50mM 50-25 #6_1 12	239	00:02:09.930000	No Label	925	2192.22
120112 ASER GCaMP 50mM 50-25 #6_1 12	240	00:02:10.479000	No Label	925	2206.11
120112 ASER GCaMP 50mM 50-25 #6_1 12	241	00:02:11.022000	No Label	925	2198.59
