# Supplementary material for: Molecular encoding and synaptic decoding of context during salt chemotaxis in C. elegans
Source: Nat Commun. 2022 May 27;13:2928. doi: 10.1038/s41467-022-30279-7 (PMC9142520; doi:10.1038/s41467-022-30279-7)
Supplement: Supplementary file 7 — Source Data [file 41467_2022_30279_MOESM7_ESM.zip › Source Data/Imaging/Fig.1/GCaMP2_pkc-1(gf)/120112 ASER GCaMP 50mM 50-25 #7_1 12.xlsx]

## Sheet: Sheet1
Image Name	Image Plane	Avgerage Intensity
120112 ASER GCaMP 50mM 50-25 #7_1 12	1	2636.05	498.784	0.957857
120112 ASER GCaMP 50mM 50-25 #7_1 12	2	2627.58	488.414	0.937942
120112 ASER GCaMP 50mM 50-25 #7_1 12	3	2630.99	500.711	0.961558
120112 ASER GCaMP 50mM 50-25 #7_1 12	4	2638.55	496.355	0.953193
120112 ASER GCaMP 50mM 50-25 #7_1 12	5	2635.69	501.613	0.96329
120112 ASER GCaMP 50mM 50-25 #7_1 12	6	2638.51	503.391	0.966704
120112 ASER GCaMP 50mM 50-25 #7_1 12	7	2636.87	502.525	0.96504
120112 ASER GCaMP 50mM 50-25 #7_1 12	8	2636.21	506.799	0.973248
120112 ASER GCaMP 50mM 50-25 #7_1 12	9	2640.32	506.332	0.972352	520.729
120112 ASER GCaMP 50mM 50-25 #7_1 12	10	2640.77	508.431	0.976383
120112 ASER GCaMP 50mM 50-25 #7_1 12	11	2643.3	504.483	0.968801
120112 ASER GCaMP 50mM 50-25 #7_1 12	12	2640.7	506.894	0.973431
120112 ASER GCaMP 50mM 50-25 #7_1 12	13	2641.32	511.638	0.982542
120112 ASER GCaMP 50mM 50-25 #7_1 12	14	2643.17	506.27	0.972234
120112 ASER GCaMP 50mM 50-25 #7_1 12	15	2650.47	521.302	1.0011
120112 ASER GCaMP 50mM 50-25 #7_1 12	16	2639.8	509.143	0.97775
120112 ASER GCaMP 50mM 50-25 #7_1 12	17	2651.7	526.364	1.01082
120112 ASER GCaMP 50mM 50-25 #7_1 12	18	2649.74	532.116	1.02187
120112 ASER GCaMP 50mM 50-25 #7_1 12	19	2652.45	522.325	1.00307
120112 ASER GCaMP 50mM 50-25 #7_1 12	20	2652.09	516.95	0.992742
120112 ASER GCaMP 50mM 50-25 #7_1 12	21	2661.42	530.047	1.01789
120112 ASER GCaMP 50mM 50-25 #7_1 12	22	2655.61	526.797	1.01165
120112 ASER GCaMP 50mM 50-25 #7_1 12	23	2664.68	524.246	1.00675
120112 ASER GCaMP 50mM 50-25 #7_1 12	24	2666.45	536.306	1.02991
120112 ASER GCaMP 50mM 50-25 #7_1 12	25	2663.76	539.865	1.03675
120112 ASER GCaMP 50mM 50-25 #7_1 12	26	2665.8	526.043	1.0102
120112 ASER GCaMP 50mM 50-25 #7_1 12	27	2658.13	527.437	1.01288
120112 ASER GCaMP 50mM 50-25 #7_1 12	28	2656.02	531.592	1.02086
120112 ASER GCaMP 50mM 50-25 #7_1 12	29	2656.12	531.037	1.01979
120112 ASER GCaMP 50mM 50-25 #7_1 12	30	2665.14	535.724	1.0288
120112 ASER GCaMP 50mM 50-25 #7_1 12	31	2667.27	534.696	1.02682
120112 ASER GCaMP 50mM 50-25 #7_1 12	32	2656.09	534.348	1.02615
120112 ASER GCaMP 50mM 50-25 #7_1 12	33	2671.51	548.183	1.05272
120112 ASER GCaMP 50mM 50-25 #7_1 12	34	2663.67	529.066	1.01601
120112 ASER GCaMP 50mM 50-25 #7_1 12	35	2662.41	522.306	1.00303
120112 ASER GCaMP 50mM 50-25 #7_1 12	36	2660.05	532.766	1.02312
120112 ASER GCaMP 50mM 50-25 #7_1 12	37	2672.93	538.922	1.03494
120112 ASER GCaMP 50mM 50-25 #7_1 12	38	2665.04	527.085	1.01221
120112 ASER GCaMP 50mM 50-25 #7_1 12	39	2659.31	528.873	1.01564
120112 ASER GCaMP 50mM 50-25 #7_1 12	40	2668.61	531.132	1.01998
120112 ASER GCaMP 50mM 50-25 #7_1 12	41	2663.18	520.447	0.999459
120112 ASER GCaMP 50mM 50-25 #7_1 12	42	2666.38	540.575	1.03811
120112 ASER GCaMP 50mM 50-25 #7_1 12	43	2661.12	514.88	0.988767
120112 ASER GCaMP 50mM 50-25 #7_1 12	44	2670.5	538.82	1.03474
120112 ASER GCaMP 50mM 50-25 #7_1 12	45	2660.96	525.812	1.00976
120112 ASER GCaMP 50mM 50-25 #7_1 12	46	2666.13	529.594	1.01702
120112 ASER GCaMP 50mM 50-25 #7_1 12	47	2666.45	528.945	1.01578
120112 ASER GCaMP 50mM 50-25 #7_1 12	48	2659.64	511.6	0.982469
120112 ASER GCaMP 50mM 50-25 #7_1 12	49	2661.91	527.018	1.01208
120112 ASER GCaMP 50mM 50-25 #7_1 12	50	2664.34	530.679	1.01911
120112 ASER GCaMP 50mM 50-25 #7_1 12	51	2666.56	532.18	1.02199
120112 ASER GCaMP 50mM 50-25 #7_1 12	52	2666.61	519.424	0.997494
120112 ASER GCaMP 50mM 50-25 #7_1 12	53	2669.81	533.839	1.02518
120112 ASER GCaMP 50mM 50-25 #7_1 12	54	2659.19	519.011	0.996702
120112 ASER GCaMP 50mM 50-25 #7_1 12	55	2659.88	532.433	1.02248
120112 ASER GCaMP 50mM 50-25 #7_1 12	56	2670.28	524.062	1.0064
120112 ASER GCaMP 50mM 50-25 #7_1 12	57	2667.62	538.03	1.03322
120112 ASER GCaMP 50mM 50-25 #7_1 12	58	2661.29	537.859	1.0329
120112 ASER GCaMP 50mM 50-25 #7_1 12	59	2663.31	529.941	1.01769
120112 ASER GCaMP 50mM 50-25 #7_1 12	60	2684.24	545.508	1.04759
120112 ASER GCaMP 50mM 50-25 #7_1 12	61	2683.66	548.443	1.05322
120112 ASER GCaMP 50mM 50-25 #7_1 12	62	2685.44	554.339	1.06454
120112 ASER GCaMP 50mM 50-25 #7_1 12	63	2666.63	536.126	1.02957
120112 ASER GCaMP 50mM 50-25 #7_1 12	64	2677.06	543.698	1.04411
120112 ASER GCaMP 50mM 50-25 #7_1 12	65	2665.61	525.107	1.00841
120112 ASER GCaMP 50mM 50-25 #7_1 12	66	2660.39	521.819	1.00209
120112 ASER GCaMP 50mM 50-25 #7_1 12	67	2648.73	522.142	1.00271
120112 ASER GCaMP 50mM 50-25 #7_1 12	68	2653.03	516.963	0.992769
120112 ASER GCaMP 50mM 50-25 #7_1 12	69	2645.73	510.688	0.980717
120112 ASER GCaMP 50mM 50-25 #7_1 12	70	2654.28	520.46	0.999483
120112 ASER GCaMP 50mM 50-25 #7_1 12	71	2649.14	520.472	0.999507
120112 ASER GCaMP 50mM 50-25 #7_1 12	72	2651.19	512.552	0.984297
120112 ASER GCaMP 50mM 50-25 #7_1 12	73	2649.17	506.775	0.973203
120112 ASER GCaMP 50mM 50-25 #7_1 12	74	2652.73	521.926	1.0023
120112 ASER GCaMP 50mM 50-25 #7_1 12	75	2644.94	512.131	0.983489
120112 ASER GCaMP 50mM 50-25 #7_1 12	76	2650.1	514.773	0.988563
120112 ASER GCaMP 50mM 50-25 #7_1 12	77	2643.58	508.87	0.977227
120112 ASER GCaMP 50mM 50-25 #7_1 12	78	2658.45	533.147	1.02385
120112 ASER GCaMP 50mM 50-25 #7_1 12	79	2655.55	518.21	0.995163
120112 ASER GCaMP 50mM 50-25 #7_1 12	80	2655.92	516.96	0.992762
120112 ASER GCaMP 50mM 50-25 #7_1 12	81	2654.99	515.567	0.990087
120112 ASER GCaMP 50mM 50-25 #7_1 12	82	2643.21	506.654	0.97297
120112 ASER GCaMP 50mM 50-25 #7_1 12	83	2655.92	533.36	1.02426
120112 ASER GCaMP 50mM 50-25 #7_1 12	84	2660.12	519.751	0.998122
120112 ASER GCaMP 50mM 50-25 #7_1 12	85	2659.07	513.484	0.986087
120112 ASER GCaMP 50mM 50-25 #7_1 12	86	2659.53	533.288	1.02412
120112 ASER GCaMP 50mM 50-25 #7_1 12	87	2662.51	524.334	1.00692
120112 ASER GCaMP 50mM 50-25 #7_1 12	88	2669.93	528.076	1.01411
120112 ASER GCaMP 50mM 50-25 #7_1 12	89	2671.37	528.911	1.01571
120112 ASER GCaMP 50mM 50-25 #7_1 12	90	2673.22	546.747	1.04996
120112 ASER GCaMP 50mM 50-25 #7_1 12	91	2670.23	528.508	1.01494
120112 ASER GCaMP 50mM 50-25 #7_1 12	92	2658.63	520.111	0.998813
120112 ASER GCaMP 50mM 50-25 #7_1 12	93	2662.41	531.452	1.02059
120112 ASER GCaMP 50mM 50-25 #7_1 12	94	2666.46	530.739	1.01922
120112 ASER GCaMP 50mM 50-25 #7_1 12	95	2662.83	533.134	1.02382
120112 ASER GCaMP 50mM 50-25 #7_1 12	96	2664.79	524.789	1.0078
120112 ASER GCaMP 50mM 50-25 #7_1 12	97	2661.29	522.586	1.00357
120112 ASER GCaMP 50mM 50-25 #7_1 12	98	2664.94	529.048	1.01598
120112 ASER GCaMP 50mM 50-25 #7_1 12	99	2663.75	532.378	1.02237
120112 ASER GCaMP 50mM 50-25 #7_1 12	100	2661.08	535.418	1.02821
120112 ASER GCaMP 50mM 50-25 #7_1 12	101	2657.67	524.082	1.00644
120112 ASER GCaMP 50mM 50-25 #7_1 12	102	2781.62	650.724	1.24964
120112 ASER GCaMP 50mM 50-25 #7_1 12	103	2879.14	749.318	1.43898
120112 ASER GCaMP 50mM 50-25 #7_1 12	104	2934.2	800.745	1.53774
120112 ASER GCaMP 50mM 50-25 #7_1 12	105	2962.85	826.964	1.58809
120112 ASER GCaMP 50mM 50-25 #7_1 12	106	2976.55	832.881	1.59945
120112 ASER GCaMP 50mM 50-25 #7_1 12	107	2983.72	851.558	1.63532
120112 ASER GCaMP 50mM 50-25 #7_1 12	108	2975.09	847.911	1.62832
120112 ASER GCaMP 50mM 50-25 #7_1 12	109	2964.7	831.843	1.59746
120112 ASER GCaMP 50mM 50-25 #7_1 12	110	2927.66	798.511	1.53345
120112 ASER GCaMP 50mM 50-25 #7_1 12	111	2934.98	801.446	1.53908
120112 ASER GCaMP 50mM 50-25 #7_1 12	112	2919.46	781.507	1.50079
120112 ASER GCaMP 50mM 50-25 #7_1 12	113	2899.3	760.406	1.46027
120112 ASER GCaMP 50mM 50-25 #7_1 12	114	2878.99	748.277	1.43698
120112 ASER GCaMP 50mM 50-25 #7_1 12	115	2874.66	733.673	1.40893
120112 ASER GCaMP 50mM 50-25 #7_1 12	116	2864.86	727.35	1.39679
120112 ASER GCaMP 50mM 50-25 #7_1 12	117	2840.54	710.826	1.36506
120112 ASER GCaMP 50mM 50-25 #7_1 12	118	2836.86	702.838	1.34972
120112 ASER GCaMP 50mM 50-25 #7_1 12	119	2808.7	679.951	1.30577
120112 ASER GCaMP 50mM 50-25 #7_1 12	120	2782.83	639.949	1.22895
120112 ASER GCaMP 50mM 50-25 #7_1 12	121	2780.83	651.668	1.25145
120112 ASER GCaMP 50mM 50-25 #7_1 12	122	2761.74	630.192	1.21021
120112 ASER GCaMP 50mM 50-25 #7_1 12	123	2751.9	619.722	1.1901
120112 ASER GCaMP 50mM 50-25 #7_1 12	124	2752.09	624.302	1.1989
120112 ASER GCaMP 50mM 50-25 #7_1 12	125	2744.6	611.709	1.17472
120112 ASER GCaMP 50mM 50-25 #7_1 12	126	2744.37	605.859	1.16348
120112 ASER GCaMP 50mM 50-25 #7_1 12	127	2754.78	618.661	1.18807
120112 ASER GCaMP 50mM 50-25 #7_1 12	128	2738.69	597.095	1.14665
120112 ASER GCaMP 50mM 50-25 #7_1 12	129	2744.48	610.668	1.17272
120112 ASER GCaMP 50mM 50-25 #7_1 12	130	2734.5	599.101	1.1505
120112 ASER GCaMP 50mM 50-25 #7_1 12	131	2732.35	603.756	1.15944
120112 ASER GCaMP 50mM 50-25 #7_1 12	132	2713.25	581.864	1.1174
120112 ASER GCaMP 50mM 50-25 #7_1 12	133	2692.46	554.045	1.06398
120112 ASER GCaMP 50mM 50-25 #7_1 12	134	2693.38	564.57	1.08419
120112 ASER GCaMP 50mM 50-25 #7_1 12	135	2692.89	546.894	1.05025
120112 ASER GCaMP 50mM 50-25 #7_1 12	136	2694.33	549.384	1.05503
120112 ASER GCaMP 50mM 50-25 #7_1 12	137	2690.08	558.698	1.07291
120112 ASER GCaMP 50mM 50-25 #7_1 12	138	2699.81	557.673	1.07095
120112 ASER GCaMP 50mM 50-25 #7_1 12	139	2697.65	558.619	1.07276
120112 ASER GCaMP 50mM 50-25 #7_1 12	140	2687.45	545.728	1.04801
120112 ASER GCaMP 50mM 50-25 #7_1 12	141	2686.85	547.237	1.0509
120112 ASER GCaMP 50mM 50-25 #7_1 12	142	2674.68	532.18	1.02199
120112 ASER GCaMP 50mM 50-25 #7_1 12	143	2671.96	541.169	1.03925
120112 ASER GCaMP 50mM 50-25 #7_1 12	144	2680.33	542.113	1.04107
120112 ASER GCaMP 50mM 50-25 #7_1 12	145	2688.73	545.715	1.04798
120112 ASER GCaMP 50mM 50-25 #7_1 12	146	2703.86	558.272	1.0721
120112 ASER GCaMP 50mM 50-25 #7_1 12	147	2704.6	559.862	1.07515
120112 ASER GCaMP 50mM 50-25 #7_1 12	148	2687.75	546.836	1.05014
120112 ASER GCaMP 50mM 50-25 #7_1 12	149	2682.4	529.335	1.01653
120112 ASER GCaMP 50mM 50-25 #7_1 12	150	2683.2	533.278	1.0241
120112 ASER GCaMP 50mM 50-25 #7_1 12	151	2675.96	530.794	1.01933
120112 ASER GCaMP 50mM 50-25 #7_1 12	152	2675.99	534.191	1.02585
120112 ASER GCaMP 50mM 50-25 #7_1 12	153	2669.2	532.386	1.02239
120112 ASER GCaMP 50mM 50-25 #7_1 12	154	2668.06	522.214	1.00285
120112 ASER GCaMP 50mM 50-25 #7_1 12	155	2660.72	527.992	1.01395
120112 ASER GCaMP 50mM 50-25 #7_1 12	156	2659.63	522.134	1.0027
120112 ASER GCaMP 50mM 50-25 #7_1 12	157	2655.58	520.793	1.00012
120112 ASER GCaMP 50mM 50-25 #7_1 12	158	2675.9	541.091	1.0391
120112 ASER GCaMP 50mM 50-25 #7_1 12	159	2675.22	535.35	1.02808
120112 ASER GCaMP 50mM 50-25 #7_1 12	160	2678.38	540.805	1.03855
120112 ASER GCaMP 50mM 50-25 #7_1 12	161	2673.14	534.231	1.02593
120112 ASER GCaMP 50mM 50-25 #7_1 12	162	2657.85	520.942	1.00041
120112 ASER GCaMP 50mM 50-25 #7_1 12	163	2663.21	529.128	1.01613
120112 ASER GCaMP 50mM 50-25 #7_1 12	164	2652.18	523.669	1.00565
120112 ASER GCaMP 50mM 50-25 #7_1 12	165	2644.51	520.324	0.999222
120112 ASER GCaMP 50mM 50-25 #7_1 12	166	2644.25	509.665	0.978752
120112 ASER GCaMP 50mM 50-25 #7_1 12	167	2641.13	511.782	0.982819
120112 ASER GCaMP 50mM 50-25 #7_1 12	168	2656.03	528.202	1.01435
120112 ASER GCaMP 50mM 50-25 #7_1 12	169	2658.31	524.506	1.00725
120112 ASER GCaMP 50mM 50-25 #7_1 12	170	2668.59	535.148	1.02769
120112 ASER GCaMP 50mM 50-25 #7_1 12	171	2650.09	513.602	0.986314
120112 ASER GCaMP 50mM 50-25 #7_1 12	172	2659.86	517.287	0.99339
120112 ASER GCaMP 50mM 50-25 #7_1 12	173	2660.3	527.657	1.0133
120112 ASER GCaMP 50mM 50-25 #7_1 12	174	2651.34	511.34	0.981969
120112 ASER GCaMP 50mM 50-25 #7_1 12	175	2651.6	517.944	0.994651
120112 ASER GCaMP 50mM 50-25 #7_1 12	176	2651.85	515.279	0.989534
120112 ASER GCaMP 50mM 50-25 #7_1 12	177	2661.17	519.89	0.998389
120112 ASER GCaMP 50mM 50-25 #7_1 12	178	2659.38	518.313	0.99536
120112 ASER GCaMP 50mM 50-25 #7_1 12	179	2657.09	519.275	0.997209
120112 ASER GCaMP 50mM 50-25 #7_1 12	180	2651.64	504.476	0.968788
120112 ASER GCaMP 50mM 50-25 #7_1 12	181	2664.27	519.923	0.998452
120112 ASER GCaMP 50mM 50-25 #7_1 12	182	2659.67	512.174	0.983571
120112 ASER GCaMP 50mM 50-25 #7_1 12	183	2657.88	515.902	0.99073
120112 ASER GCaMP 50mM 50-25 #7_1 12	184	2661.46	512.601	0.984391
120112 ASER GCaMP 50mM 50-25 #7_1 12	185	2673.94	528.368	1.01467
120112 ASER GCaMP 50mM 50-25 #7_1 12	186	2670.98	537.006	1.03126
120112 ASER GCaMP 50mM 50-25 #7_1 12	187	2652.65	511.865	0.982978
120112 ASER GCaMP 50mM 50-25 #7_1 12	188	2645.49	499.096	0.958457
120112 ASER GCaMP 50mM 50-25 #7_1 12	189	2644.73	502.101	0.964226
120112 ASER GCaMP 50mM 50-25 #7_1 12	190	2648.52	512.952	0.985065
120112 ASER GCaMP 50mM 50-25 #7_1 12	191	2643.67	498.694	0.957685
120112 ASER GCaMP 50mM 50-25 #7_1 12	192	2644.78	493.607	0.947916
120112 ASER GCaMP 50mM 50-25 #7_1 12	193	2648.24	505.227	0.970229
120112 ASER GCaMP 50mM 50-25 #7_1 12	194	2642.04	503.065	0.966079
120112 ASER GCaMP 50mM 50-25 #7_1 12	195	2648.45	507.898	0.97536
120112 ASER GCaMP 50mM 50-25 #7_1 12	196	2647.77	499.302	0.958851
120112 ASER GCaMP 50mM 50-25 #7_1 12	197	2641.69	511.681	0.982624
120112 ASER GCaMP 50mM 50-25 #7_1 12	198	2643.57	501.558	0.963185
120112 ASER GCaMP 50mM 50-25 #7_1 12	199	2644.85	499.791	0.95979
120112 ASER GCaMP 50mM 50-25 #7_1 12	200	2665.32	527.203	1.01243
120112 ASER GCaMP 50mM 50-25 #7_1 12	201	2656.5	516.208	0.991317
120112 ASER GCaMP 50mM 50-25 #7_1 12	202	2616.48	480.96	0.923628
120112 ASER GCaMP 50mM 50-25 #7_1 12	203	2604.49	461.092	0.885474
120112 ASER GCaMP 50mM 50-25 #7_1 12	204	2608.97	477.176	0.916361
120112 ASER GCaMP 50mM 50-25 #7_1 12	205	2594.68	455.022	0.873817
120112 ASER GCaMP 50mM 50-25 #7_1 12	206	2596.62	452.762	0.869477
120112 ASER GCaMP 50mM 50-25 #7_1 12	207	2605.89	482.569	0.926719
120112 ASER GCaMP 50mM 50-25 #7_1 12	208	2597.21	459.049	0.88155
120112 ASER GCaMP 50mM 50-25 #7_1 12	209	2615.31	472.26	0.90692
120112 ASER GCaMP 50mM 50-25 #7_1 12	210	2612.46	466.941	0.896706
120112 ASER GCaMP 50mM 50-25 #7_1 12	211	2615.65	477.011	0.916045
120112 ASER GCaMP 50mM 50-25 #7_1 12	212	2622.21	488.887	0.938851
120112 ASER GCaMP 50mM 50-25 #7_1 12	213	2619.32	471.703	0.905851
120112 ASER GCaMP 50mM 50-25 #7_1 12	214	2627.33	481.609	0.924874
120112 ASER GCaMP 50mM 50-25 #7_1 12	215	2630.83	479.323	0.920484
120112 ASER GCaMP 50mM 50-25 #7_1 12	216	2635.08	483.926	0.929325
120112 ASER GCaMP 50mM 50-25 #7_1 12	217	2632.35	500.571	0.96129
120112 ASER GCaMP 50mM 50-25 #7_1 12	218	2634.4	485.705	0.932741
120112 ASER GCaMP 50mM 50-25 #7_1 12	219	2643.26	496.259	0.953008
120112 ASER GCaMP 50mM 50-25 #7_1 12	220	2635.76	498.977	0.958229
120112 ASER GCaMP 50mM 50-25 #7_1 12	221	2634.34	502.633	0.965248
120112 ASER GCaMP 50mM 50-25 #7_1 12	222	2623.21	481.281	0.924246
120112 ASER GCaMP 50mM 50-25 #7_1 12	223	2634.88	502.487	0.964969
120112 ASER GCaMP 50mM 50-25 #7_1 12	224	2644.08	498.174	0.956686
120112 ASER GCaMP 50mM 50-25 #7_1 12	225	2638.96	499.521	0.959273
120112 ASER GCaMP 50mM 50-25 #7_1 12	226	2646.53	507.357	0.97432
120112 ASER GCaMP 50mM 50-25 #7_1 12	227	2650.31	512.682	0.984547
120112 ASER GCaMP 50mM 50-25 #7_1 12	228	2645.03	514.555	0.988143
120112 ASER GCaMP 50mM 50-25 #7_1 12	229	2647.01	509.871	0.979149
120112 ASER GCaMP 50mM 50-25 #7_1 12	230	2648.05	508.724	0.976946
120112 ASER GCaMP 50mM 50-25 #7_1 12	231	2652.05	513.69	0.986483
120112 ASER GCaMP 50mM 50-25 #7_1 12	232	2657.86	528.117	1.01419
120112 ASER GCaMP 50mM 50-25 #7_1 12	233	2651.11	509.757	0.978929
120112 ASER GCaMP 50mM 50-25 #7_1 12	234	2652.37	515.772	0.990481
120112 ASER GCaMP 50mM 50-25 #7_1 12	235	2655.3	514.253	0.987564
120112 ASER GCaMP 50mM 50-25 #7_1 12	236	2659.5	519.527	0.997692
120112 ASER GCaMP 50mM 50-25 #7_1 12	237	2659.01	509.366	0.978179
120112 ASER GCaMP 50mM 50-25 #7_1 12	238	2655.77	512.203	0.983626
120112 ASER GCaMP 50mM 50-25 #7_1 12	239	2654.97	515.84	0.990611
120112 ASER GCaMP 50mM 50-25 #7_1 12	240	2653.92	524.52	1.00728
120112 ASER GCaMP 50mM 50-25 #7_1 12	241	2654.73	521.846	1.00215
Image Name	Image Plane	Elapsed Time	Stage Label	Area	Average Intensity
120112 ASER GCaMP 50mM 50-25 #7_1 12	1	00:00:00	No Label	1134	2137.27
120112 ASER GCaMP 50mM 50-25 #7_1 12	2	00:00:00.452000	No Label	1134	2139.17
120112 ASER GCaMP 50mM 50-25 #7_1 12	3	00:00:00.947000	No Label	1134	2130.28
120112 ASER GCaMP 50mM 50-25 #7_1 12	4	00:00:01.465000	No Label	1134	2142.19
120112 ASER GCaMP 50mM 50-25 #7_1 12	5	00:00:02.013000	No Label	1134	2134.07
120112 ASER GCaMP 50mM 50-25 #7_1 12	6	00:00:02.562000	No Label	1134	2135.11
120112 ASER GCaMP 50mM 50-25 #7_1 12	7	00:00:03.093000	No Label	1134	2134.34
120112 ASER GCaMP 50mM 50-25 #7_1 12	8	00:00:03.650000	No Label	1134	2129.42
120112 ASER GCaMP 50mM 50-25 #7_1 12	9	00:00:04.195000	No Label	1134	2133.98
120112 ASER GCaMP 50mM 50-25 #7_1 12	10	00:00:04.735000	No Label	1134	2132.33
120112 ASER GCaMP 50mM 50-25 #7_1 12	11	00:00:05.280000	No Label	1134	2138.82
120112 ASER GCaMP 50mM 50-25 #7_1 12	12	00:00:05.838000	No Label	1134	2133.81
120112 ASER GCaMP 50mM 50-25 #7_1 12	13	00:00:06.363000	No Label	1134	2129.68
120112 ASER GCaMP 50mM 50-25 #7_1 12	14	00:00:06.927000	No Label	1134	2136.9
120112 ASER GCaMP 50mM 50-25 #7_1 12	15	00:00:07.464000	No Label	1134	2129.17
120112 ASER GCaMP 50mM 50-25 #7_1 12	16	00:00:08.013000	No Label	1134	2130.65
120112 ASER GCaMP 50mM 50-25 #7_1 12	17	00:00:08.564000	No Label	1134	2125.33
120112 ASER GCaMP 50mM 50-25 #7_1 12	18	00:00:09.110000	No Label	1134	2117.63
120112 ASER GCaMP 50mM 50-25 #7_1 12	19	00:00:09.656000	No Label	1134	2130.13
120112 ASER GCaMP 50mM 50-25 #7_1 12	20	00:00:10.199000	No Label	1134	2135.14
120112 ASER GCaMP 50mM 50-25 #7_1 12	21	00:00:10.737000	No Label	1134	2131.37
120112 ASER GCaMP 50mM 50-25 #7_1 12	22	00:00:11.289000	No Label	1134	2128.81
120112 ASER GCaMP 50mM 50-25 #7_1 12	23	00:00:11.831000	No Label	1134	2140.43
120112 ASER GCaMP 50mM 50-25 #7_1 12	24	00:00:12.387000	No Label	1134	2130.14
120112 ASER GCaMP 50mM 50-25 #7_1 12	25	00:00:12.928000	No Label	1134	2123.89
120112 ASER GCaMP 50mM 50-25 #7_1 12	26	00:00:13.468000	No Label	1134	2139.76
120112 ASER GCaMP 50mM 50-25 #7_1 12	27	00:00:14.023000	No Label	1134	2130.69
120112 ASER GCaMP 50mM 50-25 #7_1 12	28	00:00:14.563000	No Label	1134	2124.43
120112 ASER GCaMP 50mM 50-25 #7_1 12	29	00:00:15.112000	No Label	1134	2125.08
120112 ASER GCaMP 50mM 50-25 #7_1 12	30	00:00:15.646000	No Label	1134	2129.41
120112 ASER GCaMP 50mM 50-25 #7_1 12	31	00:00:16.193000	No Label	1134	2132.58
120112 ASER GCaMP 50mM 50-25 #7_1 12	32	00:00:16.745000	No Label	1134	2121.74
120112 ASER GCaMP 50mM 50-25 #7_1 12	33	00:00:17.287000	No Label	1134	2123.32
120112 ASER GCaMP 50mM 50-25 #7_1 12	34	00:00:17.838000	No Label	1134	2134.6
120112 ASER GCaMP 50mM 50-25 #7_1 12	35	00:00:18.386000	No Label	1134	2140.11
120112 ASER GCaMP 50mM 50-25 #7_1 12	36	00:00:18.939000	No Label	1134	2127.28
120112 ASER GCaMP 50mM 50-25 #7_1 12	37	00:00:19.479000	No Label	1134	2134
120112 ASER GCaMP 50mM 50-25 #7_1 12	38	00:00:20.020000	No Label	1134	2137.96
120112 ASER GCaMP 50mM 50-25 #7_1 12	39	00:00:20.579000	No Label	1134	2130.44
120112 ASER GCaMP 50mM 50-25 #7_1 12	40	00:00:21.111000	No Label	1134	2137.47
120112 ASER GCaMP 50mM 50-25 #7_1 12	41	00:00:21.664000	No Label	1134	2142.73
120112 ASER GCaMP 50mM 50-25 #7_1 12	42	00:00:22.209000	No Label	1134	2125.81
120112 ASER GCaMP 50mM 50-25 #7_1 12	43	00:00:22.755000	No Label	1134	2146.24
120112 ASER GCaMP 50mM 50-25 #7_1 12	44	00:00:23.304000	No Label	1134	2131.68
120112 ASER GCaMP 50mM 50-25 #7_1 12	45	00:00:23.852000	No Label	1134	2135.15
120112 ASER GCaMP 50mM 50-25 #7_1 12	46	00:00:24.384000	No Label	1134	2136.53
120112 ASER GCaMP 50mM 50-25 #7_1 12	47	00:00:24.941000	No Label	1134	2137.51
120112 ASER GCaMP 50mM 50-25 #7_1 12	48	00:00:25.490000	No Label	1134	2148.04
120112 ASER GCaMP 50mM 50-25 #7_1 12	49	00:00:26.040000	No Label	1134	2134.9
120112 ASER GCaMP 50mM 50-25 #7_1 12	50	00:00:26.585000	No Label	1134	2133.66
120112 ASER GCaMP 50mM 50-25 #7_1 12	51	00:00:27.125000	No Label	1134	2134.38
120112 ASER GCaMP 50mM 50-25 #7_1 12	52	00:00:27.663000	No Label	1134	2147.18
120112 ASER GCaMP 50mM 50-25 #7_1 12	53	00:00:28.219000	No Label	1134	2135.98
120112 ASER GCaMP 50mM 50-25 #7_1 12	54	00:00:28.761000	No Label	1134	2140.18
120112 ASER GCaMP 50mM 50-25 #7_1 12	55	00:00:29.306000	No Label	1134	2127.45
120112 ASER GCaMP 50mM 50-25 #7_1 12	56	00:00:29.851000	No Label	1134	2146.22
120112 ASER GCaMP 50mM 50-25 #7_1 12	57	00:00:30.396000	No Label	1134	2129.59
120112 ASER GCaMP 50mM 50-25 #7_1 12	58	00:00:30.945000	No Label	1134	2123.43
120112 ASER GCaMP 50mM 50-25 #7_1 12	59	00:00:31.487000	No Label	1134	2133.36
120112 ASER GCaMP 50mM 50-25 #7_1 12	60	00:00:32.035000	No Label	1134	2138.73
120112 ASER GCaMP 50mM 50-25 #7_1 12	61	00:00:32.583000	No Label	1134	2135.21
120112 ASER GCaMP 50mM 50-25 #7_1 12	62	00:00:33.133000	No Label	1134	2131.1
120112 ASER GCaMP 50mM 50-25 #7_1 12	63	00:00:33.665000	No Label	1134	2130.51
120112 ASER GCaMP 50mM 50-25 #7_1 12	64	00:00:34.222000	No Label	1134	2133.36
120112 ASER GCaMP 50mM 50-25 #7_1 12	65	00:00:34.769000	No Label	1134	2140.5
120112 ASER GCaMP 50mM 50-25 #7_1 12	66	00:00:35.307000	No Label	1134	2138.57
120112 ASER GCaMP 50mM 50-25 #7_1 12	67	00:00:35.861000	No Label	1134	2126.59
120112 ASER GCaMP 50mM 50-25 #7_1 12	68	00:00:36.410000	No Label	1134	2136.06
120112 ASER GCaMP 50mM 50-25 #7_1 12	69	00:00:36.945000	No Label	1134	2135.04
120112 ASER GCaMP 50mM 50-25 #7_1 12	70	00:00:37.497000	No Label	1134	2133.82
120112 ASER GCaMP 50mM 50-25 #7_1 12	71	00:00:38.042000	No Label	1134	2128.67
120112 ASER GCaMP 50mM 50-25 #7_1 12	72	00:00:38.585000	No Label	1134	2138.63
120112 ASER GCaMP 50mM 50-25 #7_1 12	73	00:00:39.134000	No Label	1134	2142.39
120112 ASER GCaMP 50mM 50-25 #7_1 12	74	00:00:39.675000	No Label	1134	2130.81
120112 ASER GCaMP 50mM 50-25 #7_1 12	75	00:00:40.220000	No Label	1134	2132.81
120112 ASER GCaMP 50mM 50-25 #7_1 12	76	00:00:40.779000	No Label	1134	2135.33
120112 ASER GCaMP 50mM 50-25 #7_1 12	77	00:00:41.316000	No Label	1134	2134.71
120112 ASER GCaMP 50mM 50-25 #7_1 12	78	00:00:41.872000	No Label	1134	2125.31
120112 ASER GCaMP 50mM 50-25 #7_1 12	79	00:00:42.410000	No Label	1134	2137.34
120112 ASER GCaMP 50mM 50-25 #7_1 12	80	00:00:42.967000	No Label	1134	2138.96
120112 ASER GCaMP 50mM 50-25 #7_1 12	81	00:00:43.507000	No Label	1134	2139.42
120112 ASER GCaMP 50mM 50-25 #7_1 12	82	00:00:44.052000	No Label	1134	2136.55
120112 ASER GCaMP 50mM 50-25 #7_1 12	83	00:00:44.591000	No Label	1134	2122.56
120112 ASER GCaMP 50mM 50-25 #7_1 12	84	00:00:45.151000	No Label	1134	2140.37
120112 ASER GCaMP 50mM 50-25 #7_1 12	85	00:00:45.700000	No Label	1134	2145.58
120112 ASER GCaMP 50mM 50-25 #7_1 12	86	00:00:46.240000	No Label	1134	2126.24
120112 ASER GCaMP 50mM 50-25 #7_1 12	87	00:00:46.784000	No Label	1134	2138.18
120112 ASER GCaMP 50mM 50-25 #7_1 12	88	00:00:47.322000	No Label	1134	2141.86
120112 ASER GCaMP 50mM 50-25 #7_1 12	89	00:00:47.871000	No Label	1134	2142.46
120112 ASER GCaMP 50mM 50-25 #7_1 12	90	00:00:48.423000	No Label	1134	2126.47
120112 ASER GCaMP 50mM 50-25 #7_1 12	91	00:00:48.957000	No Label	1134	2141.72
120112 ASER GCaMP 50mM 50-25 #7_1 12	92	00:00:49.500000	No Label	1134	2138.52
120112 ASER GCaMP 50mM 50-25 #7_1 12	93	00:00:50.069000	No Label	1134	2130.95
120112 ASER GCaMP 50mM 50-25 #7_1 12	94	00:00:50.589000	No Label	1134	2135.72
120112 ASER GCaMP 50mM 50-25 #7_1 12	95	00:00:51.141000	No Label	1134	2129.69
120112 ASER GCaMP 50mM 50-25 #7_1 12	96	00:00:51.703000	No Label	1134	2140
120112 ASER GCaMP 50mM 50-25 #7_1 12	97	00:00:52.239000	No Label	1134	2138.7
120112 ASER GCaMP 50mM 50-25 #7_1 12	98	00:00:52.781000	No Label	1134	2135.89
120112 ASER GCaMP 50mM 50-25 #7_1 12	99	00:00:53.324000	No Label	1134	2131.37
120112 ASER GCaMP 50mM 50-25 #7_1 12	100	00:00:53.868000	No Label	1134	2125.66
120112 ASER GCaMP 50mM 50-25 #7_1 12	101	00:00:54.444000	No Label	1134	2133.59
120112 ASER GCaMP 50mM 50-25 #7_1 12	102	00:00:54.967000	No Label	1134	2130.89
120112 ASER GCaMP 50mM 50-25 #7_1 12	103	00:00:55.512000	No Label	1134	2129.82
120112 ASER GCaMP 50mM 50-25 #7_1 12	104	00:00:56.067000	No Label	1134	2133.45
120112 ASER GCaMP 50mM 50-25 #7_1 12	105	00:00:56.604000	No Label	1134	2135.89
120112 ASER GCaMP 50mM 50-25 #7_1 12	106	00:00:57.152000	No Label	1134	2143.67
120112 ASER GCaMP 50mM 50-25 #7_1 12	107	00:00:57.706000	No Label	1134	2132.17
120112 ASER GCaMP 50mM 50-25 #7_1 12	108	00:00:58.249000	No Label	1134	2127.18
120112 ASER GCaMP 50mM 50-25 #7_1 12	109	00:00:58.793000	No Label	1134	2132.86
120112 ASER GCaMP 50mM 50-25 #7_1 12	110	00:00:59.345000	No Label	1134	2129.15
120112 ASER GCaMP 50mM 50-25 #7_1 12	111	00:00:59.884000	No Label	1134	2133.53
120112 ASER GCaMP 50mM 50-25 #7_1 12	112	00:01:00.422000	No Label	1134	2137.96
120112 ASER GCaMP 50mM 50-25 #7_1 12	113	00:01:00.970000	No Label	1134	2138.9
120112 ASER GCaMP 50mM 50-25 #7_1 12	114	00:01:01.529000	No Label	1134	2130.71
120112 ASER GCaMP 50mM 50-25 #7_1 12	115	00:01:02.065000	No Label	1134	2140.98
120112 ASER GCaMP 50mM 50-25 #7_1 12	116	00:01:02.611000	No Label	1134	2137.51
120112 ASER GCaMP 50mM 50-25 #7_1 12	117	00:01:03.155000	No Label	1134	2129.71
120112 ASER GCaMP 50mM 50-25 #7_1 12	118	00:01:03.709000	No Label	1134	2134.02
120112 ASER GCaMP 50mM 50-25 #7_1 12	119	00:01:04.259000	No Label	1134	2128.75
120112 ASER GCaMP 50mM 50-25 #7_1 12	120	00:01:04.794000	No Label	1134	2142.88
120112 ASER GCaMP 50mM 50-25 #7_1 12	121	00:01:05.341000	No Label	1134	2129.16
120112 ASER GCaMP 50mM 50-25 #7_1 12	122	00:01:05.893000	No Label	1134	2131.55
120112 ASER GCaMP 50mM 50-25 #7_1 12	123	00:01:06.428000	No Label	1134	2132.18
120112 ASER GCaMP 50mM 50-25 #7_1 12	124	00:01:06.976000	No Label	1134	2127.79
120112 ASER GCaMP 50mM 50-25 #7_1 12	125	00:01:07.523000	No Label	1134	2132.89
120112 ASER GCaMP 50mM 50-25 #7_1 12	126	00:01:08.084000	No Label	1134	2138.51
120112 ASER GCaMP 50mM 50-25 #7_1 12	127	00:01:08.598000	No Label	1134	2136.12
120112 ASER GCaMP 50mM 50-25 #7_1 12	128	00:01:09.165000	No Label	1134	2141.6
120112 ASER GCaMP 50mM 50-25 #7_1 12	129	00:01:09.703000	No Label	1134	2133.81
120112 ASER GCaMP 50mM 50-25 #7_1 12	130	00:01:10.252000	No Label	1134	2135.4
120112 ASER GCaMP 50mM 50-25 #7_1 12	131	00:01:10.801000	No Label	1134	2128.6
120112 ASER GCaMP 50mM 50-25 #7_1 12	132	00:01:11.349000	No Label	1134	2131.38
120112 ASER GCaMP 50mM 50-25 #7_1 12	133	00:01:11.894000	No Label	1134	2138.41
120112 ASER GCaMP 50mM 50-25 #7_1 12	134	00:01:12.442000	No Label	1134	2128.81
120112 ASER GCaMP 50mM 50-25 #7_1 12	135	00:01:12.978000	No Label	1134	2146
120112 ASER GCaMP 50mM 50-25 #7_1 12	136	00:01:13.538000	No Label	1134	2144.95
120112 ASER GCaMP 50mM 50-25 #7_1 12	137	00:01:14.082000	No Label	1134	2131.38
120112 ASER GCaMP 50mM 50-25 #7_1 12	138	00:01:14.621000	No Label	1134	2142.14
120112 ASER GCaMP 50mM 50-25 #7_1 12	139	00:01:15.175000	No Label	1134	2139.03
120112 ASER GCaMP 50mM 50-25 #7_1 12	140	00:01:15.716000	No Label	1134	2141.72
120112 ASER GCaMP 50mM 50-25 #7_1 12	141	00:01:16.259000	No Label	1134	2139.61
120112 ASER GCaMP 50mM 50-25 #7_1 12	142	00:01:16.816000	No Label	1134	2142.5
120112 ASER GCaMP 50mM 50-25 #7_1 12	143	00:01:17.371000	No Label	1134	2130.79
120112 ASER GCaMP 50mM 50-25 #7_1 12	144	00:01:17.896000	No Label	1134	2138.22
120112 ASER GCaMP 50mM 50-25 #7_1 12	145	00:01:18.456000	No Label	1134	2143.02
120112 ASER GCaMP 50mM 50-25 #7_1 12	146	00:01:18.992000	No Label	1134	2145.59
120112 ASER GCaMP 50mM 50-25 #7_1 12	147	00:01:19.536000	No Label	1134	2144.74
120112 ASER GCaMP 50mM 50-25 #7_1 12	148	00:01:20.083000	No Label	1134	2140.91
120112 ASER GCaMP 50mM 50-25 #7_1 12	149	00:01:20.632000	No Label	1134	2153.07
120112 ASER GCaMP 50mM 50-25 #7_1 12	150	00:01:21.176000	No Label	1134	2149.92
120112 ASER GCaMP 50mM 50-25 #7_1 12	151	00:01:21.729000	No Label	1134	2145.17
120112 ASER GCaMP 50mM 50-25 #7_1 12	152	00:01:22.272000	No Label	1134	2141.8
120112 ASER GCaMP 50mM 50-25 #7_1 12	153	00:01:22.824000	No Label	1134	2136.81
120112 ASER GCaMP 50mM 50-25 #7_1 12	154	00:01:23.360000	No Label	1134	2145.85
120112 ASER GCaMP 50mM 50-25 #7_1 12	155	00:01:23.892000	No Label	1134	2132.73
120112 ASER GCaMP 50mM 50-25 #7_1 12	156	00:01:24.468000	No Label	1134	2137.5
120112 ASER GCaMP 50mM 50-25 #7_1 12	157	00:01:24.998000	No Label	1134	2134.78
120112 ASER GCaMP 50mM 50-25 #7_1 12	158	00:01:25.548000	No Label	1134	2134.81
120112 ASER GCaMP 50mM 50-25 #7_1 12	159	00:01:26.090000	No Label	1134	2139.87
120112 ASER GCaMP 50mM 50-25 #7_1 12	160	00:01:26.639000	No Label	1134	2137.57
120112 ASER GCaMP 50mM 50-25 #7_1 12	161	00:01:27.184000	No Label	1134	2138.91
120112 ASER GCaMP 50mM 50-25 #7_1 12	162	00:01:27.728000	No Label	1134	2136.91
120112 ASER GCaMP 50mM 50-25 #7_1 12	163	00:01:28.276000	No Label	1134	2134.09
120112 ASER GCaMP 50mM 50-25 #7_1 12	164	00:01:28.816000	No Label	1134	2128.52
120112 ASER GCaMP 50mM 50-25 #7_1 12	165	00:01:29.367000	No Label	1134	2124.19
120112 ASER GCaMP 50mM 50-25 #7_1 12	166	00:01:29.904000	No Label	1134	2134.58
120112 ASER GCaMP 50mM 50-25 #7_1 12	167	00:01:30.467000	No Label	1134	2129.35
120112 ASER GCaMP 50mM 50-25 #7_1 12	168	00:01:31.011000	No Label	1134	2127.83
120112 ASER GCaMP 50mM 50-25 #7_1 12	169	00:01:31.547000	No Label	1134	2133.8
120112 ASER GCaMP 50mM 50-25 #7_1 12	170	00:01:32.099000	No Label	1134	2133.44
120112 ASER GCaMP 50mM 50-25 #7_1 12	171	00:01:32.649000	No Label	1134	2136.49
120112 ASER GCaMP 50mM 50-25 #7_1 12	172	00:01:33.194000	No Label	1134	2142.57
120112 ASER GCaMP 50mM 50-25 #7_1 12	173	00:01:33.737000	No Label	1134	2132.65
120112 ASER GCaMP 50mM 50-25 #7_1 12	174	00:01:34.284000	No Label	1134	2140
120112 ASER GCaMP 50mM 50-25 #7_1 12	175	00:01:34.821000	No Label	1134	2133.66
120112 ASER GCaMP 50mM 50-25 #7_1 12	176	00:01:35.372000	No Label	1134	2136.57
120112 ASER GCaMP 50mM 50-25 #7_1 12	177	00:01:35.924000	No Label	1134	2141.28
120112 ASER GCaMP 50mM 50-25 #7_1 12	178	00:01:36.473000	No Label	1134	2141.07
120112 ASER GCaMP 50mM 50-25 #7_1 12	179	00:01:37.015000	No Label	1134	2137.82
120112 ASER GCaMP 50mM 50-25 #7_1 12	180	00:01:37.559000	No Label	1134	2147.16
120112 ASER GCaMP 50mM 50-25 #7_1 12	181	00:01:38.102000	No Label	1134	2144.35
120112 ASER GCaMP 50mM 50-25 #7_1 12	182	00:01:38.646000	No Label	1134	2147.49
120112 ASER GCaMP 50mM 50-25 #7_1 12	183	00:01:39.198000	No Label	1134	2141.97
120112 ASER GCaMP 50mM 50-25 #7_1 12	184	00:01:39.742000	No Label	1134	2148.86
120112 ASER GCaMP 50mM 50-25 #7_1 12	185	00:01:40.297000	No Label	1134	2145.57
120112 ASER GCaMP 50mM 50-25 #7_1 12	186	00:01:40.839000	No Label	1134	2133.97
120112 ASER GCaMP 50mM 50-25 #7_1 12	187	00:01:41.384000	No Label	1134	2140.79
120112 ASER GCaMP 50mM 50-25 #7_1 12	188	00:01:41.927000	No Label	1134	2146.39
120112 ASER GCaMP 50mM 50-25 #7_1 12	189	00:01:42.473000	No Label	1134	2142.63
120112 ASER GCaMP 50mM 50-25 #7_1 12	190	00:01:43.020000	No Label	1134	2135.57
120112 ASER GCaMP 50mM 50-25 #7_1 12	191	00:01:43.564000	No Label	1134	2144.97
120112 ASER GCaMP 50mM 50-25 #7_1 12	192	00:01:44.109000	No Label	1134	2151.18
120112 ASER GCaMP 50mM 50-25 #7_1 12	193	00:01:44.662000	No Label	1134	2143.01
120112 ASER GCaMP 50mM 50-25 #7_1 12	194	00:01:45.205000	No Label	1134	2138.98
120112 ASER GCaMP 50mM 50-25 #7_1 12	195	00:01:45.747000	No Label	1134	2140.55
120112 ASER GCaMP 50mM 50-25 #7_1 12	196	00:01:46.291000	No Label	1134	2148.46
120112 ASER GCaMP 50mM 50-25 #7_1 12	197	00:01:46.841000	No Label	1134	2130.01
120112 ASER GCaMP 50mM 50-25 #7_1 12	198	00:01:47.382000	No Label	1134	2142.01
120112 ASER GCaMP 50mM 50-25 #7_1 12	199	00:01:47.933000	No Label	1134	2145.06
120112 ASER GCaMP 50mM 50-25 #7_1 12	200	00:01:48.474000	No Label	1134	2138.12
120112 ASER GCaMP 50mM 50-25 #7_1 12	201	00:01:49.049000	No Label	1134	2140.29
120112 ASER GCaMP 50mM 50-25 #7_1 12	202	00:01:49.542000	No Label	1134	2135.52
120112 ASER GCaMP 50mM 50-25 #7_1 12	203	00:01:50.124000	No Label	1134	2143.4
120112 ASER GCaMP 50mM 50-25 #7_1 12	204	00:01:50.662000	No Label	1134	2131.8
120112 ASER GCaMP 50mM 50-25 #7_1 12	205	00:01:51.212000	No Label	1134	2139.65
120112 ASER GCaMP 50mM 50-25 #7_1 12	206	00:01:51.767000	No Label	1134	2143.86
120112 ASER GCaMP 50mM 50-25 #7_1 12	207	00:01:52.292000	No Label	1134	2123.32
120112 ASER GCaMP 50mM 50-25 #7_1 12	208	00:01:52.843000	No Label	1134	2138.16
120112 ASER GCaMP 50mM 50-25 #7_1 12	209	00:01:53.392000	No Label	1134	2143.05
120112 ASER GCaMP 50mM 50-25 #7_1 12	210	00:01:53.951000	No Label	1134	2145.51
120112 ASER GCaMP 50mM 50-25 #7_1 12	211	00:01:54.483000	No Label	1134	2138.64
120112 ASER GCaMP 50mM 50-25 #7_1 12	212	00:01:55.028000	No Label	1134	2133.33
120112 ASER GCaMP 50mM 50-25 #7_1 12	213	00:01:55.574000	No Label	1134	2147.61
120112 ASER GCaMP 50mM 50-25 #7_1 12	214	00:01:56.127000	No Label	1134	2145.72
120112 ASER GCaMP 50mM 50-25 #7_1 12	215	00:01:56.621000	No Label	1134	2151.51
120112 ASER GCaMP 50mM 50-25 #7_1 12	216	00:01:57.209000	No Label	1134	2151.16
120112 ASER GCaMP 50mM 50-25 #7_1 12	217	00:01:57.760000	No Label	1134	2131.78
120112 ASER GCaMP 50mM 50-25 #7_1 12	218	00:01:58.312000	No Label	1134	2148.69
120112 ASER GCaMP 50mM 50-25 #7_1 12	219	00:01:58.846000	No Label	1134	2147
120112 ASER GCaMP 50mM 50-25 #7_1 12	220	00:01:59.400000	No Label	1134	2136.78
120112 ASER GCaMP 50mM 50-25 #7_1 12	221	00:01:59.942000	No Label	1134	2131.71
120112 ASER GCaMP 50mM 50-25 #7_1 12	222	00:02:00.484000	No Label	1134	2141.93
120112 ASER GCaMP 50mM 50-25 #7_1 12	223	00:02:01.051000	No Label	1134	2132.4
120112 ASER GCaMP 50mM 50-25 #7_1 12	224	00:02:01.569000	No Label	1134	2145.9
120112 ASER GCaMP 50mM 50-25 #7_1 12	225	00:02:02.136000	No Label	1134	2139.44
120112 ASER GCaMP 50mM 50-25 #7_1 12	226	00:02:02.671000	No Label	1134	2139.17
120112 ASER GCaMP 50mM 50-25 #7_1 12	227	00:02:03.211000	No Label	1134	2137.63
120112 ASER GCaMP 50mM 50-25 #7_1 12	228	00:02:03.767000	No Label	1134	2130.48
120112 ASER GCaMP 50mM 50-25 #7_1 12	229	00:02:04.308000	No Label	1134	2137.14
120112 ASER GCaMP 50mM 50-25 #7_1 12	230	00:02:04.864000	No Label	1134	2139.32
120112 ASER GCaMP 50mM 50-25 #7_1 12	231	00:02:05.403000	No Label	1134	2138.36
120112 ASER GCaMP 50mM 50-25 #7_1 12	232	00:02:05.948000	No Label	1134	2129.74
120112 ASER GCaMP 50mM 50-25 #7_1 12	233	00:02:06.493000	No Label	1134	2141.35
120112 ASER GCaMP 50mM 50-25 #7_1 12	234	00:02:07.036000	No Label	1134	2136.6
120112 ASER GCaMP 50mM 50-25 #7_1 12	235	00:02:07.582000	No Label	1134	2141.05
120112 ASER GCaMP 50mM 50-25 #7_1 12	236	00:02:08.144000	No Label	1134	2139.97
120112 ASER GCaMP 50mM 50-25 #7_1 12	237	00:02:08.674000	No Label	1134	2149.64
120112 ASER GCaMP 50mM 50-25 #7_1 12	238	00:02:09.224000	No Label	1134	2143.57
120112 ASER GCaMP 50mM 50-25 #7_1 12	239	00:02:09.777000	No Label	1134	2139.13
120112 ASER GCaMP 50mM 50-25 #7_1 12	240	00:02:10.310000	No Label	1134	2129.4
120112 ASER GCaMP 50mM 50-25 #7_1 12	241	00:02:10.856000	No Label	1134	2132.88
