# Supplementary material for: Molecular encoding and synaptic decoding of context during salt chemotaxis in C. elegans
Source: Nat Commun. 2022 May 27;13:2928. doi: 10.1038/s41467-022-30279-7 (PMC9142520; doi:10.1038/s41467-022-30279-7)
Supplement: Supplementary file 7 — Source Data [file 41467_2022_30279_MOESM7_ESM.zip › Source Data/Imaging/Fig.1/GCaMP2_pkc-1(gf)/120112 ASER GCaMP 50mM 50-25 #8_1 12.xlsx]

## Sheet: Sheet1
Image Name	Image Plane	Avgerage Intensity
120112 ASER GCaMP 50mM 50-25 #8_1 12	1	3023.42	807.678	0.955917
120112 ASER GCaMP 50mM 50-25 #8_1 12	2	3012.26	793.559	0.939207
120112 ASER GCaMP 50mM 50-25 #8_1 12	3	3007.72	785.991	0.930249
120112 ASER GCaMP 50mM 50-25 #8_1 12	4	3037.76	818.535	0.968767
120112 ASER GCaMP 50mM 50-25 #8_1 12	5	3050.1	822.268	0.973186
120112 ASER GCaMP 50mM 50-25 #8_1 12	6	3053.54	835.544	0.988898
120112 ASER GCaMP 50mM 50-25 #8_1 12	7	3065.03	846.211	1.00152
120112 ASER GCaMP 50mM 50-25 #8_1 12	8	3074.73	864.352	1.02299
120112 ASER GCaMP 50mM 50-25 #8_1 12	9	3086.22	865.659	1.02454	844.925
120112 ASER GCaMP 50mM 50-25 #8_1 12	10	3136.16	910.45	1.07755
120112 ASER GCaMP 50mM 50-25 #8_1 12	11	3176.83	951.96	1.12668
120112 ASER GCaMP 50mM 50-25 #8_1 12	12	3148.58	926.858	1.09697
120112 ASER GCaMP 50mM 50-25 #8_1 12	13	3126.87	901.415	1.06686
120112 ASER GCaMP 50mM 50-25 #8_1 12	14	3099.81	865.033	1.0238
120112 ASER GCaMP 50mM 50-25 #8_1 12	15	3101.83	875.734	1.03646
120112 ASER GCaMP 50mM 50-25 #8_1 12	16	3078.34	850.242	1.00629
120112 ASER GCaMP 50mM 50-25 #8_1 12	17	3079.48	862.07	1.02029
120112 ASER GCaMP 50mM 50-25 #8_1 12	18	3052.96	835.834	0.989241
120112 ASER GCaMP 50mM 50-25 #8_1 12	19	3042.77	803.563	0.951047
120112 ASER GCaMP 50mM 50-25 #8_1 12	20	3033.83	820.642	0.97126
120112 ASER GCaMP 50mM 50-25 #8_1 12	21	3011.55	776.327	0.918812
120112 ASER GCaMP 50mM 50-25 #8_1 12	22	3008	764.605	0.904939
120112 ASER GCaMP 50mM 50-25 #8_1 12	23	3013.59	788.46	0.933172
120112 ASER GCaMP 50mM 50-25 #8_1 12	24	2991.74	760.801	0.900437
120112 ASER GCaMP 50mM 50-25 #8_1 12	25	3020.82	786.252	0.930559
120112 ASER GCaMP 50mM 50-25 #8_1 12	26	3036.84	820.473	0.97106
120112 ASER GCaMP 50mM 50-25 #8_1 12	27	3071.67	842.816	0.997504
120112 ASER GCaMP 50mM 50-25 #8_1 12	28	3106.05	889.297	1.05252
120112 ASER GCaMP 50mM 50-25 #8_1 12	29	3092.75	859.616	1.01739
120112 ASER GCaMP 50mM 50-25 #8_1 12	30	3141.34	909.095	1.07595
120112 ASER GCaMP 50mM 50-25 #8_1 12	31	3124.37	899.719	1.06485
120112 ASER GCaMP 50mM 50-25 #8_1 12	32	3116.09	884.098	1.04636
120112 ASER GCaMP 50mM 50-25 #8_1 12	33	3128.53	918.621	1.08722
120112 ASER GCaMP 50mM 50-25 #8_1 12	34	3163.43	947.132	1.12097
120112 ASER GCaMP 50mM 50-25 #8_1 12	35	3146.28	936.853	1.1088
120112 ASER GCaMP 50mM 50-25 #8_1 12	36	3152.64	931.301	1.10223
120112 ASER GCaMP 50mM 50-25 #8_1 12	37	3153.41	936.622	1.10853
120112 ASER GCaMP 50mM 50-25 #8_1 12	38	3161.46	955.322	1.13066
120112 ASER GCaMP 50mM 50-25 #8_1 12	39	3127.28	903.031	1.06877
120112 ASER GCaMP 50mM 50-25 #8_1 12	40	3138.59	930.378	1.10114
120112 ASER GCaMP 50mM 50-25 #8_1 12	41	3136	915.204	1.08318
120112 ASER GCaMP 50mM 50-25 #8_1 12	42	3123.68	895.13	1.05942
120112 ASER GCaMP 50mM 50-25 #8_1 12	43	3141.03	932.266	1.10337
120112 ASER GCaMP 50mM 50-25 #8_1 12	44	3110.76	889.216	1.05242
120112 ASER GCaMP 50mM 50-25 #8_1 12	45	3102.14	882.061	1.04395
120112 ASER GCaMP 50mM 50-25 #8_1 12	46	3128.43	902.248	1.06784
120112 ASER GCaMP 50mM 50-25 #8_1 12	47	3116.28	904.257	1.07022
120112 ASER GCaMP 50mM 50-25 #8_1 12	48	3133.36	918.279	1.08682
120112 ASER GCaMP 50mM 50-25 #8_1 12	49	3105.38	876.513	1.03739
120112 ASER GCaMP 50mM 50-25 #8_1 12	50	3071.67	853.682	1.01036
120112 ASER GCaMP 50mM 50-25 #8_1 12	51	3062.87	845.381	1.00054
120112 ASER GCaMP 50mM 50-25 #8_1 12	52	3042.11	824.702	0.976066
120112 ASER GCaMP 50mM 50-25 #8_1 12	53	3031.08	814.591	0.964099
120112 ASER GCaMP 50mM 50-25 #8_1 12	54	3034.12	825.528	0.977044
120112 ASER GCaMP 50mM 50-25 #8_1 12	55	3031.76	799.717	0.946495
120112 ASER GCaMP 50mM 50-25 #8_1 12	56	3008.35	788.567	0.933298
120112 ASER GCaMP 50mM 50-25 #8_1 12	57	3004.2	772.48	0.914259
120112 ASER GCaMP 50mM 50-25 #8_1 12	58	3006.97	795.805	0.941865
120112 ASER GCaMP 50mM 50-25 #8_1 12	59	3006.2	786.946	0.93138
120112 ASER GCaMP 50mM 50-25 #8_1 12	60	3017.11	781.451	0.924876
120112 ASER GCaMP 50mM 50-25 #8_1 12	61	3021.07	795.928	0.942011
120112 ASER GCaMP 50mM 50-25 #8_1 12	62	3011.78	779.591	0.922675
120112 ASER GCaMP 50mM 50-25 #8_1 12	63	3024.99	793.247	0.938837
120112 ASER GCaMP 50mM 50-25 #8_1 12	64	3026.11	811.05	0.959908
120112 ASER GCaMP 50mM 50-25 #8_1 12	65	3055.41	832.66	0.985484
120112 ASER GCaMP 50mM 50-25 #8_1 12	66	3069.83	848.183	1.00386
120112 ASER GCaMP 50mM 50-25 #8_1 12	67	3062.19	850.52	1.00662
120112 ASER GCaMP 50mM 50-25 #8_1 12	68	3067.31	836.312	0.989806
120112 ASER GCaMP 50mM 50-25 #8_1 12	69	3076.12	851.757	1.00809
120112 ASER GCaMP 50mM 50-25 #8_1 12	70	3061.62	842.881	0.997581
120112 ASER GCaMP 50mM 50-25 #8_1 12	71	3072.5	850.64	1.00676
120112 ASER GCaMP 50mM 50-25 #8_1 12	72	3074.6	857.213	1.01454
120112 ASER GCaMP 50mM 50-25 #8_1 12	73	3060.14	839.326	0.993374
120112 ASER GCaMP 50mM 50-25 #8_1 12	74	3058.12	833.136	0.986047
120112 ASER GCaMP 50mM 50-25 #8_1 12	75	3089.2	868.991	1.02848
120112 ASER GCaMP 50mM 50-25 #8_1 12	76	3087.45	854.961	1.01188
120112 ASER GCaMP 50mM 50-25 #8_1 12	77	3071.7	855.895	1.01298
120112 ASER GCaMP 50mM 50-25 #8_1 12	78	3056.66	827.167	0.978983
120112 ASER GCaMP 50mM 50-25 #8_1 12	79	3054.05	832.674	0.985501
120112 ASER GCaMP 50mM 50-25 #8_1 12	80	3048.3	826	0.977602
120112 ASER GCaMP 50mM 50-25 #8_1 12	81	3051.6	827.159	0.978973
120112 ASER GCaMP 50mM 50-25 #8_1 12	82	3066.94	855.471	1.01248
120112 ASER GCaMP 50mM 50-25 #8_1 12	83	3047.89	815.466	0.965135
120112 ASER GCaMP 50mM 50-25 #8_1 12	84	3041.22	816.132	0.965923
120112 ASER GCaMP 50mM 50-25 #8_1 12	85	3039.35	800.832	0.947815
120112 ASER GCaMP 50mM 50-25 #8_1 12	86	3061.25	835.364	0.988684
120112 ASER GCaMP 50mM 50-25 #8_1 12	87	3082.91	856.938	1.01422
120112 ASER GCaMP 50mM 50-25 #8_1 12	88	3073.45	858.169	1.01567
120112 ASER GCaMP 50mM 50-25 #8_1 12	89	3049.33	827.501	0.979379
120112 ASER GCaMP 50mM 50-25 #8_1 12	90	3020.11	794.457	0.94027
120112 ASER GCaMP 50mM 50-25 #8_1 12	91	3064	837.926	0.991716
120112 ASER GCaMP 50mM 50-25 #8_1 12	92	3068.69	833.125	0.986035
120112 ASER GCaMP 50mM 50-25 #8_1 12	93	3059.01	839.444	0.993513
120112 ASER GCaMP 50mM 50-25 #8_1 12	94	3037.19	821.269	0.972002
120112 ASER GCaMP 50mM 50-25 #8_1 12	95	3070.71	849.926	1.00592
120112 ASER GCaMP 50mM 50-25 #8_1 12	96	3056.18	833.246	0.986178
120112 ASER GCaMP 50mM 50-25 #8_1 12	97	3048.95	829.739	0.982027
120112 ASER GCaMP 50mM 50-25 #8_1 12	98	3070.84	846	1.00127
120112 ASER GCaMP 50mM 50-25 #8_1 12	99	3092.04	860.962	1.01898
120112 ASER GCaMP 50mM 50-25 #8_1 12	100	3105.4	891.638	1.05529
120112 ASER GCaMP 50mM 50-25 #8_1 12	101	3141.26	922.978	1.09238
120112 ASER GCaMP 50mM 50-25 #8_1 12	102	3945.3	1724.77	2.04133
120112 ASER GCaMP 50mM 50-25 #8_1 12	103	4412.81	2185.58	2.58672
120112 ASER GCaMP 50mM 50-25 #8_1 12	104	4480.77	2252.35	2.66575
120112 ASER GCaMP 50mM 50-25 #8_1 12	105	4475.46	2255.38	2.66932
120112 ASER GCaMP 50mM 50-25 #8_1 12	106	4431.01	2222.72	2.63067
120112 ASER GCaMP 50mM 50-25 #8_1 12	107	4424	2197.1	2.60036
120112 ASER GCaMP 50mM 50-25 #8_1 12	108	4396.43	2188.04	2.58963
120112 ASER GCaMP 50mM 50-25 #8_1 12	109	4335.22	2132.6	2.52401
120112 ASER GCaMP 50mM 50-25 #8_1 12	110	4295.64	2082.78	2.46505
120112 ASER GCaMP 50mM 50-25 #8_1 12	111	4260.28	2035.86	2.40952
120112 ASER GCaMP 50mM 50-25 #8_1 12	112	4230.4	2007.42	2.37586
120112 ASER GCaMP 50mM 50-25 #8_1 12	113	4209.83	1996.27	2.36267
120112 ASER GCaMP 50mM 50-25 #8_1 12	114	4118.95	1888.53	2.23515
120112 ASER GCaMP 50mM 50-25 #8_1 12	115	4095.28	1878.94	2.2238
120112 ASER GCaMP 50mM 50-25 #8_1 12	116	4032.73	1821.13	2.15537
120112 ASER GCaMP 50mM 50-25 #8_1 12	117	4047.48	1834.83	2.17159
120112 ASER GCaMP 50mM 50-25 #8_1 12	118	4057.29	1830.64	2.16663
120112 ASER GCaMP 50mM 50-25 #8_1 12	119	4025.47	1811.58	2.14407
120112 ASER GCaMP 50mM 50-25 #8_1 12	120	4033.67	1806.16	2.13766
120112 ASER GCaMP 50mM 50-25 #8_1 12	121	4072.88	1852.08	2.192
120112 ASER GCaMP 50mM 50-25 #8_1 12	122	4073.84	1847.54	2.18663
120112 ASER GCaMP 50mM 50-25 #8_1 12	123	4067.25	1849.59	2.18906
120112 ASER GCaMP 50mM 50-25 #8_1 12	124	4082.96	1864.75	2.20701
120112 ASER GCaMP 50mM 50-25 #8_1 12	125	4054.66	1832.24	2.16852
120112 ASER GCaMP 50mM 50-25 #8_1 12	126	4077.8	1859.18	2.20041
120112 ASER GCaMP 50mM 50-25 #8_1 12	127	4046.91	1830.14	2.16603
120112 ASER GCaMP 50mM 50-25 #8_1 12	128	4039.44	1818.23	2.15195
120112 ASER GCaMP 50mM 50-25 #8_1 12	129	3992.35	1764.26	2.08807
120112 ASER GCaMP 50mM 50-25 #8_1 12	130	4015.66	1796.28	2.12596
120112 ASER GCaMP 50mM 50-25 #8_1 12	131	3980.92	1756.17	2.07849
120112 ASER GCaMP 50mM 50-25 #8_1 12	132	3954.78	1739.25	2.05846
120112 ASER GCaMP 50mM 50-25 #8_1 12	133	3972.28	1754.59	2.07663
120112 ASER GCaMP 50mM 50-25 #8_1 12	134	3967.43	1748.35	2.06924
120112 ASER GCaMP 50mM 50-25 #8_1 12	135	3971.43	1754.54	2.07657
120112 ASER GCaMP 50mM 50-25 #8_1 12	136	3910.9	1696.76	2.00818
120112 ASER GCaMP 50mM 50-25 #8_1 12	137	3850.69	1621.26	1.91882
120112 ASER GCaMP 50mM 50-25 #8_1 12	138	3814.61	1598.23	1.89156
120112 ASER GCaMP 50mM 50-25 #8_1 12	139	3830.83	1603.25	1.8975
120112 ASER GCaMP 50mM 50-25 #8_1 12	140	3735.95	1506.95	1.78354
120112 ASER GCaMP 50mM 50-25 #8_1 12	141	3661.27	1456.83	1.72421
120112 ASER GCaMP 50mM 50-25 #8_1 12	142	3559.78	1338.32	1.58395
120112 ASER GCaMP 50mM 50-25 #8_1 12	143	3455.26	1235.02	1.4617
120112 ASER GCaMP 50mM 50-25 #8_1 12	144	3324.53	1106.13	1.30915
120112 ASER GCaMP 50mM 50-25 #8_1 12	145	3226.2	1011.84	1.19755
120112 ASER GCaMP 50mM 50-25 #8_1 12	146	3170.61	946.833	1.12061
120112 ASER GCaMP 50mM 50-25 #8_1 12	147	3118.26	888.732	1.05185
120112 ASER GCaMP 50mM 50-25 #8_1 12	148	3092.87	872.922	1.03314
120112 ASER GCaMP 50mM 50-25 #8_1 12	149	3059.78	851.28	1.00752
120112 ASER GCaMP 50mM 50-25 #8_1 12	150	3042.19	815.652	0.965355
120112 ASER GCaMP 50mM 50-25 #8_1 12	151	2991.38	769.906	0.911213
120112 ASER GCaMP 50mM 50-25 #8_1 12	152	2971.2	750.922	0.888744
120112 ASER GCaMP 50mM 50-25 #8_1 12	153	2983.77	765.86	0.906425
120112 ASER GCaMP 50mM 50-25 #8_1 12	154	3004.85	787.033	0.931483
120112 ASER GCaMP 50mM 50-25 #8_1 12	155	3088.92	878.024	1.03917
120112 ASER GCaMP 50mM 50-25 #8_1 12	156	3231.68	1013.25	1.19922
120112 ASER GCaMP 50mM 50-25 #8_1 12	157	3393.27	1184.61	1.40203
120112 ASER GCaMP 50mM 50-25 #8_1 12	158	3541.22	1314.82	1.55614
120112 ASER GCaMP 50mM 50-25 #8_1 12	159	3646.95	1427.39	1.68937
120112 ASER GCaMP 50mM 50-25 #8_1 12	160	3701.63	1481.91	1.75389
120112 ASER GCaMP 50mM 50-25 #8_1 12	161	3707.47	1485.91	1.75863
120112 ASER GCaMP 50mM 50-25 #8_1 12	162	3698.64	1470.69	1.74062
120112 ASER GCaMP 50mM 50-25 #8_1 12	163	3682.77	1463.09	1.73162
120112 ASER GCaMP 50mM 50-25 #8_1 12	164	3699.7	1474.72	1.74538
120112 ASER GCaMP 50mM 50-25 #8_1 12	165	3719.85	1499.06	1.77419
120112 ASER GCaMP 50mM 50-25 #8_1 12	166	3711.63	1498.86	1.77396
120112 ASER GCaMP 50mM 50-25 #8_1 12	167	3679.62	1459.26	1.72709
120112 ASER GCaMP 50mM 50-25 #8_1 12	168	3693.21	1458.77	1.7265
120112 ASER GCaMP 50mM 50-25 #8_1 12	169	3713.49	1500.76	1.77621
120112 ASER GCaMP 50mM 50-25 #8_1 12	170	3724.45	1514.71	1.79272
120112 ASER GCaMP 50mM 50-25 #8_1 12	171	3693.97	1479.02	1.75047
120112 ASER GCaMP 50mM 50-25 #8_1 12	172	3680.7	1467.03	1.73629
120112 ASER GCaMP 50mM 50-25 #8_1 12	173	3687.99	1487.37	1.76035
120112 ASER GCaMP 50mM 50-25 #8_1 12	174	3657.54	1447.8	1.71353
120112 ASER GCaMP 50mM 50-25 #8_1 12	175	3601.27	1383.86	1.63784
120112 ASER GCaMP 50mM 50-25 #8_1 12	176	3619.42	1404.01	1.6617
120112 ASER GCaMP 50mM 50-25 #8_1 12	177	3586.57	1367.56	1.61856
120112 ASER GCaMP 50mM 50-25 #8_1 12	178	3614.58	1392.15	1.64766
120112 ASER GCaMP 50mM 50-25 #8_1 12	179	3539.11	1319.56	1.56175
120112 ASER GCaMP 50mM 50-25 #8_1 12	180	3484.57	1255.4	1.48582
120112 ASER GCaMP 50mM 50-25 #8_1 12	181	3422.54	1208.81	1.43068
120112 ASER GCaMP 50mM 50-25 #8_1 12	182	3379.09	1162.33	1.37567
120112 ASER GCaMP 50mM 50-25 #8_1 12	183	3312.9	1102.1	1.30438
120112 ASER GCaMP 50mM 50-25 #8_1 12	184	3270.62	1046.04	1.23803
120112 ASER GCaMP 50mM 50-25 #8_1 12	185	3202.78	987.442	1.16867
120112 ASER GCaMP 50mM 50-25 #8_1 12	186	3214.75	996.366	1.17924
120112 ASER GCaMP 50mM 50-25 #8_1 12	187	3260.94	1054.35	1.24786
120112 ASER GCaMP 50mM 50-25 #8_1 12	188	3331.4	1115.24	1.31993
120112 ASER GCaMP 50mM 50-25 #8_1 12	189	3332.15	1108.73	1.31222
120112 ASER GCaMP 50mM 50-25 #8_1 12	190	3319.83	1086.51	1.28593
120112 ASER GCaMP 50mM 50-25 #8_1 12	191	3261.67	1035.94	1.22608
120112 ASER GCaMP 50mM 50-25 #8_1 12	192	3175.88	948.89	1.12305
120112 ASER GCaMP 50mM 50-25 #8_1 12	193	3066.86	849.826	1.0058
120112 ASER GCaMP 50mM 50-25 #8_1 12	194	3004.73	787.342	0.931849
120112 ASER GCaMP 50mM 50-25 #8_1 12	195	2961.14	732.717	0.867198
120112 ASER GCaMP 50mM 50-25 #8_1 12	196	2942.95	735.576	0.870582
120112 ASER GCaMP 50mM 50-25 #8_1 12	197	2969.08	758.056	0.897187
120112 ASER GCaMP 50mM 50-25 #8_1 12	198	3008.37	785.601	0.929788
120112 ASER GCaMP 50mM 50-25 #8_1 12	199	3132.23	918.784	1.08742
120112 ASER GCaMP 50mM 50-25 #8_1 12	200	3387.66	1175.84	1.39165
120112 ASER GCaMP 50mM 50-25 #8_1 12	201	3683.09	1464.3	1.73305
120112 ASER GCaMP 50mM 50-25 #8_1 12	202	3470.38	1252.16	1.48198
120112 ASER GCaMP 50mM 50-25 #8_1 12	203	3266.8	1054.9	1.24852
120112 ASER GCaMP 50mM 50-25 #8_1 12	204	3085.86	870.168	1.02988
120112 ASER GCaMP 50mM 50-25 #8_1 12	205	3006.68	792.837	0.938352
120112 ASER GCaMP 50mM 50-25 #8_1 12	206	2951.69	738.623	0.874188
120112 ASER GCaMP 50mM 50-25 #8_1 12	207	2918.56	701.188	0.829882
120112 ASER GCaMP 50mM 50-25 #8_1 12	208	2905.24	701.436	0.830175
120112 ASER GCaMP 50mM 50-25 #8_1 12	209	2884.3	670.508	0.793571
120112 ASER GCaMP 50mM 50-25 #8_1 12	210	2881.05	674.431	0.798215
120112 ASER GCaMP 50mM 50-25 #8_1 12	211	2885.51	679.336	0.804019
120112 ASER GCaMP 50mM 50-25 #8_1 12	212	2891.57	674.202	0.797943
120112 ASER GCaMP 50mM 50-25 #8_1 12	213	2894.9	689.562	0.816123
120112 ASER GCaMP 50mM 50-25 #8_1 12	214	2915.48	707.492	0.837344
120112 ASER GCaMP 50mM 50-25 #8_1 12	215	2912.21	689.76	0.816356
120112 ASER GCaMP 50mM 50-25 #8_1 12	216	2911	710.818	0.84128
120112 ASER GCaMP 50mM 50-25 #8_1 12	217	2924.64	708.486	0.83852
120112 ASER GCaMP 50mM 50-25 #8_1 12	218	2925.64	702.211	0.831093
120112 ASER GCaMP 50mM 50-25 #8_1 12	219	2919.91	705.144	0.834564
120112 ASER GCaMP 50mM 50-25 #8_1 12	220	2933.67	723.21	0.855946
120112 ASER GCaMP 50mM 50-25 #8_1 12	221	2933.93	727.448	0.860962
120112 ASER GCaMP 50mM 50-25 #8_1 12	222	2952.44	741.65	0.877771
120112 ASER GCaMP 50mM 50-25 #8_1 12	223	2952.02	739.587	0.875329
120112 ASER GCaMP 50mM 50-25 #8_1 12	224	2948.36	730.622	0.864719
120112 ASER GCaMP 50mM 50-25 #8_1 12	225	2951.13	726.37	0.859686
120112 ASER GCaMP 50mM 50-25 #8_1 12	226	2959.56	737.122	0.872412
120112 ASER GCaMP 50mM 50-25 #8_1 12	227	2962.89	750.127	0.887803
120112 ASER GCaMP 50mM 50-25 #8_1 12	228	2969.89	760.819	0.900458
120112 ASER GCaMP 50mM 50-25 #8_1 12	229	2974.44	753.129	0.891356
120112 ASER GCaMP 50mM 50-25 #8_1 12	230	2969.6	762.455	0.902394
120112 ASER GCaMP 50mM 50-25 #8_1 12	231	2972.58	746.921	0.884009
120112 ASER GCaMP 50mM 50-25 #8_1 12	232	2980.66	763.105	0.903164
120112 ASER GCaMP 50mM 50-25 #8_1 12	233	2978.64	763.682	0.903847
120112 ASER GCaMP 50mM 50-25 #8_1 12	234	2991.77	785.22	0.929337
120112 ASER GCaMP 50mM 50-25 #8_1 12	235	2985.2	777.482	0.920179
120112 ASER GCaMP 50mM 50-25 #8_1 12	236	2992.62	776.573	0.919103
120112 ASER GCaMP 50mM 50-25 #8_1 12	237	2995.42	772.693	0.914512
120112 ASER GCaMP 50mM 50-25 #8_1 12	238	2999.65	777.851	0.920616
120112 ASER GCaMP 50mM 50-25 #8_1 12	239	2999.03	778.583	0.921483
120112 ASER GCaMP 50mM 50-25 #8_1 12	240	3003.81	781.85	0.925349
120112 ASER GCaMP 50mM 50-25 #8_1 12	241	3001.59	772.46	0.914236
Image Name	Image Plane	Elapsed Time	Stage Label	Area	Average Intensity
120112 ASER GCaMP 50mM 50-25 #8_1 12	1	00:00:00	No Label	900	2215.74
120112 ASER GCaMP 50mM 50-25 #8_1 12	2	00:00:00.455000	No Label	900	2218.7
120112 ASER GCaMP 50mM 50-25 #8_1 12	3	00:00:01.051000	No Label	900	2221.73
120112 ASER GCaMP 50mM 50-25 #8_1 12	4	00:00:01.594000	No Label	900	2219.22
120112 ASER GCaMP 50mM 50-25 #8_1 12	5	00:00:02.140000	No Label	900	2227.83
120112 ASER GCaMP 50mM 50-25 #8_1 12	6	00:00:02.678000	No Label	900	2218
120112 ASER GCaMP 50mM 50-25 #8_1 12	7	00:00:03.219000	No Label	900	2218.82
120112 ASER GCaMP 50mM 50-25 #8_1 12	8	00:00:03.777000	No Label	900	2210.38
120112 ASER GCaMP 50mM 50-25 #8_1 12	9	00:00:04.323000	No Label	900	2220.56
120112 ASER GCaMP 50mM 50-25 #8_1 12	10	00:00:04.872000	No Label	900	2225.71
120112 ASER GCaMP 50mM 50-25 #8_1 12	11	00:00:05.420000	No Label	900	2224.87
120112 ASER GCaMP 50mM 50-25 #8_1 12	12	00:00:05.961000	No Label	900	2221.72
120112 ASER GCaMP 50mM 50-25 #8_1 12	13	00:00:06.509000	No Label	900	2225.46
120112 ASER GCaMP 50mM 50-25 #8_1 12	14	00:00:07.051000	No Label	900	2234.78
120112 ASER GCaMP 50mM 50-25 #8_1 12	15	00:00:07.593000	No Label	900	2226.09
120112 ASER GCaMP 50mM 50-25 #8_1 12	16	00:00:08.140000	No Label	900	2228.1
120112 ASER GCaMP 50mM 50-25 #8_1 12	17	00:00:08.705000	No Label	900	2217.41
120112 ASER GCaMP 50mM 50-25 #8_1 12	18	00:00:09.230000	No Label	900	2217.13
120112 ASER GCaMP 50mM 50-25 #8_1 12	19	00:00:09.771000	No Label	900	2239.21
120112 ASER GCaMP 50mM 50-25 #8_1 12	20	00:00:10.325000	No Label	900	2213.19
120112 ASER GCaMP 50mM 50-25 #8_1 12	21	00:00:10.870000	No Label	900	2235.22
120112 ASER GCaMP 50mM 50-25 #8_1 12	22	00:00:11.418000	No Label	900	2243.39
120112 ASER GCaMP 50mM 50-25 #8_1 12	23	00:00:11.961000	No Label	900	2225.13
120112 ASER GCaMP 50mM 50-25 #8_1 12	24	00:00:12.517000	No Label	900	2230.93
120112 ASER GCaMP 50mM 50-25 #8_1 12	25	00:00:13.060000	No Label	900	2234.57
120112 ASER GCaMP 50mM 50-25 #8_1 12	26	00:00:13.601000	No Label	900	2216.37
120112 ASER GCaMP 50mM 50-25 #8_1 12	27	00:00:14.142000	No Label	900	2228.86
120112 ASER GCaMP 50mM 50-25 #8_1 12	28	00:00:14.694000	No Label	900	2216.75
120112 ASER GCaMP 50mM 50-25 #8_1 12	29	00:00:15.229000	No Label	900	2233.13
120112 ASER GCaMP 50mM 50-25 #8_1 12	30	00:00:15.782000	No Label	900	2232.24
120112 ASER GCaMP 50mM 50-25 #8_1 12	31	00:00:16.332000	No Label	900	2224.65
120112 ASER GCaMP 50mM 50-25 #8_1 12	32	00:00:16.873000	No Label	900	2231.99
120112 ASER GCaMP 50mM 50-25 #8_1 12	33	00:00:17.425000	No Label	900	2209.91
120112 ASER GCaMP 50mM 50-25 #8_1 12	34	00:00:17.961000	No Label	900	2216.3
120112 ASER GCaMP 50mM 50-25 #8_1 12	35	00:00:18.513000	No Label	900	2209.43
120112 ASER GCaMP 50mM 50-25 #8_1 12	36	00:00:19.055000	No Label	900	2221.34
120112 ASER GCaMP 50mM 50-25 #8_1 12	37	00:00:19.609000	No Label	900	2216.79
120112 ASER GCaMP 50mM 50-25 #8_1 12	38	00:00:20.153000	No Label	900	2206.14
120112 ASER GCaMP 50mM 50-25 #8_1 12	39	00:00:20.701000	No Label	900	2224.25
120112 ASER GCaMP 50mM 50-25 #8_1 12	40	00:00:21.242000	No Label	900	2208.21
120112 ASER GCaMP 50mM 50-25 #8_1 12	41	00:00:21.782000	No Label	900	2220.8
120112 ASER GCaMP 50mM 50-25 #8_1 12	42	00:00:22.337000	No Label	900	2228.55
120112 ASER GCaMP 50mM 50-25 #8_1 12	43	00:00:22.885000	No Label	900	2208.76
120112 ASER GCaMP 50mM 50-25 #8_1 12	44	00:00:23.430000	No Label	900	2221.55
120112 ASER GCaMP 50mM 50-25 #8_1 12	45	00:00:23.979000	No Label	900	2220.08
120112 ASER GCaMP 50mM 50-25 #8_1 12	46	00:00:24.520000	No Label	900	2226.19
120112 ASER GCaMP 50mM 50-25 #8_1 12	47	00:00:25.059000	No Label	900	2212.02
120112 ASER GCaMP 50mM 50-25 #8_1 12	48	00:00:25.610000	No Label	900	2215.08
120112 ASER GCaMP 50mM 50-25 #8_1 12	49	00:00:26.166000	No Label	900	2228.87
120112 ASER GCaMP 50mM 50-25 #8_1 12	50	00:00:26.706000	No Label	900	2217.99
120112 ASER GCaMP 50mM 50-25 #8_1 12	51	00:00:27.256000	No Label	900	2217.49
120112 ASER GCaMP 50mM 50-25 #8_1 12	52	00:00:27.795000	No Label	900	2217.41
120112 ASER GCaMP 50mM 50-25 #8_1 12	53	00:00:28.342000	No Label	900	2216.49
120112 ASER GCaMP 50mM 50-25 #8_1 12	54	00:00:28.890000	No Label	900	2208.59
120112 ASER GCaMP 50mM 50-25 #8_1 12	55	00:00:29.435000	No Label	900	2232.04
120112 ASER GCaMP 50mM 50-25 #8_1 12	56	00:00:29.979000	No Label	900	2219.78
120112 ASER GCaMP 50mM 50-25 #8_1 12	57	00:00:30.526000	No Label	900	2231.72
120112 ASER GCaMP 50mM 50-25 #8_1 12	58	00:00:31.069000	No Label	900	2211.17
120112 ASER GCaMP 50mM 50-25 #8_1 12	59	00:00:31.608000	No Label	900	2219.25
120112 ASER GCaMP 50mM 50-25 #8_1 12	60	00:00:32.166000	No Label	900	2235.65
120112 ASER GCaMP 50mM 50-25 #8_1 12	61	00:00:32.713000	No Label	900	2225.14
120112 ASER GCaMP 50mM 50-25 #8_1 12	62	00:00:33.251000	No Label	900	2232.19
120112 ASER GCaMP 50mM 50-25 #8_1 12	63	00:00:33.795000	No Label	900	2231.74
120112 ASER GCaMP 50mM 50-25 #8_1 12	64	00:00:34.340000	No Label	900	2215.06
120112 ASER GCaMP 50mM 50-25 #8_1 12	65	00:00:34.892000	No Label	900	2222.75
120112 ASER GCaMP 50mM 50-25 #8_1 12	66	00:00:35.432000	No Label	900	2221.64
120112 ASER GCaMP 50mM 50-25 #8_1 12	67	00:00:35.987000	No Label	900	2211.67
120112 ASER GCaMP 50mM 50-25 #8_1 12	68	00:00:36.536000	No Label	900	2231
120112 ASER GCaMP 50mM 50-25 #8_1 12	69	00:00:37.073000	No Label	900	2224.36
120112 ASER GCaMP 50mM 50-25 #8_1 12	70	00:00:37.629000	No Label	900	2218.74
120112 ASER GCaMP 50mM 50-25 #8_1 12	71	00:00:38.170000	No Label	900	2221.86
120112 ASER GCaMP 50mM 50-25 #8_1 12	72	00:00:38.713000	No Label	900	2217.39
120112 ASER GCaMP 50mM 50-25 #8_1 12	73	00:00:39.264000	No Label	900	2220.81
120112 ASER GCaMP 50mM 50-25 #8_1 12	74	00:00:39.804000	No Label	900	2224.98
120112 ASER GCaMP 50mM 50-25 #8_1 12	75	00:00:40.360000	No Label	900	2220.21
120112 ASER GCaMP 50mM 50-25 #8_1 12	76	00:00:40.896000	No Label	900	2232.49
120112 ASER GCaMP 50mM 50-25 #8_1 12	77	00:00:41.446000	No Label	900	2215.8
120112 ASER GCaMP 50mM 50-25 #8_1 12	78	00:00:41.992000	No Label	900	2229.49
120112 ASER GCaMP 50mM 50-25 #8_1 12	79	00:00:42.546000	No Label	900	2221.37
120112 ASER GCaMP 50mM 50-25 #8_1 12	80	00:00:43.084000	No Label	900	2222.3
120112 ASER GCaMP 50mM 50-25 #8_1 12	81	00:00:43.629000	No Label	900	2224.44
120112 ASER GCaMP 50mM 50-25 #8_1 12	82	00:00:44.176000	No Label	900	2211.47
120112 ASER GCaMP 50mM 50-25 #8_1 12	83	00:00:44.718000	No Label	900	2232.42
120112 ASER GCaMP 50mM 50-25 #8_1 12	84	00:00:45.273000	No Label	900	2225.09
120112 ASER GCaMP 50mM 50-25 #8_1 12	85	00:00:45.812000	No Label	900	2238.51
120112 ASER GCaMP 50mM 50-25 #8_1 12	86	00:00:46.362000	No Label	900	2225.88
120112 ASER GCaMP 50mM 50-25 #8_1 12	87	00:00:46.895000	No Label	900	2225.97
120112 ASER GCaMP 50mM 50-25 #8_1 12	88	00:00:47.453000	No Label	900	2215.28
120112 ASER GCaMP 50mM 50-25 #8_1 12	89	00:00:48.005000	No Label	900	2221.83
120112 ASER GCaMP 50mM 50-25 #8_1 12	90	00:00:48.550000	No Label	900	2225.65
120112 ASER GCaMP 50mM 50-25 #8_1 12	91	00:00:49.089000	No Label	900	2226.07
120112 ASER GCaMP 50mM 50-25 #8_1 12	92	00:00:49.636000	No Label	900	2235.56
120112 ASER GCaMP 50mM 50-25 #8_1 12	93	00:00:50.178000	No Label	900	2219.56
120112 ASER GCaMP 50mM 50-25 #8_1 12	94	00:00:50.720000	No Label	900	2215.92
120112 ASER GCaMP 50mM 50-25 #8_1 12	95	00:00:51.276000	No Label	900	2220.79
120112 ASER GCaMP 50mM 50-25 #8_1 12	96	00:00:51.825000	No Label	900	2222.94
120112 ASER GCaMP 50mM 50-25 #8_1 12	97	00:00:52.360000	No Label	900	2219.21
120112 ASER GCaMP 50mM 50-25 #8_1 12	98	00:00:52.908000	No Label	900	2224.84
120112 ASER GCaMP 50mM 50-25 #8_1 12	99	00:00:53.457000	No Label	900	2231.08
120112 ASER GCaMP 50mM 50-25 #8_1 12	100	00:00:54.013000	No Label	900	2213.76
120112 ASER GCaMP 50mM 50-25 #8_1 12	101	00:00:54.582000	No Label	900	2218.28
120112 ASER GCaMP 50mM 50-25 #8_1 12	102	00:00:55.068000	No Label	900	2220.53
120112 ASER GCaMP 50mM 50-25 #8_1 12	103	00:00:55.649000	No Label	900	2227.22
120112 ASER GCaMP 50mM 50-25 #8_1 12	104	00:00:56.195000	No Label	900	2228.42
120112 ASER GCaMP 50mM 50-25 #8_1 12	105	00:00:56.731000	No Label	900	2220.09
120112 ASER GCaMP 50mM 50-25 #8_1 12	106	00:00:57.278000	No Label	900	2208.3
120112 ASER GCaMP 50mM 50-25 #8_1 12	107	00:00:57.821000	No Label	900	2226.89
120112 ASER GCaMP 50mM 50-25 #8_1 12	108	00:00:58.379000	No Label	900	2208.39
120112 ASER GCaMP 50mM 50-25 #8_1 12	109	00:00:58.918000	No Label	900	2202.62
120112 ASER GCaMP 50mM 50-25 #8_1 12	110	00:00:59.460000	No Label	900	2212.85
120112 ASER GCaMP 50mM 50-25 #8_1 12	111	00:01:00.004000	No Label	900	2224.42
120112 ASER GCaMP 50mM 50-25 #8_1 12	112	00:01:00.558000	No Label	900	2222.98
120112 ASER GCaMP 50mM 50-25 #8_1 12	113	00:01:01.102000	No Label	900	2213.56
120112 ASER GCaMP 50mM 50-25 #8_1 12	114	00:01:01.651000	No Label	900	2230.42
120112 ASER GCaMP 50mM 50-25 #8_1 12	115	00:01:02.187000	No Label	900	2216.34
120112 ASER GCaMP 50mM 50-25 #8_1 12	116	00:01:02.747000	No Label	900	2211.61
120112 ASER GCaMP 50mM 50-25 #8_1 12	117	00:01:03.276000	No Label	900	2212.65
120112 ASER GCaMP 50mM 50-25 #8_1 12	118	00:01:03.836000	No Label	900	2226.64
120112 ASER GCaMP 50mM 50-25 #8_1 12	119	00:01:04.374000	No Label	900	2213.89
120112 ASER GCaMP 50mM 50-25 #8_1 12	120	00:01:04.918000	No Label	900	2227.51
120112 ASER GCaMP 50mM 50-25 #8_1 12	121	00:01:05.461000	No Label	900	2220.8
120112 ASER GCaMP 50mM 50-25 #8_1 12	122	00:01:06.013000	No Label	900	2226.3
120112 ASER GCaMP 50mM 50-25 #8_1 12	123	00:01:06.548000	No Label	900	2217.66
120112 ASER GCaMP 50mM 50-25 #8_1 12	124	00:01:07.107000	No Label	900	2218.21
120112 ASER GCaMP 50mM 50-25 #8_1 12	125	00:01:07.653000	No Label	900	2222.42
120112 ASER GCaMP 50mM 50-25 #8_1 12	126	00:01:08.202000	No Label	900	2218.62
120112 ASER GCaMP 50mM 50-25 #8_1 12	127	00:01:08.746000	No Label	900	2216.77
120112 ASER GCaMP 50mM 50-25 #8_1 12	128	00:01:09.291000	No Label	900	2221.2
120112 ASER GCaMP 50mM 50-25 #8_1 12	129	00:01:09.842000	No Label	900	2228.09
120112 ASER GCaMP 50mM 50-25 #8_1 12	130	00:01:10.379000	No Label	900	2219.38
120112 ASER GCaMP 50mM 50-25 #8_1 12	131	00:01:10.930000	No Label	900	2224.75
120112 ASER GCaMP 50mM 50-25 #8_1 12	132	00:01:11.484000	No Label	900	2215.53
120112 ASER GCaMP 50mM 50-25 #8_1 12	133	00:01:12.021000	No Label	900	2217.68
120112 ASER GCaMP 50mM 50-25 #8_1 12	134	00:01:12.570000	No Label	900	2219.08
120112 ASER GCaMP 50mM 50-25 #8_1 12	135	00:01:13.108000	No Label	900	2216.89
120112 ASER GCaMP 50mM 50-25 #8_1 12	136	00:01:13.659000	No Label	900	2214.14
120112 ASER GCaMP 50mM 50-25 #8_1 12	137	00:01:14.215000	No Label	900	2229.44
120112 ASER GCaMP 50mM 50-25 #8_1 12	138	00:01:14.746000	No Label	900	2216.38
120112 ASER GCaMP 50mM 50-25 #8_1 12	139	00:01:15.292000	No Label	900	2227.59
120112 ASER GCaMP 50mM 50-25 #8_1 12	140	00:01:15.848000	No Label	900	2229
120112 ASER GCaMP 50mM 50-25 #8_1 12	141	00:01:16.392000	No Label	900	2204.44
120112 ASER GCaMP 50mM 50-25 #8_1 12	142	00:01:16.937000	No Label	900	2221.47
120112 ASER GCaMP 50mM 50-25 #8_1 12	143	00:01:17.485000	No Label	900	2220.23
120112 ASER GCaMP 50mM 50-25 #8_1 12	144	00:01:18.028000	No Label	900	2218.4
120112 ASER GCaMP 50mM 50-25 #8_1 12	145	00:01:18.545000	No Label	900	2214.37
120112 ASER GCaMP 50mM 50-25 #8_1 12	146	00:01:19.121000	No Label	900	2223.77
120112 ASER GCaMP 50mM 50-25 #8_1 12	147	00:01:19.660000	No Label	900	2229.53
120112 ASER GCaMP 50mM 50-25 #8_1 12	148	00:01:20.210000	No Label	900	2219.95
120112 ASER GCaMP 50mM 50-25 #8_1 12	149	00:01:20.753000	No Label	900	2208.5
120112 ASER GCaMP 50mM 50-25 #8_1 12	150	00:01:21.305000	No Label	900	2226.54
120112 ASER GCaMP 50mM 50-25 #8_1 12	151	00:01:21.852000	No Label	900	2221.48
120112 ASER GCaMP 50mM 50-25 #8_1 12	152	00:01:22.395000	No Label	900	2220.28
120112 ASER GCaMP 50mM 50-25 #8_1 12	153	00:01:22.950000	No Label	900	2217.91
120112 ASER GCaMP 50mM 50-25 #8_1 12	154	00:01:23.489000	No Label	900	2217.82
120112 ASER GCaMP 50mM 50-25 #8_1 12	155	00:01:24.042000	No Label	900	2210.9
120112 ASER GCaMP 50mM 50-25 #8_1 12	156	00:01:24.579000	No Label	900	2218.42
120112 ASER GCaMP 50mM 50-25 #8_1 12	157	00:01:25.128000	No Label	900	2208.66
120112 ASER GCaMP 50mM 50-25 #8_1 12	158	00:01:25.679000	No Label	900	2226.39
120112 ASER GCaMP 50mM 50-25 #8_1 12	159	00:01:26.220000	No Label	900	2219.56
120112 ASER GCaMP 50mM 50-25 #8_1 12	160	00:01:26.765000	No Label	900	2219.72
120112 ASER GCaMP 50mM 50-25 #8_1 12	161	00:01:27.312000	No Label	900	2221.56
120112 ASER GCaMP 50mM 50-25 #8_1 12	162	00:01:27.858000	No Label	900	2227.95
120112 ASER GCaMP 50mM 50-25 #8_1 12	163	00:01:28.394000	No Label	900	2219.68
120112 ASER GCaMP 50mM 50-25 #8_1 12	164	00:01:28.949000	No Label	900	2224.99
120112 ASER GCaMP 50mM 50-25 #8_1 12	165	00:01:29.490000	No Label	900	2220.79
120112 ASER GCaMP 50mM 50-25 #8_1 12	166	00:01:30.041000	No Label	900	2212.77
120112 ASER GCaMP 50mM 50-25 #8_1 12	167	00:01:30.595000	No Label	900	2220.36
120112 ASER GCaMP 50mM 50-25 #8_1 12	168	00:01:31.135000	No Label	900	2234.44
120112 ASER GCaMP 50mM 50-25 #8_1 12	169	00:01:31.675000	No Label	900	2212.73
120112 ASER GCaMP 50mM 50-25 #8_1 12	170	00:01:32.230000	No Label	900	2209.74
120112 ASER GCaMP 50mM 50-25 #8_1 12	171	00:01:32.774000	No Label	900	2214.96
120112 ASER GCaMP 50mM 50-25 #8_1 12	172	00:01:33.307000	No Label	900	2213.66
120112 ASER GCaMP 50mM 50-25 #8_1 12	173	00:01:33.867000	No Label	900	2200.63
120112 ASER GCaMP 50mM 50-25 #8_1 12	174	00:01:34.414000	No Label	900	2209.74
120112 ASER GCaMP 50mM 50-25 #8_1 12	175	00:01:34.954000	No Label	900	2217.42
120112 ASER GCaMP 50mM 50-25 #8_1 12	176	00:01:35.523000	No Label	900	2215.41
120112 ASER GCaMP 50mM 50-25 #8_1 12	177	00:01:36.012000	No Label	900	2219.01
120112 ASER GCaMP 50mM 50-25 #8_1 12	178	00:01:36.590000	No Label	900	2222.44
120112 ASER GCaMP 50mM 50-25 #8_1 12	179	00:01:37.149000	No Label	900	2219.55
120112 ASER GCaMP 50mM 50-25 #8_1 12	180	00:01:37.636000	No Label	900	2229.17
120112 ASER GCaMP 50mM 50-25 #8_1 12	181	00:01:38.232000	No Label	900	2213.72
120112 ASER GCaMP 50mM 50-25 #8_1 12	182	00:01:38.779000	No Label	900	2216.75
120112 ASER GCaMP 50mM 50-25 #8_1 12	183	00:01:39.324000	No Label	900	2210.8
120112 ASER GCaMP 50mM 50-25 #8_1 12	184	00:01:39.867000	No Label	900	2224.58
120112 ASER GCaMP 50mM 50-25 #8_1 12	185	00:01:40.424000	No Label	900	2215.34
120112 ASER GCaMP 50mM 50-25 #8_1 12	186	00:01:40.959000	No Label	900	2218.38
120112 ASER GCaMP 50mM 50-25 #8_1 12	187	00:01:41.523000	No Label	900	2206.59
120112 ASER GCaMP 50mM 50-25 #8_1 12	188	00:01:42.055000	No Label	900	2216.17
120112 ASER GCaMP 50mM 50-25 #8_1 12	189	00:01:42.598000	No Label	900	2223.43
120112 ASER GCaMP 50mM 50-25 #8_1 12	190	00:01:43.139000	No Label	900	2233.31
120112 ASER GCaMP 50mM 50-25 #8_1 12	191	00:01:43.683000	No Label	900	2225.72
120112 ASER GCaMP 50mM 50-25 #8_1 12	192	00:01:44.240000	No Label	900	2226.99
120112 ASER GCaMP 50mM 50-25 #8_1 12	193	00:01:44.786000	No Label	900	2217.03
120112 ASER GCaMP 50mM 50-25 #8_1 12	194	00:01:45.323000	No Label	900	2217.39
120112 ASER GCaMP 50mM 50-25 #8_1 12	195	00:01:45.874000	No Label	900	2228.42
120112 ASER GCaMP 50mM 50-25 #8_1 12	196	00:01:46.435000	No Label	900	2207.38
120112 ASER GCaMP 50mM 50-25 #8_1 12	197	00:01:46.963000	No Label	900	2211.03
120112 ASER GCaMP 50mM 50-25 #8_1 12	198	00:01:47.510000	No Label	900	2222.77
120112 ASER GCaMP 50mM 50-25 #8_1 12	199	00:01:48.055000	No Label	900	2213.45
120112 ASER GCaMP 50mM 50-25 #8_1 12	200	00:01:48.610000	No Label	900	2211.82
120112 ASER GCaMP 50mM 50-25 #8_1 12	201	00:01:49.177000	No Label	900	2218.8
120112 ASER GCaMP 50mM 50-25 #8_1 12	202	00:01:49.661000	No Label	900	2218.22
120112 ASER GCaMP 50mM 50-25 #8_1 12	203	00:01:50.244000	No Label	900	2211.9
120112 ASER GCaMP 50mM 50-25 #8_1 12	204	00:01:50.786000	No Label	900	2215.7
120112 ASER GCaMP 50mM 50-25 #8_1 12	205	00:01:51.329000	No Label	900	2213.85
120112 ASER GCaMP 50mM 50-25 #8_1 12	206	00:01:51.881000	No Label	900	2213.07
120112 ASER GCaMP 50mM 50-25 #8_1 12	207	00:01:52.421000	No Label	900	2217.37
120112 ASER GCaMP 50mM 50-25 #8_1 12	208	00:01:52.978000	No Label	900	2203.81
120112 ASER GCaMP 50mM 50-25 #8_1 12	209	00:01:53.521000	No Label	900	2213.79
120112 ASER GCaMP 50mM 50-25 #8_1 12	210	00:01:54.067000	No Label	900	2206.62
120112 ASER GCaMP 50mM 50-25 #8_1 12	211	00:01:54.613000	No Label	900	2206.17
120112 ASER GCaMP 50mM 50-25 #8_1 12	212	00:01:55.155000	No Label	900	2217.37
120112 ASER GCaMP 50mM 50-25 #8_1 12	213	00:01:55.708000	No Label	900	2205.34
120112 ASER GCaMP 50mM 50-25 #8_1 12	214	00:01:56.242000	No Label	900	2207.99
120112 ASER GCaMP 50mM 50-25 #8_1 12	215	00:01:56.790000	No Label	900	2222.45
120112 ASER GCaMP 50mM 50-25 #8_1 12	216	00:01:57.341000	No Label	900	2200.18
120112 ASER GCaMP 50mM 50-25 #8_1 12	217	00:01:57.888000	No Label	900	2216.15
120112 ASER GCaMP 50mM 50-25 #8_1 12	218	00:01:58.429000	No Label	900	2223.43
120112 ASER GCaMP 50mM 50-25 #8_1 12	219	00:01:58.978000	No Label	900	2214.76
120112 ASER GCaMP 50mM 50-25 #8_1 12	220	00:01:59.528000	No Label	900	2210.46
120112 ASER GCaMP 50mM 50-25 #8_1 12	221	00:02:00.075000	No Label	900	2206.48
120112 ASER GCaMP 50mM 50-25 #8_1 12	222	00:02:00.616000	No Label	900	2210.79
120112 ASER GCaMP 50mM 50-25 #8_1 12	223	00:02:01.158000	No Label	900	2212.43
120112 ASER GCaMP 50mM 50-25 #8_1 12	224	00:02:01.704000	No Label	900	2217.74
120112 ASER GCaMP 50mM 50-25 #8_1 12	225	00:02:02.260000	No Label	900	2224.76
120112 ASER GCaMP 50mM 50-25 #8_1 12	226	00:02:02.809000	No Label	900	2222.44
120112 ASER GCaMP 50mM 50-25 #8_1 12	227	00:02:03.338000	No Label	900	2212.77
120112 ASER GCaMP 50mM 50-25 #8_1 12	228	00:02:03.893000	No Label	900	2209.07
120112 ASER GCaMP 50mM 50-25 #8_1 12	229	00:02:04.437000	No Label	900	2221.31
120112 ASER GCaMP 50mM 50-25 #8_1 12	230	00:02:04.994000	No Label	900	2207.14
120112 ASER GCaMP 50mM 50-25 #8_1 12	231	00:02:05.523000	No Label	900	2225.66
120112 ASER GCaMP 50mM 50-25 #8_1 12	232	00:02:06.079000	No Label	900	2217.56
120112 ASER GCaMP 50mM 50-25 #8_1 12	233	00:02:06.619000	No Label	900	2214.96
120112 ASER GCaMP 50mM 50-25 #8_1 12	234	00:02:07.163000	No Label	900	2206.55
120112 ASER GCaMP 50mM 50-25 #8_1 12	235	00:02:07.711000	No Label	900	2207.72
120112 ASER GCaMP 50mM 50-25 #8_1 12	236	00:02:08.267000	No Label	900	2216.05
120112 ASER GCaMP 50mM 50-25 #8_1 12	237	00:02:08.818000	No Label	900	2222.72
120112 ASER GCaMP 50mM 50-25 #8_1 12	238	00:02:09.359000	No Label	900	2221.8
120112 ASER GCaMP 50mM 50-25 #8_1 12	239	00:02:09.896000	No Label	900	2220.45
120112 ASER GCaMP 50mM 50-25 #8_1 12	240	00:02:10.448000	No Label	900	2221.96
120112 ASER GCaMP 50mM 50-25 #8_1 12	241	00:02:10.994000	No Label	900	2229.13
