# Supplementary material for: Molecular encoding and synaptic decoding of context during salt chemotaxis in C. elegans
Source: Nat Commun. 2022 May 27;13:2928. doi: 10.1038/s41467-022-30279-7 (PMC9142520; doi:10.1038/s41467-022-30279-7)
Supplement: Supplementary file 7 — Source Data [file 41467_2022_30279_MOESM7_ESM.zip › Source Data/Imaging/Fig.1/GCaMP2_pkc-1(gf)/120112 ASER GCaMP 50mM 50-25 #9_1 12.xlsx]

## Sheet: Sheet1
Image Name	Image Plane	Avgerage Intensity
120112 ASER GCaMP 50mM 50-25 #9_1 12	1	2786.79	594.05	0.933437
120112 ASER GCaMP 50mM 50-25 #9_1 12	2	2785.22	589.433	0.926182
120112 ASER GCaMP 50mM 50-25 #9_1 12	3	2787.1	598.437	0.940329
120112 ASER GCaMP 50mM 50-25 #9_1 12	4	2785.92	602.262	0.946339
120112 ASER GCaMP 50mM 50-25 #9_1 12	5	2777.5	591.546	0.929501
120112 ASER GCaMP 50mM 50-25 #9_1 12	6	2770.44	561.027	0.881547
120112 ASER GCaMP 50mM 50-25 #9_1 12	7	2770.48	579.372	0.910372
120112 ASER GCaMP 50mM 50-25 #9_1 12	8	2798.86	619.21	0.972971
120112 ASER GCaMP 50mM 50-25 #9_1 12	9	2815.97	630.545	0.99078	636.412
120112 ASER GCaMP 50mM 50-25 #9_1 12	10	2845.08	650.55	1.02222
120112 ASER GCaMP 50mM 50-25 #9_1 12	11	2867.02	670.858	1.05412
120112 ASER GCaMP 50mM 50-25 #9_1 12	12	2840.89	642.626	1.00976
120112 ASER GCaMP 50mM 50-25 #9_1 12	13	2817.22	635.927	0.999238
120112 ASER GCaMP 50mM 50-25 #9_1 12	14	2830.26	634.006	0.996219
120112 ASER GCaMP 50mM 50-25 #9_1 12	15	2865.17	674.494	1.05984
120112 ASER GCaMP 50mM 50-25 #9_1 12	16	2845.28	649.965	1.0213
120112 ASER GCaMP 50mM 50-25 #9_1 12	17	2842.62	654.603	1.02858
120112 ASER GCaMP 50mM 50-25 #9_1 12	18	2842.75	660.002	1.03707
120112 ASER GCaMP 50mM 50-25 #9_1 12	19	2869.31	689.829	1.08393
120112 ASER GCaMP 50mM 50-25 #9_1 12	20	2817.53	646.21	1.0154
120112 ASER GCaMP 50mM 50-25 #9_1 12	21	2809.07	617.794	0.970746
120112 ASER GCaMP 50mM 50-25 #9_1 12	22	2811.75	622.951	0.978849
120112 ASER GCaMP 50mM 50-25 #9_1 12	23	2806.09	611.07	0.96018
120112 ASER GCaMP 50mM 50-25 #9_1 12	24	2795.3	609.291	0.957384
120112 ASER GCaMP 50mM 50-25 #9_1 12	25	2788.51	596.954	0.938
120112 ASER GCaMP 50mM 50-25 #9_1 12	26	2792.71	596.067	0.936606
120112 ASER GCaMP 50mM 50-25 #9_1 12	27	2799.4	618.901	0.972484
120112 ASER GCaMP 50mM 50-25 #9_1 12	28	2802.42	615.598	0.967295
120112 ASER GCaMP 50mM 50-25 #9_1 12	29	2792.24	590.852	0.928411
120112 ASER GCaMP 50mM 50-25 #9_1 12	30	2791.81	594.028	0.933401
120112 ASER GCaMP 50mM 50-25 #9_1 12	31	2783.13	585.565	0.920103
120112 ASER GCaMP 50mM 50-25 #9_1 12	32	2795.05	610.03	0.958545
120112 ASER GCaMP 50mM 50-25 #9_1 12	33	2797.74	605.089	0.950782
120112 ASER GCaMP 50mM 50-25 #9_1 12	34	2806.29	597.201	0.938387
120112 ASER GCaMP 50mM 50-25 #9_1 12	35	2839.97	634.302	0.996685
120112 ASER GCaMP 50mM 50-25 #9_1 12	36	2866.88	681.664	1.0711
120112 ASER GCaMP 50mM 50-25 #9_1 12	37	2858.58	653.17	1.02633
120112 ASER GCaMP 50mM 50-25 #9_1 12	38	2856.88	656.544	1.03163
120112 ASER GCaMP 50mM 50-25 #9_1 12	39	2887.75	688.013	1.08108
120112 ASER GCaMP 50mM 50-25 #9_1 12	40	2915.95	713.019	1.12037
120112 ASER GCaMP 50mM 50-25 #9_1 12	41	2896.4	710.52	1.11645
120112 ASER GCaMP 50mM 50-25 #9_1 12	42	2893.61	708.925	1.11394
120112 ASER GCaMP 50mM 50-25 #9_1 12	43	2885.23	706.422	1.11001
120112 ASER GCaMP 50mM 50-25 #9_1 12	44	2878.86	689.87	1.084
120112 ASER GCaMP 50mM 50-25 #9_1 12	45	2879.59	698.531	1.09761
120112 ASER GCaMP 50mM 50-25 #9_1 12	46	2888.68	709.351	1.11461
120112 ASER GCaMP 50mM 50-25 #9_1 12	47	2908.53	729.645	1.1465
120112 ASER GCaMP 50mM 50-25 #9_1 12	48	2915.67	727.867	1.1437
120112 ASER GCaMP 50mM 50-25 #9_1 12	49	2901.18	730.59	1.14798
120112 ASER GCaMP 50mM 50-25 #9_1 12	50	2900.5	718.564	1.12909
120112 ASER GCaMP 50mM 50-25 #9_1 12	51	2883.02	695.473	1.0928
120112 ASER GCaMP 50mM 50-25 #9_1 12	52	2891.51	695.323	1.09257
120112 ASER GCaMP 50mM 50-25 #9_1 12	53	2883.69	703.934	1.1061
120112 ASER GCaMP 50mM 50-25 #9_1 12	54	2893.44	718.973	1.12973
120112 ASER GCaMP 50mM 50-25 #9_1 12	55	2920.67	733.455	1.15248
120112 ASER GCaMP 50mM 50-25 #9_1 12	56	2925.65	745.721	1.17176
120112 ASER GCaMP 50mM 50-25 #9_1 12	57	2934.71	744.684	1.17013
120112 ASER GCaMP 50mM 50-25 #9_1 12	58	2931.24	739.502	1.16199
120112 ASER GCaMP 50mM 50-25 #9_1 12	59	2918.77	728.48	1.14467
120112 ASER GCaMP 50mM 50-25 #9_1 12	60	2915.45	712.147	1.119
120112 ASER GCaMP 50mM 50-25 #9_1 12	61	2976.03	773.171	1.21489
120112 ASER GCaMP 50mM 50-25 #9_1 12	62	2967.32	760.409	1.19484
120112 ASER GCaMP 50mM 50-25 #9_1 12	63	2988.2	786.954	1.23655
120112 ASER GCaMP 50mM 50-25 #9_1 12	64	2971.15	774.414	1.21684
120112 ASER GCaMP 50mM 50-25 #9_1 12	65	2976.84	787.46	1.23734
120112 ASER GCaMP 50mM 50-25 #9_1 12	66	2994.97	789.101	1.23992
120112 ASER GCaMP 50mM 50-25 #9_1 12	67	2981.11	775.049	1.21784
120112 ASER GCaMP 50mM 50-25 #9_1 12	68	2970.29	772.889	1.21445
120112 ASER GCaMP 50mM 50-25 #9_1 12	69	2935.39	738.511	1.16043
120112 ASER GCaMP 50mM 50-25 #9_1 12	70	2929.62	733.847	1.1531
120112 ASER GCaMP 50mM 50-25 #9_1 12	71	2915.84	726.89	1.14217
120112 ASER GCaMP 50mM 50-25 #9_1 12	72	2901.03	701.647	1.1025
120112 ASER GCaMP 50mM 50-25 #9_1 12	73	2880.93	702.239	1.10343
120112 ASER GCaMP 50mM 50-25 #9_1 12	74	2882.24	696.325	1.09414
120112 ASER GCaMP 50mM 50-25 #9_1 12	75	2828.82	640.759	1.00683
120112 ASER GCaMP 50mM 50-25 #9_1 12	76	2839.69	648.001	1.01821
120112 ASER GCaMP 50mM 50-25 #9_1 12	77	2833.67	647.649	1.01766
120112 ASER GCaMP 50mM 50-25 #9_1 12	78	2844.2	653.595	1.027
120112 ASER GCaMP 50mM 50-25 #9_1 12	79	2839.52	665.734	1.04607
120112 ASER GCaMP 50mM 50-25 #9_1 12	80	2818.53	638.508	1.00329
120112 ASER GCaMP 50mM 50-25 #9_1 12	81	2820.85	638.156	1.00274
120112 ASER GCaMP 50mM 50-25 #9_1 12	82	2830.42	646.065	1.01517
120112 ASER GCaMP 50mM 50-25 #9_1 12	83	2818.49	635.049	0.997858
120112 ASER GCaMP 50mM 50-25 #9_1 12	84	2826.55	641.138	1.00743
120112 ASER GCaMP 50mM 50-25 #9_1 12	85	2838.08	657.591	1.03328
120112 ASER GCaMP 50mM 50-25 #9_1 12	86	2831.95	649.965	1.0213
120112 ASER GCaMP 50mM 50-25 #9_1 12	87	2824.63	641.54	1.00806
120112 ASER GCaMP 50mM 50-25 #9_1 12	88	2842.67	653.774	1.02728
120112 ASER GCaMP 50mM 50-25 #9_1 12	89	2812.17	629.744	0.989522
120112 ASER GCaMP 50mM 50-25 #9_1 12	90	2807.34	616.832	0.969234
120112 ASER GCaMP 50mM 50-25 #9_1 12	91	2795.75	616.03	0.967973
120112 ASER GCaMP 50mM 50-25 #9_1 12	92	2796.84	605.22	0.950987
120112 ASER GCaMP 50mM 50-25 #9_1 12	93	2816	620.931	0.975675
120112 ASER GCaMP 50mM 50-25 #9_1 12	94	2832.24	641.184	1.0075
120112 ASER GCaMP 50mM 50-25 #9_1 12	95	2834.28	642.344	1.00932
120112 ASER GCaMP 50mM 50-25 #9_1 12	96	2820.69	634.862	0.997564
120112 ASER GCaMP 50mM 50-25 #9_1 12	97	2837.95	646.834	1.01638
120112 ASER GCaMP 50mM 50-25 #9_1 12	98	2868.05	674.891	1.06046
120112 ASER GCaMP 50mM 50-25 #9_1 12	99	2831.16	638.117	1.00268
120112 ASER GCaMP 50mM 50-25 #9_1 12	100	2845.64	648.896	1.01962
120112 ASER GCaMP 50mM 50-25 #9_1 12	101	2918.48	733.46	1.15249
120112 ASER GCaMP 50mM 50-25 #9_1 12	102	3737.77	1537.49	2.41588
120112 ASER GCaMP 50mM 50-25 #9_1 12	103	3979.98	1772.99	2.78592
120112 ASER GCaMP 50mM 50-25 #9_1 12	104	4012.47	1810.61	2.84503
120112 ASER GCaMP 50mM 50-25 #9_1 12	105	4013.28	1807.37	2.83993
120112 ASER GCaMP 50mM 50-25 #9_1 12	106	4002.05	1800.3	2.82883
120112 ASER GCaMP 50mM 50-25 #9_1 12	107	3980.99	1783.73	2.80279
120112 ASER GCaMP 50mM 50-25 #9_1 12	108	3999.85	1803.56	2.83395
120112 ASER GCaMP 50mM 50-25 #9_1 12	109	3972.34	1776.67	2.79169
120112 ASER GCaMP 50mM 50-25 #9_1 12	110	3955.94	1764.49	2.77256
120112 ASER GCaMP 50mM 50-25 #9_1 12	111	3930.5	1740.18	2.73437
120112 ASER GCaMP 50mM 50-25 #9_1 12	112	3903.81	1712.11	2.69025
120112 ASER GCaMP 50mM 50-25 #9_1 12	113	3876.76	1671.02	2.62569
120112 ASER GCaMP 50mM 50-25 #9_1 12	114	3865.16	1675.16	2.6322
120112 ASER GCaMP 50mM 50-25 #9_1 12	115	3855.12	1668.35	2.62149
120112 ASER GCaMP 50mM 50-25 #9_1 12	116	3828.72	1635.07	2.5692
120112 ASER GCaMP 50mM 50-25 #9_1 12	117	3831.17	1639.47	2.57612
120112 ASER GCaMP 50mM 50-25 #9_1 12	118	3808.67	1614.18	2.53638
120112 ASER GCaMP 50mM 50-25 #9_1 12	119	3792.39	1601.29	2.51612
120112 ASER GCaMP 50mM 50-25 #9_1 12	120	3776.72	1580.57	2.48356
120112 ASER GCaMP 50mM 50-25 #9_1 12	121	3725.4	1521.64	2.39097
120112 ASER GCaMP 50mM 50-25 #9_1 12	122	3724.69	1521.31	2.39045
120112 ASER GCaMP 50mM 50-25 #9_1 12	123	3729.25	1517.09	2.38382
120112 ASER GCaMP 50mM 50-25 #9_1 12	124	3697.38	1501.57	2.35943
120112 ASER GCaMP 50mM 50-25 #9_1 12	125	3694.51	1496.02	2.35071
120112 ASER GCaMP 50mM 50-25 #9_1 12	126	3704.69	1530.51	2.40491
120112 ASER GCaMP 50mM 50-25 #9_1 12	127	3710.39	1549.11	2.43413
120112 ASER GCaMP 50mM 50-25 #9_1 12	128	3710.16	1540.38	2.42041
120112 ASER GCaMP 50mM 50-25 #9_1 12	129	3705.02	1543.64	2.42553
120112 ASER GCaMP 50mM 50-25 #9_1 12	130	3662.75	1473.81	2.3158
120112 ASER GCaMP 50mM 50-25 #9_1 12	131	3634.9	1438.55	2.26041
120112 ASER GCaMP 50mM 50-25 #9_1 12	132	3629.22	1438.84	2.26086
120112 ASER GCaMP 50mM 50-25 #9_1 12	133	3583.7	1385.21	2.17659
120112 ASER GCaMP 50mM 50-25 #9_1 12	134	3568.16	1369.03	2.15118
120112 ASER GCaMP 50mM 50-25 #9_1 12	135	3604.45	1404.96	2.20763
120112 ASER GCaMP 50mM 50-25 #9_1 12	136	3564.38	1365.81	2.1461
120112 ASER GCaMP 50mM 50-25 #9_1 12	137	3575.82	1375.67	2.16161
120112 ASER GCaMP 50mM 50-25 #9_1 12	138	3525.75	1326.31	2.08405
120112 ASER GCaMP 50mM 50-25 #9_1 12	139	3505.54	1308.42	2.05593
120112 ASER GCaMP 50mM 50-25 #9_1 12	140	3531.69	1345.26	2.11382
120112 ASER GCaMP 50mM 50-25 #9_1 12	141	3486.79	1288.1	2.02401
120112 ASER GCaMP 50mM 50-25 #9_1 12	142	3496.49	1300.18	2.04298
120112 ASER GCaMP 50mM 50-25 #9_1 12	143	3505.89	1314.67	2.06575
120112 ASER GCaMP 50mM 50-25 #9_1 12	144	3479.56	1286.61	2.02166
120112 ASER GCaMP 50mM 50-25 #9_1 12	145	3463.46	1264.07	1.98625
120112 ASER GCaMP 50mM 50-25 #9_1 12	146	3466.44	1266.82	1.99057
120112 ASER GCaMP 50mM 50-25 #9_1 12	147	3474.31	1279.24	2.01009
120112 ASER GCaMP 50mM 50-25 #9_1 12	148	3413.81	1218.64	1.91486
120112 ASER GCaMP 50mM 50-25 #9_1 12	149	3451.93	1256.76	1.97477
120112 ASER GCaMP 50mM 50-25 #9_1 12	150	3487.29	1291.19	2.02885
120112 ASER GCaMP 50mM 50-25 #9_1 12	151	3456.3	1249.91	1.96399
120112 ASER GCaMP 50mM 50-25 #9_1 12	152	3438.11	1249.85	1.9639
120112 ASER GCaMP 50mM 50-25 #9_1 12	153	3429.26	1225.97	1.92638
120112 ASER GCaMP 50mM 50-25 #9_1 12	154	3388.6	1186.79	1.86481
120112 ASER GCaMP 50mM 50-25 #9_1 12	155	3458.84	1257.96	1.97664
120112 ASER GCaMP 50mM 50-25 #9_1 12	156	3490.73	1289.14	2.02564
120112 ASER GCaMP 50mM 50-25 #9_1 12	157	3475.78	1274.68	2.00292
120112 ASER GCaMP 50mM 50-25 #9_1 12	158	3511.05	1290.71	2.0281
120112 ASER GCaMP 50mM 50-25 #9_1 12	159	3434.98	1220.75	1.91817
120112 ASER GCaMP 50mM 50-25 #9_1 12	160	3446.81	1236.87	1.9435
120112 ASER GCaMP 50mM 50-25 #9_1 12	161	3389.53	1180.98	1.85569
120112 ASER GCaMP 50mM 50-25 #9_1 12	162	3417.41	1205.4	1.89405
120112 ASER GCaMP 50mM 50-25 #9_1 12	163	3468.97	1262.71	1.98411
120112 ASER GCaMP 50mM 50-25 #9_1 12	164	3494.38	1303.33	2.04794
120112 ASER GCaMP 50mM 50-25 #9_1 12	165	3498.63	1291.51	2.02936
120112 ASER GCaMP 50mM 50-25 #9_1 12	166	3493.85	1283.72	2.01713
120112 ASER GCaMP 50mM 50-25 #9_1 12	167	3418.19	1210.47	1.90203
120112 ASER GCaMP 50mM 50-25 #9_1 12	168	3408.3	1201.51	1.88795
120112 ASER GCaMP 50mM 50-25 #9_1 12	169	3406.67	1207.18	1.89686
120112 ASER GCaMP 50mM 50-25 #9_1 12	170	3389.72	1182.97	1.85882
120112 ASER GCaMP 50mM 50-25 #9_1 12	171	3371.15	1178.08	1.85112
120112 ASER GCaMP 50mM 50-25 #9_1 12	172	3372.35	1172.29	1.84203
120112 ASER GCaMP 50mM 50-25 #9_1 12	173	3363.64	1169.82	1.83815
120112 ASER GCaMP 50mM 50-25 #9_1 12	174	3368.42	1167.27	1.83415
120112 ASER GCaMP 50mM 50-25 #9_1 12	175	3366.45	1152.85	1.81148
120112 ASER GCaMP 50mM 50-25 #9_1 12	176	3399.99	1201.56	1.88801
120112 ASER GCaMP 50mM 50-25 #9_1 12	177	3409.78	1197.83	1.88216
120112 ASER GCaMP 50mM 50-25 #9_1 12	178	3409.73	1204.99	1.89341
120112 ASER GCaMP 50mM 50-25 #9_1 12	179	3408.86	1196.68	1.88035
120112 ASER GCaMP 50mM 50-25 #9_1 12	180	3374.09	1162.47	1.82659
120112 ASER GCaMP 50mM 50-25 #9_1 12	181	3349.46	1138.53	1.78898
120112 ASER GCaMP 50mM 50-25 #9_1 12	182	3377.51	1147.7	1.80339
120112 ASER GCaMP 50mM 50-25 #9_1 12	183	3382.01	1161.36	1.82485
120112 ASER GCaMP 50mM 50-25 #9_1 12	184	3352.35	1144.95	1.79907
120112 ASER GCaMP 50mM 50-25 #9_1 12	185	3320.99	1110.69	1.74524
120112 ASER GCaMP 50mM 50-25 #9_1 12	186	3302.42	1088.24	1.70995
120112 ASER GCaMP 50mM 50-25 #9_1 12	187	3323.76	1102.98	1.73312
120112 ASER GCaMP 50mM 50-25 #9_1 12	188	3393.05	1169.65	1.83788
120112 ASER GCaMP 50mM 50-25 #9_1 12	189	3357.11	1150.06	1.8071
120112 ASER GCaMP 50mM 50-25 #9_1 12	190	3325.13	1111.49	1.74649
120112 ASER GCaMP 50mM 50-25 #9_1 12	191	3280.79	1062.74	1.66989
120112 ASER GCaMP 50mM 50-25 #9_1 12	192	3306.5	1099.25	1.72726
120112 ASER GCaMP 50mM 50-25 #9_1 12	193	3240.45	1038.07	1.63113
120112 ASER GCaMP 50mM 50-25 #9_1 12	194	3307.79	1089.26	1.71156
120112 ASER GCaMP 50mM 50-25 #9_1 12	195	3280.23	1060.39	1.6662
120112 ASER GCaMP 50mM 50-25 #9_1 12	196	3229.24	1011.23	1.58896
120112 ASER GCaMP 50mM 50-25 #9_1 12	197	3192.85	960.421	1.50912
120112 ASER GCaMP 50mM 50-25 #9_1 12	198	3204.13	977.965	1.53668
120112 ASER GCaMP 50mM 50-25 #9_1 12	199	3211.4	988.555	1.55333
120112 ASER GCaMP 50mM 50-25 #9_1 12	200	3211.12	982.99	1.54458
120112 ASER GCaMP 50mM 50-25 #9_1 12	201	3215.86	987.338	1.55141
120112 ASER GCaMP 50mM 50-25 #9_1 12	202	3049.71	822.931	1.29308
120112 ASER GCaMP 50mM 50-25 #9_1 12	203	2876.37	652.98	1.02603
120112 ASER GCaMP 50mM 50-25 #9_1 12	204	2770.85	559.103	0.878524
120112 ASER GCaMP 50mM 50-25 #9_1 12	205	2709.92	492.166	0.773344
120112 ASER GCaMP 50mM 50-25 #9_1 12	206	2699.26	469.57	0.73784
120112 ASER GCaMP 50mM 50-25 #9_1 12	207	2678.57	459.496	0.722011
120112 ASER GCaMP 50mM 50-25 #9_1 12	208	2670.43	463.592	0.728447
120112 ASER GCaMP 50mM 50-25 #9_1 12	209	2685.83	471.893	0.74149
120112 ASER GCaMP 50mM 50-25 #9_1 12	210	2665.65	446.221	0.701152
120112 ASER GCaMP 50mM 50-25 #9_1 12	211	2681.27	476.753	0.749127
120112 ASER GCaMP 50mM 50-25 #9_1 12	212	2674.04	475.675	0.747432
120112 ASER GCaMP 50mM 50-25 #9_1 12	213	2697.62	488.821	0.768088
120112 ASER GCaMP 50mM 50-25 #9_1 12	214	2691.38	488.858	0.768147
120112 ASER GCaMP 50mM 50-25 #9_1 12	215	2695.82	494.528	0.777056
120112 ASER GCaMP 50mM 50-25 #9_1 12	216	2703.87	487.766	0.76643
120112 ASER GCaMP 50mM 50-25 #9_1 12	217	2705.97	508.305	0.798705
120112 ASER GCaMP 50mM 50-25 #9_1 12	218	2720.28	516.08	0.810921
120112 ASER GCaMP 50mM 50-25 #9_1 12	219	2722.28	509.994	0.801358
120112 ASER GCaMP 50mM 50-25 #9_1 12	220	2718.38	527.745	0.829251
120112 ASER GCaMP 50mM 50-25 #9_1 12	221	2713.24	512.638	0.805513
120112 ASER GCaMP 50mM 50-25 #9_1 12	222	2722.62	533.283	0.837952
120112 ASER GCaMP 50mM 50-25 #9_1 12	223	2735.79	540.984	0.850054
120112 ASER GCaMP 50mM 50-25 #9_1 12	224	2736.93	539.19	0.847235
120112 ASER GCaMP 50mM 50-25 #9_1 12	225	2748.45	548.469	0.861814
120112 ASER GCaMP 50mM 50-25 #9_1 12	226	2754.98	551.434	0.866474
120112 ASER GCaMP 50mM 50-25 #9_1 12	227	2767.34	562.905	0.884497
120112 ASER GCaMP 50mM 50-25 #9_1 12	228	2759.91	579.04	0.90985
120112 ASER GCaMP 50mM 50-25 #9_1 12	229	2754.4	559.986	0.879911
120112 ASER GCaMP 50mM 50-25 #9_1 12	230	2764.39	576.64	0.90608
120112 ASER GCaMP 50mM 50-25 #9_1 12	231	2769.31	576.976	0.906607
120112 ASER GCaMP 50mM 50-25 #9_1 12	232	2762.79	575.263	0.903917
120112 ASER GCaMP 50mM 50-25 #9_1 12	233	2779.46	593.254	0.932185
120112 ASER GCaMP 50mM 50-25 #9_1 12	234	2779.88	597.272	0.938499
120112 ASER GCaMP 50mM 50-25 #9_1 12	235	2773.76	584.115	0.917824
120112 ASER GCaMP 50mM 50-25 #9_1 12	236	2787.17	599.97	0.942739
120112 ASER GCaMP 50mM 50-25 #9_1 12	237	2783.54	590.424	0.927739
120112 ASER GCaMP 50mM 50-25 #9_1 12	238	2778.35	577.097	0.906798
120112 ASER GCaMP 50mM 50-25 #9_1 12	239	2783.65	599.4	0.941842
120112 ASER GCaMP 50mM 50-25 #9_1 12	240	2794.17	596.348	0.937047
120112 ASER GCaMP 50mM 50-25 #9_1 12	241	2806.06	614.992	0.966343
Image Name	Image Plane	Elapsed Time	Stage Label	Area	Average Intensity
120112 ASER GCaMP 50mM 50-25 #9_1 12	1	00:00:00	No Label	814	2192.74
120112 ASER GCaMP 50mM 50-25 #9_1 12	2	00:00:00.448000	No Label	814	2195.79
120112 ASER GCaMP 50mM 50-25 #9_1 12	3	00:00:00.950000	No Label	814	2188.66
120112 ASER GCaMP 50mM 50-25 #9_1 12	4	00:00:01.504000	No Label	814	2183.66
120112 ASER GCaMP 50mM 50-25 #9_1 12	5	00:00:02.037000	No Label	814	2185.96
120112 ASER GCaMP 50mM 50-25 #9_1 12	6	00:00:02.585000	No Label	814	2209.42
120112 ASER GCaMP 50mM 50-25 #9_1 12	7	00:00:03.144000	No Label	814	2191.11
120112 ASER GCaMP 50mM 50-25 #9_1 12	8	00:00:03.682000	No Label	814	2179.65
120112 ASER GCaMP 50mM 50-25 #9_1 12	9	00:00:04.235000	No Label	814	2185.43
120112 ASER GCaMP 50mM 50-25 #9_1 12	10	00:00:04.766000	No Label	814	2194.53
120112 ASER GCaMP 50mM 50-25 #9_1 12	11	00:00:05.326000	No Label	814	2196.16
120112 ASER GCaMP 50mM 50-25 #9_1 12	12	00:00:05.865000	No Label	814	2198.27
120112 ASER GCaMP 50mM 50-25 #9_1 12	13	00:00:06.413000	No Label	814	2181.3
120112 ASER GCaMP 50mM 50-25 #9_1 12	14	00:00:06.965000	No Label	814	2196.25
120112 ASER GCaMP 50mM 50-25 #9_1 12	15	00:00:07.495000	No Label	814	2190.68
120112 ASER GCaMP 50mM 50-25 #9_1 12	16	00:00:08.057000	No Label	814	2195.32
120112 ASER GCaMP 50mM 50-25 #9_1 12	17	00:00:08.593000	No Label	814	2188.02
120112 ASER GCaMP 50mM 50-25 #9_1 12	18	00:00:09.133000	No Label	814	2182.75
120112 ASER GCaMP 50mM 50-25 #9_1 12	19	00:00:09.689000	No Label	814	2179.48
120112 ASER GCaMP 50mM 50-25 #9_1 12	20	00:00:10.237000	No Label	814	2171.32
120112 ASER GCaMP 50mM 50-25 #9_1 12	21	00:00:10.781000	No Label	814	2191.27
120112 ASER GCaMP 50mM 50-25 #9_1 12	22	00:00:11.326000	No Label	814	2188.79
120112 ASER GCaMP 50mM 50-25 #9_1 12	23	00:00:11.877000	No Label	814	2195.02
120112 ASER GCaMP 50mM 50-25 #9_1 12	24	00:00:12.420000	No Label	814	2186.01
120112 ASER GCaMP 50mM 50-25 #9_1 12	25	00:00:12.958000	No Label	814	2191.56
120112 ASER GCaMP 50mM 50-25 #9_1 12	26	00:00:13.514000	No Label	814	2196.64
120112 ASER GCaMP 50mM 50-25 #9_1 12	27	00:00:14.053000	No Label	814	2180.5
120112 ASER GCaMP 50mM 50-25 #9_1 12	28	00:00:14.606000	No Label	814	2186.82
120112 ASER GCaMP 50mM 50-25 #9_1 12	29	00:00:15.154000	No Label	814	2201.39
120112 ASER GCaMP 50mM 50-25 #9_1 12	30	00:00:15.700000	No Label	814	2197.78
120112 ASER GCaMP 50mM 50-25 #9_1 12	31	00:00:16.234000	No Label	814	2197.57
120112 ASER GCaMP 50mM 50-25 #9_1 12	32	00:00:16.792000	No Label	814	2185.02
120112 ASER GCaMP 50mM 50-25 #9_1 12	33	00:00:17.335000	No Label	814	2192.65
120112 ASER GCaMP 50mM 50-25 #9_1 12	34	00:00:17.877000	No Label	814	2209.09
120112 ASER GCaMP 50mM 50-25 #9_1 12	35	00:00:18.423000	No Label	814	2205.66
120112 ASER GCaMP 50mM 50-25 #9_1 12	36	00:00:18.963000	No Label	814	2185.22
120112 ASER GCaMP 50mM 50-25 #9_1 12	37	00:00:19.511000	No Label	814	2205.41
120112 ASER GCaMP 50mM 50-25 #9_1 12	38	00:00:20.059000	No Label	814	2200.33
120112 ASER GCaMP 50mM 50-25 #9_1 12	39	00:00:20.611000	No Label	814	2199.73
120112 ASER GCaMP 50mM 50-25 #9_1 12	40	00:00:21.155000	No Label	814	2202.93
120112 ASER GCaMP 50mM 50-25 #9_1 12	41	00:00:21.703000	No Label	814	2185.88
120112 ASER GCaMP 50mM 50-25 #9_1 12	42	00:00:22.255000	No Label	814	2184.68
120112 ASER GCaMP 50mM 50-25 #9_1 12	43	00:00:22.792000	No Label	814	2178.8
120112 ASER GCaMP 50mM 50-25 #9_1 12	44	00:00:23.339000	No Label	814	2188.99
120112 ASER GCaMP 50mM 50-25 #9_1 12	45	00:00:23.882000	No Label	814	2181.06
120112 ASER GCaMP 50mM 50-25 #9_1 12	46	00:00:24.424000	No Label	814	2179.33
120112 ASER GCaMP 50mM 50-25 #9_1 12	47	00:00:24.971000	No Label	814	2178.89
120112 ASER GCaMP 50mM 50-25 #9_1 12	48	00:00:25.519000	No Label	814	2187.8
120112 ASER GCaMP 50mM 50-25 #9_1 12	49	00:00:26.061000	No Label	814	2170.59
120112 ASER GCaMP 50mM 50-25 #9_1 12	50	00:00:26.616000	No Label	814	2181.93
120112 ASER GCaMP 50mM 50-25 #9_1 12	51	00:00:27.167000	No Label	814	2187.55
120112 ASER GCaMP 50mM 50-25 #9_1 12	52	00:00:27.703000	No Label	814	2196.19
120112 ASER GCaMP 50mM 50-25 #9_1 12	53	00:00:28.248000	No Label	814	2179.76
120112 ASER GCaMP 50mM 50-25 #9_1 12	54	00:00:28.803000	No Label	814	2174.46
120112 ASER GCaMP 50mM 50-25 #9_1 12	55	00:00:29.343000	No Label	814	2187.22
120112 ASER GCaMP 50mM 50-25 #9_1 12	56	00:00:29.849000	No Label	814	2179.93
120112 ASER GCaMP 50mM 50-25 #9_1 12	57	00:00:30.384000	No Label	814	2190.03
120112 ASER GCaMP 50mM 50-25 #9_1 12	58	00:00:30.944000	No Label	814	2191.74
120112 ASER GCaMP 50mM 50-25 #9_1 12	59	00:00:31.456000	No Label	814	2190.29
120112 ASER GCaMP 50mM 50-25 #9_1 12	60	00:00:31.970000	No Label	814	2203.3
120112 ASER GCaMP 50mM 50-25 #9_1 12	61	00:00:32.501000	No Label	814	2202.86
120112 ASER GCaMP 50mM 50-25 #9_1 12	62	00:00:33.064000	No Label	814	2206.91
120112 ASER GCaMP 50mM 50-25 #9_1 12	63	00:00:33.605000	No Label	814	2201.25
120112 ASER GCaMP 50mM 50-25 #9_1 12	64	00:00:34.143000	No Label	814	2196.73
120112 ASER GCaMP 50mM 50-25 #9_1 12	65	00:00:34.701000	No Label	814	2189.38
120112 ASER GCaMP 50mM 50-25 #9_1 12	66	00:00:35.232000	No Label	814	2205.87
120112 ASER GCaMP 50mM 50-25 #9_1 12	67	00:00:35.785000	No Label	814	2206.06
120112 ASER GCaMP 50mM 50-25 #9_1 12	68	00:00:36.336000	No Label	814	2197.4
120112 ASER GCaMP 50mM 50-25 #9_1 12	69	00:00:36.881000	No Label	814	2196.88
120112 ASER GCaMP 50mM 50-25 #9_1 12	70	00:00:37.422000	No Label	814	2195.78
120112 ASER GCaMP 50mM 50-25 #9_1 12	71	00:00:37.976000	No Label	814	2188.95
120112 ASER GCaMP 50mM 50-25 #9_1 12	72	00:00:38.524000	No Label	814	2199.38
120112 ASER GCaMP 50mM 50-25 #9_1 12	73	00:00:39.029000	No Label	814	2178.69
120112 ASER GCaMP 50mM 50-25 #9_1 12	74	00:00:39.609000	No Label	814	2185.91
120112 ASER GCaMP 50mM 50-25 #9_1 12	75	00:00:40.150000	No Label	814	2188.06
120112 ASER GCaMP 50mM 50-25 #9_1 12	76	00:00:40.710000	No Label	814	2191.69
120112 ASER GCaMP 50mM 50-25 #9_1 12	77	00:00:41.207000	No Label	814	2186.02
120112 ASER GCaMP 50mM 50-25 #9_1 12	78	00:00:41.793000	No Label	814	2190.6
120112 ASER GCaMP 50mM 50-25 #9_1 12	79	00:00:42.338000	No Label	814	2173.79
120112 ASER GCaMP 50mM 50-25 #9_1 12	80	00:00:42.892000	No Label	814	2180.03
120112 ASER GCaMP 50mM 50-25 #9_1 12	81	00:00:43.428000	No Label	814	2182.7
120112 ASER GCaMP 50mM 50-25 #9_1 12	82	00:00:43.976000	No Label	814	2184.35
120112 ASER GCaMP 50mM 50-25 #9_1 12	83	00:00:44.521000	No Label	814	2183.44
120112 ASER GCaMP 50mM 50-25 #9_1 12	84	00:00:45.068000	No Label	814	2185.41
120112 ASER GCaMP 50mM 50-25 #9_1 12	85	00:00:45.610000	No Label	814	2180.49
120112 ASER GCaMP 50mM 50-25 #9_1 12	86	00:00:46.162000	No Label	814	2181.98
120112 ASER GCaMP 50mM 50-25 #9_1 12	87	00:00:46.703000	No Label	814	2183.09
120112 ASER GCaMP 50mM 50-25 #9_1 12	88	00:00:47.257000	No Label	814	2188.89
120112 ASER GCaMP 50mM 50-25 #9_1 12	89	00:00:47.798000	No Label	814	2182.43
120112 ASER GCaMP 50mM 50-25 #9_1 12	90	00:00:48.338000	No Label	814	2190.51
120112 ASER GCaMP 50mM 50-25 #9_1 12	91	00:00:48.887000	No Label	814	2179.72
120112 ASER GCaMP 50mM 50-25 #9_1 12	92	00:00:49.447000	No Label	814	2191.62
120112 ASER GCaMP 50mM 50-25 #9_1 12	93	00:00:49.994000	No Label	814	2195.07
120112 ASER GCaMP 50mM 50-25 #9_1 12	94	00:00:50.521000	No Label	814	2191.06
120112 ASER GCaMP 50mM 50-25 #9_1 12	95	00:00:51.083000	No Label	814	2191.93
120112 ASER GCaMP 50mM 50-25 #9_1 12	96	00:00:51.619000	No Label	814	2185.83
120112 ASER GCaMP 50mM 50-25 #9_1 12	97	00:00:52.164000	No Label	814	2191.11
120112 ASER GCaMP 50mM 50-25 #9_1 12	98	00:00:52.721000	No Label	814	2193.15
120112 ASER GCaMP 50mM 50-25 #9_1 12	99	00:00:53.259000	No Label	814	2193.04
120112 ASER GCaMP 50mM 50-25 #9_1 12	100	00:00:53.808000	No Label	814	2196.75
120112 ASER GCaMP 50mM 50-25 #9_1 12	101	00:00:54.376000	No Label	814	2185.02
120112 ASER GCaMP 50mM 50-25 #9_1 12	102	00:00:54.871000	No Label	814	2200.27
120112 ASER GCaMP 50mM 50-25 #9_1 12	103	00:00:55.450000	No Label	814	2206.99
120112 ASER GCaMP 50mM 50-25 #9_1 12	104	00:00:55.995000	No Label	814	2201.86
120112 ASER GCaMP 50mM 50-25 #9_1 12	105	00:00:56.531000	No Label	814	2205.92
120112 ASER GCaMP 50mM 50-25 #9_1 12	106	00:00:57.083000	No Label	814	2201.75
120112 ASER GCaMP 50mM 50-25 #9_1 12	107	00:00:57.628000	No Label	814	2197.26
120112 ASER GCaMP 50mM 50-25 #9_1 12	108	00:00:58.170000	No Label	814	2196.29
120112 ASER GCaMP 50mM 50-25 #9_1 12	109	00:00:58.716000	No Label	814	2195.67
120112 ASER GCaMP 50mM 50-25 #9_1 12	110	00:00:59.266000	No Label	814	2191.45
120112 ASER GCaMP 50mM 50-25 #9_1 12	111	00:00:59.819000	No Label	814	2190.32
120112 ASER GCaMP 50mM 50-25 #9_1 12	112	00:01:00.349000	No Label	814	2191.7
120112 ASER GCaMP 50mM 50-25 #9_1 12	113	00:01:00.907000	No Label	814	2205.74
120112 ASER GCaMP 50mM 50-25 #9_1 12	114	00:01:01.445000	No Label	814	2190
120112 ASER GCaMP 50mM 50-25 #9_1 12	115	00:01:01.986000	No Label	814	2186.77
120112 ASER GCaMP 50mM 50-25 #9_1 12	116	00:01:02.538000	No Label	814	2193.65
120112 ASER GCaMP 50mM 50-25 #9_1 12	117	00:01:03.095000	No Label	814	2191.7
120112 ASER GCaMP 50mM 50-25 #9_1 12	118	00:01:03.628000	No Label	814	2194.49
120112 ASER GCaMP 50mM 50-25 #9_1 12	119	00:01:04.179000	No Label	814	2191.09
120112 ASER GCaMP 50mM 50-25 #9_1 12	120	00:01:04.731000	No Label	814	2196.16
120112 ASER GCaMP 50mM 50-25 #9_1 12	121	00:01:05.265000	No Label	814	2203.76
120112 ASER GCaMP 50mM 50-25 #9_1 12	122	00:01:05.821000	No Label	814	2203.38
120112 ASER GCaMP 50mM 50-25 #9_1 12	123	00:01:06.361000	No Label	814	2212.16
120112 ASER GCaMP 50mM 50-25 #9_1 12	124	00:01:06.912000	No Label	814	2195.81
120112 ASER GCaMP 50mM 50-25 #9_1 12	125	00:01:07.457000	No Label	814	2198.49
120112 ASER GCaMP 50mM 50-25 #9_1 12	126	00:01:08.001000	No Label	814	2174.18
120112 ASER GCaMP 50mM 50-25 #9_1 12	127	00:01:08.552000	No Label	814	2161.28
120112 ASER GCaMP 50mM 50-25 #9_1 12	128	00:01:09.084000	No Label	814	2169.78
120112 ASER GCaMP 50mM 50-25 #9_1 12	129	00:01:09.638000	No Label	814	2161.38
120112 ASER GCaMP 50mM 50-25 #9_1 12	130	00:01:10.184000	No Label	814	2188.94
120112 ASER GCaMP 50mM 50-25 #9_1 12	131	00:01:10.727000	No Label	814	2196.35
120112 ASER GCaMP 50mM 50-25 #9_1 12	132	00:01:11.282000	No Label	814	2190.38
120112 ASER GCaMP 50mM 50-25 #9_1 12	133	00:01:11.821000	No Label	814	2198.49
120112 ASER GCaMP 50mM 50-25 #9_1 12	134	00:01:12.362000	No Label	814	2199.13
120112 ASER GCaMP 50mM 50-25 #9_1 12	135	00:01:12.917000	No Label	814	2199.48
120112 ASER GCaMP 50mM 50-25 #9_1 12	136	00:01:13.458000	No Label	814	2198.57
120112 ASER GCaMP 50mM 50-25 #9_1 12	137	00:01:14.009000	No Label	814	2200.15
120112 ASER GCaMP 50mM 50-25 #9_1 12	138	00:01:14.557000	No Label	814	2199.44
120112 ASER GCaMP 50mM 50-25 #9_1 12	139	00:01:15.102000	No Label	814	2197.12
120112 ASER GCaMP 50mM 50-25 #9_1 12	140	00:01:15.649000	No Label	814	2186.43
120112 ASER GCaMP 50mM 50-25 #9_1 12	141	00:01:16.196000	No Label	814	2198.69
120112 ASER GCaMP 50mM 50-25 #9_1 12	142	00:01:16.738000	No Label	814	2196.31
120112 ASER GCaMP 50mM 50-25 #9_1 12	143	00:01:17.286000	No Label	814	2191.22
120112 ASER GCaMP 50mM 50-25 #9_1 12	144	00:01:17.826000	No Label	814	2192.95
120112 ASER GCaMP 50mM 50-25 #9_1 12	145	00:01:18.373000	No Label	814	2199.39
120112 ASER GCaMP 50mM 50-25 #9_1 12	146	00:01:18.921000	No Label	814	2199.62
120112 ASER GCaMP 50mM 50-25 #9_1 12	147	00:01:19.465000	No Label	814	2195.07
120112 ASER GCaMP 50mM 50-25 #9_1 12	148	00:01:20.009000	No Label	814	2195.17
120112 ASER GCaMP 50mM 50-25 #9_1 12	149	00:01:20.561000	No Label	814	2195.16
120112 ASER GCaMP 50mM 50-25 #9_1 12	150	00:01:21.101000	No Label	814	2196.1
120112 ASER GCaMP 50mM 50-25 #9_1 12	151	00:01:21.649000	No Label	814	2206.39
120112 ASER GCaMP 50mM 50-25 #9_1 12	152	00:01:22.198000	No Label	814	2188.26
120112 ASER GCaMP 50mM 50-25 #9_1 12	153	00:01:22.742000	No Label	814	2203.28
120112 ASER GCaMP 50mM 50-25 #9_1 12	154	00:01:23.286000	No Label	814	2201.81
120112 ASER GCaMP 50mM 50-25 #9_1 12	155	00:01:23.830000	No Label	814	2200.88
120112 ASER GCaMP 50mM 50-25 #9_1 12	156	00:01:24.374000	No Label	814	2201.59
120112 ASER GCaMP 50mM 50-25 #9_1 12	157	00:01:24.924000	No Label	814	2201.1
120112 ASER GCaMP 50mM 50-25 #9_1 12	158	00:01:25.464000	No Label	814	2220.35
120112 ASER GCaMP 50mM 50-25 #9_1 12	159	00:01:26.020000	No Label	814	2214.24
120112 ASER GCaMP 50mM 50-25 #9_1 12	160	00:01:26.566000	No Label	814	2209.94
120112 ASER GCaMP 50mM 50-25 #9_1 12	161	00:01:27.111000	No Label	814	2208.55
120112 ASER GCaMP 50mM 50-25 #9_1 12	162	00:01:27.665000	No Label	814	2212.01
120112 ASER GCaMP 50mM 50-25 #9_1 12	163	00:01:28.199000	No Label	814	2206.26
120112 ASER GCaMP 50mM 50-25 #9_1 12	164	00:01:28.744000	No Label	814	2191.04
120112 ASER GCaMP 50mM 50-25 #9_1 12	165	00:01:29.307000	No Label	814	2207.13
120112 ASER GCaMP 50mM 50-25 #9_1 12	166	00:01:29.839000	No Label	814	2210.13
120112 ASER GCaMP 50mM 50-25 #9_1 12	167	00:01:30.390000	No Label	814	2207.71
120112 ASER GCaMP 50mM 50-25 #9_1 12	168	00:01:30.938000	No Label	814	2206.79
120112 ASER GCaMP 50mM 50-25 #9_1 12	169	00:01:31.480000	No Label	814	2199.49
120112 ASER GCaMP 50mM 50-25 #9_1 12	170	00:01:32.018000	No Label	814	2206.75
120112 ASER GCaMP 50mM 50-25 #9_1 12	171	00:01:32.580000	No Label	814	2193.07
120112 ASER GCaMP 50mM 50-25 #9_1 12	172	00:01:33.127000	No Label	814	2200.06
120112 ASER GCaMP 50mM 50-25 #9_1 12	173	00:01:33.675000	No Label	814	2193.82
120112 ASER GCaMP 50mM 50-25 #9_1 12	174	00:01:34.211000	No Label	814	2201.15
120112 ASER GCaMP 50mM 50-25 #9_1 12	175	00:01:34.745000	No Label	814	2213.61
120112 ASER GCaMP 50mM 50-25 #9_1 12	176	00:01:35.301000	No Label	814	2198.44
120112 ASER GCaMP 50mM 50-25 #9_1 12	177	00:01:35.843000	No Label	814	2211.95
120112 ASER GCaMP 50mM 50-25 #9_1 12	178	00:01:36.393000	No Label	814	2204.74
120112 ASER GCaMP 50mM 50-25 #9_1 12	179	00:01:36.942000	No Label	814	2212.19
120112 ASER GCaMP 50mM 50-25 #9_1 12	180	00:01:37.487000	No Label	814	2211.63
120112 ASER GCaMP 50mM 50-25 #9_1 12	181	00:01:38.037000	No Label	814	2210.93
120112 ASER GCaMP 50mM 50-25 #9_1 12	182	00:01:38.572000	No Label	814	2229.81
120112 ASER GCaMP 50mM 50-25 #9_1 12	183	00:01:39.116000	No Label	814	2220.65
120112 ASER GCaMP 50mM 50-25 #9_1 12	184	00:01:39.663000	No Label	814	2207.4
120112 ASER GCaMP 50mM 50-25 #9_1 12	185	00:01:40.219000	No Label	814	2210.3
120112 ASER GCaMP 50mM 50-25 #9_1 12	186	00:01:40.763000	No Label	814	2214.19
120112 ASER GCaMP 50mM 50-25 #9_1 12	187	00:01:41.313000	No Label	814	2220.78
120112 ASER GCaMP 50mM 50-25 #9_1 12	188	00:01:41.856000	No Label	814	2223.4
120112 ASER GCaMP 50mM 50-25 #9_1 12	189	00:01:42.396000	No Label	814	2207.04
120112 ASER GCaMP 50mM 50-25 #9_1 12	190	00:01:42.941000	No Label	814	2213.64
120112 ASER GCaMP 50mM 50-25 #9_1 12	191	00:01:43.492000	No Label	814	2218.05
120112 ASER GCaMP 50mM 50-25 #9_1 12	192	00:01:44.040000	No Label	814	2207.25
120112 ASER GCaMP 50mM 50-25 #9_1 12	193	00:01:44.588000	No Label	814	2202.38
120112 ASER GCaMP 50mM 50-25 #9_1 12	194	00:01:45.133000	No Label	814	2218.53
120112 ASER GCaMP 50mM 50-25 #9_1 12	195	00:01:45.677000	No Label	814	2219.84
120112 ASER GCaMP 50mM 50-25 #9_1 12	196	00:01:46.226000	No Label	814	2218.01
120112 ASER GCaMP 50mM 50-25 #9_1 12	197	00:01:46.773000	No Label	814	2232.43
120112 ASER GCaMP 50mM 50-25 #9_1 12	198	00:01:47.317000	No Label	814	2226.17
120112 ASER GCaMP 50mM 50-25 #9_1 12	199	00:01:47.864000	No Label	814	2222.85
120112 ASER GCaMP 50mM 50-25 #9_1 12	200	00:01:48.417000	No Label	814	2228.13
120112 ASER GCaMP 50mM 50-25 #9_1 12	201	00:01:48.977000	No Label	814	2228.52
120112 ASER GCaMP 50mM 50-25 #9_1 12	202	00:01:49.466000	No Label	814	2226.78
120112 ASER GCaMP 50mM 50-25 #9_1 12	203	00:01:50.050000	No Label	814	2223.39
120112 ASER GCaMP 50mM 50-25 #9_1 12	204	00:01:50.593000	No Label	814	2211.75
120112 ASER GCaMP 50mM 50-25 #9_1 12	205	00:01:51.134000	No Label	814	2217.75
120112 ASER GCaMP 50mM 50-25 #9_1 12	206	00:01:51.677000	No Label	814	2229.69
120112 ASER GCaMP 50mM 50-25 #9_1 12	207	00:01:52.229000	No Label	814	2219.07
120112 ASER GCaMP 50mM 50-25 #9_1 12	208	00:01:52.774000	No Label	814	2206.84
120112 ASER GCaMP 50mM 50-25 #9_1 12	209	00:01:53.310000	No Label	814	2213.94
120112 ASER GCaMP 50mM 50-25 #9_1 12	210	00:01:53.863000	No Label	814	2219.43
120112 ASER GCaMP 50mM 50-25 #9_1 12	211	00:01:54.412000	No Label	814	2204.52
120112 ASER GCaMP 50mM 50-25 #9_1 12	212	00:01:54.953000	No Label	814	2198.37
120112 ASER GCaMP 50mM 50-25 #9_1 12	213	00:01:55.504000	No Label	814	2208.8
120112 ASER GCaMP 50mM 50-25 #9_1 12	214	00:01:56.053000	No Label	814	2202.52
120112 ASER GCaMP 50mM 50-25 #9_1 12	215	00:01:56.595000	No Label	814	2201.29
120112 ASER GCaMP 50mM 50-25 #9_1 12	216	00:01:57.141000	No Label	814	2216.1
120112 ASER GCaMP 50mM 50-25 #9_1 12	217	00:01:57.693000	No Label	814	2197.67
120112 ASER GCaMP 50mM 50-25 #9_1 12	218	00:01:58.230000	No Label	814	2204.2
120112 ASER GCaMP 50mM 50-25 #9_1 12	219	00:01:58.795000	No Label	814	2212.28
120112 ASER GCaMP 50mM 50-25 #9_1 12	220	00:01:59.327000	No Label	814	2190.64
120112 ASER GCaMP 50mM 50-25 #9_1 12	221	00:01:59.875000	No Label	814	2200.61
120112 ASER GCaMP 50mM 50-25 #9_1 12	222	00:02:00.418000	No Label	814	2189.34
120112 ASER GCaMP 50mM 50-25 #9_1 12	223	00:02:00.966000	No Label	814	2194.8
120112 ASER GCaMP 50mM 50-25 #9_1 12	224	00:02:01.502000	No Label	814	2197.73
120112 ASER GCaMP 50mM 50-25 #9_1 12	225	00:02:02.059000	No Label	814	2199.98
120112 ASER GCaMP 50mM 50-25 #9_1 12	226	00:02:02.603000	No Label	814	2203.54
120112 ASER GCaMP 50mM 50-25 #9_1 12	227	00:02:03.155000	No Label	814	2204.44
120112 ASER GCaMP 50mM 50-25 #9_1 12	228	00:02:03.693000	No Label	814	2180.87
120112 ASER GCaMP 50mM 50-25 #9_1 12	229	00:02:04.243000	No Label	814	2194.41
120112 ASER GCaMP 50mM 50-25 #9_1 12	230	00:02:04.781000	No Label	814	2187.75
120112 ASER GCaMP 50mM 50-25 #9_1 12	231	00:02:05.332000	No Label	814	2192.33
120112 ASER GCaMP 50mM 50-25 #9_1 12	232	00:02:05.872000	No Label	814	2187.52
120112 ASER GCaMP 50mM 50-25 #9_1 12	233	00:02:06.427000	No Label	814	2186.2
120112 ASER GCaMP 50mM 50-25 #9_1 12	234	00:02:06.974000	No Label	814	2182.61
120112 ASER GCaMP 50mM 50-25 #9_1 12	235	00:02:07.520000	No Label	814	2189.64
120112 ASER GCaMP 50mM 50-25 #9_1 12	236	00:02:08.062000	No Label	814	2187.2
120112 ASER GCaMP 50mM 50-25 #9_1 12	237	00:02:08.601000	No Label	814	2193.12
120112 ASER GCaMP 50mM 50-25 #9_1 12	238	00:02:09.156000	No Label	814	2201.25
120112 ASER GCaMP 50mM 50-25 #9_1 12	239	00:02:09.695000	No Label	814	2184.25
120112 ASER GCaMP 50mM 50-25 #9_1 12	240	00:02:10.236000	No Label	814	2197.82
120112 ASER GCaMP 50mM 50-25 #9_1 12	241	00:02:10.786000	No Label	814	2191.07
