# Supplementary material for: Molecular encoding and synaptic decoding of context during salt chemotaxis in C. elegans
Source: Nat Commun. 2022 May 27;13:2928. doi: 10.1038/s41467-022-30279-7 (PMC9142520; doi:10.1038/s41467-022-30279-7)
Supplement: Supplementary file 7 — Source Data [file 41467_2022_30279_MOESM7_ESM.zip › Source Data/Imaging/Fig.4/4B/N2/180912-1.xlsx]

## Sheet: Sheet1
Image Plane	X	Y	Avgerage Intensity	Minimum Intensity	Maximum Intensity
1	174	312	266.347	0	1652
2	174.551	311.664	218.537	0	1088
3	175.01	314.753	227.071	0	1122
4	174.811	314.356	226.629	0	1083
5	175.476	315.059	217.542	0	1200
6	176.214	314.84	212.016	0	1176
7	175.625	313.252	223.987	0	1726
8	175.701	312.635	216.082	0	1088
9	175.498	312.458	229.547	0	1138
10	174.678	314.157	237.687	0	1188
11	175.742	313.115	209.239	0	1214
12	175.104	312.838	223.816	0	1256
13	173.675	313.582	219.25	0	1134
14	174.764	312.747	213.595	0	960
15	174.439	312.303	246.824	0	1050
16	173.864	314.151	192.813	0	1103
17	174.709	312.612	228.434	0	1379
18	173.707	313.507	222.961	0	1105
19	174.395	313.148	231.489	0	1303
20	175.019	312.672	235.871	0	1090
21	173.546	313.296	218.184	0	1044
22	174.074	313.286	222.6	0	1065
23	174.451	313.11	220.389	0	1066
24	173.835	313.55	225.574	0	1043
25	173.848	313.231	200.197	0	1097
26	174.731	313.472	232.026	0	1308
27	174.636	314.212	224.008	0	912
28	175.155	313.789	247.182	0	1028
29	175.4	313.063	212.895	0	1078
30	174.492	313.287	229.374	0	1040
31	175.333	313.587	234.111	0	1246
32	176.389	313.283	201.458	0	962
33	175.217	314.443	222.934	0	1141
34	175.189	315.372	231.537	0	1015
35	176.018	316.564	216.916	0	1137
36	176.541	316.19	222.205	0	1087
37	176.51	316.896	232.971	0	983
38	176.149	315.737	217.479	0	1364
39	175.548	313.553	233.074	0	1105
40	175.676	314.071	218.413	0	950
41	175.764	313.642	207.816	0	1173
42	174.789	314.381	235.589	0	1087
43	173.987	315.126	222.008	0	998
44	173.588	313.808	221.197	0	1229
45	173.675	313.961	220.997	0	1412
46	174.53	312.546	224.945	0	1186
47	173.918	314.226	224.295	0	1022
48	173.023	315.324	220.295	0	890
49	173.861	314.216	229.955	0	1208
50	174.4	314.041	222.203	0	1204
51	174.239	313.663	253.837	0	1290
52	173.25	313.012	229.526	0	1431
53	173.188	313.261	230.987	0	1054
54	173.661	313.671	231.571	0	1177
55	173.526	313.242	237.516	0	1055
56	172.93	313.693	213.576	0	1009
57	174.357	314.229	213.858	0	1231
58	174.292	314.013	226.726	0	1125
59	174.221	313.804	232.179	0	1156
60	175.084	314.715	209.024	0	1129
61	175.561	314.025	231.147	0	1019
62	175.757	313.959	224.708	0	1088
63	174.727	314.121	228.782	0	1172
64	174.958	313.596	225.205	0	1214
65	173.857	314.56	206.495	0	1042
66	174.522	312.72	232.1	0	1332
67	173.893	313.333	235.755	0	1249
68	173.647	312.133	223.239	0	1122
69	173.044	308.616	211.487	0	973
70	172.484	306.964	222.9	0	1433
71	173.341	303.683	225.655	0	1110
72	171.622	303.272	220.308	0	971
73	171.831	302.472	212.953	0	1233
74	171.734	302.63	216.532	0	1274
75	171.738	302.332	220.642	0	1032
76	172.773	301.523	216.884	0	1296
77	170.9	303.466	208.637	0	1179
78	171.674	302.821	218.811	0	1101
79	172.308	302.147	208.4	0	1308
80	172.815	302.604	228.129	0	1462
81	173.02	303.68	213.897	0	1114
82	173.15	305.499	254.353	0	1285
83	173.125	307.699	237.395	0	1213
84	172.715	309.141	230.995	0	1121
85	172.657	309.865	247.497	0	1409
86	173.874	308.977	220.818	0	1071
87	173.294	309.169	212.703	0	1035
88	173.417	309.661	223.171	0	1195
89	174.614	309.536	224.834	0	992
90	174.628	308.827	241.358	0	1226
91	173.558	310.608	225.489	0	1383
92	174.024	310.822	213.195	0	960
93	174.922	310.382	216.924	0	1454
94	174.872	312.022	213.897	0	1382
95	173.927	311.046	205.195	0	1063
96	173.944	311.169	232.411	0	1367
97	173.879	311.025	222.55	0	1120
98	173.819	310.219	235.647	0	1621
99	173.83	309.912	242.311	0	1286
100	173.96	310.453	235.103	0	1558
101	174.532	310.814	211.739	0	1123
102	174.022	312.128	250.55	0	1457
103	174.483	313.908	224.489	0	1263
104	175.534	316.348	214.684	0	934
105	176.484	317.528	248.984	0	1363
106	176.746	319.46	280.997	0	1354
107	176.945	319.495	242.968	0	1344
108	177.353	320.305	255.618	0	1354
109	177.446	320.79	249.568	0	1451
110	177.181	321.865	295.987	0	1310
111	177.436	322.35	277.455	0	1536
112	178.564	324.562	255.629	0	1609
113	178.713	325.265	263.542	0	1414
114	178.59	325.545	258.282	0	1442
115	178.213	325.863	248.984	0	1100
116	178.396	325.201	267.908	0	1620
117	178.214	325.229	272.492	0	1322
118	179.082	326.077	265.237	0	1291
119	179.32	326.662	287.137	0	1533
120	179.429	327.226	267.192	0	1266
121	178.873	327.349	279.758	0	1328
122	179.993	327.956	287.092	0	1308
123	179.179	329.008	279.926	0	1486
124	179.271	328.168	279.792	0	1580
125	178.866	327.914	260.405	0	1308
126	179.38	328.653	259.197	0	1872
127	178.944	329.417	288.45	0	1814
128	179.239	328.818	279.684	0	1564
129	179.627	328.848	297.968	0	1470
130	178.895	326.606	257.671	0	1303
131	178.422	323.607	263.632	0	1241
132	177.976	323.429	271.976	0	1508
133	178.134	320.983	260.621	0	1299
134	177.69	321.487	278.658	0	1578
135	177.923	320.56	272.621	0	1534
136	176.815	319.319	262.303	0	1087
137	176.879	318.577	245.116	0	1258
138	177.387	319.781	252.945	0	1744
139	177.177	321.831	264.984	0	1155
140	177.548	322.424	287.811	0	1630
141	178.267	323.265	267.776	0	1800
142	178.428	324.94	237.653	0	1206
143	179.258	324.962	255.742	0	1559
144	179.601	327.471	273.308	0	1234
145	180.083	329.994	279.842	0	1382
146	180.74	332.63	239.432	0	1672
147	180.882	333.404	256	0	1172
148	180.734	334.571	272.332	0	1313
149	180.508	335.433	272.687	0	1375
150	181.448	335.152	254.053	0	1162
151	181.179	335.403	286.124	0	1566
152	181.124	335.856	258.289	0	1144
153	181.349	335.385	265.608	0	1244
154	181.123	335.852	261.016	0	1287
155	181.145	335.982	262.034	0	1365
156	181.309	336.423	278.353	0	1386
157	181.992	335.175	269.345	0	1367
158	181.522	335.577	278.771	0	1368
159	180.965	334.186	274.076	0	1553
160	181.879	333.688	272.937	0	1273
161	181.333	334.508	266.947	0	1232
162	181.472	335.333	257.816	0	1355
163	181.525	336.8	247.263	0	1031
164	181.646	336.33	261.279	0	1536
165	181.754	336.484	262.366	0	1214
166	182.008	336.26	254.197	0	1621
167	181.541	336.891	253	0	1280
168	181.976	336.23	259.063	0	1246
169	181.491	337.009	277.487	0	1290
170	182.21	336.082	251.75	0	1192
171	181.874	336.868	275.792	0	1333
172	182.265	335.989	271.966	0	1241
173	181.77	337.037	271.795	0	1560
174	181.522	336.745	267.608	0	1754
175	181.937	336.794	296.021	0	1431
176	182.256	336.537	267.476	0	1297
177	181.513	337.37	278.595	0	1263
178	181.434	337.681	257.995	0	1266
179	181.721	337.283	252.632	0	1200
180	181.719	336.893	265.882	0	1379
181	181.724	337.319	255.155	0	1367
182	182.147	337.434	271.484	0	1363
183	181.78	338.087	259.029	0	1334
184	182.186	337.723	248.629	0	1339
185	182.661	338.17	267.513	0	1484
186	182.136	339.405	259.029	0	1468
187	182.442	340.431	254.266	0	1185
188	182.541	340.315	273.963	0	1220
189	182.645	340.575	261.8	0	1051
190	183.352	340.158	286.139	0	1338
191	183.26	340.178	275.068	0	1695
192	182.615	341.044	269.139	0	1242
193	183.049	341.079	270.808	0	1204
194	182.95	341.083	255.832	0	1436
195	184.077	340.425	293.871	0	1404
196	182.981	341.893	259.695	0	1183
197	183.438	341.846	256.413	0	1536
198	183.221	341.951	267.158	0	1616
199	183.114	341.797	288.758	0	1292
200	183.294	341.966	293.958	0	1651
201	183.209	341.937	279.187	0	1288
202	183.373	342.22	261.895	0	1167
203	183.423	342.459	267.037	0	1174
204	183.791	342.423	277.234	0	1313
205	183.437	343.031	252.726	0	1303
206	183.452	343.516	261.547	0	1542
207	184.478	342.18	300.584	0	1321
208	183.693	343.685	242.103	0	1178
209	184.265	342.902	277.355	0	1470
210	183.723	343.583	251.521	0	1291
211	183.562	344.186	267.932	0	1400
212	184.011	343.77	264.976	0	1277
213	184.17	343.682	260.953	0	1117
214	183.989	343.901	270.397	0	1524
215	183.24	344.744	244.258	0	1186
216	184.226	344.184	247.647	0	1254
217	184.256	344.088	259.803	0	1300
218	184.032	344.712	263.189	0	1350
219	184.478	343.794	254.939	0	1294
220	183.927	345.021	236.147	0	1406
221	183.244	345.966	269.518	0	1554
222	184.212	344.623	252.426	0	1203
223	184.135	344.951	253.339	0	1301
224	183.74	344.893	268.85	0	1434
225	184.091	344.598	261.55	0	1143
226	184.624	343.917	253.437	0	1347
227	184.208	344.17	259.879	0	1508
228	183.844	342.301	261.805	0	1517
229	181.496	334.826	243.216	0	1204
230	179.707	328.976	245.018	0	1225
231	178.206	324.256	244.05	0	1379
232	176.847	318.726	242.661	0	1293
233	175.947	316.49	239.542	0	1304
234	174.961	312.373	243.647	0	1131
235	174.188	308.508	242.779	0	1055
236	173.137	308.25	235.15	0	1109
237	173.73	307.455	246.266	0	1370
238	174.143	308.978	241.353	0	1317
239	174.681	310.104	240.911	0	1230
240	174.45	312.331	264.113	0	1380
241	175.105	313.235	232.434	0	1279
