# Supplementary material for: Molecular encoding and synaptic decoding of context during salt chemotaxis in C. elegans
Source: Nat Commun. 2022 May 27;13:2928. doi: 10.1038/s41467-022-30279-7 (PMC9142520; doi:10.1038/s41467-022-30279-7)
Supplement: Supplementary file 7 — Source Data [file 41467_2022_30279_MOESM7_ESM.zip › Source Data/Imaging/Fig.4/4B/N2/180912-3.xlsx]

## Sheet: Sheet1
Image Plane	X	Y	Avgerage Intensity	Minimum Intensity	Maximum Intensity
1	122	200	203.779	0	963
2	122	200	206.725	0	1165
3	122	200	227.354	0	1095
4	123	193	205.488	0	844
5	124	186	208.509	0	1017
6	120	195	213.763	0	1434
7	116	204	221.122	0	1103
8	122	212	222.485	0	937
9	126	216	200.696	0	1355
10	128	229	206.28	0	929
11	123	229	211.96	0	1002
12	128	247	204.097	0	1204
13	134	263	188.607	0	1037
14	130	270	218.243	0	842
15	126	277	205.709	0	863
16	137	280	184.284	0	1105
17	138	278	202.662	0	917
18	133	272	175.837	0	881
19	128	266	213.575	0	981
20	136	268	196.402	0	1092
21	129	265	202.211	0	1353
22	120	234	215.081	0	967
23	115	218	221.487	0	1002
24	111	206	219.119	0	980
25	111	201	238.967	0	1056
26	111	196	214.351	0	1099
27	117	205	222.544	0	1112
28	111	202	222.825	0	1238
29	107	206	222.409	0	980
30	113	200	209.982	0	1501
31	114	206	221.316	0	1120
32	113	204	211.345	0	1126
33	112	213	220.735	0	1081
34	111	222	222.022	0	1370
35	117	221	218.995	0	980
36	123	232	207.554	0	1203
37	128	241	206.627	0	1310
38	133	250	195.046	0	955
39	139	276	201.122	0	1193
40	139	286	173.515	0	1038
41	139	296	196.895	0	1095
42	139	306	179.07	0	954
43	139	316	174.274	0	789
44	139	326	151.943	0	819
45	133	307	219.799	0	1063
46	141	330	201.144	0	936
47	150	327	188.529	0	957
48	147	340	205.335	0	984
49	148	342	204.702	0	1186
50	149	344	215.868	0	1013
51	150	336	187.069	0	946
52	151	328	167.561	0	1006
53	147	328	189.788	0	906
54	143	328	162.295	0	710
55	139	328	190.495	0	1042
56	135	328	200.276	0	967
57	145	328	200.537	0	962
58	155	328	181.288	0	872
59	152	327	175.739	0	1131
60	152.531	326.357	178.448	0	1052
61	153	326	187.152	0	990
62	153	326	187.73	0	919
63	153	326	179.932	0	889
64	146	320	196.299	0	981
65	148	323	185.469	0	852
66	150	326	199.511	0	914
67	153	313	169.801	0	775
68	156	300	164.991	0	940
69	149	326	191.66	0	1032
70	149	313	196.172	0	990
71	149	300	161.518	0	1242
72	147	313	198.66	0	962
73	151	310	182.228	0	946
74	155	307	174.193	0	900
75	159	304	177.35	0	1024
76	148	310	182.913	0	884
77	137	316	202.462	0	963
78	152	309	170.595	0	905
79	167	302	147.518	0	708
80	148	317	185.005	0	1053
81	151	310	168.868	0	832
82	154	303	178.285	0	957
83	157	296	160.065	0	1077
84	144	318	187.975	0	943
85	145	318	191.791	0	1114
86	146	318	182.171	0	1322
87	147	318	180.642	0	842
88	148	318	196.518	0	991
89	151	306	169.477	0	927
90	154	294	161.116	0	1025
91	157	282	155.291	0	839
92	146	312	193.474	0	1007
93	150	308	172.24	0	924
94	154	304	185.275	0	923
95	158	300	175.903	0	741
96	138	312	201.338	0	928
97	143	319	204.848	0	964
98	148	326	185.436	0	890
99	148	307	186.329	0	882
100	151	317	209.961	0	1093
101	154	327	178.742	0	1059
102	146	314	195.76	0	1023
103	138	301	206.263	0	872
104	141	286	217.198	0	988
105	143	282	243.136	0	1114
106	145	278	232.182	0	1408
107	143	275	235.637	0	1059
108	142.721	272.41	249.724	0	1379
109	143.408	268.709	251.675	0	1261
110	143.501	259.399	250.226	0	1120
111	141.6	259.13	251.833	0	1150
112	139.077	263.925	257.69	0	1337
113	144.513	262.733	248.442	0	1211
114	144.231	262.951	243.908	0	1232
115	144.624	262.172	252.263	0	1305
116	145.129	261.909	267.112	0	1266
117	145.381	262.861	246.76	0	1144
118	143.428	264.375	257.439	0	1088
119	146.27	265.169	253.374	0	1303
120	143.317	268.493	234.83	0	1090
121	145.365	266.779	264.464	0	1322
122	142.523	272.877	252.655	0	1193
123	146.857	270.981	247.778	0	1416
124	148.162	277.156	256.327	0	1467
125	149	283	219.789	0	1745
126	151.305	295.981	213.014	0	1222
127	151.248	307.803	238.946	0	1162
128	152.902	309.832	232.501	0	1205
129	154.013	310.769	219.402	0	1154
130	155.266	309.62	218.026	0	1203
131	154.519	311.552	219.56	0	1177
132	155.716	311.51	205.163	0	1168
133	154.584	313.332	205.894	0	1136
134	155.776	315.357	211.912	0	1057
135	157.269	316.109	205.408	0	1306
136	155.369	319.294	211.069	0	1047
137	156.44	315.324	225.487	0	1123
138	155.641	315.601	197.694	0	1116
139	154.967	317.073	214.157	0	1166
140	155.387	316.86	210.38	0	1148
141	153.932	318.06	223.049	0	1202
142	158.407	316.231	212.281	0	1288
143	156.331	313.962	221.546	0	1287
144	140	284	247.386	0	1034
145	130.374	251.112	253.945	0	1183
146	123.217	225.186	288.046	0	1100
147	108.256	217.981	264.996	0	1495
148	109.295	211.264	273.865	0	1334
149	110	205	238.254	0	1382
150	109.509	201.158	248.398	0	1106
151	108.791	198.569	237.953	0	1056
152	107.18	196.473	240.116	0	1117
153	106.529	194.927	232.952	0	1454
154	107.573	189.905	226.078	0	1124
155	105.792	188.311	231.586	0	1223
156	105.988	189.627	239.804	0	1169
157	107.097	188.511	239.819	0	1095
158	108	187	235.119	0	1247
159	105.012	186.174	240.236	0	1219
160	105.528	184.748	235.102	0	1132
161	107	188	226.704	0	1128
162	103.429	185.168	229.615	0	1102
163	110	192	262.433	0	1141
164	114	185	251.525	0	1068
165	112.872	184.813	245.247	0	1143
166	114.59	184.094	246.015	0	1104
167	116	183	246.133	0	1147
168	117	182	256.15	0	1121
169	117.84	181.213	235.623	0	1094
170	119	180	252.727	0	1080
171	113	187	254.547	0	1131
172	114.36	189.333	248.875	0	1195
173	115.645	188.501	261.44	0	1375
174	114.384	197.976	232.502	0	1318
175	120.713	220.004	224.407	0	1143
176	124	208	257.026	0	1087
177	118	220	232.774	0	1056
178	121	207	237.263	0	992
179	124	194	203.559	0	852
180	109	208	241.599	0	1227
181	109.56	209.52	226.32	0	1044
182	110	211	218.915	0	995
183	110	212	232.52	0	1121
184	111.984	213.219	239.174	0	1026
185	110.798	215.104	223.789	0	1110
186	110	217	235.669	0	915
187	109	219	224.504	0	1047
188	108	221	251.559	0	1359
189	107	223	227.018	0	1254
190	106	225	196.461	0	922
191	118	243	228.994	0	1210
192	120	248	216.578	0	1099
193	122	253	219.874	0	979
194	124	258	205.103	0	998
195	126	263	198.975	0	1013
196	128	268	210.63	0	943
197	130	273	189.253	0	910
198	132	278	203.584	0	938
199	134	283	200.432	0	1149
200	136	288	186.561	0	943
201	138	293	194.074	0	911
202	140	298	166.437	0	787
203	137	289	197.31	0	1057
204	134	292	209.12	0	1199
205	131	295	209.847	0	954
206	128	298	196.865	0	975
207	133	291	206.698	0	1012
208	138	284	203.737	0	975
209	135	290	194.243	0	1046
210	132	296	204.681	0	945
211	129	302	178.519	0	788
212	139	289	190.026	0	869
213	149	276	164.429	0	931
214	132	274	188.364	0	998
215	115	272	192.942	0	1201
216	133	264	201.905	0	998
217	151	256	181.326	0	1005
218	132	256	203.016	0	939
219	113	256	222.363	0	981
220	123	236	213.847	0	949
221	121.504	231.418	214.713	0	1052
222	120	227	214.753	0	967
223	118	223	222.999	0	1006
224	118	230	209.671	0	1537
225	118	237	219.219	0	1010
226	118	244	212.216	0	1028
227	123	246	215.096	0	999
228	128	259	203.731	0	1149
229	133	272	182.537	0	994
230	138	285	218.912	0	991
231	134	275	189.826	0	865
232	130	265	195.961	0	942
233	126	255	203.342	0	1038
234	122	245	198.973	0	973
235	118	235	214.526	0	1023
236	114	225	204.739	0	1007
237	118	224	217.13	0	981
238	122	223	229.809	0	1093
239	126	222	216.118	0	1060
240	130	221	208.625	0	1137
241	134	220	195.478	0	1123
