# Supplementary material for: Molecular encoding and synaptic decoding of context during salt chemotaxis in C. elegans
Source: Nat Commun. 2022 May 27;13:2928. doi: 10.1038/s41467-022-30279-7 (PMC9142520; doi:10.1038/s41467-022-30279-7)
Supplement: Supplementary file 7 — Source Data [file 41467_2022_30279_MOESM7_ESM.zip › Source Data/Imaging/Fig.4/4B/N2/180912-4.xlsx]

## Sheet: Sheet1
Image Plane	X	Y	Avgerage Intensity	Minimum Intensity	Maximum Intensity
1	102	251	195.721	0	1084
2	104.885	266.931	204.155	0	1046
3	104.811	265.691	218.129	0	983
4	105.917	262.712	198.045	0	937
5	106.234	258.671	201.176	0	1141
6	106.35	255.176	223.426	0	1292
7	104.599	246.55	220.771	0	1123
8	105.746	251.759	234.921	0	1150
9	107.687	262.752	177.424	0	1535
10	108.509	264.185	166.876	0	764
11	109.742	265.942	178.613	0	854
12	108.817	266.198	182.711	0	1098
13	109.378	269.4	188.468	0	1042
14	109.205	266.564	205.726	0	1310
15	108.015	264.429	189.416	0	1136
16	109.403	264.498	201.292	0	1195
17	108.687	265.638	196.026	0	1102
18	108.535	266.504	188.868	0	1184
19	110.346	269.725	206.213	0	1125
20	109.968	269.672	185.326	0	886
21	110.424	269.18	172.834	0	1035
22	109.736	273.274	200.932	0	1214
23	109.128	275.394	180.542	0	1109
24	110.867	276.375	191.887	0	1343
25	110.342	273.406	194.355	0	1182
26	111.252	275.187	185.968	0	972
27	111.558	275.893	198.453	0	1122
28	111.331	276.391	184.321	0	1113
29	111.611	278.835	207.008	0	1157
30	112.074	275.628	184.479	0	1292
31	111.505	277.341	171.284	0	1245
32	114.421	286.326	170.605	0	1410
33	113.901	284.17	181.245	0	1161
34	114.702	289.187	199.121	0	1091
35	112.677	269.432	190.939	0	862
36	109.933	254.052	216.858	0	1636
37	109.778	256.43	189.358	0	1311
38	113.025	271.454	180.663	0	968
39	118.499	308.449	187.679	0	1251
40	117	307	190.782	0	1223
41	117.142	304.944	203.184	0	1172
42	117.726	308.819	173.195	0	937
43	117.967	309.572	185.463	0	1059
44	117.479	311.836	222.963	0	1077
45	118.043	312.633	208.295	0	1075
46	117.567	309.549	189.245	0	1070
47	115.979	301.883	186.758	0	907
48	115.089	299.564	196.632	0	1221
49	114.343	296.729	193.458	0	1008
50	114.346	297.413	182.492	0	1059
51	114.421	297.991	177.416	0	1112
52	113.451	299.211	200.342	0	1261
53	113.092	298.635	197.937	0	1004
54	114.142	299.341	198.326	0	1022
55	114.235	297.772	168.274	0	1268
56	115.46	295.058	197.105	0	1237
57	115.468	289.326	178.147	0	1090
58	114.264	281.246	184.961	0	1010
59	114.404	279.166	161.666	0	984
60	112.794	275.635	172.845	0	1059
61	111.502	270.784	172.753	0	923
62	111.07	270.651	167.855	0	1017
63	110.781	271.284	180.147	0	1085
64	110.195	273.508	185.829	0	905
65	111.47	279.849	180.092	0	1081
66	112.849	281.99	171.624	0	1028
67	114.075	286.333	181.405	0	988
68	114.367	288.273	183.982	0	1349
69	114.995	295.787	180.976	0	818
70	113.936	297.184	185.1	0	1101
71	115.645	300.076	188.261	0	1285
72	115.418	302.179	173.668	0	1059
73	116.978	308.85	183.489	0	1244
74	115.622	308.748	189.868	0	1148
75	116.371	307.417	174.589	0	1265
76	115.929	304.302	199.676	0	1102
77	115.123	301.776	181.955	0	1022
78	116.339	300.789	167.821	0	1034
79	116.573	299.796	206.987	0	1205
80	115.642	296.921	194.029	0	1038
81	115.283	288.4	198.05	0	1169
82	114.887	288.44	174.232	0	959
83	113.921	280.524	177.792	0	1207
84	113.213	277.605	180.461	0	1252
85	113.285	271.452	222.3	0	962
86	110.727	262.296	203.432	0	1273
87	106.829	239.571	188.197	0	1204
88	106.741	233.037	192.521	0	1253
89	106.271	224.106	198.029	0	1240
90	105.825	219.495	192.313	0	1159
91	105.098	216.978	177.211	0	1305
92	105.29	214.633	202.758	0	1213
93	105.268	220.451	205.608	0	1239
94	105.949	227.45	209.4	0	1248
95	105.933	241.921	179.347	0	1320
96	106.036	244.589	190.916	0	1151
97	106.527	247.615	189.05	0	1321
98	106.698	249.403	179.2	0	1045
99	107.261	248.954	202.108	0	1094
100	106.271	250.071	205.479	0	1364
101	107.148	255.896	205.139	0	1328
102	107.572	259.333	188.587	0	1109
103	108.07	260.392	211.524	0	1156
104	108.578	262.697	206.789	0	1820
105	108.513	260.676	227.863	0	1350
106	108.218	260.532	217.824	0	1346
107	107.303	254.793	236.492	0	1490
108	106.524	252.048	210.429	0	1556
109	106.926	249.436	249.221	0	1395
110	105.44	246.8	248.787	0	1594
111	104.624	243.323	241.045	0	1810
112	104.178	239.304	282.066	0	1959
113	103.913	236.272	251.558	0	1627
114	103.11	233.8	254.979	0	1777
115	103.365	231.936	263.471	0	1570
116	103.682	232.278	247.984	0	1685
117	102.06	233.197	273.853	0	1899
118	103.311	235.424	253.85	0	1952
119	102.546	231.914	265.003	0	1506
120	102.027	228.752	266.126	0	1519
121	102.854	238.339	242.992	0	1518
122	104.118	253.957	227.845	0	1294
123	105.198	266.582	250.616	0	1503
124	107.434	263.324	229.708	0	1182
125	104.669	250.371	242.932	0	1689
126	103.957	244.091	236.532	0	1432
127	102.743	232.43	242.074	0	1318
128	102.225	226.891	237.447	0	1542
129	101.49	223.479	241.239	0	1557
130	101.307	221.565	239.708	0	1348
131	102.694	228.756	240.047	0	1131
132	102.685	222.338	235.634	0	1525
133	102.663	218.285	237.216	0	1561
134	102.384	216.676	238.758	0	1418
135	102.183	218.678	213.229	0	1446
136	102.423	216.006	245.111	0	1320
137	102.01	213.545	263.816	0	1668
138	101.399	215.845	226.542	0	1665
139	101.595	214.76	234.558	0	1325
140	101.633	212.878	230.053	0	1262
141	100.934	214.902	228.274	0	1511
142	102.222	217.595	256.889	0	1330
143	102.377	223.212	243.753	0	1479
144	102.348	225.552	248.032	0	1429
145	102.42	235.001	214.097	0	1412
146	104.577	242.834	236.45	0	1223
147	103.752	247.268	237.008	0	1511
148	104.818	258.918	210.953	0	1477
149	105.183	264.396	206.026	0	1377
150	108.432	277.194	196.008	0	1130
151	109.636	284.686	191.584	0	1218
152	113.07	291.259	189.705	0	1080
153	112.999	287.602	209.587	0	1136
154	112.528	280.659	204.195	0	1276
155	112.649	278.006	190.968	0	1250
156	113.815	283.507	202.992	0	1346
157	110.764	268.779	222.968	0	1316
158	108.813	264.852	214.571	0	1298
159	107.892	268.738	203.145	0	1540
160	109.164	273.491	215.85	0	1375
161	108.333	270.919	206.282	0	1176
162	109.565	272.729	216.195	0	1033
163	108.1	271.731	205.929	0	1224
164	107.708	274.65	207.929	0	1242
165	108.116	276.463	194.711	0	1205
166	109.282	283.488	218.803	0	1181
167	112.266	292.836	201.632	0	1344
168	112.584	294.781	193.689	0	1096
169	112.926	293.143	193.924	0	1480
170	111.503	288.309	202.618	0	1139
171	112.387	285.05	201.221	0	1386
172	111.418	279.479	223.345	0	1265
173	110.878	281.607	201.766	0	1335
174	109.99	281.781	196.334	0	1372
175	110.714	279.296	212.697	0	1165
176	109.349	282.079	203.282	0	1290
177	110.806	289.123	201.795	0	1485
178	111.781	290.498	184.658	0	1098
179	113.792	297.934	203.934	0	1499
180	114.427	302.563	208.237	0	1179
181	116.086	309.049	190.187	0	1095
182	116.789	307.817	238.032	0	1172
183	118.182	312.716	218.266	0	1065
184	118.982	310.616	225.845	0	1502
185	118.27	310.101	202.408	0	1127
186	119.871	311.231	197.529	0	1083
187	119.979	306.958	187.926	0	1354
188	119.987	309.672	213.45	0	1020
189	115.862	301.968	200.382	0	1170
190	115.691	306.605	223.179	0	1190
191	116.881	315.532	197.961	0	1310
192	118.135	320.484	234.361	0	1197
193	118.962	324.836	216.016	0	1134
194	119.598	323.309	203.603	0	1044
195	119.05	319.325	190.105	0	1287
196	120.455	319.323	185.647	0	1566
197	120.444	316.013	200.921	0	1240
198	120.369	318.626	197.479	0	1295
199	121.631	317.313	194.429	0	1160
200	117.455	299.229	184.984	0	1630
201	115.194	291.123	193.821	0	1296
202	114.061	282.635	201.1	0	1119
203	111.144	269.401	226.35	0	1271
204	114	288	208.384	0	894
205	118.141	302.301	189.221	0	1217
206	117.987	310.143	206.4	0	1217
207	117.689	301.956	211.795	0	1016
208	119.562	304.953	193.053	0	1070
209	117.529	298.206	185.708	0	889
210	117.462	302.07	175.566	0	905
211	117.309	301.717	192.955	0	1151
212	122	317	172.208	0	893
213	120.88	323.577	193.708	0	1039
214	121.285	325.802	201.016	0	1253
215	121.628	328.137	198.9	0	1251
216	123.378	333.253	207.682	0	1245
217	122.858	334.005	225.308	0	1382
218	122.146	331.881	190.35	0	1493
219	122.045	333.076	177.213	0	1084
220	122.817	333.712	219.992	0	1140
221	122.341	332.519	204.721	0	1244
222	120.486	327.012	194.595	0	1013
223	121.036	324.202	195.966	0	1107
224	118.591	320.001	195.905	0	1566
225	118.224	319.518	199.029	0	1125
226	118.831	319.306	183.895	0	1074
227	117.591	315.734	204.468	0	1030
228	118.567	312.056	193.458	0	1463
229	118.637	309.13	188.613	0	1251
230	119.723	308.832	205.039	0	1001
231	116.806	303.452	192.058	0	1017
232	116.916	300.58	197.732	0	1220
233	116.744	297.744	206.687	0	1281
234	116.289	295.82	190.524	0	1155
235	116.468	296.158	188.789	0	1176
236	116.409	298.646	189.195	0	1068
237	115.692	301.433	187.576	0	1231
238	116.364	306.151	187.961	0	1110
239	116.34	304.358	211.171	0	948
240	115.864	305.624	207.768	0	1150
241	115.343	301.984	200.516	0	1269
