# Supplementary material for: Molecular encoding and synaptic decoding of context during salt chemotaxis in C. elegans
Source: Nat Commun. 2022 May 27;13:2928. doi: 10.1038/s41467-022-30279-7 (PMC9142520; doi:10.1038/s41467-022-30279-7)
Supplement: Supplementary file 7 — Source Data [file 41467_2022_30279_MOESM7_ESM.zip › Source Data/Imaging/Fig.4/4B/N2/180918-1.xlsx]

## Sheet: Sheet1
Image Plane	X	Y	Avgerage Intensity	Minimum Intensity	Maximum Intensity
1	111	280	304.463	0	1775
2	109.364	276.044	290.288	0	1478
3	109.179	275.578	309.168	0	1329
4	109.08	274.887	308.667	0	1846
5	108.365	275.192	305.737	0	1354
6	107.318	274.042	312.204	0	1552
7	107.471	275.273	294.981	0	1505
8	107.176	280.635	311.701	0	1180
9	118.921	312.105	291	0	1236
10	122.198	322.246	259.731	0	1636
11	122.995	324.423	285.232	0	1341
12	123.217	323.22	279.857	0	1284
13	123.801	323.156	285.663	0	1224
14	123.089	322.44	253	0	1395
15	122.922	322.154	282.048	0	1406
16	123.384	321.392	287.949	0	1416
17	122.554	316.914	261.884	0	1191
18	122.974	307.924	252.406	0	1498
19	122.902	303.852	257.036	0	1141
20	122.373	302.49	266.663	0	1561
21	122.89	301.973	248.476	0	1078
22	123.265	301.421	261.975	0	1202
23	122.82	300.588	256.244	0	1143
24	122.661	300.205	261.716	0	1168
25	122.308	300.842	292.122	0	1508
26	122.688	300.774	280.623	0	1206
27	122.018	301.436	275.745	0	1272
28	122.661	302.045	266.531	0	1129
29	122.699	306.371	272.147	0	1371
30	122.298	308.65	267.541	0	1083
31	122.108	311.887	282.419	0	1237
32	122.109	312.469	276.027	0	1276
33	121.412	311.17	260.297	0	1272
34	122.28	313.492	285.939	0	1289
35	122.046	312.376	270.604	0	1249
36	122.956	314.474	281.802	0	1168
37	122.016	315.269	273.257	0	1236
38	121.717	316.278	295.469	0	1295
39	120.851	311.187	255.042	0	1433
40	118.888	307.08	269.029	0	1070
41	117.201	301.156	290.84	0	1564
42	116.756	298.412	274.417	0	1333
43	115.798	295.576	313.949	0	1351
44	114.4	292.958	299.143	0	1745
45	113.56	289.528	282.385	0	1243
46	111.815	283.004	343.619	0	1211
47	111.064	279.143	327.415	0	1511
48	110.909	278.472	306.364	0	1493
49	111.076	278.176	289.672	0	1488
50	110.474	275.684	298.859	0	1197
51	109.833	276.826	316.389	0	1334
52	108.596	274.411	295.545	0	1238
53	108.436	274.332	315.891	0	1115
54	107.94	275.778	323.297	0	1304
55	108.531	275.527	303.608	0	1510
56	107.583	274.014	303.166	0	1184
57	108.603	275.459	314.101	0	1256
58	107.805	275.487	292.44	0	1566
59	107.041	275.807	303.168	0	1555
60	107.275	275.76	316.545	0	1609
61	108.383	278.242	294.762	0	1661
62	109.062	279.606	287.912	0	1573
63	108.464	279.467	298.011	0	1360
64	108.104	280.893	286.665	0	1412
65	107.825	280.356	297.867	0	1252
66	107.413	279.031	263.095	0	1349
67	107.788	279.79	319.059	0	1203
68	108.404	276.771	290.333	0	1441
69	107.699	277.984	296.661	0	1638
70	107.852	278.366	281.857	0	1384
71	108.293	279.423	311.958	0	1437
72	106.888	279.13	304.526	0	1127
73	106.948	276.851	298.404	0	1221
74	110.156	284.328	289.238	0	1344
75	110.606	287.487	299.166	0	1150
76	107.934	282.311	289.2	0	1285
77	107.406	283.277	282.998	0	1486
78	110.526	288.551	308.952	0	1193
79	108.477	284.701	305.928	0	1385
80	108.071	283.14	313.977	0	1436
81	108.869	286.029	293.154	0	1350
82	110.417	289.505	274.442	0	1324
83	112.461	293.583	254.286	0	1394
84	116.288	303.983	284.183	0	1440
85	115.25	302.366	291.404	0	1393
86	116.329	303.935	281.385	0	1542
87	120.658	312.603	255.072	0	1405
88	119.069	310.954	256.535	0	1106
89	119.406	311.148	291.352	0	1256
90	120.828	314.788	264.112	0	1164
91	120.007	311.543	268.84	0	1128
92	118.552	308.171	283.164	0	1890
93	117.374	306.226	270.985	0	1240
94	116.737	303.817	274.638	0	1511
95	118.184	307.657	262.082	0	1076
96	120.54	314.967	255.638	0	1325
97	121.239	317.141	287.084	0	1024
98	120.66	310.115	276.358	0	1326
99	120.75	312.26	256.701	0	1237
100	120.374	309.846	267.16	0	1039
101	119.807	308.765	283.044	0	1384
102	120.063	308.489	297.509	0	1631
103	120.084	308.119	284.718	0	1156
104	118.917	305.476	278.341	0	1668
105	119.852	312.02	293.981	0	1275
106	120.613	316.744	287.4	0	1369
107	119.792	311.881	318.383	0	1278
108	121.261	317.772	319.349	0	1287
109	121.864	319.972	288.949	0	1450
110	119.922	312.385	320.968	0	1605
111	121.555	319.98	327.097	0	1460
112	123.105	323.951	336.011	0	1662
113	123.065	327.879	334.128	0	1438
114	123.215	333.316	321.371	0	1521
115	123.444	335.766	330.055	0	1694
116	123.852	338	320.844	0	1561
117	124.015	338.927	349.112	0	1442
118	123.447	337.503	372.954	0	1626
119	122.778	329.054	366.423	0	1926
120	123.238	327.569	369.223	0	1543
121	122.941	327.503	359.846	0	2291
122	122.501	324.921	353.072	0	2071
123	122.8	322.962	377.16	0	1699
124	122.156	322.252	410.192	0	1613
125	122.761	321.986	386.408	0	1859
126	122.532	318.91	405.131	0	1665
127	122.589	318.437	408.493	0	1878
128	122.627	317.65	405.642	0	1951
129	122.426	317.606	391.08	0	1679
130	122.219	316.963	401.101	0	1927
131	121.698	312.459	411.149	0	1916
132	121.059	301.934	423.547	0	1748
133	121.359	294.98	418.632	0	1874
134	121.276	290.966	422.571	0	1737
135	121.582	289.786	414.027	0	1852
136	121.278	289.675	419.8	0	1994
137	121.273	287.784	427.295	0	1775
138	121.108	289.339	380.135	0	2173
139	121.519	293.306	383.581	0	1611
140	120.948	297.324	408.436	0	1696
141	120.815	304.596	381.634	0	1819
142	121.888	311.908	393.091	0	1793
143	121.684	313.97	395.598	0	1876
144	121.688	315.356	381.941	0	1590
145	121.867	316.617	370.585	0	1814
146	122.11	318.197	369.834	0	1897
147	121.953	319.258	384.531	0	1863
148	122.199	321.047	433.827	0	1719
149	121.548	317.879	402.074	0	1569
150	121.916	321.361	423.413	0	1824
151	122.561	323.392	419.899	0	1738
152	122.671	326.491	399.644	0	1704
153	123.28	328.729	369.72	0	2177
154	123.24	328.758	364.625	0	2032
155	123.341	329.777	375.665	0	1655
156	122.378	329.319	371.825	0	1576
157	123.18	329.766	369.811	0	1693
158	122.609	329.443	381.484	0	1736
159	122.197	324.978	419.339	0	1868
160	122.255	323.206	418.844	0	1704
161	122.085	322.85	362.257	0	1499
162	121.713	322.182	389.497	0	1706
163	120.051	317.752	373.629	0	1640
164	120.008	316.424	359.676	0	1913
165	121.149	320.036	372.36	0	1562
166	120.625	321.236	363.377	0	1656
167	121.666	323.547	401.343	0	2215
168	119.276	315.064	371.497	0	1596
169	117.655	306.651	412.158	0	1757
170	115.014	300.726	383.533	0	1612
171	115.773	301.511	388.979	0	2334
172	116.363	302.818	379.507	0	1558
173	115.842	304.019	394.465	0	1758
174	116.138	304.25	351.356	0	1734
175	116.204	303.836	403.404	0	1920
176	116.035	301.584	352.874	0	1864
177	115.296	301.291	383.434	0	1642
178	116.276	301.094	353.417	0	1884
179	116.532	300.688	365.341	0	1909
180	117.393	302.888	344.823	0	1663
181	116.41	304.26	344.954	0	1764
182	118.361	311.078	376.512	0	1615
183	119.185	317.035	376.855	0	1589
184	121.058	323.309	350.303	0	1688
185	122.705	336.401	320.686	0	1402
186	123.262	337.068	333.232	0	1480
187	122.307	329.95	344.596	0	1511
188	122.693	327.919	343.861	0	1542
189	122.543	328.149	357.331	0	1474
190	122.799	327.86	344.446	0	1357
191	122.459	326.935	328.051	0	1550
192	122.736	326.433	342.152	0	1506
193	122.665	323.839	333.093	0	1431
194	122.552	323.129	347.878	0	1504
195	122.352	323.805	331.821	0	1465
196	122.665	322.898	337.539	0	1519
197	123.098	322.947	329.143	0	1366
198	122.724	322.521	321.455	0	1785
199	122.849	322.892	329.288	0	1332
200	122.559	322.919	325.777	0	1443
201	123.097	322.261	327.884	0	1395
202	123.102	322.439	322.187	0	1498
203	122.506	322.193	309.865	0	1408
204	122.217	322.959	314.114	0	1244
205	122.803	323.292	316.981	0	1462
206	122.626	324.591	337.282	0	1446
207	122.986	324.149	290.665	0	1074
208	122.424	323.705	320.213	0	1184
209	122.475	324.321	309.398	0	1462
210	123.033	323.927	291.808	0	1477
211	122.635	323.393	293.143	0	1299
212	122.321	323.712	315.669	0	1184
213	123.217	323.649	317.356	0	1294
214	122.124	322.434	292.181	0	1281
215	122.489	322.438	287.575	0	1326
216	122.739	323.588	297.775	0	1076
217	122.926	323.501	319.147	0	1392
218	122.933	323.707	304.339	0	1532
219	123.125	323.468	300.112	0	1417
220	122.814	324.768	278.341	0	1533
221	122.455	325.068	289.12	0	1219
222	122.98	325.471	303.309	0	1377
223	122.959	324.53	308.023	0	1481
224	122.194	323.081	303.888	0	1354
225	123.061	321.182	276.785	0	1131
226	122.754	321.633	307.284	0	1187
227	123.346	321.887	286.758	0	1550
228	123.376	321.407	304.463	0	1347
229	123.19	320.938	271.497	0	1205
230	122.015	320.112	294.648	0	1429
231	123.07	320.737	281.869	0	1513
232	123.408	320.189	293.96	0	1211
233	122.271	319.816	297.907	0	1095
234	122.1	319.097	283.099	0	1324
235	121.719	319.563	284.185	0	1188
236	122.386	319.984	297.943	0	1181
237	123.15	321.769	262.324	0	1413
238	123.002	324.179	288.918	0	1271
239	123.287	325.439	283.64	0	1202
240	122.998	327.509	288.215	0	1360
241	122.875	327.663	258.505	0	1243
