# Supplementary material for: Molecular encoding and synaptic decoding of context during salt chemotaxis in C. elegans
Source: Nat Commun. 2022 May 27;13:2928. doi: 10.1038/s41467-022-30279-7 (PMC9142520; doi:10.1038/s41467-022-30279-7)
Supplement: Supplementary file 7 — Source Data [file 41467_2022_30279_MOESM7_ESM.zip › Source Data/Imaging/Fig.4/4B/N2/180918-2.xlsx]

## Sheet: Sheet1
Image Plane	X	Y	Avgerage Intensity	Minimum Intensity	Maximum Intensity
1	102	203	322.169	0	1093
2	106.842	176.783	333.867	0	1516
3	106.872	169.22	340.27	0	1937
4	106.626	164.967	347.847	0	2118
5	108.215	164.949	353.011	0	2302
6	106.432	159.283	358.053	0	2176
7	105.535	153.94	338.252	0	2022
8	106.668	155.205	396.68	0	2207
9	107.856	163.631	364.746	0	1981
10	108.416	171.079	354.668	0	2031
11	110.616	173.119	372.792	0	1811
12	111.493	176.121	351.053	0	1914
13	110.403	181.608	338.485	0	1967
14	106.394	175.959	344.174	0	1741
15	98.6635	178.076	347.43	0	1604
16	96.9397	182.386	363.801	0	1518
17	96.764	182.579	394.213	0	1936
18	97.3466	178.755	357.311	0	1639
19	102.543	173.128	358.725	0	1889
20	107.26	178.485	386.506	0	2061
21	108.333	183.144	355.311	0	1781
22	108.554	180.519	380.458	0	1572
23	106.417	182.285	341.16	0	1455
24	105.08	176.468	356.547	0	1607
25	95.2705	171.421	371.769	0	1674
26	89.891	169.949	391.604	0	1837
27	81.0569	163.504	369.879	0	1903
28	85.9988	151.311	368.041	0	1830
29	91.4663	148.063	360.057	0	2071
30	93.3903	148.278	326.947	0	2179
31	91.8085	148.457	364.517	0	1798
32	94.1158	150.208	348.041	0	1843
33	93.0375	149.541	352.886	0	1701
34	93.2493	149.532	370.428	0	2318
35	91.8426	150.415	360.659	0	1712
36	92.3085	151.507	370.396	0	2025
37	93.2013	150.306	356.659	0	2121
38	93.3901	152.205	364.668	0	1907
39	93.6704	152.427	345.19	0	1764
40	90.6402	152.802	347.606	0	1528
41	91.3579	152.925	354.057	0	1661
42	92.0271	153.005	357.053	0	2514
43	93.4536	152.428	355.236	0	1906
44	93.2912	150.557	370.959	0	1620
45	91.337	152.578	360.602	0	1901
46	93.1744	151.028	315.064	0	2181
47	95.6799	154.532	339.316	0	1664
48	99.5513	156.28	327.016	0	1974
49	105.435	168.16	350.032	0	1882
50	104.547	173.935	367.284	0	2234
51	109.373	178.594	344.352	0	2194
52	105.08	180.751	357.87	0	2082
53	104.773	179.307	361.838	0	1873
54	104.049	177.438	331.531	0	1707
55	111.241	177.376	327.412	0	2126
56	103.531	174.171	313.318	0	1928
57	97	176	323.984	0	1670
58	101	199	334.723	0	1846
59	88	193	328.661	0	1704
60	83	192	365.204	0	1625
61	84	196	311.737	0	1395
62	83	194	306.714	0	1678
63	82.453	192.584	346.382	0	1590
64	82.6287	190.896	336.339	0	1559
65	81.6962	187.32	339.462	0	1694
66	79.9013	184.531	353.027	0	1765
67	81.7869	183.568	361.854	0	1666
68	92.3843	186.565	343.968	0	1469
69	100.993	183.849	373.311	0	2165
70	107.726	178.339	314.975	0	1950
71	106.413	177.429	325.467	0	2129
72	106.767	178.239	354.407	0	1954
73	101.276	180.926	351.304	0	1973
74	102.541	178.137	325.094	0	1878
75	106.306	172.189	338.959	0	2197
76	106.781	172.435	340.323	0	2111
77	106.627	172.089	378.33	0	1632
78	108.79	171.402	325.533	0	1491
79	108.016	168.573	324.108	0	1938
80	106.814	165.841	366.808	0	2077
81	107.474	162.746	379.094	0	1957
82	108.397	164.485	362.87	0	1783
83	108.044	165.594	360.14	0	2077
84	109.247	167.319	363.604	0	1858
85	108.19	167.565	378.819	0	2577
86	109.04	168.365	360.826	0	1926
87	107.815	168.466	338.449	0	2086
88	114.994	171.601	362.773	0	1729
89	105.316	176.652	351.808	0	2029
90	97.1056	180.584	364.908	0	1740
91	95.1962	181.726	347.844	0	2030
92	94.0165	182.521	371.684	0	1812
93	89.6135	183.751	366.4	0	1853
94	85.9141	180.714	364.67	0	1802
95	80.9872	178.156	364.217	0	2029
96	79.0411	175.697	378.14	0	2088
97	78.7067	174.359	340.984	0	1992
98	78.4517	172.498	373.51	0	2008
99	78.8565	170.758	362.89	0	1620
100	79.3586	166.856	423.666	0	2218
101	79.2055	167.917	382.133	0	1790
102	78.4842	166.005	419.421	0	2261
103	79.6874	168.727	406.199	0	1850
104	79.8116	169.164	366.7	0	2145
105	79.8375	167.259	391.744	0	2095
106	83.4644	170.329	371.352	0	1538
107	84.6963	169.127	358.721	0	2016
108	90.2445	156.727	323.259	0	1333
109	100.611	147.127	333.693	0	2062
110	104.726	150.17	350.673	0	2141
111	103.407	141.252	374.735	0	1998
112	97.6951	130.617	373.755	0	1950
113	93.4656	123.103	385.609	0	2154
114	93.2387	128.104	386.918	0	2266
115	99.7757	140.198	370.618	0	1931
116	106.518	152.042	343.632	0	2543
117	105.418	161.587	355.341	0	1826
118	107.739	161.342	341.275	0	1953
119	105.472	166.04	358.284	0	1837
120	101.659	164.452	336.318	0	1726
121	99.4941	158.611	348.368	0	2038
122	99.2601	159.032	361.719	0	2232
123	98.5227	159.585	365.037	0	2086
124	97.9194	153.772	377.796	0	2185
125	96.5135	153.824	363.707	0	1783
126	92.9183	156.79	366.938	0	2281
127	92.6681	159.268	370.499	0	1865
128	90.3555	160.104	369.542	0	2220
129	90.8645	160.576	341.86	0	1668
130	93.6744	153.721	347.085	0	1717
131	97.1441	150.51	341.224	0	2003
132	95.0015	149.511	364.503	0	1805
133	98.8545	147.84	376.792	0	2041
134	103.106	144.625	371.652	0	1977
135	103.014	146.046	365.469	0	1949
136	105.337	145.564	369.769	0	1820
137	106.207	149.339	357.542	0	2281
138	106.21	147.288	352.661	0	2144
139	106.214	144.853	346.096	0	1990
140	104.18	140.923	359.824	0	1796
141	102.81	140.495	356.753	0	1776
142	98.7452	130.771	363.847	0	1897
143	92.5312	126.9	368.178	0	1927
144	80.4084	122.396	372.551	0	2143
145	74.9093	118.901	373.011	0	2396
146	77.9713	119.196	377.098	0	2101
147	78.6107	117.932	362.437	0	2378
148	78.7847	115.872	349.904	0	2641
149	80.5686	116.364	361.213	0	2223
150	80.0629	115.232	329.346	0	2045
151	78.7639	115.179	365.467	0	2051
152	79.8146	115.873	377.483	0	2201
153	80.1441	115.76	346.021	0	1983
154	79.8146	116.394	344.014	0	2129
155	79.9174	116.31	360.382	0	1904
156	79.667	116.57	383.229	0	2152
157	80.6674	117.163	356.373	0	1839
158	81.1117	116.73	355.906	0	2050
159	79.7735	117.237	331.558	0	2156
160	80.3851	119.127	351.169	0	1769
161	82.4973	119.881	371.723	0	2031
162	80.5058	119.55	360.6	0	1694
163	80.3387	121.288	365.606	0	2021
164	82.6809	124.873	343.476	0	1665
165	83.817	125.691	353.556	0	1807
166	84.888	122.131	345.849	0	2015
167	90.1767	124.741	327.654	0	1792
168	86.1948	118.882	357.114	0	2048
169	83.4102	119.651	359.899	0	2609
170	83.6801	124.383	355.449	0	1573
171	82.5494	125.634	348.027	0	1961
172	83.282	124.833	344.279	0	1855
173	83.4506	126.191	357.188	0	1879
174	84.4092	130.002	373.348	0	1703
175	83.0538	126.025	388.291	0	1840
176	85.0699	128.037	365.735	0	1882
177	84.6218	126.75	369.746	0	1992
178	86.0571	128.867	377.92	0	2237
179	85.3313	124.869	369.206	0	1602
180	83.7239	123.318	369.911	0	1938
181	84.9025	123.114	352.055	0	1584
182	82.6915	119.919	370.435	0	2239
183	82.8546	119.021	392.716	0	2187
184	82.19	119.731	360.865	0	2169
185	83.5705	117.463	368.295	0	2080
186	83.3858	115.866	358.135	0	1726
187	85.8869	113.784	342.359	0	2347
188	85.8282	112.066	378.609	0	1978
189	86.3109	111.175	348.13	0	2174
190	87.8003	108.958	372.762	0	1747
191	89.5884	111.434	335.24	0	1981
192	90.5786	112.725	372.65	0	1970
193	90.9418	113.157	381.32	0	1878
194	99.4837	129.246	366.153	0	1917
195	97.7957	132.518	346.357	0	1992
196	96.0444	130.316	359.039	0	1730
197	95.8372	131.829	383.574	0	2012
198	97.9786	134.748	382.542	0	1931
199	96.85	136.102	376.915	0	2165
200	89.4729	128.826	385.822	0	2062
201	87.5506	127.5	389.966	0	1883
202	95.7119	142.934	341.849	0	1398
203	87.8502	136.925	347.611	0	2041
204	84.6776	135.613	350.178	0	1851
205	81.6042	143.466	318.904	0	1347
206	77.193	148.817	356.199	0	2071
207	78.2604	150.934	318.947	0	1488
208	76.8519	149.923	380.547	0	1919
209	77.1389	146.006	355.43	0	1621
210	78.732	143.501	351.963	0	1428
211	91.963	134.336	369.261	0	1722
212	90.7485	140.501	367.593	0	2002
213	90.3485	143.343	330.622	0	1605
214	88.4629	141.36	355.522	0	1801
215	88.9312	142.469	325.59	0	2007
216	82.6357	138.548	369.4	0	1644
217	80.5731	135.539	349.838	0	2061
218	79	133	366.114	0	1726
219	98	125	393.05	0	2027
220	102	128	348.693	0	1886
221	99	136	353.597	0	2018
222	96.6899	139.509	357.446	0	1963
223	97.1205	140.331	354.691	0	1775
224	100.969	135.835	377.469	0	1976
225	105.065	127.887	359.92	0	2014
226	105.735	127.067	356.46	0	1911
227	106.452	127.673	371.311	0	2053
228	104.953	125.937	374.67	0	2184
229	108.212	122.97	386.098	0	2713
230	105.508	119.351	374.709	0	2146
231	107.011	113.781	394.762	0	2241
232	108.178	118.106	376.149	0	2206
233	107.387	118.682	364.201	0	1774
234	107.692	117.783	376.162	0	2228
235	106.669	116.191	369.611	0	2071
236	106.808	114.488	411.334	0	2318
237	107.188	112.723	376.739	0	1991
238	106.608	112.732	383.307	0	1935
239	104.754	119.541	378.551	0	1835
240	90.1169	121.803	382.137	0	1881
241	80.2657	123.744	351.38	0	1727
