# Supplementary material for: Molecular encoding and synaptic decoding of context during salt chemotaxis in C. elegans
Source: Nat Commun. 2022 May 27;13:2928. doi: 10.1038/s41467-022-30279-7 (PMC9142520; doi:10.1038/s41467-022-30279-7)
Supplement: Supplementary file 7 — Source Data [file 41467_2022_30279_MOESM7_ESM.zip › Source Data/Imaging/Fig.4/4B/N2/180918-3.xlsx]

## Sheet: Sheet1
Image Plane	X	Y	Avgerage Intensity	Minimum Intensity	Maximum Intensity
1	143	226	380.182	0	1969
2	142.368	228.296	378.124	0	2011
3	142.74	227.551	349.2	0	1842
4	141.561	229.642	350.791	0	1521
5	141.985	224.889	370.964	0	1909
6	142.981	225.72	376.938	0	2067
7	141.845	230.825	338.92	0	1952
8	141.505	220.763	376.94	0	2021
9	142.691	218.921	378.456	0	1888
10	142.072	219.892	365.852	0	2014
11	141.732	226.892	352.434	0	1962
12	139.764	231.155	372.803	0	1999
13	140.758	232.743	368.52	0	1856
14	143.444	221.453	358.377	0	2454
15	143.725	221.956	375.51	0	1925
16	143.954	221.611	357.825	0	2427
17	143.573	221.849	366.962	0	2049
18	143.495	223.503	368.014	0	2096
19	140.448	227.827	366.937	0	1890
20	139.691	232.119	340.981	0	2154
21	143.271	225.33	362.885	0	2347
22	141.496	224.045	360.833	0	2249
23	142.065	222.419	399.245	0	2230
24	143.361	223.946	329.836	0	2160
25	143.099	223.962	364.252	0	2401
26	143.543	225.681	335.92	0	1817
27	142.98	226.731	363.476	0	2006
28	143.53	225.271	357.49	0	1950
29	142.921	227.672	325.362	0	2120
30	143.285	225.66	345.132	0	1873
31	143.525	228.646	336.219	0	1803
32	143.439	225.028	368.837	0	2117
33	143.584	226.454	351.853	0	1965
34	143.232	223.669	349.732	0	1986
35	142.927	227.045	351.596	0	1861
36	140.957	228.002	343.335	0	2255
37	140.469	231.51	344.538	0	1930
38	139.75	231.931	340.156	0	1975
39	139.629	232.978	334.159	0	1937
40	140.434	231.363	342.054	0	1939
41	140.486	230.429	362.062	0	1932
42	139.924	231.835	352.083	0	1972
43	141.38	230.272	338.683	0	1650
44	141.847	228.829	346.532	0	1831
45	142.318	229.566	332.512	0	2013
46	143.234	226.61	357.264	0	2001
47	143.868	228.316	316.859	0	2008
48	142.695	226.928	335.658	0	1874
49	144.05	228.79	326.044	0	2113
50	143.771	228.217	318.752	0	1831
51	143.821	229.746	330.928	0	1820
52	144.336	226.478	347.353	0	2015
53	142.256	233.502	326.246	0	1873
54	143.919	231.789	338.604	0	2000
55	141.097	238.156	336.734	0	1735
56	141.899	233.812	339.891	0	2096
57	143.563	230.534	392.294	0	1733
58	144.049	230.544	323.038	0	2414
59	143.62	231.887	340.969	0	1776
60	144.137	231.861	353.413	0	1702
61	143.243	229.863	314.304	0	1958
62	143.387	232.974	332.08	0	2018
63	144.659	232.16	348.927	0	1915
64	143.584	232.772	342.091	0	2004
65	143.7	234.931	337.74	0	2002
66	143.653	234.089	334.416	0	2146
67	143.677	233.695	312.852	0	1840
68	143.758	233.066	331.195	0	1774
69	143.996	229.953	331.732	0	1739
70	143.679	228.945	327.519	0	1902
71	143.382	233.111	316.099	0	1834
72	143.793	236.281	312.656	0	2719
73	143.861	232.493	325.557	0	2045
74	143.74	232.435	325.019	0	2439
75	142.949	235.776	333.99	0	2264
76	141.876	239.277	327.289	0	1807
77	141.217	239.663	322.463	0	1829
78	142.492	234.651	316.153	0	1649
79	140.632	237.894	327.947	0	1719
80	140.913	238.258	360.684	0	1737
81	141.602	237.014	323.039	0	2073
82	142.234	239.358	320.294	0	2187
83	141.824	241.222	336.093	0	2084
84	141.886	240.89	336.572	0	2216
85	142.547	239.213	333.359	0	1885
86	143.057	240.605	318.761	0	2181
87	143.667	241.599	310.208	0	1473
88	143.805	241.95	307.861	0	2392
89	144.95	239.926	307.288	0	1648
90	145.057	238.504	329.139	0	1861
91	144.618	238.622	341.321	0	1907
92	144.413	238.96	341.275	0	1946
93	144.869	237.1	329.091	0	1724
94	144.665	235.779	329.713	0	2138
95	144.693	236.044	324.938	0	1696
96	143.793	236.633	328.233	0	1693
97	144.92	234.517	342.935	0	1776
98	144.491	234.555	318.883	0	1962
99	145.095	234.137	341.833	0	1691
100	144.573	234.487	331.617	0	1717
101	143.735	231.404	351.376	0	1953
102	145.318	228.727	362.773	0	2184
103	144.78	235.741	362.932	0	1933
104	143.721	253.094	350.581	0	1901
105	144.436	260.039	328.293	0	2002
106	142.993	265.212	345.512	0	2239
107	143.203	266.607	365.993	0	1830
108	143.798	264.678	370.091	0	2414
109	143.423	264.876	351.499	0	2326
110	143.495	264.934	349.892	0	2343
111	142.471	263.2	391.69	0	2421
112	142.496	263.162	378.275	0	2143
113	142.049	263.313	374.316	0	2471
114	142.773	262.908	362.215	0	2039
115	142.238	263.343	376.439	0	2227
116	143.147	263.456	357.048	0	2351
117	143.061	263.724	363	0	2441
118	143.38	262.653	338.244	0	1848
119	142.708	262.949	356.794	0	2457
120	142.84	260.925	396.411	0	1980
121	143.079	258.713	361.885	0	2159
122	143.175	256.551	373.85	0	1860
123	142.175	253.092	399.037	0	2495
124	142.344	254.362	433.51	0	2135
125	143.063	252.668	389.799	0	2040
126	141.573	249.77	375.115	0	2002
127	140.092	240.7	395.147	0	2553
128	140.155	236.688	359.239	0	2436
129	139.727	232.986	373.626	0	2531
130	140.253	230.514	389.799	0	2422
131	140.199	231.541	371.013	0	2464
132	141.056	231.553	378.592	0	2779
133	141.921	233.982	378.463	0	2522
134	141.708	238.894	378.3	0	2193
135	141.954	238.893	406.018	0	1988
136	142.615	237.158	425.815	0	2594
137	143.277	243.852	419.952	0	2381
138	143.182	248.544	394.481	0	2286
139	142.927	257.138	358.461	0	2383
140	143.083	259.14	356.786	0	2064
141	143.931	259.155	360.266	0	2514
142	142.455	259.992	349.3	0	2103
143	143.721	259.648	377.864	0	2411
144	143.179	255.095	357.859	0	2032
145	143.009	254.255	389.041	0	1972
146	143.668	254.037	398.86	0	2155
147	143.823	255.562	350.251	0	2308
148	143.696	256.233	379.555	0	2187
149	143.093	257.109	371.14	0	2296
150	142.493	252.618	376.193	0	2517
151	143.113	249.002	383.065	0	2060
152	142.872	248.076	397.054	0	2540
153	143.011	247.28	393.085	0	2270
154	142.96	250.117	391.042	0	2045
155	143.259	258.375	375.654	0	1939
156	142.754	262.646	367.792	0	2028
157	143.824	262.294	369.841	0	1975
158	143.6	259.483	362.417	0	2048
159	143.081	258.197	379.318	0	2168
160	143.268	258.849	374.407	0	1934
161	143.345	260.122	353.172	0	2105
162	143.147	260.527	347.376	0	2160
163	142.982	260.687	361.382	0	2050
164	143.492	260.638	367.756	0	2083
165	143.063	260.437	369.694	0	1871
166	142.88	259.253	351.987	0	2004
167	143.244	257.7	361.183	0	1855
168	143.677	257.057	372.255	0	1959
169	142.53	256.814	369.006	0	1991
170	143.428	253.035	363.469	0	2151
171	142.705	253.213	376.78	0	2102
172	143.294	248.842	378.386	0	2167
173	143.587	244.476	425.255	0	2194
174	143.771	243.933	396.932	0	2042
175	143.706	246.392	402.032	0	2055
176	143.45	251.084	386.344	0	1909
177	143.373	255.547	395.083	0	2014
178	143.219	257.071	378.079	0	2396
179	143.666	256.816	356.122	0	1835
180	143.115	270.138	361.41	0	2038
181	142.821	272.757	351.532	0	1664
182	143.356	273.249	365.279	0	2067
183	143.472	272.125	336.112	0	1785
184	143.291	270.705	339.693	0	2112
185	142.929	266.573	321.615	0	2035
186	143.042	258.648	341.537	0	1768
187	143.272	254.186	386.69	0	2304
188	144.041	250.727	366.395	0	2180
189	144.619	246.142	378.452	0	2360
190	144.793	245.493	394.622	0	1946
191	144.137	247.227	362.007	0	1824
192	144.512	246.444	391.941	0	2262
193	144.88	245.04	373.476	0	2037
194	144.919	245.37	379.432	0	2212
195	145.408	244.483	387.975	0	2094
196	144.999	243.854	407.604	0	2515
197	145.543	243.349	376.077	0	2141
198	146.455	243.991	387.959	0	2574
199	145.174	250.228	378.294	0	2369
200	144.039	256.994	363.122	0	1888
201	143.873	260.436	347.827	0	2178
202	144.071	257.877	337.25	0	2140
203	144.617	253.758	361.885	0	2064
204	143.19	253.21	384.104	0	2368
205	144.411	250.923	377.99	0	2500
206	143.754	256.156	350.057	0	2087
207	143.573	262.417	344.793	0	2126
208	143.947	263.204	336.06	0	2121
209	144.126	263.237	344.589	0	1906
210	143.45	258.537	322.562	0	1951
211	144.198	256.153	342.425	0	1770
212	143.783	256.479	349.11	0	1757
213	143.549	253.226	333.439	0	1827
214	143.437	251.132	336.463	0	1657
215	143.709	245.384	381.179	0	2159
216	145.526	244.924	361.274	0	2882
217	145.509	248.198	377.611	0	1968
218	144.966	256.431	347.878	0	2132
219	144.411	260.867	322.949	0	1913
220	144.069	260.811	331.83	0	2240
221	145.412	254.73	347.206	0	1820
222	145.405	252.869	339.457	0	1672
223	143.931	263.541	332.453	0	1656
224	144.334	262.438	311.335	0	1726
225	143.587	262.493	324.824	0	2004
226	144.567	252.364	325.748	0	1798
227	145.6	246.559	319.788	0	1687
228	146.325	242.568	351.484	0	2052
229	146.91	240.188	349.237	0	2161
230	149.368	232.105	355.818	0	2041
231	148.093	230.699	375.234	0	2448
232	147.368	229.075	354.587	0	1892
233	147.626	231.22	363.987	0	2311
234	145.937	233.98	351.906	0	1941
235	146.643	234.418	336.715	0	2165
236	145.616	235.722	344.699	0	2053
237	147.62	235.854	364.226	0	1881
238	146.825	246.321	337.8	0	1532
239	144.54	269.431	304.783	0	1870
240	144.022	274.22	337.952	0	2255
241	144.646	268.211	302.908	0	1846
