# Supplementary material for: Molecular encoding and synaptic decoding of context during salt chemotaxis in C. elegans
Source: Nat Commun. 2022 May 27;13:2928. doi: 10.1038/s41467-022-30279-7 (PMC9142520; doi:10.1038/s41467-022-30279-7)
Supplement: Supplementary file 7 — Source Data [file 41467_2022_30279_MOESM7_ESM.zip › Source Data/Imaging/Fig.4/4B/N2/180918-5.xlsx]

## Sheet: Sheet1
Image Plane	X	Y	Avgerage Intensity	Minimum Intensity	Maximum Intensity
1	108	369	262.716	0	1224
2	110	363	283.962	0	1180
3	112	357	263.446	0	1126
4	107	354	272.301	0	1239
5	102	351	258.015	0	957
6	102	356	261.558	0	1054
7	103	351	265.815	0	1230
8	104	353	245.257	0	902
9	105	355	251.036	0	1201
10	106	357	281.596	0	1247
11	104	353	264.463	0	1119
12	102	349	275.705	0	1167
13	103	355	272.162	0	1127
14	104	361	255.697	0	935
15	103	354	264.002	0	1059
16	103	358	269.554	0	1186
17	103	353	267.72	0	1173
18	102	356	265.939	0	1260
19	101	355	237.105	0	1069
20	100	354	278.145	0	1087
21	99	353	249.149	0	1221
22	98	352	258.886	0	1222
23	97	351	288.994	0	1148
24	100	352	258.029	0	1160
25	103	353	258.204	0	1130
26	103	357	249.128	0	1391
27	103	361	247.082	0	1122
28	102	351	263.126	0	1030
29	101	350	239.246	0	931
30	100	349	287.185	0	1122
31	99	348	288.219	0	1041
32	98	347	238.036	0	909
33	97	346	233.402	0	884
34	98	350	236.518	0	1440
35	94.7828	351.218	265.507	0	1199
36	92	352	255.299	0	1033
37	99	353	232.899	0	1040
38	103	349	258.398	0	1140
39	100	349	263.438	0	1151
40	97	349	293.533	0	1114
41	94	349	243.413	0	989
42	98	351	276.011	0	985
43	102	353	254.467	0	1004
44	106	355	278.044	0	1448
45	101	356	252.299	0	1135
46	96	357	261.661	0	1133
47	96	353	271.773	0	1097
48	96	349	282.707	0	935
49	96	352	256.107	0	1067
50	96	355	225.897	0	1016
51	96	358	262.259	0	1379
52	97	355	268.884	0	1044
53	99	365	255.478	0	965
54	100.671	365.496	277.674	0	1170
55	100	358	263.592	0	1121
56	99	351	265.065	0	1005
57	98	355	261.518	0	1053
58	97	359	262.396	0	1344
59	100	355	251.394	0	1088
60	103	351	286.726	0	1271
61	106	347	271.947	0	1131
62	109	343	262.552	0	1107
63	103	348	267.92	0	1019
64	97	353	239.057	0	951
65	101	346	259.28	0	1101
66	104	347	273.164	0	1004
67	107	348	257.6	0	1104
68	102	349	282.56	0	1198
69	97	350	242.808	0	1141
70	103	356	247.246	0	994
71	101	353	244.636	0	1034
72	99	350	254.229	0	1084
73	98.2179	357.739	270.419	0	1066
74	97	365	242.754	0	1087
75	96	372	185.238	0	884
76	99	366	256.547	0	1122
77	99	368	268.907	0	1297
78	99	370	244.301	0	1047
79	99	372	246.072	0	942
80	99	374	252.56	0	1223
81	99	376	246.423	0	1033
82	99	372	248.747	0	999
83	99	368	267.046	0	1015
84	100	373	261.691	0	1238
85	102	368	246.236	0	1083
86	100	371	271.421	0	1101
87	98	374	267.162	0	1124
88	96	377	243.265	0	956
89	101	372	237.903	0	1113
90	102	394	236.895	0	1248
91	106	404	249.133	0	1000
92	110	414	217.082	0	952
93	104	407	250.884	0	921
94	98	400	275.617	0	1039
95	100	401	266.229	0	942
96	102	402	261.851	0	980
97	96	400	238.227	0	933
98	90	398	241.84	0	913
99	102	396	258.419	0	955
100	104	394	233.16	0	1317
101	106	392	243.411	0	921
102	99	397	261.985	0	1130
103	97	386	287.798	0	1068
104	97.4521	387.222	285.651	0	1140
105	97.099	389.056	274.2	0	1116
106	99.1855	390.261	313.408	0	1233
107	98.6877	391.139	328.345	0	1274
108	99.7238	391.5	278.375	0	1149
109	99.4157	389.198	288.528	0	1292
110	97.2434	390.154	303.621	0	1440
111	98.2584	387.521	297.808	0	1319
112	103.537	373.781	319.853	0	1496
113	103.771	368.269	319.469	0	1646
114	103.023	370.21	356.878	0	1506
115	98.7564	381.951	322.777	0	1575
116	101.117	389.379	348.238	0	1520
117	103.803	391.155	341.823	0	1630
118	105.931	387.05	337.394	0	1957
119	106.378	378.864	354.164	0	1845
120	106.861	379.08	328.099	0	1613
121	107.769	378.86	367.497	0	1635
122	106.238	380.808	353.983	0	1817
123	105.638	382.594	345.013	0	1491
124	106.628	378.211	360.248	0	1725
125	106.062	370.911	342.531	0	1556
126	107.504	355.154	340.377	0	1677
127	106.192	347.669	402.566	0	1649
128	105.595	350.908	377.088	0	1863
129	103.198	345.031	351.354	0	1577
130	100.812	341.365	351.215	0	1572
131	100.738	333.617	370.472	0	1545
132	100.945	332.495	357.349	0	1382
133	100.245	323.041	351.324	0	1440
134	103.352	333.518	346.783	0	1540
135	105.076	340.126	359.061	0	1914
136	104.644	354.638	347.406	0	1621
137	102.28	369.243	351.878	0	1318
138	104.666	378.616	345.737	0	1476
139	102.734	379.972	312.903	0	1261
140	103.43	379.634	329.735	0	1475
141	105.558	360.276	332.764	0	1364
142	108.23	359.888	316.728	0	1497
143	107.877	366.296	313.326	0	1822
144	106.018	369.436	332.88	0	1581
145	106.199	368.404	342.636	0	1594
146	109.945	363.598	332.836	0	1529
147	109.112	354.498	366.756	0	1620
148	106.714	352.298	351.244	0	1611
149	104.045	349.572	314.625	0	1625
150	103.443	349.4	353.617	0	1780
151	103.192	349.916	341.429	0	1413
152	102.311	350.027	320.501	0	1547
153	103.135	350.462	324.265	0	2333
154	102.537	350.815	297.381	0	1439
155	101.472	350.753	339.501	0	1685
156	103.612	351.359	300.337	0	1661
157	103.074	349.752	314.709	0	1372
158	101.57	349.261	337.619	0	1320
159	102.475	350.539	318.629	0	1509
160	101.472	349.709	352.722	0	1326
161	102.871	350.9	382.335	0	1458
162	101.841	352.214	338.604	0	1144
163	101.719	354.625	356.171	0	1366
164	103.395	355.107	315.337	0	1364
165	101.262	356.711	306.434	0	1378
166	102.695	360.825	322.834	0	1234
167	101.408	359.959	323.954	0	1383
168	100.844	358.936	333.244	0	1471
169	100.816	360.372	312.979	0	1487
170	100.231	360.579	332.895	0	1574
171	100.262	360.884	295.672	0	1518
172	98.1651	361.803	311.722	0	1462
173	100.85	359.614	339.962	0	1212
174	102.087	362.591	345.333	0	1218
175	101.796	362.971	316.72	0	1418
176	101.599	367.161	333.381	0	1126
177	101.64	365.588	317.747	0	1310
178	100.865	361.844	314.261	0	1060
179	102.001	369.017	269.648	0	1319
180	101.65	369.8	316.282	0	1408
181	101.714	370.055	316.768	0	1757
182	99.7347	372.369	318.745	0	1145
183	100.909	373.091	298.072	0	1244
184	102	374	311.107	0	991
185	100.802	369.386	291.682	0	1125
186	100.089	365.839	301.872	0	1211
187	99.953	364.306	327.097	0	1386
188	100	363	277.145	0	1232
189	99.2291	359.891	315.392	0	1096
190	99.052	358.177	286.794	0	1183
191	100.46	357.871	289.884	0	1395
192	99.8292	355.663	278.667	0	1118
193	102.218	365.01	298.821	0	1173
194	104	363	278.507	0	1095
195	101.479	368.633	282.526	0	1011
196	101.787	364.834	284.341	0	1307
197	102	361	281.88	0	1286
198	104.021	367.493	268.638	0	1111
199	101.161	367.895	279.682	0	1448
200	102.032	368.081	280.844	0	1259
201	102.595	373.311	292.166	0	1153
202	97.2028	381.026	280.676	0	1139
203	103	379	291.96	0	1154
204	99.7112	394.459	266.198	0	1336
205	101	386	286.863	0	1172
206	103	390	237.752	0	1304
207	105	394	252.699	0	1010
208	102	377	273.375	0	1121
209	99	368	256.211	0	1084
210	97	365	243.417	0	1358
211	95	362	248.916	0	1077
212	101	353	255.781	0	1038
213	100	348	280.194	0	895
214	99	343	203.122	0	924
215	100	351	252.234	0	1005
216	101	359	252.002	0	1246
217	102	350	252.362	0	945
218	103	353	267.072	0	1138
219	104	356	278.229	0	1500
220	105	359	268.895	0	1024
221	106	362	219.021	0	1071
222	102	358	256.261	0	932
223	98	354	257.183	0	1091
224	104	362	233.114	0	803
225	107	359	254.893	0	1008
226	102	370	282.796	0	1060
227	97	381	238.549	0	998
228	101	369	238.063	0	925
229	103	380	238.566	0	981
230	104	380	255.6	0	1236
231	105	380	263.133	0	974
232	106	380	239.234	0	1076
233	106	372	246.24	0	914
234	106	374	246.352	0	1237
235	106	376	290.356	0	1187
236	106	378	273.712	0	1088
237	106	380	238.084	0	989
238	105	376	268.583	0	931
239	104	372	266.478	0	1112
240	102	380	226.571	0	881
241	100	388	226.335	0	809
