# Supplementary material for: Molecular encoding and synaptic decoding of context during salt chemotaxis in C. elegans
Source: Nat Commun. 2022 May 27;13:2928. doi: 10.1038/s41467-022-30279-7 (PMC9142520; doi:10.1038/s41467-022-30279-7)
Supplement: Supplementary file 7 — Source Data [file 41467_2022_30279_MOESM7_ESM.zip › Source Data/Imaging/Fig.4/4B/N2/180918-6.xlsx]

## Sheet: Sheet1
Image Plane	X	Y	Avgerage Intensity	Minimum Intensity	Maximum Intensity
1	149	185	287.606	0	1302
2	150.839	180.34	264.924	0	1265
3	150.549	179.556	286.109	0	1173
4	151.149	178.32	280.307	0	1268
5	149.74	178.973	303.648	0	1224
6	149.704	178.917	304.413	0	1334
7	150.647	181.95	290.099	0	1119
8	150.4	185.602	276.206	0	1382
9	150.124	186.644	281.916	0	1125
10	149.212	190.182	269.223	0	1558
11	150.663	196.724	296.314	0	1436
12	150.835	201.671	282.133	0	1311
13	149.544	205.463	297.804	0	1441
14	150.227	208.277	284.459	0	1914
15	149.186	212.236	267.973	0	1448
16	149.363	202.323	264.335	0	1394
17	149.136	195.953	298.265	0	1214
18	150.74	193.141	256.465	0	1449
19	151.269	192.8	281.251	0	1249
20	149.913	191.063	288.922	0	1708
21	148.202	190.03	276.901	0	1460
22	148.919	191.127	271.528	0	1181
23	149.579	192.583	280.389	0	1338
24	149.575	193.81	269.242	0	1327
25	149.758	193.348	261.453	0	1284
26	150	193	226.196	0	1306
27	147.93	198.433	258.758	0	1061
28	147.602	204.085	277.465	0	1374
29	147.626	207.401	269.029	0	1179
30	148.348	207.371	262.651	0	1520
31	149.259	208.276	248.766	0	1149
32	148.026	209.291	304.874	0	1502
33	148.361	210.251	276.143	0	1432
34	149.015	209.69	314.771	0	1394
35	148.571	211.929	303.272	0	1472
36	150.006	211.738	281.657	0	1555
37	150.374	214.159	258.869	0	1411
38	150.029	214.23	285.989	0	1388
39	149.569	212.983	255.592	0	1388
40	149.857	214.071	279.895	0	1678
41	149.828	212.725	305.621	0	1398
42	148.432	211.176	262.592	0	1378
43	147.406	210.987	275.735	0	1538
44	146.742	213.247	281.792	0	1261
45	147.706	215.991	276.499	0	1537
46	146.27	217.336	280.244	0	1255
47	145.707	219.447	309.981	0	1422
48	146.354	217.198	282.577	0	1624
49	146.637	217.591	255.709	0	1570
50	146.416	218.013	261.307	0	1417
51	146.264	218.948	299.815	0	1317
52	147.304	220.028	278.949	0	1543
53	148.762	215.191	315.242	0	1466
54	149.947	217.956	304.88	0	1365
55	150.775	218.858	254.248	0	1628
56	150.311	219.641	294.154	0	1594
57	151.065	215.181	266.531	0	1361
58	147.537	220.984	257.749	0	1110
59	150.157	217.177	263.798	0	1210
60	149.452	217.513	278.383	0	1369
61	146.889	219.625	265.008	0	1130
62	148.025	220.449	266.116	0	1145
63	146.843	223.31	273.924	0	1579
64	145.803	225.64	265.992	0	1223
65	145.401	223.754	277.72	0	1630
66	145.789	222.646	284.173	0	1555
67	145.704	223.191	272.044	0	1492
68	147.896	228.521	268.126	0	1740
69	146.968	248.592	297.133	0	1423
70	147.667	252.151	299.453	0	1382
71	148.993	251.314	283.223	0	1152
72	147.372	251.418	274.916	0	1377
73	147.301	251.256	255.476	0	1208
74	147.203	248.653	271.771	0	1239
75	145.041	248.644	279.352	0	1236
76	146.15	246.604	267.48	0	1308
77	144.667	242.506	291.368	0	1253
78	143.876	240.77	295.941	0	1421
79	144.902	239.812	288.373	0	1289
80	144.838	238.301	304.223	0	1401
81	145.681	237.864	285.398	0	1358
82	145.292	238.647	285.623	0	1211
83	145	239	261.937	0	1098
84	145.316	240.471	314.813	0	1413
85	145.191	240.423	316.387	0	1602
86	146.29	241.184	279.752	0	1557
87	147.765	241.26	298.745	0	1279
88	145.679	243.206	293.872	0	1485
89	146.884	243.765	261.939	0	1577
90	146.806	243.664	305.554	0	1504
91	147.024	242.144	263.116	0	1345
92	148.165	238.74	311.074	0	1353
93	146.912	237.575	278.484	0	1324
94	146.572	235.373	280.265	0	1422
95	145.677	234.909	270.558	0	1298
96	145.392	231.427	287.307	0	1576
97	146.493	230.699	269.425	0	1878
98	148	230	260.838	0	1075
99	147.108	230.881	298.198	0	1613
100	146.986	231.591	287.813	0	1508
101	145.646	232.39	269.189	0	1569
102	147.143	232.294	257.712	0	1259
103	146.551	231.989	286.669	0	1203
104	146.048	216.686	283.941	0	1080
105	147.384	201.308	271.141	0	1103
106	147.613	194.24	273.229	0	1467
107	147.205	192.603	304.257	0	1048
108	150.419	188.451	266.223	0	1296
109	149.545	181.583	274.408	0	1314
110	150.211	176.086	275.926	0	1190
111	149.373	173.771	299.505	0	1466
112	149.795	171.316	273.659	0	1372
113	147.846	181.269	288.008	0	1214
114	148.09	181.625	282.276	0	1259
115	147.789	177.113	270.103	0	1690
116	148.689	175.244	290.743	0	1367
117	149.755	175.774	254.278	0	1598
118	150.189	176.778	265.587	0	1268
119	150.404	178.396	285.577	0	1296
120	153.361	183.73	278.112	0	1265
121	154.491	186.875	242.573	0	1038
122	154.394	187.434	253.691	0	1373
123	152.593	188.167	300.893	0	1261
124	152.687	189.287	259.754	0	1199
125	152.678	190.975	307.886	0	1435
126	152.631	192.847	274.739	0	1692
127	153.23	195.667	255.255	0	1018
128	151.365	197.196	279.678	0	1466
129	151.922	198.292	259.474	0	1039
130	151.2	198.989	268.842	0	1208
131	151.081	198.97	296.602	0	1119
132	151.882	200.097	258.611	0	1157
133	152.161	200.376	253.893	0	1328
134	152.729	200.431	251.985	0	1145
135	151.219	201.411	265.078	0	1205
136	152.428	201.782	252.211	0	1441
137	152.06	200.953	264.234	0	1183
138	151.584	202.079	264.255	0	1484
139	153.159	202.135	275.274	0	1074
140	151.69	203.754	267.989	0	1374
141	151.907	204.098	238.697	0	1128
142	150.247	204.031	244.147	0	1176
143	150.229	201.92	237.848	0	1629
144	151.258	203.243	255.672	0	1195
145	150.985	206.388	284.899	0	1041
146	152.527	206.21	249.305	0	1185
147	153.211	206.32	245.792	0	1368
148	151.83	206.908	258.084	0	1464
149	152.101	208.827	251.301	0	1135
150	152	211	240.461	0	1086
151	152	213	264.992	0	1048
152	152.356	208.449	266.463	0	1336
153	152.099	208.117	263.56	0	1386
154	149.969	210.804	256.143	0	1051
155	152.015	211.141	261.832	0	1000
156	151.794	211.37	247.217	0	1203
157	149.634	211.209	264.874	0	1247
158	148.727	208.577	254.771	0	1058
159	147.894	205.48	260.815	0	1094
160	149.377	204.197	248.116	0	1147
161	150.343	202.545	252.171	0	1137
162	147.837	205.92	254.52	0	1070
163	148.627	203.791	256.507	0	1108
164	149	202	300.573	0	1380
165	149	200	249.939	0	1125
166	149.419	202.682	277.817	0	1412
167	150	205	238.44	0	1257
168	150.921	205.213	236.722	0	1605
169	150.783	204.175	268.238	0	1197
170	151	203	250.821	0	1275
171	151.802	208.59	263.429	0	1138
172	153	214	277.211	0	1173
173	153	208	259.949	0	1220
174	152.549	209.393	240.543	0	1347
175	152	211	227.512	0	966
176	151	213	239.501	0	1020
177	151.719	209.471	272.057	0	932
178	150.855	209.812	251.564	0	1088
179	150.742	208.759	247.954	0	1046
180	150.221	209.945	260.592	0	1203
181	150.914	209.174	254.057	0	1112
182	152	208	248.072	0	1177
183	153	207	257.053	0	1027
184	151.292	209.499	232.867	0	1336
185	150	212	273.846	0	1338
186	151.638	212.608	250.006	0	1136
187	151.216	209.841	275.284	0	1327
188	151.109	209.967	269.733	0	1728
189	150.874	209.13	231.981	0	1135
190	151.089	209.48	250.046	0	1191
191	149.977	211.225	247.341	0	1102
192	149	213	234.497	0	1027
193	149.672	206.406	239.571	0	1458
194	149.898	207.659	287.006	0	1174
195	147.902	206.064	249.284	0	1075
196	148.632	206.315	233.891	0	1690
197	149	219	254.903	0	1164
198	149.104	232.738	245.168	0	973
199	147.755	241.969	235.76	0	1200
200	146	251	241.747	0	1067
201	147.701	243.372	268.659	0	1075
202	147.279	242.42	273.139	0	1236
203	147.383	242.738	273	0	1201
204	147.235	243.291	267.149	0	1824
205	148.362	242.748	271.067	0	1291
206	146.853	243.263	313.848	0	1590
207	148.382	241.509	300.211	0	1403
208	146.426	236.211	301.156	0	1487
209	147.291	233.721	294.282	0	1488
210	145.773	233.479	285.322	0	1211
211	146.56	232.754	294.389	0	1661
212	146.096	230.51	315.592	0	1742
213	146.173	229.2	271.571	0	1359
214	146.35	230.398	281.518	0	1328
215	147.204	229.935	303.478	0	2157
216	147.059	229.531	293.034	0	1545
217	146.842	227.316	295.198	0	1705
218	148.125	225.854	274.712	0	1747
219	146.85	227.903	290.248	0	1523
220	148.708	229.302	275.806	0	1475
221	148.112	230.233	297.861	0	1414
222	148.601	230.903	287.429	0	1260
223	147.495	231.983	297.236	0	1329
224	146.942	229.026	275.581	0	1491
225	147.109	226.452	303.455	0	1370
226	146.785	225.987	307.701	0	2065
227	145.685	224.724	298.758	0	1363
228	146.875	224.062	283.718	0	1515
229	146.803	222.074	300.423	0	1393
230	145.498	221.298	284.312	0	1569
231	145.799	217.575	315.613	0	1355
232	147.61	216.423	331.331	0	1565
233	148.276	214.519	310.741	0	1434
234	148.437	213.849	286.177	0	1260
235	148.391	215.672	299.267	0	1244
236	147.622	216.44	265.977	0	1293
237	146.43	216.735	289.021	0	1314
238	147.527	218.402	276.093	0	1167
239	147.711	222.586	291.876	0	1576
240	147.779	224.496	285.057	0	1146
241	148.014	225.37	298.495	0	1489
