# Supplementary material for: Molecular encoding and synaptic decoding of context during salt chemotaxis in C. elegans
Source: Nat Commun. 2022 May 27;13:2928. doi: 10.1038/s41467-022-30279-7 (PMC9142520; doi:10.1038/s41467-022-30279-7)
Supplement: Supplementary file 7 — Source Data [file 41467_2022_30279_MOESM7_ESM.zip › Source Data/Imaging/Fig.4/4B/N2/180928-10.xlsx]

## Sheet: Sheet1
Image Plane	X	Y	Avgerage Intensity	Minimum Intensity	Maximum Intensity
1	45.6532	162.173	310.108	0	1791
2	48.0359	159.275	346.97	0	1748
3	49.0943	158.153	351.867	0	1838
4	49.3217	156.47	337.098	0	1779
5	47.4017	158.011	332.487	0	2071
6	48.0712	159.235	326.629	0	1556
7	49.5197	157.601	342.824	0	1544
8	48.5555	158.855	326.632	0	1610
9	45.643	166.022	326.483	0	1377
10	45.1834	166.353	295.51	0	1823
11	48.9357	160.679	312.801	0	1665
12	44.0133	169.916	323.597	0	1585
13	48.613	161.136	307.57	0	1644
14	48.8662	164.301	306.902	0	1497
15	47.4705	164.853	324.423	0	1626
16	48.5053	165.831	325.295	0	1612
17	50.7254	162.088	315.748	0	1793
18	45.389	166.372	316.277	0	1716
19	46.8234	163.475	307.57	0	1688
20	47.142	162.591	302.359	0	1981
21	48.6935	159.992	329.892	0	1297
22	54.9648	149.23	356.503	0	1475
23	53.2486	153.385	385.501	0	1817
24	47	198	305.426	0	1671
25	46	186	322.945	0	1598
26	50.9954	186.876	341.858	0	1563
27	46.7763	195.481	304.664	0	1557
28	48.3734	178.288	305.398	0	1828
29	49.0037	171.977	363.284	0	1479
30	51.182	163.223	338.11	0	1599
31	54.7125	151.255	343.483	0	1762
32	51.699	152.088	331.824	0	1556
33	51.5337	154.526	324.128	0	1703
34	51.9298	152.904	309.501	0	1713
35	52.7611	152.082	316.092	0	1450
36	54.8255	147.356	339.531	0	1643
37	51.9142	149.471	315.618	0	1841
38	50.468	151.836	282.137	0	1584
39	51.0047	152.026	322.121	0	1593
40	54.7713	146.922	347.915	0	1765
41	54.1579	150.504	347.529	0	1808
42	50.1174	160.206	301.211	0	1493
43	49.7164	165.4	314.142	0	1397
44	49.0653	167.256	281.039	0	1697
45	48.8187	163.216	312.231	0	1577
46	49.4336	164.763	306.883	0	1551
47	48.6953	170.678	309.698	0	1444
48	49.346	173.339	302.97	0	1371
49	55.3772	157.615	366.691	0	1758
50	62.6015	134.75	344.677	0	1927
51	63.6888	132.264	347.748	0	1957
52	59.2723	154.547	315.206	0	1535
53	55.2165	170.953	326.247	0	1748
54	52.9536	173.784	307.643	0	1498
55	56.4757	160.682	309.824	0	1983
56	56.294	155.078	310.595	0	1391
57	56.1309	156.597	314.801	0	1392
58	55.4875	168.952	312.714	0	1693
59	51.6411	177.214	297.941	0	1644
60	54.8966	167.416	311.158	0	1392
61	59.1319	152.791	329.034	0	1554
62	55.3488	158.459	292.822	0	1639
63	56.4844	149.512	316.966	0	1402
64	55.2142	143.76	339.705	0	1461
65	55.295	147.854	330.54	0	1804
66	53.5302	144.024	318.931	0	1531
67	56.7367	136.956	334.346	0	1711
68	55.2676	135.851	320.211	0	1736
69	57.3538	131.133	336.508	0	1468
70	53.3666	137.744	327.172	0	1644
71	53.841	138.801	331.128	0	1655
72	56.6518	133.952	347.565	0	1979
73	55.6536	135.197	326.741	0	1685
74	56.3106	134.816	360.133	0	2335
75	53.9348	137.343	354.446	0	1792
76	55.2832	136.131	379.54	0	2039
77	55.9037	136.263	356.13	0	2137
78	55.7097	137.184	345.84	0	1710
79	53.7252	141.755	351.554	0	1800
80	55.2591	142.201	338.835	0	1773
81	54.4863	144.71	391.554	0	1826
82	51.9526	154.09	319.835	0	1569
83	53.349	154.579	315.78	0	1622
84	51.4913	158.439	348.014	0	1945
85	50.7503	161.512	331.904	0	1730
86	51.0041	166.869	329.025	0	1626
87	50.2977	170.623	321.316	0	1659
88	49.4709	171.47	313.339	0	1724
89	50.0136	166.892	304.524	0	1987
90	50.7891	164.865	320.547	0	1548
91	51.8212	173.722	340.535	0	1605
92	51.8704	177.15	357.071	0	1816
93	51.957	173.986	355.204	0	1373
94	51.7748	164.656	335.764	0	1762
95	53.9245	156.768	316.874	0	1461
96	50.3031	162.388	326.08	0	2093
97	52.9837	157.676	360.97	0	1954
98	51.9333	158.952	336.444	0	1797
99	51.8415	160.731	345.414	0	1858
100	52.4171	158.822	342.362	0	1921
101	51.2448	160.363	313.439	0	1568
102	57.6219	151.876	412.577	0	1764
103	58.6446	152.121	404.089	0	2018
104	60.8071	143.318	434.915	0	2377
105	56.9206	150.715	416.403	0	2045
106	52.6099	159.75	370.773	0	2117
107	51.7253	165.874	391.153	0	2394
108	56.0307	158.525	436.924	0	2442
109	58.5574	151.654	436.483	0	2275
110	58.5569	150.8	415.453	0	2181
111	59.2313	148.319	402.142	0	2360
112	58.6653	144.242	409.387	0	2278
113	59.046	135.845	406.08	0	2362
114	58.5731	137.468	382.641	0	2101
115	57.7267	136.048	394.4	0	1795
116	57.0844	138.451	380.828	0	1960
117	54.9592	144.41	360.826	0	1859
118	54.9031	146.373	365.547	0	1966
119	55.0716	150.487	385.519	0	2239
120	53.9556	155.886	377.989	0	2065
121	53.2313	159.003	377.487	0	1665
122	53.2264	157.13	359.181	0	1643
123	55.8495	152.6	363.785	0	1811
124	57.2998	140.928	349.838	0	2084
125	58.4873	136.209	380.764	0	1827
126	61.2332	127.733	379.822	0	1666
127	60.9659	125.257	383.195	0	2265
128	61.8133	123.927	387.65	0	2426
129	59.9686	129.425	359.863	0	1901
130	59.0468	134.819	353.211	0	1998
131	54.9093	152.543	365.098	0	1682
132	53.6899	157.134	316.151	0	1992
133	52.252	162.522	365.112	0	2146
134	52.7436	164.997	347.284	0	1780
135	52.4971	172.758	351.739	0	1900
136	52.7875	161.535	377.4	0	1736
137	56.9932	137.249	395.128	0	2070
138	56.7324	137.137	373.407	0	2126
139	55.7976	140.997	374.49	0	1805
140	54.1991	146.501	336.54	0	1701
141	53.2163	157.31	358.595	0	1796
142	52.9934	157.544	334.11	0	1836
143	52.9932	165.855	344.62	0	1563
144	51.4525	178.017	353.712	0	1788
145	50.0395	181.7	333.286	0	1692
146	51.7653	179.797	374.05	0	2051
147	49.7415	186.567	324.133	0	1722
148	49.4456	184.22	340.485	0	2575
149	51.1116	171.148	350.899	0	1615
150	54.6752	164.389	318.597	0	1645
151	57.3544	151.509	377.973	0	1599
152	56.2423	155.161	383.522	0	1582
153	51.2839	167.813	312.451	0	1428
154	56.0629	158.946	328.153	0	2239
155	53.2035	164.136	335.684	0	1759
156	56.977	152.146	343.295	0	1987
157	53.5989	151.553	326.757	0	1995
158	60.2001	137.784	382.979	0	2003
159	64.3927	126.391	375.577	0	2069
160	62.9365	130.519	366.773	0	2272
161	55.8727	150.641	341.227	0	1747
162	59.1916	145.7	340.288	0	1972
163	53.8592	153.063	331.535	0	1763
164	52.0216	159.552	351.92	0	1613
165	51.7662	160.731	343.474	0	1684
166	51.6639	162.32	326.252	0	1741
167	52.5999	162.531	316.755	0	1759
168	52.4579	162.868	313.032	0	1811
169	52.5335	161.6	322.979	0	1684
170	53.0457	158.944	318.783	0	1678
171	55.8331	156.593	347.055	0	2015
172	53.9034	161.198	353.746	0	1592
173	55.5195	159.977	299.172	0	1571
174	55.4855	160.033	366.224	0	1808
175	54.0048	163.069	374.741	0	1766
176	53.4702	166.983	331.325	0	1465
177	49.6817	175.302	326.844	0	1800
178	51.9498	169.297	326.961	0	1704
179	55.8938	173.126	354.034	0	1905
180	51.3072	190.611	334.847	0	1639
181	53.367	180.25	351.641	0	2052
182	47.9242	193.644	325.332	0	2059
183	46.2077	195.668	322.984	0	1924
184	45.8913	195.43	311.675	0	2023
185	45.935	191.961	313.666	0	2262
186	47.5575	180.894	313.172	0	1692
187	49.3685	173.102	315.645	0	1699
188	49.7232	167.007	307.16	0	1702
189	48.8858	168.127	346.97	0	1872
190	49.6754	166.843	285.805	0	1946
191	50.0375	165.413	334.112	0	1865
192	49.8149	165.42	310.627	0	2116
193	49.6063	169.458	295	0	1771
194	50.4906	168.597	348.384	0	2242
195	50.1942	170.842	352.659	0	1975
196	49.9807	171.423	321.05	0	1844
197	49.8411	170.15	336.272	0	2390
198	49.2807	173.529	316.812	0	1827
199	49.2366	176.082	332.405	0	2086
200	49.1277	177.588	312.545	0	1731
201	48.174	181.592	310.277	0	2072
202	48.7864	180.369	318.606	0	1453
203	48.1263	178.997	318.197	0	1835
204	47.7758	180.226	296.144	0	1923
205	47.9792	179.827	316.689	0	2018
206	48.8325	177.811	300.945	0	2264
207	49.8588	175.996	336.65	0	2027
208	50.2621	174.047	318.746	0	1653
209	50.5369	174.63	313.67	0	1709
210	48.887	178.405	303.723	0	1819
211	48.1116	184.569	300.364	0	1416
212	48.1815	187.526	283.3	0	1760
213	49.5396	183.055	307.732	0	1429
214	49.3741	184.142	292.034	0	1790
215	49.9004	184.705	310.387	0	1807
216	49.8816	185.922	308.593	0	1959
217	49.8587	185.932	296.032	0	1980
218	50.4628	186.722	310.691	0	1977
219	50.8016	187.613	306.904	0	1840
220	49.5622	191.943	289.634	0	1930
221	49.2815	193.965	264.929	0	1620
222	49.4425	190.042	291.371	0	1454
223	49.6643	188.02	318.355	0	1668
224	49.504	188.929	287.432	0	1489
225	50.3884	184.719	292.833	0	1551
226	55.8409	168.33	326.101	0	1533
227	58.4871	164.042	320.192	0	1399
228	49.8535	190.024	290.622	0	1934
229	47.6503	203.763	255.824	0	1650
230	47.3155	207.673	270.32	0	1656
231	47.2014	209.955	230.593	0	1362
232	48.0751	200.802	263.167	0	1625
233	48.0239	201.311	268.087	0	1440
234	48.5204	199.345	273.396	0	1960
235	48.0614	200.721	297.792	0	1775
236	47.231	202.294	288.467	0	1561
237	48.4779	199.021	245.748	0	1658
238	53.8558	181.299	284.302	0	1412
239	56.7145	171.223	325.522	0	1781
240	58.6922	168.493	331.455	0	1905
241	58.2534	168.977	300.799	0	1552
