# Supplementary material for: Molecular encoding and synaptic decoding of context during salt chemotaxis in C. elegans
Source: Nat Commun. 2022 May 27;13:2928. doi: 10.1038/s41467-022-30279-7 (PMC9142520; doi:10.1038/s41467-022-30279-7)
Supplement: Supplementary file 7 — Source Data [file 41467_2022_30279_MOESM7_ESM.zip › Source Data/Imaging/Fig.4/4B/N2/180928-11.xlsx]

## Sheet: Sheet1
Image Plane	X	Y	Avgerage Intensity	Minimum Intensity	Maximum Intensity
1	159	128	285.101	0	1356
2	157.801	135.434	266.368	0	1283
3	107	158	264.236	0	983
4	158	133	279.437	0	1045
5	161	132	267.764	0	985
6	164	131	291.721	0	1292
7	159	134	282.146	0	1212
8	158.686	138.208	255.519	0	1184
9	159.762	129.841	273.737	0	1372
10	159.28	132.09	276.803	0	1156
11	160.521	138.019	257.382	0	1072
12	162.546	136.139	261.828	0	1011
13	160.49	133.503	272.119	0	1222
14	163.261	131.881	281.108	0	1159
15	162.37	132.825	295.076	0	1087
16	162.87	133.109	281.929	0	1261
17	161.912	135.093	299.101	0	1389
18	163.758	133.985	305.346	0	1379
19	162.553	132.88	315.92	0	1592
20	163.279	130.264	348.38	0	1591
21	162.552	130.088	314.362	0	1505
22	161.639	128.295	347.014	0	1426
23	161.554	128.636	335.954	0	1942
24	162.035	125.835	340	0	1214
25	162.917	124.886	311.657	0	1050
26	163.119	125.71	337.721	0	1530
27	163.09	126.117	344.524	0	1437
28	161.921	128.281	338.146	0	1406
29	162.76	130.914	359.904	0	1369
30	162.552	132.127	356.394	0	1571
31	163.559	127.216	351.03	0	1243
32	161.583	129.051	315.73	0	1447
33	162.306	129.994	321.728	0	1443
34	162.487	131.051	345.394	0	1651
35	160.767	130.879	374.217	0	1521
36	162.104	130.754	357.302	0	1346
37	162.266	129.2	377.222	0	1444
38	163.113	125.995	379.222	0	1674
39	162.048	122.395	355.13	0	1487
40	162.7	139.057	355.492	0	1338
41	163.294	136.449	353.902	0	1556
42	162.434	137.262	360.263	0	1736
43	162.15	124.32	353.043	0	1553
44	162.132	124.854	349.625	0	1550
45	161.305	122.054	339.396	0	1384
46	161.838	136.416	319.318	0	1665
47	163.289	133.675	337.533	0	1331
48	162.065	119.229	338.167	0	1289
49	161.044	115.94	341.373	0	1662
50	161.641	112.568	365.124	0	1782
51	164.454	112.454	354.176	0	1681
52	163.281	116.992	345.654	0	1675
53	162.881	117.469	335.135	0	1454
54	162.597	118.667	373.025	0	1545
55	162.744	117.211	347.336	0	1384
56	161.608	119.199	344.265	0	1574
57	161.259	122.802	318.943	0	1358
58	161.054	126.568	356.941	0	1555
59	161.367	130.995	338.487	0	1129
60	162.396	141.051	306.053	0	1073
61	161.746	130.205	315.162	0	1370
62	160.691	132.381	302.394	0	1273
63	160.411	134.399	320.256	0	1380
64	162.163	135.604	295.851	0	1430
65	160.01	139.443	325.426	0	1433
66	162.009	135.085	309.753	0	1431
67	159.781	128.309	329.812	0	1310
68	161.078	119.963	323.236	0	1458
69	159.928	114.433	324.245	0	1379
70	161.909	118.774	352.046	0	1609
71	159.218	119.297	358.243	0	1430
72	161.78	113.678	365.121	0	1558
73	159.888	113.886	332.144	0	1473
74	161.679	116.921	336.485	0	1536
75	163.12	121.944	331.272	0	1477
76	163.335	126.437	332.957	0	1198
77	161.702	125.268	307.334	0	1261
78	161.318	118.082	335.304	0	1427
79	161.117	104.099	301.657	0	1063
80	161.962	91.5221	335.769	0	1438
81	163.12	85.1949	304.293	0	1352
82	162.461	76.5109	357.684	0	1578
83	163.113	68.5375	334.826	0	1455
84	160.14	73.7724	327.929	0	1391
85	161.09	86.0689	344.323	0	1376
86	160.651	104.525	346.041	0	1305
87	162.833	113.308	321.245	0	1198
88	164.006	133.968	305.323	0	1163
89	162.428	138.618	321.311	0	1262
90	162.777	138.618	308.652	0	1203
91	161.416	140.616	296.844	0	1540
92	162.191	141.262	300.238	0	1181
93	163.082	140.303	288.334	0	1267
94	162.675	141.346	271.476	0	1392
95	160.905	142.646	284.416	0	1201
96	160.762	142.71	286.998	0	1206
97	160.413	139.022	291.941	0	1144
98	161.787	135.62	290.451	0	1472
99	162.008	126.868	291.995	0	1324
100	160.607	128.847	301.851	0	1175
101	160.236	131.738	296.849	0	1148
102	160.671	122.363	318.86	0	1449
103	160.399	118.699	324.632	0	1421
104	159.632	120.301	337.847	0	1370
105	160.567	129.022	357.698	0	1371
106	159.512	128.966	360.513	0	1305
107	161.287	128.327	347.636	0	1907
108	160.911	130.842	355.973	0	1453
109	161.741	135.067	399.606	0	1491
110	160.448	137.319	376.696	0	1493
111	160.212	139.403	363.833	0	1344
112	161.227	142.583	360.181	0	1815
113	160.357	146.176	356.746	0	1449
114	161.35	146.704	361.723	0	1474
115	160.217	137.54	352.924	0	1480
116	160.312	144.932	333.389	0	1491
117	161.39	152.051	341.055	0	1767
118	162.745	149.984	365.339	0	1494
119	164.424	156.939	337.856	0	1642
120	162.282	154.058	357.819	0	1547
121	160.21	148.932	336.334	0	1292
122	163.1	143.038	331.142	0	1491
123	159.81	148.757	333.316	0	1359
124	162.392	150.72	356.435	0	1335
125	161.864	159.589	374.227	0	1673
126	164.731	168.676	345.373	0	1649
127	162.19	153.246	344.632	0	1267
128	161.667	143.997	347	0	1753
129	162.052	147.524	346.913	0	1450
130	162.185	153.952	329.174	0	1350
131	163.307	156.953	333.304	0	1213
132	163.23	171.761	294.764	0	1341
133	162.809	163.501	338.021	0	1420
134	161.427	160.162	326.247	0	1430
135	161.668	156.987	323.252	0	1409
136	161.28	152.852	316.915	0	1354
137	160.835	153.214	303.185	0	1390
138	160.425	145.462	303.895	0	1448
139	159.628	139.954	316.545	0	1195
140	161.251	137.26	326.092	0	1416
141	161.158	138.899	325.783	0	1509
142	160.043	139.984	314.373	0	1467
143	158.562	135.861	320.501	0	1333
144	159.142	132.908	333.924	0	1277
145	160.901	146.466	325.201	0	1359
146	159.566	146.96	331.426	0	1500
147	158.996	148.675	337.659	0	1437
148	159.573	149.349	350.487	0	1303
149	159.998	152.138	345.144	0	1371
150	160.159	154.72	335.105	0	1404
151	160.205	150.567	348.078	0	1573
152	161.395	150.032	311.368	0	1211
153	158.673	150.11	335.778	0	1434
154	160.915	156.776	325.227	0	1171
155	162.404	162.417	336.121	0	1309
156	161.581	160.879	318.568	0	1363
157	161.065	158.278	334.037	0	1362
158	161.322	154.437	299.094	0	1116
159	163.049	169.085	335.945	0	1579
160	162.639	166.352	298.256	0	1448
161	163.012	161.949	315.499	0	1536
162	164.892	159.794	335.902	0	1850
163	162.468	161.262	297.046	0	1225
164	163.274	159.727	328.382	0	1445
165	162.036	159.222	337.737	0	1404
166	161.606	156.838	319.268	0	1331
167	159.838	149.703	335.497	0	1489
168	161.829	148.978	346.801	0	1526
169	161.04	155.898	308.648	0	1372
170	161.13	146.991	338.304	0	1361
171	161.362	139.232	353.911	0	1454
172	160.407	135.515	346.62	0	1441
173	160.12	131.491	337.707	0	1645
174	160.551	132.583	350.874	0	1433
175	161.401	138.808	321.025	0	1477
176	164.37	139.122	339.014	0	1265
177	163.204	143.326	381.174	0	1333
178	163.017	142.433	321.686	0	1424
179	162.367	142.344	336.359	0	1638
180	162.01	144.294	339.719	0	1578
181	162.004	151.445	325.874	0	1254
182	161.043	149.53	333.373	0	1589
183	161.575	166.525	327.508	0	1357
184	163.884	162.075	323.204	0	1339
185	162.549	160.721	287.659	0	1294
186	162.346	159.249	312.085	0	1298
187	160.767	154.18	336.497	0	1313
188	162.25	145.815	303.986	0	1467
189	159.583	144.953	330.243	0	1294
190	160.917	138.764	337.002	0	1573
191	159.798	134.511	327.133	0	1365
192	159.01	130.727	347.215	0	1399
193	160.724	130.6	327.144	0	1382
194	161.869	133.86	326.979	0	1570
195	162.66	137.396	341.009	0	1415
196	159.861	141.805	317.043	0	1187
197	160.766	139.255	302.4	0	1254
198	160.722	138.496	335.341	0	1455
199	162.851	151.85	305.435	0	1242
200	161.835	153.291	306.336	0	1585
201	160.386	152.209	310.625	0	1231
202	160.956	152.459	330.698	0	1357
203	161.01	154.347	327.023	0	1365
204	162.353	153.4	302.481	0	1169
205	161.526	151.274	342.149	0	1255
206	160.674	148.127	301.716	0	1200
207	161.431	140.227	343.597	0	1517
208	161.595	139.54	323.233	0	1356
209	159.407	140.667	305.325	0	1384
210	160.442	133.392	312.563	0	1236
211	160.99	129.156	288.33	0	1258
212	160.405	136.314	293.087	0	1114
213	163.068	137.972	315.057	0	1204
214	162.101	138.203	295.494	0	1189
215	164.431	142.921	316.311	0	1301
216	164.804	144.493	282.24	0	1012
217	162.813	143.819	287.007	0	1481
218	160.4	143.385	291.437	0	1213
219	161.404	145.839	301.002	0	1475
220	160.275	154.107	286.471	0	1083
221	162.248	145.972	279.076	0	945
222	160.618	148.748	291.922	0	1051
223	161.687	150.08	271.57	0	1034
224	161.798	156.654	281.703	0	1297
225	161.665	152.192	279.421	0	1092
226	162.341	155.836	270.043	0	1098
227	162.721	156.835	278.43	0	1141
228	161.777	160.43	276.652	0	1011
229	162.95	158.163	272.325	0	1368
230	164.127	161.752	263.954	0	1206
231	162.908	163.931	257.741	0	1100
232	162	166	242.133	0	1026
233	164.048	167.409	257.76	0	1247
234	163.879	168.266	295.471	0	1110
235	161.136	158.679	267.666	0	1100
236	160.439	145.497	269.259	0	1076
237	164.157	144.186	281.787	0	1166
238	161.633	156.102	270.796	0	1062
239	162.655	157.659	276.632	0	1041
240	162.818	158.431	274.178	0	1212
241	164.256	157.978	275.249	0	1230
