# Supplementary material for: Molecular encoding and synaptic decoding of context during salt chemotaxis in C. elegans
Source: Nat Commun. 2022 May 27;13:2928. doi: 10.1038/s41467-022-30279-7 (PMC9142520; doi:10.1038/s41467-022-30279-7)
Supplement: Supplementary file 7 — Source Data [file 41467_2022_30279_MOESM7_ESM.zip › Source Data/Imaging/Fig.4/4B/N2/180928-2.xlsx]

## Sheet: Sheet1
Image Plane	X	Y	Avgerage Intensity	Minimum Intensity	Maximum Intensity
1	138	344	235.545	0	1110
2	138	344	215.407	0	876
3	138	344	209.824	0	1020
4	141	338	241.97	0	956
5	144	332	202.693	0	914
6	147	326	214.307	0	850
7	142	331	219.213	0	1186
8	137	336	234.906	0	1040
9	139	338	216.986	0	898
10	141	340	212.764	0	1117
11	138	334	227.87	0	855
12	139	337	220.4	0	876
13	140	340	193.524	0	1219
14	138	330	232.293	0	951
15	141	330	219.659	0	1023
16	144	330	201.808	0	1459
17	139	332	215.33	0	924
18	134	334	205.094	0	817
19	139	331	220.158	0	1400
20	144	328	193.629	0	890
21	139	334	216.149	0	1001
22	147	336	193.405	0	986
23	141	337	219.799	0	1019
24	135	338	218.556	0	1005
25	140	328	212.08	0	889
26	136	335	221.352	0	977
27	132	342	213.895	0	933
28	139	332	195.13	0	949
29	137	331	217.368	0	1326
30	135	330	203.396	0	863
31	138	337	186.188	0	1039
32	135	333	197.748	0	960
33	132	329	198.066	0	982
34	136	338	196.703	0	844
35	140	347	175.517	0	850
36	135	354	188.348	0	730
37	130	361	162.817	0	814
38	125	368	211.844	0	1125
39	143	346	219.959	0	837
40	130	348	213.918	0	963
41	135	344	206.561	0	910
42	140	340	192.405	0	920
43	139	344	230.799	0	955
44	138	348	220.574	0	965
45	137	352	188.796	0	936
46	136	352	239.162	0	801
47	135	352	210.625	0	876
48	137	352	204.018	0	912
49	139	352	239.025	0	965
50	141	352	177.535	0	707
51	133	347	216.95	0	808
52	125	342	212.753	0	1045
53	134	340	223.366	0	837
54	143	338	207.746	0	958
55	137	339	209.428	0	1158
56	131	340	214.865	0	1003
57	125	341	225.648	0	1032
58	137	325	217.824	0	931
59	134	316	269.279	0	962
60	131	307	216.915	0	870
61	128	298	178.462	0	676
62	134	311	210.524	0	891
63	136	308	212.119	0	862
64	138	305	210.625	0	1054
65	131	307	253.627	0	917
66	124	309	173.275	0	808
67	141	354	219.124	0	784
68	143	356	191.78	0	996
69	145	358	187.831	0	897
70	140	353	201.844	0	859
71	135	348	177.588	0	959
72	137	348	202.389	0	883
73	139	348	191.652	0	735
74	137	352	203.565	0	835
75	137	345	216.085	0	834
76	137	338	204.911	0	1211
77	140	337	193.263	0	798
78	143	336	243.751	0	1083
79	146	335	202.364	0	984
80	143	334	191.595	0	1064
81	140	333	207.794	0	828
82	142	332	211.465	0	1159
83	144	331	195.863	0	798
84	146	330	197.892	0	897
85	148	329	202.023	0	919
86	143	332	205.142	0	858
87	138	335	227.902	0	860
88	138	332	231.748	0	936
89	138	329	203.735	0	858
90	140	316	208.304	0	921
91	142	303	193.895	0	1197
92	139	301	230.069	0	1041
93	140	307	219.556	0	902
94	143	321	210.799	0	928
95	144	318	198.712	0	1070
96	145	315	221.211	0	897
97	142	334	209.957	0	863
98	139	340	220.291	0	1123
99	136	346	217.62	0	885
100	138	343	209.471	0	914
101	140	347	225.389	0	1146
102	141	331	228.064	0	849
103	138	340	230.133	0	840
104	135	349	201.144	0	863
105	138	341	220.478	0	1003
106	138.767	335.307	238.112	0	1299
107	139.803	344.157	217.634	0	1008
108	143	345	216.538	0	966
109	141.277	341.146	217.162	0	1090
110	141.094	335.238	247.023	0	949
111	140.041	337.986	260.693	0	1328
112	140.596	336.647	225.057	0	1196
113	141.546	334.97	244.712	0	977
114	139.605	335.88	259.224	0	1415
115	138.532	335.585	276.469	0	1733
116	139.618	336.087	240.197	0	1086
117	138.706	336.97	245.51	0	1251
118	140.753	341.574	258.19	0	1005
119	141.232	344.233	218.465	0	1087
120	140.392	343.298	224.945	0	1100
121	137.553	338.289	263.952	0	1307
122	137.464	335.168	238.382	0	1050
123	136.046	332.2	242.529	0	1222
124	130.428	313.463	226.503	0	1109
125	130.759	309.957	261.78	0	1032
126	136.713	314.728	272.451	0	1171
127	136.014	315.884	282.977	0	1156
128	133.772	318.579	273.57	0	1039
129	134.118	318.115	256.195	0	1313
130	132.873	319.575	261.572	0	1078
131	135.997	328.607	276.128	0	1224
132	139	338	228.208	0	903
133	137.146	338.188	244.508	0	1059
134	138	342	203.737	0	1225
135	138.41	346.398	236.121	0	957
136	140.756	345.036	232.307	0	990
137	138.808	348.286	230.478	0	921
138	141.096	346.485	239.426	0	923
139	139.572	345.55	225.943	0	1099
140	138.691	342.094	222.339	0	977
141	136.328	339.06	231.73	0	1127
142	137.016	337.883	251.444	0	1164
143	136.583	338.937	228.449	0	990
144	135.775	341.897	230.43	0	996
145	135	345	223.27	0	920
146	134	348	215.046	0	1006
147	137	347	228.185	0	900
148	140	346	232.387	0	1030
149	137.586	345.923	223.101	0	924
150	135	346	220.133	0	943
151	136.371	339.444	189.11	0	964
152	138	344	231.572	0	1048
153	140	349	226.119	0	869
154	140.887	347.48	223.819	0	858
155	139.543	340.623	244.293	0	1020
156	139.199	342.007	232.92	0	1106
157	137.993	339.827	211.833	0	1182
158	141.451	338.154	257.863	0	1015
159	145	336	252.851	0	914
160	142	336	239.394	0	966
161	143.057	342.469	236.13	0	1074
162	144	349	220.38	0	1061
163	145	356	197.959	0	828
164	143	352	219.803	0	942
165	141	348	196.815	0	806
166	137	322	249.059	0	892
167	138.74	325.111	247.348	0	1288
168	140	328	218.918	0	972
169	141.866	333.8	217.622	0	1046
170	140	335	262.302	0	891
171	138	336	162.533	0	685
172	140	366	201.739	0	969
173	140	357	207.773	0	844
174	137.296	350.921	205.556	0	937
175	135	345	193.957	0	860
176	144	350	201.291	0	894
177	142.081	351.84	213.81	0	1023
178	140	354	211.192	0	862
179	143	350	236.565	0	989
180	143.659	349.351	233.757	0	1208
181	144	349	237.659	0	965
182	144	349	232.984	0	860
183	144	349	219.728	0	943
184	144	349	226.842	0	1141
185	144	349	214.014	0	781
186	143.999	348.587	230.341	0	1113
187	144	348	223.703	0	1015
188	144	347	229.773	0	861
189	143.855	345.502	226.888	0	1163
190	141.151	344.571	243.208	0	1253
191	139.428	343.402	248.025	0	935
192	140.977	339.713	236.675	0	1200
193	143	336	230.847	0	940
194	141.845	336.212	242.382	0	1100
195	139.477	335.961	236.54	0	1038
196	137	336	226.973	0	1063
197	138.693	334.134	240.799	0	1094
198	137.819	334.294	223.13	0	1078
199	139.033	328.932	228.696	0	1146
200	135.303	319.437	246.057	0	967
201	129.488	301.619	268.403	0	1077
202	128.877	298.789	286.199	0	1106
203	131	301	238.357	0	1047
204	133.218	300.581	291.254	0	1281
205	131.866	301.578	258.796	0	1232
206	130.662	305.179	245.332	0	1008
207	132	314	246.819	0	1031
208	133.291	322.187	253.929	0	974
209	135.728	321.609	251.783	0	1291
210	141	326	222.643	0	896
211	141.67	331.404	233.439	0	1099
212	146	340	200.32	0	962
213	142	340	222.487	0	969
214	138	345	223.476	0	1004
215	139	343	213.817	0	989
216	140	341	219.215	0	892
217	141	354	200.629	0	813
218	142	367	188.739	0	899
219	141	353	194.927	0	845
220	141	354	200.979	0	671
221	142	346	250.725	0	896
222	143	338	231.14	0	897
223	138	343	198.515	0	1048
224	143	336	211.686	0	944
225	139	346	208.522	0	787
226	142	343	221.666	0	1034
227	140	348	216.684	0	1027
228	142	346	190.565	0	822
229	144	344	224.446	0	1019
230	146	342	218.043	0	833
231	142	343	185.705	0	802
232	138	344	209.352	0	982
233	140	349	199.563	0	791
234	138	351	175.783	0	836
235	136	353	207.103	0	929
236	137	343	202.394	0	1040
237	136	345	214.245	0	864
238	135	347	204.174	0	895
239	134	349	229.998	0	925
240	139	355	201.08	0	840
241	139	351	223.757	0	854
