# Supplementary material for: Molecular encoding and synaptic decoding of context during salt chemotaxis in C. elegans
Source: Nat Commun. 2022 May 27;13:2928. doi: 10.1038/s41467-022-30279-7 (PMC9142520; doi:10.1038/s41467-022-30279-7)
Supplement: Supplementary file 7 — Source Data [file 41467_2022_30279_MOESM7_ESM.zip › Source Data/Imaging/Fig.4/4B/N2/180928-3.xlsx]

## Sheet: Sheet1
Image Plane	X	Y	Avgerage Intensity	Minimum Intensity	Maximum Intensity
1	119	197	236.348	0	1077
2	119	197	222.105	0	1044
3	119	197	234.002	0	1078
4	119	197	233.76	0	924
5	119	197	275.952	0	1313
6	119	197	238.821	0	1025
7	119	197	219.462	0	924
8	119	197	249.398	0	1159
9	119	197	221.686	0	907
10	119	197	247.162	0	842
11	119	197	261.057	0	1097
12	119	197	257.374	0	1105
13	119	197	245.012	0	926
14	119	197	251.748	0	1057
15	119	197	255.812	0	1084
16	119	197	245.762	0	1365
17	119	197	241.619	0	990
18	119	197	217.386	0	930
19	119	197	224.936	0	939
20	119	197	231.843	0	851
21	119	197	230.845	0	960
22	119	197	228.952	0	861
23	119	197	230.007	0	1050
24	119	197	224.929	0	1002
25	119	197	258.929	0	1220
26	119	197	247.769	0	1061
27	119	197	254.055	0	1134
28	119	197	226.54	0	1057
29	119	197	245.479	0	1150
30	119	197	258.424	0	886
31	119	197	223.519	0	915
32	119	197	232.59	0	942
33	119	197	242.652	0	1082
34	119	197	246.405	0	926
35	119	197	255.29	0	959
36	119	197	243.955	0	883
37	119	197	195.698	0	880
38	119	197	221.336	0	955
39	119	197	269.693	0	1198
40	119	197	249.657	0	1173
41	119	197	250.017	0	1173
42	119	197	245.574	0	1006
43	119	194	223.267	0	993
44	119	191	224.952	0	950
45	119	188	227.945	0	1085
46	119	185	245.836	0	836
47	120	192	238.643	0	897
48	121	199	235.802	0	937
49	120	195	239.886	0	1058
50	119	191	235.564	0	1146
51	118	187	227.174	0	1282
52	119	196	227.352	0	943
53	120	205	243.757	0	869
54	120	200	228.024	0	874
55	120	195	256.398	0	943
56	120	190	221.271	0	1010
57	120	201	216.71	0	849
58	120	212	258.56	0	1314
59	120	205	224.05	0	1027
60	120	198	265.529	0	1325
61	120	207	234.476	0	1449
62	120	216	229.548	0	1238
63	119	207	234.995	0	933
64	118	198	200.986	0	1042
65	117	189	202.493	0	911
66	119	198	261.652	0	1102
67	121	207	242.91	0	981
68	123	216	194.736	0	761
69	118	194	229.019	0	905
70	118	191	238.488	0	1007
71	118	188	214.886	0	959
72	118	185	226.933	0	1096
73	118	182	188.736	0	1074
74	116	195	259.914	0	1067
75	114	208	237.602	0	964
76	114	191	258.81	0	1073
77	114	174	189.331	0	747
78	120	191	224.095	0	875
79	126	208	209.729	0	993
80	132	225	164.793	0	1016
81	119	202	253.093	0	999
82	118	204	219.138	0	972
83	117	206	218.343	0	933
84	116	208	248.738	0	912
85	115	210	241.945	0	853
86	118	198	242.74	0	1010
87	121	186	225.688	0	828
88	124	174	186.35	0	830
89	118	194	228.336	0	1029
90	112	214	235.462	0	812
91	118	195	220.493	0	963
92	124	176	176.043	0	930
93	118	195	229.681	0	929
94	112	214	243.979	0	878
95	118	192	212.31	0	1004
96	124	170	183.557	0	894
97	118	196	246.767	0	1219
98	112	222	216.11	0	865
99	120	197	231.033	0	817
100	121	199	232.248	0	1116
101	122	201	213.002	0	964
102	123	203	245.51	0	882
103	119	197	268.214	0	1097
104	115	191	241.548	0	965
105	118	199	234.988	0	914
106	121	207	258.455	0	1234
107	115	201	256.457	0	1132
108	116	202	268.71	0	1649
109	117	203	242.983	0	1096
110	118	204	255.31	0	1012
111	119	205	256.145	0	1297
112	120	206	280.733	0	1190
113	121	207	284.152	0	1589
114	121.15	211.826	266.455	0	1239
115	120.975	215.744	278.7	0	1138
116	121	213	285.564	0	1272
117	121	210	314.755	0	1401
118	121	207	296.686	0	1624
119	121	204	330.781	0	1144
120	121	209	325.569	0	1173
121	121	214	322.581	0	1500
122	120.954	210.001	325.098	0	1232
123	121.13	214.252	307.864	0	1449
124	120	212	258.062	0	1307
125	120.492	209.805	315.6	0	1229
126	121.478	209.916	302.057	0	1417
127	122	210	294.5	0	1157
128	121.304	209.9	321.317	0	1488
129	119.187	209.532	297.362	0	1368
130	122.101	210.405	314.357	0	1245
131	121.397	210	329.933	0	1375
132	120.413	207.414	304.648	0	1671
133	120.287	207.959	303.869	0	1347
134	119.892	206.799	301.59	0	1348
135	120.361	208.694	319.081	0	1668
136	121.735	209.621	303.667	0	1482
137	120.923	210.266	299.262	0	1521
138	121.7	209.517	319.898	0	1345
139	120.88	209.69	357.721	0	1339
140	120.878	209.115	288.548	0	1281
141	118.785	209.664	323.098	0	1218
142	121.695	208.713	332.962	0	2087
143	125	208	289.662	0	1243
144	122.167	210.325	286.781	0	1168
145	120.951	209.824	297.702	0	1063
146	119.756	208.25	320.193	0	1447
147	121.299	210.332	299.64	0	1203
148	121.057	209.149	335.945	0	1476
149	122.072	208.879	274.271	0	1469
150	119.448	206.751	311.814	0	1204
151	122.177	206.902	283.407	0	1173
152	119.612	207.822	311.076	0	1144
153	121.012	206.277	334.043	0	1910
154	121.21	207.699	280.798	0	1231
155	119.994	207.746	327.552	0	1186
156	119	208	294.505	0	1167
157	118	208	292.457	0	1324
158	118	211	309.743	0	1610
159	119	205	271.567	0	1161
160	120.39	209.692	288.581	0	1445
161	122.404	209.204	317.526	0	1383
162	122.398	209.606	306.562	0	1164
163	120.828	209.436	285.424	0	1244
164	121.337	209.34	301.481	0	1178
165	121.219	208.892	281.076	0	1174
166	121	208	304.786	0	1092
167	121.942	209.178	287.131	0	1178
168	121.349	210.763	282.736	0	1346
169	121	212	270.843	0	1643
170	122.184	208.443	283.514	0	1604
171	123	205	272.762	0	1289
172	123.167	210.497	314.648	0	1340
173	122.029	208.972	299.514	0	1210
174	121.814	206.359	291.71	0	1260
175	120.493	206.093	283.224	0	1099
176	119	206	291.921	0	1205
177	118	206	302.783	0	1491
178	117	206	285.329	0	1181
179	116	206	295.395	0	1209
180	115	206	285.821	0	1122
181	122.395	207.706	274.424	0	1214
182	120.738	209.812	270.383	0	1352
183	119	212	286.007	0	1076
184	117	206	287.952	0	1321
185	121.156	209.598	292.307	0	1077
186	122.753	209.009	282.564	0	1131
187	124	208	286.936	0	1213
188	125	207	256.743	0	1221
189	121.626	209.792	269.729	0	1356
190	118	213	260.317	0	921
191	121.228	210.346	258.917	0	1296
192	124	208	284.205	0	1363
193	127	206	258.771	0	1053
194	119	210	278.024	0	1060
195	111	214	273.521	0	1191
196	121	217	272.8	0	1141
197	122.358	217.759	267.686	0	1357
198	124	219	272.357	0	1264
199	126	220	254.114	0	1313
200	128	221	256.867	0	1172
201	130	222	226.126	0	1033
202	128	213	249.886	0	917
203	126	204	288.36	0	1297
204	121.998	212.03	275.181	0	1125
205	118	220	230.857	0	956
206	121	209	244.748	0	1052
207	124	198	231.214	0	1125
208	123	207	292.586	0	1203
209	121.221	209.945	293.56	0	1124
210	119	213	289.305	0	1224
211	119	210	244.843	0	1186
212	122.05	208.795	278.34	0	1241
213	125	208	281.731	0	1107
214	119	204	257.321	0	1032
215	113	200	261.112	0	1085
216	122	206	258.088	0	1094
217	118	206	244.14	0	985
218	114	206	281.46	0	1187
219	118	208	248.483	0	1109
220	122	210	215.974	0	993
221	126	212	233.36	0	932
222	130	214	222.464	0	992
223	134	216	207.293	0	769
224	121	208	273.245	0	1000
225	117	206	255.71	0	1053
226	113	204	232.84	0	1217
227	117	204	252.255	0	996
228	121	204	257.726	0	1105
229	125	204	245.195	0	943
230	119	205	246.388	0	964
231	113	206	224.864	0	866
232	119	203	241.224	0	1020
233	125	200	233.136	0	1013
234	119	202	228.507	0	1204
235	113	204	262.069	0	1053
236	116	199	253.49	0	1448
237	119.386	200	252.614	0	1128
238	123	201	212.095	0	968
239	127	202	233.302	0	1160
240	131	203	206.174	0	824
241	125	197	235.133	0	988
