# Supplementary material for: Molecular encoding and synaptic decoding of context during salt chemotaxis in C. elegans
Source: Nat Commun. 2022 May 27;13:2928. doi: 10.1038/s41467-022-30279-7 (PMC9142520; doi:10.1038/s41467-022-30279-7)
Supplement: Supplementary file 7 — Source Data [file 41467_2022_30279_MOESM7_ESM.zip › Source Data/Imaging/Fig.4/4B/N2/180928-4.xlsx]

## Sheet: Sheet1
Image Plane	X	Y	Avgerage Intensity	Minimum Intensity	Maximum Intensity
1	100	235	224.738	0	1185
2	100	235	215.431	0	864
3	100	235	219.586	0	1109
4	100	235	222.757	0	1077
5	100	235	232.35	0	1022
6	100	235	207.888	0	1187
7	100	235	230.817	0	830
8	100	235	253.04	0	1124
9	100	235	213.912	0	1019
10	97	228	216.267	0	897
11	95	230	244.805	0	1139
12	93	232	229.61	0	1002
13	91	234	219.002	0	1006
14	98	230	206.1	0	894
15	105	226	216.048	0	878
16	98	229	226.44	0	956
17	98	229	213.05	0	979
18	98	229	218.84	0	954
19	98	229	216.431	0	984
20	98	229	209.955	0	986
21	98	229	228.729	0	746
22	98	229	210.479	0	905
23	98	229	196.893	0	1001
24	98	229	193.807	0	884
25	98	229	213.267	0	966
26	98	229	191.202	0	933
27	98	229	216.362	0	775
28	98	229	213.324	0	911
29	98	229	214.133	0	1144
30	98	229	230.793	0	892
31	98	229	235.583	0	902
32	98	229	194.712	0	888
33	98	229	212.024	0	849
34	98	229	213.29	0	920
35	98	229	190.105	0	851
36	98	229	216.76	0	807
37	98	229	206.302	0	906
38	98	229	225.526	0	1006
39	98	229	225.436	0	950
40	98	229	194.729	0	778
41	98	229	207.152	0	980
42	98	229	192.529	0	1160
43	98	229	214.121	0	1103
44	98	229	196.707	0	1085
45	98	229	240.448	0	1052
46	98	229	234.014	0	1102
47	98	229	196.805	0	833
48	98	234	235.898	0	1217
49	98	239	187.66	0	1048
50	98	233	206.371	0	866
51	98	227	202.688	0	1015
52	98	221	190.583	0	928
53	98	228	212.579	0	754
54	98	235	189.514	0	944
55	98	242	168.224	0	634
56	98	233	243.114	0	833
57	98	224	189.895	0	1024
58	99	229	269.629	0	979
59	100	234	227.114	0	942
60	101	239	230.621	0	871
61	97	232	214.602	0	884
62	93	225	186.631	0	894
63	96	230	205.524	0	865
64	99	235	212.298	0	1202
65	102	240	189.481	0	1063
66	97	232	206.693	0	824
67	92	224	186.502	0	998
68	95	231	187.855	0	799
69	98	238	234.719	0	943
70	101	245	183.217	0	738
71	94	233	204.648	0	874
72	87	221	166.84	0	684
73	99	230	224.919	0	1228
74	111	239	210.352	0	985
75	95	237	204.01	0	823
76	79	235	183.319	0	942
77	95	237	221.438	0	1058
78	111	239	205.152	0	799
79	95	233	210.257	0	957
80	94	231	176.264	0	891
81	93	229	182.876	0	887
82	92	227	176.031	0	1135
83	94	233	202.964	0	911
84	96	239	181.129	0	1167
85	97	229	197.031	0	791
86	98	219	160.471	0	817
87	94	232	212.224	0	981
88	90	245	189.079	0	716
89	98	233	210.917	0	868
90	106	221	163.56	0	966
91	96	234	221.421	0	972
92	98	232	215.898	0	940
93	100	230	191.786	0	1167
94	102	228	216.612	0	822
95	104	226	194.505	0	1070
96	95	230	209.043	0	797
97	100	234	212.105	0	988
98	105	238	229.688	0	874
99	101	235	226.236	0	859
100	95	240	209.512	0	973
101	101	242	222.374	0	963
102	100	245	247.326	0	1026
103	99	248	243.662	0	898
104	98	251	217.843	0	1178
105	99	249	234.6	0	1167
106	100	247	242.969	0	1055
107	101.768	244.346	221.631	0	958
108	101.427	244.474	271.402	0	1393
109	100.278	242.753	265.555	0	1142
110	101.576	242.522	252.886	0	1181
111	102.364	243.11	258.302	0	1235
112	102.022	242.512	257.007	0	1485
113	101.951	242.158	252.179	0	1187
114	102.761	242.472	247.54	0	1227
115	101.256	241.951	295.229	0	1227
116	102.777	240.573	260.676	0	1256
117	103.327	240.793	262.495	0	1118
118	102.624	238.572	283.148	0	1248
119	103.915	238.246	275.102	0	1161
120	102.824	237.85	256.464	0	1251
121	102.634	235.189	268.148	0	1071
122	102.991	233.672	248.483	0	1307
123	103.02	229.913	259.105	0	1098
124	101.609	228.555	260.679	0	1189
125	101.029	226.202	282.486	0	1191
126	101.284	220.844	242.938	0	1128
127	100.254	214.439	280.045	0	1152
128	101.137	211.949	249.919	0	958
129	100.986	209.144	274.521	0	1225
130	100.383	207.814	251.843	0	1158
131	101.005	211.78	282.24	0	1064
132	101.182	215.259	283.5	0	1323
133	102.042	215.764	259.838	0	1151
134	98.8756	214.429	249.762	0	1153
135	100.462	212.035	270.655	0	1169
136	100.625	214.794	262.39	0	1076
137	101.184	219.148	252.238	0	950
138	101.371	219.773	269.883	0	1314
139	102.388	224.731	245.588	0	1153
140	103	230	291.981	0	1190
141	101	225	267.255	0	989
142	99	220	248.836	0	973
143	100	220	246.774	0	1193
144	99.6188	218.298	239.193	0	1098
145	99.8022	216.439	251.738	0	1085
146	99.9218	215.787	234.295	0	1036
147	98.8129	215.453	234.933	0	933
148	98.7446	215.506	262.519	0	1130
149	99.2724	215.479	239.124	0	1189
150	98.5817	216.109	273.769	0	1178
151	99.7035	218.156	243.733	0	1100
152	98.2437	221.008	243.59	0	1153
153	97.8928	221.761	231.89	0	1226
154	97.4796	222.3	235.752	0	1042
155	98.2868	222.372	245.476	0	1118
156	99	222	241.355	0	917
157	100.042	222.496	235.855	0	1213
158	101.354	223.207	272.169	0	1138
159	101.453	224.597	248.59	0	974
160	102	226	211.783	0	1047
161	102.471	228.155	216.571	0	1058
162	101.828	229.007	245.883	0	1205
163	101.944	225.896	233.94	0	1186
164	101.777	228.602	224.224	0	889
165	102.215	229.743	219.314	0	1347
166	101.526	230.84	249.838	0	982
167	102.555	229.766	227.55	0	1109
168	103.534	230.869	217.269	0	968
169	100.422	232.809	222.124	0	1185
170	102.704	241.269	214.49	0	1041
171	102.64	243.405	242.567	0	1183
172	105.691	240.062	234.124	0	1312
173	106.523	239.054	268.793	0	1353
174	105.788	238.933	233.75	0	1029
175	106.024	238.356	213.507	0	1107
176	107.206	237.767	223.274	0	973
177	104.471	237.203	238.052	0	995
178	105.248	235.481	234.148	0	945
179	105.839	234.107	216.61	0	1101
180	105.633	232.83	243.269	0	999
181	104.909	232.235	238.95	0	1181
182	106.3	231.864	211.069	0	1119
183	103.745	229.454	251.774	0	1007
184	104.615	228.163	217.969	0	1028
185	103.124	227.205	244.088	0	1309
186	103.321	224.937	214.838	0	1182
187	102.74	223.418	208.421	0	919
188	102.872	221.268	235.643	0	1020
189	102.621	220.795	215.06	0	890
190	103.172	220.362	214.75	0	919
191	104.128	219.893	214.652	0	1008
192	103	228	223.979	0	1021
193	104.213	220.486	221.288	0	895
194	102.211	219.901	214.626	0	1064
195	102.51	220.387	241.993	0	850
196	102.059	221.021	214.974	0	986
197	101.825	220.803	224.195	0	951
198	103.887	221.887	212.09	0	1030
199	106	223	223.129	0	943
200	108	224	232.924	0	1069
201	104	227	236.948	0	904
202	100	230	214.493	0	943
203	99	221	225.062	0	1207
204	98	212	239.95	0	1060
205	99	217	224.557	0	1111
206	100	222	232.274	0	1127
207	100	220	233.364	0	993
208	100	218	239.124	0	987
209	98	224	229.924	0	880
210	96	230	214.305	0	892
211	101	220	219.738	0	851
212	99	223	207.083	0	1128
213	97	226	231.298	0	906
214	95	229	233.698	0	946
215	96	224	196.443	0	1148
216	97	219	211.905	0	885
217	94	225	189.205	0	918
218	91	231	214.307	0	905
219	98	232	207.919	0	863
220	105	233	214.457	0	943
221	99	234	211.64	0	1144
222	99	232	190.464	0	800
223	99	230	222.136	0	1097
224	99	228	197.3	0	833
225	102	239	211.883	0	964
226	105	250	162.483	0	775
227	98	240	228.717	0	740
228	102	243	203.193	0	784
229	101	240	200.95	0	1076
230	100	237	208.86	0	980
231	100	242	198.345	0	969
232	102.401	241.71	217.452	0	852
233	105	241	190.683	0	861
234	102	243	209.305	0	1062
235	99	245	207.588	0	979
236	96	247	239.195	0	900
237	93	249	170.019	0	922
238	99	240	222.888	0	952
239	102	240	204.188	0	1097
240	105	240	209.912	0	964
241	108	240	198.774	0	863
