# Supplementary material for: Molecular encoding and synaptic decoding of context during salt chemotaxis in C. elegans
Source: Nat Commun. 2022 May 27;13:2928. doi: 10.1038/s41467-022-30279-7 (PMC9142520; doi:10.1038/s41467-022-30279-7)
Supplement: Supplementary file 7 — Source Data [file 41467_2022_30279_MOESM7_ESM.zip › Source Data/Imaging/Fig.4/4B/N2/180928-5.xlsx]

## Sheet: Sheet1
Image Plane	X	Y	Avgerage Intensity	Minimum Intensity	Maximum Intensity
1	102	276	222.117	0	969
2	98	261	221.686	0	920
3	94	246	192.145	0	841
4	100	259	252.085	0	1057
5	106	272	215.132	0	1066
6	97	261	212.11	0	922
7	88	250	206.626	0	1049
8	79	239	190.32	0	852
9	100	264	249.598	0	1246
10	99	265	229.558	0	1053
11	98	266	240.446	0	1120
12	97	267	241.537	0	976
13	96	268	228.458	0	1120
14	100	263	238.136	0	973
15	104	258	230.151	0	1186
16	102	261	210.01	0	1098
17	100	264	208.068	0	934
18	98	267	231.24	0	886
19	96	270	220.135	0	1349
20	94	273	213.959	0	969
21	100	266	229.094	0	1025
22	106	259	179.964	0	992
23	112	252	166.753	0	778
24	118	245	163.322	0	769
25	102	267	208.831	0	1048
26	86	289	184.003	0	943
27	98	264	214.3	0	1079
28	110	239	180.943	0	883
29	99	264	219.594	0	1065
30	88	289	209.641	0	852
31	99	264	213.858	0	980
32	95	266	240.991	0	1279
33	91	268	199.512	0	1177
34	87	270	210.434	0	1052
35	101	261	251.466	0	1073
36	115	252	162.282	0	861
37	129	243	167.265	0	753
38	102	263	207.04	0	1086
39	75	283	191.446	0	1066
40	100	261	211.104	0	951
41	125	239	160.203	0	855
42	106	263	220.531	0	1168
43	99	262	230.867	0	859
44	92	261	214.937	0	863
45	99	267	218.649	0	1007
46	106	273	210.272	0	1177
47	113	279	209.559	0	1073
48	94	259	209.863	0	1154
49	75	239	194.145	0	932
50	100	266	221.043	0	960
51	125	293	189.646	0	1097
52	100	263	217.042	0	924
53	75	233	177.935	0	871
54	102	266	220.686	0	918
55	129	299	197.015	0	1150
56	100	263	220.615	0	1170
57	71	227	176.063	0	814
58	104	270	204.641	0	989
59	98	266	212.086	0	881
60	99	266	220.926	0	975
61	100	266	234.235	0	1302
62	101	266	215.484	0	914
63	102	266	228.024	0	1441
64	103	266	244.063	0	1029
65	104	266	207.653	0	925
66	105	266	200.398	0	1035
67	106	266	213.812	0	1122
68	107	266	204.662	0	1100
69	108	266	225.849	0	919
70	109	266	203.299	0	1114
71	110	266	188.637	0	1098
72	111	266	187.248	0	1068
73	112	266	229.747	0	929
74	113	266	218.527	0	907
75	114	266	220.899	0	831
76	115	266	188.635	0	845
77	116	266	197.595	0	853
78	117	266	208.304	0	788
79	118	266	192.098	0	1010
80	119	266	242.417	0	1228
81	120	266	191.209	0	912
82	121	266	193.668	0	855
83	122	266	208.103	0	1033
84	100	261	245.995	0	1060
85	78	256	203.539	0	998
86	101	262	215.67	0	970
87	103	266	213.066	0	959
88	105	270	233.039	0	1056
89	107	274	207.025	0	878
90	109	278	195.244	0	860
91	111	282	217.315	0	931
92	113	286	199.028	0	1011
93	115	290	204.957	0	812
94	117	294	199.693	0	870
95	102	265	224.985	0	1099
96	87	236	170.804	0	835
97	100	265	258.745	0	1146
98	102	265	208.92	0	1111
99	104	265	220.086	0	1052
100	106	265	219.31	0	1113
101	108	265	211.144	0	1007
102	110	265	231.992	0	916
103	97	258	247.454	0	1483
104	91.5884	261.697	246.686	0	1421
105	93.0027	271.259	240.686	0	1391
106	97.6871	273.679	278.154	0	1412
107	99.0936	273.284	319.34	0	1453
108	98.6324	274.379	296.821	0	1355
109	97.5614	275.764	300.986	0	1405
110	97.8964	278.418	319.319	0	1736
111	97.6745	282.365	302.455	0	1617
112	98.5916	284.679	292.003	0	1641
113	98.9885	284.403	305.932	0	1686
114	98.6849	284.57	308.71	0	1540
115	98.6376	284.605	293.194	0	1522
116	98.6073	280.178	333.074	0	1622
117	98.8306	281.524	307.802	0	1466
118	99.3428	279.842	298.444	0	1486
119	96.905	272.795	327.237	0	1906
120	97.5662	273.702	353.424	0	1909
121	97.2541	278.121	295.401	0	1552
122	98.1292	277.601	311.749	0	1642
123	98.7996	276.879	307.036	0	1512
124	96.4474	271.499	361.435	0	1646
125	97.7741	270.934	319.329	0	1531
126	97.9113	270.335	301.15	0	1641
127	97.5268	269.039	337.82	0	1726
128	97.4775	269.993	309.252	0	1715
129	98.5928	254.444	319.053	0	1483
130	96.9513	245.835	324.178	0	1439
131	97.8372	236.116	321.172	0	1690
132	96.7972	231.13	314.583	0	1746
133	97.3899	236.684	325.24	0	1749
134	97.4905	237.764	310.331	0	1732
135	96.6821	237.049	319.772	0	1707
136	98.0556	241.576	347.96	0	1978
137	98.3949	244.238	309.702	0	1643
138	98.6787	249.397	348.571	0	1852
139	96.9089	248.091	296.748	0	1617
140	97.3258	249.73	317.921	0	1586
141	97.2072	255.551	311.459	0	1385
142	96.3808	266.348	283.162	0	1452
143	96.7515	272.028	316.179	0	1419
144	97.9804	274.309	295.041	0	1499
145	97.8962	274.536	314.354	0	1414
146	97.9495	271.651	317.827	0	1781
147	99.0037	266.317	304.075	0	1598
148	98.603	264.662	315.51	0	1332
149	97.182	265.27	299.088	0	1516
150	96.9167	264.637	300.74	0	1421
151	97.0599	266.264	294.432	0	1564
152	96.2782	266.397	286.977	0	1467
153	96.105	266.256	286.247	0	1537
154	95.2694	269.2	296.274	0	1653
155	97.6196	278.063	284.83	0	1433
156	98.5763	282.318	266.884	0	1383
157	97.0343	281.194	271.092	0	1413
158	96.6426	280.627	278.036	0	1815
159	96.9459	281.617	293.093	0	1481
160	96.4726	275.627	292.493	0	1247
161	97.0147	274.293	283.018	0	1311
162	97.2751	264.729	281.624	0	1232
163	96.9081	262.649	279.058	0	1612
164	97.3036	269.724	299.553	0	1298
165	98.1972	264.956	277.563	0	1410
166	97.5738	266.867	297.211	0	1603
167	98.0511	271.68	283.878	0	1407
168	97.3813	280.118	270.954	0	1669
169	96.9706	284.079	259.74	0	1522
170	96.582	282.543	253.075	0	1313
171	96.6825	283.189	271.84	0	1215
172	97.6335	279.912	257.656	0	1479
173	96.2541	275.368	269.005	0	1375
174	96.1557	269.419	271.625	0	1277
175	95.9707	269.859	271.4	0	1400
176	96.4965	270.258	277.226	0	1270
177	97.1579	269.919	263.772	0	1316
178	96.6784	269.148	274.566	0	1150
179	96.7403	269.164	263.145	0	1450
180	96.3002	269.414	261.359	0	1259
181	97.0634	269.943	259.266	0	1247
182	96.3203	267.6	291.093	0	1220
183	97.1514	267.206	262.163	0	1224
184	95.8194	267.268	283.688	0	1254
185	97.0226	266.343	269.209	0	1295
186	96.7518	266.073	241.046	0	1337
187	96.7524	266.478	264.427	0	1285
188	97.6495	269.324	253.069	0	1304
189	98.7713	287.148	266.289	0	1810
190	98.0853	291.005	263.867	0	1197
191	97.3551	290.458	259.153	0	1501
192	97.8232	289.104	269.662	0	1244
193	96.9869	281.059	267.101	0	1384
194	97.6066	275.464	257.642	0	1442
195	98.3827	270.61	268.731	0	1235
196	98.4541	272.227	265.154	0	1430
197	98.5628	272.525	278.283	0	1214
198	98.4793	268.102	250.421	0	1440
199	98.1246	270.362	235.766	0	1214
200	97.2294	271.638	251.414	0	1211
201	98.4939	273.357	265.009	0	1545
202	97.1092	270.571	262.579	0	1156
203	97.7661	268.918	252.624	0	1084
204	98.9783	276.124	257.805	0	1232
205	99.322	276.506	257.053	0	1282
206	98.6178	268.337	248.354	0	1310
207	97.0821	268.312	261.797	0	1376
208	98.0096	266.548	239.003	0	1349
209	98.3713	263.93	246.44	0	1458
210	97.9272	271.068	249.969	0	1451
211	98.0325	274.133	259.58	0	1194
212	102	289	238.915	0	1073
213	100.569	292.51	231.949	0	1154
214	100	289	227.986	0	976
215	99	285	246.671	0	993
216	98	281	224.862	0	1049
217	97	277	215.381	0	1310
218	97.2268	272.803	224.202	0	1199
219	98.1223	273.948	246.95	0	1072
220	98.8652	277.256	241.749	0	984
221	100	275	245.264	0	1114
222	101	273	225.621	0	1056
223	102	271	213.997	0	924
224	99.1667	272.402	234.471	0	894
225	96	274	223.7	0	933
226	102	270	230.127	0	1074
227	108	266	195.209	0	905
228	100	271	224.501	0	1180
229	101	272	250.578	0	1343
230	102	273	224.607	0	1139
231	103	274	201.701	0	1126
232	104	275	221.484	0	1021
233	105	276	218.854	0	983
234	106	277	211.005	0	1047
235	107	278	207.076	0	1323
236	108	279	209.807	0	1074
237	109	280	204.759	0	811
238	110	281	197.941	0	886
239	111	282	185.29	0	921
240	112	283	184.457	0	816
241	113	284	197.422	0	1146
