# Supplementary material for: Molecular encoding and synaptic decoding of context during salt chemotaxis in C. elegans
Source: Nat Commun. 2022 May 27;13:2928. doi: 10.1038/s41467-022-30279-7 (PMC9142520; doi:10.1038/s41467-022-30279-7)
Supplement: Supplementary file 7 — Source Data [file 41467_2022_30279_MOESM7_ESM.zip › Source Data/Imaging/Fig.4/4B/N2/180928-6.xlsx]

## Sheet: Sheet1
Image Plane	X	Y	Avgerage Intensity	Minimum Intensity	Maximum Intensity
1	90	259	204.077	0	910
2	90	256	210.832	0	1001
3	90	253	204.517	0	896
4	185	188	194.613	0	1294
5	95	258	225.531	0	949
6	86	255	177.213	0	850
7	92	256	210.94	0	1111
8	98	257	227.19	0	1179
9	91	257	202.322	0	1151
10	84	257	179.29	0	815
11	89	245	198.069	0	1175
12	91	251	206.625	0	899
13	93	257	256.132	0	1170
14	95	256	207.897	0	1111
15	97	255	206.124	0	902
16	91	254	211.543	0	1296
17	85	253	179.649	0	989
18	91	252	190.864	0	967
19	97	251	209.057	0	1070
20	103	250	228.798	0	1053
21	90	261	210.182	0	1186
22	95	260	195.655	0	965
23	100	259	218.507	0	853
24	88	259	183.185	0	879
25	93	258	219.077	0	1117
26	98	257	214.874	0	888
27	103	256	238.679	0	1120
28	108	255	223.095	0	1304
29	87	260	183.248	0	917
30	66	265	154.945	0	814
31	88	263	208.072	0	1023
32	92	262	204.599	0	844
33	96	261	228.103	0	1049
34	100	260	235.447	0	1030
35	104	259	233.98	0	1056
36	92	261	194.591	0	825
37	80	263	193.234	0	920
38	101	260	227.69	0	957
39	97	261	222.386	0	818
40	93	262	194.72	0	850
41	89	263	185.755	0	1012
42	85	264	188.666	0	1005
43	93	263	215.76	0	1055
44	101	262	244.708	0	962
45	109	261	240.197	0	933
46	91	266	214.006	0	851
47	73	271	161.626	0	699
48	104	263	216.16	0	1193
49	135	255	234.485	0	1040
50	90	266	196.875	0	900
51	89	259	180.616	0	814
52	88	252	184.771	0	892
53	87	245	158.791	0	725
54	86	238	146.085	0	757
55	91	222	172.474	0	826
56	96	206	165.24	0	937
57	90	251	195.231	0	849
58	86	261	197.286	0	933
59	82	271	185.546	0	1010
60	93	269	179.341	0	812
61	104	267	231.263	0	1008
62	95	275	214.137	0	971
63	86	283	172.363	0	848
64	93	261	214.039	0	878
65	100	239	167.903	0	831
66	88	275	188.087	0	815
67	76	311	150.264	0	773
68	93	267	183.484	0	1100
69	110	223	208.028	0	846
70	91	265	171.869	0	929
71	72	307	164.964	0	853
72	90	267	196.168	0	954
73	108	227	193.643	0	848
74	92	268	198.603	0	870
75	76	309	158.238	0	728
76	97	257	196.84	0	1187
77	99	263	221.087	0	835
78	101	269	223.077	0	915
79	103	275	173.557	0	792
80	105	281	180.262	0	910
81	107	287	195.979	0	991
82	109	293	180.418	0	838
83	93	246	213.677	0	851
84	92	248	203.049	0	1050
85	91	250	194.316	0	792
86	90	252	189.168	0	790
87	89	254	177.411	0	790
88	88	256	177.764	0	825
89	87	258	181.28	0	829
90	86	260	187.425	0	839
91	85	262	208.299	0	993
92	84	264	186.469	0	1489
93	83	266	184.806	0	801
94	82	268	168.866	0	720
95	81	270	171.157	0	992
96	80	272	178.353	0	757
97	79	274	172.628	0	899
98	78	276	165.02	0	902
99	77	278	167.776	0	935
100	76	280	150.984	0	706
101	75	282	155.599	0	820
102	74	284	162.362	0	780
103	96	252	206.309	0	962
104	92	254	210.185	0	925
105	88	256	198.457	0	1043
106	84	258	191.152	0	882
107	89	267	190.089	0	868
108	94	276	221.385	0	944
109	96	279	216.233	0	1027
110	98	282	230.438	0	1008
111	93	267	239.239	0	1031
112	96	266	224.303	0	1051
113	99	265	239.334	0	1196
114	96	273	226.969	0	1248
115	93	281	210.698	0	1114
116	93	276	234.559	0	1037
117	93	271	225.334	0	1641
118	93.7821	268.801	228.423	0	1223
119	93.4373	270.641	237.266	0	1552
120	93	272	221.139	0	1200
121	92.8265	264.054	239.747	0	1237
122	93.8538	257.378	237.082	0	1370
123	94.5267	251.394	230.362	0	1356
124	92.7655	250.396	247.614	0	1465
125	91.0677	252.182	237.791	0	1362
126	93.2063	250.216	250.968	0	1243
127	91.9863	251.019	242.018	0	1264
128	92.6265	250.462	242.024	0	1411
129	91.4459	249.56	251.53	0	1353
130	91.568	252.025	259.487	0	1571
131	91.2882	252.811	245.637	0	1418
132	91.3034	252.301	259.67	0	1440
133	92.3772	249.891	260.008	0	1508
134	92.1933	253.091	251.148	0	1167
135	91.5905	253.313	255.451	0	1356
136	92.1382	251.81	231.369	0	1505
137	90.5891	260.073	239.887	0	1543
138	89.9178	262.689	250.699	0	1263
139	90.961	257.23	253.601	0	1176
140	90.0677	264.208	241.11	0	1528
141	90.7053	259.512	242.649	0	1439
142	90.8038	257.519	248.348	0	1191
143	90.6609	258.013	246.038	0	1299
144	91.1966	259.846	233.759	0	1394
145	91.7323	259.212	232.976	0	1244
146	91.5888	263.25	259.507	0	1175
147	91.4035	266.585	247.507	0	1200
148	91.7089	259.467	252.94	0	1333
149	91.5757	264.726	231.56	0	1257
150	91.4058	263.295	242.313	0	1396
151	90.7235	265.608	223.943	0	1312
152	91.8619	263.89	229.499	0	1154
153	90.3121	265.241	234.809	0	1346
154	91.6472	261.11	249.637	0	1289
155	90.1304	262.498	223.033	0	1360
156	90.789	263.43	230.46	0	1202
157	91.9138	259.848	229.418	0	1071
158	90.464	261.458	245.31	0	1401
159	91.319	259.423	210.833	0	1389
160	90.8922	257.968	221.579	0	1159
161	91.2033	259.949	232.529	0	1470
162	92	262	212.29	0	1181
163	91.6919	266.754	260.185	0	1504
164	91	272	232.076	0	1432
165	90.8665	275.514	205.657	0	1240
166	91.2307	274.502	226.866	0	1369
167	91.5787	273.784	241.714	0	1286
168	92	273	223.945	0	1053
169	91.4526	270.948	243.831	0	1275
170	91.0959	275.572	210.406	0	1258
171	91.4455	278.416	228.986	0	1198
172	91.8105	277.146	264.494	0	1117
173	92.525	270.308	243.072	0	1188
174	92.2571	268.613	236.305	0	1313
175	92	267	211.969	0	1086
176	91.3657	268.749	247.805	0	1095
177	92.134	268.3	242.251	0	1033
178	92.3134	269.847	222.659	0	1116
179	92.434	270.638	226.4	0	1322
180	92.8363	273.039	236.701	0	1213
181	91.9601	270.927	231.36	0	1122
182	91	269	212.517	0	1158
183	90.566	269.472	218.151	0	1074
184	90.9171	269.167	216.591	0	1225
185	90.2791	270.457	213.205	0	1098
186	91.3132	268.271	219.11	0	1392
187	92	266	228.125	0	1348
188	93	264	221.762	0	1127
189	94	262	236.769	0	1042
190	95	260	221.038	0	1177
191	93	266	234.048	0	1332
192	92.8549	270.291	220.74	0	1145
193	93	275	211.939	0	1107
194	93.5991	275.648	221.838	0	1198
195	91.9225	277.399	210.744	0	1516
196	93.0434	280.219	239.9	0	1140
197	94	283	223.803	0	1091
198	95.802	284.035	211.446	0	1152
199	98	285	239.193	0	1075
200	100	286	238.868	0	1078
201	97	282	235.549	0	1053
202	94	278	214.711	0	1088
203	91	274	202.51	0	1019
204	96	275	210.556	0	1028
205	101	276	233.359	0	1125
206	106	277	230.436	0	1148
207	91	271	197.006	0	972
208	98	271	232.546	0	1099
209	105	271	229.364	0	1049
210	112	271	236.78	0	892
211	97	275	219.885	0	1054
212	93	273	215.186	0	1029
213	89	271	196.701	0	964
214	85	269	216.495	0	1143
215	81	267	174.776	0	1074
216	95	278	221.539	0	955
217	109	289	190.987	0	898
218	93	273	200.717	0	1032
219	77	257	153.59	0	957
220	92	273	194.022	0	1099
221	92	270	199.085	0	946
222	92	267	203.826	0	941
223	92	264	193.957	0	1028
224	92	261	197.614	0	1113
225	92	258	180.394	0	1040
226	93	270	203.123	0	898
227	94	282	175.913	0	833
228	95	274	211.562	0	1373
229	96	266	203.017	0	920
230	97	258	144.583	0	909
231	97	279	198.524	0	1019
232	97	300	160.231	0	843
233	92	275	165.172	0	813
234	87	250	131.369	0	722
235	92	274	183.117	0	865
236	93	284	190.747	0	937
237	93	283	188.107	0	876
238	93	282	179.728	0	1027
239	93	281	187.314	0	888
240	93	280	180.19	0	864
241	93	279	184.287	0	920
