# Supplementary material for: Molecular encoding and synaptic decoding of context during salt chemotaxis in C. elegans
Source: Nat Commun. 2022 May 27;13:2928. doi: 10.1038/s41467-022-30279-7 (PMC9142520; doi:10.1038/s41467-022-30279-7)
Supplement: Supplementary file 7 — Source Data [file 41467_2022_30279_MOESM7_ESM.zip › Source Data/Imaging/Fig.4/4B/N2/180928-7.xlsx]

## Sheet: Sheet1
Image Plane	X	Y	Avgerage Intensity	Minimum Intensity	Maximum Intensity
1	76	210	265.928	0	1493
2	76	210	237.833	0	1490
3	76	210	221.468	0	1088
4	76	210	231.172	0	1240
5	78.1057	206.486	237.283	0	1536
6	80	203	231.663	0	1113
7	79.3864	209.347	235.945	0	1113
8	79.0181	204.835	253.615	0	1152
9	79	200	244.886	0	1530
10	79.4884	198.833	250.602	0	1078
11	79.6141	202.402	260.18	0	1221
12	80	206	247.474	0	1179
13	80	210	246.689	0	1328
14	80	214	256.413	0	1422
15	80	218	241.906	0	1266
16	80	210	243.179	0	1584
17	80	211	227.61	0	1314
18	80	212	238.686	0	1035
19	80	213	243.838	0	1348
20	80	214	233.469	0	1070
21	74	212	225.241	0	1127
22	68	210	223.529	0	1288
23	67.4151	209.221	216.977	0	1159
24	66.4884	210.511	229.674	0	1198
25	68.8139	208.21	223.486	0	1207
26	71.2305	206.202	213.009	0	1440
27	74	204	254.478	0	1242
28	77	202	234.538	0	1387
29	76.0318	202.437	231.069	0	1150
30	75.7326	202.306	225.749	0	1109
31	77.233	201.742	226.554	0	1634
32	79	206	241.92	0	1200
33	80	198	259.986	0	1198
34	81	190	259.455	0	1248
35	79	188	266.669	0	1398
36	80.0068	183.341	246.294	0	1548
37	81	179	253.017	0	1071
38	80	186	236.807	0	971
39	79	193	248.248	0	1191
40	78	200	243.836	0	1755
41	77	207	237.829	0	1334
42	73	204	217.841	0	1367
43	73.7403	206.379	225.448	0	1505
44	73.9087	202.721	230.567	0	1475
45	74.7586	204.37	225.945	0	1178
46	76	206	222.517	0	975
47	77	208	241.831	0	1043
48	78	210	216.094	0	1077
49	77	206	238.385	0	1106
50	76	202	233.503	0	1177
51	75	198	224.045	0	1118
52	75	203	221.192	0	1522
53	74.5493	205.568	234.249	0	1313
54	74	208	216.805	0	1191
55	72.5303	209.242	213.899	0	1191
56	76	216	218.571	0	1078
57	74.9061	215.973	227.683	0	1221
58	74	216	212.286	0	1441
59	73	216	219.825	0	1269
60	72	216	197.139	0	961
61	69.5781	216.615	212.556	0	1131
62	75	219	204.552	0	1281
63	74.8891	219.002	215.508	0	1140
64	74.2452	217.059	219.933	0	1139
65	74	215	235.3	0	1125
66	75.9746	215.494	239.345	0	1339
67	78	216	212.798	0	1136
68	80	217	228.122	0	1120
69	78.7651	220.098	233.193	0	1231
70	78	223	220.282	0	1228
71	77.9504	222.753	221.018	0	1133
72	77.4133	222.88	221.055	0	1693
73	77	223	227.14	0	1298
74	77	207	222.18	0	1205
75	80.4672	226.633	234.126	0	1265
76	79.9489	230.985	226.105	0	1419
77	81.7225	235.959	229.58	0	1514
78	80.2648	236.086	215.423	0	1557
79	80.5208	237.058	219.372	0	1106
80	81.4322	237.309	251.151	0	1320
81	81.2478	237.953	246.401	0	1488
82	81.2995	238.634	237.609	0	1351
83	81.5067	234.361	229.546	0	1596
84	80.9141	233.457	238.985	0	1330
85	81.771	232.804	241.926	0	1464
86	81.5018	231.246	258.874	0	1173
87	80.9532	229.779	255.74	0	1414
88	80.8832	222.919	240.806	0	1353
89	79.4742	214.334	250.336	0	1428
90	80.0818	211.301	261.86	0	1351
91	78.2265	208.7	250.444	0	1434
92	78.7823	205.572	251.641	0	1398
93	78.7498	201.068	252.408	0	1142
94	79.3283	198.501	241.598	0	1599
95	78.0459	198.445	224.092	0	1256
96	80.0321	200.026	235.17	0	1538
97	82.1208	203.777	245.722	0	1085
98	79.794	206.137	243.006	0	1324
99	80.681	207.51	240.164	0	1411
100	82	209	226.654	0	1389
101	83	210	246.136	0	1207
102	84	211	224.403	0	1185
103	83.9338	211.224	253.084	0	1723
104	84.6751	211.993	256.051	0	1497
105	85.2625	211.519	267.884	0	1205
106	85.1108	211.748	255.761	0	1198
107	84.6757	213.546	240.946	0	1419
108	85.1992	215.419	255.146	0	1201
109	86	217	244.063	0	1078
110	86.1531	219.36	227.445	0	1296
111	86	222	232.379	0	1244
112	86.954	220.804	250.741	0	1404
113	88	220	238.279	0	1046
114	87.9026	219.905	215.376	0	1213
115	87.3483	221.317	230.539	0	1183
116	88.8723	221.408	236.606	0	1244
117	87.6969	219.729	241.579	0	1693
118	87.9397	220.523	262.736	0	1296
119	88.2334	220.323	239.329	0	1157
120	87.9322	218.563	251.582	0	1609
121	86.1031	218.822	268.369	0	1373
122	86.5645	219.793	246.872	0	1097
123	87.2614	217.546	244.133	0	1213
124	87.0045	215.655	257.909	0	1323
125	86.9504	217.718	247.833	0	1295
126	87.5846	219.334	257.153	0	1258
127	88.9307	222.739	218.692	0	1306
128	89.1619	227.284	259.138	0	1494
129	88.4066	226.115	257.783	0	1251
130	87.843	226.217	245.733	0	1105
131	87.6843	227.016	234.97	0	1332
132	81	225	239.29	0	1219
133	84	224	237.098	0	982
134	83.2866	221.534	254.368	0	1275
135	83.4183	216.987	247.054	0	1082
136	83.1948	217.515	248.925	0	1272
137	82.5537	216.349	249.961	0	1327
138	82.5979	214.706	251.075	0	1477
139	81.901	214.799	236.276	0	1083
140	81.0682	213.06	258.037	0	1358
141	80.3714	215.057	241.707	0	1318
142	80.0069	215.711	227.282	0	1044
143	79.9585	216.508	241.185	0	1177
144	80.1024	216.852	237.643	0	1129
145	81	230	222.006	0	902
146	82.1001	243.123	224.594	0	1375
147	80.5184	242.934	239.075	0	1151
148	81.6621	238.623	230.141	0	1274
149	83	234	248.468	0	1330
150	84	229	237.601	0	1121
151	85	224	242.7	0	1192
152	86	219	218.924	0	992
153	85.8767	218.637	230.246	0	1206
154	85.8739	219.627	235.02	0	1361
155	85.1108	218.009	246.14	0	1281
156	84.6171	217.664	231.298	0	1199
157	84.0418	218.008	215.603	0	1085
158	84.7791	217.645	252.591	0	1420
159	84.029	216.33	236.144	0	1239
160	84.9643	217.757	247.851	0	1455
161	85.3898	218.869	236.025	0	1013
162	85.4397	215.764	228.817	0	1263
163	84.3323	216	246.737	0	1170
164	85.637	214.67	247.515	0	1403
165	85.3898	207.474	220.834	0	1049
166	83.7114	201.403	250.667	0	1320
167	82.222	201.301	233.62	0	1245
168	82.9508	200.878	240.363	0	1422
169	84.051	200.932	246.054	0	1177
170	82.6761	204.504	244.995	0	1128
171	82.7301	203.875	241.755	0	1044
172	81.9237	203.661	249.707	0	1211
173	82.1358	205.101	252.348	0	1294
174	80.6295	202.619	246.182	0	1228
175	80	220	236.346	0	1075
176	82.8943	236.376	211.098	0	1652
177	84	246	223.247	0	1115
178	80	241	218.111	0	1380
179	81	239	230.31	0	1197
180	82	237	222.248	0	1074
181	83	235	252.914	0	1258
182	84	233	231.013	0	1185
183	85	231	241.16	0	1222
184	86	229	235.609	0	1121
185	79.948	225.328	231.033	0	1627
186	82	227	230.949	0	1250
187	79.8947	224.183	239.957	0	1364
188	78	221	215.79	0	1137
189	83	226	248.151	0	1113
190	88	231	230.38	0	1106
191	83	225	232.29	0	1242
192	78	219	220.057	0	1022
193	76.8451	219.274	238.484	0	1196
194	82	222	214.048	0	1012
195	87	225	221.54	0	1098
196	84.8013	219.158	228.926	0	1223
197	85.325	215.949	216.201	0	1219
198	83.8111	213.909	227.023	0	1462
199	83.9026	211.832	230.805	0	1147
200	82.1395	211.095	219.791	0	1509
201	82.1893	213.032	233.231	0	1184
202	83.4298	220.187	240.775	0	1059
203	83.6418	221.216	247.533	0	1150
204	81.9	221.88	218.562	0	1064
205	80	223	218.048	0	1116
206	78	224	224.176	0	1006
207	76	225	224.677	0	995
208	74	226	205.601	0	1120
209	73.5524	223.611	247.162	0	1470
210	80	224	222.062	0	1070
211	86	224	239.41	0	1086
212	80	229	227.14	0	1299
213	79	233	234.766	0	990
214	78	237	213.282	0	998
215	81	228	239.397	0	1188
216	79	232	211.234	0	1007
217	77	236	202.407	0	1173
218	79	231	208.628	0	1033
219	81	226	228.997	0	1078
220	75	227	233.206	0	1369
221	76	232	216.685	0	970
222	77	237	244.148	0	1121
223	78	234	204.093	0	854
224	79	231	207.672	0	945
225	80	228	216.16	0	1047
226	79	228	213.649	0	1260
227	78	228	208.747	0	1010
228	77	228	217.434	0	1326
229	76	228	220.477	0	1000
230	80	236	226.991	0	977
231	84	244	186.698	0	833
232	81	236	216.167	0	1066
233	78	228	227.87	0	1343
234	82	227	228.952	0	1129
235	86	226	219.931	0	952
236	77	229	201.351	0	1051
237	77.1011	229.135	226.64	0	1152
238	77	229	215.302	0	1182
239	77	229	204.584	0	1089
240	77	229	212.776	0	841
241	77	229	216.892	0	1050
