# Supplementary material for: Molecular encoding and synaptic decoding of context during salt chemotaxis in C. elegans
Source: Nat Commun. 2022 May 27;13:2928. doi: 10.1038/s41467-022-30279-7 (PMC9142520; doi:10.1038/s41467-022-30279-7)
Supplement: Supplementary file 7 — Source Data [file 41467_2022_30279_MOESM7_ESM.zip › Source Data/Imaging/Fig.4/4B/N2/180928-8.xlsx]

## Sheet: Sheet1
Image Plane	X	Y	Avgerage Intensity	Minimum Intensity	Maximum Intensity
1	95	282	240.816	0	1324
2	95	282	237.087	0	1322
3	95	282	230.872	0	1448
4	95	282	254.449	0	1207
5	95	282	263.403	0	1282
6	95	282	249.786	0	1252
7	95	282	237.157	0	1471
8	95	282	239.15	0	1173
9	95	282	234.485	0	1525
10	95	282	258.926	0	1250
11	93	288	240.444	0	1258
12	91	294	231.101	0	1208
13	93	282	243.673	0	1127
14	93	285	232.92	0	1099
15	93	288	229.992	0	1111
16	96	280	244.471	0	1343
17	97	282	239.108	0	1585
18	98	284	239.351	0	1247
19	99	286	235.934	0	1296
20	95	284	221.922	0	1211
21	91	282	241.429	0	1489
22	94	284	247.296	0	1380
23	93	283	266.599	0	1258
24	92	282	236.975	0	1114
25	96	282	249.479	0	1344
26	100	282	245.267	0	1240
27	97	283	232.453	0	1260
28	94	284	255.769	0	1874
29	97	282	256.25	0	1306
30	100	280	226.808	0	1940
31	94	283	221.248	0	1572
32	88	286	221.562	0	1241
33	96	282	228.188	0	1331
34	94	284	243.447	0	1456
35	92	286	227.308	0	1107
36	96	283	255.283	0	1154
37	93	284	226.325	0	1234
38	90	285	227.417	0	1546
39	94	281	230.909	0	1165
40	98	277	224.155	0	1227
41	97	280	232.048	0	1282
42	96	283	233.495	0	1190
43	98	281	232.917	0	1335
44	100	279	242.57	0	1365
45	94	277	237.438	0	1239
46	88	275	250.355	0	1383
47	100	280	218.849	0	1159
48	98	281	223.452	0	1334
49	96	282	229.69	0	1458
50	94	283	222.299	0	1256
51	92	284	237.435	0	1261
52	90	285	232.804	0	1293
53	96	283	220.292	0	1672
54	102	281	221.86	0	1405
55	95	285	240.883	0	1334
56	88	289	258.494	0	1624
57	97	282	241.821	0	1716
58	94	282	242.536	0	1535
59	91	282	227.921	0	1190
60	88	282	224.059	0	1332
61	94	281	226.419	0	1069
62	91	283	232.868	0	1138
63	88	285	254.43	0	1693
64	94	281	233.348	0	1537
65	96	282	233.746	0	1212
66	98	283	253.787	0	1269
67	94	283	257.484	0	1111
68	90	283	237.874	0	1253
69	98	282	227.04	0	1190
70	99	283	227.083	0	1470
71	100	284	225.839	0	1255
72	97	281	239.098	0	1423
73	96	283	222.551	0	1432
74	95	285	237.98	0	1413
75	96	277	220.296	0	1079
76	96	278	229.032	0	1303
77	96	279	223.023	0	1201
78	96	280	227.872	0	1475
79	96	281	227.7	0	1298
80	96	282	234.906	0	1356
81	96	278	234.903	0	1137
82	96	274	232.947	0	1167
83	96	276	221.539	0	1275
84	96	278	224.587	0	1381
85	96	280	234.257	0	1157
86	96	282	227.089	0	1218
87	96	284	228.376	0	1109
88	96	286	225.969	0	1265
89	96	288	242.157	0	1337
90	95	285	224.41	0	1337
91	94	282	250.319	0	1653
92	93	279	219.476	0	1109
93	96	290	227.783	0	1348
94	90	287	233.186	0	1120
95	96	287	225.816	0	1444
96	102	287	226.946	0	1247
97	96	286	244.683	0	1494
98	90	285	243.699	0	1303
99	98	284	230.692	0	1247
100	106	283	213.817	0	1371
101	94	280	239.068	0	1369
102	98	277	233.897	0	1144
103	96	276	238.225	0	1179
104	93.5798	284.404	237.92	0	1364
105	92.7771	286.25	248.9	0	1796
106	93.1259	285.773	260.334	0	1497
107	92.9358	285.218	228.34	0	1696
108	93.9555	286.209	254.684	0	1596
109	91.2608	289.88	248.717	0	1785
110	91.081	294.06	259.406	0	1480
111	90.2937	295.135	251.634	0	1573
112	91.7015	297.734	263.72	0	1649
113	92.2739	296.826	258.464	0	1673
114	91.5407	297.887	266.88	0	1543
115	91.4191	297.996	242.299	0	1717
116	92.0605	296.222	282.082	0	1898
117	93.6119	293.837	254.35	0	1997
118	94.4814	284.251	276.192	0	1781
119	91.7878	288.31	268.069	0	1720
120	91.8988	291.384	244.865	0	1926
121	91.9385	293.031	258.293	0	1665
122	93.1895	286.583	238.537	0	1626
123	94.4395	288.708	255.096	0	1701
124	94.8315	289.486	259.149	0	2382
125	95.4096	281.829	266.77	0	2105
126	95.5666	278.036	268.897	0	1662
127	92.5696	286.742	261.651	0	1725
128	92.1319	277.215	253.313	0	1701
129	92.2661	272.009	247.328	0	1670
130	91.8311	269.3	267.183	0	1716
131	93.0576	265.577	253.528	0	1476
132	94.1282	260.796	267.609	0	1396
133	94.744	256.994	231.979	0	1571
134	95.3423	256.868	264.941	0	1773
135	94.0811	251.419	263.35	0	1600
136	93.818	257.956	277.323	0	1611
137	94.8381	263.129	246.219	0	1638
138	93.2934	268.811	248.805	0	1390
139	91.3213	269.693	255.22	0	1757
140	91.399	275.517	244.859	0	1373
141	93.1645	276.283	259.365	0	1492
142	93.3558	277.552	254.84	0	1481
143	94.9252	271.865	249.154	0	1334
144	92.9643	277.148	241.387	0	1362
145	93.7751	280.277	248.253	0	1609
146	94.094	278.755	249.734	0	1471
147	94.3939	280.362	264.166	0	1516
148	93.6397	282.939	245.008	0	1595
149	95.38	284.555	253.262	0	1364
150	96.7484	275.273	239.428	0	1521
151	96.2887	274.157	223.984	0	1504
152	96.9814	277.949	242.859	0	1800
153	96.6884	278.55	240.047	0	1610
154	96.2946	283.377	239.713	0	1589
155	93.1803	291.706	250.818	0	1461
156	91.6862	292.401	250.933	0	1762
157	91.6746	291.609	253.985	0	1810
158	91.6243	290.909	249.682	0	1482
159	92.5439	290.651	237.486	0	1783
160	92.412	286.869	238.91	0	1554
161	95.6979	284.105	233.005	0	1430
162	95.4966	284.762	241.298	0	1612
163	95.1847	286.456	241.798	0	1447
164	94.9551	283.423	249.613	0	1505
165	93.5007	284.069	237.214	0	1657
166	93.1785	287.325	253.318	0	1599
167	92.7944	289.123	237.85	0	1516
168	93.6881	290.409	253.024	0	1686
169	95.9551	284.44	243.504	0	1416
170	94.8174	282.938	250.058	0	1544
171	93.683	288.793	230.315	0	1364
172	93	289	237.934	0	1346
173	93.8924	282.692	251.184	0	1845
174	93.101	285.638	237.445	0	1632
175	91.4546	284.307	248.704	0	1401
176	92.9344	284.245	239.317	0	1566
177	93.5145	285.337	236.023	0	1504
178	92.9538	285.132	241.753	0	1557
179	93.3611	286.104	240.124	0	1553
180	93.2823	283.809	241.558	0	1418
181	91.5574	287.726	251.056	0	1459
182	93.1805	287.187	243.938	0	1606
183	92.2041	287.64	242.439	0	1659
184	93.0257	288.269	231.072	0	1412
185	92.6229	288.41	252.02	0	1354
186	92.9751	288.27	250.894	0	1617
187	93.0621	288.943	245.541	0	1459
188	92.9475	291.009	240.486	0	1534
189	93.3158	288.017	252.809	0	1395
190	95.0333	288.163	246.01	0	1468
191	96.9554	288.441	234.493	0	1662
192	96.6846	287.681	248.771	0	2010
193	95.1433	286.607	242.399	0	1369
194	96.6024	287.32	245.243	0	1544
195	96.5306	286.177	259.528	0	1472
196	95.6563	286.333	227.958	0	1406
197	96.4547	287.082	247.876	0	1561
198	97	288	239.459	0	1750
199	93.2914	294.413	225.682	0	1184
200	97.241	291.147	237.633	0	1485
201	96.2201	290.028	238.906	0	1297
202	95	289	226.251	0	1373
203	93.2374	286.608	233.795	0	1345
204	91.5809	289.507	250.744	0	1426
205	93.2892	289.952	222.613	0	1294
206	91.829	289.343	228.477	0	1290
207	91.9908	293.465	236.379	0	1237
208	94	288	213.693	0	1243
209	96	283	211.142	0	1213
210	95	288	230.719	0	1371
211	95	285	221.868	0	1528
212	95.3195	285.419	254.331	0	1291
213	96	286	232.924	0	1313
214	97	287	212.828	0	1420
215	98	288	231.006	0	1265
216	99	289	218.284	0	1252
217	93	289	238.132	0	1296
218	96	289	217.622	0	1182
219	99	289	214.025	0	1235
220	97	289	225.101	0	1152
221	95	289	223.799	0	1385
222	93	289	223.133	0	1417
223	98	287	225.398	0	1344
224	103	285	223.972	0	1114
225	96	283	225.212	0	1153
226	96	284	228.188	0	1388
227	96	285	234.605	0	1309
228	96	286	224.04	0	1186
229	96	287	213.533	0	1213
230	96	288	232.929	0	1206
231	96	289	213.211	0	1524
232	96	290	238.649	0	1180
233	96	291	214.086	0	1110
234	96	292	207.954	0	1054
235	93	289	233.337	0	1332
236	90	286	219.507	0	1192
237	93	288	229.529	0	1280
238	96	290	231.222	0	1087
239	96	287	225.538	0	1161
240	96	284	211.637	0	1205
241	96	287	229.654	0	1202
