# Supplementary material for: Molecular encoding and synaptic decoding of context during salt chemotaxis in C. elegans
Source: Nat Commun. 2022 May 27;13:2928. doi: 10.1038/s41467-022-30279-7 (PMC9142520; doi:10.1038/s41467-022-30279-7)
Supplement: Supplementary file 7 — Source Data [file 41467_2022_30279_MOESM7_ESM.zip › Source Data/Imaging/Fig.4/4B/N2/180928-9.xlsx]

## Sheet: Sheet1
Image Plane	X	Y	Avgerage Intensity	Minimum Intensity	Maximum Intensity
1	161	170	300.022	0	1453
2	160.663	169.666	273.303	0	1435
3	160	177	250.011	0	1462
4	159	184	291.878	0	1442
5	159.682	184.745	277.166	0	1250
6	160	185	262.486	0	1361
7	160.065	182.942	265.92	0	1639
8	162	191	249.251	0	1372
9	160.954	196.61	259.375	0	1593
10	160.949	188.336	279.22	0	1501
11	162.312	182.109	263.291	0	1319
12	162.825	197.801	251.768	0	1706
13	160.546	209.786	243.211	0	1538
14	157.962	215.193	274.215	0	2040
15	155	221	243.922	0	1851
16	155.322	225.034	239.61	0	2084
17	154.429	227.666	226.523	0	1706
18	155.349	226.661	246.962	0	1852
19	155.408	222.308	253.272	0	1831
20	156.088	223.329	282.956	0	2254
21	156.377	221.127	237.689	0	2041
22	154.659	217.853	241.969	0	1583
23	154.817	213.395	266.177	0	2089
24	154.381	200.36	253.251	0	1906
25	153.992	199.501	283.234	0	1843
26	153.56	197.573	259.867	0	1923
27	152.234	198.608	305.488	0	1884
28	152.202	198.675	277.543	0	1711
29	152.116	198.243	285.679	0	1600
30	153.168	195.523	284.104	0	1590
31	153.218	193.732	276.089	0	1964
32	152.412	194.101	274.503	0	1528
33	154.417	191.948	274.479	0	1514
34	153.292	190.684	261.352	0	1491
35	154.383	190.168	268.547	0	2055
36	153.374	193.912	280.564	0	1872
37	154.304	193.61	270.455	0	2187
38	152.933	192.4	267.954	0	1650
39	153.215	192.709	272.82	0	1929
40	156.274	188.357	300.399	0	1429
41	159	184	257.695	0	1222
42	159.356	181.729	283.764	0	1569
43	158.231	190.687	261.521	0	1457
44	157	200	245.525	0	1397
45	158.255	199.597	282.005	0	1358
46	160	199	244.888	0	1235
47	160.203	194.282	247.636	0	1690
48	160.207	191.998	253.96	0	1361
49	154	204	254.3	0	1550
50	154.282	205.582	247.404	0	1473
51	154.075	197.615	251.178	0	1394
52	154.824	200.84	271.163	0	1765
53	155.54	209.752	242.971	0	1445
54	153.082	221.608	226.331	0	1653
55	154.44	216.078	264.376	0	2303
56	153.56	217.258	255.422	0	1730
57	154.997	213.702	240.76	0	2211
58	152.823	202.488	250.531	0	1401
59	152.949	200.167	271.699	0	1897
60	153.054	198.181	251.957	0	2074
61	154.795	196.882	255.77	0	1705
62	155.161	195.927	266.095	0	1683
63	154.296	196.401	272.164	0	1703
64	153.866	194.578	255.412	0	1497
65	153.952	193.35	275.441	0	1760
66	153.388	192.193	247.526	0	1284
67	153.997	192.264	287.953	0	1530
68	154.472	192.817	242.517	0	1590
69	153.837	196.918	257.073	0	1395
70	152.924	196.914	273.763	0	1663
71	153	212	237.639	0	1201
72	154.336	224.424	264.021	0	2071
73	154.019	224.523	256.725	0	2271
74	154.17	232.396	251.091	0	1712
75	154.269	234.985	257.563	0	2129
76	154.602	236.237	246.626	0	2320
77	153.112	239.865	240.899	0	2292
78	153.848	240.239	251.107	0	2574
79	153.061	240.5	253.45	0	1946
80	153.973	239.783	267.042	0	1937
81	153.472	240.265	265.62	0	2708
82	154.173	237.824	260.663	0	2176
83	153.831	237.347	252.375	0	1988
84	154.049	236.821	274.332	0	2194
85	153.922	236.807	248.419	0	2120
86	151.181	240.097	253.166	0	2181
87	152.464	237.87	273.449	0	1735
88	151.486	237.53	259.269	0	2134
89	154.867	230.908	270.624	0	2629
90	152.753	230.452	279.083	0	2549
91	154.488	225.555	268.105	0	2417
92	155.057	228.675	268.223	0	2909
93	152.207	233.474	268.511	0	2844
94	154.087	234.657	248.283	0	1987
95	153.438	235.641	263.35	0	2823
96	153.683	235.243	248.554	0	3152
97	153.536	228.734	261.126	0	1936
98	152.204	227.228	258.159	0	2643
99	153.242	224.874	264.093	0	2963
100	153.22	219.541	271.982	0	2104
101	153.636	218.864	257.472	0	2314
102	152.889	205.98	264.266	0	2658
103	151.412	200.984	278.186	0	1748
104	151.198	198.924	264.568	0	2260
105	151.918	195.346	307.962	0	2325
106	151.544	199.416	292.795	0	2018
107	155.05	198.709	309.842	0	2056
108	150.657	202.883	295.045	0	2389
109	153.362	197.368	312.311	0	1785
110	156.637	190.858	308.494	0	1965
111	153.584	193.234	297.334	0	2030
112	155.463	191.877	312.182	0	1704
113	157.919	191.15	292.621	0	1794
114	154.807	186.67	292.538	0	1803
115	155.492	186.452	297.97	0	2032
116	155.103	185.662	289.373	0	1973
117	158.888	182.725	309.611	0	1654
118	156.419	185.233	291.1	0	2002
119	156.439	184.351	324.585	0	2092
120	155.411	184.116	294.418	0	1670
121	156.872	182.127	319.289	0	1608
122	155.353	184.517	273.35	0	1772
123	155.379	186.569	287.593	0	1805
124	154.564	191.549	279.21	0	1644
125	156.284	187.32	280.383	0	1486
126	159.182	190.931	291.033	0	1441
127	158.959	191.809	293.788	0	1540
128	156.286	195.16	293.96	0	1387
129	154.797	207.961	266.525	0	1411
130	154.364	201.344	281.718	0	1528
131	154.032	205.651	250.263	0	1455
132	155.05	210.133	268.634	0	1630
133	154.599	214.115	254.734	0	1257
134	153.932	214.306	253.849	0	1650
135	154.02	220.898	233.845	0	1643
136	153.155	223.029	254.295	0	1774
137	152.557	245.54	261.655	0	2069
138	149.943	252.003	252.763	0	1900
139	153.274	236.732	247.245	0	1914
140	153.832	234.225	276.4	0	2382
141	154.499	234.766	267.427	0	1701
142	151.381	237.837	266.975	0	1912
143	153.776	235.128	256.118	0	1763
144	151.082	238.343	293.914	0	1984
145	154.364	234.643	256.658	0	2352
146	153.954	234.617	238.886	0	1733
147	155.208	231.771	258.882	0	2213
148	152.028	234.846	280.814	0	2107
149	150.72	235.891	291.25	0	2037
150	153.936	231.023	231.077	0	1705
151	155.32	229.866	278.361	0	1967
152	154.631	230.499	296.376	0	2383
153	150.984	235.671	287.394	0	2062
154	154.976	230.303	278.157	0	2129
155	151.025	237.001	290.596	0	1933
156	154.446	233.06	290.83	0	2125
157	155.067	230.599	267.327	0	2496
158	151.948	234.11	278.179	0	2108
159	154.765	232.379	267.879	0	1872
160	153.595	237.466	290.068	0	2189
161	151.346	240.585	271.588	0	1973
162	154.046	228.321	271.061	0	2098
163	151.414	230.477	276.93	0	2115
164	152.293	229.726	277.168	0	2040
165	154.703	224.517	279.267	0	2064
166	151.452	229.85	282.624	0	1803
167	154.211	232.806	284.413	0	2361
168	153.905	237.071	275.099	0	2516
169	150.534	242.89	270.676	0	2068
170	150.087	245.6	272.463	0	2238
171	150.757	242.093	266.906	0	2105
172	150.442	240.13	301.853	0	2114
173	152.686	238.771	263.411	0	2137
174	152.912	234.545	246.031	0	2035
175	149.92	235.184	269.678	0	2124
176	150.852	231.275	258.016	0	2480
177	152.11	226.044	276.4	0	1838
178	153.947	206.723	269.275	0	1523
179	150.346	200.607	288.513	0	1491
180	150.55	198.71	272.825	0	1361
181	151	197	240.735	0	1473
182	149.849	188.44	244.205	0	1444
183	150.837	190.774	272.312	0	1392
184	151.857	185.021	271.942	0	1526
185	152.234	184.742	266.997	0	1487
186	153.137	180.267	268.546	0	1583
187	152.624	180.889	284.44	0	1701
188	151.787	183.014	281.427	0	1569
189	151.438	185.251	269.656	0	1336
190	152.158	186.56	276.654	0	1647
191	153.367	188.386	256.175	0	1325
192	154.667	192.02	270.359	0	1533
193	153.871	190.946	292.061	0	2179
194	153.261	190.821	272.091	0	1707
195	156.776	192.223	270.27	0	1422
196	153.824	197.138	262.127	0	1661
197	156.073	201.873	284.996	0	1590
198	155.137	203.003	277.168	0	1499
199	154	235	227.01	0	1496
200	156	236	244.927	0	1859
201	153.196	239.308	249.37	0	1961
202	154.205	239.093	237.064	0	1952
203	153.777	239.685	267.051	0	1954
204	153.815	239.979	253.135	0	1674
205	154.154	239.335	262.132	0	1691
206	151.167	242.119	240.056	0	1720
207	151.117	241.833	267.15	0	1871
208	154.65	236.669	262.467	0	2143
209	152.899	238.853	278.857	0	1834
210	151.242	242.527	255.225	0	1588
211	153.786	240.271	252.854	0	1937
212	150.792	240.475	240.739	0	1821
213	154.035	235.783	252.425	0	1858
214	150.705	239.016	258.934	0	2052
215	150.106	240.192	277.598	0	1751
216	154.176	235.119	252.204	0	1856
217	151.382	238.313	255.638	0	1823
218	154.305	235.373	274.228	0	1817
219	150.397	239.958	256.727	0	1684
220	150.091	240.196	241.575	0	1940
221	153.963	235.875	265.62	0	2107
222	150.266	242.266	268.29	0	2025
223	153.56	243.112	257.028	0	2152
224	149.556	249.912	263.124	0	2196
225	148.178	251.306	285.921	0	1568
226	151.755	242.177	260.352	0	2068
227	152.169	238.99	260.05	0	1981
228	149.558	241.305	261.389	0	1857
229	150.642	240.348	266.463	0	1716
230	153.242	234.442	278.223	0	2278
231	153.018	234.696	251.013	0	1993
232	153.612	237.084	236.666	0	1883
233	149.896	237.876	253.78	0	2083
234	153.13	232.085	263.893	0	2088
235	152.844	232.62	237.482	0	2062
236	151.48	211.673	259.622	0	1841
237	150.183	197.405	262.887	0	1546
238	150.372	197.976	274.01	0	1682
239	148.619	198.136	264.989	0	1673
240	148.939	197.412	265.223	0	1566
241	149	197	248.229	0	1693
