# Supplementary material for: Molecular encoding and synaptic decoding of context during salt chemotaxis in C. elegans
Source: Nat Commun. 2022 May 27;13:2928. doi: 10.1038/s41467-022-30279-7 (PMC9142520; doi:10.1038/s41467-022-30279-7)
Supplement: Supplementary file 7 — Source Data [file 41467_2022_30279_MOESM7_ESM.zip › Source Data/Imaging/Fig.4/4B/nj3/180924-1.xlsx]

## Sheet: Sheet1
Image Plane	X	Y	Avgerage Intensity	Minimum Intensity	Maximum Intensity
1	28	321	102.582	0	477
2	28	321	106.058	0	440
3	28	321	101.402	0	544
4	28.0449	324.256	102.107	0	607
5	26.23	321.313	114.14	0	479
6	27	326	104.54	0	583
7	28	331	107.533	0	526
8	24	325	112.084	0	579
9	24	328	105.713	0	415
10	24	331	113.276	0	508
11	25	326	115.815	0	513
12	25	329	109.072	0	728
13	25	332	112.458	0	571
14	24	329	105.927	0	597
15	23	326	124.323	0	547
16	25.3594	313.814	119.404	0	557
17	28	302	111.832	0	577
18	31	290	106.449	0	597
19	33.0366	285.003	112.519	0	607
20	31.1869	280.89	124.453	0	597
21	31.6528	280.817	110.203	0	574
22	31.0761	279.868	118.561	0	575
23	31.4137	283.163	109.568	0	525
24	30.9439	289.652	114.327	0	547
25	30.6388	291.356	106.79	0	547
26	30.6873	295.869	111.619	0	468
27	27	306	112.809	0	550
28	27.7794	311.189	123.453	0	651
29	29	316	115.43	0	674
30	29.9676	317.883	116.666	0	573
31	29.262	315.517	115.407	0	607
32	29.2333	316.125	105.86	0	620
33	29	317	113.01	0	561
34	27.6759	317.11	114.147	0	681
35	27.3514	317.477	117.182	0	525
36	28.3967	320.166	107.005	0	562
37	28.3084	320.454	118.023	0	524
38	28.3128	319.005	106.666	0	600
39	28	318	107.895	0	522
40	27.2426	317.171	116.079	0	535
41	27.6775	313.564	109.677	0	779
42	29.9301	313.446	118.096	0	534
43	29.002	306.633	115.149	0	608
44	27.8115	306.007	110.64	0	644
45	27.3355	304.626	124.899	0	642
46	27.9953	304.29	113.839	0	566
47	28.1744	306.361	115.161	0	784
48	28.2911	307.392	116.411	0	604
49	27.1978	308.224	111.166	0	657
50	27.3814	307.862	108.995	0	586
51	28.2152	311.486	114.969	0	681
52	27.7158	311.648	119.297	0	586
53	26.9935	311.18	121.596	0	642
54	29.088	312.58	122.629	0	702
55	28.2486	313.299	125.61	0	751
56	27	314	109.266	0	602
57	27.7757	315.075	121.052	0	553
58	27.4161	314.614	123.247	0	575
59	26.4029	312.777	130.255	0	723
60	28.0844	313.29	119.486	0	623
61	28.151	316.806	108.596	0	619
62	28	320	108.39	0	572
63	28.4493	318.788	104.435	0	591
64	29.2687	322.455	121.691	0	645
65	28.7424	319.767	107.372	0	699
66	28	317	115.941	0	642
67	29.5788	318.147	123.713	0	608
68	29.5034	317.386	114.949	0	739
69	24	317	110.233	0	789
70	31.1205	319.598	107.649	0	719
71	25	318	127.451	0	617
72	19	316	111.01	0	600
73	18.8566	315.625	114.483	0	573
74	19.6371	316.27	124.914	0	651
75	19.2427	316.625	119.64	0	540
76	18.8513	318.497	105.78	0	579
77	18.9507	318.32	124.255	0	604
78	17.9915	322.537	107.014	0	673
79	18.5131	317.068	122.425	0	581
80	22	326	107.619	0	442
81	23	329	112.052	0	667
82	24	332	121.58	0	510
83	25	335	104.71	0	450
84	26.2586	334.153	119.369	0	621
85	24.7234	332.016	117.481	0	583
86	25.117	331.631	108.986	0	640
87	23.4073	332.771	114.878	0	632
88	23.8181	334.255	112.42	0	574
89	20	332	106.948	0	515
90	20	339	102.659	0	600
91	20	346	109.259	0	392
92	21	340	116.266	0	622
93	20.8278	339.348	106.22	0	546
94	21	339	119.867	0	526
95	22.2916	338.544	106.486	0	533
96	21.7296	337.916	105.942	0	526
97	21	337	105.392	0	474
98	20.7949	337.22	107.544	0	473
99	24.7182	328.367	120.708	0	531
100	23.6166	308.869	119.846	0	590
101	23	299	124.614	0	596
102	22	289	114.734	0	761
103	21	279	114.514	0	645
104	18.8946	274.932	114.76	0	541
105	17.7816	272.521	117.659	0	734
106	17.8651	270.161	113.624	0	721
107	18.4657	269.175	111.993	0	664
108	17.5774	274.961	100.955	0	553
109	17.1323	285.091	105.021	0	734
110	17.0244	297.83	109.124	0	777
111	17.1552	304.278	105.642	0	1063
112	16.1387	308.262	104.01	0	600
113	16.4169	311.959	103.58	0	664
114	15.5882	316.775	97.6661	0	684
115	15.6466	321.209	101.801	0	524
116	15.5647	323.145	109.808	0	496
117	15	325	90.4703	0	549
118	15.297	325.113	103.558	0	642
119	14.9956	324.441	99.4336	0	517
120	15.0306	325.533	102.848	0	669
121	15.1041	325.55	98.1801	0	539
122	14.4598	323.863	94.7168	0	529
123	14.8605	324.667	104.017	0	531
124	14.9621	324.998	97.9248	0	642
125	14.718	325.667	93.4493	0	584
126	14.9949	323.81	104.325	0	585
127	15.2059	325.344	103.792	0	550
128	14.6674	325.365	100.969	0	588
129	14.2228	327.061	96.3671	0	647
130	14.5286	328.432	99.3077	0	500
131	14.8333	329.651	98.5332	0	517
132	14.3148	328.734	100.226	0	547
133	14.3265	325.602	101.25	0	509
134	15.0012	326.45	94.8619	0	546
135	14.745	323.537	93.6853	0	571
136	15.1719	320.289	99.4056	0	556
137	15.1205	320.825	93.2483	0	660
138	14.7205	319.256	106.638	0	605
139	14.6514	319.304	90.278	0	583
140	14.9853	319.232	90.2552	0	523
141	14.6887	319.49	100.92	0	583
142	14.9478	321.68	101.934	0	701
143	14.959	323.549	97.778	0	605
144	14.6603	327.19	92.5507	0	606
145	14.2265	327.083	97.2972	0	506
146	14.6533	328.164	101.238	0	629
147	14.2118	327.907	98.3444	0	658
148	14.5663	325.436	95.4126	0	587
149	14.9477	320.654	107.198	0	607
150	15.5555	319.14	96.9703	0	573
151	15.4855	318.474	102.231	0	614
152	15.4745	316.931	85.1136	0	516
153	15.2627	312.662	100.418	0	871
154	15.7155	314.951	107.051	0	825
155	15.4598	315.249	107.579	0	772
156	15.0895	314.592	95.9983	0	571
157	15.2748	315.422	99.5822	0	622
158	14.8209	323.032	102.914	0	556
159	14.5113	327.669	103.295	0	529
160	14.3841	331.331	99.0192	0	704
161	13.9467	333.473	104.726	0	739
162	14.3201	333.241	100.755	0	622
163	14.3766	332.827	101.105	0	632
164	14.1852	333.312	97.8794	0	728
165	14.0873	334.067	92.3322	0	812
166	14.4092	333.965	94.5717	0	442
167	14.1963	333.432	89.3566	0	587
168	14.0168	333.942	90.9126	0	479
169	14.7321	326.47	90.965	0	561
170	15.3144	322.442	102.579	0	592
171	15.4036	320.324	109.829	0	593
172	15.5749	317.052	108.037	0	600
173	15.6706	312.078	103.35	0	624
174	15.7485	308.625	107.264	0	702
175	15.9648	309.493	105.733	0	806
176	15.6382	309.305	122.948	0	880
177	15.5692	309.343	105.848	0	732
178	15.7528	309.442	103.39	0	533
179	15.0876	309.225	103.332	0	691
180	15.5657	307.899	118.823	0	702
181	15.6012	308.541	113.825	0	785
182	15.0389	308.154	99.6416	0	632
183	15.3798	308.763	115.091	0	784
184	15.3647	308.36	105.883	0	842
185	15.1331	307.893	110.615	0	564
186	15.2008	307.603	106.009	0	711
187	15.1473	307.365	111.656	0	603
188	15.6394	308.125	99.7797	0	608
189	15.002	310.572	109.941	0	694
190	15.0258	310.874	108.9	0	823
191	15.0609	312.89	112.58	0	683
192	15.452	312.774	99.9668	0	575
193	14.7157	314.522	102.97	0	687
194	14.8747	315.363	103.965	0	648
195	14.816	316.829	92.0839	0	619
196	14.7857	317.157	103.101	0	676
197	14.3385	316.751	89.8671	0	611
198	14.2942	318.202	98.6416	0	595
199	14.5479	319.774	105.226	0	672
200	14.4442	319.284	100.355	0	715
201	14.9283	317.083	95.3287	0	619
202	14.5785	313.304	92.6766	0	591
203	14.8585	303.208	102.815	0	513
204	15.4081	295.628	100.986	0	595
205	15.4342	291.012	100.164	0	549
206	16.2096	286.948	113.629	0	935
207	16.6854	280.314	110.086	0	622
208	17.0497	278.389	106.423	0	793
209	16.6884	281.922	109.689	0	759
210	16.7058	286.259	106.594	0	652
211	16.3034	287.914	110.635	0	669
212	16.0181	290.529	106.334	0	571
213	15.4349	294.12	104.822	0	710
214	15.4242	294.915	93.0874	0	746
215	15.802	298.34	115.372	0	626
216	15.9147	297.74	105.727	0	745
217	15.3489	298.648	99.8409	0	642
218	15.6389	299.51	106.184	0	610
219	15.2318	302.187	98.5997	0	705
220	15.7016	301.012	108.766	0	660
221	14.9005	302.552	98.4266	0	788
222	14.7826	308.556	100.677	0	716
223	14.7131	315.412	91.5769	0	560
224	14.9929	318.256	102.355	0	733
225	14.3574	321.79	97.3269	0	595
226	14.4602	331.085	106.993	0	479
227	14.1804	333.043	98.2273	0	500
228	14.7333	336.136	105.301	0	530
229	14.3748	333.861	97.8427	0	476
230	14.6519	326.843	97.3741	0	731
231	14.8897	318.808	97.2483	0	484
232	14.7511	316.594	104.287	0	550
233	15.0596	316.881	102.755	0	523
234	15.5055	313.881	101.407	0	616
235	14.8305	312.784	101.486	0	659
236	15.1444	310.465	103.937	0	757
237	15.3599	312.295	101.565	0	532
238	15.0627	315.799	100.003	0	586
239	14.8236	315.725	97.5629	0	602
240	15.1357	316.305	104.369	0	649
241	14.6451	319.69	102.117	0	708
