# Supplementary material for: Molecular encoding and synaptic decoding of context during salt chemotaxis in C. elegans
Source: Nat Commun. 2022 May 27;13:2928. doi: 10.1038/s41467-022-30279-7 (PMC9142520; doi:10.1038/s41467-022-30279-7)
Supplement: Supplementary file 7 — Source Data [file 41467_2022_30279_MOESM7_ESM.zip › Source Data/Imaging/Fig.4/4B/nj3/180924-10.xlsx]

## Sheet: Sheet1
Image Plane	X	Y	Avgerage Intensity	Minimum Intensity	Maximum Intensity
1	104	249	202.92	0	1236
2	103.223	249.238	205.14	0	1229
3	103.895	249.272	213.287	0	1173
4	104.008	249.796	216.57	0	1089
5	104	250	211.946	0	870
6	103.439	251.065	203.472	0	918
7	103.462	251.031	213.582	0	1067
8	103.669	252.134	232.953	0	1075
9	104	253	211.122	0	897
10	103.418	252.289	203.862	0	978
11	104.187	251.601	205.101	0	1101
12	104.305	252.576	226.685	0	1297
13	103.812	253.03	215.476	0	906
14	103	253	207.687	0	896
15	104.771	252.925	221.344	0	1045
16	103.595	254.006	220.35	0	1011
17	102.91	253.84	205.175	0	1004
18	104.978	254.156	224.262	0	876
19	103.868	253.851	202.498	0	1052
20	103.928	254.056	208.017	0	1215
21	103.541	254.583	216.862	0	1000
22	102.702	254.688	200.582	0	918
23	103.917	254.695	196.267	0	1116
24	103.72	255.142	201.362	0	1113
25	103.547	255.589	212.073	0	1160
26	104.707	255.62	193.091	0	982
27	103.298	255.504	216.061	0	1060
28	103.856	255.879	209.031	0	1083
29	103.878	256.248	210.64	0	983
30	104.816	256.738	211.11	0	947
31	106	257	214.963	0	946
32	103.786	256.956	227.925	0	1230
33	102	257	202.563	0	796
34	105.132	258.656	217.523	0	1347
35	102.655	258.552	208.542	0	963
36	103.487	258.233	194.757	0	949
37	103.539	257.859	206.797	0	1000
38	104.345	257.305	206.839	0	1448
39	104.956	256.59	207.542	0	1388
40	104.327	258.752	203.594	0	905
41	105.017	258.326	217.703	0	945
42	104.734	258.796	199.395	0	1024
43	103.759	260.226	198.685	0	920
44	104.425	260.684	235.68	0	877
45	102.914	261.02	211.673	0	1151
46	103.491	261.502	204.934	0	1012
47	104.107	261.86	209.497	0	1127
48	103.165	262.237	200.152	0	1329
49	104.421	262.812	205.161	0	1175
50	103.142	262.758	195.906	0	1064
51	103.768	262.886	192.93	0	1100
52	103.943	263.092	216.439	0	1072
53	102.385	263.301	200.273	0	1050
54	104.6	264.019	217.699	0	1283
55	104.099	263.365	207.855	0	954
56	103.751	263.439	222.596	0	1025
57	102.736	263.877	205.921	0	1040
58	103.672	263.323	234.643	0	1226
59	103.147	263.617	209.003	0	1228
60	103.699	263.675	224.024	0	1393
61	102.841	263.135	211.635	0	1183
62	103.014	263.5	208.83	0	1184
63	102.968	263.449	195.101	0	1198
64	102.907	263.719	216.802	0	1062
65	102.285	263.524	212.904	0	1054
66	104.052	263.904	211.834	0	1067
67	103.468	263.549	199.365	0	975
68	102.989	263.104	213.614	0	1043
69	102.604	263.387	205.089	0	1042
70	102.719	263.741	211.918	0	1083
71	103.695	263.474	206.444	0	869
72	103.081	263.318	214.309	0	1034
73	102.412	264.307	212.636	0	1122
74	102.84	263.444	221.617	0	1164
75	102.655	263.857	211.825	0	1059
76	104.112	263.373	206.108	0	972
77	102.252	263.308	201.797	0	1185
78	102.738	263.492	217.259	0	1105
79	103.073	263.327	209.414	0	1470
80	103.356	264.624	205.54	0	1075
81	101.951	263.764	208.902	0	1190
82	103.088	263.65	203.794	0	1039
83	102.466	263.443	218.458	0	1035
84	102.624	263.653	212.336	0	1115
85	102.491	263.787	213.206	0	1081
86	102.923	263.417	213.416	0	972
87	102.161	263.993	215.212	0	923
88	102.06	263.744	213.017	0	1085
89	102.883	264.03	209.038	0	1116
90	103.209	263.748	220.407	0	1235
91	101.823	264.075	201.974	0	1221
92	101.772	263.633	201.663	0	932
93	102.713	264.015	222.694	0	1253
94	103.152	264.183	205.313	0	1082
95	102.155	264.038	207.318	0	1224
96	102.431	263.763	195.554	0	1173
97	103.088	263.981	212.862	0	1376
98	103.303	264.189	203.117	0	1126
99	103.089	264.697	200.519	0	984
100	102.376	264.339	200.998	0	1024
101	102.878	264.35	196.701	0	1250
102	103.263	264.418	217.505	0	971
103	103.099	264.025	199.283	0	1050
104	101.738	264.344	205.054	0	973
105	103.715	264.248	228.794	0	1039
106	102.366	264.552	214.357	0	983
107	101	265	197.612	0	961
108	102.012	264.875	211.458	0	1080
109	102.888	264.629	219.07	0	1086
110	102.914	265.78	228.587	0	1413
111	102.69	266.01	205.477	0	1198
112	102	266	206.192	0	1060
113	102.365	265.24	222.582	0	1019
114	102.185	265.791	204.517	0	1220
115	103.227	265.022	191.362	0	973
116	103.332	264.806	208.757	0	1107
117	103.407	264.948	200.418	0	1200
118	103.276	266.097	203.08	0	1045
119	102.777	265.588	204.907	0	1045
120	102.308	265.541	206.103	0	990
121	101.55	265.572	208.273	0	1045
122	102.01	265.823	201.122	0	968
123	102.615	265.217	220.909	0	1185
124	102.056	265.548	209.075	0	984
125	102.445	265.667	224.364	0	1055
126	102.66	265.429	222.832	0	1050
127	102.562	266.084	201	0	921
128	103.01	265.834	211.521	0	1098
129	103.246	265.134	202.913	0	1328
130	101.917	264.466	211.152	0	1104
131	102.456	264.826	198.325	0	1185
132	102.039	264.436	214.659	0	1122
133	102.574	262.4	202.133	0	1252
134	103.287	259.579	206.066	0	839
135	102.307	258.193	196.603	0	914
136	102.522	258.138	209.988	0	1322
137	102.822	257.611	220.208	0	1076
138	102.607	257.43	200.914	0	1205
139	102.108	257.165	206.806	0	1155
140	101.382	256.181	194.145	0	909
141	102.8	256.038	205.269	0	962
142	102.42	253.443	208.755	0	1023
143	101.564	252.189	216.009	0	1158
144	102.877	250.688	217.963	0	1147
145	101.878	250.348	210.411	0	1055
146	102.267	250.458	202.886	0	1082
147	102.88	250.226	218.453	0	1132
148	102.06	250.395	186.367	0	895
149	102.084	250.432	217.451	0	930
150	102.579	250.374	194.371	0	1032
151	101.128	250.827	201.124	0	1117
152	102.928	251.269	207.586	0	1284
153	103.162	251.9	204.991	0	1015
154	102.635	251.676	205.565	0	1111
155	102.622	253.027	202.643	0	1585
156	102.885	253.035	225.161	0	1089
157	103.073	253.11	216.112	0	1008
158	103.148	253.351	201.061	0	1287
159	102.909	253.796	204.82	0	889
160	102.125	253.926	202.491	0	1054
161	103.571	254.494	233.009	0	1040
162	102.098	255.312	216.379	0	1066
163	102.535	255.06	211.054	0	926
164	102.839	255.89	222.28	0	1073
165	102.7	256.114	201.6	0	1185
166	103.341	256.427	219.61	0	1374
167	102.253	256.324	198.425	0	1362
168	103.589	257.015	214.837	0	1411
169	103.521	256.749	200.566	0	1033
170	103.307	256.942	205.773	0	908
171	102.23	257.877	199.126	0	913
172	103.39	258.08	193.584	0	988
173	103.304	258.652	209.358	0	1157
174	102.525	259.136	209.512	0	1420
175	102.648	259.027	205.913	0	1107
176	102.613	258.938	221.713	0	1068
177	103.312	259.099	202.79	0	1359
178	104	259	195.08	0	969
179	103.458	259.467	206.122	0	1261
180	103.296	259.928	215.514	0	1184
181	103.04	260.131	202.327	0	969
182	103	260	189.836	0	958
183	102.99	260.788	190.914	0	937
184	103.711	260.441	221.713	0	1065
185	102.67	260.538	213.54	0	941
186	103.495	260.785	219.497	0	1046
187	103.945	260.858	213.871	0	1233
188	103.013	261.668	193.699	0	1030
189	103.187	261.918	204.217	0	1006
190	103.411	262.515	213.787	0	1097
191	102.84	262.311	214.15	0	1219
192	103.507	263.055	199.617	0	1094
193	103.115	262.692	191.82	0	1081
194	102.538	263.238	204.32	0	1161
195	103.084	263.433	208.023	0	1134
196	103.066	263.035	209.82	0	936
197	103.086	262.987	195.979	0	1189
198	103.275	263.491	203.617	0	1060
199	103.079	263.837	197.747	0	965
200	103.191	264.079	194.977	0	980
201	102.98	263.862	189.124	0	1211
202	103.146	264.812	226.705	0	1326
203	102.797	264.349	198.336	0	1131
204	103.131	264.473	195.895	0	914
205	103.426	265.586	190.745	0	916
206	103.446	265.323	206.393	0	948
207	102.985	265.104	197.904	0	1149
208	103.416	265.59	196.729	0	1135
209	102.709	265.62	208.463	0	916
210	102.598	265.609	229.184	0	1238
211	103.187	265.12	194.717	0	1029
212	103.396	266.119	196.652	0	963
213	103.263	266.544	194.523	0	904
214	103.512	266.316	222.107	0	994
215	103.387	266.014	201.344	0	938
216	102.159	265.555	202.129	0	1036
217	102.849	266.3	210.425	0	1189
218	102.747	266.204	212.524	0	1074
219	104.264	266.33	212.521	0	859
220	102.813	266.58	204.58	0	989
221	103.334	266.344	203.813	0	911
222	103.662	265.983	197.552	0	963
223	103.475	266.75	212.388	0	1303
224	103.552	267.125	198.278	0	1289
225	104.098	266.766	223.869	0	981
226	103.856	266.806	208.316	0	1288
227	103.15	265.731	204.708	0	1113
228	103.077	266.015	201.622	0	1051
229	103.229	266.419	209.497	0	1225
230	103.952	266.507	184.128	0	1097
231	104.035	266.381	203.245	0	1055
232	105.311	266.567	201.788	0	1078
233	103.984	266.377	200.257	0	1037
234	103.972	265.768	201.477	0	1200
235	103.868	266.142	212.523	0	1002
236	103.15	266.178	204.593	0	1072
237	104.427	265.96	207.633	0	977
238	103.911	266.203	198.406	0	1141
239	102.589	266.282	199.54	0	995
240	104.136	266.272	203.248	0	1021
241	104.015	266.483	213.521	0	1179
