# Supplementary material for: Molecular encoding and synaptic decoding of context during salt chemotaxis in C. elegans
Source: Nat Commun. 2022 May 27;13:2928. doi: 10.1038/s41467-022-30279-7 (PMC9142520; doi:10.1038/s41467-022-30279-7)
Supplement: Supplementary file 7 — Source Data [file 41467_2022_30279_MOESM7_ESM.zip › Source Data/Imaging/Fig.4/4B/nj3/180924-11.xlsx]

## Sheet: Sheet1
Image Plane	X	Y	Avgerage Intensity	Minimum Intensity	Maximum Intensity
1	70.7989	278.999	299.207	0	2218
2	70.5819	280.186	295.927	0	2021
3	70.9257	278.508	314.593	0	2098
4	70.5678	282.659	324.245	0	2188
5	70.2909	282.287	287.138	0	1863
6	70.6294	282.514	315.545	0	2570
7	70.3489	281.724	321.205	0	2161
8	70.6503	278.332	277.127	0	1836
9	70.8248	281.035	302.918	0	2041
10	70.0541	283.97	315.339	0	2415
11	70.7841	283.032	306.331	0	1914
12	70.4121	282.842	306.301	0	1759
13	71.0882	281.54	317.882	0	2101
14	70.9645	277.565	303.312	0	2074
15	70.8777	276.852	305.425	0	2487
16	71.221	275.979	310.916	0	2105
17	71.1532	275.767	329.91	0	1929
18	71.3951	274.661	298.719	0	2089
19	70.8906	277.484	315.144	0	2524
20	70.8801	279.062	296.332	0	2108
21	71.1463	276.735	313.616	0	2203
22	71.8373	273.757	310.863	0	2340
23	71.3895	273.435	318.433	0	1878
24	71.1422	274.442	297.11	0	2324
25	71.6436	274.19	309.672	0	2181
26	71.56	276.153	306.95	0	2208
27	71.1684	273.489	312.311	0	2713
28	71.3824	276.919	310.804	0	2280
29	71.6377	274.154	313.317	0	2339
30	71.5724	275.1	284.898	0	2063
31	71.4629	276.043	304.91	0	1979
32	71.5563	273.31	310.992	0	2138
33	70.3075	279.167	314.092	0	2053
34	71.2667	277.621	300.998	0	2225
35	70.9933	277.788	322.898	0	2152
36	71.5047	272.984	319.516	0	2074
37	71.1673	275.417	294.433	0	1966
38	71.0443	275.412	293.328	0	2458
39	70.7557	275.234	302.806	0	2259
40	71.4322	271.915	310.287	0	1936
41	70.4981	277.698	320.379	0	2658
42	71.6532	273.9	324.528	0	1994
43	71.6456	272.631	328.04	0	2841
44	70.6403	279.012	299.988	0	2022
45	71.4185	275.683	298.984	0	1924
46	71.7472	273.175	293.949	0	2516
47	71.8939	273.424	297.736	0	2666
48	71.159	274.64	320.46	0	2134
49	71.0646	274.94	340.59	0	2002
50	70.5091	277.679	298.984	0	2189
51	71.4219	273.194	292.042	0	2123
52	71.6162	273.826	319.008	0	2030
53	70.3954	278.331	296.314	0	1919
54	70.3683	274.849	303.663	0	2304
55	70.7898	272.173	307.57	0	1933
56	70.8212	273.235	316.984	0	2294
57	71.311	270.853	298.598	0	1812
58	71.0147	273.977	323.947	0	2339
59	71.512	269.373	298.634	0	2240
60	70.574	274.053	288.3	0	1901
61	70.7351	276.396	298.016	0	2024
62	71.0721	273.415	315.803	0	1799
63	70.9616	270.28	291.776	0	1929
64	70.9244	270.039	290.197	0	2007
65	71.2326	271.168	300.862	0	1869
66	73.6527	262.206	313.012	0	1680
67	70.4626	271.766	293.995	0	2634
68	70.8883	271.114	299.168	0	2252
69	70.1464	270.871	329.589	0	2044
70	74.0763	266.258	292.908	0	1920
71	75.3773	264.365	311.553	0	1888
72	73.0667	273.243	304.66	0	1879
73	70.8695	278.245	294.623	0	2177
74	71.2597	278.283	302.07	0	2295
75	72.5041	274.961	335.359	0	2439
76	72.4102	275.872	346.648	0	2549
77	71.1826	277.529	309.637	0	2363
78	71.4701	276.632	317.734	0	2032
79	75.1166	266.635	296.711	0	1943
80	74.2408	272.421	314.148	0	2166
81	72.3113	271.166	297.174	0	2280
82	70.8013	270.905	325.582	0	2154
83	70.4884	271.298	315.503	0	1935
84	70.0831	275.732	317.64	0	2071
85	71.0134	275.116	310.335	0	2218
86	73.6134	273.22	309.034	0	2290
87	73.838	274.052	301.562	0	2090
88	73.6728	273.305	321.134	0	2203
89	74.975	269.984	359.509	0	2299
90	73.4846	273.11	318.756	0	2171
91	72.3262	274.085	300.497	0	2256
92	70.8558	274.861	301.224	0	2227
93	71.9545	273.459	324.685	0	2217
94	71.6708	274.043	320.182	0	1886
95	71.3308	273.074	298.795	0	2424
96	70.7291	276.228	317.744	0	2263
97	71.2626	274.641	321.983	0	2095
98	71.5395	275.653	316.589	0	2455
99	72.5517	273.993	305.502	0	2129
100	73.8307	273.769	332.183	0	3004
101	75.483	271.276	328.236	0	1985
102	75.0483	269.989	346.225	0	2192
103	74.7911	270.612	315.5	0	2191
104	75.3512	269.853	317.969	0	1943
105	73.0842	270.788	319.957	0	2119
106	76.9837	267.059	337.099	0	2020
107	76.1603	264.866	311.356	0	1884
108	75.4186	267.693	326.439	0	2618
109	78.1432	263.157	338.693	0	2415
110	78.0417	262.776	338.661	0	2149
111	77.7476	262.152	355.402	0	2593
112	78.1424	262.143	318.498	0	2996
113	78.4282	262.396	302.618	0	1973
114	76.5606	264.142	299.908	0	2118
115	73.6538	270.578	339.893	0	2365
116	72.7876	267.76	307.225	0	2639
117	71.802	266.023	313.516	0	1986
118	73.9461	263.014	316.259	0	2615
119	76.9551	264.127	346.925	0	2881
120	78.6571	260.345	321.696	0	2603
121	78.7995	260.933	364.981	0	2171
122	78.2309	261.026	347.602	0	2356
123	79.4981	260.745	330.773	0	2144
124	78.0393	261.814	329.415	0	2032
125	75.454	266.642	331.205	0	1958
126	79.4475	251.981	329.233	0	1644
127	78.9478	255.99	319.331	0	2306
128	79.2512	258.738	336.062	0	1961
129	78.93	259.295	316.017	0	2895
130	78.8994	257.068	329.567	0	2217
131	78.9246	257.054	333.63	0	2379
132	77.8511	263.396	312.557	0	2658
133	74.1989	267.949	311.112	0	1919
134	70.5068	274.757	328.556	0	2357
135	70.4723	275.799	324.037	0	2314
136	70.6097	275.722	310.627	0	2271
137	70.6446	275.658	319.797	0	2090
138	71.1822	275.799	331.252	0	2694
139	70.6873	275.272	335.829	0	2331
140	70.5988	275.484	334.702	0	2122
141	70.5124	274.427	318.671	0	2267
142	70.8273	274.031	322.849	0	2142
143	71.0514	273.385	316.95	0	2437
144	71.229	272.784	311.703	0	2188
145	71.5213	269.93	316.484	0	2352
146	71.4744	269.067	311.495	0	2402
147	71.7711	268.368	339.832	0	2649
148	71.9005	268.197	340.227	0	2416
149	71.8661	268.083	327.047	0	2733
150	71.6955	267.935	326.087	0	2246
151	71.7125	268.03	348.185	0	2072
152	72.0178	268.076	324.343	0	2137
153	71.6448	267.902	346.384	0	2329
154	71.9692	268.06	331.792	0	2338
155	71.9734	267.396	322.154	0	2496
156	72.1072	266.749	331.733	0	2522
157	72.4059	265.728	321.843	0	2069
158	71.8928	265.106	333.651	0	2628
159	72.3227	263.037	329.502	0	2797
160	72.9078	261.281	332.86	0	2158
161	73.6407	260.159	323.686	0	2179
162	73.5099	259.005	336.559	0	2491
163	74.0305	256.946	313.109	0	2921
164	74.8479	255.169	320.677	0	1932
165	76.0087	253.101	312.812	0	2526
166	76.1394	252.123	302.197	0	2609
167	77.8676	249.566	313.148	0	2411
168	77.9006	247.587	313.334	0	2372
169	78.108	246.009	327.866	0	2517
170	77.983	243.883	331.587	0	2542
171	77.8978	242.075	323.126	0	2096
172	77.8988	242.572	320.972	0	2202
173	77.774	241.301	362.196	0	2465
174	78.3984	239.955	337.533	0	2608
175	78.152	238.77	301.517	0	2904
176	77.8077	237.349	319.022	0	2223
177	78.482	236.174	312.43	0	2375
178	77.7972	235.324	322.186	0	2157
179	77.9956	233.713	326.132	0	2591
180	77.2355	231.569	316.637	0	2008
181	78.4143	231.005	326.154	0	2095
182	78.0044	232.079	305.352	0	1924
183	77.2103	231.112	321.05	0	2231
184	77.0548	230.928	321.885	0	2229
185	77.571	232.212	309.593	0	1937
186	78.32	231.48	321.825	0	1868
187	77.9895	228.13	304.688	0	2315
188	78.2477	229.057	304.578	0	2085
189	77.9901	230.877	313.719	0	2062
190	77.6919	232.287	307.943	0	1950
191	77.9856	232.091	319.949	0	2224
192	78.0709	232.42	309.443	0	2007
193	78.0043	232.12	320.559	0	2197
194	78.82	225.815	332.067	0	2130
195	82.9643	214.623	298.957	0	1813
196	85.8944	213.872	315.865	0	2128
197	85.1648	220.051	303.138	0	1905
198	83.9145	227.882	311.345	0	1970
199	74.9609	241.64	302.019	0	1699
200	70.7609	253.924	337.795	0	1866
201	71.0575	255.669	334.82	0	2309
202	70.7367	255.644	327.382	0	2120
203	71.2997	255.24	342.118	0	2490
204	71.1981	254.967	313.332	0	2626
205	71.2635	254.611	335.652	0	2026
206	71.5413	254.358	328.384	0	2270
207	71.9708	253.871	319.775	0	2032
208	73.8504	251.963	321.214	0	2497
209	76.5012	245.048	330.334	0	2157
210	78.8675	239.943	318.677	0	2749
211	79.0768	236.954	328.116	0	2290
212	78.5473	235.464	332.663	0	2204
213	79.0049	235.533	317.345	0	2260
214	78.5799	236.119	330.675	0	2124
215	78.4678	236.98	329.048	0	2757
216	77.122	238.174	320.95	0	2427
217	78.1477	236.916	308.141	0	2194
218	78.7694	236.81	312.568	0	2119
219	77.9159	237.043	334.354	0	2303
220	77.2583	238.265	304.97	0	1989
221	77.8432	238.074	323.761	0	2611
222	78.1414	238.054	328.919	0	2303
223	78.4144	237.635	292.241	0	2391
224	78.7686	236.911	310.337	0	1937
225	77.4489	221.912	307.606	0	1818
226	75.9626	218.111	325.446	0	1990
227	74.8828	223.137	287.175	0	2134
228	73.6036	228.646	315.39	0	2014
229	73.4554	229.073	286.837	0	1735
230	70	252	331.124	0	2636
231	71.0548	257.173	317.655	0	2381
232	71.1827	257.971	321.825	0	2102
233	72.0814	258.054	302.342	0	2199
234	74.7978	256.907	350.463	0	2401
235	78.8799	245.586	306.366	0	2543
236	80.3163	230.296	335.012	0	2034
237	77.8835	219.152	305.081	0	1970
238	76.3416	223.127	301.843	0	1876
239	73.6401	228.889	301.893	0	2052
240	72.104	234.72	287.078	0	1873
241	70.6687	237.092	294.151	0	2029
