# Supplementary material for: Molecular encoding and synaptic decoding of context during salt chemotaxis in C. elegans
Source: Nat Commun. 2022 May 27;13:2928. doi: 10.1038/s41467-022-30279-7 (PMC9142520; doi:10.1038/s41467-022-30279-7)
Supplement: Supplementary file 7 — Source Data [file 41467_2022_30279_MOESM7_ESM.zip › Source Data/Imaging/Fig.4/4B/nj3/180924-12.xlsx]

## Sheet: Sheet1
Image Plane	X	Y	Avgerage Intensity	Minimum Intensity	Maximum Intensity
1	99	270	320.193	0	1935
2	98.5513	269.971	356.019	0	2208
3	98.0075	270.148	354.474	0	1909
4	98.2802	270.44	361.266	0	1976
5	97.6417	270.347	348.328	0	1895
6	97.5447	270.71	350.273	0	1789
7	98.1939	270.997	377.177	0	2406
8	97.8345	271.254	332.216	0	2131
9	97.274	271.631	321.12	0	1666
10	97.8576	272.158	336.612	0	2115
11	98.1571	272.555	353.033	0	1990
12	97.5543	272.766	353.761	0	2015
13	97.8113	272.909	327.071	0	2110
14	97.5962	273.069	327.907	0	2210
15	97.6748	273.44	349.536	0	2003
16	97.7325	273.665	338.134	0	1778
17	98.4638	273.996	338.669	0	2025
18	97.8369	273.688	354.722	0	2481
19	98.0673	273.563	342.168	0	1607
20	97.7054	273.753	329.632	0	1913
21	98.1712	273.969	347.898	0	1777
22	98.2679	273.897	357.27	0	2143
23	97.324	273.671	350.259	0	2080
24	97.7058	274.325	365.632	0	2291
25	97.1707	274.532	339.509	0	1575
26	97.4424	274.656	356.975	0	1767
27	98.1045	274.864	347.581	0	1918
28	97.9512	274.928	341.556	0	1816
29	97.2253	274.953	352.963	0	1795
30	97.4468	274.971	320.826	0	2063
31	97.6164	274.424	369.056	0	1733
32	97.7711	274.053	359.36	0	1935
33	97.9548	274.269	366.422	0	1925
34	98.2098	274.737	338.91	0	1960
35	97.7329	274.89	311.433	0	2119
36	97.5749	274.656	315.002	0	1726
37	98.34	275.159	376.778	0	1789
38	97.6952	275.245	337.295	0	2250
39	97.8682	275.469	312.629	0	1805
40	97.6823	275.597	366.236	0	1774
41	97.3979	275.168	334.379	0	1914
42	97.2394	275.108	342.037	0	1895
43	97.6452	275.38	344.165	0	1783
44	97.2208	275.429	348.744	0	1844
45	98.3221	275.758	335.458	0	1927
46	97.7945	275.693	374.34	0	2009
47	97.8001	275.908	355.821	0	1956
48	97.4232	275.871	325.3	0	2201
49	97.3457	275.897	328.526	0	2166
50	97.2522	275.823	344.278	0	1847
51	97.7213	276.109	351.016	0	2146
52	97.5478	275.892	367.658	0	1773
53	97.3086	276.129	320.91	0	1526
54	97.6379	276.558	333.879	0	1993
55	97.9442	276.876	328.598	0	2148
56	97.1867	277.117	313.411	0	1979
57	97.6785	277.775	323.738	0	1820
58	97.303	277.73	309.25	0	1999
59	97.6862	277.781	333.71	0	2279
60	97.1333	276.905	354.189	0	1836
61	97.3568	276.982	337.359	0	2090
62	97.4935	276.914	304.141	0	2376
63	97.2363	276.933	350.899	0	1878
64	97.0624	277.358	333.792	0	2147
65	97.4476	277.97	315.166	0	1574
66	97.2722	277.818	352.2	0	1979
67	97.7635	277.985	336.963	0	1953
68	97.2354	277.818	301.368	0	1555
69	97.5202	277.293	326.581	0	1855
70	97.6462	277.066	343.363	0	1821
71	96.466	273.886	356.53	0	2092
72	96.82	265.035	313.857	0	1920
73	95.5334	262.157	345.287	0	1861
74	95.2986	260.022	320.183	0	2081
75	95.1681	256.023	355.3	0	2080
76	94.1897	253.645	319.012	0	1624
77	94.7834	249.897	310.155	0	1940
78	94.2863	247.331	349.447	0	1983
79	94.172	246.797	305.107	0	1811
80	93.9818	245.238	310.213	0	1760
81	94.0652	244.336	356.786	0	2158
82	94.3209	244.364	354.419	0	2130
83	94.0773	243.959	360.116	0	1964
84	94.8519	245.417	360.286	0	2227
85	94.6715	245.663	340.531	0	1944
86	94.1771	245.119	330.724	0	1768
87	94.1912	245.883	344.447	0	1933
88	94.7279	245.97	336.026	0	1935
89	95.0021	246.455	337.924	0	1809
90	94.8184	246.777	318.793	0	1939
91	95.5833	248.839	339.648	0	1872
92	95.0994	248.781	319.567	0	1867
93	94.3014	247.959	335.425	0	1558
94	94.0259	248.506	360.697	0	1890
95	94.7386	250.271	302.118	0	1751
96	94.7223	250.564	332.141	0	2089
97	94.6588	250.959	339.576	0	1665
98	94.7557	252.299	311.811	0	2073
99	95.2742	253.229	319.846	0	2014
100	96.0918	253.259	309.748	0	2170
101	96.8724	254.923	334.075	0	1905
102	96.5696	254.036	386.995	0	2178
103	96.9455	251.41	327.292	0	1646
104	96.2283	250.381	332.902	0	2360
105	96.7573	250.865	370.756	0	2024
106	99.1269	249.263	337.486	0	2248
107	96.8764	251.259	346.548	0	1950
108	95.4933	252.925	344.129	0	2165
109	95.1882	253.383	342.916	0	2088
110	94.0277	254.275	325.065	0	2052
111	95.3475	256.046	336.792	0	2017
112	96.0299	254.89	358.452	0	1864
113	96.8641	252	310.222	0	1917
114	96.2857	253.335	341.16	0	2233
115	96.3011	252.791	341.955	0	1785
116	94.9222	254.91	337.713	0	1987
117	95.0913	258.655	315.742	0	1746
118	94.7364	259.957	326.057	0	1809
119	94.7231	261.137	330.876	0	1977
120	94.6771	261.528	305.039	0	1790
121	94.0394	262.107	328.817	0	1709
122	94.2468	262.397	330.75	0	1882
123	94.0503	262.436	318.208	0	1860
124	94.8799	262.833	334.458	0	1893
125	94.6484	264.06	332.028	0	1768
126	95.1182	263.037	294.293	0	1981
127	96.4112	263.419	320.411	0	1961
128	96.6321	263.671	324.679	0	1640
129	94.4417	263.329	339.022	0	2081
130	94.7842	264.267	319.477	0	2095
131	94.8707	265.013	342.183	0	2309
132	95.1674	265.84	333.356	0	1791
133	94.7966	266.003	309.627	0	1929
134	95.5447	267.098	334.287	0	1799
135	96.554	266.292	302.817	0	1905
136	96.4297	266.107	349.129	0	2009
137	96.1424	265.923	328.941	0	1864
138	97.4152	266.006	333.374	0	1868
139	97.1097	263.65	329.941	0	1842
140	97.0233	261.801	347.585	0	2186
141	96.6509	266.674	315.82	0	1977
142	95.516	267.549	324.967	0	2141
143	95.2761	268.216	347.686	0	1771
144	95.775	268.757	306.34	0	1600
145	95.7724	269.1	318.419	0	1997
146	95.3964	269.127	330.216	0	2046
147	95.5089	269.11	353.52	0	1964
148	95.5624	268.919	321.151	0	2395
149	95.3694	269.126	344.637	0	1925
150	95.1778	269.506	327.78	0	1867
151	96.0886	269.093	314.28	0	1581
152	96.6087	268.99	314.214	0	1970
153	96.7513	269.526	317.986	0	2059
154	97.3679	269.906	316.635	0	2055
155	96.7965	269.823	332.873	0	1881
156	96.5441	270.095	325.078	0	1845
157	97.7153	265.817	321.405	0	1656
158	96.0591	276.925	356.214	0	2216
159	94.8043	278.425	331.222	0	1781
160	96.016	279.15	331.157	0	2110
161	96.1188	279.433	293.143	0	1643
162	95.4406	278.771	319.098	0	2177
163	95.4456	278.114	325.556	0	2105
164	95.0561	277.463	311.057	0	1738
165	95.1358	276.049	333.702	0	1634
166	96.1508	274.748	320.679	0	1741
167	96.8837	273.827	353.616	0	2336
168	96.3579	273.24	315.059	0	1897
169	96.6854	272.423	335.149	0	1733
170	96.9309	273.394	344.851	0	1868
171	96.7223	273.68	327.196	0	1585
172	97.7917	273.921	303.376	0	1967
173	96.9587	273.801	341.061	0	1767
174	97.5279	275.025	310.278	0	2191
175	97.6295	275.219	309.615	0	1634
176	97.8019	275.29	336.907	0	2135
177	97.3893	275.608	319.189	0	1770
178	97.5312	275.726	330.78	0	1948
179	97.7732	276.389	332.393	0	1759
180	97.5811	276.672	321.668	0	2081
181	97.5082	276.164	323.376	0	1961
182	97.3443	276.378	326.003	0	1698
183	97.0678	276.13	322.447	0	2136
184	96.432	276.088	307.421	0	1713
185	96.6583	276.37	321.087	0	1591
186	96.5352	276.483	318.405	0	2291
187	96.3395	276.575	317.989	0	1975
188	96.4199	276.984	329.753	0	2162
189	96.1132	276.857	307.012	0	1795
190	96.5556	277.22	317.141	0	1964
191	96.6403	277.316	341.197	0	1976
192	97.2765	278.029	319.326	0	1767
193	96.4406	278.012	300.609	0	1744
194	97.0329	278.026	319.506	0	1894
195	96.3158	277.882	343.567	0	1902
196	96.5177	278.023	341.84	0	2377
197	96.978	278.346	309.964	0	1728
198	96.421	278.116	329.961	0	2057
199	96.7542	278.662	328.739	0	2013
200	97.0802	278.663	307.634	0	2156
201	96.6377	278.768	313.894	0	1882
202	97.3747	279.131	348.447	0	2135
203	97.2169	279.005	321.915	0	1867
204	97.0886	279.267	322.258	0	2111
205	97.1579	279.576	350.339	0	1805
206	97.1431	280.021	297.071	0	2044
207	97.5106	280.15	332.303	0	1951
208	96.6918	279.875	310.436	0	1949
209	97.1492	280.148	337.202	0	1972
210	97.0511	280.102	298.193	0	2000
211	97.3279	280.47	337.643	0	2017
212	97.193	280.093	357.654	0	1936
213	96.7434	280.129	311.548	0	1918
214	96.8514	280.158	327.317	0	2014
215	97.0172	280.37	338.61	0	2421
216	97.1633	280.146	342.969	0	1935
217	97.0567	280.042	330.408	0	1781
218	97.0996	279.599	298.663	0	2183
219	97.0746	279.942	326.688	0	2031
220	97.1962	279.734	297.71	0	1728
221	96.8337	279.095	315.071	0	2059
222	97.5861	279.251	338.21	0	1890
223	97.2495	279.06	324.559	0	2241
224	97.4899	279.215	317.102	0	1907
225	97.4565	278.954	342.002	0	1863
226	98.026	278.928	306.863	0	2014
227	97.5463	278.412	322.05	0	1937
228	97.47	278.83	316.601	0	2046
229	97.2049	278.658	338.974	0	1926
230	97.9179	278.542	322.672	0	2054
231	97.1933	278.032	337.213	0	1916
232	97.4255	277.806	313.665	0	2279
233	97.8328	277.933	334.786	0	2254
234	97.3157	277.694	316.208	0	2023
235	97.3996	277.954	340.905	0	1913
236	97.702	277.883	311.003	0	1755
237	97.4324	277.948	323.388	0	1880
238	97.6696	277.837	316.019	0	2006
239	97.7294	278.346	301.826	0	1986
240	97.2693	277.589	331.933	0	2194
241	97.549	277.837	364.685	0	2147
