# Supplementary material for: Molecular encoding and synaptic decoding of context during salt chemotaxis in C. elegans
Source: Nat Commun. 2022 May 27;13:2928. doi: 10.1038/s41467-022-30279-7 (PMC9142520; doi:10.1038/s41467-022-30279-7)
Supplement: Supplementary file 7 — Source Data [file 41467_2022_30279_MOESM7_ESM.zip › Source Data/Imaging/Fig.4/4B/nj3/180924-14.xlsx]

## Sheet: Sheet1
Image Plane	X	Y	Avgerage Intensity	Minimum Intensity	Maximum Intensity
1	121.002	303	356.053	0	2152
2	121.204	305.095	347.989	0	2014
3	120.787	305.792	349.736	0	1935
4	119.836	310.165	330.009	0	1959
5	120.13	314.451	349.543	0	2422
6	120.001	317.208	358.318	0	1903
7	120.878	311.325	364.287	0	2148
8	120.109	310.642	384.331	0	2155
9	120.804	311.427	371.798	0	1886
10	120.261	311.888	364.441	0	2143
11	120.829	308.94	345.189	0	2223
12	119.428	307.79	358.783	0	2014
13	119.79	307.953	348.349	0	2019
14	119.649	309.912	344.033	0	2054
15	120.052	309.461	343.669	0	1865
16	120.501	301.293	361.598	0	2006
17	119.824	296.216	367.141	0	1912
18	119.354	303.652	339.498	0	2058
19	120.076	302.92	366.298	0	1965
20	120.646	301.709	357.955	0	1911
21	118.821	280.998	354.728	0	1965
22	120	305	343.599	0	1755
23	116.782	310.078	381.065	0	2603
24	119.047	299.6	346.812	0	1815
25	118.931	304.101	371.665	0	1996
26	119.053	308.606	360.849	0	2177
27	120.03	315.59	338.385	0	1805
28	119.847	313.921	348.75	0	1652
29	120.053	310.86	345.612	0	1730
30	122.01	317.599	348.149	0	1823
31	121.087	321.45	338.804	0	1603
32	121.228	326.566	329.54	0	1778
33	121.145	323.753	320.123	0	1923
34	120.811	312.929	323.818	0	1393
35	120.182	286.228	346.781	0	1632
36	120.159	276.712	359.677	0	1769
37	118.489	255.6	375.287	0	2412
38	118	259	356.286	0	2286
39	116.557	253.168	358.259	0	2655
40	118.526	266.604	338.553	0	2218
41	119.567	288.326	335.064	0	1512
42	120.216	298.037	332.606	0	2149
43	118.856	303.267	355.598	0	2173
44	118.677	297.703	350.019	0	2005
45	119.564	305.437	335.525	0	1750
46	118.646	308.144	334.335	0	2150
47	118.535	301.89	325.669	0	2250
48	119.525	310.323	338.717	0	1376
49	119.009	313.829	361.303	0	1464
50	120.591	310.697	344.183	0	1890
51	121.276	313.457	338.983	0	1835
52	120.664	314.953	357.512	0	1703
53	120.429	313.974	348.106	0	1891
54	119.404	317.258	331.334	0	2055
55	118.593	325.917	353.523	0	1765
56	120.497	327.101	343.266	0	2216
57	121.66	319.639	338.488	0	1930
58	121.778	304.23	330.93	0	1594
59	121.826	305.118	362.405	0	1691
60	120	274	338.755	0	1615
61	123	279	344.371	0	1590
62	123.192	300.689	351.154	0	2108
63	120.857	308.388	342.582	0	1762
64	122.605	320.801	333.885	0	1868
65	124.12	323.589	325.113	0	1751
66	123.279	327.437	313.562	0	1651
67	122.745	327.857	327.039	0	1918
68	123.119	325.815	329.309	0	2078
69	121.654	330.86	321.329	0	2195
70	122.757	324.348	335.764	0	2161
71	121.769	328.141	340.151	0	2344
72	121.323	332.689	332.825	0	2309
73	122.21	326.378	340.601	0	2010
74	121.543	319.214	334.82	0	1823
75	120.371	321.813	342.466	0	1885
76	119.248	321.565	338.506	0	1941
77	119.255	324.731	346.562	0	1854
78	120.4	317.438	333.708	0	1815
79	121.179	313.149	352.03	0	2149
80	122.738	306.933	353.239	0	2203
81	123.029	306.311	342.239	0	2132
82	123.235	309.473	360.789	0	2680
83	123.957	309.796	358.688	0	1957
84	122.981	303.2	351.224	0	1791
85	121.066	296.851	354.171	0	2436
86	120.8	292.523	346.731	0	1908
87	121	264	365.719	0	1687
88	115.306	234.62	356.163	0	2359
89	112	248	398.306	0	2091
90	115.751	253.031	361.387	0	2377
91	115.098	249.32	351.118	0	2414
92	114.866	246.268	337.429	0	2179
93	113.945	243.047	356.989	0	2146
94	114.604	243.115	344.443	0	1817
95	122	275	354.377	0	1654
96	121.296	298.634	327.13	0	1708
97	114.126	302.329	370.59	0	1768
98	118.262	306.084	348.068	0	1790
99	119.649	309.459	359.158	0	1889
100	119.603	304.924	344.589	0	2047
101	118.987	309.225	350.641	0	2173
102	119.212	311.582	346.624	0	1890
103	118.556	316.491	353.427	0	2134
104	118.411	324.833	350.857	0	2187
105	118.331	320.924	370.489	0	2120
106	118.367	325.979	375.231	0	1879
107	117.764	329.183	394.106	0	2045
108	106.484	312.483	374.946	0	1988
109	120	319	394.627	0	2498
110	121.182	320.834	378.97	0	2201
111	119.857	310.471	421.354	0	2513
112	121.233	318.271	398.245	0	2112
113	117.664	326.916	412.112	0	2079
114	117	299	410.82	0	1944
115	120	301	402.736	0	2179
116	120.128	311.385	411.665	0	2396
117	120	291	378.898	0	1637
118	119	303	408.657	0	2064
119	121.457	312.508	382.865	0	2205
120	118.339	321.155	378.72	0	2254
121	118.893	313.488	384.789	0	1613
122	119.037	307.197	387.807	0	1941
123	118.908	310.223	386.553	0	2151
124	118.537	310.492	374.539	0	2224
125	122	282	392.352	0	1800
126	121.1	263.3	393.194	0	1817
127	120.237	257.008	391.944	0	2036
128	118.808	255.384	392.073	0	1998
129	119.292	257.065	412.073	0	1975
130	118.035	256.941	398.75	0	2147
131	119.497	260.704	364.009	0	2324
132	117.053	251.353	379.807	0	1940
133	117.227	259.666	390.017	0	2131
134	120.069	282.303	329.832	0	1942
135	120.271	312.014	361.682	0	1593
136	121	310	364.711	0	1895
137	120.094	325.549	374.508	0	1837
138	122	310	393.966	0	1712
139	122	324	339.902	0	1848
140	112.076	318.335	349.484	0	1762
141	115.025	296.171	373.846	0	1995
142	119	311	361.278	0	1841
143	120.595	323.521	334.342	0	1927
144	114.091	316.393	385.399	0	1682
145	119.411	307.335	385.309	0	1505
146	122.006	294.122	353.772	0	1894
147	120.232	287.369	354.947	0	1512
148	124	304	371.724	0	1816
149	120.992	310.797	356.55	0	1666
150	121.032	301.841	359.38	0	1809
151	120.739	295.616	338.332	0	1859
152	121.038	304.655	358.318	0	2188
153	120.792	320.345	335.972	0	1769
154	120.939	321.042	382.169	0	1919
155	116.253	302.539	364.099	0	1644
156	121.068	296.006	350.213	0	2110
157	121.887	303.293	357.908	0	1853
158	120.632	320.374	339.963	0	1949
159	110.785	317.871	352.425	0	1942
160	114.292	314.093	326.146	0	1952
161	120.907	318.793	332.486	0	1693
162	119.174	331.505	368.509	0	1465
163	117.934	340.079	322.747	0	1812
164	116.761	341.902	341.115	0	1504
165	116.845	340.477	314.55	0	1829
166	116.65	341.466	335.835	0	1844
167	116.342	339.878	328.309	0	1903
168	117.788	341.505	328.425	0	1578
169	123	307	359.425	0	1355
170	121	309	378.82	0	1792
171	120.892	313.962	326.93	0	1637
172	120.22	320.46	347.929	0	1653
173	120.379	324.995	331.514	0	1616
174	126	302	349.006	0	1774
175	122	321	377.682	0	1440
176	119.987	336.24	347.707	0	2424
177	117.425	340.438	347.146	0	1632
178	118.186	333.848	366.213	0	1843
179	120.344	312.621	364.688	0	2056
180	125.916	310.316	349.536	0	2045
181	121.194	307.998	356.134	0	1814
182	120.746	309.467	349.983	0	1756
183	120.653	315.585	356.365	0	1632
184	119.747	322.543	366.722	0	1688
185	118.665	341.429	356.079	0	1362
186	113.441	340.657	327.418	0	1371
187	120	306	342.177	0	1203
188	118.727	277.818	360.537	0	1843
189	119	273	383.292	0	2055
190	115.593	271.045	385.854	0	1969
191	120.339	285.431	356.197	0	1880
192	119.244	282.053	376.065	0	1970
193	117.347	271.747	378.904	0	2115
194	120	283	344.536	0	1351
195	120.652	308.442	366.303	0	1494
196	120.273	315.557	330.053	0	1788
197	120.215	316.343	332.163	0	1495
198	121.093	325.184	313.638	0	1508
199	121.964	320.365	361.506	0	1548
200	121.352	310.531	354.741	0	1602
201	126.951	320.332	341.87	0	1667
202	122.29	332.129	344.314	0	1704
203	118.008	325.105	334.087	0	1464
204	120.561	328.284	339.04	0	1832
205	120.522	327.668	323.854	0	1720
206	121.151	313.15	327.579	0	1761
207	121.971	316.604	336.396	0	1548
208	121.371	314.482	329.793	0	1543
209	120.983	309.937	325.531	0	1798
210	121.238	310.888	330.641	0	1464
211	120.222	300.68	323.196	0	1827
212	121	317	335.352	0	1396
213	113.316	313.728	316.429	0	1463
214	117.802	322.435	343.879	0	1631
215	119.203	325.675	327.911	0	1569
216	119.652	323.362	335.821	0	1592
217	118.058	333.437	327.022	0	1308
218	116.775	346.137	273.276	0	1555
219	122	333	288.978	0	1278
220	120.59	310.611	332.425	0	1550
221	121	319	320.885	0	1696
222	118.14	307.99	343.957	0	1555
223	122.007	305.826	321.121	0	1242
224	121.249	295.414	322.335	0	1441
225	122.179	288.749	334.284	0	1549
226	121.76	284.196	348.486	0	1565
227	122.049	279.063	344.385	0	1659
228	121.255	280.746	346.321	0	1757
229	121.591	276.658	376.955	0	1824
230	121.781	274.536	347.887	0	1677
231	122.38	275.439	362.149	0	1416
232	122.374	275.683	365.798	0	2019
233	123.301	280.898	333.562	0	1554
234	124.186	278.826	329.461	0	1282
235	123.892	279.052	332.022	0	1401
236	122.57	274.572	344.806	0	1480
237	125	294	311.121	0	1968
238	123.393	300.436	325.686	0	1345
239	123.498	304.439	324.335	0	1659
240	123.885	304.053	301.969	0	1759
241	122.799	308.303	321.207	0	1527
