# Supplementary material for: Molecular encoding and synaptic decoding of context during salt chemotaxis in C. elegans
Source: Nat Commun. 2022 May 27;13:2928. doi: 10.1038/s41467-022-30279-7 (PMC9142520; doi:10.1038/s41467-022-30279-7)
Supplement: Supplementary file 7 — Source Data [file 41467_2022_30279_MOESM7_ESM.zip › Source Data/Imaging/Fig.4/4B/nj3/180924-2.xlsx]

## Sheet: Sheet1
Image Plane	X	Y	Avgerage Intensity	Minimum Intensity	Maximum Intensity
1	142.376	151	443.561	0	2220
2	142.059	150.775	447.42	0	2353
3	142.341	170.507	379.899	0	2371
4	144	157	424.526	0	2944
5	142.897	158.174	405.58	0	2488
6	143.333	155.046	430.182	0	3434
7	144	152	238.26	0	1076
8	138	247	339.033	0	1549
9	139	249	352.215	0	2337
10	138.511	247.878	375.591	0	1710
11	137.867	241.678	366.788	0	1553
12	138.436	229.178	318.142	0	1405
13	139.646	213.961	341.423	0	1497
14	140.696	200.91	297.311	0	1228
15	142.716	188.251	328.336	0	1374
16	145	176	339.357	0	1438
17	144.324	173.384	319.74	0	1420
18	145.258	171.964	349.921	0	1390
19	144.88	168.893	355.563	0	1711
20	142.762	167.828	364.058	0	1576
21	144.12	173.324	356.551	0	1521
22	143.957	176.304	353.224	0	1411
23	143.414	182.036	310.215	0	1861
24	142.539	188.076	344.357	0	1525
25	142.505	193.066	360.668	0	1741
26	141.616	197.504	337.435	0	1538
27	141	202	326.795	0	1271
28	141.939	208.176	325.685	0	1360
29	141.449	208.853	309.409	0	1636
30	140.257	214.999	338.017	0	1535
31	140.125	217.843	317.182	0	1888
32	139.167	219.894	344.83	0	1651
33	139.201	219.473	318.816	0	1420
34	139.511	220.055	348.388	0	1748
35	139.229	221.075	332.131	0	1438
36	140.299	221.312	335.731	0	1759
37	139.206	222.222	346.219	0	1558
38	138.709	222.408	355.1	0	1433
39	138.986	222.541	336.747	0	1717
40	138.304	220.313	302.337	0	1158
41	139.377	220.278	329.972	0	1430
42	138.887	217.493	329.14	0	1759
43	137.183	213.379	338.53	0	1600
44	136.862	214.092	346.026	0	1630
45	137.978	214.351	343.126	0	1950
46	138.447	215.817	380.977	0	1604
47	138.785	217.002	295.215	0	1470
48	138.529	219.922	331.671	0	1502
49	138.933	219.206	337.045	0	1559
50	139.246	218.343	368.479	0	1533
51	139.388	214.651	341.645	0	1775
52	141.056	206.935	336.201	0	1591
53	140.272	201.057	342.012	0	1494
54	140.206	190.431	354.531	0	2174
55	140.786	186.198	339.542	0	2028
56	140.764	184.655	347.446	0	2136
57	141.609	185.656	364.89	0	2189
58	140.25	183.861	454.941	0	2688
59	141.138	183.08	364.462	0	1929
60	141.324	185.428	390.147	0	1998
61	141.437	185.946	376.858	0	2378
62	141.159	188.922	356.281	0	1879
63	141.366	191.495	409.094	0	2049
64	140.46	194.795	397.098	0	2050
65	140.404	196.854	360.734	0	2130
66	140.656	196.046	416.213	0	2182
67	139.212	195.626	407.337	0	2021
68	139.942	193.844	349.795	0	2161
69	139.871	191.778	346.925	0	1929
70	139.556	192.403	374.035	0	2117
71	139.361	190.537	363.075	0	2320
72	139.354	192.425	342.308	0	2030
73	139.086	195.017	392.093	0	2194
74	139.957	198.358	340.561	0	2017
75	138.939	203.531	366.892	0	1606
76	139.352	209.785	346.626	0	2105
77	138.573	217.065	410.836	0	2005
78	139.053	222.657	322.753	0	1640
79	138.584	225.438	344.114	0	2229
80	136.642	226.643	352.119	0	1706
81	136.646	224.064	339.579	0	1712
82	136.132	222.009	337.794	0	1792
83	137.103	221.939	331.364	0	1884
84	137.386	221.566	346.633	0	1903
85	136.494	220.847	362.122	0	1599
86	136.572	221.467	351.388	0	1692
87	136.686	220.054	315.799	0	1310
88	136.432	219.194	333.131	0	1440
89	136.635	219.523	343.136	0	1488
90	137.6	219.391	319.794	0	1870
91	135.984	219.926	339.767	0	1680
92	137.048	221.742	318.928	0	1454
93	137.721	224.577	307.493	0	1510
94	138.086	224.737	330.927	0	1609
95	137.441	226.525	343.717	0	1602
96	137.124	228.728	321.797	0	1714
97	136.396	226.385	348.771	0	1429
98	137.049	224.875	348.238	0	1575
99	134.472	227.991	370.425	0	1653
100	136.104	232.234	317.101	0	1701
101	136.572	229.247	369.309	0	1752
102	136.362	227.393	318.801	0	1371
103	137.392	208.758	349.71	0	1694
104	139.179	174.117	378.217	0	1691
105	142.267	150.581	412.727	0	2382
106	144.325	142.581	410.103	0	2470
107	144.37	138.006	443.885	0	2164
108	145.383	136.151	447.731	0	2959
109	146.206	130.559	458.848	0	2538
110	146.456	126.014	445.96	0	2319
111	146.375	124.405	445.68	0	2741
112	146.751	126.15	431.243	0	2479
113	146.13	135.041	437.446	0	3034
114	146.26	148.298	435.091	0	2183
115	147.058	155.643	446.243	0	2721
116	146.23	156.494	432.448	0	2048
117	146.477	161.116	391.497	0	2012
118	145.112	164.934	374.385	0	1796
119	144.95	174.963	348.332	0	1506
120	143.597	181.198	391.587	0	1862
121	143.664	183.47	366.603	0	1814
122	143.666	189.272	417.367	0	2127
123	142.897	197.24	371.037	0	1856
124	142.204	200.427	373.154	0	1740
125	140.65	205.146	352.287	0	1441
126	140.485	207.02	345.323	0	1553
127	141.722	207.668	397.631	0	1573
128	140.58	209.846	373.386	0	1199
129	139	212	316.764	0	1413
130	139.283	211.675	392.757	0	1556
131	139.818	211.889	361.962	0	1385
132	139.561	213.961	347.841	0	1538
133	139.65	214.846	336.03	0	1630
134	140.513	215.853	357.607	0	1586
135	138.636	217.569	380.136	0	1505
136	139.886	217.245	353.488	0	1361
137	139.41	215.846	348.914	0	1532
138	139.566	211.968	373.278	0	1527
139	137.722	212.841	367.505	0	1352
140	138.451	216.963	356.607	0	1540
141	139.603	220.059	374.337	0	1434
142	139.998	222.556	335.64	0	1554
143	138.527	224.337	354.488	0	1348
144	138.686	225.371	349.39	0	1495
145	138.939	226.119	353.619	0	1416
146	138.953	227.047	352.238	0	1413
147	139.805	226.977	340.205	0	1547
148	139.603	228.419	347.233	0	1324
149	138.077	230.845	373.248	0	1537
150	139.01	228.352	369.178	0	1438
151	135.297	224.775	356.442	0	1564
152	137.064	224.875	364.694	0	1550
153	138.667	227.308	371.255	0	1415
154	137.435	230.061	333.245	0	1320
155	138.336	228.415	347.902	0	1313
156	138.131	230.047	340.336	0	1678
157	138.145	230.112	383.998	0	1377
158	137.588	231.879	355.112	0	1443
159	136.681	233.726	355.311	0	1399
160	136.875	236.418	363.909	0	1966
161	137.956	239.618	352.701	0	1376
162	138.009	244.149	330.086	0	1760
163	137.633	248.205	346.837	0	1769
164	137.183	250.063	328.402	0	1606
165	135.152	250.175	338.619	0	1899
166	136.631	246.913	337.892	0	1311
167	135.953	243.326	330.729	0	1586
168	135.685	240.661	369.227	0	1499
169	135.849	243.146	339.872	0	1450
170	134.822	247.508	339.888	0	1387
171	136.376	249.169	324.198	0	1766
172	136.442	252.763	362.411	0	1561
173	136.458	255.134	344.392	0	1386
174	135.984	256.495	363.993	0	1496
175	137.288	255.992	344.685	0	1674
176	136.957	256.273	336.252	0	1302
177	137.798	253.701	380.5	0	1404
178	136.652	252.197	335.71	0	1823
179	134.38	250.734	362.107	0	1343
180	135.873	247.1	355.801	0	1767
181	135.444	245.921	362.236	0	1742
182	134.623	245.739	392.456	0	1854
183	135.214	245.655	343.491	0	2080
184	135.136	245.568	375.273	0	1404
185	135.644	244.546	388.626	0	1555
186	135.069	243.077	366.423	0	1795
187	135.396	241.149	329.774	0	1626
188	135.541	242.404	371.713	0	1575
189	136.465	243.619	314.682	0	1875
190	134.333	245.153	357.1	0	1533
191	135.929	245.413	329.689	0	1653
192	135.985	245.879	387.642	0	1480
193	136.589	243.987	371.549	0	1692
194	136.144	241.867	308.689	0	1381
195	136.066	240.428	316.005	0	1677
196	135.388	238.876	339.963	0	1461
197	135.011	238.228	319.537	0	1563
198	135.882	238.299	356.107	0	1664
199	133.641	239.516	337.362	0	2131
200	133.948	238.122	352.198	0	1691
201	134.08	235.923	382.523	0	1899
202	135.488	233.741	367.414	0	1524
203	134.573	232.494	357.117	0	1830
204	135.133	232.328	383.54	0	1764
205	134.192	233.129	348.696	0	1771
206	134.779	233.484	341.785	0	1890
207	134.836	230.68	313.301	0	1709
208	134.081	231.26	382.748	0	1836
209	135.212	231.588	340.355	0	1511
210	134.4	221.633	384.016	0	1444
211	134.202	210.218	405.628	0	1591
212	135.137	203.266	372.355	0	1881
213	134.281	199.109	382.587	0	2119
214	133.889	193.859	412.021	0	1953
215	134.715	187.862	386.129	0	2058
216	134.294	184.533	406.451	0	1892
217	135.018	182.154	370.29	0	1872
218	133.831	181.126	424.75	0	2192
219	134.033	179.969	385.414	0	1944
220	134.596	178.701	359.874	0	1912
221	134.657	176.444	347.745	0	1667
222	135.204	173.034	400.278	0	1946
223	135.344	171.532	331.287	0	2067
224	136.223	169.759	352.495	0	1773
225	136.759	167.915	408.687	0	2192
226	136.037	167.722	394.78	0	2236
227	136.223	167.036	424.402	0	1976
228	136.634	165.413	392.292	0	2479
229	136.19	164.126	395.215	0	2440
230	137.738	162.816	409.323	0	2361
231	137.836	162.292	384.825	0	2191
232	138.281	162.715	416.733	0	2191
233	138.126	164.417	416.192	0	1846
234	137.224	165.295	394.687	0	2473
235	137.656	164.219	422.154	0	1960
236	137.936	162.714	381.386	0	1848
237	137.454	163.749	364.785	0	2028
238	136.941	170.596	392.621	0	1787
239	136.186	192.364	378.958	0	2354
240	136.306	206.134	376.045	0	1952
241	137.432	190.297	396.143	0	1741
