# Supplementary material for: Molecular encoding and synaptic decoding of context during salt chemotaxis in C. elegans
Source: Nat Commun. 2022 May 27;13:2928. doi: 10.1038/s41467-022-30279-7 (PMC9142520; doi:10.1038/s41467-022-30279-7)
Supplement: Supplementary file 7 — Source Data [file 41467_2022_30279_MOESM7_ESM.zip › Source Data/Imaging/Fig.4/4B/nj3/180924-3.xlsx]

## Sheet: Sheet1
Image Plane	X	Y	Avgerage Intensity	Minimum Intensity	Maximum Intensity
1	102	217	268.895	0	1256
2	102	217	245.552	0	1248
3	102	217	263.357	0	1479
4	163	191	304.502	0	1709
5	164	181	265.093	0	1110
6	165	171	272.75	0	1146
7	163.129	170.516	315.995	0	1355
8	163.624	167.652	309.823	0	1503
9	163.826	169.594	312.787	0	1168
10	166.521	170.072	324.778	0	1277
11	167.248	173.288	294.017	0	1334
12	164.971	165.768	314.229	0	1381
13	164.926	160.707	332.435	0	1472
14	166.631	159.557	325.086	0	1372
15	167.554	159.384	270.385	0	1263
16	167.372	157.877	332.351	0	1210
17	169.602	159.626	337.252	0	1367
18	166	197	273.977	0	1622
19	164	204	285.526	0	1290
20	165	202	272.93	0	1270
21	163	215	263.009	0	1506
22	164	213	250.346	0	1158
23	165	211	264.351	0	1428
24	166	209	287.794	0	1433
25	167	207	293.766	0	1589
26	168	205	281.878	0	1237
27	163.259	204.914	270.129	0	1350
28	159	205	261.224	0	1330
29	165	202	266.965	0	1398
30	171	199	267.278	0	1051
31	164	199	261.958	0	1220
32	157	199	253.441	0	1238
33	163	199	294.617	0	1210
34	169	199	274.245	0	1346
35	163.731	198.852	282.472	0	1411
36	164	196	240.462	0	1232
37	163.198	199.052	254.346	0	1741
38	162	202	265.138	0	1208
39	166	198	238.08	0	1442
40	170	194	253.241	0	1203
41	165	197	285.39	0	1625
42	162.896	199.716	298.871	0	1441
43	161	202	274.991	0	1217
44	159	204	277.752	0	1147
45	161	200	259.005	0	1183
46	163	196	269.776	0	1570
47	165	192	251.253	0	1199
48	168	197	262.862	0	1349
49	171	202	265.65	0	1343
50	168	197	290.741	0	1354
51	164	195	283.995	0	1303
52	160	193	250.049	0	1473
53	162.613	200.625	296.25	0	1308
54	163.162	199.227	278.533	0	1677
55	164	198	285.86	0	1371
56	165	197	263.163	0	1186
57	166	196	273.774	0	1280
58	167	195	302.339	0	1363
59	168	194	256.362	0	1283
60	165	198	280.726	0	1279
61	162	202	259.376	0	1396
62	164	192	294.108	0	1434
63	163	194	276.741	0	1300
64	162	196	300.76	0	1218
65	161	198	268.962	0	1215
66	160	200	281.199	0	1649
67	159	202	280.066	0	1283
68	158	204	278.601	0	1208
69	161.521	203.007	268.448	0	1238
70	165	202	301.231	0	1335
71	168	201	266.913	0	1136
72	162	200	293.554	0	1285
73	163	202	253.995	0	1168
74	164	204	295.17	0	1283
75	163.344	199.742	282.801	0	1498
76	163	204	264.743	0	1287
77	163	208	279.189	0	1297
78	164	201	255.747	0	1749
79	165	194	234.274	0	1472
80	162.045	200.015	275.082	0	1256
81	161.28	199.097	255.593	0	1237
82	161	198	275.909	0	1548
83	161.938	199.342	270.538	0	1787
84	163	201	266.383	0	1151
85	162.501	201.324	280.049	0	1167
86	162	202	262.984	0	1187
87	161	203	259.61	0	1160
88	160	204	290.381	0	1381
89	159	205	284.51	0	1287
90	158	206	267.904	0	1124
91	157	207	289.558	0	1172
92	156	208	268.044	0	1306
93	159	202	280.503	0	1281
94	162	196	279.267	0	1201
95	162.787	198.044	300.976	0	1185
96	163.446	197.867	282.774	0	1455
97	163	203	286.764	0	1135
98	163	208	252.51	0	1141
99	162.443	196.9	276.696	0	1158
100	164	197	268.388	0	1254
101	162.828	192.469	262.073	0	1552
102	162.119	189.709	281.895	0	1138
103	161	187	298.136	0	1307
104	160	184	300.448	0	1473
105	162	187	266.705	0	1302
106	164	190	259.53	0	1322
107	163.646	188.549	284.64	0	1181
108	165.294	188.176	289.829	0	1191
109	167	188	280.313	0	1239
110	166	182	273.839	0	1256
111	165	176	286.24	0	1556
112	164	170	322.682	0	1255
113	163	164	294.182	0	1353
114	164.943	162.221	305.423	0	1405
115	161.76	160.385	314.156	0	1564
116	162.757	158.808	304.058	0	1441
117	160.999	157.386	321.392	0	1333
118	162.729	158.507	296.337	0	1253
119	161.506	155.164	325.596	0	1309
120	162.381	155.343	292.64	0	1228
121	166.234	154.22	320.61	0	1240
122	164.547	155.516	378.878	0	1538
123	162.892	156.775	346.409	0	1322
124	167.432	154.796	350.843	0	1309
125	167.024	154.091	336.446	0	1644
126	166.562	154.925	337.649	0	1422
127	166.457	156.304	373.818	0	1335
128	163.385	154.314	321.601	0	1642
129	166.658	155.376	326.386	0	1371
130	166.964	156.059	342.519	0	1307
131	164.886	157.711	324.295	0	1413
132	166.143	158.815	320.771	0	1422
133	161.697	159.69	317.17	0	1429
134	165.214	160.249	310.449	0	1571
135	163.616	162.634	325.411	0	1124
136	166.809	161.3	278.271	0	1298
137	166.156	163.103	311.367	0	1461
138	163.793	165.312	315.75	0	1436
139	165.128	164.778	325.115	0	1181
140	163.926	166.296	300.455	0	1329
141	161.596	167.771	319.276	0	1465
142	164.839	168.287	302.362	0	1233
143	166.672	169.129	309.811	0	1443
144	165.54	171.297	304.748	0	1322
145	165.602	174.015	328.703	0	1282
146	165.1	178.807	319.416	0	1379
147	162.803	183.666	310.495	0	1415
148	163.473	189.364	304.309	0	1268
149	164	195	301.185	0	1370
150	162.708	198.798	295.664	0	1216
151	161	203	296.834	0	1335
152	160.895	209.805	279.528	0	1299
153	158.8	214.979	311.689	0	1146
154	157	220	277.558	0	1125
155	158.187	220.491	267.57	0	1193
156	159	221	260.836	0	1199
157	158.211	221.593	300.063	0	1194
158	158.805	221.539	266.829	0	1081
159	159	221	261.717	0	1336
160	159	220	252.072	0	990
161	159	219	262.5	0	1249
162	159.319	218.607	277.402	0	1194
163	160	218	250.383	0	890
164	161.761	205.997	288.213	0	1417
165	159.696	204.1	320.493	0	1185
166	158	202	301.727	0	1358
167	159.295	201.017	304.886	0	1231
168	159.4	200.385	335.49	0	1401
169	160	200	314.927	0	1155
170	158.89	199.636	311.958	0	1040
171	157.259	198.895	348.229	0	1186
172	158.315	197.506	318.913	0	1401
173	160.646	195.535	313.07	0	1262
174	162.336	194.001	307.783	0	1220
175	159.49	193.17	323.093	0	1200
176	158.291	192.276	306.404	0	1348
177	161.026	190.418	331.138	0	1236
178	162.22	190.239	312.15	0	1155
179	162.764	189.602	314.42	0	1417
180	161.205	187.574	331.517	0	1302
181	163.75	185.897	293.336	0	1372
182	165.927	182.579	299.963	0	1130
183	163.381	183.77	310.51	0	1628
184	164.817	183.799	308.668	0	1209
185	164.945	183.62	325.22	0	1148
186	161.563	184.756	300.531	0	1225
187	158	186	293.372	0	1416
188	158.572	185.313	298.864	0	1154
189	158.641	185.945	291.747	0	1204
190	161	181	300.864	0	1027
191	163.856	179.805	297.666	0	1513
192	162.21	181.127	287.117	0	1270
193	161.555	181.102	293.477	0	1151
194	160.406	181.394	290.577	0	1349
195	163.372	179.373	289.792	0	1119
196	161.693	180.642	296.586	0	1486
197	165.165	178.993	286.292	0	1304
198	164.168	179.921	308.934	0	1190
199	164.534	180.157	316.409	0	1293
200	161.148	181.008	292.026	0	1404
201	162.37	183.965	304.309	0	1238
202	164	187	297.075	0	1217
203	166	190	244.453	0	1052
204	165.651	201.648	251.367	0	1292
205	162.94	210.77	240.953	0	1128
206	163.343	213.147	238.974	0	1382
207	164	216	244.129	0	1041
208	163.855	216.35	249.594	0	1615
209	163.878	212.745	269.68	0	1199
210	164	209	259.783	0	1685
211	164	205	264.002	0	1131
212	164	201	262.428	0	1060
213	164	197	254.465	0	971
214	164	193	263.939	0	1411
215	164	189	270.601	0	1047
216	164	185	233.701	0	876
217	161	194	249.972	0	1055
218	162	192	253.608	0	1304
219	163	190	244.413	0	969
220	164	188	239.72	0	1259
221	165	196	258.78	0	1191
222	166	204	259.656	0	1129
223	167	197	263.423	0	1154
224	168	190	222.988	0	967
225	165	196	242.208	0	1079
226	162	202	271.65	0	1035
227	165	207	272.762	0	1130
228	168	212	255.932	0	1108
229	163	200	251.316	0	1127
230	158	188	292.224	0	1387
231	165	181	249.451	0	1111
232	164.488	178.511	282.185	0	1389
233	164.847	176.978	282.066	0	1158
234	167.38	174.063	284.316	0	1126
235	167.528	173.659	280.495	0	1103
236	167.121	173.084	265.358	0	1297
237	167	173	249.437	0	1261
238	166.002	171.719	302.61	0	1343
239	166.127	168.72	306.559	0	1520
240	167.202	167.934	307.558	0	1494
241	167.522	170.12	296.981	0	1214
