# Supplementary material for: Molecular encoding and synaptic decoding of context during salt chemotaxis in C. elegans
Source: Nat Commun. 2022 May 27;13:2928. doi: 10.1038/s41467-022-30279-7 (PMC9142520; doi:10.1038/s41467-022-30279-7)
Supplement: Supplementary file 7 — Source Data [file 41467_2022_30279_MOESM7_ESM.zip › Source Data/Imaging/Fig.4/4B/nj3/180924-4.xlsx]

## Sheet: Sheet1
Image Plane	X	Y	Avgerage Intensity	Minimum Intensity	Maximum Intensity
1	103	225	253.919	0	1092
2	103	225	253.923	0	1229
3	103	225	265.337	0	1283
4	103	225	262.893	0	1348
5	103	225	223.833	0	1169
6	103	225	250.567	0	1115
7	103	225	255.957	0	1263
8	103	225	251.516	0	1302
9	103	225	262.72	0	1212
10	103	225	242.714	0	1301
11	103	225	244.77	0	1059
12	103	225	256.117	0	1145
13	103	225	243.413	0	1319
14	103	225	234.226	0	1213
15	103	225	240.695	0	1050
16	103	225	242.14	0	1138
17	103	225	235.695	0	1003
18	103	225	251.844	0	1366
19	103	225	255.152	0	1445
20	103	225	244.293	0	1180
21	103	225	243.136	0	1107
22	103	225	238.186	0	1324
23	103	225	236.772	0	1016
24	103	225	240.039	0	1428
25	103	225	249.714	0	1131
26	103	219	279.66	0	1084
27	103	213	258.876	0	1216
28	105	220	264.321	0	1590
29	104	217	230.931	0	1184
30	106	222	262.606	0	1078
31	104	222	247.485	0	1236
32	102	222	256.132	0	1430
33	105	227	254.973	0	1268
34	108	232	249.097	0	1127
35	111	237	277.103	0	1272
36	99	230	229.894	0	1005
37	100	234	250.313	0	1127
38	101	238	256.774	0	1315
39	99	233	227.682	0	1186
40	100	235	254.028	0	1195
41	101	237	232.356	0	1042
42	102	226	261.456	0	1164
43	102	227	256.211	0	1404
44	102	228	258.111	0	1392
45	102	229	257.234	0	1175
46	102	230	238.647	0	1174
47	102	231	249.135	0	1188
48	102	232	253.867	0	1262
49	102	233	240.777	0	1148
50	102	234	256.972	0	1066
51	102	235	259.242	0	1310
52	102	236	244.442	0	1058
53	102	237	222.679	0	1202
54	102	238	249.058	0	1247
55	102	239	248.179	0	1110
56	100	234	260.555	0	1129
57	102	235	240.583	0	1257
58	104	236	257.982	0	1291
59	106	237	249.737	0	952
60	108	238	248.387	0	1048
61	103	232	248.673	0	1127
62	98	226	230.961	0	1063
63	105	234	257.061	0	1295
64	90	231	236.725	0	1006
65	105	236	232.454	0	1078
66	100	235	238.06	0	1219
67	95	234	258.281	0	1070
68	90	233	233.436	0	1126
69	97	237	236.014	0	1235
70	104	241	237.421	0	1230
71	101	235	253.724	0	1152
72	98	229	251.532	0	1062
73	95	223	228.924	0	1198
74	98	236	249.862	0	1158
75	98	232	264.35	0	1130
76	98	228	246.931	0	1300
77	99	240	252.739	0	1112
78	100	240	219.248	0	1122
79	101	240	278.338	0	1149
80	102	240	220.669	0	1185
81	103	240	229.444	0	1115
82	104	240	239.911	0	1163
83	105	240	245.387	0	1189
84	97	241	241.582	0	1071
85	89	242	243.657	0	1142
86	94	238	226.591	0	1045
87	99	234	248.936	0	1283
88	104	230	237.191	0	1161
89	99	239	240.171	0	1223
90	94	248	228.895	0	1200
91	97	237	243.28	0	1159
92	99	237	245.53	0	1141
93	101	237	236.666	0	1131
94	103	237	245.27	0	1181
95	105	237	270.809	0	1159
96	107	237	251.987	0	1334
97	109	237	225.892	0	989
98	111	237	243.084	0	1029
99	99	240	234	0	1214
100	97	235	259.336	0	1127
101	103	237	256.246	0	1211
102	109	239	238.291	0	1248
103	115	241	279.585	0	1386
104	102	237	252.145	0	1402
105	99	233	250.192	0	1308
106	102	237	243.84	0	1433
107	103	236	231.05	0	1185
108	104	235	266.916	0	1143
109	105	234	262.429	0	1221
110	102	236	242.319	0	1117
111	99	238	249.962	0	1184
112	99	240	235.149	0	1057
113	100	236	241.872	0	1266
114	105	238	250.713	0	1080
115	110	240	246.497	0	1205
116	102	232	249.184	0	1185
117	101	228	232.952	0	1214
118	100	224	270.603	0	1220
119	99	233	233.772	0	1147
120	101	229	249.275	0	1242
121	103	225	242.858	0	1400
122	105	221	243.31	0	1046
123	104	223	251.098	0	1062
124	103	225	248.971	0	1139
125	102	220	258.535	0	1168
126	101	215	238.346	0	1294
127	101	222	255.766	0	1186
128	101	229	243.503	0	1144
129	101	230	260.218	0	1394
130	101	231	234.807	0	1187
131	101	232	235.194	0	1117
132	101	233	237.39	0	1120
133	101	234	251.804	0	1171
134	101	235	257.018	0	1103
135	101	236	240.49	0	1342
136	101	237	242.806	0	1218
137	100	233	245.51	0	1199
138	99	229	256.903	0	1229
139	105	219	271.21	0	1385
140	107	217	248.39	0	1350
141	109	215	251.869	0	1390
142	111	213	256.917	0	1167
143	113	204	273.426	0	1673
144	114	205	280.847	0	1449
145	115	201	293.307	0	1498
146	116	185	280.276	0	1565
147	119	182	275.808	0	1421
148	122	179	267.587	0	1433
149	125	176	259.258	0	1551
150	120	178	271.487	0	1507
151	115	180	284.022	0	1684
152	115	178	262.265	0	1317
153	115	176	261.591	0	1320
154	119	179	258.895	0	1332
155	123	182	249.818	0	1571
156	121	182	262.377	0	1461
157	119	182	274.729	0	1311
158	117	182	254.596	0	1425
159	115	182	263.31	0	1588
160	115	189	268.186	0	1636
161	117	180	256.705	0	1214
162	117	181	265.26	0	1413
163	117	182	270.359	0	1554
164	117	183	244.866	0	1371
165	117	184	259.035	0	1086
166	114	194	251.061	0	1417
167	111	196	254.605	0	1181
168	108	198	253.479	0	1056
169	107	211	268.374	0	1296
170	106	217	262.076	0	1285
171	105	223	246.036	0	988
172	105	218	255.272	0	1427
173	105	213	258.795	0	1065
174	103	222	233.365	0	1125
175	107	213	259.552	0	973
176	111	204	254.371	0	1271
177	110	216	238.034	0	1166
178	106	212	250.277	0	1359
179	111	216	283.288	0	1100
180	116	220	260.662	0	1208
181	107	208	249.914	0	1135
182	106	206	260.907	0	1185
183	105	204	224.777	0	1072
184	104	202	264.218	0	1483
185	103	200	264.667	0	1274
186	104	203	276.014	0	1238
187	105	206	254.715	0	1310
188	106	209	243.899	0	1330
189	107	212	229.922	0	975
190	108	207	248.95	0	1107
191	109	202	261.52	0	1091
192	103	218	235.122	0	1150
193	99	221	235.643	0	1121
194	95	224	243.496	0	1083
195	108	213	246.428	0	1099
196	101	208	231.583	0	1163
197	105	208	292.912	0	1301
198	109	208	252.889	0	1266
199	113	208	259.554	0	1362
200	117	208	258.764	0	1069
201	109	207	245.818	0	1068
202	101	206	256.096	0	1245
203	107	212	242.746	0	1297
204	107	210	258.962	0	1184
205	107	208	247.5	0	1337
206	107	206	249.086	0	1311
207	110	191	261.835	0	1393
208	114	188	287.506	0	1287
209	110	187	256.826	0	1359
210	106	186	246.084	0	1437
211	102	185	255.858	0	1323
212	116	181	224.517	0	1684
213	112	186	267.885	0	1701
214	108	191	239.576	0	1195
215	111	187	259.371	0	1246
216	114	183	261.008	0	1381
217	109	192	244.211	0	1393
218	108	195	262.371	0	1267
219	112	190	250.608	0	1673
220	116	185	263.92	0	1216
221	117	204	240.643	0	1224
222	113	212	232.663	0	948
223	109	220	247.296	0	1196
224	113	221	258.136	0	1132
225	117	222	229.331	0	1054
226	102	225	255.965	0	1102
227	87	228	224.947	0	1115
228	108	211	246.937	0	1213
229	110	202	263.703	0	1046
230	105	210	246.313	0	1203
231	100	218	230.307	0	1035
232	95	226	209.739	0	1037
233	100	222	237.774	0	1046
234	105	218	250.621	0	935
235	103	225	242.793	0	1070
236	101	232	227.392	0	1095
237	107	220	249.764	0	1139
238	113	208	245.452	0	1194
239	112	207	269.66	0	1291
240	111	206	257.743	0	1349
241	110	205	261.082	0	1465
