# Supplementary material for: Molecular encoding and synaptic decoding of context during salt chemotaxis in C. elegans
Source: Nat Commun. 2022 May 27;13:2928. doi: 10.1038/s41467-022-30279-7 (PMC9142520; doi:10.1038/s41467-022-30279-7)
Supplement: Supplementary file 7 — Source Data [file 41467_2022_30279_MOESM7_ESM.zip › Source Data/Imaging/Fig.4/4B/nj3/180924-5.xlsx]

## Sheet: Sheet1
Image Plane	X	Y	Avgerage Intensity	Minimum Intensity	Maximum Intensity
1	149.999	258	385.428	0	2271
2	149.105	258.406	407.176	0	2197
3	148.845	255.055	425.346	0	2391
4	148.494	247.252	437.585	0	2520
5	149.382	239.344	388.082	0	2566
6	149.055	241.697	399.932	0	1910
7	148.409	239.496	440.968	0	2152
8	145.417	229.055	427.671	0	2554
9	144.768	227.785	421.69	0	2246
10	142.471	226.988	411.31	0	2490
11	141.556	237.085	372.74	0	1468
12	142.585	274.346	419.715	0	2327
13	143	275	399.959	0	1454
14	145	252.465	413.294	0	2555
15	147.048	254.543	388.207	0	1486
16	151.241	261.616	411.713	0	2405
17	152.239	258.529	424.435	0	2252
18	153.311	260.457	417.709	0	2798
19	153	284	383.197	0	1406
20	167.652	289.386	344.96	0	2211
21	166.725	304.326	357.326	0	2041
22	151	296	402.524	0	1924
23	152	291	390.174	0	2395
24	165.7	298.573	372.334	0	2408
25	165.26	304.815	355.35	0	2121
26	165.558	301.585	366.01	0	2438
27	164.992	300.125	333.293	0	1826
28	163.251	317.711	362.838	0	1857
29	164.013	306.246	324.872	0	2484
30	163.736	310.929	331.581	0	2540
31	151	291	399.221	0	1482
32	148.892	290.843	405.544	0	2166
33	162.419	302.99	364	0	2313
34	165.5	302.165	355.503	0	2505
35	165.599	299.965	327.471	0	2305
36	166.045	288.187	370.631	0	3028
37	152	307	382.546	0	2252
38	152.241	306.14	357.512	0	2393
39	152.228	308.963	380.903	0	2410
40	152.006	308.273	362.384	0	2426
41	152.429	299.944	391.353	0	2302
42	151.848	300.413	382.012	0	2477
43	151.809	305.592	392.89	0	2270
44	151.761	307.259	341.771	0	2248
45	152.36	294.583	352.279	0	2230
46	152.174	283.699	397.124	0	2568
47	151.846	285.676	392.226	0	2394
48	152.125	275.975	399.803	0	2043
49	137.293	261.979	352.072	0	1834
50	136.688	258.459	349.499	0	2210
51	136.997	253.198	319.426	0	2519
52	136.308	252.966	346.168	0	2619
53	136.365	242.614	335.29	0	2252
54	136.51	239.308	354.906	0	2482
55	136.757	239.533	360.869	0	2354
56	133.835	258.958	357.901	0	2089
57	147.628	284.291	383.415	0	2194
58	150.868	300.696	405.866	0	2087
59	151.101	290.284	422.176	0	2487
60	152.382	277.3	380.235	0	2513
61	148	305	357.928	0	1303
62	149.987	305.033	367.001	0	2856
63	149.718	317.536	381.94	0	2125
64	148.774	324.609	369.374	0	2318
65	148.02	308.134	372.128	0	2236
66	146.981	302.296	413.26	0	2501
67	145.122	311.733	364.624	0	2243
68	145.241	312.699	396.994	0	2727
69	144.873	312.39	383.779	0	2311
70	145.001	312.835	340.509	0	2337
71	144.889	313.856	374.999	0	2125
72	144.72	313.594	380.944	0	2421
73	144.4	316.799	379.891	0	2201
74	144.578	316.888	402.579	0	2436
75	144.22	323.437	331.863	0	1911
76	147	291	390.224	0	2359
77	148	303	378.391	0	2142
78	147.375	306.466	371.51	0	1932
79	149.661	305.53	352.601	0	2187
80	151.164	306.67	344.897	0	2262
81	152.759	287.243	392.496	0	2315
82	141.813	250.755	336.869	0	1655
83	142.047	230.861	322.89	0	2463
84	145.083	231.007	301.541	0	2116
85	141.039	216.344	316.743	0	2263
86	141.976	218.5	343.787	0	2316
87	138.254	206.734	331.697	0	2072
88	137.882	210.116	342.3	0	1771
89	138.318	215.114	357.412	0	2251
90	139.714	228.412	378.788	0	2251
91	138.949	233.746	358.162	0	2416
92	137.332	228.14	324.646	0	1979
93	135.823	239.661	349.628	0	1924
94	146	242	397.028	0	1691
95	146.046	238.792	370.337	0	1609
96	145.095	239.119	381.072	0	2541
97	142.296	247.414	401.196	0	1365
98	142.427	280.45	366.301	0	1713
99	158.291	299.655	332.631	0	1708
100	158.803	307.18	316.884	0	2092
101	157.316	311.763	325.044	0	2359
102	158.367	313.243	329.718	0	2379
103	157.627	309.477	338.703	0	2488
104	157.74	311.527	341.221	0	1887
105	158.333	317.648	340.251	0	2533
106	159.565	327.99	316.688	0	1737
107	158.926	323.311	338.404	0	1981
108	157.598	327.79	348.413	0	1975
109	157.245	336.104	352.141	0	1863
110	156.642	335.495	344.69	0	2881
111	157.717	333.871	356.316	0	2371
112	157.13	337.161	349.249	0	2370
113	156.757	335.478	352.09	0	2085
114	156.745	335.701	337.628	0	2127
115	156.942	331.889	374.326	0	2674
116	156.398	335.865	368.215	0	2357
117	157.113	327.587	371.613	0	2397
118	157.114	319.483	372.999	0	2459
119	156.55	326.47	377.759	0	2408
120	156.914	323.422	367.135	0	2242
121	157.014	328.651	370.672	0	2505
122	157.124	329.772	334.365	0	1981
123	157.872	331.954	354.556	0	2263
124	157.825	331.76	354.041	0	2125
125	157.628	318.625	371.082	0	1936
126	158.159	312.638	388.712	0	2695
127	157.343	323.007	380.129	0	2214
128	158.973	313.421	379.601	0	1433
129	159.194	297.677	380.379	0	1875
130	146.481	293.63	393.925	0	2410
131	145.919	307.761	398.634	0	2489
132	145.979	293.393	372.176	0	1458
133	145.267	287.181	437.288	0	1712
134	144.09	296.927	392.063	0	2942
135	143.854	306.504	394.034	0	2077
136	158.426	309.544	360.815	0	2534
137	158.808	325.15	349.934	0	2237
138	158.499	315.072	362.331	0	2065
139	144.261	295.628	385.951	0	2402
140	144.43	296.119	424.86	0	2276
141	159.736	295.934	357.422	0	2599
142	150	268	386.421	0	1828
143	146	281	399.965	0	1797
144	143.026	313.57	329.253	0	1777
145	142.058	317.592	348.724	0	1901
146	140.308	331.386	342.119	0	1971
147	141	331	355.701	0	1746
148	142.267	304.078	375.553	0	2581
149	147	316	356.29	0	1511
150	140.513	340.065	342.36	0	2296
151	143	330	351.741	0	1542
152	143.293	333.683	344.572	0	2082
153	145.183	330.131	362.585	0	2037
154	145.314	328.385	354.806	0	2489
155	144.827	333.811	362.524	0	2027
156	144.278	342.045	357.444	0	1972
157	145.047	338.977	400.531	0	2139
158	145.896	322.583	370.585	0	2038
159	145.271	332.575	335.337	0	1992
160	144.894	339.033	367.872	0	2354
161	145.152	332.1	382.507	0	2225
162	145.899	316.02	365.046	0	1798
163	144.919	320.251	392.084	0	2140
164	145.12	321.386	406.974	0	2046
165	144.672	314.173	375.34	0	1761
166	144.608	325.963	399.397	0	1886
167	145.175	334.019	347.197	0	2094
168	144.761	330.575	349.971	0	2158
169	144.471	332.026	376.059	0	2016
170	145.294	314.398	332.943	0	2096
171	132.387	290.197	322.354	0	1884
172	134.159	265.877	305.724	0	1404
173	136.739	265.321	344.706	0	2261
174	137.239	251.419	342.957	0	1960
175	136.79	245.009	330.74	0	1578
176	136.322	231.951	313.054	0	2238
177	135.075	234.687	338.253	0	2319
178	133.838	226.94	320.979	0	2015
179	147	238	381.113	0	1986
180	146.51	270.938	405.178	0	1671
181	146	246	397.962	0	1767
182	147.01	235.574	401.034	0	1976
183	143.773	249.997	374.649	0	2658
184	141	276	361.7	0	1161
185	141.058	291.843	384.731	0	1542
186	141	308	347.968	0	1570
187	141.181	319.753	319.069	0	1918
188	140.898	328.997	370.424	0	2054
189	140.483	329.285	364.787	0	2149
190	141.085	329.639	341.728	0	1692
191	141.133	302.567	356.625	0	1676
192	145	330	356.665	0	1590
193	144.352	337.534	351.088	0	1732
194	144.269	341.63	351.14	0	2212
195	143.821	343.233	343.746	0	2022
196	144.667	339.678	323.799	0	2023
197	144.353	339.051	353.1	0	1963
198	144.304	341.041	345.832	0	1801
199	145.336	337.806	338.979	0	1560
200	145.062	341.448	346.469	0	1646
201	144.308	344.609	349.296	0	2216
202	145.213	337.435	320.491	0	2086
203	146.485	341.683	369.243	0	2051
204	145.493	334.935	343.666	0	1828
205	145.707	335.233	352.916	0	2187
206	145.696	333.499	347.107	0	1893
207	145.579	337.705	324.56	0	1566
208	145.251	333.156	318.825	0	1841
209	145.669	337.813	334.274	0	1506
210	145.508	335.509	291.951	0	2108
211	145.937	328.49	363.876	0	1810
212	146.265	327.801	332.507	0	1792
213	145.02	337.312	323.434	0	2180
214	145.362	332.8	342.396	0	1784
215	144.717	341.321	327.991	0	2003
216	144.664	338.698	340.432	0	1871
217	145.075	338.02	338.79	0	2131
218	144.108	342.474	305.163	0	1626
219	144.418	340.642	358.029	0	2109
220	144.378	340.842	350.137	0	1701
221	144.622	336.106	365.313	0	1937
222	144.405	339.076	357.078	0	2338
223	144.326	339.378	339.741	0	2429
224	144.28	339.893	341.069	0	2107
225	143.812	341.574	357.632	0	1820
226	144.998	327.103	347.437	0	1769
227	145	319	339.535	0	2274
228	145	325	366.066	0	1512
229	145	311	351.376	0	1430
230	147	310	364.643	0	2117
231	148.374	323.655	351.553	0	2086
232	149.521	343.885	352.256	0	1579
233	149.197	347.047	324.885	0	1840
234	150.636	329.222	356.947	0	1516
235	150.667	315.959	347.335	0	2551
236	151.232	300.619	368.053	0	2348
237	137.745	283.665	312.053	0	1840
238	137.724	280.17	323.876	0	1757
239	139.72	266.838	312.613	0	1979
240	140.662	256.365	325.26	0	2266
241	141.326	250.033	322.663	0	2373
