# Supplementary material for: Molecular encoding and synaptic decoding of context during salt chemotaxis in C. elegans
Source: Nat Commun. 2022 May 27;13:2928. doi: 10.1038/s41467-022-30279-7 (PMC9142520; doi:10.1038/s41467-022-30279-7)
Supplement: Supplementary file 7 — Source Data [file 41467_2022_30279_MOESM7_ESM.zip › Source Data/Imaging/Fig.4/4B/nj3/180924-6.xlsx]

## Sheet: Sheet1
Image Plane	X	Y	Avgerage Intensity	Minimum Intensity	Maximum Intensity
1	59	223	396.1	0	1560
2	61.5397	227.79	370.077	0	2000
3	58.2951	231.062	366.481	0	1438
4	56.1397	239.4	369.392	0	1738
5	56.5097	245.853	361.603	0	1508
6	55.2218	247.004	360.664	0	1537
7	57.8173	247.986	353.243	0	1429
8	56.5816	249.023	316.83	0	1408
9	56.4249	246.318	360.649	0	1371
10	60.3364	239.424	355.939	0	1354
11	61.4794	228.305	387.056	0	1427
12	63.3373	222.77	373.03	0	1798
13	63.1821	216.202	371.313	0	1595
14	61.5902	213.437	379.131	0	1970
15	61.6481	212.597	361.547	0	1825
16	59.2469	210.175	389.804	0	1674
17	61.3219	212.726	378.343	0	1689
18	59.613	214.322	357.413	0	1581
19	56.3838	222.138	368.462	0	1403
20	53.4406	244.101	359.327	0	1415
21	52	237	386.698	0	1734
22	52.8589	234.715	371.439	0	1531
23	57.5695	227.049	362.974	0	2134
24	57.4091	224.791	365.872	0	1616
25	58.4102	224.784	367.663	0	1673
26	58.1646	221.068	370.082	0	1529
27	56.504	221.92	333.661	0	1309
28	54.2831	222.601	401.531	0	1632
29	52.6292	227.433	379.941	0	1640
30	51.033	229.138	393.012	0	1534
31	56.9575	226.098	407.47	0	1632
32	57.1744	222.33	372.283	0	1663
33	57.9855	225.489	340.033	0	1483
34	56.7922	231.371	385.248	0	1486
35	53.8065	231.069	373.573	0	1711
36	53.7313	232.818	328.119	0	1715
37	53.035	227.136	393.477	0	1540
38	55.9769	227.797	363.236	0	1377
39	57.4845	226.932	371.657	0	1529
40	57.2864	225.629	391.15	0	1666
41	56.7996	224.747	358.724	0	1592
42	56.1564	224.885	380.516	0	1768
43	57.3307	224.641	411.792	0	1860
44	57.1245	225.32	365.972	0	1650
45	56.1675	225.651	366.077	0	1823
46	57.0829	225.281	359.46	0	1514
47	53.8042	228.783	361.684	0	1379
48	49.9248	234.822	371.719	0	1559
49	51.9156	234.88	342.645	0	1406
50	54.5603	241.04	391.416	0	2047
51	61.2347	231.12	352.677	0	1579
52	59.8774	226.25	374.951	0	1531
53	60.6686	224.602	379.257	0	1637
54	60.872	224.244	382.661	0	1614
55	61.5866	224.339	366.663	0	1416
56	60.61	223.25	368.252	0	1762
57	60.9237	223.189	349.726	0	1846
58	60.828	222.629	363.579	0	1624
59	61.5923	223.025	372.451	0	1624
60	61.4513	221.652	378.853	0	1813
61	61.1917	220.157	340.631	0	2331
62	61.0077	218.417	388.437	0	1642
63	59.4274	215.942	359.962	0	1597
64	58.0243	213.929	377.026	0	1628
65	58.6937	212.342	372.378	0	1841
66	58.9001	212.229	343.876	0	1756
67	58.4978	212.005	378.114	0	1678
68	58.7294	212.654	373.533	0	1628
69	58.8555	213.007	360.631	0	1657
70	60.656	214.858	339.495	0	2108
71	58.8826	214.865	362.052	0	1697
72	59.8528	216.827	339.844	0	1664
73	57.8282	216.844	369.173	0	1446
74	54.2742	231.916	334.348	0	1135
75	51.4876	243.314	330.748	0	1242
76	53.7022	241.629	366.666	0	1705
77	50.9235	246.48	392.135	0	1763
78	55.7902	237.134	355.271	0	1870
79	57.7985	235.384	357.925	0	1487
80	56.1551	236.231	369.259	0	1585
81	56.6837	237.043	382.733	0	1654
82	57.5579	238.628	371.486	0	1664
83	57.0693	237.06	343.226	0	1346
84	57.8705	239.528	384.516	0	1722
85	58.276	238.471	375.035	0	1563
86	57.2079	238.996	368.699	0	1647
87	57.2911	238.91	355.418	0	1321
88	58.5235	240.751	389.927	0	1601
89	57.3788	239.733	354.402	0	1637
90	56.4404	237.488	357.678	0	1473
91	57.606	238.821	373.122	0	1675
92	57.0289	237.689	355.769	0	1369
93	56.8961	239.07	363.302	0	1595
94	55.3898	239.515	367.072	0	1278
95	52.4805	242.652	357.115	0	1573
96	50.5657	240.466	372.708	0	1730
97	49.8222	242.815	358.063	0	1636
98	50.6022	247.681	352.087	0	1434
99	51.821	247.545	396.236	0	1559
100	52.2762	246.381	373.981	0	1583
101	54.9193	241.747	401.423	0	1719
102	54.7998	234.647	371.524	0	1460
103	54.6028	233.772	367.537	0	1541
104	54.1215	233.437	433.101	0	1595
105	53.3611	231.223	361.626	0	1452
106	54.6292	231.954	376.608	0	1658
107	53.0638	228.618	436.864	0	1716
108	52.8739	225.344	404.848	0	1827
109	52.1907	228.304	411.058	0	1999
110	52.7237	229.744	427.252	0	2098
111	53.5952	228.205	412.573	0	1972
112	54.0577	225.337	427.224	0	1886
113	53.351	222.18	409.105	0	1585
114	55.443	222.369	419.395	0	1806
115	55.1437	221.326	421.47	0	2071
116	54.6736	221.815	442.767	0	1642
117	52.4299	224.157	405.488	0	1628
118	50.1945	227.366	415.157	0	1512
119	55.9283	226.364	400.236	0	1794
120	54.0393	222.309	409.227	0	1562
121	54.2573	223.866	400.979	0	1754
122	54.2013	230.94	410.839	0	1718
123	55.2729	235.343	394.355	0	1780
124	55.7285	239.106	386.753	0	1587
125	51.9781	237.464	412.537	0	1547
126	53.0261	235.154	393.065	0	1652
127	53.8041	225.453	402.559	0	1477
128	55.0668	224.025	413.603	0	1709
129	64.8372	204.752	347.99	0	1725
130	64.1362	191.888	407.488	0	2078
131	62.4894	185.268	411.988	0	2138
132	62.7428	182.024	439.199	0	1991
133	62.8945	181.299	428.554	0	1769
134	64.2985	184.954	420.329	0	1944
135	56.6457	206.535	409.042	0	1373
136	62	202	392.956	0	1944
137	63.9934	198.57	400.631	0	1739
138	62.0046	198.727	403.079	0	1847
139	61.312	200.867	393.729	0	1798
140	61.5917	202.583	395.603	0	1703
141	60.1701	203.749	382.864	0	1790
142	59.972	203.845	392.086	0	1610
143	58.6247	201.969	422.295	0	1514
144	59.5231	202.571	407.063	0	1833
145	61.0105	206.551	402.372	0	1724
146	58.1315	207.026	388.916	0	1488
147	58.4327	214.176	357.705	0	1895
148	56.9783	219.316	363.621	0	1517
149	55.5749	222.865	376.203	0	1583
150	55.0636	224.679	350.395	0	1530
151	55.1814	225.177	380.913	0	1563
152	54.9169	227.68	366.621	0	1405
153	50.7326	231.623	349.077	0	1896
154	49.9076	233.815	386.544	0	1962
155	50.8754	237.169	364.238	0	1602
156	50.0892	235.732	384.066	0	1544
157	50.513	237.231	366.872	0	1545
158	49.3131	237.211	388.946	0	1515
159	49.6541	238.957	394.976	0	1635
160	49.5995	239.925	375.089	0	1557
161	48.5115	238.504	355.247	0	1616
162	48.508	239.465	380.916	0	1523
163	52.5271	241.948	342.04	0	1450
164	51.5907	236.103	407.752	0	1471
165	51.7828	231.787	405.274	0	1845
166	52.0733	231.054	381.979	0	1678
167	52.9773	230.34	396.093	0	1348
168	53.4467	227.048	363.187	0	1697
169	53.7656	226.013	399.565	0	1577
170	55.3744	225.635	379.593	0	1649
171	55.8917	224.596	357.871	0	1525
172	55.7664	224.913	350.442	0	1656
173	55.7743	225.327	387.792	0	1953
174	54.9137	224.996	374.883	0	1547
175	55.5257	225.64	353.376	0	1631
176	54.3748	225.585	371.149	0	1637
177	54.5902	226.39	383.149	0	1514
178	54.2624	227.024	372.372	0	1498
179	54.7323	230.187	365.537	0	1576
180	50.9067	237.008	392.087	0	1698
181	48.0214	245.947	390.829	0	1522
182	46.4542	253.294	386.397	0	1368
183	46.7682	256.513	330.698	0	1403
184	48.6763	260.888	322.664	0	1449
185	49.8658	264.189	359.058	0	1676
186	50.251	264.228	360.084	0	1396
187	50.1049	263.814	333.166	0	1341
188	50.5089	266.393	348.348	0	1248
189	49.8708	265.868	338.998	0	1387
190	50.4408	267.803	307.147	0	1282
191	49.495	269.191	347.309	0	1572
192	49.8039	271.133	344.364	0	1511
193	49.3637	271.267	339.544	0	1367
194	48.2897	268.74	350.642	0	1475
195	48.7664	270.098	331.981	0	1179
196	49.3038	265.177	339.276	0	1321
197	49.6856	262.982	352.005	0	1753
198	48.4881	260.66	341.787	0	1385
199	48.6209	260.123	339.736	0	1380
200	49.0794	256.254	343.951	0	1595
201	50.5108	251.745	341.89	0	1995
202	49.388	248.368	358.64	0	1414
203	51.2288	245.447	354.171	0	1614
204	51.2956	244.036	357.951	0	1344
205	52.3923	244.156	362.231	0	1571
206	55.4785	238.531	361.404	0	2316
207	54.2694	230.272	354.724	0	1508
208	55.841	229.488	347.801	0	1455
209	54.6956	229.056	351.157	0	1510
210	56.639	228.775	334.64	0	2064
211	54.7018	231.498	337.678	0	1369
212	52.6116	231.184	321.365	0	1323
213	52.6725	233.409	344.073	0	1394
214	49.5735	245.83	344.783	0	1522
215	50.4354	249.889	346.888	0	1739
216	49.4128	249.8	340.421	0	1307
217	50.8466	253.328	311.638	0	1344
218	51.7768	254.669	341.414	0	1425
219	53.4864	257.008	371.668	0	1667
220	52.2887	253.27	324.439	0	1479
221	53.9931	255.633	322.848	0	1566
222	54.411	256.032	346.621	0	1393
223	54.1243	255.243	309.659	0	1414
224	52.9495	255.35	332.087	0	1430
225	53.7261	257.875	311.661	0	1462
226	53.8086	259.327	328.727	0	1260
227	53.3865	254.083	368.222	0	1658
228	53.4814	253.827	338.628	0	1405
229	53.7181	255.202	326.219	0	1303
230	51.0699	254.528	364.549	0	1397
231	49.4244	253.87	322.591	0	1317
232	48.9511	254.296	319.554	0	1334
233	48.6531	253.777	347.229	0	1470
234	49.5305	256.771	349.463	0	1443
235	49.3846	256.195	321.498	0	1374
236	48.8911	258.501	318.729	0	1484
237	49.8689	250.751	355.037	0	1367
238	51.1134	248.266	317.983	0	1174
239	50.507	242.84	343.49	0	1564
240	52.5312	240.818	353.663	0	1384
241	51.8459	239.387	359.311	0	1430
