# Supplementary material for: Molecular encoding and synaptic decoding of context during salt chemotaxis in C. elegans
Source: Nat Commun. 2022 May 27;13:2928. doi: 10.1038/s41467-022-30279-7 (PMC9142520; doi:10.1038/s41467-022-30279-7)
Supplement: Supplementary file 7 — Source Data [file 41467_2022_30279_MOESM7_ESM.zip › Source Data/Imaging/Fig.4/4B/nj3/180924-7.xlsx]

## Sheet: Sheet1
Image Plane	X	Y	Avgerage Intensity	Minimum Intensity	Maximum Intensity
1	114	204	279.958	0	1624
2	112.262	195.893	302.8	0	1671
3	111.912	196.435	271.002	0	1746
4	111.791	202.812	278.671	0	1415
5	113.079	207.831	302.124	0	1544
6	113.082	211.218	293.068	0	1328
7	113.786	205.902	292.126	0	1346
8	114.39	203.49	306.828	0	1542
9	115.12	201.519	269.168	0	1391
10	112.714	196.891	300.177	0	1411
11	113.227	188.204	291.384	0	1793
12	112.969	193.664	296.419	0	2011
13	112.811	192.772	265.745	0	1880
14	114.625	184.334	267.295	0	1509
15	115.125	187.173	295.849	0	1537
16	116.25	174.626	288.665	0	1598
17	117	190	293.852	0	1746
18	117.549	194.29	276.439	0	1923
19	117.799	200.194	292.943	0	1660
20	119.374	202.351	289.548	0	1632
21	118.631	201.251	311.003	0	1689
22	118.073	201.923	276.582	0	1305
23	117.709	205.786	300.939	0	1705
24	117.072	200.146	305.868	0	1659
25	116.538	195.688	306.255	0	1774
26	117.563	186.896	292.719	0	1580
27	118	207	276.952	0	1588
28	114	194	315.814	0	1404
29	113.203	194.883	286.339	0	1768
30	113.703	188.435	296.436	0	1414
31	112.753	189.839	280.391	0	1771
32	113.378	191.141	304.835	0	1524
33	113.572	195.813	279.199	0	1625
34	112.931	195.879	280.547	0	1773
35	112.566	193.927	273.474	0	1710
36	112.534	192.872	304.688	0	1669
37	112.956	190.202	275.736	0	1539
38	113.762	188.939	306.427	0	1679
39	114.804	189.855	285.807	0	2068
40	114.933	192.721	299.843	0	1678
41	116.007	190.538	277.849	0	1711
42	115.945	186.357	289.304	0	2079
43	117.097	187.287	268.157	0	1703
44	118.429	171.829	289.88	0	1477
45	118	190	290.161	0	1248
46	117.55	188.487	280.522	0	1547
47	118.866	187.636	296.059	0	1631
48	118.149	188.886	284.657	0	1702
49	119.588	189.043	290.261	0	1530
50	118.509	195.502	305.831	0	1697
51	118.055	199.654	262.411	0	1668
52	117.12	194.958	290.689	0	1729
53	117.576	202.345	298.682	0	1512
54	117.014	201.76	299.519	0	1972
55	115.939	195.245	294.646	0	1618
56	112.929	193.147	307.163	0	1610
57	111.316	197.006	286.335	0	1732
58	111.921	195	284.68	0	1553
59	112.802	197.75	280.349	0	1488
60	111.594	199.704	252.595	0	1640
61	112.624	201.676	313.506	0	1624
62	112.181	197.293	286.634	0	1397
63	113.261	193.197	277.842	0	1530
64	113.08	193.989	289.348	0	1684
65	113.527	193.441	311.548	0	1488
66	113.159	193.963	297.745	0	1637
67	113.085	200.966	289.309	0	1453
68	112.83	204.073	312.034	0	1554
69	112.543	201.509	271.16	0	1660
70	112.546	200.073	286.995	0	1705
71	112.898	197.553	285.649	0	1643
72	112.85	201.677	298.781	0	2035
73	113.124	200.37	254.685	0	1446
74	114.89	196.286	317.55	0	1519
75	116.97	199.327	280.244	0	1292
76	115.829	199.598	303.55	0	1583
77	115.716	193.599	308.831	0	1963
78	117.702	189.133	307.64	0	1389
79	117.1	187.189	320.783	0	1852
80	116.461	187.711	280.652	0	1419
81	117.366	183.632	299.04	0	1558
82	116.212	192.829	266.497	0	1403
83	116.303	198.989	306.935	0	1546
84	114.11	210.03	278.349	0	1322
85	111.053	222.058	296.391	0	1631
86	109.985	228.936	256.795	0	1326
87	109.768	226.343	292.179	0	1425
88	111.063	212.29	284.144	0	1878
89	110.713	208.697	300.825	0	1383
90	110.965	217.107	261.075	0	1629
91	110.225	223.529	310.002	0	1609
92	110.483	220.023	294.758	0	1782
93	110.616	220.557	292.907	0	1568
94	111.176	215.806	255.056	0	1579
95	111.457	211.081	275.008	0	1459
96	112.092	205.046	306.011	0	2227
97	112.506	202.198	280.048	0	1658
98	111.751	202.892	265.506	0	1395
99	112.995	199.266	283.576	0	1986
100	112.48	201.284	271.863	0	1493
101	112.181	210.764	272.613	0	1694
102	111.933	200.303	296.693	0	1681
103	112.939	185.249	302.873	0	1619
104	111	199	290.719	0	1548
105	113.736	207.118	291.3	0	1429
106	113.648	208.137	311.579	0	1902
107	114.625	206.136	317.64	0	1789
108	114.158	199.325	305.717	0	1885
109	112.239	200.754	308.752	0	1655
110	113.929	195.828	309.121	0	1547
111	112.361	201.339	354.669	0	1408
112	110.768	212.023	310.526	0	1738
113	112.213	209.586	347.978	0	1803
114	112.46	204.643	289.505	0	1567
115	111.446	211.445	308.977	0	2047
116	111.985	212.617	310.183	0	1573
117	111.578	209.795	311.947	0	1774
118	111.697	208.729	301.955	0	1641
119	111.327	211.853	313.036	0	1573
120	111.405	214.09	290.925	0	1765
121	112.25	214.514	333.415	0	1672
122	111.645	216.364	334.585	0	1639
123	112.38	209.658	318.332	0	1450
124	113.695	206.039	317.637	0	1523
125	111.769	211.757	313.839	0	1719
126	112.621	217.781	284.293	0	1463
127	114.994	220.931	301.59	0	1468
128	114.642	214.719	295.629	0	1595
129	112.178	211.848	291.2	0	1645
130	112.123	210.503	302.599	0	1704
131	114.223	204.077	316.116	0	1974
132	110	235	280.632	0	1301
133	109	241	296.902	0	1424
134	110.626	245.981	288.443	0	1350
135	109.733	253.027	334.589	0	1806
136	109.92	254.393	306.489	0	1430
137	109.974	255.021	295.011	0	1971
138	110.55	255.045	285.244	0	1577
139	109.882	254.197	277.317	0	1410
140	110.203	254.657	306.023	0	1323
141	110.384	254.733	285.241	0	1416
142	109.838	254.847	311.048	0	1394
143	110.335	255.174	286.784	0	1416
144	110.192	253.334	301.486	0	1657
145	109.984	250.876	322.106	0	1647
146	109.661	246.699	295.882	0	1555
147	108.492	243.149	288.202	0	1881
148	108.805	244.709	305.051	0	1775
149	109.357	246.355	320.671	0	1673
150	109.938	247.159	303.925	0	1426
151	109.882	248.066	313.918	0	1815
152	110.859	249.086	308.967	0	1661
153	110.415	247.559	313.081	0	1436
154	109.509	246.187	300.584	0	1370
155	110.342	248.086	321.638	0	1448
156	110.417	247.097	309.126	0	1456
157	110.005	245.086	293.14	0	1530
158	108.839	243.602	315.089	0	1483
159	109.399	242.773	310.866	0	1557
160	109.775	244.204	300.545	0	1565
161	109.553	243.665	314.596	0	1696
162	109.163	243.226	336.432	0	1800
163	110.187	244.101	296.595	0	1396
164	109.944	247.071	308.186	0	1822
165	110.292	248.225	300.72	0	1670
166	110.734	248.422	295.022	0	1614
167	110.949	248.675	304.806	0	1895
168	110.628	248.714	306.714	0	1430
169	110.872	248.2	289.137	0	1600
170	111.089	246.742	304.72	0	1391
171	112.307	230.772	287.637	0	1851
172	110.293	234.658	285.244	0	1554
173	109.44	241.326	290.36	0	1773
174	109.489	241.313	292.674	0	1749
175	109.464	244.126	283.127	0	1485
176	109.071	244.144	303.772	0	1461
177	110.094	243.99	289.671	0	1466
178	110.855	244.988	304.214	0	1590
179	110.225	247.089	299.402	0	1511
180	111.259	248.091	280.039	0	1478
181	110.915	248.019	277.266	0	1548
182	111.017	244.314	288.252	0	1786
183	111.31	235.792	283.941	0	1494
184	112.022	229.049	293.037	0	1591
185	112.299	223.494	335.807	0	1565
186	115.588	205.355	310.286	0	1837
187	117.003	195.683	324.455	0	1753
188	116.795	193.218	323.435	0	1593
189	116.866	194.343	288.609	0	2017
190	116.471	200.98	295.809	0	1781
191	115.978	203.618	301.466	0	1484
192	114.928	205.948	323.902	0	1716
193	116.456	196.507	291.141	0	1788
194	116.396	196.649	303.255	0	1726
195	115.335	197.097	285.175	0	1539
196	114.74	201.876	289.27	0	1499
197	115.386	196.909	288.273	0	1773
198	114.366	207.933	278.685	0	1460
199	114.805	218.143	314.517	0	1717
200	113.474	226.925	303.275	0	1465
201	113.672	233.457	294.595	0	1650
202	112.182	231.83	302.984	0	1635
203	112.263	229.185	292.148	0	1722
204	112.571	230.724	292.938	0	2062
205	113.251	236.824	315.792	0	1608
206	113.317	239.792	292.863	0	1663
207	113.71	242.883	315.168	0	1372
208	113.645	241.002	303.536	0	1800
209	113.035	234.574	275.492	0	1314
210	112.866	236.737	274.008	0	1450
211	112.742	242.356	281.295	0	1541
212	113.965	233.786	281.113	0	1605
213	113.453	234.412	286.314	0	1547
214	112.819	241.768	305.759	0	1407
215	112.292	245.121	304.455	0	1458
216	111.873	250.356	278.966	0	1511
217	110.79	255.311	301.523	0	1265
218	111.26	240.803	265.528	0	1188
219	110.36	229.473	288.568	0	1529
220	112.897	218.196	290.716	0	1643
221	113.039	218.445	292.728	0	1620
222	115.839	211.094	287.238	0	1336
223	113	228	280.443	0	1714
224	114.107	228.604	309.66	0	1672
225	114.532	229.869	304.488	0	1483
226	113.965	233.185	299.641	0	1730
227	114.215	237.005	286.607	0	1582
228	114.084	239.24	266.502	0	1691
229	113.514	243.666	288.677	0	1244
230	113.611	239.275	292.722	0	1910
231	113.839	240.428	265.115	0	1278
232	112.936	236.765	277.12	0	1831
233	113.112	225.246	297.84	0	1475
234	111.986	233.672	272.776	0	1614
235	114.617	229.832	298.396	0	1877
236	113.8	235.925	281.707	0	1754
237	113.99	236.301	299.07	0	1592
238	114.4	235.907	269.405	0	1739
239	113.991	235.187	266.298	0	1328
240	114.276	233.905	297.384	0	1723
241	114.086	234.736	269.916	0	1665
