# Supplementary material for: Molecular encoding and synaptic decoding of context during salt chemotaxis in C. elegans
Source: Nat Commun. 2022 May 27;13:2928. doi: 10.1038/s41467-022-30279-7 (PMC9142520; doi:10.1038/s41467-022-30279-7)
Supplement: Supplementary file 7 — Source Data [file 41467_2022_30279_MOESM7_ESM.zip › Source Data/Imaging/Fig.4/4B/nj3/180924-8.xlsx]

## Sheet: Sheet1
Image Plane	X	Y	Avgerage Intensity	Minimum Intensity	Maximum Intensity
1	123	340	294.849	0	1843
2	122.85	341.455	271.211	0	1744
3	123.515	347.17	280.697	0	1707
4	121.641	348.965	292.075	0	1894
5	121.509	348.487	255.925	0	1396
6	122.225	341.665	273.093	0	1760
7	121.297	333.967	292.916	0	1683
8	121.601	331.526	298.398	0	2041
9	120.867	333.716	280.952	0	1656
10	119.586	338.438	266.387	0	2130
11	118.937	339.952	268.421	0	1392
12	118.515	337.422	271.811	0	1524
13	117.632	338.204	300.983	0	1631
14	117.845	336.512	282.112	0	1588
15	118.155	337.001	275.7	0	1658
16	117.489	323.098	315.952	0	1637
17	118.716	294.923	314.22	0	1804
18	119.231	273.603	328.003	0	2120
19	120.433	270.082	330.963	0	2386
20	119.136	266.631	353.429	0	2165
21	124.81	256.433	347.898	0	1778
22	126.379	248.451	355.047	0	1930
23	127.979	245.058	386.154	0	1716
24	129.54	247.918	367.121	0	1872
25	130.914	248.731	356.342	0	1919
26	127.072	249.359	357.685	0	1900
27	126.478	246.328	415.578	0	2234
28	128.841	250.947	383.436	0	1594
29	128.14	245.322	338.975	0	1536
30	128.631	247.843	404.436	0	1950
31	128.48	245.503	358.725	0	1688
32	127.399	246.629	364.986	0	1943
33	127.929	245.486	375.475	0	2207
34	126.346	253.624	346.637	0	2072
35	125.857	254.242	409.994	0	2031
36	126.181	252.219	398.107	0	1795
37	124.44	254.577	358.366	0	1926
38	125.497	254.484	372.832	0	1966
39	125.355	256.449	378.46	0	1795
40	128.303	261.96	381.986	0	2017
41	129.196	280.903	371.927	0	2129
42	128.513	280.807	326.567	0	2107
43	124.555	276.908	336.537	0	2029
44	123.308	276.724	372.315	0	2107
45	124.415	281.084	318.693	0	2367
46	123.56	286.844	334.425	0	2054
47	120.442	309.196	311.958	0	1959
48	116.533	312.352	306.804	0	2016
49	120.941	307.911	288.068	0	1884
50	121.383	310.771	274.91	0	1599
51	121.437	307.684	302.821	0	2097
52	120.983	312.179	300.961	0	1933
53	121.293	323.87	300.512	0	1878
54	121	312	297.806	0	2268
55	121.188	302.699	308.149	0	2359
56	123.139	307.109	298.073	0	1827
57	124.731	292.67	340.273	0	2065
58	124.096	293.788	299.947	0	1932
59	123.269	291.118	327.747	0	1701
60	124.398	286.249	337.356	0	1768
61	121.89	284.458	306.411	0	1849
62	120.493	278.877	341.113	0	2020
63	121.312	270.84	350.087	0	1767
64	122.273	270.556	350.991	0	2490
65	122.593	273.037	343.234	0	2203
66	122.46	273.383	333.939	0	2086
67	121.78	277.337	326.248	0	2670
68	121.348	280.482	321.061	0	2285
69	121.459	282.946	352.677	0	2020
70	124.938	281.094	335.189	0	1713
71	129.001	273.967	373.913	0	1932
72	130.165	272.587	340.896	0	2029
73	128.907	277.652	324.425	0	1691
74	127.454	290.04	326.989	0	1950
75	126.75	291.461	311.722	0	2226
76	121.416	274.872	316.649	0	2107
77	118	288	339.84	0	1959
78	118.979	308.355	302.53	0	1801
79	118.699	310.866	319.842	0	2470
80	120.178	315.905	310.8	0	1973
81	119.836	317.011	288.592	0	1999
82	120.342	310.553	309.228	0	1913
83	121.464	322.695	272.77	0	1958
84	120.017	325.415	262.166	0	1825
85	119.863	318.238	295.377	0	2149
86	120.308	315.981	294.202	0	1992
87	119.942	318.684	278.455	0	1738
88	120.287	318.864	284.292	0	1794
89	122.804	310.443	319.127	0	1669
90	124.023	305.738	308.733	0	2360
91	124.532	298.471	335.783	0	2052
92	125.616	293.088	314.839	0	1987
93	124.923	300.736	328.301	0	1666
94	123	283	355.22	0	2024
95	120.098	273.196	337.298	0	2077
96	120.4	275.214	363.857	0	2007
97	120.803	278.052	338.939	0	1770
98	119	351	270.054	0	1363
99	119	359	282.935	0	1770
100	119.386	369.282	264.276	0	1665
101	119.506	372.86	256.418	0	1504
102	118.782	373.458	261.436	0	1594
103	118.575	377.011	264.402	0	1754
104	117.861	384.859	290.898	0	1724
105	117.689	382.835	264.365	0	1699
106	117.808	385.804	303.183	0	1681
107	118.594	385.959	281.581	0	1617
108	118.524	387.553	263.717	0	2019
109	117.968	387.88	280.762	0	1818
110	118.016	387.91	292.924	0	1811
111	118.086	381.203	295.323	0	1848
112	117.737	369.027	318.809	0	2060
113	118.181	366.654	327.826	0	1949
114	118.144	361.831	318.439	0	2013
115	118.547	361.73	328.722	0	2180
116	117.74	362.147	295.665	0	2261
117	118.752	362.878	314.793	0	2132
118	119.952	368.748	317.337	0	1944
119	119.653	372.155	277.595	0	1650
120	119.758	373.228	329.099	0	2286
121	119.537	373.082	300.798	0	2217
122	118.641	373.296	333.66	0	1737
123	119.356	369.395	316.831	0	1974
124	118.179	370.796	293.637	0	2041
125	119.71	369.007	301.663	0	1689
126	119.586	368.833	333.003	0	2025
127	119.161	366.335	296.116	0	1976
128	119.444	368.424	322.734	0	1872
129	119.921	370.255	308.964	0	1978
130	120.255	370.944	303.495	0	2104
131	119.889	367.472	307.314	0	1888
132	119.4	364.017	311.034	0	1736
133	118.933	362.193	315.003	0	2412
134	119.602	358.766	315.033	0	1787
135	119.683	364.526	299.644	0	2462
136	120.55	367.661	300.539	0	1786
137	119.496	371.188	306.503	0	1802
138	119.484	370.448	281.675	0	1673
139	119.616	369.139	298.975	0	1752
140	121.167	369.04	282.398	0	2407
141	120.649	371.578	308.2	0	1916
142	121.256	368.278	302.227	0	1937
143	121.204	361.28	290.017	0	2233
144	121.414	366.338	312.578	0	1712
145	121.561	365.909	319.006	0	1783
146	121.329	367.308	306.567	0	1644
147	120.592	368.052	287.362	0	1704
148	120.849	367.776	318.054	0	1790
149	120.544	369.682	295.643	0	1616
150	120.567	371.419	283.783	0	1735
151	120.262	369.901	284.986	0	1613
152	119.022	368.532	281.259	0	1636
153	117.55	371.169	293.343	0	1617
154	118.623	372.864	266.739	0	1891
155	118.921	376.344	294.579	0	1748
156	117.834	380.543	276.536	0	1593
157	118.267	385.4	312.587	0	2228
158	117.006	385.094	281.348	0	1688
159	116.531	383.488	316.019	0	1941
160	116.593	384.246	298.115	0	1894
161	116.88	389.432	280.284	0	1705
162	117.126	391.125	283.311	0	1650
163	117.446	386.364	301.374	0	1745
164	117.766	380.978	281.109	0	1736
165	117.946	381.444	275.366	0	1693
166	118.137	385.037	303.374	0	1384
167	118.656	387.993	291.425	0	2039
168	117.326	390.294	275.902	0	1546
169	118.511	384.585	305.207	0	1670
170	118.271	380.404	285.671	0	1591
171	118.629	383.688	282.432	0	2010
172	118.929	384.567	277.986	0	1808
173	118.843	377.511	287.649	0	1874
174	118.473	377.207	282.699	0	1890
175	118.147	382.723	312.969	0	1925
176	117.921	382.615	290.134	0	1728
177	118.791	383.957	287.983	0	1528
178	119.036	385.506	290.096	0	1930
179	118.568	381.262	307.548	0	1874
180	119.393	382.689	288.927	0	1843
181	119.133	389.252	280.233	0	1758
182	119.129	391.208	283.253	0	1658
183	119.609	390.956	288.09	0	1869
184	118.573	387.521	282.163	0	1739
185	118.809	378.003	289.63	0	2151
186	119.611	374.432	317.135	0	1915
187	119.56	372.986	282.508	0	2797
188	119.584	373.219	301.427	0	2009
189	120.081	377.724	295.276	0	1690
190	119.446	382.286	288.348	0	1959
191	119.552	382.17	284.913	0	1753
192	119.991	377.272	290.902	0	2068
193	119.553	378.883	311.034	0	1653
194	119.353	382.806	281.587	0	1852
195	119.741	383.169	280.126	0	1751
196	119.881	372.674	283.828	0	1806
197	119.327	369.049	310.545	0	1953
198	119.338	370.698	305.818	0	1873
199	121.538	358.28	315.862	0	1544
200	123.64	328.34	350.665	0	2143
201	125.884	303.126	380.009	0	1720
202	127	302	382.509	0	1764
203	124	333	303.688	0	1406
204	121.266	366.759	287.812	0	1617
205	119	374	279.807	0	1664
206	121.648	373.41	279.766	0	1485
207	121.132	373.907	260.356	0	1713
208	120.835	374.821	293.935	0	1637
209	119.762	375.689	260.95	0	1537
210	119.81	376.49	290.702	0	1426
211	120.274	376.328	283.301	0	1725
212	118.855	377.974	288.18	0	2034
213	119.956	379.105	252.031	0	1509
214	120.114	380.449	266.39	0	1327
215	119.304	379.862	256.258	0	1824
216	119.207	381.059	251.307	0	1433
217	118.7	381.953	265.887	0	1649
218	118.977	383.324	280.123	0	1986
219	119.877	385.663	253.953	0	1300
220	117.567	387.778	265.082	0	1737
221	117.855	389.49	243.182	0	1567
222	118.712	388.926	265.067	0	1185
223	117.621	382.432	265.835	0	1523
224	118.002	378.095	278.902	0	1460
225	118.124	372.687	245.776	0	1906
226	118.333	376.548	283.498	0	1560
227	118.046	381.919	277.793	0	1698
228	119.079	377.786	282.975	0	1508
229	118.16	381.085	270.481	0	1402
230	118.377	384.174	267.516	0	1698
231	119.024	385.793	261.317	0	1558
232	118.291	387.06	278.675	0	1346
233	117.864	389.101	266.45	0	1581
234	117.626	392.07	245.348	0	1553
235	116.448	393.536	282.026	0	1874
236	117.913	393.721	267.385	0	1445
237	118.832	392.148	263.345	0	1501
238	115.873	390.415	265.905	0	1495
239	117.828	389.712	236.47	0	1228
240	117.398	392.327	255.427	0	1133
241	116.689	396.128	268.034	0	1420
