# Supplementary material for: Molecular encoding and synaptic decoding of context during salt chemotaxis in C. elegans
Source: Nat Commun. 2022 May 27;13:2928. doi: 10.1038/s41467-022-30279-7 (PMC9142520; doi:10.1038/s41467-022-30279-7)
Supplement: Supplementary file 7 — Source Data [file 41467_2022_30279_MOESM7_ESM.zip › Source Data/Imaging/Fig.4/4B/nj3/180924-9.xlsx]

## Sheet: Sheet1
Image Plane	X	Y	Avgerage Intensity	Minimum Intensity	Maximum Intensity
1	87	268	270.543	0	1734
2	87.4673	267.104	288.907	0	1610
3	87.4912	267.801	316.677	0	1564
4	87.3971	268.157	286.475	0	1378
5	86.3085	268.361	286.391	0	1654
6	86.86	268.081	301.9	0	1557
7	86.7392	268.342	281.114	0	1721
8	86.4606	270.845	285.807	0	1779
9	85.4636	271.55	283.541	0	1348
10	85.805	270.534	286.53	0	1762
11	85.0837	268.539	284.127	0	1501
12	85.2611	269.062	276.859	0	1786
13	83.9895	266.503	292.48	0	1501
14	84.1798	264.672	291.925	0	1648
15	84.0007	264.749	312.27	0	1856
16	83.327	264.418	271.802	0	1614
17	84.7424	263.777	291.72	0	1714
18	84.9542	266.337	270.767	0	1641
19	84.8123	266.937	284.472	0	1702
20	86.1188	264.253	279.473	0	1538
21	86.2903	263.944	289.378	0	1591
22	86.7384	261.708	264.177	0	1536
23	86.3323	261.682	277.813	0	1644
24	86.2304	262.241	290.62	0	1480
25	86.9272	262.707	291.466	0	1562
26	87.1093	263.267	271.549	0	1601
27	86.6368	263.186	290.137	0	1684
28	87.6656	264.267	267.931	0	1545
29	87.4304	266.207	274.161	0	1551
30	87.4989	266.016	295.346	0	1505
31	87.0877	267.031	288.345	0	1523
32	87.2905	268.761	261.281	0	1636
33	86.7577	268.139	287.335	0	1475
34	86.2864	268.933	272.406	0	2209
35	85.587	267.478	297.675	0	1769
36	86.0668	269.52	276.448	0	1432
37	86.0723	270.762	281.382	0	1700
38	85.6566	270.12	254.082	0	1287
39	85.5204	271.156	291.026	0	1768
40	85.9679	272.427	264.301	0	1596
41	84.8218	272.284	273.504	0	1574
42	84.996	273.179	291.281	0	1890
43	84.6109	273.431	296.486	0	1920
44	84.2076	273.045	278.517	0	2138
45	84.0406	272.688	284.262	0	1686
46	83.8469	273.085	280.998	0	1936
47	83.2306	271.716	269.797	0	1451
48	83.084	270.986	271.402	0	1712
49	83.3182	269.519	270.623	0	1946
50	82.4289	267.519	278.825	0	1681
51	83.081	265.674	291.693	0	1424
52	82.9913	265.36	288.053	0	1579
53	82.3917	265.952	277.369	0	1566
54	83.7202	268.902	274.281	0	1815
55	82.8493	268.559	266.047	0	1638
56	83.1618	268.551	287.733	0	1665
57	83.5547	268.745	274.521	0	1485
58	83.1913	268.988	257.521	0	1328
59	83.4822	270.001	275.937	0	1755
60	83.0028	269.636	270.706	0	1424
61	83.6908	270.439	275.455	0	1611
62	83.6225	272.042	284.062	0	1570
63	83.3989	274.081	265.875	0	1349
64	83.8679	275.648	267.082	0	1424
65	83.797	275.992	262.812	0	1666
66	84.3249	278.183	259.561	0	1581
67	84.2092	277.194	270.741	0	1366
68	84.1087	277.36	267.925	0	1468
69	85.3384	278.263	275.52	0	1676
70	85.0012	278.456	283.683	0	1727
71	85.2773	278.827	272.627	0	1593
72	84.6225	278.82	273.669	0	1611
73	85.4437	277.793	270.815	0	1524
74	87.2489	274.248	278.379	0	1795
75	85.9457	271.002	278.687	0	1603
76	84.8629	270.241	268.732	0	1323
77	86.1954	270.537	262.245	0	1505
78	86.1001	271.472	284.158	0	1441
79	86.6783	270.936	291.74	0	1393
80	86.7673	272.412	269.743	0	1648
81	86.1711	270.8	279.02	0	1724
82	86.801	267.436	279.873	0	1632
83	87.2227	268.501	253.535	0	1700
84	87.1774	268.023	269.998	0	1712
85	87.6348	265.991	267.506	0	1587
86	87.2933	262.786	250.53	0	1385
87	87.8054	261.507	297.484	0	1841
88	87.0521	261.545	284.346	0	1859
89	86.8178	262.615	284.973	0	1531
90	86.8506	263.295	278.768	0	1727
91	87.2968	264.464	286.043	0	1512
92	87.4998	265.099	284.688	0	1545
93	87.71	251.237	280.035	0	1442
94	88.7793	237.713	280.434	0	1410
95	88.1774	231.458	289.214	0	1438
96	86.9934	225.996	320.843	0	1751
97	86.2222	218.481	298.474	0	2003
98	84.6082	214.076	289.765	0	1564
99	84.2231	210.728	297.84	0	1752
100	83.9594	208.12	277.689	0	1679
101	84.4439	212.003	301.757	0	1612
102	76	202	310.173	0	1311
103	74	185	319.913	0	1297
104	61	180	330.288	0	1626
105	62	174	350.295	0	1520
106	61.6879	175.266	338.176	0	1635
107	63.667	171.514	334.562	0	1697
108	64.1071	167.069	384.642	0	1506
109	62.0579	172.815	357.278	0	1582
110	62.9143	181.253	360.326	0	2052
111	62.3562	183.359	411.652	0	1919
112	62.5259	186.977	343.431	0	1868
113	63.3269	185.504	379.255	0	2141
114	63.3849	184.852	403.706	0	1858
115	64.7784	188.506	381.406	0	2163
116	63.0183	184.215	358.992	0	2125
117	63.0599	184.97	388.085	0	2306
118	64.2991	188.984	382.272	0	1939
119	63.9368	181.779	377.149	0	1865
120	63.0566	179.047	383.782	0	2303
121	64.1824	186.414	361.364	0	1782
122	63.7793	182.06	366.387	0	2217
123	62.67	182.995	386.949	0	2057
124	62.1845	185.35	366.431	0	2183
125	63.0199	185.412	374.065	0	2491
126	63.0908	186.302	365.945	0	2285
127	62.7595	186.139	381.815	0	2186
128	62.6518	187.103	411.494	0	2206
129	63.0872	186.84	359.041	0	2052
130	62.8916	187.24	340.465	0	2569
131	63.6825	190.745	382.914	0	2255
132	63.5935	191.843	402.704	0	2061
133	65.3543	198.132	373.283	0	2251
134	65.5677	188.258	393.519	0	2068
135	65.1469	188.216	381.892	0	2079
136	61	208	357.386	0	1646
137	61.2338	212.976	353.398	0	1928
138	62.4899	216.901	381.3	0	2226
139	61.8042	213.093	373.49	0	1823
140	63.707	221.603	338.245	0	1771
141	64.2789	212.244	353.741	0	1835
142	65.1114	204.522	360.732	0	1505
143	63.7315	205.442	354.704	0	1914
144	63.5345	208.374	334.009	0	1990
145	63.8221	211.349	378.526	0	1444
146	64.9026	219.326	336.761	0	1518
147	64.4082	209.4	381.561	0	1379
148	65.1018	202.771	331.42	0	1956
149	64.0753	197.998	338.419	0	1733
150	64.0796	205.453	339.136	0	1552
151	64.5307	206.584	334.062	0	1503
152	64.7515	208.57	333.733	0	1419
153	63.99	207.461	359.784	0	1741
154	64.5618	210.612	317.282	0	1529
155	64.4969	211.02	354.665	0	1584
156	64.7088	193.391	331.786	0	1536
157	61.8215	181.141	329.909	0	2228
158	61.6011	181.271	315.893	0	1695
159	58.6042	182.752	333.969	0	1482
160	56.7255	183.403	338.614	0	1626
161	55.8668	187.049	335.616	0	1924
162	55.7824	187.344	326.994	0	1921
163	55.7716	187.366	310.304	0	1691
164	56.582	188.343	323.839	0	1823
165	56.0881	188.046	311.676	0	1654
166	56.4768	188.567	327.57	0	1723
167	56.1209	188.981	346.104	0	1961
168	57.1415	190.43	326.241	0	1712
169	57.4755	186.867	306.026	0	2022
170	59.2742	187.364	330.672	0	1841
171	58.5262	181.68	337.219	0	1709
172	57.9791	178.222	329.717	0	1983
173	57.3765	188.359	308.78	0	1849
174	58.3266	193.393	326.321	0	1646
175	62.2547	207.97	333.468	0	1650
176	65.1055	203.843	349.433	0	1392
177	63.4059	190.805	337.262	0	2419
178	61.9676	187.673	352.091	0	2254
179	63.2824	187.224	321.826	0	1842
180	62.5951	187.42	347.06	0	1843
181	61.3351	198.821	317.91	0	1369
182	63.2782	209.617	316	0	1383
183	62.7953	208.069	324.69	0	2190
184	63.2985	205.652	340.483	0	1369
185	62.2833	196.164	334.373	0	1586
186	60.9101	182.182	346.56	0	1886
187	61.9419	181.787	328.006	0	2230
188	60.2756	178.828	310.645	0	2158
189	61.0756	183.951	321.667	0	1813
190	60.5168	185.268	314.237	0	1772
191	62.1154	203.824	316.624	0	1327
192	62.5805	215.327	323.697	0	1663
193	63.8382	209.369	324.753	0	1913
194	64.4021	205.629	335.185	0	1417
195	62.7799	199.222	309.775	0	1664
196	61.251	194.523	327.731	0	1773
197	59.3937	192.9	314.623	0	1629
198	58.368	198.087	327.512	0	1944
199	59.588	196.205	340.965	0	1513
200	59.3694	188.404	343.915	0	1810
201	59.4736	181.055	309.367	0	1615
202	58.7544	177.833	310.466	0	1948
203	59.2612	176.449	307.183	0	1995
204	61.208	182.42	306.787	0	1944
205	60.591	181.23	312.003	0	1766
206	60.5956	181.614	321.728	0	1805
207	60.1217	185.009	317.547	0	1578
208	60.5704	186.514	317.459	0	2075
209	65	179	341.95	0	1480
210	64.9095	177.776	344.293	0	1618
211	64.1813	183.211	337.218	0	1714
212	64.1924	185.007	346.724	0	1667
213	63	205	325.942	0	1518
214	66.0051	220.024	300.697	0	1542
215	67	213	310.442	0	1447
216	67.8803	206.651	329.11	0	1450
217	65.4428	206.631	304.551	0	1391
218	64.6164	204.995	343.413	0	1762
219	66.936	221.255	299.033	0	1362
220	69.3253	225.236	310.398	0	1788
221	69.769	230.489	302.093	0	1650
222	70.8505	232.97	290.808	0	1814
223	70.0883	233.223	274.735	0	1563
224	69.916	229.543	295.89	0	1533
225	67.8453	214.857	319.16	0	1369
226	68.2386	211.707	318.453	0	1574
227	68.5835	226.321	313.008	0	1411
228	70.5921	226.9	290.48	0	1797
229	69.9179	222.944	306.664	0	1591
230	69.4297	225.283	296.867	0	1529
231	69.4671	226.047	292.011	0	1614
232	69.4742	231.354	293.491	0	1282
233	69.3287	238.69	305.161	0	1412
234	69.2084	241.816	285.56	0	1478
235	69.4709	243.593	291.964	0	1619
236	70.2307	236.398	284.903	0	1384
237	70.565	230.761	291.06	0	1522
238	69.7599	236.626	306.773	0	1390
239	68.8542	231.678	307.885	0	1654
240	67.4376	230.787	312.43	0	1581
241	67.1783	236.692	308.107	0	1381
