# Supplementary material for: Molecular encoding and synaptic decoding of context during salt chemotaxis in C. elegans
Source: Nat Commun. 2022 May 27;13:2928. doi: 10.1038/s41467-022-30279-7 (PMC9142520; doi:10.1038/s41467-022-30279-7)
Supplement: Supplementary file 7 — Source Data [file 41467_2022_30279_MOESM7_ESM.zip › Source Data/Imaging/Fig.4/4B/nj3/181204-2.xlsx]

## Sheet: Sheet1
Image Plane	X	Y	Avgerage Intensity	Minimum Intensity	Maximum Intensity
1	305.005	220	425.373	0	1941
2	305.085	219.6	431.731	0	2105
3	306.411	217.561	426.474	0	2274
4	304.263	218.131	485.68	0	2248
5	304.049	217.555	416.618	0	2585
6	305.03	214.604	436.196	0	2472
7	305.709	218.475	436.831	0	2129
8	312.33	202.361	411.595	0	1911
9	312.656	194.825	437.528	0	2166
10	312.509	193.893	412.567	0	2309
11	312.981	193.609	401.511	0	2283
12	311.979	193.721	436.64	0	2582
13	313.916	193.805	434.32	0	2192
14	312.278	193.754	402.362	0	2156
15	312.789	193.827	456.258	0	2222
16	312.649	193.478	398.762	0	2207
17	312.934	193.527	421.382	0	2292
18	312.629	193.429	471.141	0	2927
19	312.262	194.069	419.321	0	1807
20	312.724	195.262	403.84	0	2532
21	312.467	196.101	444.307	0	2258
22	311.39	196.899	404.683	0	1965
23	310.208	197.906	426.741	0	2138
24	309.991	198.192	396.012	0	2252
25	309.682	197.825	374.686	0	2114
26	310.332	198.701	398.781	0	2186
27	309.027	199.617	386.621	0	1947
28	310.929	197.093	373.092	0	2196
29	311.496	195.333	405.214	0	1945
30	311.865	194.242	362.174	0	2346
31	312.884	195.835	441.944	0	2395
32	311.706	197.783	395.172	0	2123
33	309.712	208.495	352.216	0	1971
34	307.24	213.716	383.081	0	2211
35	305.81	214.848	374.46	0	2012
36	305.09	215.052	398.565	0	2111
37	305.952	214.236	435.672	0	2193
38	306.025	212.791	415.565	0	2068
39	305.837	212.179	375.43	0	2638
40	305.626	212.196	406.997	0	2145
41	305.43	213.051	389.092	0	2316
42	304.526	211.319	384.834	0	2223
43	305.54	212.082	367.991	0	2149
44	305.476	212.554	400.419	0	2069
45	305.955	212.205	393.559	0	2058
46	305.65	213.02	421.525	0	2297
47	306.357	214.241	420.37	0	1942
48	306.195	214.342	388.691	0	1902
49	305.753	216.239	378.946	0	1678
50	306.568	223.968	393.325	0	2177
51	308.23	219.129	346.871	0	1744
52	310.613	215.289	388.616	0	1931
53	311.917	214.652	402.804	0	2182
54	311.017	212.71	373.492	0	1813
55	308.244	217.537	382.43	0	1950
56	306.259	217.473	384.826	0	1773
57	310.633	199.318	387.207	0	1900
58	311.645	195.218	392.733	0	2074
59	311.371	195.048	383.852	0	2022
60	308.359	197.521	365.29	0	2026
61	308.418	197.492	380.852	0	2188
62	308.212	197.819	382.601	0	2076
63	309.187	197.513	392.933	0	2358
64	307.532	200.233	370.691	0	2026
65	307.924	201.878	400.657	0	2414
66	309.859	203.976	360.228	0	2185
67	311.502	205.965	380.165	0	2486
68	312.475	206.87	366.876	0	2309
69	313.461	214.574	392.106	0	1774
70	306.919	224.387	392.741	0	1928
71	305.675	226.645	376.554	0	2164
72	305.388	223.467	414.77	0	2309
73	304.259	221.739	393.598	0	1962
74	305.887	219.771	353.362	0	2071
75	306.134	218.615	405.408	0	2050
76	306.113	217.021	370.522	0	2712
77	306.082	215.563	372.59	0	1856
78	306.364	213.439	366.481	0	2165
79	310.405	211.342	387.474	0	1967
80	311.141	210.57	343.109	0	1936
81	311.63	208.979	348.646	0	2165
82	310.409	207.85	411.77	0	2061
83	310.703	207.982	383.756	0	2159
84	309.143	209.094	382.666	0	2181
85	309.361	208.405	366.904	0	1849
86	308.47	207.817	383.848	0	1963
87	306.232	209.807	362.478	0	1986
88	305.79	212.707	389.807	0	1967
89	306.662	222.811	389.13	0	2015
90	308.366	220.309	369.256	0	1747
91	309.292	217.203	361.003	0	2076
92	309.85	217.71	384.089	0	1952
93	307.851	220.581	346.543	0	1745
94	308.112	218.361	390.769	0	1682
95	306.734	218.824	371.07	0	2403
96	306.681	219.848	364.783	0	1829
97	306.626	219.082	354.536	0	1723
98	306.592	217.153	325.531	0	1839
99	310.511	200.015	364.026	0	2234
100	311.838	192.559	374.256	0	2340
101	311.553	191.459	350.11	0	2002
102	311.589	191.648	344.766	0	1843
103	309.935	196.18	367.483	0	1751
104	309.812	199.829	361.554	0	1997
105	310.374	199.869	390.918	0	2134
106	311.472	198.199	373.793	0	2094
107	311.186	196.72	393.351	0	2003
108	310.439	196	370.762	0	2094
109	310.294	195.145	389.966	0	2233
110	309.967	195.477	387.439	0	2381
111	310.734	195.589	433.194	0	2431
112	311.365	195.452	402.481	0	2532
113	309.877	195.556	394.852	0	2313
114	309.942	196.314	381.307	0	2113
115	310.582	196.507	393.306	0	1978
116	311.226	196.22	402.225	0	2051
117	310.35	197.345	418.104	0	1695
118	310.586	197.43	413.054	0	1885
119	310.691	197.091	414.424	0	2033
120	311.098	195.564	400.135	0	2599
121	310.598	195.389	387.079	0	2198
122	310.714	195.689	403.568	0	2104
123	311.723	196.614	363.073	0	2263
124	311.279	196.545	392.039	0	1981
125	311.063	196.634	392.925	0	2075
126	311.25	196.977	412.185	0	2397
127	310.508	198.121	366.957	0	2000
128	310.739	198.047	381.59	0	2277
129	310.497	197.776	389.846	0	2155
130	310.677	198.25	404.596	0	2169
131	310.167	198.673	390.776	0	2741
132	310.404	203.656	385.981	0	1967
133	309.749	213.548	348.002	0	1872
134	308.586	214.826	381.835	0	2401
135	308.903	214.474	368.028	0	1734
136	308.911	212.841	369.492	0	2262
137	309.341	213.99	382.124	0	2104
138	308.668	213.893	372.648	0	2150
139	308.621	213.909	380.234	0	2025
140	309.213	213.519	349.842	0	2115
141	307.762	214.388	410.177	0	1828
142	308.462	212.967	392.752	0	1895
143	308.073	214.474	420.922	0	2195
144	307.117	215.48	402.502	0	1682
145	306.939	215.697	372.099	0	2063
146	309.918	211.042	392.682	0	1853
147	306.827	216.105	386.481	0	1656
148	306.448	207.048	367.112	0	2068
149	311.62	198.905	404.702	0	1679
150	311.536	191.659	395.78	0	2850
151	309.956	190.955	359.472	0	2020
152	307.158	193.608	372.811	0	1906
153	307.173	192.843	382.363	0	2232
154	306.593	193.497	384.272	0	2122
155	306.413	193.635	388.781	0	2175
156	306.637	193.38	354.981	0	2174
157	306.149	193.351	369.905	0	1728
158	307.487	193.01	392.82	0	2072
159	306.844	192.806	362.924	0	1921
160	306.918	193.167	379.248	0	1663
161	307.455	197.061	385.747	0	1916
162	307.186	205.01	399.582	0	2186
163	305.658	210.644	362.713	0	2218
164	305.264	214.918	373.174	0	1849
165	305.862	217.874	391.896	0	2266
166	306.519	213.818	351.37	0	1907
167	305.948	208.696	387.068	0	2043
168	306.132	206.305	382.874	0	1703
169	306.557	204.454	363.175	0	2015
170	307.752	203.122	358.5	0	2008
171	307.843	202.628	357.106	0	2022
172	307.32	202.245	389.694	0	2210
173	307.985	201.674	356.208	0	1859
174	307.909	201.906	386.598	0	1945
175	306.345	202.765	377.034	0	1996
176	305.066	203.399	375.22	0	1674
177	305.171	204.004	387.975	0	1707
178	305.444	204.438	371.439	0	1941
179	304.57	204.319	363.455	0	1725
180	306.104	203.955	377.505	0	1926
181	306.201	203.62	365.275	0	1941
182	305.751	203.471	387.621	0	2084
183	305.278	203.089	361.112	0	1780
184	305.622	203.459	350.224	0	1814
185	305.735	203.582	370.082	0	1762
186	305.928	205.664	362.051	0	2032
187	306.278	213.287	374.958	0	2416
188	305.771	221.916	376.946	0	1814
189	306.731	220.366	394.22	0	2044
190	306.463	219.174	404.45	0	1954
191	305.801	219.609	364.669	0	2140
192	305.794	220.448	369.161	0	1945
193	305.184	218.521	370.398	0	1881
194	305.735	218.452	350.227	0	1895
195	307.386	215.406	380.078	0	1872
196	306.612	216.77	375.599	0	1777
197	308.688	208.208	365.609	0	1821
198	310.747	196.756	353.003	0	2296
199	310.48	192.953	374.958	0	1857
200	310.922	192.578	378.214	0	2184
201	309.004	193.162	375.048	0	1724
202	308.975	193.672	371.525	0	1984
203	308.777	194.397	383.157	0	1896
204	309.657	196.6	398.331	0	1912
205	311.75	202.998	368.07	0	1705
206	313.192	201.911	400.363	0	2135
207	311.646	200.629	359.242	0	2515
208	310.91	199.365	368.2	0	2233
209	311.741	199.466	367.033	0	1973
210	311.404	200.095	376.893	0	2004
211	311.412	200.032	368.408	0	2063
212	311.164	199.99	361.481	0	2069
213	311.324	199.759	366.008	0	1994
214	311.47	199.267	373.826	0	2486
215	312.087	198.439	364.464	0	1895
216	311.625	198.019	342.158	0	1991
217	310.682	197.924	353.986	0	2630
218	310.48	198.102	338.517	0	1886
219	310.277	197.49	352.129	0	1830
220	310.871	197.577	350.458	0	2143
221	310.288	197.83	354.789	0	2188
222	310.419	197.456	359.62	0	1894
223	309.958	197.632	330.228	0	1749
224	309.524	197.99	345.82	0	2095
225	309.613	198.003	328.248	0	1805
226	308.406	198.826	334.256	0	1668
227	307.199	200.166	354.672	0	1644
228	306.287	203.619	350.273	0	1729
229	305.878	207.062	334.141	0	2386
230	306.14	205.543	374.955	0	1739
231	305.907	204.589	355.29	0	1781
232	306.545	204.044	332.036	0	1884
233	306.081	204.42	341.425	0	1789
234	305.889	204.16	364.2	0	1747
235	306.257	203.853	337.882	0	1641
236	305.144	203.921	354.719	0	1736
237	306.721	204.135	332.163	0	1716
238	305.269	204.558	359.733	0	1653
239	305.887	206.483	356.792	0	1759
240	306.715	217.847	360.489	0	2061
241	306.993	218.474	351.834	0	1677
