# Supplementary material for: Molecular encoding and synaptic decoding of context during salt chemotaxis in C. elegans
Source: Nat Commun. 2022 May 27;13:2928. doi: 10.1038/s41467-022-30279-7 (PMC9142520; doi:10.1038/s41467-022-30279-7)
Supplement: Supplementary file 7 — Source Data [file 41467_2022_30279_MOESM7_ESM.zip › Source Data/Imaging/Fig.4/4B/nj3/181204-3.xlsx]

## Sheet: Sheet1
Image Plane	X	Y	Avgerage Intensity	Minimum Intensity	Maximum Intensity
1	310.999	200	582.602	0	3517
2	310.208	200.38	569.219	0	3739
3	309.634	198.24	555.391	0	3606
4	309.277	198.031	527.385	0	3365
5	309.207	207.647	571.189	0	3034
6	308.801	204.302	582.182	0	3953
7	310.204	203.09	561.426	0	3518
8	309.719	199.117	571.124	0	3746
9	310.971	198.027	533.962	0	3486
10	309.897	197.139	553.325	0	3179
11	312.521	192.655	564.745	0	3452
12	313.468	191.034	581.2	0	3355
13	313.508	188.73	553.64	0	3375
14	311.53	188.964	546.122	0	3234
15	311.976	181.531	537.268	0	3608
16	312.32	175.568	562.708	0	3265
17	309.358	188.693	532.909	0	3228
18	311.144	195.24	567.922	0	3361
19	312.407	194.95	575.364	0	4065
20	312.018	187.964	562.93	0	3934
21	310.759	184.699	537.094	0	3574
22	311.43	183.286	538.777	0	3454
23	310.631	187.419	562.754	0	3659
24	309.674	187.995	547.344	0	3219
25	309.969	184.967	544.176	0	2538
26	312.763	175.641	514.326	0	2836
27	311.051	173.032	538.134	0	3587
28	310.826	176.79	524.767	0	4158
29	309.832	174.989	555.139	0	3631
30	308.898	184.278	572.986	0	3101
31	311.702	190.059	566.796	0	3742
32	311.768	185.53	574.17	0	3682
33	309.691	184.175	544.138	0	3246
34	310.137	168.226	547.108	0	2794
35	311.434	147.408	542.349	0	3354
36	311.585	142.595	512.149	0	2810
37	310.495	140.988	493.63	0	3183
38	311.569	140.219	535.926	0	3113
39	311.891	140.127	512.563	0	3083
40	310.811	140.166	488.072	0	3014
41	310.974	139.984	496.546	0	2787
42	310.963	140.332	502.011	0	3242
43	311.139	140.252	515.09	0	3106
44	311.222	140.086	516.505	0	2951
45	311.016	140.11	502.989	0	2946
46	311.586	140.522	550.732	0	2983
47	311.735	141.459	508.023	0	2984
48	311.667	143.884	508.012	0	2728
49	311.013	143.87	506.692	0	3254
50	311.47	144.457	532.4	0	3138
51	310.848	145.828	500.464	0	2900
52	310.244	149.676	573.245	0	3376
53	311.032	151.036	533.913	0	3434
54	311.421	153.999	508.751	0	2929
55	309.192	157.615	514.688	0	3452
56	309.878	157.241	548.197	0	2938
57	309.359	156.678	520.947	0	3270
58	309.146	156.33	531.596	0	3701
59	310.039	163.237	539.121	0	3468
60	310.182	164.145	511.339	0	3545
61	310.129	163.046	543.307	0	3208
62	309.833	163.689	535.471	0	3200
63	308.572	163.689	531.337	0	3630
64	310.303	162.55	521.928	0	2818
65	308.92	164.344	537.509	0	3221
66	310.007	164.973	518.367	0	3374
67	310.516	165.597	508.564	0	3129
68	311.353	169.966	560.049	0	3261
69	310.101	174.023	526.994	0	3421
70	310.657	177.795	550.992	0	3624
71	312.017	179.817	542.99	0	3933
72	311.558	179.983	534.993	0	3515
73	310.817	180.142	516.864	0	3558
74	312.147	177.75	535.146	0	3590
75	311.61	179.607	507.868	0	3286
76	312.136	179.89	546.378	0	3560
77	312.743	181.19	528.921	0	3781
78	313.369	176.536	535.428	0	3086
79	313.842	172.236	520.218	0	4287
80	312.101	170.206	524.457	0	3184
81	312.585	174.832	535.697	0	3318
82	311.491	177.964	492.105	0	3865
83	311.141	176.506	528.812	0	3095
84	311.051	175.818	516.397	0	3333
85	310.098	177.704	512.778	0	2970
86	310.762	176.378	513.044	0	3707
87	309.621	175.403	511.901	0	3422
88	308.747	172.932	541.87	0	3253
89	308.346	171.822	552.893	0	3481
90	309.324	171.138	520.158	0	3554
91	309.056	170.143	508.503	0	3224
92	309.007	173.912	526.743	0	3356
93	309.536	172.187	521.081	0	3591
94	309.51	172.991	547.414	0	4036
95	308.399	172.615	528.9	0	3572
96	309.737	169.671	532.186	0	3028
97	310.263	167.664	528.421	0	3410
98	310.097	167.514	537.311	0	3173
99	309.76	165.876	515.512	0	3232
100	309.178	166.399	540.85	0	3336
101	308.457	164.295	520.628	0	3396
102	308.485	164.999	517.407	0	3016
103	308.346	185.278	575.307	0	3173
104	304.107	207.306	550.35	0	3562
105	299.339	210.647	561.276	0	4296
106	300.204	209.591	598.491	0	4237
107	300.735	210.562	600.575	0	4536
108	300.576	206.816	612.248	0	4426
109	301.126	205.985	603.524	0	4978
110	299.367	213.114	601.359	0	3358
111	300.702	211.732	599.157	0	4176
112	302.271	203.721	610.201	0	4170
113	310.582	191.789	648.342	0	4399
114	311.032	186.831	647.809	0	4549
115	310.449	192.202	642.971	0	4019
116	310.83	189.079	652.557	0	4463
117	310.518	189.213	653.889	0	4702
118	310.038	196.093	637.327	0	4060
119	306.274	203.49	613.54	0	4525
120	303.644	206.338	610.284	0	4499
121	304.577	204.391	618.027	0	4472
122	303.961	205.327	638.708	0	4155
123	312.788	227.762	631.155	0	3938
124	312.675	238.769	634.158	0	3498
125	308.742	256.326	644.328	0	3276
126	303.96	264.913	625.867	0	4001
127	302.743	268.735	621.857	0	4209
128	302.236	274.347	632.541	0	4298
129	300.09	288.904	625.865	0	4343
130	292.864	283.534	612.055	0	4153
131	293.89	278.49	625.399	0	4373
132	307.823	262.661	665.261	0	4144
133	311.669	247.557	638.487	0	4051
134	312.081	235.963	635.226	0	3311
135	312.846	225.868	605.704	0	3469
136	312.289	219.91	610.941	0	4241
137	312.519	213.808	614.017	0	3186
138	311.63	209.11	634.928	0	3761
139	311.12	202.173	613.481	0	4042
140	311.349	195.411	628.303	0	3664
141	310.876	192.629	634.292	0	3770
142	311.067	187.926	621.56	0	3807
143	309.619	184.071	599.289	0	3669
144	309.746	179.161	573.81	0	3606
145	310.942	174.666	620.63	0	4008
146	310.342	181.822	642.72	0	3330
147	311.323	183.557	616.413	0	3755
148	310.891	180.494	603.625	0	4092
149	311.392	177.382	602.739	0	3477
150	310.232	176.906	629.062	0	3492
151	311.419	178.604	573.898	0	3356
152	309.182	196.217	664.043	0	3908
153	309.896	193.366	625.104	0	3053
154	312.001	177.142	620.003	0	3689
155	310.775	169.522	570.561	0	3254
156	310.747	165.933	593.541	0	3462
157	310.365	164.541	562.236	0	3412
158	311.065	162.918	570.534	0	3694
159	311.523	166.614	623.154	0	3619
160	311.794	169.02	597.539	0	3517
161	310.851	168.125	573.534	0	3389
162	311.55	165.018	600.706	0	3413
163	312.724	167.607	578.361	0	3504
164	312.456	171.119	592.665	0	4340
165	312.208	170.938	642.042	0	4099
166	311.334	164.572	594.482	0	3800
167	312.291	162.704	590.507	0	3878
168	312.72	162.53	577.699	0	3557
169	312.936	169.673	598.686	0	3716
170	312.899	176.278	613.646	0	3725
171	313.286	170.456	576.909	0	3550
172	312.63	162.131	584.985	0	3656
173	312.168	158.51	582.285	0	3404
174	312.415	154.796	581.228	0	3714
175	311.666	150.875	539.019	0	3399
176	312.917	148.04	596.349	0	3422
177	312.202	146.135	550.462	0	3344
178	311.573	145.759	556.99	0	3239
179	312.196	144.907	572.639	0	3407
180	312.043	144.129	573.812	0	3450
181	310.972	142.66	550.515	0	3115
182	312.654	140.841	548.263	0	3295
183	312.163	141.411	525.144	0	3417
184	312.417	141.312	573.853	0	3784
185	312.263	141.775	572.37	0	3448
186	313.026	141.913	568.611	0	2953
187	312.532	142.269	579.149	0	3030
188	311.514	144.612	548.576	0	3065
189	312.527	145.373	571.745	0	3281
190	312.31	145.359	553.377	0	3143
191	311.941	145.86	596.177	0	3919
192	312.994	145.257	545.252	0	3229
193	312.59	145.016	557.772	0	3378
194	313.015	145.021	563.882	0	3147
195	311.385	146.446	514.271	0	3153
196	312.815	145.021	570.985	0	3501
197	312.745	144.315	534.005	0	3309
198	311.966	143.775	596.441	0	2901
199	311.93	143.397	543.228	0	3206
200	312.908	145.489	606.361	0	3583
201	312.688	152.701	575.364	0	3468
202	313.089	154.573	567.382	0	4109
203	311.995	157.754	587.881	0	4277
204	313.268	157.367	568.763	0	3561
205	311.819	152.77	567.803	0	3244
206	311.698	150.261	555.487	0	3475
207	312.074	148.434	568.364	0	3064
208	311.739	147.561	577.722	0	3216
209	310.857	150.795	563.67	0	3555
210	311.187	156.781	580.576	0	3496
211	311.101	160.546	569.907	0	3268
212	311.277	163.902	584.554	0	3552
213	311.005	170.984	592.802	0	3390
214	307.745	195.025	585.884	0	2911
215	303.145	216.613	599.343	0	3762
216	302.008	227.528	570.59	0	3486
217	303.222	233.323	619.487	0	4018
218	303.193	233.138	547.287	0	3643
219	302.557	234.755	575.822	0	4015
220	303.047	236.761	626.308	0	4017
221	301.854	239.135	597.486	0	3355
222	301.921	240.568	586.231	0	3567
223	301.566	243.748	598.037	0	3713
224	302.309	241.82	574.691	0	3948
225	300.741	243.243	598.04	0	3615
226	301.736	242.577	595.399	0	4039
227	302.34	241.354	602.876	0	3698
228	301.295	240.913	616.451	0	4411
229	294.731	220.484	586.151	0	3177
230	293.92	211.523	554.089	0	2468
231	301.168	193.428	536.313	0	4006
232	309.77	181.627	548.329	0	3602
233	310.022	190.383	607.115	0	3674
234	309.617	190.781	615.332	0	4422
235	309.703	188.76	612.541	0	4281
236	309.814	182.77	582.021	0	3326
237	311.386	175.142	586.55	0	3749
238	311.044	175.492	590.812	0	3745
239	311.045	184.018	550.981	0	3736
240	309.949	181.599	586.962	0	3647
241	310.378	175.73	589.718	0	3280
