# Supplementary material for: Molecular encoding and synaptic decoding of context during salt chemotaxis in C. elegans
Source: Nat Commun. 2022 May 27;13:2928. doi: 10.1038/s41467-022-30279-7 (PMC9142520; doi:10.1038/s41467-022-30279-7)
Supplement: Supplementary file 7 — Source Data [file 41467_2022_30279_MOESM7_ESM.zip › Source Data/Imaging/Fig.4/4B/nj3/181204-4.xlsx]

## Sheet: Sheet1
Image Plane	X	Y	Avgerage Intensity	Minimum Intensity	Maximum Intensity
1	232	147	468.672	0	2637
2	233.03	143.229	483.438	0	2530
3	234.154	137.538	492.691	0	2679
4	236.585	128.678	483.83	0	2777
5	238.758	120.097	494.587	0	2419
6	240.491	110.158	494.447	0	2545
7	241.145	107.45	556.085	0	2633
8	242.651	108.9	506.665	0	2873
9	241.361	107.416	487.403	0	2899
10	240.58	112.283	514.049	0	2833
11	240.166	114.281	414.936	0	2177
12	240.277	114.728	481.919	0	2943
13	238.249	123.81	490.557	0	2129
14	237.683	124.597	451.534	0	2867
15	237.43	120.617	522.771	0	2651
16	231	156	460.32	0	1847
17	230.417	178.597	508.943	0	2190
18	229.305	181.883	428.667	0	2196
19	228.843	183.762	473.549	0	2575
20	228.178	183.669	492.564	0	2756
21	228.516	182.757	440.445	0	2410
22	227.675	183.369	446.805	0	2681
23	227.805	183.339	488.133	0	3081
24	227.084	184.662	456.947	0	2681
25	228.413	177.868	456.653	0	2758
26	229.833	168.922	493.464	0	2902
27	232.331	154.807	500.621	0	2553
28	233.988	144.028	512.275	0	3311
29	234.156	140.93	468.896	0	2603
30	232.766	146.07	466.341	0	2342
31	237	120	545.1	0	2995
32	237.566	115.349	474.178	0	2622
33	238.984	111.088	454.809	0	2788
34	237.619	123.181	505.214	0	2447
35	237.072	126.949	521.451	0	3222
36	237.068	130.745	480.233	0	2369
37	237.123	129.212	468.65	0	2343
38	235.275	142.975	476.742	0	3270
39	236.132	140.588	481.352	0	2694
40	238.091	127.059	447.152	0	2497
41	236.776	135.67	456.161	0	2513
42	236.072	135.432	480.006	0	2879
43	235.748	134.787	480.742	0	2393
44	236.842	131.513	503.9	0	2485
45	237.027	127.384	441.155	0	2941
46	237.112	124.461	533.92	0	2545
47	237.907	116.472	515.765	0	2901
48	237.691	116.529	499.775	0	2580
49	235.941	130.648	477.714	0	2716
50	236.642	127.185	452.943	0	2427
51	238.187	119.802	457.466	0	2454
52	240.271	108.584	442.43	0	2330
53	242.35	103.514	484.106	0	2800
54	242.191	106.34	465.451	0	2198
55	239.319	124.998	441.72	0	2484
56	239.063	125.45	465.426	0	2548
57	237.972	127.168	470.458	0	2604
58	237.28	130.921	478.741	0	2742
59	237.502	129.95	434.413	0	2367
60	237.811	121.645	460.812	0	2521
61	237.598	120.128	464.182	0	2788
62	237.356	119.341	441.108	0	2501
63	237.044	120.731	491.288	0	3083
64	236.787	119.864	504.453	0	2626
65	237.15	119.099	447.123	0	2665
66	236.962	119.175	447.801	0	2530
67	236.259	123.758	489.449	0	1996
68	236.258	123.694	485.337	0	2880
69	237.621	117.075	450.256	0	2327
70	238.319	111.429	501.902	0	2850
71	238.374	113.016	517.547	0	2395
72	238.856	112.502	444.828	0	2407
73	238.927	113.162	451.396	0	2298
74	239.8	120.32	457.112	0	2641
75	239.267	116.297	476.178	0	2488
76	240.588	113.576	476.347	0	2965
77	241.268	107.988	500.252	0	2658
78	241.614	105.95	480.902	0	3171
79	242.061	104.062	444.883	0	2962
80	243.047	101.527	482.839	0	2556
81	243.07	101.206	513.648	0	3288
82	241.654	113.763	506.441	0	2309
83	239.758	124.503	448.591	0	2759
84	239.038	125.816	449.466	0	3138
85	239.73	123.148	439.742	0	2847
86	239.176	123.346	493.241	0	2660
87	238.531	127.548	469.072	0	2667
88	240.104	119.702	447.739	0	2620
89	241.005	113.174	444.725	0	2347
90	240.989	111.624	505.784	0	2938
91	239.615	123.022	459.055	0	2592
92	239.715	122.346	452.436	0	2515
93	240.285	121.93	473.544	0	3028
94	240.512	114.17	472.934	0	2683
95	242.864	100.115	499.483	0	2724
96	243.009	96.4453	521.733	0	2243
97	241.381	103.247	502.242	0	2457
98	241.093	111.685	437.801	0	2203
99	238.902	116.34	483.023	0	2773
100	237.352	125.571	492.331	0	2531
101	236.372	130.455	464.741	0	2728
102	236.917	126.553	467.534	0	2973
103	240.452	105.588	501.545	0	3403
104	242.032	94.7604	495.403	0	2966
105	243.085	89.4874	508.17	0	3534
106	244.883	82.0857	546.062	0	3436
107	243.425	91.9714	608.388	0	2745
108	239.096	117.547	557.61	0	3564
109	237.41	130.523	521.729	0	3306
110	231.45	155.153	584.049	0	2995
111	230.125	165.88	520.345	0	3401
112	229.548	169.045	644.227	0	3831
113	230.358	165.46	540.324	0	2901
114	231.898	150.934	568.42	0	2955
115	233.08	144.003	585.972	0	3611
116	234.496	138.011	507.163	0	2720
117	235.456	132.016	532.146	0	3714
118	235.884	128.333	528.663	0	3229
119	236.755	124.613	538.39	0	2873
120	237.296	120.38	492.54	0	3485
121	237.504	120.567	506.665	0	2809
122	237.467	121.283	496.21	0	3388
123	237.117	120.61	501.665	0	2876
124	238.05	118.53	529.847	0	3038
125	238.412	117.332	496.473	0	3548
126	236.858	126.249	554.737	0	2566
127	238.89	118.726	505.1	0	2682
128	238.796	119.587	546.492	0	3090
129	239.021	119.76	519.864	0	3350
130	240.25	115.437	531.78	0	2806
131	240.774	114.018	539.155	0	2814
132	240.909	111.963	525.981	0	2863
133	241.363	108.05	530.301	0	2881
134	242.33	97.0196	524.116	0	2626
135	243.337	97.6282	537.981	0	3355
136	244.034	94.8274	590.89	0	3106
137	243	104.552	506.686	0	2815
138	243.553	108.928	534.186	0	3081
139	243.088	114.475	543.078	0	3040
140	241.263	117.444	522.767	0	2931
141	239.063	128.54	534.108	0	2953
142	239.537	126	504.116	0	3045
143	240.757	118.452	558.182	0	3142
144	239.525	125.04	534.093	0	3388
145	240.696	119.23	510.292	0	2628
146	241.363	115.237	564.138	0	2883
147	241.612	109.333	576.758	0	3103
148	241.742	110.355	503.398	0	3022
149	241.178	107.597	555.051	0	3042
150	240.028	116.721	512.812	0	2517
151	237.841	126.981	482.703	0	2710
152	237.252	127.459	533.364	0	3174
153	237.057	126.494	524.502	0	3144
154	237.054	124.638	489.097	0	2784
155	237.041	119.811	491.152	0	2903
156	237.119	118.999	475.36	0	2854
157	236.822	118.802	523.405	0	3578
158	237.153	120.666	540.722	0	2885
159	237.48	118.216	513.561	0	2894
160	237.035	117.514	456.178	0	2803
161	238.134	113.724	538.583	0	3603
162	238.148	116.36	516.494	0	3156
163	238.73	113.524	510.15	0	3128
164	237.917	117.24	447.521	0	2585
165	238.717	114.432	578.241	0	2993
166	239.99	106.108	514.525	0	2811
167	241.556	95.1945	503.922	0	2618
168	243.457	92.4438	487.335	0	3214
169	243.347	91.5979	594.994	0	2961
170	244.155	88.7377	468.312	0	2745
171	244.361	87.9589	481.364	0	3010
172	244.961	86.6789	464.915	0	2446
173	245.011	84.8816	490.886	0	2693
174	246.291	82.046	460.915	0	2794
175	246.852	83.6569	489.875	0	2501
176	246.423	81.7872	442.43	0	2287
177	247.275	79.9642	486.379	0	2711
178	246.115	92.3782	554.042	0	2757
179	244.603	102.181	536.866	0	2918
180	244.73	100.264	502.509	0	2459
181	244.842	94.0331	496.903	0	2668
182	246.53	80.6797	494.864	0	2388
183	247.33	75.8495	443.458	0	2602
184	247.232	75.6037	500.352	0	2637
185	247.833	77.2606	446.449	0	2605
186	247.491	77.9807	513.409	0	2637
187	247.658	78.6313	459.652	0	2273
188	246.231	81.6661	499.97	0	2689
189	246.102	81.2112	435.689	0	2421
190	246.22	80.4772	494.527	0	2413
191	246.048	80.882	492.152	0	2989
192	245.967	80.9578	505.864	0	2728
193	246.165	81.6555	482.568	0	2673
194	245.465	84.3523	496.403	0	2420
195	244.959	84.6061	506.146	0	2757
196	244.927	84.9223	462.506	0	2751
197	244.524	86.1598	488.737	0	2545
198	244.39	85.9755	442.388	0	2486
199	244.779	85.7026	488.72	0	3190
200	244.646	87.1206	480.157	0	2860
201	244.266	89.2992	499.479	0	2729
202	244.191	89.6438	461.371	0	2728
203	243.927	91.6046	496.424	0	3241
204	243.909	90.871	524.089	0	2831
205	244.242	89.9349	517.782	0	2952
206	243.631	88.9482	465.172	0	2798
207	243.996	87.3459	447.593	0	2664
208	244.178	85.9181	465.746	0	2678
209	244.295	84.1889	468.966	0	2698
210	244.026	83.3005	452.966	0	2726
211	243.806	82.7425	428.46	0	2234
212	244.116	84.3933	477.902	0	2472
213	243.823	86.3825	431.074	0	2153
214	243.519	85.9397	448.621	0	2873
215	243.228	84.5229	413.017	0	2410
216	244.016	83.1025	481.602	0	2577
217	244.776	81.7686	443.938	0	2673
218	243.479	91.0048	451.004	0	2584
219	243.684	89.9709	463.449	0	2684
220	243.794	86.7715	422.761	0	2615
221	244.206	85.1792	493.311	0	3036
222	243.787	87.4318	458.282	0	3499
223	242.679	97.8987	456.246	0	2846
224	238.316	112.78	473.956	0	2498
225	235.566	120.487	458.1	0	2748
226	234.439	136.869	477.741	0	1918
227	229.68	175.608	478.854	0	2430
228	226.429	193.373	513.686	0	2666
229	229	166	475.534	0	2635
230	233.4	154.665	478.07	0	2840
231	233.538	159.885	470.453	0	2733
232	234.9	148.634	473.174	0	2096
233	238.175	122.283	457.163	0	2046
234	239.963	109.142	436.807	0	2701
235	240.942	103.468	512.064	0	2777
236	241.723	99.6144	468.347	0	2363
237	242.202	96.3359	474.701	0	2300
238	242.909	93.7199	436.091	0	2737
239	243.022	92.4907	517.398	0	2664
240	242.94	92.3454	474.862	0	2679
241	242.813	90.7811	438.572	0	2732
