# Supplementary material for: Molecular encoding and synaptic decoding of context during salt chemotaxis in C. elegans
Source: Nat Commun. 2022 May 27;13:2928. doi: 10.1038/s41467-022-30279-7 (PMC9142520; doi:10.1038/s41467-022-30279-7)
Supplement: Supplementary file 7 — Source Data [file 41467_2022_30279_MOESM7_ESM.zip › Source Data/Imaging/Fig.4/4B/nj3/181204-5.xlsx]

## Sheet: Sheet1
Image Plane	X	Y	Avgerage Intensity	Minimum Intensity	Maximum Intensity
1	275.003	311.001	534.184	0	2838
2	274.73	311.268	500.538	0	3211
3	274.911	311.815	470.731	0	2998
4	275.115	311.83	527.108	0	2794
5	274.79	311.555	502.828	0	2855
6	274.826	311.438	513.04	0	3515
7	274.743	311.223	503.144	0	3035
8	274.992	311.567	515.309	0	2636
9	275.127	312.008	503.379	0	3301
10	274.804	312.192	526.104	0	3249
11	275.126	312.019	550.972	0	2830
12	275.187	312.003	567.756	0	3630
13	275.297	311.745	512.619	0	3087
14	275.554	313.254	507.392	0	2571
15	275.816	314.171	457.542	0	2933
16	275.228	315.259	482.733	0	2718
17	274.941	316.059	475.856	0	2995
18	275.421	315.899	495.072	0	2859
19	274.97	316.053	504.46	0	3117
20	274.654	316.701	499.828	0	2992
21	274.453	316.723	535.487	0	3027
22	274.404	316.523	525.557	0	2804
23	273.573	317.474	496.879	0	3040
24	273.666	317.619	466.86	0	3289
25	273.58	317.372	520.96	0	2908
26	273.183	318.038	489.161	0	2761
27	273.407	317.57	495.15	0	3061
28	272.937	317.661	481.684	0	3104
29	272.955	317.983	503.08	0	3575
30	273.642	318.003	480.922	0	2878
31	273.53	317.486	483.362	0	2997
32	273.773	317.569	483.203	0	2778
33	273.876	316.823	505.108	0	3146
34	273.639	317.201	470.775	0	3389
35	273.666	317.018	504.729	0	3106
36	274.245	316.897	513.047	0	3640
37	273.885	317.152	480.462	0	3061
38	274.103	317.033	498.294	0	2949
39	273.974	317.179	523.958	0	3178
40	274.034	317.229	479.78	0	2975
41	273.736	317.43	486.89	0	3113
42	273.111	317.168	490.078	0	2758
43	273.711	317.211	493.142	0	3125
44	273.608	317.134	487.93	0	3128
45	273.765	317.209	505.417	0	2994
46	273.888	317.018	510.483	0	3443
47	274.09	317.374	500.542	0	2893
48	274.25	316.83	494.367	0	3279
49	273.381	317.572	510.79	0	2975
50	273.695	317.77	455.396	0	3753
51	273.787	317.988	435.911	0	2908
52	273.813	317.542	464.884	0	3083
53	273.755	317.299	481.951	0	3510
54	273.739	317.792	491.513	0	2915
55	273.692	317.704	458.913	0	2866
56	274.11	317.82	515.258	0	3290
57	273.944	318.539	505.375	0	2985
58	274.4	319.436	458.742	0	2714
59	274.587	319.208	525.621	0	2852
60	274.092	320.048	493.811	0	2912
61	273.952	320.653	463.504	0	2796
62	273.645	320.896	475.843	0	3387
63	273.587	323.271	456.333	0	2840
64	273.301	322.141	467.917	0	2950
65	274.254	321.624	465.468	0	3067
66	274.533	321.168	490.411	0	3488
67	274.137	322.54	466.43	0	2851
68	274.143	323.762	485.714	0	2948
69	274.656	323.54	466.169	0	2855
70	274.651	323.36	470.269	0	3091
71	275.059	323.062	484.148	0	2748
72	274.923	322.937	434.85	0	2737
73	274.787	322.457	521.955	0	2862
74	274.473	322.862	495.324	0	2716
75	274.556	323.338	510.866	0	3341
76	274.149	322.98	469.409	0	2914
77	273.392	322.004	462.29	0	2689
78	273.053	322.355	503.879	0	2768
79	273.759	322.394	463.852	0	2639
80	272.972	322.841	454.574	0	3155
81	273.053	322.884	491.741	0	3400
82	273.527	323.522	491.775	0	3159
83	273.007	323.449	476.044	0	2889
84	272.747	323.221	479.208	0	2820
85	272.299	322.935	474.282	0	2672
86	272.396	322.847	486.521	0	3151
87	271.91	322.979	503.445	0	2869
88	272.737	322.726	519.027	0	3054
89	272.29	322.467	487.509	0	3100
90	272.301	322.795	516.951	0	3351
91	271.836	321.714	518.553	0	2915
92	271.733	323.624	474.718	0	2702
93	272.128	322.956	514.746	0	2834
94	272.879	322.342	477.761	0	2746
95	272.437	323.825	492.146	0	3188
96	273.232	326.465	516.248	0	3238
97	273.306	329.195	492.034	0	3470
98	273.155	329.497	515.184	0	2742
99	273.461	326.774	470.479	0	2916
100	274.002	324.993	455.483	0	2590
101	274.002	322.973	467.949	0	3215
102	274.017	321.31	463.955	0	2757
103	272.94	323.068	520.962	0	2860
104	272.901	321.935	525.619	0	3129
105	273.731	321.412	489.608	0	3533
106	273.914	320.575	519.116	0	3056
107	274.633	320.611	512.686	0	3017
108	274.977	322.21	521.475	0	2848
109	274.894	322.409	521.612	0	3093
110	274.841	323.079	562.053	0	2761
111	274.031	323.741	546.066	0	3063
112	273.207	323.783	577.43	0	3180
113	273.069	323.452	563.799	0	3114
114	273.049	322.719	594.263	0	2978
115	272.795	321.883	555.883	0	2662
116	272.796	320.986	571.608	0	4012
117	272.361	321.399	602.246	0	3482
118	271.806	322.281	613.928	0	3425
119	271.666	322.784	612.189	0	3150
120	271.832	322.501	614.388	0	3333
121	271.786	325.159	598.636	0	3298
122	271.691	328.471	608.309	0	3203
123	271.868	331.921	614.356	0	3290
124	271.523	332.985	620.331	0	3751
125	272.055	335.149	597.528	0	3462
126	270.998	336.833	610.515	0	3204
127	271.673	337.762	627.1	0	3673
128	271.715	337.774	641.284	0	3137
129	271.453	336.572	650.045	0	3743
130	271.678	335.452	600.053	0	3229
131	272.364	334.207	614.318	0	3912
132	272.461	333.153	662.682	0	3233
133	272.512	333.471	580.417	0	3585
134	272.193	332.661	581.871	0	2877
135	272.527	331.735	567.201	0	2852
136	273.388	329.984	566.356	0	3683
137	273.458	327.022	613.953	0	3171
138	273.97	326.851	549.263	0	3163
139	274.201	327.947	612.625	0	2981
140	274.752	326.138	595.413	0	2999
141	274.441	325.685	595.267	0	3640
142	274.852	323.874	549.636	0	2885
143	275.635	323.993	604.455	0	3499
144	275.207	322.959	588.04	0	2617
145	276.138	322.156	514.347	0	2913
146	275.114	321.735	526.191	0	3045
147	275.64	320.819	509.091	0	2781
148	275.975	320.061	541.951	0	3278
149	275.912	317.917	551.491	0	2964
150	275.616	318.466	559.761	0	3171
151	275.205	316.321	530.055	0	3319
152	275.103	315.196	517.076	0	3222
153	276.097	317.57	540.585	0	3550
154	275.528	319.844	559.884	0	3198
155	276.278	318.102	528.422	0	3215
156	277.237	317.796	534.708	0	2950
157	276.967	317.347	512.155	0	3129
158	276.897	316.996	532.263	0	3052
159	277.343	316.29	544.693	0	2948
160	276.221	318.223	560.134	0	2876
161	276.139	318.367	577.042	0	3319
162	276.468	317.282	573.824	0	3131
163	276.588	316.688	520.388	0	3262
164	276.394	314.999	538.759	0	2969
165	276.509	314.647	525.17	0	2999
166	275.233	314.217	521.231	0	2921
167	276.038	314.036	522.589	0	3411
168	275.23	314.028	486.284	0	2993
169	275.623	313.31	526.82	0	3025
170	275.739	314.177	541.019	0	2653
171	276.239	313.436	517.574	0	3088
172	275.964	314.928	519.767	0	3016
173	276.232	315.221	532.627	0	3011
174	276.607	315.406	502.08	0	3232
175	277.183	317.279	545.04	0	3281
176	276.868	316.991	527.025	0	3164
177	276.615	315.29	501.242	0	2914
178	279.046	306.775	512.186	0	2697
179	279.02	305.215	515.528	0	2534
180	277.36	305.601	530.483	0	3292
181	277.257	305.713	511.254	0	2781
182	277.443	306.208	490.509	0	2946
183	277.23	306.443	538.186	0	3141
184	277.183	306.951	500.686	0	2822
185	277.328	306.995	511.479	0	3280
186	276.461	309.52	524.811	0	3560
187	275.998	311.812	554.725	0	3672
188	275.762	311.97	537.979	0	2952
189	275.608	312.405	529.5	0	3109
190	275.774	312.704	514.973	0	2997
191	275.881	312.759	507.678	0	3024
192	275.402	312.752	516.07	0	3002
193	275.303	312.705	514.169	0	3442
194	274.93	313.407	519.595	0	3005
195	274.595	313.87	502.396	0	3181
196	274.444	315.15	526.324	0	3650
197	274.804	314.695	500.17	0	3485
198	274.97	314.338	505.032	0	3139
199	274.641	315.369	479.242	0	3247
200	273.933	316.045	564.792	0	3471
201	274.242	317.03	562.968	0	3451
202	274.163	316.826	488.758	0	2945
203	274.115	316.858	486.97	0	3572
204	274.131	316.514	490.958	0	3288
205	274.273	316.455	524.869	0	4503
206	274.151	316.151	506.453	0	3673
207	274.863	315.957	504.936	0	3057
208	274.929	315.801	504.784	0	3092
209	275.347	315.636	478.521	0	3150
210	275.035	315.936	432.064	0	3127
211	274.979	315.766	509.922	0	3200
212	274.953	315.935	506.667	0	2983
213	274.376	316.553	479.869	0	2925
214	274.619	316.375	482.852	0	2823
215	274.472	316.372	492.098	0	3410
216	274.126	316.73	455.214	0	2995
217	274.694	316.546	457.733	0	3729
218	274.513	316.74	488.631	0	2726
219	274.794	316.829	463.184	0	2667
220	273.98	316.878	455.86	0	2771
221	274.118	316.966	431.35	0	2585
222	274.253	316.748	476.256	0	3065
223	273.932	317.28	468.229	0	2671
224	274.291	317.505	491.822	0	3350
225	274.466	316.634	452.867	0	3037
226	274.701	316.865	471.758	0	2762
227	274.634	316.543	467.299	0	3162
228	274.821	316.622	464.4	0	2822
229	274.535	316.701	470.646	0	3057
230	274.463	317.052	460.992	0	3176
231	273.957	317.504	452.294	0	3375
232	274.484	317.014	451.172	0	3138
233	274.489	316.725	459.483	0	2783
234	274.336	316.904	474.92	0	2970
235	274.45	317.091	454.36	0	3264
236	273.893	317.97	450.994	0	3130
237	273.946	318.85	507.053	0	3102
238	273.826	320.954	455.835	0	3260
239	274.95	317.894	457.155	0	3258
240	275.303	316.242	474.621	0	3484
241	275.287	315.389	474.116	0	2768
