# Supplementary material for: Molecular encoding and synaptic decoding of context during salt chemotaxis in C. elegans
Source: Nat Commun. 2022 May 27;13:2928. doi: 10.1038/s41467-022-30279-7 (PMC9142520; doi:10.1038/s41467-022-30279-7)
Supplement: Supplementary file 7 — Source Data [file 41467_2022_30279_MOESM7_ESM.zip › Source Data/Imaging/Fig.4/4B/nj3/181204-6.xlsx]

## Sheet: Sheet1
Image Plane	X	Y	Avgerage Intensity	Minimum Intensity	Maximum Intensity
1	278.998	299	385.45	0	3358
2	279.42	299.703	374.845	0	2697
3	278.876	300.343	383.795	0	2746
4	277.463	300.729	385.852	0	2852
5	276.556	302.336	401.82	0	2666
6	276.899	301.196	383.239	0	2791
7	276.261	294.785	388.799	0	3092
8	274.821	290.584	411.515	0	3110
9	275.609	289.166	361.952	0	2414
10	275.183	290.166	395.326	0	2772
11	274.729	292.87	370.864	0	2544
12	273.539	296.864	373.611	0	2741
13	272.682	296.086	384.03	0	3308
14	272.244	295.865	392.559	0	2683
15	273.017	299.854	389.266	0	2691
16	272.048	302.882	386.822	0	2443
17	272.106	304.932	392.617	0	2564
18	271.656	300.87	381.635	0	2377
19	273.106	300.128	373.334	0	2808
20	272.93	294.888	392.47	0	2604
21	272.632	294.717	344.957	0	2393
22	272.817	295.266	388.956	0	2387
23	272.297	295.982	377.461	0	2869
24	273.981	297.426	379.946	0	2794
25	273.059	300.951	398.854	0	2930
26	274.166	297.157	392.445	0	2713
27	273.881	297.896	388.71	0	3172
28	274.404	296.431	361.989	0	2473
29	275.55	296.523	350.165	0	2697
30	276.538	295.528	385.493	0	3717
31	277.44	296.514	360.706	0	2831
32	278.524	300.042	376.874	0	3006
33	278.575	300.876	375.712	0	2694
34	278.999	302.065	354.757	0	2834
35	278.771	303.071	366.7	0	3463
36	278.467	301.216	388.716	0	2877
37	279.91	298.381	354.837	0	2680
38	279.248	297.167	364.721	0	2764
39	279.201	295.08	376.945	0	2714
40	279.789	295.306	379.833	0	3256
41	280.15	294.629	376.217	0	2680
42	278.6	294.004	389.784	0	3060
43	277.943	290.366	385.768	0	2792
44	276.393	283.434	391.829	0	2930
45	277.48	281.971	353.516	0	2501
46	276.76	281.881	365.91	0	2632
47	276.194	284.59	358.035	0	2879
48	276.573	285.05	370.076	0	2748
49	276.057	283.407	388.437	0	2804
50	276.197	282.061	373.654	0	2720
51	274.949	289.995	387.651	0	3581
52	280.96	274.915	368.268	0	2879
53	280.847	271.887	360.31	0	2482
54	281.058	271.441	372.411	0	2246
55	281.074	270.195	382.508	0	2840
56	281.685	271.475	350.304	0	2776
57	281.04	271.828	369.029	0	2792
58	281.57	274.939	360.66	0	2436
59	281.127	274.832	337.4	0	2751
60	281.677	277.954	361.395	0	2727
61	279.64	282.869	382.339	0	2288
62	275.993	288.859	395.65	0	2419
63	276.005	289.269	389.753	0	2619
64	276.154	290.178	394.193	0	2776
65	276.052	290.722	382.93	0	2676
66	275.677	294.883	386.299	0	3251
67	275.418	294.899	361.551	0	2723
68	275.917	295.47	371.375	0	3431
69	275.679	296.345	392.975	0	3257
70	275.179	297.536	397.98	0	3245
71	275.532	298.489	394.66	0	3231
72	275.48	299.418	365.946	0	2519
73	274.02	299.4	387.427	0	2823
74	273.378	301.822	379.202	0	2923
75	273.285	300.818	339.401	0	2760
76	272.479	298.985	367.416	0	2671
77	272.48	299.633	398.091	0	2711
78	273.225	298.712	390.095	0	3075
79	273.297	298.702	389.744	0	2942
80	273.994	298.432	365.766	0	2780
81	274.243	300.215	381.65	0	2355
82	273.831	302.531	365.303	0	2611
83	275.005	303.653	390.712	0	2391
84	275.395	302.622	368.384	0	2458
85	275.576	303.272	356.151	0	2542
86	279.424	302.867	383.738	0	2910
87	280.536	305.347	380.491	0	2568
88	279.186	309.059	378.871	0	2531
89	279.413	306.38	391.894	0	2576
90	278.797	305.684	365.32	0	2590
91	276.124	313.305	369.961	0	2492
92	276.397	315.534	395.936	0	2722
93	275.292	321.471	387.83	0	2950
94	275.202	320.335	393.199	0	2880
95	274.831	320.812	378.848	0	2767
96	273.965	328.482	393.914	0	2769
97	272.062	329.987	395.11	0	2742
98	273.153	322.56	378.73	0	2993
99	274.296	320.91	370.869	0	2478
100	273.895	313.918	403.454	0	2852
101	271.72	306.37	382.155	0	2756
102	271.075	303.619	398.207	0	2567
103	269.923	308.592	386.548	0	2868
104	270.601	306.242	415.283	0	3054
105	271.995	304.397	431.743	0	2864
106	272.498	303.054	402.442	0	3001
107	272.765	301.625	394.688	0	2876
108	273.463	301.185	401.69	0	3080
109	273.095	299.606	400.33	0	2961
110	274.001	297.471	432.112	0	2914
111	274.217	295.442	408.644	0	2852
112	275.441	294.917	420.189	0	2723
113	274.784	293.403	392.611	0	2822
114	274.888	294.085	443.299	0	2658
115	274.702	292.583	368.111	0	2685
116	274.889	293.131	416.803	0	2690
117	274.549	297.089	418.577	0	2989
118	274.183	297.905	392.988	0	2869
119	273.984	297.535	410.206	0	3133
120	272.979	297.372	429.445	0	2942
121	271.976	302.361	419.115	0	3634
122	274.708	295.578	403.805	0	2723
123	276.779	290.819	423.803	0	2919
124	277.099	290.345	414.388	0	2752
125	277.534	291.078	388.136	0	2971
126	276.261	297.061	387.605	0	2734
127	276.782	295.75	430.016	0	2916
128	276.031	295.587	397.107	0	2846
129	275.463	297.737	432.856	0	2744
130	275.257	297.573	434.213	0	2825
131	275.888	295.526	419.747	0	2590
132	274.433	297.092	418.702	0	3049
133	274.62	298.756	413.761	0	3409
134	273.617	300.416	417.378	0	2794
135	269.845	317.242	448.694	0	2898
136	266.269	325.108	431.954	0	3301
137	267.494	321.987	451.254	0	3410
138	268.182	319.006	457.48	0	3440
139	268.335	315.301	447.112	0	3449
140	270.74	317.024	472.191	0	3142
141	270.978	314.674	460.041	0	3657
142	271.594	314.783	432.343	0	3416
143	271.6	313.322	457.227	0	4012
144	271.305	316.453	425.585	0	3342
145	271.777	314.904	435.357	0	3596
146	271.957	313.75	460.198	0	3338
147	273.201	312.983	459.599	0	3165
148	272.231	311.126	457.355	0	3289
149	272.94	309.775	427.959	0	3456
150	272.595	310.815	453.11	0	3565
151	272.424	309.172	456.409	0	3263
152	272.62	309.283	429.266	0	3348
153	272.833	309.39	440.345	0	3371
154	273.75	304.798	438.635	0	3207
155	274.343	303.126	422.242	0	3157
156	275.431	301.466	462.887	0	3826
157	275.933	297.393	419.414	0	3308
158	276.223	295.424	429.427	0	3095
159	276.578	292.01	450.575	0	3375
160	277.898	282.585	386.38	0	2525
161	281.02	275.589	437.298	0	3013
162	283.776	269.815	405.292	0	3080
163	284.656	267.211	373.75	0	2947
164	285.084	265.476	359.013	0	2671
165	285.006	264.657	396.272	0	2843
166	285.871	264.441	405.895	0	3145
167	285.565	263.194	387.548	0	2501
168	285.262	262.372	384.262	0	2940
169	285.469	262.307	404.199	0	2856
170	284.64	261.694	407.464	0	2519
171	285.674	262.283	414.324	0	2582
172	284.856	262.08	400.451	0	2896
173	284.979	262.802	359.577	0	2342
174	285.32	264.205	376.228	0	3473
175	284.785	264.666	404.639	0	3132
176	284.398	265.796	402.958	0	2816
177	284.759	262.256	373.472	0	2691
178	285.28	261.503	393.223	0	2626
179	282.697	266.69	393.367	0	2760
180	281.138	270.783	394.452	0	3185
181	281.138	269.649	388.258	0	3052
182	281.915	268.761	393.296	0	2810
183	282.488	269.095	380.092	0	2883
184	283.081	268.596	386.134	0	2925
185	283.318	268.696	369.813	0	2628
186	283.945	268.405	380.178	0	2785
187	284.073	265.342	405.237	0	2995
188	284.802	263.449	378.045	0	2885
189	285.441	263.606	361.425	0	3001
190	284.257	262.719	390.344	0	2654
191	284.69	263.05	417.962	0	2732
192	284.829	262.945	383.384	0	2541
193	284.762	262.47	376.229	0	2563
194	283.76	265.592	406.559	0	2465
195	282.924	267.7	401.944	0	2890
196	279.86	274.902	385.996	0	2826
197	278.822	276.288	401	0	3203
198	279.299	278.378	406.402	0	2870
199	278.063	277.781	406.217	0	3332
200	279.17	277.817	421.279	0	2936
201	280.731	276.901	406.476	0	2947
202	280.69	276.257	387.936	0	2879
203	280.363	275.627	419.815	0	3236
204	280.86	276.324	394.044	0	2883
205	280.898	276.355	393.021	0	3391
206	280.995	276.709	400.351	0	2953
207	280.909	276.333	394.247	0	2950
208	281.094	276.639	393.415	0	3036
209	281.051	276.709	410.925	0	2903
210	280.921	276.557	410.326	0	3179
211	281.317	276.71	420.439	0	2687
212	280.813	276.746	398.708	0	3127
213	280.98	276.632	388.359	0	3111
214	281.323	276.719	387.183	0	2661
215	280.528	277.468	419.668	0	2742
216	281.293	277.645	390.479	0	3309
217	281.122	276.891	417.747	0	2940
218	280.965	276.726	398.885	0	3023
219	280.583	276.75	428.637	0	3093
220	280.962	276.001	396.082	0	2632
221	281.63	274.976	378.554	0	3107
222	282.506	271.629	369.733	0	2795
223	284.548	265.784	393.535	0	3014
224	284.928	261.974	381.801	0	2682
225	285.101	261.152	383.474	0	2730
226	285.125	260.808	370.235	0	2583
227	285.708	260.897	335.894	0	2111
228	285.655	260.56	356.811	0	2384
229	286.381	260.809	345.835	0	2738
230	285.995	260.47	368.256	0	2486
231	285.806	260.337	367.211	0	2577
232	285.528	259.941	406.296	0	2607
233	286.015	259.978	374.124	0	2288
234	285.597	259.448	360.276	0	2488
235	285.634	259.546	365.1	0	2533
236	285.593	259.313	364.053	0	2286
237	285.707	259.361	367.835	0	2488
238	286.013	259.419	379.732	0	2379
239	285.54	259.281	374.553	0	3342
240	285.942	259.269	347.121	0	2575
241	285.97	259.167	373.599	0	2698
