# Supplementary material for: Molecular encoding and synaptic decoding of context during salt chemotaxis in C. elegans
Source: Nat Commun. 2022 May 27;13:2928. doi: 10.1038/s41467-022-30279-7 (PMC9142520; doi:10.1038/s41467-022-30279-7)
Supplement: Supplementary file 7 — Source Data [file 41467_2022_30279_MOESM7_ESM.zip › Source Data/Imaging/Fig.4/4B/nj3/181204-7.xlsx]

## Sheet: Sheet1
Image Plane	X	Y	Avgerage Intensity	Minimum Intensity	Maximum Intensity
1	220	251	333.632	0	1681
2	219.579	256.231	345.324	0	1697
3	218.769	260.307	331.654	0	1613
4	217.885	261.527	300.956	0	1551
5	216.933	260.265	319.687	0	1714
6	217	270	326.043	0	1442
7	217	280	306.109	0	1638
8	217.069	279.868	349.533	0	1805
9	216.904	287.049	320.488	0	1944
10	216.92	285.456	300.908	0	1521
11	216.979	283.826	318.093	0	1725
12	216.791	285.988	329.118	0	1433
13	218	277	338.265	0	1569
14	219.019	272.001	314.428	0	1625
15	219.482	278.791	319.145	0	1754
16	219.694	275.801	347.085	0	1757
17	219.683	268.885	341.921	0	2039
18	219.698	271.731	300.966	0	1591
19	219.898	264.557	297.548	0	1558
20	219.852	251.892	314.983	0	1815
21	219.789	247.2	292.667	0	1803
22	219.869	247.521	312.151	0	1971
23	219.983	236.724	312.112	0	1567
24	221	237	305.068	0	1869
25	221.871	248.798	342.507	0	1531
26	222.346	258.474	338.597	0	1706
27	222.437	254.39	321.868	0	1668
28	222.569	252.459	321.284	0	1693
29	222.522	253.978	337.276	0	1934
30	221.433	260.298	323.018	0	1522
31	219.531	257.633	288.604	0	1479
32	218.168	253.886	326.698	0	1705
33	217	250	299.44	0	1422
34	216	246	329.709	0	1670
35	215	242	306.263	0	1658
36	214	238	303.927	0	1796
37	215	234	318.842	0	1844
38	215.498	228.093	305.775	0	1465
39	215.158	244.821	309.96	0	1484
40	214.229	249.9	315.411	0	1497
41	212.471	247.534	311.119	0	1622
42	210.559	251.585	316.527	0	1432
43	209.345	238.435	297.465	0	1422
44	208.642	225.09	295.482	0	1489
45	220	238	293.281	0	1466
46	224	244	294.278	0	1644
47	227.037	242.133	297.024	0	1667
48	228.331	236.588	298.575	0	2412
49	229.176	242.116	350.675	0	1870
50	229.008	239.005	308.849	0	1693
51	228.122	241.945	304.636	0	1514
52	225.729	254.1	306.828	0	1489
53	222.389	252.93	309.255	0	1626
54	218.863	252.447	309.809	0	1622
55	215.279	250.34	300.243	0	1741
56	212	248	312.279	0	1838
57	209.249	240.184	299.492	0	1879
58	217	234	318.401	0	1771
59	218	231	303.108	0	1607
60	218.441	237.491	298.496	0	1540
61	218.574	239.289	280.926	0	1823
62	218.486	240.431	290.828	0	1718
63	217.597	240.157	286.489	0	1478
64	216.895	240.753	305.808	0	1964
65	216.227	241.535	304.038	0	1638
66	216.454	229.127	296.342	0	1634
67	217.071	230.771	321.186	0	1900
68	217.732	235.293	315.417	0	1544
69	217.829	235.07	309.831	0	1569
70	217.723	232.754	285.468	0	1756
71	217.685	237.026	328.102	0	1787
72	217.64	234.089	299.909	0	1604
73	217.439	243.272	300.889	0	1704
74	216.667	241.244	317.266	0	1491
75	215.964	243.087	306.452	0	1708
76	214.791	239.564	307.998	0	1659
77	214.1	238.436	302.707	0	1522
78	213.259	239.993	304.237	0	1679
79	212.446	239.928	290.444	0	1657
80	212.356	239.417	290.786	0	1518
81	212.801	231.989	283.427	0	1571
82	213.257	231.159	316.74	0	1763
83	214.466	230.155	291.976	0	1577
84	216.255	224.715	296.169	0	1527
85	217.613	227.452	318.874	0	2120
86	218.532	228.405	285.265	0	1490
87	218.424	229.683	330.329	0	1616
88	217.638	231.377	318.307	0	1784
89	216.773	229.413	297.951	0	1611
90	215.881	227	305.723	0	1668
91	215.351	223.651	288.442	0	1371
92	215.088	227.095	274.585	0	1640
93	215.296	229.11	299.562	0	1531
94	215.95	222.018	283.696	0	1630
95	216.897	227.782	292.173	0	1523
96	217.406	238.325	313.573	0	1596
97	217.445	239.617	323.937	0	1381
98	216.741	234.685	306.652	0	1585
99	216.053	225.86	315.188	0	1857
100	215.657	228.458	289.714	0	1834
101	215.206	230.691	278.885	0	1530
102	215.066	232.505	286.667	0	1614
103	215.462	229.249	296.473	0	1548
104	216.051	229.63	299.328	0	1454
105	216.979	229.023	324.844	0	1781
106	217.775	223.196	300.092	0	1718
107	218.568	231.941	323.084	0	1754
108	218.612	227.146	318.298	0	1767
109	218.653	229.818	336.038	0	1645
110	218.21	228.489	337.275	0	1834
111	217.018	227.092	314.671	0	1952
112	215.59	231.892	334.761	0	1685
113	214.341	229.047	335.929	0	1644
114	213.459	228.777	324.464	0	1761
115	212.988	227.952	329.796	0	1745
116	213.227	226.463	341.251	0	1697
117	213.36	228.8	316.848	0	1832
118	213.361	230.102	337.245	0	1708
119	212.999	230.577	305.288	0	1885
120	213.301	229.383	317.528	0	2035
121	214.095	226.26	328.087	0	1831
122	214.961	229.727	333.829	0	1905
123	216.022	230.491	328.338	0	1865
124	216.917	228.665	320.184	0	1747
125	217.625	227.791	314.01	0	1559
126	217.568	233.121	343.435	0	1983
127	217.54	235.033	339.628	0	1708
128	217.693	234.616	326.436	0	2059
129	218.019	236.081	312.238	0	2018
130	217.93	234.012	320.673	0	1834
131	217.757	234.107	345.501	0	1809
132	217.87	233.108	307.518	0	1968
133	217.883	231.874	338.668	0	2182
134	217.851	233.453	335.376	0	1757
135	217.826	228.744	336.314	0	1709
136	217.628	227.496	330.319	0	1721
137	217.021	227.782	325.589	0	1893
138	215.997	227.425	309.845	0	1913
139	214.779	227.758	315.351	0	1687
140	213.989	226.886	333.071	0	1518
141	212.97	230.873	310.916	0	1922
142	220	252	335.546	0	1472
143	226.857	248.636	305.657	0	1703
144	233.468	247.711	310.825	0	1783
145	239.46	253.753	305.468	0	1536
146	244.045	256.109	313.042	0	1799
147	226	248	331.808	0	1939
148	224	247	307.145	0	1938
149	221.58	244.745	331.067	0	1844
150	218.75	243.847	314.967	0	1622
151	215.738	244.178	306.459	0	1846
152	212.712	242.832	298.97	0	1490
153	220	243	310.649	0	1732
154	226.262	245.739	328.891	0	1847
155	232.497	244.348	324.225	0	1566
156	217	245	292.06	0	1685
157	220	257	325.22	0	1733
158	222.322	248.416	321.295	0	1735
159	224.28	242.579	303.548	0	1489
160	225.337	242.795	314.095	0	1574
161	225.256	244.67	331.321	0	1849
162	224.287	245.142	318.769	0	1716
163	222.331	240.042	309.135	0	1634
164	219.682	238.078	294.302	0	1521
165	217.208	235.703	312.895	0	1613
166	215.035	236.41	314.901	0	1977
167	213	237	302.94	0	1667
168	211.089	230.258	290.208	0	1536
169	209.521	234.973	280.191	0	1663
170	208.249	233.241	284.894	0	1650
171	222	232	295.412	0	1743
172	224	230	304.655	0	1873
173	225.255	235.081	320.348	0	1614
174	226.199	236.552	311.017	0	1593
175	226.346	239.475	302.302	0	1409
176	225.324	236.066	311.474	0	1585
177	223.565	232.775	314.454	0	1785
178	221.576	246.322	319.287	0	1538
179	220.713	236.183	318.831	0	1561
180	219.802	230.19	307.25	0	1569
181	218.796	238.907	318.982	0	1587
182	217.948	239.061	321.314	0	1677
183	216.853	238.748	307.545	0	1523
184	215.818	233.823	322.674	0	1493
185	214.872	230.336	302.254	0	1629
186	213.913	223.13	316.934	0	1428
187	212.77	226.356	300.947	0	1527
188	212	230	283.48	0	1597
189	210.943	228.331	278.624	0	1659
190	210.485	228.058	294.061	0	1434
191	210.54	225.641	264.263	0	1705
192	210.989	226.832	296.941	0	1502
193	211.358	223.847	277.962	0	1808
194	211.844	220.9	282.58	0	1480
195	211.772	221.889	276.951	0	1571
196	211.694	225.16	297.672	0	1695
197	211.512	228.585	314.075	0	1728
198	210.564	227.932	294.332	0	1525
199	209.809	225.117	281.717	0	1613
200	208.869	220.851	270.321	0	1555
201	208.021	226.693	292.216	0	1772
202	206.963	225.259	269.982	0	1607
203	206.439	220.664	279.445	0	1413
204	206.581	220.09	275.947	0	1617
205	207.062	216.81	278.563	0	1422
206	208.114	215.342	273.078	0	1472
207	209.332	220.518	273.94	0	1436
208	210.83	217.84	259.906	0	1381
209	211.71	219.687	291.154	0	1516
210	213.147	226.082	269.841	0	1456
211	214.602	223.507	280.742	0	1753
212	215.403	222.879	293.968	0	1657
213	215.233	219.114	264.466	0	1331
214	214.376	218.011	280.972	0	1487
215	213.497	216.569	297.29	0	1709
216	212.506	217.525	278.695	0	1455
217	211.557	218.126	288.209	0	1624
218	210.507	216.928	267.246	0	1879
219	208.919	215.385	251.603	0	1387
220	206.961	215.536	269.456	0	1452
221	205	216	245.91	0	1219
222	215	214	269.43	0	1472
223	219	212	288.631	0	1503
224	222.276	209.841	295.644	0	1464
225	224.746	210.073	274.976	0	1570
226	225.869	210.353	276.372	0	1568
227	226.045	210.557	288.408	0	1471
228	225.092	207.407	302.749	0	1939
229	223.132	207.14	268.325	0	1519
230	220.423	208.111	264.274	0	1476
231	217.917	208.608	293.894	0	2210
232	215.233	207.841	287.284	0	1753
233	213	207	254.711	0	1208
234	218	226	283.353	0	1552
235	222.104	230.354	275.427	0	1654
236	224.736	237.2	287.515	0	1712
237	225.915	240.536	284.321	0	1721
238	227	244	298.68	0	1675
239	227.364	250.472	283.947	0	1678
240	227.214	250.222	278.108	0	1637
241	226.435	249.688	280.475	0	1398
