# Supplementary material for: Molecular encoding and synaptic decoding of context during salt chemotaxis in C. elegans
Source: Nat Commun. 2022 May 27;13:2928. doi: 10.1038/s41467-022-30279-7 (PMC9142520; doi:10.1038/s41467-022-30279-7)
Supplement: Supplementary file 7 — Source Data [file 41467_2022_30279_MOESM7_ESM.zip › Source Data/Imaging/Fig.4/4C/N2/smoothed_processed201111_N2_50mM_1.xlsx]

## Sheet: Sheet1
Image Name	Image Plane	X	Y	Avgerage Intensity	Minimum Intensity	Maximum Intensity
smoothed_processed201111_N2_50mM_1	1	197.523	222.741	472.908	179	875	0.0876469	434.8
smoothed_processed201111_N2_50mM_1	2	196.619	224.664	433.984	246	815	-0.00187676
smoothed_processed201111_N2_50mM_1	3	197.069	220.198	402.196	178	871	-0.0749853
smoothed_processed201111_N2_50mM_1	4	198.559	215.006	467.127	230	792	0.074351
smoothed_processed201111_N2_50mM_1	5	199.577	217.406	416.938	254	673	-0.0410804
smoothed_processed201111_N2_50mM_1	6	199.87	212.759	450.458	241	789	0.0360116
smoothed_processed201111_N2_50mM_1	7	196.442	220.65	451.902	264	709	0.0393337
smoothed_processed201111_N2_50mM_1	8	197.329	227.088	420.255	217	682	-0.0334517
smoothed_processed201111_N2_50mM_1	9	197.57	230.886	433.716	168	902	-0.00249307
smoothed_processed201111_N2_50mM_1	10	196.342	237.924	398.513	183	707	-0.0834559
smoothed_processed201111_N2_50mM_1	11	195.789	241.247	440.493	257	916	0.0130952
smoothed_processed201111_N2_50mM_1	12	196.409	236.001	431.17	238	685	-0.00834807
smoothed_processed201111_N2_50mM_1	13	196.744	236.619	431.644	190	820	-0.00725824
smoothed_processed201111_N2_50mM_1	14	197.431	227.541	468.431	264	809	0.0773499
smoothed_processed201111_N2_50mM_1	15	197.221	228.831	417.559	189	759	-0.0396524
smoothed_processed201111_N2_50mM_1	16	199.102	223.193	442.98	210	736	0.0188149
smoothed_processed201111_N2_50mM_1	17	197.935	217.639	449.935	173	886	0.0348091
smoothed_processed201111_N2_50mM_1	18	197.992	224	454.729	228	772	0.0458351
smoothed_processed201111_N2_50mM_1	19	198.379	222.86	466.611	261	863	0.0731634
smoothed_processed201111_N2_50mM_1	20	199.051	216.488	409.526	163	772	-0.0581268
smoothed_processed201111_N2_50mM_1	21	199.515	208.489	436.69	202	822	0.00434653
smoothed_processed201111_N2_50mM_1	22	200.003	208.966	453.346	193	785	0.0426558
smoothed_processed201111_N2_50mM_1	23	199.36	204.846	424.147	222	903	-0.0245001
smoothed_processed201111_N2_50mM_1	24	199.574	205.332	476.284	246	774	0.0954109
smoothed_processed201111_N2_50mM_1	25	199.605	209.786	433.85	198	710	-0.00218491
smoothed_processed201111_N2_50mM_1	26	197.59	216.191	429.84	258	777	-0.0114071
smoothed_processed201111_N2_50mM_1	27	197.522	210.257	414.928	164	882	-0.0457028
smoothed_processed201111_N2_50mM_1	28	198.316	204.843	454.742	252	883	0.0458652
smoothed_processed201111_N2_50mM_1	29	199.366	199.841	440.304	244	721	0.0126593
smoothed_processed201111_N2_50mM_1	30	197.868	207.304	476.516	268	725	0.0959446
smoothed_processed201111_N2_50mM_1	31	198.613	207.863	453.039	222	868	0.0419493
smoothed_processed201111_N2_50mM_1	32	198.696	216.809	452.474	209	771	0.040649
smoothed_processed201111_N2_50mM_1	33	195.208	225.469	439.278	226	853	0.0102992
smoothed_processed201111_N2_50mM_1	34	192.179	234.829	480.886	243	727	0.105994
smoothed_processed201111_N2_50mM_1	35	189.936	243.662	412.644	222	876	-0.0509565
smoothed_processed201111_N2_50mM_1	36	189.969	250.256	436.124	197	871	0.00304625
smoothed_processed201111_N2_50mM_1	37	189.307	252.04	489.444	296	831	0.125678
smoothed_processed201111_N2_50mM_1	38	188.042	254.945	439.984	226	891	0.0119227
smoothed_processed201111_N2_50mM_1	39	188.712	258.693	452.686	248	847	0.0411376
smoothed_processed201111_N2_50mM_1	40	189.683	258.468	414.199	205	732	-0.0473789
smoothed_processed201111_N2_50mM_1	41	188.805	257.742	442.428	169	825	0.0175447
smoothed_processed201111_N2_50mM_1	42	190.136	247.639	437.706	196	830	0.00668402
smoothed_processed201111_N2_50mM_1	43	192.647	248.626	429.918	236	832	-0.0112267
smoothed_processed201111_N2_50mM_1	44	194.215	246.341	476.454	212	1018	0.0958018
smoothed_processed201111_N2_50mM_1	45	197.424	234.806	420.85	202	814	-0.0320837
smoothed_processed201111_N2_50mM_1	46	196.969	233.575	440.415	156	819	0.0129148
smoothed_processed201111_N2_50mM_1	47	200.209	221.095	421.441	229	750	-0.0307233
smoothed_processed201111_N2_50mM_1	48	199.794	211.962	449.784	242	887	0.0344633
smoothed_processed201111_N2_50mM_1	49	200	205	434.654	268	668	-0.000335967
smoothed_processed201111_N2_50mM_1	50	202	195	459.029	224	748	0.0557262
smoothed_processed201111_N2_50mM_1	51	202	204	426.562	239	782	-0.0189457
smoothed_processed201111_N2_50mM_1	52	204.023	199	483.729	219	885	0.112532
smoothed_processed201111_N2_50mM_1	53	202.814	189.989	482.971	285	796	0.110789
smoothed_processed201111_N2_50mM_1	54	200.741	190.963	512.399	347	736	0.178471
smoothed_processed201111_N2_50mM_1	55	199	213	390.899	200	723	-0.100968
smoothed_processed201111_N2_50mM_1	56	199	222	495.575	239	822	0.139778
smoothed_processed201111_N2_50mM_1	57	198.221	226.557	414.899	195	811	-0.0457705
smoothed_processed201111_N2_50mM_1	58	197.486	235.461	450.278	170	779	0.0355982
smoothed_processed201111_N2_50mM_1	59	199.798	230.812	485.892	224	894	0.117508
smoothed_processed201111_N2_50mM_1	60	206	196	443.582	228	588	0.0201979
smoothed_processed201111_N2_50mM_1	61	204	185	461.637	256	795	0.061724
smoothed_processed201111_N2_50mM_1	62	205	186	486.386	221	814	0.118643
smoothed_processed201111_N2_50mM_1	63	205	191	441.837	202	831	0.0161843
smoothed_processed201111_N2_50mM_1	64	206.714	188.957	449.539	244	733	0.0338996
smoothed_processed201111_N2_50mM_1	65	204.878	193.522	457.131	224	738	0.0513594
smoothed_processed201111_N2_50mM_1	66	202.287	206.901	455.837	257	851	0.048383
smoothed_processed201111_N2_50mM_1	67	203.602	210.915	440.68	223	721	0.0135236
smoothed_processed201111_N2_50mM_1	68	203.111	203.756	476.873	277	772	0.0967638
smoothed_processed201111_N2_50mM_1	69	203.308	197.951	479.19	233	877	0.102093
smoothed_processed201111_N2_50mM_1	70	207.623	178.748	453.83	188	816	0.0437682
smoothed_processed201111_N2_50mM_1	71	206	175	527.536	302	895	0.213285
smoothed_processed201111_N2_50mM_1	72	205.532	180.174	502.065	263	882	0.154705
smoothed_processed201111_N2_50mM_1	73	205.877	178.156	476.418	235	771	0.0957191
smoothed_processed201111_N2_50mM_1	74	205.568	178.346	494.732	237	935	0.137839
smoothed_processed201111_N2_50mM_1	75	203.78	183.357	478.219	208	819	0.0998604
smoothed_processed201111_N2_50mM_1	76	200.247	198.623	464.042	302	769	0.0672558
smoothed_processed201111_N2_50mM_1	77	199.484	208.337	455.778	182	822	0.0482477
smoothed_processed201111_N2_50mM_1	78	201.874	212.023	436.039	232	727	0.00285084
smoothed_processed201111_N2_50mM_1	79	202.033	217.92	481.954	213	878	0.108451
smoothed_processed201111_N2_50mM_1	80	202	219	424.902	239	761	-0.0227638
smoothed_processed201111_N2_50mM_1	81	204	189	497.66	300	788	0.144573
smoothed_processed201111_N2_50mM_1	82	203	198	478.533	278	670	0.100582
smoothed_processed201111_N2_50mM_1	83	201.635	212.368	464.33	234	785	0.0679172
smoothed_processed201111_N2_50mM_1	84	199.846	215.417	447.366	182	846	0.0289014
smoothed_processed201111_N2_50mM_1	85	201.899	213.623	489.925	229	893	0.126783
smoothed_processed201111_N2_50mM_1	86	200.166	221.695	436.693	192	868	0.00435404
smoothed_processed201111_N2_50mM_1	87	199	227	424.454	170	844	-0.0237935
smoothed_processed201111_N2_50mM_1	88	206	205	461.042	329	617	0.0603561
smoothed_processed201111_N2_50mM_1	89	205	165	462.114	251	917	0.0628214
smoothed_processed201111_N2_50mM_1	90	208	156	473.033	258	896	0.0879325
smoothed_processed201111_N2_50mM_1	91	208	144	531.497	317	1179	0.222395
smoothed_processed201111_N2_50mM_1	92	209	136	593.392	322	1185	0.364748
smoothed_processed201111_N2_50mM_1	93	212	127	538.993	290	1099	0.239636
smoothed_processed201111_N2_50mM_1	94	211.266	125.718	512.134	257	1073	0.177862
smoothed_processed201111_N2_50mM_1	95	211.788	126.323	575.33	296	1154	0.323207
smoothed_processed201111_N2_50mM_1	96	211.928	127.491	610.895	336	1131	0.405004
smoothed_processed201111_N2_50mM_1	97	214.318	123.502	582.99	298	1080	0.340825
smoothed_processed201111_N2_50mM_1	98	214.665	124.386	568.964	293	1175	0.308566
smoothed_processed201111_N2_50mM_1	99	214.088	128.322	517.739	214	953	0.190752
smoothed_processed201111_N2_50mM_1	100	213.549	133.399	595.536	387	1040	0.369679
smoothed_processed201111_N2_50mM_1	101	215.142	128.212	563.69	277	1157	0.296435
smoothed_processed201111_N2_50mM_1	102	213.302	133.752	551.683	293	1093	0.268821
smoothed_processed201111_N2_50mM_1	103	213.314	128.844	564.35	226	1073	0.297953
smoothed_processed201111_N2_50mM_1	104	209.291	129.6	547.637	250	1183	0.259516
smoothed_processed201111_N2_50mM_1	105	208.602	126.408	583.882	327	1332	0.342877
smoothed_processed201111_N2_50mM_1	106	208.838	124.527	548.422	303	1228	0.26132
smoothed_processed201111_N2_50mM_1	107	209.406	119.989	555.997	289	1085	0.278742
smoothed_processed201111_N2_50mM_1	108	209.706	120.991	512.794	273	1155	0.17938
smoothed_processed201111_N2_50mM_1	109	205.007	132.423	562.346	306	1278	0.293346
smoothed_processed201111_N2_50mM_1	110	205.463	131.256	519.359	264	1288	0.19448
smoothed_processed201111_N2_50mM_1	111	206.633	131.294	500.386	219	1089	0.150842
smoothed_processed201111_N2_50mM_1	112	206.777	132.33	554.389	283	1107	0.275044
smoothed_processed201111_N2_50mM_1	113	209.716	127.892	551.34	288	1247	0.268032
smoothed_processed201111_N2_50mM_1	114	211.47	123.347	509.049	266	1046	0.170767
smoothed_processed201111_N2_50mM_1	115	209.96	128.801	509.297	226	1130	0.171338
smoothed_processed201111_N2_50mM_1	116	210.039	127.935	548.654	316	1067	0.261854
smoothed_processed201111_N2_50mM_1	117	211.002	124.683	537.797	231	1197	0.236885
smoothed_processed201111_N2_50mM_1	118	209.538	130.935	528.105	270	1103	0.214593
smoothed_processed201111_N2_50mM_1	119	207.403	132.722	458.735	245	1009	0.0550498
smoothed_processed201111_N2_50mM_1	120	206.73	132.646	546.412	317	1183	0.256698
smoothed_processed201111_N2_50mM_1	121	205.804	131.525	538.536	268	1067	0.238584
smoothed_processed201111_N2_50mM_1	122	205.907	129.915	566.853	301	1213	0.303711
smoothed_processed201111_N2_50mM_1	123	206.648	131.03	556.984	285	1212	0.281012
smoothed_processed201111_N2_50mM_1	124	205.26	137.199	528.17	237	1048	0.214743
smoothed_processed201111_N2_50mM_1	125	205.039	141.378	557.539	349	1066	0.28229
smoothed_processed201111_N2_50mM_1	126	205.428	146.417	513.585	168	1065	0.181199
smoothed_processed201111_N2_50mM_1	127	206.828	140.319	553.922	295	1235	0.27397
smoothed_processed201111_N2_50mM_1	128	207.849	139.162	533.559	251	1075	0.227137
smoothed_processed201111_N2_50mM_1	129	207.896	144.584	586.467	333	985	0.348822
smoothed_processed201111_N2_50mM_1	130	209.254	146.019	558.722	216	1073	0.285011
smoothed_processed201111_N2_50mM_1	131	208.779	150.478	541.395	282	1165	0.245161
smoothed_processed201111_N2_50mM_1	132	209.609	150.15	541.304	284	960	0.24495
smoothed_processed201111_N2_50mM_1	133	211.843	143.763	555.49	286	1043	0.277577
smoothed_processed201111_N2_50mM_1	134	212.792	137.216	537.16	274	994	0.23542
smoothed_processed201111_N2_50mM_1	135	213.346	135.689	541.255	300	1022	0.244837
smoothed_processed201111_N2_50mM_1	136	214.087	132.587	568.987	305	1065	0.308619
smoothed_processed201111_N2_50mM_1	137	212.501	134.972	546.742	327	1084	0.257457
smoothed_processed201111_N2_50mM_1	138	210.894	134.772	577.748	256	1107	0.328769
smoothed_processed201111_N2_50mM_1	139	208.128	131.791	533.069	244	1213	0.22601
smoothed_processed201111_N2_50mM_1	140	204.694	137.142	517.961	257	990	0.191263
smoothed_processed201111_N2_50mM_1	141	202.318	149.84	493.588	214	1163	0.135208
smoothed_processed201111_N2_50mM_1	142	201.3	164.715	528.431	253	1068	0.215344
smoothed_processed201111_N2_50mM_1	143	200.897	173.443	521.771	221	1144	0.200027
smoothed_processed201111_N2_50mM_1	144	201.56	172.897	508.931	260	973	0.170496
smoothed_processed201111_N2_50mM_1	145	201.213	166.301	530.275	258	1062	0.219584
smoothed_processed201111_N2_50mM_1	146	200.011	157.326	535.15	268	1082	0.230797
smoothed_processed201111_N2_50mM_1	147	200.19	152.348	481.768	277	1053	0.108023
smoothed_processed201111_N2_50mM_1	148	203.802	144.136	516.918	224	1147	0.188865
smoothed_processed201111_N2_50mM_1	149	205.594	140.17	571.938	325	1124	0.315406
smoothed_processed201111_N2_50mM_1	150	208.072	132.098	521.565	295	1035	0.199553
smoothed_processed201111_N2_50mM_1	151	209.46	130.232	518.493	256	1158	0.192488
smoothed_processed201111_N2_50mM_1	152	210.292	139.201	549.425	259	1045	0.263628
smoothed_processed201111_N2_50mM_1	153	207	165	546.784	246	1031	0.257555
smoothed_processed201111_N2_50mM_1	154	206.024	179.73	521.183	246	901	0.198674
smoothed_processed201111_N2_50mM_1	155	206.081	188.415	535.131	335	983	0.230752
smoothed_processed201111_N2_50mM_1	156	201.829	200.513	477.729	275	1038	0.098733
smoothed_processed201111_N2_50mM_1	157	199.897	212.603	473.016	256	900	0.0878949
smoothed_processed201111_N2_50mM_1	158	199.641	219.523	465.918	200	1009	0.07157
smoothed_processed201111_N2_50mM_1	159	199.999	224.165	512.83	266	1051	0.179463
smoothed_processed201111_N2_50mM_1	160	198.552	226.934	502.176	181	914	0.154961
smoothed_processed201111_N2_50mM_1	161	199.879	228.603	511.529	297	1054	0.176471
smoothed_processed201111_N2_50mM_1	162	198.302	233.424	513.203	304	1032	0.18032
smoothed_processed201111_N2_50mM_1	163	198.277	233.451	509.948	241	1173	0.172834
smoothed_processed201111_N2_50mM_1	164	197.84	241.666	494.732	290	1031	0.137839
smoothed_processed201111_N2_50mM_1	165	194.105	253.946	500.82	248	1096	0.151841
smoothed_processed201111_N2_50mM_1	166	194.686	258.321	512.869	170	1121	0.179553
smoothed_processed201111_N2_50mM_1	167	193.261	257.477	496.036	242	1092	0.140838
smoothed_processed201111_N2_50mM_1	168	190.629	265.337	487.964	234	1105	0.122273
smoothed_processed201111_N2_50mM_1	169	190.026	271.666	538.17	276	1124	0.237742
smoothed_processed201111_N2_50mM_1	170	188.701	275.373	501.601	280	1033	0.153638
smoothed_processed201111_N2_50mM_1	171	189.22	275.798	500.915	202	1110	0.152059
smoothed_processed201111_N2_50mM_1	172	188.649	279.827	480.856	250	1061	0.105926
smoothed_processed201111_N2_50mM_1	173	187.742	282.621	469.225	231	1038	0.0791763
smoothed_processed201111_N2_50mM_1	174	188.637	280.576	488.412	238	1017	0.123303
smoothed_processed201111_N2_50mM_1	175	187.111	281.462	492.873	271	1066	0.133562
smoothed_processed201111_N2_50mM_1	176	189.219	281.929	462.232	239	853	0.0630919
smoothed_processed201111_N2_50mM_1	177	187.598	282.316	494.876	207	1071	0.13817
smoothed_processed201111_N2_50mM_1	178	188.229	281.499	502.915	249	989	0.156659
smoothed_processed201111_N2_50mM_1	179	188.601	280.636	465.314	205	955	0.0701796
smoothed_processed201111_N2_50mM_1	180	188.559	279.741	517.18	278	1131	0.189467
smoothed_processed201111_N2_50mM_1	181	188.528	280.858	460.882	212	1020	0.0599878
