# Supplementary material for: Molecular encoding and synaptic decoding of context during salt chemotaxis in C. elegans
Source: Nat Commun. 2022 May 27;13:2928. doi: 10.1038/s41467-022-30279-7 (PMC9142520; doi:10.1038/s41467-022-30279-7)
Supplement: Supplementary file 7 — Source Data [file 41467_2022_30279_MOESM7_ESM.zip › Source Data/Imaging/Fig.4/4C/N2/smoothed_processed201111_N2_50mM_10.xlsx]

## Sheet: Sheet1
Image Name	Image Plane	X	Y	Avgerage Intensity	Minimum Intensity	Maximum Intensity
Rotate	1	260	431	298.003	147	603	-0.101548	331.685
Rotate	2	262	433	373.727	183	609	0.126753
Rotate	3	264	431	308.992	160	584	-0.0684157
Rotate	4	265	428	325.289	192	566	-0.019282
Rotate	5	266	428	327.633	179	607	-0.0122158
Rotate	6	266	427	340.617	112	598	0.0269309
Rotate	7	266	427	332.438	147	546	0.00226991
Rotate	8	266	427	327.57	182	679	-0.0124042
Rotate	9	266	428	320.06	178	560	-0.0350475
Rotate	10	267	427	356.93	208	565	0.0761117
Rotate	11	267	429	345.633	178	597	0.0420526
Rotate	12	267	429	338.893	193	655	0.0217334
Rotate	13	267	426	328.406	166	507	-0.00988396
Rotate	14	268	422	341.331	161	616	0.0290822
Rotate	15	267	427	349.38	174	662	0.0533507
Rotate	16	268	426	342.159	160	622	0.0315789
Rotate	17	269	427	370.763	159	631	0.117818
Rotate	18	268	433	305.005	144	472	-0.080436
Rotate	19	269	427	332.031	142	632	0.0010451
Rotate	20	269	427	337.63	176	564	0.0179255
Rotate	21	271	426	343.672	167	639	0.0361406
Rotate	22	272	425	335.336	140	690	0.0110084
Rotate	23	269	427	330.419	181	590	-0.00381488
Rotate	24	269	429	301.414	148	555	-0.091263
Rotate	25	268	427	336.255	194	505	0.01378
Rotate	26	269	425	339.062	182	577	0.0222437
Rotate	27	269	423	316.839	182	636	-0.0447596
Rotate	28	268	423	301.464	123	468	-0.0911139
Rotate	29	266	424	335.268	147	637	0.0108043
Rotate	30	268	426	295.552	148	622	-0.108936
Rotate	31	263	425	343.888	186	675	0.0367922
Rotate	32	263	424	349.359	193	602	0.0532879
Rotate	33	263	428	338.63	190	547	0.0209404
Rotate	34	264	427	370.008	168	638	0.115541
Rotate	35	267	429	321.188	150	503	-0.0316479
Rotate	36	264	430	345.385	148	720	0.0413067
Rotate	37	265	432	333.245	123	639	0.00470382
Rotate	38	265	425	314.93	151	527	-0.0505146
Rotate	39	265	426	333.849	157	574	0.00652533
Rotate	40	265	427	309.841	162	441	-0.0658561
Rotate	41	262	430	341.396	170	536	0.0292785
Rotate	42	262	430	308.888	135	516	-0.0687297
Rotate	43	263	430	340.023	114	584	0.0251408
Rotate	44	261	426	327.456	152	502	-0.0127497
Rotate	45	261	428	369.615	161	637	0.114356
Rotate	46	263	426	316.445	184	565	-0.0459451
Rotate	47	264	427	335.422	182	621	0.0112675
Rotate	48	264	426	346.057	168	644	0.0433324
Rotate	49	264	432	326.51	176	563	-0.0155997
Rotate	50	262	429	373.716	195	629	0.126721
Rotate	51	262	427	386.482	186	739	0.165209
Rotate	52	261	431	338.977	139	565	0.0219846
Rotate	53	257	432	315.865	172	596	-0.047696
Rotate	54	251	433	369.945	164	697	0.115353
Rotate	55	250	435	341.849	169	598	0.0306446
Rotate	56	250	437	321.63	122	574	-0.0303131
Rotate	57	250	435	311.672	155	565	-0.0603366
Rotate	58	251	432	321.812	176	600	-0.0297635
Rotate	59	251	437	333.411	159	648	0.00520631
Rotate	60	250	434	322.716	154	630	-0.0270391
Rotate	61	246	440	313.305	152	597	-0.0554138
Rotate	62	243	439	362.729	215	684	0.0935966
Rotate	63	240	440	338.669	166	630	0.0210582
Rotate	64	241	439	335.839	164	652	0.0125238
Rotate	65	244	440	328.289	140	538	-0.0102373
Rotate	66	242	436	318.891	162	601	-0.0385727
Rotate	67	245	442	363.945	174	620	0.0972632
Rotate	68	246	440	312.047	140	622	-0.059206
Rotate	69	246	440	306.688	135	675	-0.0753641
Rotate	70	246	435	362.747	186	670	0.0936516
Rotate	71	249	438	342.891	169	566	0.0337852
Rotate	72	249	439	313.435	150	600	-0.0550213
Rotate	73	246	439	317.859	142	594	-0.0416819
Rotate	74	245	438	338.518	151	613	0.0206028
Rotate	75	241	441	343.495	157	638	0.0356067
Rotate	76	240	440	329.349	162	612	-0.00704177
Rotate	77	241	440	369.435	197	603	0.113814
Rotate	78	241	442	318.112	146	545	-0.0409203
Rotate	79	243	437	376.859	169	778	0.136198
Rotate	80	244	439	350.388	204	678	0.0563892
Rotate	81	246	436	355.708	182	676	0.0724294
Rotate	82	252	432	286.182	139	491	-0.137185
Rotate	83	260	429	310.581	135	587	-0.0636263
Rotate	84	263	426	329.919	182	579	-0.00532233
Rotate	85	257	428	358.961	196	654	0.0822357
Rotate	86	262	432	357.982	161	645	0.0792836
Rotate	87	259	429	334.745	186	577	0.00922619
Rotate	88	257	435	344.302	151	673	0.0380406
Rotate	89	259	432	376.302	186	695	0.134518
Rotate	90	262	430	372.805	148	736	0.123973
Rotate	91	262	430	352.794	160	632	0.0636438
Rotate	92	267	430	372.062	171	689	0.121736
Rotate	93	269	428	370.93	175	671	0.11832
Rotate	94	270	425	368.82	150	759	0.111961
Rotate	95	271	428	363.052	178	631	0.0945702
Rotate	96	272	426	379.81	156	752	0.145094
Rotate	97	272	427	400.474	188	667	0.207394
Rotate	98	269	429	360.19	177	616	0.0859416
Rotate	99	270	428	367.044	189	653	0.106606
Rotate	100	272	427	362.904	134	672	0.0941227
Rotate	101	271	428	359.568	185	684	0.0840651
Rotate	102	267	432	381.458	119	607	0.150063
Rotate	103	263	431	370.318	153	622	0.116475
Rotate	104	262	432	374.547	176	612	0.129226
Rotate	105	263	431	349.13	169	627	0.052597
Rotate	106	262	430	331.74	173	667	0.00016575
Rotate	107	261	431	364.469	153	651	0.0988413
Rotate	108	257	435	343.086	154	562	0.034374
Rotate	109	250	435	359.286	131	673	0.0832172
Rotate	110	247	437	367.451	128	721	0.107831
Rotate	111	243	439	379.427	170	658	0.143939
Rotate	112	244	437	362.031	148	668	0.0914925
Rotate	113	242	439	374.674	175	663	0.129611
Rotate	114	240	439	410.536	192	811	0.237731
Rotate	115	239	441	387.628	189	697	0.168663
Rotate	116	237	445	372.529	176	664	0.123141
Rotate	117	235	444	391.674	171	661	0.180864
Rotate	118	234	444	387.76	176	713	0.169064
Rotate	119	233	445	371.221	155	772	0.1192
Rotate	120	235	442	375.688	197	694	0.132665
Rotate	121	236	442	364.276	162	748	0.0982603
Rotate	122	238	438	401.521	168	731	0.21055
Rotate	123	239	436	383.836	136	788	0.157232
Rotate	124	238	439	364.706	173	715	0.0995558
Rotate	125	239	442	382.094	175	682	0.151979
Rotate	126	239	442	368.826	160	632	0.111977
Rotate	127	236	445	377.896	179	610	0.139323
Rotate	128	237	443	368.375	191	670	0.110618
Rotate	129	239	445	388.339	168	735	0.170807
Rotate	130	238	444	387.281	186	755	0.167619
Rotate	131	236	442	384.609	179	755	0.159564
Rotate	132	235	440	362.448	177	739	0.0927487
Rotate	133	239	441	380.997	182	743	0.148674
Rotate	134	239	439	351.336	134	607	0.059247
Rotate	135	242	436	371.026	194	679	0.118611
Rotate	136	246	437	383.911	195	696	0.157459
Rotate	137	251	434	358.279	158	670	0.0801787
Rotate	138	252	435	399.13	183	684	0.203343
Rotate	139	257	429	354.091	175	651	0.0675538
Rotate	140	262	431	442.818	179	759	0.335057
Rotate	141	262	428	346.951	173	631	0.0460254
Rotate	142	266	429	341.297	164	773	0.0289801
Rotate	143	267	427	365.128	187	704	0.100828
Rotate	144	271	428	347.224	152	626	0.0468498
Rotate	145	270	428	341.617	184	610	0.0299459
Rotate	146	272	425	360.909	179	728	0.0881085
Rotate	147	273	428	366.258	117	651	0.104235
Rotate	148	272	424	374.693	211	649	0.129666
Rotate	149	271	424	341.693	164	606	0.0301735
Rotate	150	270	425	357.849	146	609	0.0788832
Rotate	151	270	422	347.552	182	645	0.0478391
Rotate	152	266	422	346.776	207	587	0.0454994
Rotate	153	259	424	396.451	194	710	0.195264
Rotate	154	260	428	357.576	187	761	0.0780588
Rotate	155	257	430	366.68	189	668	0.105507
Rotate	156	255	432	323.255	117	639	-0.0254139
Rotate	157	256	435	339.971	149	559	0.0249838
Rotate	158	253	437	342.156	147	601	0.0315711
Rotate	159	254	439	349.995	146	612	0.0552036
Rotate	160	253	437	337.641	147	598	0.0179569
Rotate	161	254	436	362.234	155	665	0.0921049
Rotate	162	256	436	335.82	180	658	0.0124688
Rotate	163	256	437	322.68	144	672	-0.027149
Rotate	164	254	437	350.711	167	682	0.0573627
Rotate	165	255	438	329.544	152	573	-0.00645292
Rotate	166	255	431	362.701	171	617	0.0935103
Rotate	167	258	430	355.232	186	615	0.0709926
Rotate	168	258	433	365.284	137	693	0.101299
Rotate	169	261	431	340.484	196	547	0.0265305
Rotate	170	262	433	345.323	139	608	0.0411183
Rotate	171	262	430	330.919	172	588	-0.00230742
Rotate	172	260	428	316.456	152	518	-0.0459137
Rotate	173	257	433	332.12	136	582	0.00131205
Rotate	174	254	435	343.953	168	634	0.0369885
Rotate	175	252	439	340.102	126	588	0.0253764
Rotate	176	255	432	339.852	178	696	0.0246227
Rotate	177	256	433	356.599	190	670	0.0751146
Rotate	178	260	436	355.346	163	585	0.0713381
Rotate	179	263	434	327.482	148	573	-0.0126712
Rotate	180	264	434	348.482	149	569	0.050642
Rotate	181	265	429	357.193	179	662	0.0769047
