# Supplementary material for: Molecular encoding and synaptic decoding of context during salt chemotaxis in C. elegans
Source: Nat Commun. 2022 May 27;13:2928. doi: 10.1038/s41467-022-30279-7 (PMC9142520; doi:10.1038/s41467-022-30279-7)
Supplement: Supplementary file 7 — Source Data [file 41467_2022_30279_MOESM7_ESM.zip › Source Data/Imaging/Fig.4/4C/N2/smoothed_processed201111_N2_50mM_2.xlsx]

## Sheet: Sheet1
Image Name	Image Plane	X	Y	Avgerage Intensity	Minimum Intensity	Maximum Intensity
Rotate	1	324.409	351.39	412.121	234	753	0	Rotate
Rotate	2	328.805	350.718	417.376	228	738	#VALUE!
Rotate	3	336.135	349.35	417.884	240	713	#VALUE!
Rotate	4	331	348	397.709	226	733	#VALUE!
Rotate	5	337.096	343.739	417.57	257	717	#VALUE!
Rotate	6	332.652	346.42	447.568	224	833	#VALUE!
Rotate	7	336.625	346.204	429.318	227	693	#VALUE!
Rotate	8	330.641	347.226	432.324	234	719	#VALUE!
Rotate	9	330.683	350.176	429.254	252	776	#VALUE!
Rotate	10	333.455	346.556	454.969	275	829	#VALUE!
Rotate	11	338.968	345.74	451.436	294	805	#VALUE!
Rotate	12	341.205	345.774	386.833	240	723	#VALUE!
Rotate	13	346.468	342.252	459.625	279	847	#VALUE!
Rotate	14	348.721	337.78	460.769	267	772	#VALUE!
Rotate	15	350.268	337.283	415.424	250	732	#VALUE!
Rotate	16	362.611	331.102	425.669	209	730	#VALUE!
Rotate	17	367.353	330.839	394.037	198	670	#VALUE!
Rotate	18	368.737	330.627	393.246	223	744	#VALUE!
Rotate	19	371.905	329.336	402.824	263	712	#VALUE!
Rotate	20	374.887	326.089	426.103	241	812	#VALUE!
Rotate	21	374.645	326.414	416.725	241	786	#VALUE!
Rotate	22	372.627	327.195	393.584	245	792	#VALUE!
Rotate	23	371.809	327.34	411.299	232	726	#VALUE!
Rotate	24	372.841	325.534	433.085	254	737	#VALUE!
Rotate	25	372.509	327.481	437.791	248	842	#VALUE!
Rotate	26	372.905	328.402	410.369	265	715	#VALUE!
Rotate	27	373.402	328.377	398.369	242	714	#VALUE!
Rotate	28	373.838	325.724	436.779	270	745	#VALUE!
Rotate	29	374	323	443.064	264	842	#VALUE!
Rotate	30	370	327	447.229	268	790	#VALUE!
Rotate	31	371	328	454.553	249	764	#VALUE!
Rotate	32	372	326	416.457	268	702	#VALUE!
Rotate	33	372	328	425.546	214	684	#VALUE!
Rotate	34	372	328	454.886	302	776	#VALUE!
Rotate	35	370	329	402.461	190	762	#VALUE!
Rotate	36	370	329	392.392	192	670	#VALUE!
Rotate	37	371	328	389.691	227	773	#VALUE!
Rotate	38	367	331	409.321	256	703	#VALUE!
Rotate	39	368	330	398.516	227	720	#VALUE!
Rotate	40	369	329	433.628	279	759	#VALUE!
Rotate	41	369	330	387.672	209	711	#VALUE!
Rotate	42	369	332	425.569	267	721	#VALUE!
Rotate	43	365	334	387.318	202	746	#VALUE!
Rotate	44	365	335	405.318	242	711	#VALUE!
Rotate	45	359	336	395.232	237	644	#VALUE!
Rotate	46	355	340	384.166	232	746	#VALUE!
Rotate	47	356	340	434.993	242	737	#VALUE!
Rotate	48	358	341	421.157	257	746	#VALUE!
Rotate	49	361	339	408.595	233	758	#VALUE!
Rotate	50	364	339	384.177	226	785	#VALUE!
Rotate	51	368	337	394.465	223	813	#VALUE!
Rotate	52	363	339	388.804	198	746	#VALUE!
Rotate	53	354	342	411.981	224	697	#VALUE!
Rotate	54	341	351	399.044	230	757	#VALUE!
Rotate	55	332	354	395.631	211	669	#VALUE!
Rotate	56	330	356	423.088	233	712	#VALUE!
Rotate	57	330	355	403.872	250	642	#VALUE!
Rotate	58	329	359	403.294	204	682	#VALUE!
Rotate	59	324	357	393.829	203	624	#VALUE!
Rotate	60	315	362	420.409	178	664	#VALUE!
Rotate	61	313	366	436.663	240	715	#VALUE!
Rotate	62	312	360	442.697	273	709	#VALUE!
Rotate	63	310	361	426.01	222	672	#VALUE!
Rotate	64	307	361	425.938	226	676	#VALUE!
Rotate	65	315	359	413.356	231	740	#VALUE!
Rotate	66	317	356	438.45	252	719	#VALUE!
Rotate	67	317	357	384.416	241	650	#VALUE!
Rotate	68	310	360	407.957	246	672	#VALUE!
Rotate	69	305	364	417.299	264	718	#VALUE!
Rotate	70	309	361	399.385	237	633	#VALUE!
Rotate	71	322	361	421.386	231	689	#VALUE!
Rotate	72	324	357	406.086	229	744	#VALUE!
Rotate	73	329	353	412.978	222	722	#VALUE!
Rotate	74	339	352	418.22	250	617	#VALUE!
Rotate	75	349	341	441.651	264	738	#VALUE!
Rotate	76	352	339	462.498	302	766	#VALUE!
Rotate	77	352	339	415.009	261	701	#VALUE!
Rotate	78	349	342	407.559	232	667	#VALUE!
Rotate	79	350	343	412.101	204	734	#VALUE!
Rotate	80	354	342	412.919	239	770	#VALUE!
Rotate	81	358	340	407.031	213	823	#VALUE!
Rotate	82	365	338	392.708	245	701	#VALUE!
Rotate	83	367	338	430.721	231	886	#VALUE!
Rotate	84	368	339	398.531	226	838	#VALUE!
Rotate	85	371	338	419.954	241	890	#VALUE!
Rotate	86	365	342	418.217	255	796	#VALUE!
Rotate	87	354	344	401.809	239	765	#VALUE!
Rotate	88	352	346	440.843	217	957	#VALUE!
Rotate	89	350	348	437.169	260	868	#VALUE!
Rotate	90	347	351	416.347	220	855	#VALUE!
Rotate	91	349	353	453.097	246	835	#VALUE!
Rotate	92	348	353	438.97	258	991	#VALUE!
Rotate	93	352	349	439.422	249	882	#VALUE!
Rotate	94	357	344	433.522	213	847	#VALUE!
Rotate	95	356	344	470.069	249	974	#VALUE!
Rotate	96	357	344	456.499	197	1016	#VALUE!
Rotate	97	358	343	475.159	257	934	#VALUE!
Rotate	98	366	341	471.077	213	984	#VALUE!
Rotate	99	371	338	479.631	256	1022	#VALUE!
Rotate	100	369	338	467.232	209	964	#VALUE!
Rotate	101	369	338	440.832	210	1092	#VALUE!
Rotate	102	371	336	445.286	211	981	#VALUE!
Rotate	103	374	334	453.62	182	996	#VALUE!
Rotate	104	377	333	451.117	242	967	#VALUE!
Rotate	105	377	332	436.786	239	987	#VALUE!
Rotate	106	376	333	444.528	257	1005	#VALUE!
Rotate	107	376	333	451.369	224	1001	#VALUE!
Rotate	108	374	331	441.776	218	945	#VALUE!
Rotate	109	374	330	475.544	223	1066	#VALUE!
Rotate	110	372	331	467.385	232	960	#VALUE!
Rotate	111	369	333	498.881	243	1031	#VALUE!
Rotate	112	366	335	466.703	244	960	#VALUE!
Rotate	113	362	336	525.506	298	1178	#VALUE!
Rotate	114	359	339	452.469	244	982	#VALUE!
Rotate	115	355	342	519.281	267	1087	#VALUE!
Rotate	116	354	343	465.545	253	997	#VALUE!
Rotate	117	355	344	478.774	259	1089	#VALUE!
Rotate	118	356	343	511.688	245	1061	#VALUE!
Rotate	119	357	342	454.458	239	995	#VALUE!
Rotate	120	358	343	491.978	293	1038	#VALUE!
Rotate	121	359	342	452.592	236	993	#VALUE!
Rotate	122	358	340	477.118	220	1016	#VALUE!
Rotate	123	360	340	448.106	220	1010	#VALUE!
Rotate	124	366	338	474.206	200	947	#VALUE!
Rotate	125	369	335	461.872	268	963	#VALUE!
Rotate	126	371	334	442.919	229	915	#VALUE!
Rotate	127	372	333	465.39	256	913	#VALUE!
Rotate	128	373	333	463.074	239	936	#VALUE!
Rotate	129	373	332	449.363	234	963	#VALUE!
Rotate	130	374	331	459.706	260	952	#VALUE!
Rotate	131	374	330	475.348	243	971	#VALUE!
Rotate	132	377	329	469.21	259	895	#VALUE!
Rotate	133	378	328	464.575	244	970	#VALUE!
Rotate	134	379	328	488.383	221	1140	#VALUE!
Rotate	135	380	328	478.391	236	907	#VALUE!
Rotate	136	378	328	458.524	225	963	#VALUE!
Rotate	137	376	329	470.377	258	1005	#VALUE!
Rotate	138	374	330	452.856	232	981	#VALUE!
Rotate	139	374	331	463.724	251	916	#VALUE!
Rotate	140	373	332	477.241	256	955	#VALUE!
Rotate	141	373	332	471.473	245	866	#VALUE!
Rotate	142	374	331	455.509	231	945	#VALUE!
Rotate	143	372	333	444.489	243	905	#VALUE!
Rotate	144	369	334	432.694	229	866	#VALUE!
Rotate	145	370	331	433.357	224	898	#VALUE!
Rotate	146	368	331	477.01	244	967	#VALUE!
Rotate	147	374	327	444.948	212	783	#VALUE!
Rotate	148	374	327	474.772	268	1009	#VALUE!
Rotate	149	374	328	469.721	250	913	#VALUE!
Rotate	150	378	327	467.117	243	851	#VALUE!
Rotate	151	379	327	469.739	234	872	#VALUE!
Rotate	152	378	328	439.873	213	893	#VALUE!
Rotate	153	376	329	480.888	258	967	#VALUE!
Rotate	154	372	332	442.309	214	839	#VALUE!
Rotate	155	370	332	449.175	232	932	#VALUE!
Rotate	156	372	333	459.701	251	913	#VALUE!
Rotate	157	374	332	488.225	282	887	#VALUE!
Rotate	158	379	328	428.706	235	860	#VALUE!
Rotate	159	380	328	463.595	260	921	#VALUE!
Rotate	160	374	332	464.832	251	832	#VALUE!
Rotate	161	368	339	473.308	229	928	#VALUE!
Rotate	162	367	337	419.469	241	828	#VALUE!
Rotate	163	364	338	446.152	262	841	#VALUE!
Rotate	164	357	343	444.439	233	844	#VALUE!
Rotate	165	347	343	470.765	265	861	#VALUE!
Rotate	166	332	351	455.655	290	738	#VALUE!
Rotate	167	314	360	440.077	232	721	#VALUE!
Rotate	168	298	366	437.077	270	678	#VALUE!
Rotate	169	292	371	450.847	228	809	#VALUE!
Rotate	170	289	374	427.808	243	733	#VALUE!
Rotate	171	287	375	442.068	262	818	#VALUE!
Rotate	172	283	376	453.719	243	810	#VALUE!
Rotate	173	288	374	459.838	227	805	#VALUE!
Rotate	174	287	373	431.275	246	763	#VALUE!
Rotate	175	287	373	441.754	238	756	#VALUE!
Rotate	176	288	373	421.775	273	705	#VALUE!
Rotate	177	289	370	440.38	240	791	#VALUE!
Rotate	178	288	371	442.565	262	776	#VALUE!
Rotate	179	289	371	470.644	289	846	#VALUE!
Rotate	180	290	373	445.257	273	769	#VALUE!
Rotate	181	291	375	433.92	269	694	#VALUE!
