# Supplementary material for: Molecular encoding and synaptic decoding of context during salt chemotaxis in C. elegans
Source: Nat Commun. 2022 May 27;13:2928. doi: 10.1038/s41467-022-30279-7 (PMC9142520; doi:10.1038/s41467-022-30279-7)
Supplement: Supplementary file 7 — Source Data [file 41467_2022_30279_MOESM7_ESM.zip › Source Data/Imaging/Fig.4/4C/N2/smoothed_processed201111_N2_50mM_3.xlsx]

## Sheet: Sheet1
Image Name	Image Plane	X	Y	Avgerage Intensity	Minimum Intensity	Maximum Intensity
smoothed_processed201111_N2_50mM_3	1	102.009	221.984	402.061	250	666	-0.022786	411.436
smoothed_processed201111_N2_50mM_3	2	101.056	217.898	423.042	250	840	0.0282067
smoothed_processed201111_N2_50mM_3	3	103.216	219.439	440.013	262	706	0.0694561
smoothed_processed201111_N2_50mM_3	4	104	216	431.246	221	667	0.0481465
smoothed_processed201111_N2_50mM_3	5	104	216	422.708	234	645	0.0273965
smoothed_processed201111_N2_50mM_3	6	102	214	393.167	205	696	-0.0444048
smoothed_processed201111_N2_50mM_3	7	99	213	384.031	228	713	-0.0666098
smoothed_processed201111_N2_50mM_3	8	100	213	445.208	266	734	0.082083
smoothed_processed201111_N2_50mM_3	9	100	211	389.849	257	719	-0.0524692
smoothed_processed201111_N2_50mM_3	10	101	208	410.064	229	755	-0.00333662
smoothed_processed201111_N2_50mM_3	11	100	206	386.643	225	682	-0.0602617
smoothed_processed201111_N2_50mM_3	12	98	205	365.309	216	608	-0.112113
smoothed_processed201111_N2_50mM_3	13	100	205	421.967	253	676	0.025595
smoothed_processed201111_N2_50mM_3	14	102	209	400.171	222	674	-0.0273805
smoothed_processed201111_N2_50mM_3	15	101	208	389.384	236	658	-0.0535991
smoothed_processed201111_N2_50mM_3	16	102	208	441.221	224	780	0.0723929
smoothed_processed201111_N2_50mM_3	17	104	210	399.018	221	752	-0.0301842
smoothed_processed201111_N2_50mM_3	18	105	210	386.713	227	671	-0.0600911
smoothed_processed201111_N2_50mM_3	19	104	210	412.947	243	705	0.00367241
smoothed_processed201111_N2_50mM_3	20	103	211	403.612	178	740	-0.0190177
smoothed_processed201111_N2_50mM_3	21	106	213	387.217	211	734	-0.0588652
smoothed_processed201111_N2_50mM_3	22	107	215	426.654	254	745	0.0369853
smoothed_processed201111_N2_50mM_3	23	106	218	408.298	256	706	-0.00762732
smoothed_processed201111_N2_50mM_3	24	102	221	421.127	211	853	0.0235536
smoothed_processed201111_N2_50mM_3	25	100	223	379.112	207	752	-0.0785651
smoothed_processed201111_N2_50mM_3	26	99	227	439.875	220	807	0.0691203
smoothed_processed201111_N2_50mM_3	27	100	228	393.09	198	624	-0.0445913
smoothed_processed201111_N2_50mM_3	28	101	229	397.02	192	652	-0.0350398
smoothed_processed201111_N2_50mM_3	29	100	227	407.697	221	724	-0.00908776
smoothed_processed201111_N2_50mM_3	30	102	226	377.366	195	666	-0.0828079
smoothed_processed201111_N2_50mM_3	31	102	220	420.103	194	662	0.0210644
smoothed_processed201111_N2_50mM_3	32	100	218	362.827	167	698	-0.118146
smoothed_processed201111_N2_50mM_3	33	100	216	401.901	238	737	-0.0231751
smoothed_processed201111_N2_50mM_3	34	101	215	380.121	205	632	-0.0761133
smoothed_processed201111_N2_50mM_3	35	100	216	375.57	204	645	-0.0871732
smoothed_processed201111_N2_50mM_3	36	100	213	376.23	220	658	-0.0855689
smoothed_processed201111_N2_50mM_3	37	101	216	372.23	232	612	-0.0952909
smoothed_processed201111_N2_50mM_3	38	100	213	389.577	204	673	-0.0531301
smoothed_processed201111_N2_50mM_3	39	99	215	434.156	256	661	0.0552195
smoothed_processed201111_N2_50mM_3	40	102	212	428.678	233	705	0.041905
smoothed_processed201111_N2_50mM_3	41	103	214	386.711	228	635	-0.0600965
smoothed_processed201111_N2_50mM_3	42	103	213	437.524	186	678	0.0634064
smoothed_processed201111_N2_50mM_3	43	103	213	394.658	199	644	-0.0407803
smoothed_processed201111_N2_50mM_3	44	103	211	391.974	224	658	-0.0473043
smoothed_processed201111_N2_50mM_3	45	106	209	364.976	183	564	-0.112923
smoothed_processed201111_N2_50mM_3	46	104	208	372.086	234	637	-0.0956427
smoothed_processed201111_N2_50mM_3	47	105	203	374.998	217	609	-0.0885643
smoothed_processed201111_N2_50mM_3	48	105	200	394.373	231	626	-0.0414732
smoothed_processed201111_N2_50mM_3	49	111	196	377.406	202	607	-0.0827119
smoothed_processed201111_N2_50mM_3	50	112	193	401.489	225	767	-0.0241772
smoothed_processed201111_N2_50mM_3	51	111	191	406.164	217	728	-0.0128135
smoothed_processed201111_N2_50mM_3	52	110	189	404.594	248	649	-0.0166298
smoothed_processed201111_N2_50mM_3	53	111	188	429.594	276	741	0.0441329
smoothed_processed201111_N2_50mM_3	54	110	188	355.443	196	630	-0.136093
smoothed_processed201111_N2_50mM_3	55	109	188	380.814	212	677	-0.074429
smoothed_processed201111_N2_50mM_3	56	112	191	408.211	252	698	-0.00784052
smoothed_processed201111_N2_50mM_3	57	112	193	426.377	170	737	0.0363137
smoothed_processed201111_N2_50mM_3	58	112	191	402.675	244	697	-0.0212936
smoothed_processed201111_N2_50mM_3	59	111	190	412.044	240	834	0.00147643
smoothed_processed201111_N2_50mM_3	60	111	192	441.263	251	741	0.0724942
smoothed_processed201111_N2_50mM_3	61	110	193	436.042	237	785	0.0598033
smoothed_processed201111_N2_50mM_3	62	110	191	376.855	191	753	-0.0840498
smoothed_processed201111_N2_50mM_3	63	111	193	413.544	262	707	0.00512219
smoothed_processed201111_N2_50mM_3	64	108	192	383.664	187	696	-0.0674999
smoothed_processed201111_N2_50mM_3	65	107	192	376.629	211	716	-0.0845988
smoothed_processed201111_N2_50mM_3	66	108	195	444.434	289	731	0.0802015
smoothed_processed201111_N2_50mM_3	67	106	202	415.39	218	683	0.00961011
smoothed_processed201111_N2_50mM_3	68	102	204	388.23	199	806	-0.0564027
smoothed_processed201111_N2_50mM_3	69	100	206	366.919	180	633	-0.1082
smoothed_processed201111_N2_50mM_3	70	99	212	403.561	240	687	-0.0191403
smoothed_processed201111_N2_50mM_3	71	97	213	346.465	184	778	-0.157914
smoothed_processed201111_N2_50mM_3	72	96	213	404.969	213	800	-0.0157184
smoothed_processed201111_N2_50mM_3	73	96	213	394.386	195	813	-0.0414412
smoothed_processed201111_N2_50mM_3	74	96	213	386.77	244	710	-0.0599526
smoothed_processed201111_N2_50mM_3	75	96	212	405.375	194	704	-0.0147323
smoothed_processed201111_N2_50mM_3	76	97	209	370.239	168	649	-0.100131
smoothed_processed201111_N2_50mM_3	77	99	208	398.561	210	697	-0.0312928
smoothed_processed201111_N2_50mM_3	78	99	205	377.469	195	726	-0.0825574
smoothed_processed201111_N2_50mM_3	79	101	203	385.566	151	690	-0.0628788
smoothed_processed201111_N2_50mM_3	80	101	201	417.024	275	657	0.013581
smoothed_processed201111_N2_50mM_3	81	99	201	359.456	173	747	-0.126339
smoothed_processed201111_N2_50mM_3	82	99	202	375.408	164	696	-0.0875676
smoothed_processed201111_N2_50mM_3	83	102	204	423.539	241	778	0.0294166
smoothed_processed201111_N2_50mM_3	84	105	207	365.838	175	726	-0.110828
smoothed_processed201111_N2_50mM_3	85	106	204	420.024	224	844	0.0208725
smoothed_processed201111_N2_50mM_3	86	105	204	428.789	251	818	0.0421768
smoothed_processed201111_N2_50mM_3	87	105	206	441.502	219	1075	0.0730752
smoothed_processed201111_N2_50mM_3	88	106	205	407.682	187	850	-0.00912507
smoothed_processed201111_N2_50mM_3	89	108	205	435.193	228	875	0.0577406
smoothed_processed201111_N2_50mM_3	90	107	204	419.09	182	931	0.0186019
smoothed_processed201111_N2_50mM_3	91	108	205	433	216	921	0.0524105
smoothed_processed201111_N2_50mM_3	92	107	206	450.447	236	1006	0.0948165
smoothed_processed201111_N2_50mM_3	93	106	207	413.458	183	1001	0.00491432
smoothed_processed201111_N2_50mM_3	94	105	206	424.682	241	840	0.0321936
smoothed_processed201111_N2_50mM_3	95	107	205	429.329	212	927	0.043488
smoothed_processed201111_N2_50mM_3	96	108	204	403.081	184	930	-0.0203075
smoothed_processed201111_N2_50mM_3	97	108	203	428.031	197	1069	0.0403326
smoothed_processed201111_N2_50mM_3	98	109	204	419.601	181	962	0.0198438
smoothed_processed201111_N2_50mM_3	99	108	206	404.634	187	926	-0.0165339
smoothed_processed201111_N2_50mM_3	100	106	204	418.575	209	1061	0.0173494
smoothed_processed201111_N2_50mM_3	101	107	206	416.103	219	1032	0.0113424
smoothed_processed201111_N2_50mM_3	102	107	207	407.443	225	930	-0.00970605
smoothed_processed201111_N2_50mM_3	103	106	210	386.241	161	932	-0.0612371
smoothed_processed201111_N2_50mM_3	104	104	216	453.535	255	861	0.102321
smoothed_processed201111_N2_50mM_3	105	102	219	413.748	223	878	0.00561789
smoothed_processed201111_N2_50mM_3	106	101	224	418.68	217	969	0.0176052
smoothed_processed201111_N2_50mM_3	107	100	225	417.419	220	884	0.0145404
smoothed_processed201111_N2_50mM_3	108	100	225	429.053	261	926	0.0428164
smoothed_processed201111_N2_50mM_3	109	99	223	420.092	217	922	0.0210378
smoothed_processed201111_N2_50mM_3	110	100	221	405.601	229	948	-0.0141833
smoothed_processed201111_N2_50mM_3	111	102	219	425.211	224	900	0.0334781
smoothed_processed201111_N2_50mM_3	112	100	214	395.656	193	886	-0.0383551
smoothed_processed201111_N2_50mM_3	113	101	211	402.05	192	825	-0.0228127
smoothed_processed201111_N2_50mM_3	114	101	209	394.434	174	906	-0.041324
smoothed_processed201111_N2_50mM_3	115	102	208	397.344	204	894	-0.034251
smoothed_processed201111_N2_50mM_3	116	103	201	424.518	244	907	0.0317938
smoothed_processed201111_N2_50mM_3	117	105	198	426.77	251	740	0.0372678
smoothed_processed201111_N2_50mM_3	118	109	196	435.963	235	873	0.0596114
smoothed_processed201111_N2_50mM_3	119	109	195	434.232	224	920	0.055406
smoothed_processed201111_N2_50mM_3	120	109	195	424.07	230	925	0.0307065
smoothed_processed201111_N2_50mM_3	121	107	192	409.14	192	896	-0.00558058
smoothed_processed201111_N2_50mM_3	122	110	192	431.311	248	878	0.0483064
smoothed_processed201111_N2_50mM_3	123	109	189	424.605	195	901	0.032007
smoothed_processed201111_N2_50mM_3	124	109	188	436.219	216	866	0.0602351
smoothed_processed201111_N2_50mM_3	125	110	190	388.579	169	857	-0.0555553
smoothed_processed201111_N2_50mM_3	126	109	194	406.934	199	881	-0.0109426
smoothed_processed201111_N2_50mM_3	127	107	195	424.445	232	924	0.0316179
smoothed_processed201111_N2_50mM_3	128	108	194	430.068	169	952	0.0452842
smoothed_processed201111_N2_50mM_3	129	111	189	435.735	233	911	0.0590571
smoothed_processed201111_N2_50mM_3	130	110	188	364.478	178	823	-0.114133
smoothed_processed201111_N2_50mM_3	131	110	190	438.055	231	874	0.0646963
smoothed_processed201111_N2_50mM_3	132	109	192	404.524	220	830	-0.0168004
smoothed_processed201111_N2_50mM_3	133	106	198	428.037	226	944	0.0403486
smoothed_processed201111_N2_50mM_3	134	106	200	453.182	246	948	0.101463
smoothed_processed201111_N2_50mM_3	135	104	203	447.261	216	873	0.0870719
smoothed_processed201111_N2_50mM_3	136	104	206	427.925	273	789	0.0400768
smoothed_processed201111_N2_50mM_3	137	102	207	435.746	229	936	0.0590838
smoothed_processed201111_N2_50mM_3	138	101	209	414.816	173	923	0.00821363
smoothed_processed201111_N2_50mM_3	139	99	210	406.982	249	806	-0.0108254
smoothed_processed201111_N2_50mM_3	140	99	209	432.046	220	935	0.0500919
smoothed_processed201111_N2_50mM_3	141	99	209	418.862	227	887	0.0180476
smoothed_processed201111_N2_50mM_3	142	98	208	416.404	254	870	0.0120726
smoothed_processed201111_N2_50mM_3	143	99	208	420.741	170	863	0.0226155
smoothed_processed201111_N2_50mM_3	144	99	206	421.592	202	898	0.0246835
smoothed_processed201111_N2_50mM_3	145	99	204	404.127	221	946	-0.0177651
smoothed_processed201111_N2_50mM_3	146	98	203	388.557	177	765	-0.0556086
smoothed_processed201111_N2_50mM_3	147	96	202	413.048	193	826	0.0039176
smoothed_processed201111_N2_50mM_3	148	96	204	370.689	187	843	-0.0990379
smoothed_processed201111_N2_50mM_3	149	97	205	454.849	245	893	0.105514
smoothed_processed201111_N2_50mM_3	150	96	204	409.316	191	891	-0.00515417
smoothed_processed201111_N2_50mM_3	151	96	204	422.908	206	836	0.0278816
smoothed_processed201111_N2_50mM_3	152	99	206	438.059	257	841	0.064707
smoothed_processed201111_N2_50mM_3	153	100	207	412.592	183	882	0.00280894
smoothed_processed201111_N2_50mM_3	154	99	207	443.985	260	925	0.0791088
smoothed_processed201111_N2_50mM_3	155	99	207	389.829	185	919	-0.0525171
smoothed_processed201111_N2_50mM_3	156	98	209	421.66	237	927	0.0248488
smoothed_processed201111_N2_50mM_3	157	98	208	425.134	211	912	0.0332916
smoothed_processed201111_N2_50mM_3	158	100	206	415.026	209	904	0.00872532
smoothed_processed201111_N2_50mM_3	159	103	203	393.965	225	792	-0.0424646
smoothed_processed201111_N2_50mM_3	160	104	200	407.763	214	901	-0.00892786
smoothed_processed201111_N2_50mM_3	161	105	200	400.344	183	760	-0.0269595
smoothed_processed201111_N2_50mM_3	162	106	200	425.917	210	857	0.0351944
smoothed_processed201111_N2_50mM_3	163	107	200	402.241	233	807	-0.022349
smoothed_processed201111_N2_50mM_3	164	107	200	424.346	225	903	0.0313781
smoothed_processed201111_N2_50mM_3	165	105	202	401.59	213	772	-0.023932
smoothed_processed201111_N2_50mM_3	166	105	204	410.779	215	874	-0.00159902
smoothed_processed201111_N2_50mM_3	167	106	206	413.943	215	849	0.00609226
smoothed_processed201111_N2_50mM_3	168	105	205	417.873	214	699	0.0156437
smoothed_processed201111_N2_50mM_3	169	108	201	459.105	239	988	0.11586
smoothed_processed201111_N2_50mM_3	170	107	201	448.82	205	787	0.0908616
smoothed_processed201111_N2_50mM_3	171	108	202	415.686	195	846	0.0103297
smoothed_processed201111_N2_50mM_3	172	109	202	386.945	195	688	-0.0595262
smoothed_processed201111_N2_50mM_3	173	109	201	439.923	231	898	0.0692375
smoothed_processed201111_N2_50mM_3	174	111	201	415.004	223	661	0.00867201
smoothed_processed201111_N2_50mM_3	175	110	200	427.491	172	766	0.0390214
smoothed_processed201111_N2_50mM_3	176	112	201	392.814	226	757	-0.0452629
smoothed_processed201111_N2_50mM_3	177	112	201	410.482	196	823	-0.00231858
smoothed_processed201111_N2_50mM_3	178	110	200	411.561	194	810	0.000303814
smoothed_processed201111_N2_50mM_3	179	111	202	392.572	181	742	-0.0458492
smoothed_processed201111_N2_50mM_3	180	109	204	411.331	186	795	-0.000255843
smoothed_processed201111_N2_50mM_3	181	108	205	355.647	159	736	-0.135597
