# Supplementary material for: Molecular encoding and synaptic decoding of context during salt chemotaxis in C. elegans
Source: Nat Commun. 2022 May 27;13:2928. doi: 10.1038/s41467-022-30279-7 (PMC9142520; doi:10.1038/s41467-022-30279-7)
Supplement: Supplementary file 7 — Source Data [file 41467_2022_30279_MOESM7_ESM.zip › Source Data/Imaging/Fig.4/4C/N2/smoothed_processed201111_N2_50mM_5.xlsx]

## Sheet: Sheet1
Image Name	Image Plane	X	Y	Avgerage Intensity	Minimum Intensity	Maximum Intensity
Rotate	1	463	234	368.755	151	564	0.010609	364.884
Rotate	2	460	235	373.391	180	579	0.0233138
Rotate	3	461	234	349.045	187	611	-0.0434084
Rotate	4	457	232	367.877	172	603	0.00820271
Rotate	5	459	231	380.348	204	645	0.0423812
Rotate	6	458	231	403.815	193	719	0.106695
Rotate	7	457	230	360.705	159	656	-0.0114531
Rotate	8	452	228	337.789	158	595	-0.0742579
Rotate	9	448	225	365.376	194	699	0.00134778
Rotate	10	455	222	349.974	188	592	-0.0408624
Rotate	11	457	221	369.028	188	617	0.0113554
Rotate	12	459	222	329.109	146	612	-0.098044
Rotate	13	458	221	362.136	206	645	-0.00753111
Rotate	14	457	222	367.681	188	635	0.00766466
Rotate	15	456	222	351.18	172	693	-0.0375586
Rotate	16	455	221	359.688	199	582	-0.0142395
Rotate	17	452	220	336.901	151	572	-0.0766917
Rotate	18	450	216	375.219	186	697	0.0283233
Rotate	19	449	216	356.144	191	648	-0.0239541
Rotate	20	449	215	330.775	145	656	-0.0934787
Rotate	21	448	215	365.371	181	597	0.00133405
Rotate	22	448	215	332.415	183	632	-0.0889843
Rotate	23	449	214	373.74	171	640	0.0242708
Rotate	24	450	213	346.835	175	656	-0.0494643
Rotate	25	451	212	397.159	206	613	0.0884516
Rotate	26	447	211	351.406	180	695	-0.0369381
Rotate	27	447	210	350.608	199	596	-0.0391247
Rotate	28	450	211	367.95	184	756	0.0084019
Rotate	29	444	212	383.987	145	628	0.0523522
Rotate	30	441	212	357.116	192	605	-0.021289
Rotate	31	442	212	358.054	201	671	-0.0187179
Rotate	32	443	212	346.061	159	641	-0.0515867
Rotate	33	443	212	337.568	168	604	-0.0748623
Rotate	34	446	213	306.424	117	605	-0.160215
Rotate	35	441	212	353.401	186	756	-0.0314707
Rotate	36	438	211	357.581	167	712	-0.0200138
Rotate	37	444	212	348.548	171	637	-0.0447707
Rotate	38	443	211	334.773	164	537	-0.0825231
Rotate	39	441	211	350.26	167	614	-0.0400794
Rotate	40	441	211	352.118	187	688	-0.0349874
Rotate	41	441	209	343.592	213	606	-0.0583523
Rotate	42	444	209	364.132	157	708	-0.00206136
Rotate	43	450	210	337.978	203	571	-0.0737381
Rotate	44	452	209	341.571	155	592	-0.0638908
Rotate	45	450	210	345.52	165	640	-0.053068
Rotate	46	450	210	368.158	181	601	0.008972
Rotate	47	456	213	371.221	226	649	0.0173678
Rotate	48	459	216	368.321	215	676	0.00941846
Rotate	49	460	218	349.889	191	632	-0.041096
Rotate	50	463	220	357.748	202	672	-0.0195581
Rotate	51	466	222	340.188	158	616	-0.0676823
Rotate	52	470	223	353.455	154	656	-0.0313219
Rotate	53	466	223	358.759	188	622	-0.0167878
Rotate	54	468	224	329.982	177	568	-0.0956515
Rotate	55	471	226	346.266	159	580	-0.0510235
Rotate	56	471	227	381.821	188	632	0.0464176
Rotate	57	469	227	355.495	178	613	-0.0257308
Rotate	58	467	226	410.544	229	684	0.125135
Rotate	59	465	225	352.141	194	575	-0.0349233
Rotate	60	468	224	388.728	182	658	0.0653454
Rotate	61	471	223	386.947	202	709	0.0604641
Rotate	62	469	221	349.404	193	603	-0.0424239
Rotate	63	469	222	339.151	147	626	-0.0705236
Rotate	64	466	220	352.796	152	625	-0.0331283
Rotate	65	463	218	360.313	203	634	-0.0125269
Rotate	66	470	220	347.641	154	609	-0.0472572
Rotate	67	475	224	339.246	169	583	-0.0702626
Rotate	68	473	227	355.647	170	634	-0.0253141
Rotate	69	474	229	327.859	178	577	-0.101471
Rotate	70	473	231	330.398	166	616	-0.0945135
Rotate	71	474	231	351.859	179	660	-0.0356972
Rotate	72	472	230	366.908	191	677	0.00554683
Rotate	73	475	231	381.438	174	642	0.0453667
Rotate	74	476	233	353.573	217	654	-0.030999
Rotate	75	475	234	362.145	163	628	-0.00750821
Rotate	76	476	235	340.459	158	596	-0.0669382
Rotate	77	475	235	363.221	189	640	-0.00455698
Rotate	78	475	233	349.177	162	599	-0.0430467
Rotate	79	474	232	351.602	167	680	-0.0364024
Rotate	80	471	231	356.124	188	628	-0.024009
Rotate	81	471	230	338.228	177	645	-0.0730536
Rotate	82	470	229	347.515	168	581	-0.0476029
Rotate	83	473	228	351.677	176	695	-0.0361963
Rotate	84	479	228	387.408	219	692	0.0617279
Rotate	85	491	234	380.554	203	613	0.0429444
Rotate	86	499	241	393.565	201	695	0.0786019
Rotate	87	506	247	393.069	201	683	0.0772419
Rotate	88	513	253	401.869	217	738	0.10136
Rotate	89	505	255	393.432	174	717	0.0782379
Rotate	90	489	256	402.464	201	709	0.10299
Rotate	91	481	241	389.921	218	688	0.0686149
Rotate	92	480	227	399.156	209	727	0.0939259
Rotate	93	478	243	407.413	186	708	0.116554
Rotate	94	476	236	407.284	242	778	0.116201
Rotate	95	476	233	376.044	195	743	0.0305854
Rotate	96	477	231	398.368	202	735	0.0917646
Rotate	97	478	229	405.72	193	720	0.111915
Rotate	98	481	228	410.27	198	816	0.124384
Rotate	99	482	229	409.878	227	769	0.12331
Rotate	100	483	230	446.44	221	824	0.223512
Rotate	101	484	231	415.309	180	754	0.138194
Rotate	102	484	232	400.712	190	731	0.098189
Rotate	103	484	232	384.335	181	701	0.0533069
Rotate	104	480	232	406.243	180	786	0.113348
Rotate	105	480	231	457.934	231	841	0.255012
Rotate	106	480	230	398.64	204	766	0.0925109
Rotate	107	480	230	419.328	181	871	0.149209
Rotate	108	481	230	399.146	170	750	0.0938984
Rotate	109	480	230	419.527	217	807	0.149754
Rotate	110	482	230	426.801	220	811	0.16969
Rotate	111	482	230	422.876	189	776	0.158933
Rotate	112	482	230	425.799	183	829	0.166944
Rotate	113	483	228	424.536	191	775	0.16348
Rotate	114	482	226	421.706	123	821	0.155726
Rotate	115	481	226	426.19	202	852	0.168014
Rotate	116	481	226	419.708	226	832	0.150249
Rotate	117	481	226	394.881	172	812	0.0822102
Rotate	118	480	226	436.99	163	730	0.197613
Rotate	119	481	226	392.036	183	806	0.074412
Rotate	120	482	227	431.155	206	821	0.181623
Rotate	121	482	228	428.2	193	819	0.173522
Rotate	122	482	228	422.734	165	830	0.158544
Rotate	123	484	228	423.228	210	791	0.159897
Rotate	124	486	229	405.578	188	755	0.111526
Rotate	125	485	229	408.086	184	767	0.118399
Rotate	126	485	229	406.802	161	841	0.11488
Rotate	127	484	229	410.435	157	898	0.124837
Rotate	128	490	230	409.277	216	780	0.121664
Rotate	129	489	231	436.294	176	815	0.195706
Rotate	130	489	232	410.649	182	714	0.125423
Rotate	131	488	233	401.249	202	796	0.0996612
Rotate	132	487	234	416.083	187	770	0.140315
Rotate	133	487	234	455.704	183	825	0.248901
Rotate	134	487	234	381.84	197	693	0.046468
Rotate	135	486	234	382.44	162	773	0.0481142
Rotate	136	487	235	448.739	238	785	0.229813
Rotate	137	487	236	398.566	184	744	0.0923072
Rotate	138	486	236	423.59	190	800	0.160888
Rotate	139	486	236	402.111	209	717	0.102024
Rotate	140	486	236	421.567	174	840	0.155345
Rotate	141	487	236	371.932	176	790	0.0193162
Rotate	142	487	235	411.898	189	734	0.128846
Rotate	143	489	239	406.363	178	765	0.113678
Rotate	144	491	242	414.207	187	770	0.135174
Rotate	145	490	244	414.444	224	780	0.135825
Rotate	146	488	245	403.805	210	754	0.106665
Rotate	147	489	246	407.642	165	785	0.117183
Rotate	148	491	247	407.915	222	784	0.11793
Rotate	149	495	247	408.268	181	863	0.118898
Rotate	150	495	247	391.337	188	728	0.0724957
Rotate	151	495	246	417.602	151	809	0.144479
Rotate	152	493	245	407.652	200	774	0.117211
Rotate	153	491	244	429.784	215	791	0.177866
Rotate	154	486	242	429.992	204	835	0.178436
Rotate	155	485	240	406.485	203	789	0.114012
Rotate	156	481	238	437.609	184	811	0.199309
Rotate	157	479	236	470.109	246	793	0.28838
Rotate	158	477	234	404.751	194	784	0.109259
Rotate	159	476	232	454.525	225	814	0.245668
Rotate	160	471	230	414.681	207	735	0.136473
Rotate	161	465	227	386.047	165	663	0.0579982
Rotate	162	455	222	395.069	183	763	0.0827254
Rotate	163	451	217	394.862	210	711	0.0821576
Rotate	164	447	211	372.549	176	729	0.0210059
Rotate	165	437	205	381.282	180	651	0.0449386
Rotate	166	436	203	375.607	171	759	0.0293857
Rotate	167	432	200	360.451	183	749	-0.0121491
Rotate	168	433	203	384.232	168	780	0.0530253
Rotate	169	428	205	354.052	139	730	-0.0296871
Rotate	170	433	209	388.269	189	727	0.0640884
Rotate	171	439	213	402.401	206	759	0.102819
Rotate	172	440	217	372.861	147	730	0.0218622
Rotate	173	435	220	397.304	212	756	0.0888499
Rotate	174	436	222	378.457	199	790	0.0371976
Rotate	175	443	224	379.449	186	650	0.0399153
Rotate	176	449	227	393.176	225	832	0.0775373
Rotate	177	453	229	417.849	223	820	0.145155
Rotate	178	453	231	358.78	173	685	-0.0167282
Rotate	179	455	233	372.359	175	726	0.0204862
Rotate	180	457	234	359.546	180	707	-0.0146287
Rotate	181	460	234	403.077	159	692	0.104671
