# Supplementary material for: Molecular encoding and synaptic decoding of context during salt chemotaxis in C. elegans
Source: Nat Commun. 2022 May 27;13:2928. doi: 10.1038/s41467-022-30279-7 (PMC9142520; doi:10.1038/s41467-022-30279-7)
Supplement: Supplementary file 7 — Source Data [file 41467_2022_30279_MOESM7_ESM.zip › Source Data/Imaging/Fig.4/4C/N2/smoothed_processed201111_N2_50mM_6.xlsx]

## Sheet: Sheet1
Image Name	Image Plane	X	Y	Avgerage Intensity	Minimum Intensity	Maximum Intensity
Rotate	1	313.905	205.998	388.054	210	739	0.0161559	381.884
Rotate	2	312.45	208.799	409.541	186	703	0.0724223
Rotate	3	311.605	211.802	375.679	176	794	-0.0162492
Rotate	4	306.501	210.877	369.483	196	735	-0.0324728
Rotate	5	303.791	208.376	397.878	210	843	0.0418807
Rotate	6	306.022	210.371	388.157	202	656	0.0164251
Rotate	7	306.849	210.864	383.656	149	765	0.00463847
Rotate	8	309.504	213.492	385.679	206	719	0.00993821
Rotate	9	312.046	211.105	377.938	173	744	-0.0103341
Rotate	10	313	214	372.764	186	735	-0.0238824
Rotate	11	315	214	385.724	205	729	0.0100561
Rotate	12	316	211	364.267	145	774	-0.0461332
Rotate	13	317	213	372.598	207	814	-0.0243174
Rotate	14	320	215	372.307	199	675	-0.0250797
Rotate	15	323	217	360.85	164	649	-0.05508
Rotate	16	330	219	374.93	168	801	-0.0182102
Rotate	17	331	219	382.811	172	690	0.00242576
Rotate	18	331	220	370.888	178	689	-0.0287952
Rotate	19	329	221	375.706	179	747	-0.0161779
Rotate	20	329	221	360.939	158	786	-0.0548458
Rotate	21	331	222	361.188	186	778	-0.0541955
Rotate	22	330	224	396.361	194	801	0.0379092
Rotate	23	332	223	404.665	171	757	0.0596537
Rotate	24	332	223	384.817	207	842	0.00767895
Rotate	25	333	227	398.934	217	820	0.0446477
Rotate	26	331	229	388.236	195	734	0.0166331
Rotate	27	330	229	371.457	168	790	-0.0273055
Rotate	28	330	229	388.047	181	882	0.0161385
Rotate	29	329	228	393.256	202	777	0.029777
Rotate	30	327	225	409.229	197	887	0.0716047
Rotate	31	328	225	401.315	207	810	0.0508814
Rotate	32	329	226	377.327	151	706	-0.0119329
Rotate	33	332	227	389.767	195	855	0.0206424
Rotate	34	333	227	363.822	165	728	-0.047297
Rotate	35	339	228	399.992	192	900	0.0474176
Rotate	36	338	228	399.246	181	919	0.0454638
Rotate	37	336	229	388.722	180	908	0.017906
Rotate	38	329	225	349.24	154	687	-0.0854819
Rotate	39	326	223	374.369	179	697	-0.0196795
Rotate	40	328	227	396.078	215	814	0.0371672
Rotate	41	327	227	411.645	224	688	0.0779315
Rotate	42	325	223	382.384	157	716	0.00130849
Rotate	43	324	220	366.887	182	654	-0.039271
Rotate	44	321	217	389.741	171	741	0.0205741
Rotate	45	322	215	348.569	173	729	-0.0872378
Rotate	46	326	218	405.195	233	833	0.0610415
Rotate	47	328	220	360.101	165	784	-0.0570411
Rotate	48	333	223	364.937	171	808	-0.0443773
Rotate	49	335	226	358.902	174	834	-0.0601819
Rotate	50	337	228	374.802	178	765	-0.0185463
Rotate	51	341	229	374.606	202	772	-0.0190584
Rotate	52	340	227	366.558	163	727	-0.0401322
Rotate	53	339	226	369.519	174	746	-0.0323797
Rotate	54	343	229	368.544	209	745	-0.0349314
Rotate	55	341	228	383.812	179	824	0.00504872
Rotate	56	337	226	385.253	173	760	0.0088224
Rotate	57	333	225	371.334	153	757	-0.027627
Rotate	58	329	226	393.773	194	796	0.0311314
Rotate	59	327	225	398.633	197	739	0.0438577
Rotate	60	325	223	400.208	172	806	0.0479835
Rotate	61	326	222	350.948	126	712	-0.0810085
Rotate	62	328	223	396.75	221	806	0.0389275
Rotate	63	330	224	422.429	218	831	0.10617
Rotate	64	336	228	369.488	181	780	-0.0324597
Rotate	65	333	227	388.684	207	871	0.0178056
Rotate	66	331	227	374.915	186	801	-0.0182495
Rotate	67	330	227	379.22	161	903	-0.00697645
Rotate	68	331	226	377.148	182	848	-0.0124013
Rotate	69	333	227	360.211	156	716	-0.056753
Rotate	70	336	228	411.356	171	773	0.077175
Rotate	71	335	228	363.642	134	707	-0.0477698
Rotate	72	335	227	377.194	184	798	-0.0122806
Rotate	73	331	223	372.447	165	815	-0.0247116
Rotate	74	330	222	382.914	194	755	0.0026978
Rotate	75	326	222	391.585	195	697	0.0254025
Rotate	76	323	221	380.889	191	751	-0.00260631
Rotate	77	323	221	356.256	184	692	-0.0671096
Rotate	78	320	222	398.059	181	781	0.0423564
Rotate	79	319	221	392.888	183	839	0.0288139
Rotate	80	318	218	376.742	175	697	-0.0134648
Rotate	81	315	213	406.826	228	783	0.0653128
Rotate	82	314	213	409.562	183	863	0.0724761
Rotate	83	316	215	399.699	151	830	0.0466495
Rotate	84	315	213	399.766	156	854	0.046824
Rotate	85	316	215	398.891	181	936	0.0445328
Rotate	86	316	215	386.164	167	933	0.0112082
Rotate	87	317	217	393.192	198	873	0.0296111
Rotate	88	321	221	379.685	161	781	-0.00575881
Rotate	89	332	226	382.475	177	843	0.00154707
Rotate	90	338	229	392.354	212	962	0.0274159
Rotate	91	340	231	413.863	193	1077	0.0837389
Rotate	92	341	232	444.498	169	1108	0.16396
Rotate	93	342	231	412.885	169	986	0.0811785
Rotate	94	347	232	419.45	176	899	0.0983696
Rotate	95	348	234	461.086	190	976	0.207398
Rotate	96	349	233	420.531	169	997	0.101199
Rotate	97	349	233	454.123	190	1106	0.189165
Rotate	98	348	231	378.343	184	941	-0.00927354
Rotate	99	350	237	436.546	227	1039	0.143136
Rotate	100	349	236	442.386	213	1038	0.158429
Rotate	101	347	236	391.739	155	1112	0.0258054
Rotate	102	347	235	412.206	180	939	0.0793994
Rotate	103	346	233	425.857	191	1003	0.115148
Rotate	104	343	232	430.383	221	1090	0.127
Rotate	105	343	233	444.677	170	1050	0.164428
Rotate	106	343	232	392.954	174	1026	0.028987
Rotate	107	343	232	442.012	186	1242	0.157449
Rotate	108	342	233	462.887	189	970	0.212113
Rotate	109	341	232	418.842	153	1017	0.0967766
Rotate	110	340	230	439.723	227	1097	0.151457
Rotate	111	343	231	451.432	152	1060	0.182117
Rotate	112	341	230	441.937	210	1068	0.157253
Rotate	113	338	228	413.612	177	1002	0.0830828
Rotate	114	335	226	414.368	143	946	0.0850613
Rotate	115	332	225	437.599	189	1010	0.145894
Rotate	116	327	222	455.159	206	1121	0.191878
Rotate	117	323	218	442.129	175	1012	0.157756
Rotate	118	322	218	421.021	167	972	0.102484
Rotate	119	321	216	434.362	173	1065	0.137419
Rotate	120	320	215	432.049	185	1034	0.131362
Rotate	121	318	214	440.043	181	965	0.152294
Rotate	122	319	214	412.66	174	874	0.0805894
Rotate	123	321	214	419.739	205	903	0.0991276
Rotate	124	326	217	401.887	168	887	0.0523784
Rotate	125	331	219	426.606	186	1107	0.117107
Rotate	126	334	222	412.247	155	878	0.079507
Rotate	127	335	224	438.157	172	1101	0.147355
Rotate	128	338	226	414.072	135	1023	0.0842859
Rotate	129	333	225	420.235	189	905	0.100425
Rotate	130	330	225	414.197	168	945	0.0846133
Rotate	131	324	223	443.638	169	922	0.161709
Rotate	132	322	221	423.701	162	918	0.1095
Rotate	133	318	217	448.442	204	1010	0.174287
Rotate	134	315	216	421.658	174	977	0.104152
Rotate	135	314	214	418.075	197	1037	0.094769
Rotate	136	313	213	433.912	200	962	0.136239
Rotate	137	312	211	430.135	211	1022	0.126349
Rotate	138	310	210	428.342	216	996	0.121655
Rotate	139	308	211	436.859	208	934	0.143958
Rotate	140	308	211	403.841	173	911	0.0574948
Rotate	141	312	210	413.472	161	925	0.0827148
Rotate	142	311	210	414.507	196	996	0.0854265
Rotate	143	312	210	427.374	187	1056	0.119121
Rotate	144	312	212	409.046	196	960	0.071126
Rotate	145	313	215	425.58	167	879	0.114422
Rotate	146	313	216	430.888	183	954	0.128321
Rotate	147	315	217	407.553	164	896	0.0672156
Rotate	148	319	216	410.825	177	984	0.0757842
Rotate	149	319	215	436.831	175	1008	0.143884
Rotate	150	319	214	449.612	180	925	0.177351
Rotate	151	320	217	419.586	171	929	0.0987246
Rotate	152	320	216	389.928	198	841	0.0210643
Rotate	153	322	217	406.958	144	935	0.065659
Rotate	154	326	219	427.988	214	978	0.120728
Rotate	155	325	220	429.547	203	917	0.124809
Rotate	156	325	221	441.434	211	957	0.155938
Rotate	157	327	221	437.713	210	913	0.146192
Rotate	158	325	221	430.246	206	875	0.126639
Rotate	159	326	222	424.019	181	863	0.110334
Rotate	160	327	225	438.146	205	870	0.147326
Rotate	161	328	224	388.198	158	805	0.0165342
Rotate	162	328	224	409.106	203	873	0.0712832
Rotate	163	332	223	394.096	176	797	0.0319766
Rotate	164	329	222	425.042	198	820	0.113013
Rotate	165	327	222	393.693	186	824	0.0309233
Rotate	166	326	220	376.223	144	796	-0.014825
Rotate	167	327	221	422.668	185	922	0.106796
Rotate	168	327	220	387.101	175	901	0.0136595
Rotate	169	328	222	420.214	194	874	0.100371
Rotate	170	330	224	387.587	183	864	0.0149339
Rotate	171	332	227	381.544	165	833	-0.000889676
Rotate	172	338	230	437.173	207	870	0.14478
Rotate	173	337	230	387.572	167	800	0.0148932
Rotate	174	337	231	412.689	165	780	0.080665
Rotate	175	337	231	427.978	142	798	0.1207
Rotate	176	336	231	420.44	174	737	0.100962
Rotate	177	336	230	429.056	215	784	0.123523
Rotate	178	336	230	408.416	180	808	0.0694763
Rotate	179	335	230	396.403	197	871	0.0380183
Rotate	180	335	229	410.201	153	839	0.0741491
Rotate	181	335	229	397.972	151	897	0.0421266
