# Supplementary material for: Molecular encoding and synaptic decoding of context during salt chemotaxis in C. elegans
Source: Nat Commun. 2022 May 27;13:2928. doi: 10.1038/s41467-022-30279-7 (PMC9142520; doi:10.1038/s41467-022-30279-7)
Supplement: Supplementary file 7 — Source Data [file 41467_2022_30279_MOESM7_ESM.zip › Source Data/Imaging/Fig.4/4C/N2/smoothed_processed201111_N2_50mM_7.xlsx]

## Sheet: Sheet1
Image Name	Image Plane	X	Y	Avgerage Intensity	Minimum Intensity	Maximum Intensity
Rotate	1	240	386	297.366	125	571	-0.0351196	308.189
Rotate	2	239	381	306.044	123	632	-0.00696157
Rotate	3	239	382	321.033	129	580	0.041673
Rotate	4	239	378	307.923	153	568	-0.000865749
Rotate	5	239	382	311.159	147	616	0.00963645
Rotate	6	238	385	313.76	113	599	0.018075
Rotate	7	239	388	283.856	115	489	-0.0789562
Rotate	8	240	385	291.425	98	585	-0.0543978
Rotate	9	240	381	310.501	149	687	0.00749923
Rotate	10	240	382	318.779	140	584	0.0343615
Rotate	11	240	381	315.27	142	581	0.0229746
Rotate	12	241	380	310.552	145	514	0.0076658
Rotate	13	239	383	291.738	129	503	-0.0533811
Rotate	14	237	381	319.517	108	586	0.036754
Rotate	15	235	379	329.365	161	614	0.0687105
Rotate	16	235	382	287.586	112	536	-0.0668533
Rotate	17	236	389	319.615	126	677	0.037072
Rotate	18	236	392	286.185	124	581	-0.0714003
Rotate	19	234	392	322.875	128	585	0.0476499
Rotate	20	236	389	294.911	132	528	-0.0430844
Rotate	21	235	390	304.788	126	659	-0.011037
Rotate	22	235	392	282.613	107	587	-0.0829906
Rotate	23	235	388	326.788	125	582	0.0603477
Rotate	24	237	383	307.969	107	540	-0.000714327
Rotate	25	237	382	315.024	116	569	0.0221764
Rotate	26	236	384	288.445	120	536	-0.064065
Rotate	27	235	389	308.467	119	615	0.000899399
Rotate	28	233	391	322.587	139	534	0.0467175
Rotate	29	234	398	296.145	117	614	-0.0390803
Rotate	30	236	394	299.561	118	588	-0.0279984
Rotate	31	236	382	314.126	132	614	0.0192626
Rotate	32	237	378	296.897	122	536	-0.0366403
Rotate	33	236	381	309.579	145	613	0.00450973
Rotate	34	236	384	311.451	110	552	0.0105818
Rotate	35	235	387	307.579	140	622	-0.00198195
Rotate	36	239	384	308.565	128	579	0.00121955
Rotate	37	239	386	287.981	140	556	-0.0655705
Rotate	38	238	390	288.621	113	562	-0.0634961
Rotate	39	238	394	312.743	121	643	0.0147761
Rotate	40	238	394	294.823	96	546	-0.0433699
Rotate	41	239	399	278.935	142	562	-0.0949226
Rotate	42	237	394	282.471	115	658	-0.0834513
Rotate	43	237	395	294.638	112	611	-0.0439713
Rotate	44	238	397	323.126	105	646	0.0484654
Rotate	45	236	392	300.664	103	526	-0.0244184
Rotate	46	238	392	283.409	130	526	-0.0804077
Rotate	47	237	396	301.425	119	632	-0.021948
Rotate	48	237	395	296.923	118	528	-0.0365559
Rotate	49	235	397	302.221	124	637	-0.0193674
Rotate	50	233	402	262.687	125	476	-0.147646
Rotate	51	234	405	278.413	112	556	-0.0966185
Rotate	52	236	393	306.945	116	651	-0.00403912
Rotate	53	239	390	305.654	119	610	-0.00822702
Rotate	54	240	390	291.537	122	557	-0.0540322
Rotate	55	239	395	290.221	122	574	-0.0583023
Rotate	56	240	399	279.898	118	603	-0.091799
Rotate	57	234	397	280.073	107	538	-0.0912322
Rotate	58	235	400	301.519	107	617	-0.0216452
Rotate	59	235	404	264.798	117	506	-0.140795
Rotate	60	237	395	318.763	111	577	0.0343096
Rotate	61	237	393	299.063	109	670	-0.0296121
Rotate	62	240	393	298.589	118	570	-0.0311501
Rotate	63	239	390	301.957	130	628	-0.0202218
Rotate	64	240	391	282.416	103	583	-0.0836287
Rotate	65	240	392	302.155	124	625	-0.0195815
Rotate	66	235	393	314.153	126	536	0.0193491
Rotate	67	233	395	311.114	120	640	0.00948935
Rotate	68	234	394	310.643	118	621	0.00795999
Rotate	69	234	394	296.787	118	539	-0.0369972
Rotate	70	230	395	322.875	114	556	0.047652
Rotate	71	226	402	338.901	127	655	0.0996525
Rotate	72	225	406	307.654	110	627	-0.00173751
Rotate	73	225	411	307.189	111	712	-0.00324524
Rotate	74	223	411	307.77	134	620	-0.00136112
Rotate	75	223	413	336.871	133	714	0.0930635
Rotate	76	222	400	309.925	144	639	0.00563025
Rotate	77	223	398	332.292	148	723	0.0782068
Rotate	78	222	398	314.577	112	584	0.0207249
Rotate	79	224	404	296.907	98	600	-0.0366078
Rotate	80	224	411	335.591	137	643	0.0889124
Rotate	81	226	405	317.444	104	643	0.0300287
Rotate	82	227	405	313.211	118	693	0.0162925
Rotate	83	233	403	277.403	89	605	-0.0998936
Rotate	84	234	402	298.925	128	610	-0.0300599
Rotate	85	233	397	299.323	103	594	-0.0287707
Rotate	86	236	396	321.29	118	613	0.042508
Rotate	87	237	397	334.483	92	683	0.0853172
Rotate	88	237	392	340.312	143	707	0.10423
Rotate	89	236	395	326.408	114	633	0.0591147
Rotate	90	234	398	362.062	94	681	0.174803
Rotate	91	234	404	311.788	127	693	0.0116763
Rotate	92	236	406	295.469	120	688	-0.0412738
Rotate	93	235	410	335.751	102	707	0.0894315
Rotate	94	230	417	320.897	116	839	0.0412339
Rotate	95	228	408	364.939	95	812	0.184139
Rotate	96	228	408	324.307	112	664	0.0522964
Rotate	97	229	410	325.977	130	782	0.0577173
Rotate	98	232	402	354.815	121	783	0.15129
Rotate	99	236	398	331.682	107	782	0.0762275
Rotate	100	235	399	348.961	83	749	0.132295
Rotate	101	235	392	343.11	101	684	0.113309
Rotate	102	238	388	362.861	128	746	0.177397
Rotate	103	235	391	339.225	122	637	0.100702
Rotate	104	234	398	351.826	100	895	0.14159
Rotate	105	236	390	336.081	129	771	0.0905023
Rotate	106	240	386	357.318	114	735	0.15941
Rotate	107	241	387	327.903	121	749	0.0639645
Rotate	108	244	383	359.273	119	838	0.165753
Rotate	109	243	386	400.19	141	750	0.298519
Rotate	110	241	392	339.562	131	801	0.101796
Rotate	111	239	396	334.88	126	784	0.0866042
Rotate	112	241	386	322.575	121	745	0.0466764
Rotate	113	240	384	367.19	108	795	0.191442
Rotate	114	242	386	338.067	92	717	0.0969464
Rotate	115	245	388	319.044	134	781	0.0352203
Rotate	116	242	388	318.293	140	704	0.0327845
Rotate	117	243	389	333.419	100	783	0.0818626
Rotate	118	242	386	329.353	117	668	0.0686716
Rotate	119	243	385	347.225	118	754	0.126662
Rotate	120	243	390	325.547	115	731	0.0563198
Rotate	121	244	390	308.85	110	635	0.00214322
Rotate	122	244	394	339.099	122	806	0.100295
Rotate	123	244	392	308.745	125	735	0.00180144
Rotate	124	245	394	351.069	115	695	0.139133
Rotate	125	244	392	306.421	110	643	-0.00573937
Rotate	126	243	395	313.476	101	751	0.0171535
Rotate	127	240	390	327.639	140	721	0.06311
Rotate	128	239	391	328.267	112	693	0.0651478
Rotate	129	239	393	302.872	123	679	-0.0172539
Rotate	130	238	392	304.407	115	665	-0.0122722
Rotate	131	238	397	359.805	107	790	0.167479
Rotate	132	236	401	292.018	108	707	-0.0524725
Rotate	133	235	406	303.939	117	731	-0.0137929
Rotate	134	233	411	281.233	119	660	-0.0874662
Rotate	135	230	407	295.897	109	666	-0.039885
Rotate	136	232	405	383.177	95	764	0.243317
Rotate	137	232	406	283.475	113	604	-0.0801936
Rotate	138	232	408	289.324	105	728	-0.0612139
Rotate	139	233	411	291.238	118	723	-0.0550034
Rotate	140	227	406	297.205	131	649	-0.0356431
Rotate	141	224	409	323.263	139	664	0.048911
Rotate	142	222	414	314.206	126	600	0.0195221
Rotate	143	222	419	298.379	122	612	-0.0318315
Rotate	144	225	409	306.515	126	661	-0.00543437
Rotate	145	229	396	326.498	130	692	0.0594067
Rotate	146	231	392	348.083	142	642	0.129446
Rotate	147	232	392	329.25	118	686	0.0683363
Rotate	148	233	394	350.956	167	665	0.138767
Rotate	149	235	396	328.275	115	710	0.0651715
Rotate	150	234	401	321.756	134	667	0.0440201
Rotate	151	235	396	304.841	122	689	-0.0108639
Rotate	152	237	393	348.705	136	742	0.131462
Rotate	153	240	393	298.621	129	658	-0.0310463
Rotate	154	243	388	307.395	136	665	-0.00257898
Rotate	155	245	387	298.072	140	634	-0.0328288
Rotate	156	243	386	324.208	119	762	0.0519762
Rotate	157	243	387	320.976	136	607	0.0414891
Rotate	158	244	388	320.915	105	678	0.0412901
Rotate	159	244	392	307.405	100	664	-0.00254437
Rotate	160	244	389	295.255	116	632	-0.0419703
Rotate	161	243	391	288.645	120	830	-0.0634182
Rotate	162	244	389	290.039	139	630	-0.058895
Rotate	163	244	385	310.686	127	665	0.0081006
Rotate	164	245	385	309.61	109	630	0.00460924
Rotate	165	243	390	296.029	115	677	-0.0394567
Rotate	166	242	394	305.833	120	714	-0.00764513
Rotate	167	240	394	294.378	106	591	-0.0448149
Rotate	168	239	394	294.86	118	689	-0.0432509
Rotate	169	238	396	300.824	106	626	-0.0238992
Rotate	170	239	399	302.639	115	722	-0.0180089
Rotate	171	237	389	349.329	125	710	0.133487
Rotate	172	236	387	316.339	132	706	0.0264421
Rotate	173	236	390	324.599	134	581	0.053246
Rotate	174	232	391	328.621	130	633	0.0662942
Rotate	175	235	395	322.891	89	692	0.0477039
Rotate	176	236	394	332.449	121	672	0.0787173
Rotate	177	237	398	315.217	108	643	0.0228015
Rotate	178	239	402	307.515	102	607	-0.00218745
Rotate	179	241	395	311.829	132	614	0.0118083
Rotate	180	241	394	332.709	118	611	0.079561
Rotate	181	240	393	319.649	120	668	0.0371823
