# Supplementary material for: Molecular encoding and synaptic decoding of context during salt chemotaxis in C. elegans
Source: Nat Commun. 2022 May 27;13:2928. doi: 10.1038/s41467-022-30279-7 (PMC9142520; doi:10.1038/s41467-022-30279-7)
Supplement: Supplementary file 7 — Source Data [file 41467_2022_30279_MOESM7_ESM.zip › Source Data/Imaging/Fig.4/4C/N2/smoothed_processed201111_N2_50mM_9.xlsx]

## Sheet: Sheet1
Image Name	Image Plane	X	Y	Avgerage Intensity	Minimum Intensity	Maximum Intensity
smoothed_processed201111_N2_50mM_9	1	129	231	367.75	233	510	-0.00499918	369.598
smoothed_processed201111_N2_50mM_9	2	123	235	388.017	249	612	0.0498352
smoothed_processed201111_N2_50mM_9	3	126	233	369.833	257	543	0.00063758
smoothed_processed201111_N2_50mM_9	4	138	234	404.788	191	571	0.0952111
smoothed_processed201111_N2_50mM_9	5	139	233	354.296	179	464	-0.0414014
smoothed_processed201111_N2_50mM_9	6	138	236	311.667	171	480	-0.156741
smoothed_processed201111_N2_50mM_9	7	136	236	367.429	174	607	-0.00586724
smoothed_processed201111_N2_50mM_9	8	139	236	387.792	264	538	0.0492264
smoothed_processed201111_N2_50mM_9	9	142	237	346.679	198	484	-0.0620094
smoothed_processed201111_N2_50mM_9	10	137	242	403.571	276	637	0.0919193
smoothed_processed201111_N2_50mM_9	11	133	247	380.325	246	593	0.0290243
smoothed_processed201111_N2_50mM_9	12	125	251	356.271	200	574	-0.0360577
smoothed_processed201111_N2_50mM_9	13	133	242	390.254	248	505	0.0558891
smoothed_processed201111_N2_50mM_9	14	134	240	393.092	249	579	0.0635664
smoothed_processed201111_N2_50mM_9	15	135	239	385.529	249	555	0.0431049
smoothed_processed201111_N2_50mM_9	16	135	239	380.496	264	535	0.0294865
smoothed_processed201111_N2_50mM_9	17	131	241	361.275	239	484	-0.0225182
smoothed_processed201111_N2_50mM_9	18	128	239	359.579	209	531	-0.0271066
smoothed_processed201111_N2_50mM_9	19	131	237	387.488	279	540	0.0484035
smoothed_processed201111_N2_50mM_9	20	130	235	368.75	242	534	-0.00229353
smoothed_processed201111_N2_50mM_9	21	132	236	350.438	237	497	-0.0518407
smoothed_processed201111_N2_50mM_9	22	132	240	403.183	217	578	0.0908708
smoothed_processed201111_N2_50mM_9	23	130	240	376.779	216	583	0.0194305
smoothed_processed201111_N2_50mM_9	24	128	243	389.883	260	537	0.0548858
smoothed_processed201111_N2_50mM_9	25	130	242	381.067	258	537	0.031031
smoothed_processed201111_N2_50mM_9	26	128	238	325.421	185	459	-0.119527
smoothed_processed201111_N2_50mM_9	27	130	234	374.742	248	496	0.0139178
smoothed_processed201111_N2_50mM_9	28	130	234	369.171	248	514	-0.00115491
smoothed_processed201111_N2_50mM_9	29	130	238	374.454	240	565	0.0131399
smoothed_processed201111_N2_50mM_9	30	130	242	307.288	155	483	-0.168589
smoothed_processed201111_N2_50mM_9	31	130	241	314.775	199	538	-0.148331
smoothed_processed201111_N2_50mM_9	32	132	240	327.475	181	556	-0.113969
smoothed_processed201111_N2_50mM_9	33	130	239	317.854	198	472	-0.14
smoothed_processed201111_N2_50mM_9	34	133	239	333.983	211	511	-0.0963598
smoothed_processed201111_N2_50mM_9	35	129	240	416.996	170	663	0.128243
smoothed_processed201111_N2_50mM_9	36	133	237	367.925	190	567	-0.00452569
smoothed_processed201111_N2_50mM_9	37	132	239	346.1	192	561	-0.0635764
smoothed_processed201111_N2_50mM_9	38	132	238	345.554	223	478	-0.0650532
smoothed_processed201111_N2_50mM_9	39	130	238	372.492	228	585	0.00783009
smoothed_processed201111_N2_50mM_9	40	129	240	359.725	218	526	-0.026712
smoothed_processed201111_N2_50mM_9	41	133	239	351.238	171	527	-0.0496761
smoothed_processed201111_N2_50mM_9	42	131	237	388.108	245	552	0.0500832
smoothed_processed201111_N2_50mM_9	43	130	239	374.087	248	555	0.0121478
smoothed_processed201111_N2_50mM_9	44	129	242	375.333	185	559	0.0155186
smoothed_processed201111_N2_50mM_9	45	127	243	328.642	240	440	-0.110812
smoothed_processed201111_N2_50mM_9	46	131	245	365.179	237	578	-0.0119549
smoothed_processed201111_N2_50mM_9	47	130	242	348.863	254	471	-0.056102
smoothed_processed201111_N2_50mM_9	48	129	243	345.521	233	445	-0.0651434
smoothed_processed201111_N2_50mM_9	49	129	246	356.696	228	529	-0.0349078
smoothed_processed201111_N2_50mM_9	50	130	245	408.579	248	624	0.10547
smoothed_processed201111_N2_50mM_9	51	127	253	377.067	255	532	0.0202084
smoothed_processed201111_N2_50mM_9	52	124	260	402.879	236	558	0.0900479
smoothed_processed201111_N2_50mM_9	53	124	263	338.062	155	512	-0.085323
smoothed_processed201111_N2_50mM_9	54	123	267	351.192	188	533	-0.0498001
smoothed_processed201111_N2_50mM_9	55	123	271	298.104	198	404	-0.193436
smoothed_processed201111_N2_50mM_9	56	126	264	406.562	266	557	0.100014
smoothed_processed201111_N2_50mM_9	57	130	258	386.488	203	536	0.0456978
smoothed_processed201111_N2_50mM_9	58	134	254	370.229	220	532	0.00170856
smoothed_processed201111_N2_50mM_9	59	139	250	379.704	243	585	0.0273445
smoothed_processed201111_N2_50mM_9	60	127	254	400.925	205	539	0.0847606
smoothed_processed201111_N2_50mM_9	61	126	253	383.562	201	562	0.0377838
smoothed_processed201111_N2_50mM_9	62	127	253	380.092	283	510	0.028393
smoothed_processed201111_N2_50mM_9	63	127	252	396.075	250	540	0.0716382
smoothed_processed201111_N2_50mM_9	64	132	248	389.142	271	503	0.0528791
smoothed_processed201111_N2_50mM_9	65	133	245	356.717	195	552	-0.0348515
smoothed_processed201111_N2_50mM_9	66	133	240	362.104	252	545	-0.0202748
smoothed_processed201111_N2_50mM_9	67	133	240	382.346	237	571	0.034492
smoothed_processed201111_N2_50mM_9	68	134	243	424.942	284	557	0.149741
smoothed_processed201111_N2_50mM_9	69	132	244	435.092	292	643	0.177203
smoothed_processed201111_N2_50mM_9	70	136	247	399.546	263	543	0.081029
smoothed_processed201111_N2_50mM_9	71	131	246	389.875	230	561	0.0548632
smoothed_processed201111_N2_50mM_9	72	132	246	389.108	267	562	0.0527889
smoothed_processed201111_N2_50mM_9	73	132	248	380.779	240	565	0.0302531
smoothed_processed201111_N2_50mM_9	74	135	249	369.35	223	504	-0.000670148
smoothed_processed201111_N2_50mM_9	75	132	246	410.179	301	528	0.109799
smoothed_processed201111_N2_50mM_9	76	133	243	372.788	211	458	0.00863051
smoothed_processed201111_N2_50mM_9	77	132	243	377.958	225	539	0.0226209
smoothed_processed201111_N2_50mM_9	78	130	242	338.1	188	494	-0.0852215
smoothed_processed201111_N2_50mM_9	79	132	237	421.275	268	586	0.13982
smoothed_processed201111_N2_50mM_9	80	132	234	397.525	218	580	0.0755614
smoothed_processed201111_N2_50mM_9	81	134	230	342.292	205	541	-0.0738804
smoothed_processed201111_N2_50mM_9	82	135	226	402.004	207	504	0.0876804
smoothed_processed201111_N2_50mM_9	83	139	228	414.021	217	563	0.120193
smoothed_processed201111_N2_50mM_9	84	142	236	421.733	230	582	0.141061
smoothed_processed201111_N2_50mM_9	85	129	245	433.771	298	618	0.17363
smoothed_processed201111_N2_50mM_9	86	129	246	403.079	198	579	0.090589
smoothed_processed201111_N2_50mM_9	87	132	249	428.858	231	573	0.160338
smoothed_processed201111_N2_50mM_9	88	130	252	399.679	210	640	0.0813898
smoothed_processed201111_N2_50mM_9	89	131	256	407.071	215	653	0.101389
smoothed_processed201111_N2_50mM_9	90	131	257	403.704	202	576	0.09228
smoothed_processed201111_N2_50mM_9	91	131	258	394.721	182	598	0.0679743
smoothed_processed201111_N2_50mM_9	92	132	262	445.413	225	679	0.205128
smoothed_processed201111_N2_50mM_9	93	126	263	402.075	246	609	0.0878721
smoothed_processed201111_N2_50mM_9	94	126	263	386.05	247	495	0.0445141
smoothed_processed201111_N2_50mM_9	95	130	265	426.575	269	567	0.15416
smoothed_processed201111_N2_50mM_9	96	126	266	440.317	284	641	0.19134
smoothed_processed201111_N2_50mM_9	97	124	267	487.471	343	635	0.318923
smoothed_processed201111_N2_50mM_9	98	122	267	468.762	265	720	0.268305
smoothed_processed201111_N2_50mM_9	99	126	266	467.113	279	676	0.26384
smoothed_processed201111_N2_50mM_9	100	126	265	449.625	233	702	0.216525
smoothed_processed201111_N2_50mM_9	101	126	265	417.096	255	572	0.128513
smoothed_processed201111_N2_50mM_9	102	128	264	457.517	294	630	0.237878
smoothed_processed201111_N2_50mM_9	103	129	260	422.683	260	596	0.143631
smoothed_processed201111_N2_50mM_9	104	131	258	450.633	270	590	0.219254
smoothed_processed201111_N2_50mM_9	105	128	258	434.417	243	611	0.175377
smoothed_processed201111_N2_50mM_9	106	127	257	397.863	227	613	0.0764745
smoothed_processed201111_N2_50mM_9	107	129	255	428.596	279	703	0.159628
smoothed_processed201111_N2_50mM_9	108	130	252	434.504	289	582	0.175614
smoothed_processed201111_N2_50mM_9	109	132	253	396.221	170	574	0.0720328
smoothed_processed201111_N2_50mM_9	110	133	244	473.808	310	670	0.281957
smoothed_processed201111_N2_50mM_9	111	134	241	462.65	311	628	0.251766
smoothed_processed201111_N2_50mM_9	112	130	245	412.979	266	566	0.117375
smoothed_processed201111_N2_50mM_9	113	130	249	429.804	252	649	0.162897
smoothed_processed201111_N2_50mM_9	114	131	245	404.821	211	605	0.0953013
smoothed_processed201111_N2_50mM_9	115	132	245	434.6	233	616	0.175873
smoothed_processed201111_N2_50mM_9	116	128	247	446.212	298	623	0.207292
smoothed_processed201111_N2_50mM_9	117	128	249	387.758	173	585	0.0491363
smoothed_processed201111_N2_50mM_9	118	131	246	442.212	267	567	0.19647
smoothed_processed201111_N2_50mM_9	119	131	247	406.762	259	565	0.100555
smoothed_processed201111_N2_50mM_9	120	131	250	438.188	204	736	0.18558
smoothed_processed201111_N2_50mM_9	121	132	247	420.883	263	600	0.138761
smoothed_processed201111_N2_50mM_9	122	133	247	445.933	309	687	0.206537
smoothed_processed201111_N2_50mM_9	123	131	248	401.367	218	616	0.0859556
smoothed_processed201111_N2_50mM_9	124	133	247	450.725	316	627	0.219502
smoothed_processed201111_N2_50mM_9	125	134	248	416.308	258	594	0.126382
smoothed_processed201111_N2_50mM_9	126	134	249	355.275	185	562	-0.0387521
smoothed_processed201111_N2_50mM_9	127	131	248	444.204	276	620	0.201859
smoothed_processed201111_N2_50mM_9	128	133	249	425.25	249	573	0.150575
smoothed_processed201111_N2_50mM_9	129	133	251	355.742	208	592	-0.0374895
smoothed_processed201111_N2_50mM_9	130	127	247	446.05	277	677	0.206853
smoothed_processed201111_N2_50mM_9	131	136	243	400.733	258	571	0.084242
smoothed_processed201111_N2_50mM_9	132	132	246	443.458	261	598	0.199841
smoothed_processed201111_N2_50mM_9	133	128	249	392.117	228	580	0.0609284
smoothed_processed201111_N2_50mM_9	134	133	245	395.117	243	575	0.0690453
smoothed_processed201111_N2_50mM_9	135	133	252	420.046	255	690	0.136495
smoothed_processed201111_N2_50mM_9	136	134	256	429.488	291	577	0.162041
smoothed_processed201111_N2_50mM_9	137	133	256	407.887	236	580	0.103599
smoothed_processed201111_N2_50mM_9	138	134	261	400.704	218	597	0.0841631
smoothed_processed201111_N2_50mM_9	139	131	262	424.392	258	604	0.148253
smoothed_processed201111_N2_50mM_9	140	128	265	440.933	320	581	0.193009
smoothed_processed201111_N2_50mM_9	141	131	266	426.625	286	583	0.154296
smoothed_processed201111_N2_50mM_9	142	129	263	413.55	269	557	0.118919
smoothed_processed201111_N2_50mM_9	143	131	265	429.8	289	543	0.162886
smoothed_processed201111_N2_50mM_9	144	131	265	441.042	194	582	0.193302
smoothed_processed201111_N2_50mM_9	145	131	264	431.692	281	572	0.168004
smoothed_processed201111_N2_50mM_9	146	132	262	440.258	247	605	0.191183
smoothed_processed201111_N2_50mM_9	147	131	264	387.379	238	550	0.0481104
smoothed_processed201111_N2_50mM_9	148	133	256	390.704	239	542	0.0571066
smoothed_processed201111_N2_50mM_9	149	133	259	430.283	284	582	0.164194
smoothed_processed201111_N2_50mM_9	150	129	257	409.188	242	536	0.107116
smoothed_processed201111_N2_50mM_9	151	130	256	421.275	266	608	0.13982
smoothed_processed201111_N2_50mM_9	152	132	253	390.725	213	590	0.057163
smoothed_processed201111_N2_50mM_9	153	130	251	413.871	260	648	0.119787
smoothed_processed201111_N2_50mM_9	154	132	244	422.592	233	633	0.143383
smoothed_processed201111_N2_50mM_9	155	133	237	390.042	258	532	0.0553141
smoothed_processed201111_N2_50mM_9	156	139	236	384.596	234	486	0.0405797
smoothed_processed201111_N2_50mM_9	157	138	240	379.071	239	458	0.025631
smoothed_processed201111_N2_50mM_9	158	134	249	401.858	205	583	0.0872859
smoothed_processed201111_N2_50mM_9	159	131	248	412.087	263	618	0.114962
smoothed_processed201111_N2_50mM_9	160	132	245	425.083	267	611	0.150124
smoothed_processed201111_N2_50mM_9	161	134	244	348.892	214	529	-0.0560231
smoothed_processed201111_N2_50mM_9	162	131	240	399.408	239	594	0.080657
smoothed_processed201111_N2_50mM_9	163	133	240	414.508	229	567	0.121512
smoothed_processed201111_N2_50mM_9	164	135	244	362.675	196	528	-0.0187303
smoothed_processed201111_N2_50mM_9	165	134	240	376.804	217	560	0.0194982
smoothed_processed201111_N2_50mM_9	166	135	240	416.817	222	577	0.127758
smoothed_processed201111_N2_50mM_9	167	131	238	385.983	188	606	0.0443337
smoothed_processed201111_N2_50mM_9	168	129	239	380.675	248	513	0.0299713
smoothed_processed201111_N2_50mM_9	169	134	234	375.054	183	550	0.0147633
smoothed_processed201111_N2_50mM_9	170	136	234	397.921	208	577	0.0766324
smoothed_processed201111_N2_50mM_9	171	139	239	394.954	243	506	0.0686056
smoothed_processed201111_N2_50mM_9	172	136	237	377.525	254	549	0.0214485
smoothed_processed201111_N2_50mM_9	173	133	238	370.879	223	616	0.00346723
smoothed_processed201111_N2_50mM_9	174	131	239	373.1	232	544	0.00947602
smoothed_processed201111_N2_50mM_9	175	130	239	366.192	220	582	-0.00921548
smoothed_processed201111_N2_50mM_9	176	132	237	417.675	264	587	0.13008
smoothed_processed201111_N2_50mM_9	177	131	238	392.387	259	523	0.0616611
smoothed_processed201111_N2_50mM_9	178	131	237	379.413	223	542	0.0265554
smoothed_processed201111_N2_50mM_9	179	131	236	408.975	273	654	0.106541
smoothed_processed201111_N2_50mM_9	180	132	231	411.946	259	556	0.114579
smoothed_processed201111_N2_50mM_9	181	133	227	443.25	259	618	0.199277
