# Supplementary material for: Molecular encoding and synaptic decoding of context during salt chemotaxis in C. elegans
Source: Nat Commun. 2022 May 27;13:2928. doi: 10.1038/s41467-022-30279-7 (PMC9142520; doi:10.1038/s41467-022-30279-7)
Supplement: Supplementary file 7 — Source Data [file 41467_2022_30279_MOESM7_ESM.zip › Source Data/Imaging/Fig.4/4C/N2/smoothed_processed201115_N2_50mM_1.xlsx]

## Sheet: Sheet1
Image Name	Image Plane	X	Y	Avgerage Intensity	Minimum Intensity	Maximum Intensity
Rotate	1	100.149	378.042	397.528	154	811
Rotate	2	113	373	399.048	150	718
Rotate	3	132	360	479.478	169	747
Rotate	4	134	358	433.543	204	761
Rotate	5	129.799	356.083	536.517	225	862
Rotate	6	131	360	477.554	157	913
Rotate	7	132	368	434.805	177	879
Rotate	8	132	364	410.579	151	772
Rotate	9	138.297	358.133	441.479	135	962
Rotate	10	145	352	471.298	156	783
Rotate	11	162	343	445.721	170	862
Rotate	12	169	341	444.565	191	990
Rotate	13	176	339	442.43	180	828
Rotate	14	179.5	337.275	465.773	179	1016
Rotate	15	179	333	432.33	193	823
Rotate	16	181.476	330.774	471.485	203	814
Rotate	17	176.126	331.814	463.272	178	903
Rotate	18	165.896	337.941	513.922	244	929
Rotate	19	164	343	443.429	193	782
Rotate	20	168.622	343.941	430.206	166	822
Rotate	21	178.315	342.609	403.375	146	886
Rotate	22	184	323	445.51	209	833
Rotate	23	186	325	470.919	240	827
Rotate	24	180.369	328.471	478.704	187	832
Rotate	25	176.107	332.828	470.592	190	921
Rotate	26	168	342	454.353	185	715
Rotate	27	162.434	350.197	439.109	166	992
Rotate	28	158.754	356.631	390.54	160	865
Rotate	29	156.188	362.714	356.839	122	890
Rotate	30	155	352	428.904	172	877
Rotate	31	156	353	397.439	125	751
Rotate	32	164	349	386.747	156	705
Rotate	33	186	330	448.871	164	873
Rotate	34	190	318	487.487	247	1033
Rotate	35	196.298	307.753	451.086	230	871
Rotate	36	196	313	461.75	215	815
Rotate	37	195.85	317.278	468.761	173	822
Rotate	38	195.643	320.681	460.984	177	1051
Rotate	39	198	320	464.062	199	969
Rotate	40	197.757	319.937	462.536	212	926
Rotate	41	203.744	319.955	453.482	150	853
Rotate	42	203.598	319.94	471.2	206	904
Rotate	43	203.8	320.166	471.199	177	989
Rotate	44	207.352	319.622	446.142	181	1010
Rotate	45	212.311	318.2	435.604	173	980
Rotate	46	211.238	316.41	464.624	201	904
Rotate	47	211.059	315.162	455.487	183	898
Rotate	48	207.748	314.427	450.412	202	908
Rotate	49	210.738	314.35	455.873	202	973
Rotate	50	210.382	314.615	461.611	198	870
Rotate	51	210	315	452.479	153	802
Rotate	52	212.747	316.768	481.365	198	883
Rotate	53	217.234	319.053	461.508	178	959
Rotate	54	214.605	321.321	433.987	169	924
Rotate	55	212	314	449.048	182	853
Rotate	56	228	303	486.072	169	822
Rotate	57	235.875	294.752	507.824	202	954
Rotate	58	238.535	290.951	508.607	224	1006
Rotate	59	236	299	457.453	153	960
Rotate	60	237.383	305.866	448.565	152	983
Rotate	61	245	299	456.813	255	961
Rotate	62	249.039	295.16	468.947	194	956
Rotate	63	250.94	293.968	515.894	261	1107
Rotate	64	251.704	294.754	452.417	177	1001
Rotate	65	251.714	296.672	434.724	178	1040
Rotate	66	252.263	297.943	424.008	178	1158
Rotate	67	252.635	298.491	432.779	142	1043
Rotate	68	252.368	298.466	445.782	173	1021
Rotate	69	252.803	298.038	446.663	201	1097
Rotate	70	253.601	297.217	426.939	180	921
Rotate	71	253.202	296.42	448.894	177	1073
Rotate	72	253.517	296.47	455.944	194	962
Rotate	73	252.745	297.002	427.72	195	972
Rotate	74	253.337	297.732	465.301	191	1047
Rotate	75	253.149	298.577	468.448	217	977
Rotate	76	252.767	298.048	436.532	161	1030
Rotate	77	252.19	298.252	430.434	114	1062
Rotate	78	251.627	298.221	457.445	191	1035
Rotate	79	250.515	298.152	460.576	236	1072
Rotate	80	248.919	298.187	435.971	180	1008
Rotate	81	245.72	299.461	488.385	236	1068
Rotate	82	246.278	300.694	433.906	183	1049
Rotate	83	245.446	301.559	443.137	187	1191
Rotate	84	243.966	301.885	487.292	206	1076
Rotate	85	241.157	301.947	472.873	182	1096
Rotate	86	239.863	302.689	475.979	161	1172
Rotate	87	240.282	303.299	468.541	185	1069
Rotate	88	241.103	303.672	473.01	167	1078
Rotate	89	240.115	303.628	491.614	199	1119
Rotate	90	241.098	304.112	461.376	152	1275
Rotate	91	240.392	304.14	486.396	198	1136
Rotate	92	237.271	304.088	486.943	153	1253
Rotate	93	231.539	306.452	531.628	190	1293
Rotate	94	229.021	309.318	497.362	224	1311
Rotate	95	224.969	311.403	492.588	195	1256
Rotate	96	219.766	313.104	488.505	202	1299
Rotate	97	217.196	314.904	534.474	202	1418
Rotate	98	218.646	315.956	468.573	155	1220
Rotate	99	219.216	315.646	478.418	158	1201
Rotate	100	220.677	313.993	509.772	184	1305
Rotate	101	218.242	312.22	516.883	196	1199
Rotate	102	216.713	310.552	521.078	194	1188
Rotate	103	214.288	310.576	523.103	183	1186
Rotate	104	211.76	312.41	532.117	221	1184
Rotate	105	213.737	313.66	513.11	211	1198
Rotate	106	214.084	314.465	483.214	154	1196
Rotate	107	219.241	314.372	491.474	203	1151
Rotate	108	217.635	312.755	508.783	127	1188
Rotate	109	221.628	310.408	514.246	214	1217
Rotate	110	225.979	307.297	514.104	229	1198
Rotate	111	227.209	304.113	514.407	193	1109
Rotate	112	224.989	303.109	548.901	212	1159
Rotate	113	221.821	303.673	550.992	230	1111
Rotate	114	221.043	304.808	515.124	225	1225
Rotate	115	222.386	305.652	518.698	213	1029
Rotate	116	222.738	306.423	532.419	188	1083
Rotate	117	222.566	307.181	519.691	225	1180
Rotate	118	222.376	308.046	530.825	206	1153
Rotate	119	221.056	309.257	488.475	210	1204
Rotate	120	219.079	309.808	513.347	186	1145
Rotate	121	211.18	310.903	494.54	212	1135
Rotate	122	204.355	313.441	503.941	217	1012
Rotate	123	197.484	317.181	488.852	193	1143
Rotate	124	193.457	321.153	469.058	171	1054
Rotate	125	189	325	465.556	196	1143
Rotate	126	198	316	487.252	176	1100
Rotate	127	199	311	525.857	243	1121
Rotate	128	196.292	309.338	511.514	224	1088
Rotate	129	200.639	309.054	552.163	227	1161
Rotate	130	200.651	309.76	503.871	189	962
Rotate	131	202.747	310.91	557.705	240	1115
Rotate	132	203.196	311.799	475.724	163	1148
Rotate	133	203.232	312.93	503.625	190	1136
Rotate	134	193	311	490.948	226	1004
Rotate	135	189.752	308.697	506.901	242	1043
Rotate	136	189.378	307.656	501.663	160	1017
Rotate	137	193.225	308.362	497.266	204	1025
Rotate	138	191.282	309.902	498.945	225	1091
Rotate	139	188.659	311.338	522.831	256	1112
Rotate	140	189.998	313.188	507.739	267	1146
Rotate	141	185	319	503.857	234	1035
Rotate	142	177	329	454.026	167	833
Rotate	143	172.753	338.298	403.724	119	964
Rotate	144	168	336	439.217	205	977
Rotate	145	164.947	337.185	448.825	158	963
Rotate	146	162.768	340.177	413.794	171	836
Rotate	147	155.524	345.612	422.665	184	897
Rotate	148	154.108	349.971	439.264	177	868
Rotate	149	147	353	404.473	148	736
Rotate	150	140.934	357.574	382.879	160	919
Rotate	151	134.223	362.983	425.914	150	857
Rotate	152	128	368	383.85	168	799
Rotate	153	127.257	372.103	371.624	144	804
Rotate	154	128.221	373.574	376.402	152	859
Rotate	155	123.586	374.784	363.024	144	929
Rotate	156	115.348	375.801	371.803	151	856
Rotate	157	112.719	376.312	393.722	155	951
Rotate	158	114.716	376.582	390.811	133	908
Rotate	159	119.85	375.501	373.121	116	866
Rotate	160	121.666	373.332	369.886	163	839
Rotate	161	124.434	370.885	380.57	132	845
Rotate	162	123.035	368.324	368.948	126	803
Rotate	163	125.294	368.811	401.35	138	929
Rotate	164	123.078	369.518	408.406	121	857
Rotate	165	124.145	370.055	392.097	147	823
Rotate	166	130.446	369.759	376.661	131	881
Rotate	167	135.638	366.552	360.214	142	876
Rotate	168	133.731	365.227	370.125	124	761
Rotate	169	124.927	366.685	386.021	140	877
Rotate	170	120.177	368.614	376.946	130	757
Rotate	171	119.481	370.674	432.477	154	885
Rotate	172	120.063	372.866	390.166	101	961
Rotate	173	116.688	374.341	387.275	137	931
Rotate	174	118.643	373.874	372.134	116	859
Rotate	175	121.225	372.517	358.273	127	907
Rotate	176	118.417	372.251	375.892	140	865
Rotate	177	113.666	372.006	388.336	140	767
Rotate	178	114.312	371.994	394.407	166	810
Rotate	179	118.076	372.096	419.177	146	865
Rotate	180	117.392	372.571	405.429	116	839
Rotate	181	117.549	373.046	389.819	95	921
