# Supplementary material for: Molecular encoding and synaptic decoding of context during salt chemotaxis in C. elegans
Source: Nat Commun. 2022 May 27;13:2928. doi: 10.1038/s41467-022-30279-7 (PMC9142520; doi:10.1038/s41467-022-30279-7)
Supplement: Supplementary file 7 — Source Data [file 41467_2022_30279_MOESM7_ESM.zip › Source Data/Imaging/Fig.4/4C/N2/smoothed_processed201115_N2_50mM_10.xlsx]

## Sheet: Sheet1
Image Name	Image Plane	X	Y	Avgerage Intensity	Minimum Intensity	Maximum Intensity
Rotate	1	377.072	279.083	400.943	228	688
Rotate	2	371	282	407.148	206	613
Rotate	3	362	293	401.705	203	644
Rotate	4	360	299	409.061	241	692
Rotate	5	366	297	413.646	217	745
Rotate	6	369	296	378.287	191	797
Rotate	7	377	290	388.655	194	706
Rotate	8	382	292	397.804	179	761
Rotate	9	380	287	454.273	186	804
Rotate	10	380	291	427.205	238	758
Rotate	11	368	295	403.451	217	683
Rotate	12	359	302	385.151	206	749
Rotate	13	350	309	368.978	213	665
Rotate	14	352	316	383.897	200	638
Rotate	15	361	304	409.808	204	651
Rotate	16	360	298	411.068	212	690
Rotate	17	352	303	426.215	245	643
Rotate	18	332	311	384.642	216	717
Rotate	19	334	317	392.423	206	644
Rotate	20	336	323	405.198	164	684
Rotate	21	338	329	387.723	221	639
Rotate	22	333	323	395.472	217	648
Rotate	23	331	320	380.07	193	601
Rotate	24	329	317	411.973	214	662
Rotate	25	327	314	432.308	247	726
Rotate	26	330	311	426.731	230	711
Rotate	27	333.415	308.043	357.316	188	745
Rotate	28	355	301	412.758	244	626
Rotate	29	377	294	407.755	246	707
Rotate	30	377	291	398.418	170	725
Rotate	31	381	294	400.748	215	749
Rotate	32	385	297	396.24	163	735
Rotate	33	389	291	396.646	241	729
Rotate	34	393	285	404.034	234	717
Rotate	35	397	279	437.747	249	743
Rotate	36	401	273	426.263	226	685
Rotate	37	395	279	394.876	220	665
Rotate	38	393	287	422.306	208	670
Rotate	39	393	287	371.417	165	686
Rotate	40	393	287	399.269	209	724
Rotate	41	393	287	409.249	195	685
Rotate	42	393	287	404.028	200	702
Rotate	43	393	287	373.231	192	700
Rotate	44	393	287	389.099	208	844
Rotate	45	388	290	361.151	189	725
Rotate	46	382.956	292.833	374.062	176	703
Rotate	47	385	294	383.216	193	745
Rotate	48	387	295	382.028	218	721
Rotate	49	384	298	417.877	221	720
Rotate	50	381	301	401.8	219	780
Rotate	51	381	295	388.723	200	716
Rotate	52	381	289	426.676	264	694
Rotate	53	380	297	409.145	214	707
Rotate	54	383	295	394.672	197	717
Rotate	55	386	293	366.786	206	738
Rotate	56	389	291	392.503	203	727
Rotate	57	384	290	393.626	225	668
Rotate	58	389	288	412.588	223	827
Rotate	59	384	292	414.604	197	734
Rotate	60	379	296	392.043	197	719
Rotate	61	374	300	410.435	227	746
Rotate	62	369	304	386.622	208	715
Rotate	63	376	303	398.219	211	684
Rotate	64	374	299	408.865	210	662
Rotate	65	372	295	388.461	198	706
Rotate	66	370	291	391.157	191	728
Rotate	67	374	296	378.762	186	727
Rotate	68	371	302	402.549	213	708
Rotate	69	368	308	377.253	213	718
Rotate	70	370	308	419.628	181	724
Rotate	71	372	308	375.582	216	694
Rotate	72	374.148	307.206	391.321	200	791
Rotate	73	376	306	373.308	218	734
Rotate	74	380	297	407.375	186	653
Rotate	75	379	292	418.515	216	758
Rotate	76	378	287	410.346	249	687
Rotate	77	375	290	425.239	256	681
Rotate	78	382	286	416.016	241	721
Rotate	79	382	285	410.303	214	730
Rotate	80	388	284	384.974	211	664
Rotate	81	394	283	394.089	208	682
Rotate	82	392	283	382.168	194	596
Rotate	83	386	283	410.252	243	834
Rotate	84	367	287	416.299	205	675
Rotate	85	353	297	447.923	237	926
Rotate	86	350	304	456.844	179	854
Rotate	87	352	300	405.135	163	880
Rotate	88	347	301	418.297	200	827
Rotate	89	352	296	432.659	224	834
Rotate	90	353	297	433.257	230	816
Rotate	91	357.445	297.805	426.197	191	999
Rotate	92	368	287	428.603	213	856
Rotate	93	379	276	438.476	232	781
Rotate	94	386.392	266.465	494.257	258	971
Rotate	95	387	281	455.657	208	924
Rotate	96	388	282	467.731	230	945
Rotate	97	384	286	448.028	234	1004
Rotate	98	373	293	452.698	203	990
Rotate	99	367.141	299.492	472.854	208	1136
Rotate	100	356.866	305.745	477.212	216	971
Rotate	101	355	304	479.009	252	958
Rotate	102	360.046	302.423	482.99	213	1053
Rotate	103	366.375	301.477	479.694	217	975
Rotate	104	367.061	301.405	484.225	248	952
Rotate	105	370.535	301.277	532.495	283	1023
Rotate	106	371.701	300.699	461.175	227	1028
Rotate	107	372.586	300.106	456.097	197	1040
Rotate	108	375.285	299.416	468.231	215	1013
Rotate	109	378	298	468.829	222	1076
Rotate	110	378.725	297.347	480.019	215	966
Rotate	111	379	297	477.433	231	933
Rotate	112	377.267	297.58	461.024	214	1022
Rotate	113	376.367	298.372	491.471	228	1070
Rotate	114	378.2	299.027	439.919	212	959
Rotate	115	382	291	442.231	210	864
Rotate	116	385.537	283.76	491.848	219	1143
Rotate	117	386	286	469.475	215	1019
Rotate	118	391	283	455.106	253	799
Rotate	119	391.635	280.831	465.694	217	965
Rotate	120	390.741	279.967	482.918	252	894
Rotate	121	386.703	279.879	512.381	299	994
Rotate	122	382.76	280.964	471.151	216	1011
Rotate	123	378.692	283.067	464.969	204	910
Rotate	124	380.965	285.739	453.632	219	895
Rotate	125	380.874	288.694	453.736	221	896
Rotate	126	376.948	292.429	472.906	222	875
Rotate	127	375.326	295.311	441.38	221	921
Rotate	128	366.861	298.316	492.432	216	889
Rotate	129	361.734	301.155	470.573	227	1016
Rotate	130	360.154	304.169	479.329	230	1002
Rotate	131	360.954	306.687	470.058	224	926
Rotate	132	370	294	452.058	215	898
Rotate	133	376	292	427.866	204	877
Rotate	134	373.733	290.867	458.691	198	916
Rotate	135	371	290	438.631	215	821
Rotate	136	359.495	290.11	458.715	235	904
Rotate	137	353.313	290.986	446.556	198	908
Rotate	138	352	306	481.767	226	978
Rotate	139	352	306	461.954	238	869
Rotate	140	349.52	306.557	484.766	235	1021
Rotate	141	348.171	307.505	427.327	161	892
Rotate	142	344.844	308.672	453.913	201	948
Rotate	143	342.532	310.163	454.379	256	892
Rotate	144	340.72	311.977	433.228	190	918
Rotate	145	343	303	464.763	206	876
Rotate	146	345.898	295.282	455.582	233	872
Rotate	147	348	295	437.461	187	982
Rotate	148	350.198	295.135	442.981	199	861
Rotate	149	348.106	295.427	458.59	196	896
Rotate	150	342	300	434.586	176	738
Rotate	151	327	305	429.042	219	722
Rotate	152	312	317	393.046	187	715
Rotate	153	302.754	328.824	443.629	226	846
Rotate	154	300	333	419.973	209	797
Rotate	155	298.944	337.092	436.179	213	844
Rotate	156	298	330	444.447	221	856
Rotate	157	299	325	399.219	199	753
Rotate	158	301.999	321.303	412.748	184	914
Rotate	159	302.911	318.858	419.394	219	803
Rotate	160	303.056	316.835	432.689	176	841
Rotate	161	304	318	436.652	187	870
Rotate	162	298.208	319.887	407.143	204	738
Rotate	163	299	325	458.551	219	851
Rotate	164	300	330	449.9	256	845
Rotate	165	300.009	333.944	425.377	202	1000
Rotate	166	302	325	470.65	231	934
Rotate	167	304	316	475.664	240	849
Rotate	168	307	309	440.175	174	839
Rotate	169	307	319	480.764	207	916
Rotate	170	303	323	448.134	200	849
Rotate	171	306	320	443.056	216	912
Rotate	172	306	320	447.14	240	748
Rotate	173	306	320	477.499	236	813
Rotate	174	302	320	407.964	204	745
Rotate	175	302.877	320.382	439.111	234	746
Rotate	176	304	321	431.697	206	757
Rotate	177	306.06	322.36	421.239	229	795
Rotate	178	308.893	324.522	424.57	187	796
Rotate	179	312	327	447.695	143	778
Rotate	180	319	322	437.848	231	813
Rotate	181	326	317	428.235	193	867
