# Supplementary material for: Molecular encoding and synaptic decoding of context during salt chemotaxis in C. elegans
Source: Nat Commun. 2022 May 27;13:2928. doi: 10.1038/s41467-022-30279-7 (PMC9142520; doi:10.1038/s41467-022-30279-7)
Supplement: Supplementary file 7 — Source Data [file 41467_2022_30279_MOESM7_ESM.zip › Source Data/Imaging/Fig.4/4C/N2/smoothed_processed201115_N2_50mM_2.xlsx]

## Sheet: Sheet1
Image Name	Image Plane	X	Y	Avgerage Intensity	Minimum Intensity	Maximum Intensity
Rotate	1	360.964	456.828	785.43	288	3074
Rotate	2	360.903	456.693	760.687	263	3100
Rotate	3	358.824	456.318	760.874	258	3158
Rotate	4	357.269	455.457	746.083	257	3223
Rotate	5	354.899	454.639	791.132	322	3064
Rotate	6	356.676	454.055	802.518	336	3069
Rotate	7	355.215	453.058	784.375	258	3021
Rotate	8	356.348	452.669	761.965	289	2985
Rotate	9	357.265	453.11	709.554	246	3089
Rotate	10	355.263	453.982	759.196	209	3074
Rotate	11	355.372	454.573	765.498	262	3170
Rotate	12	359.129	455.612	728.136	238	3099
Rotate	13	359.47	456.454	795.662	277	3113
Rotate	14	359.816	457.043	766.84	308	2952
Rotate	15	361.463	458.069	779.158	336	3144
Rotate	16	358.828	458.159	744.606	260	2819
Rotate	17	360.705	458.263	759.556	276	3112
Rotate	18	360.969	457.818	747.376	252	2829
Rotate	19	359.215	457.066	768.096	224	3147
Rotate	20	359.767	456.248	784.643	349	2959
Rotate	21	358.978	455.585	743.437	226	3066
Rotate	22	357.986	455.351	754.711	265	2816
Rotate	23	356.231	455.037	752.598	303	3004
Rotate	24	352.919	454.538	787.271	333	2843
Rotate	25	351.478	453.44	759.025	336	2926
Rotate	26	354.364	452.841	762.08	258	2765
Rotate	27	353.701	453.066	772.886	309	2800
Rotate	28	350.179	452.969	761.658	301	3055
Rotate	29	349.95	452.76	804.52	341	3090
Rotate	30	350.5	452.814	781.717	326	2865
Rotate	31	355.558	454.468	773.301	277	2941
Rotate	32	353	455	758.791	253	3015
Rotate	33	351.909	454.624	739.248	253	3089
Rotate	34	354.303	454.017	739.085	324	2873
Rotate	35	356.944	453.805	816.225	326	3068
Rotate	36	356.245	454.416	758.246	302	2772
Rotate	37	354.871	454.783	767.533	235	2920
Rotate	38	355.193	455.057	731.521	295	2819
Rotate	39	357.084	455.387	755.446	315	2974
Rotate	40	355.876	455.764	728.298	251	2863
Rotate	41	354.559	455.706	766.218	307	2964
Rotate	42	354.817	455.713	768.318	326	2825
Rotate	43	356.012	455.947	731.734	207	2869
Rotate	44	355.535	455.737	757.846	308	2988
Rotate	45	355.983	455.937	797.762	370	2886
Rotate	46	355.672	455.963	781.308	277	2697
Rotate	47	353.921	455.704	763.545	333	2905
Rotate	48	355.137	455.199	737.713	256	2903
Rotate	49	354.513	454.951	786.879	327	2951
Rotate	50	354.881	454.999	748.401	313	2588
Rotate	51	350.824	454.525	780.368	259	2917
Rotate	52	347.378	453.542	745.705	290	2905
Rotate	53	341.279	451.84	746.693	303	2921
Rotate	54	343	451	761.435	334	2946
Rotate	55	348.153	450.949	771.795	328	2961
Rotate	56	347.655	450.891	775.915	362	2869
Rotate	57	348.34	451.841	770.945	324	2914
Rotate	58	351.032	453.515	760.392	268	3028
Rotate	59	348.284	453.96	752.864	273	2852
Rotate	60	345.162	453.481	754.065	295	2747
Rotate	61	346.864	453.482	755.064	280	2563
Rotate	62	350.112	453.299	781.211	294	3139
Rotate	63	354.555	454.129	750.062	295	2570
Rotate	64	355.451	455.483	745.314	283	2939
Rotate	65	355.82	456.843	794.408	287	2806
Rotate	66	354.844	457.659	773.324	221	3096
Rotate	67	355.552	457.66	793.434	342	2870
Rotate	68	353.925	457.308	720.239	256	2789
Rotate	69	353.838	456.771	743.692	286	2754
Rotate	70	353.716	456.22	718.86	260	2883
Rotate	71	353.363	456.25	734.528	265	3138
Rotate	72	352.308	456.012	770.176	304	2845
Rotate	73	351.252	455.9	791.814	335	2931
Rotate	74	351.849	455.867	809.703	330	3075
Rotate	75	350.633	455.572	802.358	326	2948
Rotate	76	351.04	455.05	750.253	237	2880
Rotate	77	351.252	455.291	756.838	281	3015
Rotate	78	346.327	455.078	746.042	280	3041
Rotate	79	339.704	453.428	731.984	270	2938
Rotate	80	337.037	451.194	752.844	263	2863
Rotate	81	339	452	740.384	298	2747
Rotate	82	343.818	452.914	755.147	309	3040
Rotate	83	345.109	454.081	804.608	308	3140
Rotate	84	345.828	454.624	778.715	283	3267
Rotate	85	347.381	454.999	810.567	279	3334
Rotate	86	347.976	455.255	819.093	280	3293
Rotate	87	347.208	455.741	833.383	293	3312
Rotate	88	347.299	455.853	777.296	229	3353
Rotate	89	348.377	456.061	848.941	281	3404
Rotate	90	346.679	455.883	821.771	215	3528
Rotate	91	344.961	455.581	857.554	219	3536
Rotate	92	342.72	454.359	828.427	270	3559
Rotate	93	344.773	453.859	825.308	255	3347
Rotate	94	345.949	454.095	816.126	263	3484
Rotate	95	344.444	454.044	838.957	297	3291
Rotate	96	344.509	454.141	843.825	304	3436
Rotate	97	343.437	453.857	847.583	235	3534
Rotate	98	343.734	453.859	853.965	285	3426
Rotate	99	346.201	454.397	819.206	272	3229
Rotate	100	347.211	455.203	868.13	283	3417
Rotate	101	345.235	455.598	900.329	323	3471
Rotate	102	346.069	455.764	873.529	271	3335
Rotate	103	342.251	455.146	839.201	231	3462
Rotate	104	343.215	455.64	868.04	301	3413
Rotate	105	343.543	455.61	898.629	318	3711
Rotate	106	346.331	456.251	886.193	273	3668
Rotate	107	346.094	456.562	858.133	253	3499
Rotate	108	343.98	456.177	871.97	256	3572
Rotate	109	345.058	455.647	857.333	264	3321
Rotate	110	344.393	455.295	864.45	232	3488
Rotate	111	343.348	454.9	841.047	265	3172
Rotate	112	341.357	454.529	847.115	290	3313
Rotate	113	338.347	453.524	840.445	223	3303
Rotate	114	336.571	452.65	851.038	297	3256
Rotate	115	334.745	451.806	828.945	250	3266
Rotate	116	331.638	450.636	848.582	272	3296
Rotate	117	331.915	449.117	829.28	280	3462
Rotate	118	331.75	448.39	810.233	307	3245
Rotate	119	337.65	451.286	811.831	264	3165
Rotate	120	340.843	453.974	784.48	268	3204
Rotate	121	343.056	456.248	853.53	262	3086
Rotate	122	344.179	458	820.635	282	3039
Rotate	123	346.212	458.864	831.587	293	3026
Rotate	124	348.837	459.609	825.64	308	3144
Rotate	125	350.245	459.655	882.767	334	3460
Rotate	126	350.764	459.805	839.05	289	3464
Rotate	127	350.604	459.869	833.142	178	3221
Rotate	128	349.995	459.673	845.315	330	3128
Rotate	129	351.501	459.233	840.493	200	3211
Rotate	130	350.432	459.171	813.921	250	2890
Rotate	131	351.215	459.44	840.942	289	3153
Rotate	132	347.263	459.01	842.951	293	3129
Rotate	133	343.452	457.899	811.272	288	3041
Rotate	134	345.173	457.608	789.694	302	3105
Rotate	135	346.909	457.145	821.065	281	3128
Rotate	136	344.477	456.872	821.406	295	3217
Rotate	137	343.599	456.9	822.098	247	3176
Rotate	138	338.223	456.108	775.249	258	2944
Rotate	139	337.623	455.373	791.248	282	3120
Rotate	140	337.246	454.898	818.158	273	2945
Rotate	141	333.579	453.728	778.039	241	3193
Rotate	142	331.271	452.543	759.602	274	3234
Rotate	143	334.23	452.722	802.096	282	3289
Rotate	144	338.854	453.521	781.057	259	2937
Rotate	145	340.277	454.384	782.225	291	2888
Rotate	146	339.358	455.197	814.775	259	3146
Rotate	147	338.987	455.773	813.644	302	3084
Rotate	148	339.617	456.034	796.695	220	3141
Rotate	149	337.671	455.636	845.012	329	3224
Rotate	150	336.761	454.82	794.148	279	3162
Rotate	151	337.226	454.333	756.078	267	3108
Rotate	152	337.297	454.077	759.469	281	3086
Rotate	153	339.34	454.414	778.143	262	3066
Rotate	154	340.011	455.31	750.76	243	3177
Rotate	155	338.538	455.634	791.237	349	2907
Rotate	156	333.453	455.23	769.187	249	3044
Rotate	157	330.095	453.817	792.384	289	3167
Rotate	158	331.206	452.122	795.582	271	3299
Rotate	159	337.014	452.411	799.035	286	3124
Rotate	160	339.344	453.793	783.525	315	2893
Rotate	161	341.934	455.353	791.451	285	3087
Rotate	162	339.244	455.795	782.237	288	3036
Rotate	163	338.104	455.386	735.872	264	3099
Rotate	164	339.804	455.034	770.378	275	3120
Rotate	165	340.243	455.082	797.495	324	3155
Rotate	166	341.108	455.314	762.754	287	2841
Rotate	167	343.38	456.53	804.737	321	3041
Rotate	168	341.312	457.298	759.147	207	3041
Rotate	169	343.677	458.114	775.282	247	2990
Rotate	170	343.082	458.307	778.795	231	3122
Rotate	171	343.583	457.776	765.802	267	3047
Rotate	172	343.599	457.076	765.185	292	3016
Rotate	173	344.384	456.872	785.577	333	3019
Rotate	174	344.442	457.6	786.855	260	3037
Rotate	175	341.029	457.45	761.117	266	3167
Rotate	176	341.231	457.05	795.725	284	3097
Rotate	177	340.437	456.738	767.578	210	3284
Rotate	178	343.346	456.507	775.025	258	2982
Rotate	179	341.696	456.467	738.226	242	2911
Rotate	180	343.091	456.66	818.743	314	3096
Rotate	181	344.301	457.769	744.263	285	3149
