# Supplementary material for: Molecular encoding and synaptic decoding of context during salt chemotaxis in C. elegans
Source: Nat Commun. 2022 May 27;13:2928. doi: 10.1038/s41467-022-30279-7 (PMC9142520; doi:10.1038/s41467-022-30279-7)
Supplement: Supplementary file 7 — Source Data [file 41467_2022_30279_MOESM7_ESM.zip › Source Data/Imaging/Fig.4/4C/N2/smoothed_processed201115_N2_50mM_3.xlsx]

## Sheet: Sheet1
Image Name	Image Plane	X	Y	Avgerage Intensity	Minimum Intensity	Maximum Intensity
Rotate	1	272.02	331.99	817.806	326	3221
Rotate	2	274.938	327.066	772.378	310	2907
Rotate	3	276.772	325.734	771.969	241	3269
Rotate	4	278.16	324.078	779.453	259	3322
Rotate	5	278.248	324.022	785.003	264	3221
Rotate	6	275.75	330.996	756.543	287	3088
Rotate	7	275.176	332.06	756.711	276	3207
Rotate	8	275.166	332.053	744.441	321	3146
Rotate	9	275.175	332.142	784.694	248	3325
Rotate	10	275.145	332.071	759.643	314	3107
Rotate	11	274.589	333.943	775.154	313	3042
Rotate	12	273.932	336.44	774.031	303	3138
Rotate	13	273.218	338.042	803.129	307	3028
Rotate	14	272.21	340.043	815.718	321	3135
Rotate	15	271.213	342.085	771.793	280	3249
Rotate	16	270.438	343.362	746.356	250	3195
Rotate	17	270.323	344.334	816.644	330	3291
Rotate	18	269.873	344.787	780.183	229	3501
Rotate	19	270.65	342.678	798.164	288	3128
Rotate	20	271.561	340.449	801.639	244	3223
Rotate	21	270.849	342.772	736.425	253	3287
Rotate	22	271.075	342.43	786.657	336	3081
Rotate	23	271.623	341.768	769.594	286	3345
Rotate	24	271.177	341.397	800.56	267	3253
Rotate	25	270.944	341.777	775.727	233	3232
Rotate	26	271.243	341.71	817.429	362	3421
Rotate	27	270.887	342.657	807.156	297	3393
Rotate	28	270.685	343.452	786.831	277	3361
Rotate	29	270.215	344.077	800.038	333	3441
Rotate	30	270.54	343.454	785.152	298	3316
Rotate	31	270.251	344.451	820.491	359	3629
Rotate	32	269.778	346.317	792.837	252	3488
Rotate	33	267.744	352.547	793.845	313	3451
Rotate	34	264.67	358.668	836.304	333	3325
Rotate	35	261.93	359.485	753.751	202	3139
Rotate	36	258.009	365.982	784.128	219	3434
Rotate	37	257.961	363.34	801.665	316	3329
Rotate	38	259.753	361.358	836.512	356	3104
Rotate	39	260.38	361.563	803.498	301	3353
Rotate	40	258.174	368.002	830.299	301	3528
Rotate	41	256.737	369.482	794.223	286	3236
Rotate	42	255.449	372.698	818.437	339	3351
Rotate	43	254.915	374.405	783.756	270	3275
Rotate	44	255.645	372.414	781.942	276	3247
Rotate	45	254.898	374.057	800.719	320	3320
Rotate	46	254.555	373.66	811.282	333	3392
Rotate	47	254.163	375.293	769.02	306	2930
Rotate	48	254.703	373.337	809.957	246	3557
Rotate	49	255.043	371.977	773.442	283	3272
Rotate	50	255.272	370.778	762.069	300	3012
Rotate	51	255.65	370.771	794.037	310	3514
Rotate	52	255.739	370.482	785.231	228	3219
Rotate	53	255.415	370.65	853.11	319	3469
Rotate	54	257.826	365.057	770.991	286	3187
Rotate	55	259.827	360.472	781.193	307	3269
Rotate	56	268	343	779.631	326	2343
Rotate	57	273.562	335.047	787.244	297	3277
Rotate	58	275.809	332.976	806.131	323	3213
Rotate	59	275.537	330.613	760.418	257	3108
Rotate	60	277.186	325.27	748.576	295	3143
Rotate	61	277.851	322.74	779.541	267	3359
Rotate	62	273	337	800.381	363	2591
Rotate	63	266.598	352.432	769.33	269	2953
Rotate	64	263.435	354.901	800.617	400	2769
Rotate	65	262.395	358.062	806.05	297	3362
Rotate	66	262.201	357.857	780.869	297	3082
Rotate	67	264.64	352.798	822.093	371	3090
Rotate	68	265.084	353.599	784.95	287	3218
Rotate	69	262.588	361.363	786.306	266	3174
Rotate	70	258.676	366.605	794.892	291	3318
Rotate	71	259.452	359.012	755.432	253	2528
Rotate	72	264.822	346.078	767.349	296	2823
Rotate	73	272.848	334.332	746.106	289	3162
Rotate	74	277.154	333.358	758.818	317	3188
Rotate	75	277.379	329.952	777.451	263	3234
Rotate	76	277.107	326.769	794.213	260	3371
Rotate	77	278.643	321.926	743.031	271	3227
Rotate	78	278.99	323.894	758.84	303	2947
Rotate	79	278.562	323.286	766.526	319	3149
Rotate	80	279.712	320.845	788.112	316	3153
Rotate	81	280.313	320.124	758.993	313	3253
Rotate	82	280.5	319.684	789.708	349	3203
Rotate	83	280.562	319.725	851.731	363	3310
Rotate	84	279.526	322.917	853.344	329	3234
Rotate	85	274.841	333.805	812.081	355	3457
Rotate	86	272.166	336.54	804.87	293	3199
Rotate	87	270.945	338.072	850.845	323	3564
Rotate	88	269.719	339.178	848.423	336	3289
Rotate	89	269.614	337.754	830.931	341	3282
Rotate	90	267.186	347.337	854.733	326	3333
Rotate	91	265.649	347.42	807.206	337	3347
Rotate	92	263.47	350.183	819.177	294	3400
Rotate	93	263.188	347.898	834.782	304	3211
Rotate	94	265.424	342.204	838.972	362	3574
Rotate	95	267.592	337.51	816.213	374	3102
Rotate	96	269.616	333.495	821.173	330	3289
Rotate	97	269.893	333.886	803.051	284	3062
Rotate	98	267.855	337.876	835.668	352	3375
Rotate	99	265.507	341.445	844.42	360	3176
Rotate	100	265.113	342.377	807.13	269	3210
Rotate	101	264.448	344.455	816.741	348	3340
Rotate	102	263.534	346.435	810.142	298	3294
Rotate	103	264.083	343.965	829.084	299	3382
Rotate	104	264.9	343.067	844.524	381	3306
Rotate	105	265.683	339.895	786.27	319	3098
Rotate	106	266.252	338.939	827.017	328	3133
Rotate	107	266.927	338.722	794.8	365	3102
Rotate	108	267.442	337.279	828.75	326	3498
Rotate	109	265.676	343.804	819.529	334	3184
Rotate	110	264.074	345.639	843.989	392	3194
Rotate	111	264.177	345.445	825.285	349	3228
Rotate	112	264.07	344.661	864.53	376	3214
Rotate	113	264.31	344.506	815.072	298	3232
Rotate	114	264.311	343.87	819.607	343	3090
Rotate	115	264.586	342.618	837.376	351	3315
Rotate	116	264.407	343.01	809.094	300	3180
Rotate	117	265.432	341.078	803.01	344	2996
Rotate	118	267.94	335.071	826.747	318	3019
Rotate	119	269.397	332.63	832.068	345	3084
Rotate	120	269.485	333.25	813.419	312	3009
Rotate	121	270.23	332.154	814.254	310	3277
Rotate	122	270.494	332.826	829.544	384	3201
Rotate	123	270.456	332.394	815.591	347	3112
Rotate	124	271.663	330.987	845.914	408	3317
Rotate	125	273.055	327.248	816.626	342	3176
Rotate	126	277.349	315.239	810.602	374	2842
Rotate	127	283.127	305.917	793.385	304	2768
Rotate	128	285.475	304.932	786.006	291	2978
Rotate	129	284.174	310.805	803.194	311	2783
Rotate	130	279.977	315.402	817.36	249	3199
Rotate	131	277.729	316.52	818.298	344	3430
Rotate	132	276.563	318.792	814.779	352	3137
Rotate	133	278.951	314.269	859.806	361	3286
Rotate	134	282.428	312.113	823.169	345	3156
Rotate	135	282.566	316.218	794.35	257	3201
Rotate	136	279.579	319.638	810.269	337	3071
Rotate	137	275.296	323.97	824.105	348	3350
Rotate	138	274.117	324.843	853.913	305	3152
Rotate	139	274.606	323.851	847.034	349	3154
Rotate	140	273.709	326.004	811.987	303	3340
Rotate	141	274.032	325.089	863.152	393	3267
Rotate	142	274.779	325.245	817.669	334	3055
Rotate	143	277.998	319.978	852.694	348	3279
Rotate	144	278.26	321.625	866.986	340	3181
Rotate	145	276.979	323.9	763.137	242	3173
Rotate	146	275.033	329.248	791.807	316	3122
Rotate	147	274.345	330.868	845.095	319	3254
Rotate	148	274.15	331.521	829.981	402	3114
Rotate	149	275.49	329.002	794.33	283	3233
Rotate	150	274.786	331.786	792.628	293	3319
Rotate	151	275.508	328.656	799.48	331	3020
Rotate	152	277.782	322.636	794.19	319	3024
Rotate	153	278.146	323.486	764.043	289	2854
Rotate	154	277.508	324.857	767.855	258	3004
Rotate	155	276.93	324.942	787.906	252	3040
Rotate	156	277.398	325.286	771.831	236	3090
Rotate	157	277.079	325.018	769.724	275	3140
Rotate	158	276.444	327.285	784.761	323	2921
Rotate	159	276.419	326.9	764.465	260	3028
Rotate	160	275.879	328.459	744.651	279	2955
Rotate	161	275.769	328.897	770.532	330	2838
Rotate	162	275.921	327.037	797.813	256	3105
Rotate	163	273.749	334.695	750.155	253	2869
Rotate	164	271.273	339.157	767.669	220	3221
Rotate	165	271.33	337.266	799.449	360	3040
Rotate	166	271.469	336.461	767.184	285	2977
Rotate	167	270.228	339.662	757.356	251	2945
Rotate	168	270.4	338.16	747.694	276	2981
Rotate	169	270.212	339.248	765.594	244	2967
Rotate	170	271.269	336.82	757.219	164	3059
Rotate	171	270.93	337.353	794.398	326	3090
Rotate	172	270.454	339.961	792.826	353	3184
Rotate	173	270.486	339.867	788.04	261	3129
Rotate	174	269.97	341.065	761.917	293	2945
Rotate	175	270.539	340.204	793.252	299	2948
Rotate	176	271.126	338.232	789.413	312	3056
Rotate	177	272.354	333.985	800.523	323	3121
Rotate	178	272.92	332.067	771.341	227	3193
Rotate	179	273.917	329.15	795.351	223	3194
Rotate	180	274.35	328.757	748.294	267	3256
Rotate	181	274.95	328.085	793.206	264	3042
