# Supplementary material for: Molecular encoding and synaptic decoding of context during salt chemotaxis in C. elegans
Source: Nat Commun. 2022 May 27;13:2928. doi: 10.1038/s41467-022-30279-7 (PMC9142520; doi:10.1038/s41467-022-30279-7)
Supplement: Supplementary file 7 — Source Data [file 41467_2022_30279_MOESM7_ESM.zip › Source Data/Imaging/Fig.4/4C/N2/smoothed_processed201115_N2_50mM_4.xlsx]

## Sheet: Sheet1
Image Name	Image Plane	X	Y	Avgerage Intensity	Minimum Intensity	Maximum Intensity
Rotate-2	1	352.679	412.286	450.293	228	847
Rotate-2	2	354.025	413.121	491.983	245	934
Rotate-2	3	351.953	415.846	484.33	219	969
Rotate-2	4	349.77	416.198	433.359	181	814
Rotate-2	5	349.247	416.265	421.371	132	800
Rotate-2	6	345.44	422.584	438.91	191	851
Rotate-2	7	344.966	423.183	434.63	140	773
Rotate-2	8	349.313	410.961	505.613	208	902
Rotate-2	9	351.851	406.348	454.995	178	755
Rotate-2	10	354	413	461.789	162	716
Rotate-2	11	345.895	417.234	467.806	174	869
Rotate-2	12	342	418	452.977	176	742
Rotate-2	13	355	407	429.903	184	725
Rotate-2	14	350	414	461.304	234	862
Rotate-2	15	341.625	417.354	453.72	159	930
Rotate-2	16	343.398	414.587	424.284	170	868
Rotate-2	17	344.371	411.108	422.43	137	975
Rotate-2	18	344.904	405.183	421.243	171	833
Rotate-2	19	344.93	402.579	427.509	164	844
Rotate-2	20	351.988	398.874	467.469	216	928
Rotate-2	21	359	399	438.866	191	964
Rotate-2	22	353.364	398.889	443.005	147	955
Rotate-2	23	356	397	396.451	168	835
Rotate-2	24	353.653	394.109	414.53	179	838
Rotate-2	25	353.51	394.839	414.766	167	855
Rotate-2	26	354.349	397.963	408.199	212	955
Rotate-2	27	355	397	443.807	232	888
Rotate-2	28	355.835	396.044	423.997	198	891
Rotate-2	29	354.552	397.17	398.576	156	870
Rotate-2	30	354.465	397.939	432.206	189	1012
Rotate-2	31	357.307	395.093	374.757	144	865
Rotate-2	32	356.6	393.736	425.462	218	920
Rotate-2	33	356.03	396.259	407.436	155	894
Rotate-2	34	356.763	395.822	420.907	187	994
Rotate-2	35	356.086	394.428	438.096	209	989
Rotate-2	36	355.441	396.737	402.778	168	882
Rotate-2	37	355.989	396.651	398.596	177	1016
Rotate-2	38	356.995	395.641	427.739	194	831
Rotate-2	39	357.805	393.958	408.319	180	874
Rotate-2	40	356.619	393.056	384.976	164	856
Rotate-2	41	356.729	395.473	387.779	175	959
Rotate-2	42	357.963	394.156	403.221	172	900
Rotate-2	43	358.479	392.529	389.673	148	1030
Rotate-2	44	360.284	390.429	381.345	150	973
Rotate-2	45	358.715	390.271	420.337	189	990
Rotate-2	46	359.558	391.016	401.367	178	1043
Rotate-2	47	359	396	414.382	187	836
Rotate-2	48	357.986	396.683	405.464	130	952
Rotate-2	49	358.117	396.133	401.003	193	1061
Rotate-2	50	359.937	392.998	404.296	165	979
Rotate-2	51	359.722	392.632	402.031	198	1030
Rotate-2	52	360.28	393.079	409.783	174	1103
Rotate-2	53	361.022	391.01	394.946	114	954
Rotate-2	54	362.233	389.622	426.064	196	1001
Rotate-2	55	362.398	389.069	423.977	170	1000
Rotate-2	56	363.428	389.001	399.148	175	973
Rotate-2	57	364	389	392.644	212	887
Rotate-2	58	364.516	389.12	405.624	156	887
Rotate-2	59	364.111	388.806	387.393	170	1041
Rotate-2	60	363.169	389.348	391.63	146	1069
Rotate-2	61	361.743	393.357	389.874	173	863
Rotate-2	62	360.739	395.508	413.828	159	948
Rotate-2	63	360.385	396.263	434.459	195	997
Rotate-2	64	358.477	397.352	406.932	157	942
Rotate-2	65	359.599	397.504	418.068	218	956
Rotate-2	66	359.52	397.882	400.678	213	926
Rotate-2	67	358.302	398.306	398.074	170	984
Rotate-2	68	361.146	396.742	419.671	160	974
Rotate-2	69	359.677	397.033	397.096	165	928
Rotate-2	70	359.789	397.663	426.934	128	898
Rotate-2	71	359.293	397.227	422.838	192	874
Rotate-2	72	359.054	396.29	410.439	167	1029
Rotate-2	73	360.392	394.047	418.263	164	945
Rotate-2	74	361.241	393.003	415.94	195	1012
Rotate-2	75	361.688	393.174	400.415	166	1076
Rotate-2	76	361.55	394.051	416.178	175	981
Rotate-2	77	359.991	395.429	387.521	171	996
Rotate-2	78	360.818	395.158	408.432	157	911
Rotate-2	79	360.16	395.434	400.915	149	1035
Rotate-2	80	360.988	394.434	419.056	195	855
Rotate-2	81	360.546	394.967	434.793	226	1012
Rotate-2	82	361.129	393.58	421.698	187	876
Rotate-2	83	361.115	394.724	398.855	174	924
Rotate-2	84	357.305	400.443	407.062	162	949
Rotate-2	85	355.865	404.647	439.451	186	990
Rotate-2	86	354.919	406.211	403.241	140	1035
Rotate-2	87	353.827	406.069	422.412	177	960
Rotate-2	88	355.698	403.974	449.065	182	1109
Rotate-2	89	356.312	402.132	421.248	187	1004
Rotate-2	90	355.904	402.568	472.944	174	1173
Rotate-2	91	358.786	397.606	408.734	182	1064
Rotate-2	92	361.741	393.72	435.565	173	1185
Rotate-2	93	362.022	391.68	423.213	175	1025
Rotate-2	94	363.126	390.088	444.699	189	1120
Rotate-2	95	363.135	390.409	423.728	188	1315
Rotate-2	96	362.721	390.922	418.79	181	1158
Rotate-2	97	362.248	392.04	441.671	175	1147
Rotate-2	98	363.402	391.537	452.348	184	1317
Rotate-2	99	362.323	392.803	415.165	164	1188
Rotate-2	100	362.618	392.896	459.385	179	1273
Rotate-2	101	361.594	394.462	454.84	178	1242
Rotate-2	102	360.732	394.634	425.723	177	1060
Rotate-2	103	359.262	396.711	448.317	181	1097
Rotate-2	104	359.509	397.331	440.665	173	1146
Rotate-2	105	358.492	399.512	428.577	155	998
Rotate-2	106	358.547	399.053	435.869	185	1178
Rotate-2	107	358.172	399.025	422.307	166	1051
Rotate-2	108	358.947	398.983	466.49	221	1175
Rotate-2	109	357.017	400.478	456.414	158	1106
Rotate-2	110	356.874	401.907	434.55	180	1035
Rotate-2	111	356.105	402.408	452.269	161	1010
Rotate-2	112	355.891	403.298	431.633	170	1107
Rotate-2	113	352.24	405.006	446.127	122	1055
Rotate-2	114	353.945	407.152	468.888	177	1096
Rotate-2	115	348.338	414.966	435.366	176	1069
Rotate-2	116	346.462	417.596	430.766	147	1031
Rotate-2	117	344.2	420.521	426.434	170	1038
Rotate-2	118	342.498	420.616	429.344	172	971
Rotate-2	119	341.648	425.331	428.962	176	947
Rotate-2	120	340.113	432.391	464.161	217	991
Rotate-2	121	334.134	443.224	440.345	167	1030
Rotate-2	122	329.553	445.854	420.721	179	891
Rotate-2	123	329.614	449.247	465.301	204	962
Rotate-2	124	327.658	449.969	456.347	153	1024
Rotate-2	125	327.899	450.914	446.534	166	902
Rotate-2	126	328	452	435.141	193	885
Rotate-2	127	329	450	454.22	173	916
Rotate-2	128	325	449	424.918	204	849
Rotate-2	129	328	452	452.562	198	853
Rotate-2	130	329	453	454.356	205	852
Rotate-2	131	330	454	429.223	156	790
Rotate-2	132	330.428	452.577	440.377	217	952
Rotate-2	133	330.309	451.113	490.802	222	907
Rotate-2	134	329	452	426.76	179	803
Rotate-2	135	330.491	454.523	416.1	165	875
Rotate-2	136	332	457	438.195	211	829
Rotate-2	137	334	459	481.621	239	912
Rotate-2	138	331	458	430.983	179	799
Rotate-2	139	334.98	461.528	466.098	164	866
Rotate-2	140	332.801	461.589	413.681	172	838
Rotate-2	141	331	462	458.934	209	833
Rotate-2	142	333.632	461.6	411.947	191	806
Rotate-2	143	335.157	458.834	417.691	139	818
Rotate-2	144	331	456	430.002	202	778
Rotate-2	145	336.902	457.154	413.343	164	852
Rotate-2	146	334	447	450.866	228	747
Rotate-2	147	343	432	434.73	195	826
Rotate-2	148	342	430	409.027	144	781
Rotate-2	149	343.629	430.342	439.941	205	817
Rotate-2	150	346.01	428.238	437.235	193	770
Rotate-2	151	349.874	424.028	435.978	199	773
Rotate-2	152	352.857	418.386	443.582	191	853
Rotate-2	153	356.378	412.857	446.986	155	857
Rotate-2	154	355.758	416.141	451.974	218	806
Rotate-2	155	353.468	416.103	416.862	206	858
Rotate-2	156	353.64	413.638	406.976	172	824
Rotate-2	157	351.859	415.073	440.73	192	826
Rotate-2	158	350.452	417.113	446.028	173	877
Rotate-2	159	352.062	420.175	440.287	188	857
Rotate-2	160	348.682	422.823	436.228	175	915
Rotate-2	161	348.82	423.115	448.617	181	1030
Rotate-2	162	347.719	425.443	447.009	190	782
Rotate-2	163	344.341	428.309	408.543	186	796
Rotate-2	164	344.985	430.07	440.724	223	808
Rotate-2	165	344.924	428.449	437.721	197	717
Rotate-2	166	345.992	429.656	447.255	177	825
Rotate-2	167	346.247	429.414	476.43	156	861
Rotate-2	168	346.192	428.912	429.034	191	807
Rotate-2	169	345.072	428.302	472.178	193	872
Rotate-2	170	347.764	425.019	435.729	204	774
Rotate-2	171	346.979	424.767	427.486	182	800
Rotate-2	172	349.521	421.635	443.22	203	964
Rotate-2	173	345.57	426.751	430.997	209	780
Rotate-2	174	350	419	430.459	168	751
Rotate-2	175	354.683	410.059	462.072	184	886
Rotate-2	176	355.328	411.997	427.022	189	812
Rotate-2	177	353.229	415.177	441.926	189	735
Rotate-2	178	352.973	415.858	435.406	180	784
Rotate-2	179	355.201	413.006	437.386	185	883
Rotate-2	180	353.847	415.124	427.645	196	800
Rotate-2	181	349.555	424.103	422.924	214	766
