# Supplementary material for: Molecular encoding and synaptic decoding of context during salt chemotaxis in C. elegans
Source: Nat Commun. 2022 May 27;13:2928. doi: 10.1038/s41467-022-30279-7 (PMC9142520; doi:10.1038/s41467-022-30279-7)
Supplement: Supplementary file 7 — Source Data [file 41467_2022_30279_MOESM7_ESM.zip › Source Data/Imaging/Fig.4/4C/N2/smoothed_processed201115_N2_50mM_5.xlsx]

## Sheet: Sheet1
Image Name	Image Plane	X	Y	Avgerage Intensity	Minimum Intensity	Maximum Intensity
Rotate	1	217.17	360.049	605.726	259	1702
Rotate	2	217.512	359.104	557.653	216	1762
Rotate	3	218.904	356.182	568.277	181	1643
Rotate	4	220	351	581.625	215	1472
Rotate	5	221.26	347.341	599.685	262	1714
Rotate	6	223.166	345.46	579.487	296	1514
Rotate	7	223.429	345.864	588.261	216	1726
Rotate	8	222.695	345.041	557.537	262	1483
Rotate	9	222.03	345.932	616.261	284	1672
Rotate	10	222.098	345.628	576.909	268	1579
Rotate	11	222.428	345.979	587.861	270	1687
Rotate	12	222.813	345.828	565.842	194	1598
Rotate	13	222.678	345.52	550.505	218	1597
Rotate	14	222.589	345.936	589.374	264	1615
Rotate	15	222.616	346.008	595.396	238	1569
Rotate	16	222.173	346.294	546.011	209	1593
Rotate	17	220.66	349.578	540.957	234	1659
Rotate	18	218.968	352.693	567.68	251	1449
Rotate	19	217.345	355.869	586.906	273	1568
Rotate	20	216.136	358.949	615.436	236	1817
Rotate	21	214.956	361.502	559.566	222	1638
Rotate	22	214.505	361.442	603.246	222	1796
Rotate	23	214.949	360.944	585.196	232	1595
Rotate	24	216.083	359.803	596.659	231	1636
Rotate	25	216.527	359.129	559.118	193	1583
Rotate	26	216.594	359.048	596.724	239	1695
Rotate	27	216.063	359.621	569.938	234	1515
Rotate	28	215.325	360.938	580.429	269	1732
Rotate	29	215.509	360.606	591.322	271	1663
Rotate	30	214.665	362.498	574.015	245	1554
Rotate	31	214.042	362.698	573.034	244	1560
Rotate	32	214.082	361.754	616.431	277	1732
Rotate	33	213.712	362.901	604.094	243	1712
Rotate	34	213.419	364.501	594.2	261	1523
Rotate	35	212.989	364.057	575.497	294	1576
Rotate	36	213.797	364.394	592.095	261	1568
Rotate	37	214.314	361.917	582.879	278	1496
Rotate	38	214.909	360.497	625.727	266	1668
Rotate	39	215.697	359.123	595.686	245	1635
Rotate	40	215.891	356.9	593.764	256	1634
Rotate	41	215.812	357.093	564.687	281	1483
Rotate	42	213.872	360.523	570.79	237	1555
Rotate	43	211.064	364.323	633.007	303	1741
Rotate	44	210.108	363.358	648.721	297	1565
Rotate	45	210.437	363.622	564.044	262	1678
Rotate	46	210.312	364.172	573.102	214	1563
Rotate	47	210.519	364.872	583.735	234	1742
Rotate	48	209.79	367.002	589.731	248	1436
Rotate	49	208.968	367.486	570.964	274	1772
Rotate	50	208.53	367.873	600.099	222	1494
Rotate	51	208.848	367.997	552.526	234	1642
Rotate	52	209.162	368.424	605.181	194	1605
Rotate	53	208.505	369.407	629.161	252	1665
Rotate	54	207.944	370.247	587.687	218	1489
Rotate	55	206.953	371.86	564.829	198	1551
Rotate	56	206.35	373.681	583.26	189	1605
Rotate	57	205.472	375.879	568.967	216	1608
Rotate	58	204.768	376.679	609.327	241	1668
Rotate	59	204.226	377.117	552.809	192	1448
Rotate	60	204.383	377.132	587.959	208	1602
Rotate	61	204.367	377.065	606.319	247	1620
Rotate	62	204.725	377.104	593.925	179	1719
Rotate	63	205.143	375.948	556.34	218	1468
Rotate	64	205.421	376.241	616.063	257	1649
Rotate	65	205.842	375.178	581.686	258	1546
Rotate	66	206.573	372.876	567.323	242	1672
Rotate	67	207.055	371.893	634.238	208	1707
Rotate	68	207.928	371.357	572.7	227	1598
Rotate	69	209.406	368.808	592.69	229	1521
Rotate	70	210.704	366.464	588.525	240	1735
Rotate	71	212.161	363.447	592.046	273	1564
Rotate	72	212.628	362.591	614.829	262	1535
Rotate	73	214.292	358.446	622.995	307	1725
Rotate	74	215.924	355.354	588.269	236	1468
Rotate	75	215.474	359.05	603.068	278	1598
Rotate	76	215.056	358.54	594.328	289	1529
Rotate	77	215.697	356.893	595.576	270	1524
Rotate	78	216.525	355.371	571.792	257	1449
Rotate	79	217.448	353.741	594.204	270	1466
Rotate	80	218.342	352.62	579.596	226	1730
Rotate	81	219.493	350.048	556.745	161	1529
Rotate	82	219.095	352.152	592.439	276	1579
Rotate	83	217.721	354.991	573.243	211	1478
Rotate	84	216.636	356.061	637.396	293	1681
Rotate	85	217.749	353.298	640.782	238	1824
Rotate	86	219.068	352.434	663.604	219	1894
Rotate	87	218.631	353.506	631.823	261	1713
Rotate	88	219.252	350.916	651.984	269	1802
Rotate	89	218.969	351.899	676.643	246	1853
Rotate	90	219.527	349.952	704.837	328	1929
Rotate	91	219.308	350.509	685.304	281	1807
Rotate	92	218.898	351.695	672.997	202	1745
Rotate	93	218.853	350.948	686.816	268	1836
Rotate	94	220.297	346.947	674.698	233	1883
Rotate	95	222.867	343.969	672.106	233	1795
Rotate	96	222.035	348.724	726.055	322	1959
Rotate	97	219.589	351.082	698.771	256	2087
Rotate	98	218.773	348.76	680.276	290	1804
Rotate	99	220.703	344.577	706.656	252	1842
Rotate	100	224.008	340.404	768.373	327	2056
Rotate	101	225.143	340.982	723.927	285	1908
Rotate	102	224.907	340.38	723.558	304	1861
Rotate	103	224.673	340.243	702.665	309	1809
Rotate	104	223.713	342.324	701.287	250	1967
Rotate	105	222.497	346.188	705.524	285	1823
Rotate	106	220.308	350.238	697.257	224	1776
Rotate	107	217.918	352.94	682.158	289	1879
Rotate	108	216.429	354.962	719.429	273	1772
Rotate	109	216.42	353.994	728.349	341	1907
Rotate	110	216.112	356.563	665.602	258	1670
Rotate	111	216.717	353.922	677.2	241	1743
Rotate	112	216.277	357.07	669.112	225	1915
Rotate	113	216.035	356.464	698.315	319	1664
Rotate	114	215.931	356.001	660.798	269	1817
Rotate	115	217.452	351.073	687.948	250	1823
Rotate	116	219.603	348.821	675.923	237	1635
Rotate	117	220.854	348.929	740.758	301	1808
Rotate	118	220.599	348.446	663.808	249	1895
Rotate	119	220.294	349.091	725.872	272	1925
Rotate	120	219.937	350.357	713.893	274	1803
Rotate	121	219.735	351.263	671.721	210	1768
Rotate	122	219.601	350.94	704.826	259	1953
Rotate	123	219.553	351.047	661.752	260	1777
Rotate	124	219.249	352.506	701.427	252	1850
Rotate	125	219.128	352.64	627.405	255	1757
Rotate	126	218.022	354.5	708.852	263	1760
Rotate	127	217.6	352.124	708.444	275	1720
Rotate	128	216.968	354.237	705.723	297	1888
Rotate	129	217.158	353.064	714.515	320	1836
Rotate	130	217.823	352.637	645.173	271	1749
Rotate	131	217.838	352.598	656.484	230	1731
Rotate	132	217.994	353.925	661.066	240	1725
Rotate	133	217.099	356.551	655.549	232	1764
Rotate	134	216.234	356.045	674.894	248	1829
Rotate	135	216.054	356.087	692.5	327	1768
Rotate	136	215.424	359.6	681.888	296	1749
Rotate	137	214.913	358.835	654.21	227	1531
Rotate	138	214.682	356.964	682.861	327	1651
Rotate	139	214.649	358.073	670.084	268	1700
Rotate	140	214.81	359.116	646.578	299	1657
Rotate	141	214.208	361.459	716.998	315	1537
Rotate	142	212.938	364.102	634.821	280	1527
Rotate	143	210.694	367.02	622.15	232	1522
Rotate	144	208.342	370.441	676.303	250	1664
Rotate	145	207.56	369.846	612.384	234	1543
Rotate	146	207.255	371.616	673.018	222	1603
Rotate	147	207.708	370.141	653.269	264	1507
Rotate	148	208.683	369.512	652.786	218	1426
Rotate	149	209.385	368.937	652.092	276	1624
Rotate	150	209.161	368.955	646.67	234	1614
Rotate	151	209.147	367.848	657.794	268	1632
Rotate	152	209.74	367.057	648.733	257	1726
Rotate	153	209.496	368.783	605.283	197	1532
Rotate	154	208.539	370.166	666.862	280	1677
Rotate	155	208.261	368.866	640.47	240	1636
Rotate	156	208.462	368.454	640.638	240	1690
Rotate	157	208.546	370.054	669.261	283	1743
Rotate	158	208.884	368.536	651.367	250	1534
Rotate	159	208.669	370.909	653.365	263	1575
Rotate	160	207.415	372.939	620.301	197	1557
Rotate	161	207.376	370.523	633.492	245	1611
Rotate	162	207.662	368.123	661.367	263	1482
Rotate	163	208.928	365.86	645.81	286	1561
Rotate	164	211.161	362.816	663.642	262	1546
Rotate	165	212.953	361.62	616.677	260	1487
Rotate	166	213.844	361.057	647.19	271	1577
Rotate	167	214.098	360.044	630.725	259	1474
Rotate	168	214.159	361.009	634.688	268	1749
Rotate	169	212.247	366.021	673.634	268	1510
Rotate	170	208.449	373.031	610.184	275	1636
Rotate	171	206.405	373.673	647.559	244	1597
Rotate	172	205.406	371.512	613.021	224	1591
Rotate	173	206.071	371.89	656.832	236	1630
Rotate	174	207.544	370.938	655.408	288	1512
Rotate	175	207.67	372.955	610.781	205	1517
Rotate	176	207.173	373.109	596.097	246	1521
Rotate	177	207.072	371.967	626.672	214	1513
Rotate	178	207.228	370.673	635.845	257	1572
Rotate	179	206.894	372.345	598.062	234	1657
Rotate	180	208.399	366.715	618.777	239	1441
Rotate	181	210.817	363.414	656.851	284	1677
