# Supplementary material for: Molecular encoding and synaptic decoding of context during salt chemotaxis in C. elegans
Source: Nat Commun. 2022 May 27;13:2928. doi: 10.1038/s41467-022-30279-7 (PMC9142520; doi:10.1038/s41467-022-30279-7)
Supplement: Supplementary file 7 — Source Data [file 41467_2022_30279_MOESM7_ESM.zip › Source Data/Imaging/Fig.4/4C/N2/smoothed_processed201115_N2_50mM_6.xlsx]

## Sheet: Sheet1
Image Name	Image Plane	X	Y	Avgerage Intensity	Minimum Intensity	Maximum Intensity
Rotate	1	377.073	287.072	392.298	228	688	-0.0455303	411.011
Rotate	2	372	289	401.508	206	613	-0.0231219
Rotate	3	363	293	405.938	201	644	-0.0123442
Rotate	4	359	297	399.972	241	692	-0.0268576
Rotate	5	366	294	427.317	217	745	0.0396723
Rotate	6	366	290	375.341	202	797	-0.0867865
Rotate	7	376	285	394.403	194	706	-0.0404072
Rotate	8	382	288	403.505	179	761	-0.0182617
Rotate	9	380	282	463.939	217	804	0.128774
Rotate	10	379	288	445.891	296	758	0.0848629
Rotate	11	369	293	403.796	231	683	-0.0175549
Rotate	12	359	298	389.215	206	749	-0.0530309
Rotate	13	351	304	376.678	211	665	-0.0835328
Rotate	14	351	306	394.155	229	638	-0.0410118
Rotate	15	361	307	408.908	204	651	-0.00511811
Rotate	16	360.586	305.36	401.712	212	690	-0.0226254
Rotate	17	350	307	424.468	249	643	0.0327413
Rotate	18	333	310	386.872	216	717	-0.0587323
Rotate	19	331	311	396.621	200	644	-0.0350125
Rotate	20	336	312	407.377	164	684	-0.00884213
Rotate	21	335	313	399.918	229	639	-0.026989
Rotate	22	334	314	397.744	217	648	-0.0322786
Rotate	23	333	315	384.376	219	601	-0.0648046
Rotate	24	329	316	414.136	214	662	0.00760196
Rotate	25	325	317	429.624	232	726	0.0452861
Rotate	26	330	312	433.595	230	711	0.0549481
Rotate	27	339	307	395.132	219	745	-0.0386343
Rotate	28	354	298	417.244	231	626	0.0151639
Rotate	29	376	292	411.37	246	707	0.000872442
Rotate	30	376	288	393.597	167	725	-0.04237
Rotate	31	382	286	410.789	215	749	-0.000541224
Rotate	32	388	284	407.97	166	735	-0.00739926
Rotate	33	390	282	413.043	241	729	0.00494403
Rotate	34	392	280	413.886	257	717	0.00699443
Rotate	35	394	278	440.408	288	743	0.0715236
Rotate	36	396	276	411.765	210	685	0.00183338
Rotate	37	398	274	397.818	220	665	-0.0321004
Rotate	38	394	282	428.492	208	670	0.0425318
Rotate	39	391	283	377.174	165	686	-0.0823265
Rotate	40	392	278	406.109	209	724	-0.0119265
Rotate	41	393	273	432.828	195	685	0.0530817
Rotate	42	392	280	419.709	233	702	0.0211632
Rotate	43	391	279	386.042	202	700	-0.0607505
Rotate	44	390	278	391.143	217	844	-0.0483401
Rotate	45	389	277	379.373	194	725	-0.0769756
Rotate	46	387.987	275.666	411.718	196	703	0.00171947
Rotate	47	383	285	388.863	189	745	-0.0538867
Rotate	48	383	290	396.024	227	721	-0.0364641
Rotate	49	383	295	423.328	221	720	0.0299665
Rotate	50	382	290	419.357	211	780	0.0203045
Rotate	51	381	285	398.044	200	716	-0.0315484
Rotate	52	379	292	428.42	230	694	0.0423565
Rotate	53	376.652	298.773	402.413	194	692	-0.0209196
Rotate	54	383	287	407.058	223	717	-0.00961906
Rotate	55	385	283	371.366	216	738	-0.0964573
Rotate	56	386	283	399.954	198	727	-0.0269014
Rotate	57	387	283	389.179	201	668	-0.0531185
Rotate	58	388	283	417.592	229	827	0.0160109
Rotate	59	382	286	415.916	215	734	0.0119335
Rotate	60	376	289	400.855	217	719	-0.0247108
Rotate	61	376	292	414.198	216	746	0.00775384
Rotate	62	376	295	396.088	187	715	-0.0363093
Rotate	63	375	292	411.924	210	684	0.00222185
Rotate	64	374	289	425.682	210	662	0.0356942
Rotate	65	373	286	392.797	198	706	-0.0443152
Rotate	66	372	283	406.357	219	728	-0.0113248
Rotate	67	374	287	389.758	208	727	-0.0517107
Rotate	68	372	291	415.078	213	708	0.00989478
Rotate	69	370	295	394.335	186	718	-0.0405737
Rotate	70	368	299	417.6	180	724	0.0160314
Rotate	71	371	300	379.002	221	694	-0.0778781
Rotate	72	373.211	299.896	397.477	200	791	-0.0329299
Rotate	73	375	300	375.217	228	734	-0.0870874
Rotate	74	378	286	426.405	215	653	0.0374525
Rotate	75	376	285	421.766	251	758	0.0261665
Rotate	76	374	284	425.09	221	687	0.0342542
Rotate	77	374	278	429.639	257	681	0.0453211
Rotate	78	377	280	418.441	199	721	0.0180759
Rotate	79	382	278	417.622	236	730	0.016084
Rotate	80	387	276	376.121	209	664	-0.084888
Rotate	81	392	274	412.095	208	682	0.0026366
Rotate	82	391	274	391.203	196	596	-0.048194
Rotate	83	385	275	418.733	243	834	0.0187886
Rotate	84	368	276	439.126	261	675	0.0684042
Rotate	85	353	297	461.34	237	926	0.122451
Rotate	86	349	294	452.844	179	854	0.10178
Rotate	87	350	295	413.994	209	880	0.0072573
Rotate	88	343.653	295.71	413.33	222	802	0.0056421
Rotate	89	348.286	295.148	437.951	226	834	0.0655447
Rotate	90	353	295	441.352	230	816	0.0738193
Rotate	91	357.45	294.094	437.531	191	999	0.0645225
Rotate	92	369	284	446.635	228	856	0.0866738
Rotate	93	381	274	439.851	233	781	0.0701684
Rotate	94	389	276	489.987	259	971	0.19215
Rotate	95	387.97	277.086	461.655	208	924	0.123219
Rotate	96	388.089	277.427	480.316	234	945	0.16862
Rotate	97	383.879	277.872	458.001	257	1004	0.114328
Rotate	98	373	287	464.481	211	990	0.130094
Rotate	99	367.255	294.872	490.95	208	1136	0.194492
Rotate	100	355	295	490.109	243	971	0.192448
Rotate	101	353.805	294.804	491.974	255	958	0.196984
Rotate	102	358.561	294.529	493.241	197	1053	0.200068
Rotate	103	365.129	293.466	495.808	238	975	0.206313
Rotate	104	365.488	291.625	491.627	248	952	0.196139
Rotate	105	372	293	555.423	292	1023	0.351356
Rotate	106	373.388	293.298	478.887	218	1028	0.165144
Rotate	107	374.251	293.205	470.136	178	1040	0.143851
Rotate	108	377.369	292.218	491.463	253	1013	0.195742
Rotate	109	380.036	290.374	480.191	205	1076	0.168316
Rotate	110	380.934	288.547	502.291	227	966	0.222085
Rotate	111	380	289	481.402	231	933	0.171263
Rotate	112	378.073	288.658	483.145	232	1022	0.175504
Rotate	113	377.422	287.745	519.301	247	1070	0.263473
Rotate	114	378.812	286.736	466.83	219	959	0.135807
Rotate	115	383	286	451.838	245	837	0.0993325
Rotate	116	386.944	284.55	492.615	219	1143	0.198543
Rotate	117	384	280	471.821	250	1019	0.147952
Rotate	118	390	277	465.713	264	799	0.133091
Rotate	119	390.314	273.603	469.27	217	965	0.141745
Rotate	120	390	277	484.647	257	894	0.179158
Rotate	121	386.094	279.322	515.665	284	994	0.254625
Rotate	122	382.242	281.303	471.017	216	1011	0.145995
Rotate	123	378.051	282.453	465	190	910	0.131356
Rotate	124	380.198	283.206	463.98	231	895	0.128873
Rotate	125	382	284	467.8	239	896	0.138167
Rotate	126	377.824	284.664	482.02	222	875	0.172767
Rotate	127	375.729	284.821	451.636	221	921	0.0988418
Rotate	128	368	289	517.134	260	889	0.258201
Rotate	129	362.837	292.591	477.55	226	1016	0.16189
Rotate	130	361.168	295.376	510.133	253	1002	0.241166
Rotate	131	361.985	297.483	497.088	251	926	0.209426
Rotate	132	373	287	466.998	211	898	0.136216
Rotate	133	376	285	439.958	204	877	0.0704283
Rotate	134	374.09	283.147	468.724	231	899	0.140416
Rotate	135	373	289	435.691	214	821	0.0600478
Rotate	136	361.945	294.586	474.277	226	904	0.153928
Rotate	137	356	298	464.995	198	908	0.131344
Rotate	138	352.473	300.496	496.161	226	978	0.207171
Rotate	139	353	301	467.583	232	869	0.137642
Rotate	140	350.537	301.588	502.81	249	1021	0.22335
Rotate	141	349.36	301.784	440.151	183	892	0.0708986
Rotate	142	345.943	302.078	448.863	201	905	0.0920948
Rotate	143	343.475	301.664	457.99	256	892	0.114302
Rotate	144	341.52	300.593	433.801	190	883	0.0554475
Rotate	145	344.903	299.353	466.517	235	876	0.135048
Rotate	146	348.081	297.227	471.413	239	872	0.146959
Rotate	147	349.693	294.166	436.044	187	982	0.0609065
Rotate	148	352.278	290.314	450.523	221	861	0.0961342
Rotate	149	349	288	462.783	198	831	0.125961
Rotate	150	342	291	432.241	176	738	0.0516534
Rotate	151	327	297	438.855	234	722	0.0677441
Rotate	152	312	308	392.248	173	715	-0.04565
Rotate	153	302.851	318.131	437.986	212	846	0.0656294
Rotate	154	300	324	432.573	228	797	0.0524596
Rotate	155	298.773	329.118	458.622	213	844	0.115838
Rotate	156	298	334	448.671	241	828	0.0916274
Rotate	157	300	328	411.426	215	753	0.00100972
Rotate	158	303.005	322.144	425.745	184	914	0.035849
Rotate	159	306	316	433.012	212	803	0.0535286
Rotate	160	306.026	309.742	448.939	188	841	0.0922788
Rotate	161	304	316	447.463	187	870	0.0886891
Rotate	162	302	322	437.441	229	738	0.0643034
Rotate	163	300	322	466.691	219	851	0.135472
Rotate	164	298	322	451.84	255	845	0.0993384
Rotate	165	296	322	436.055	193	1000	0.0609328
Rotate	166	302	314	487.124	256	934	0.185183
Rotate	167	302.818	305.508	478.457	262	849	0.164098
Rotate	168	306	306	450.17	175	839	0.0952755
Rotate	169	303.505	306.045	492.043	263	916	0.197153
Rotate	170	303	314	464.717	231	849	0.130667
Rotate	171	302	313	424.228	192	912	0.0321571
Rotate	172	303	313	446.705	240	748	0.0868432
Rotate	173	300.434	312.527	462.007	210	813	0.124075
Rotate	174	302	314	408.229	204	745	-0.00676836
Rotate	175	302.842	314.478	448.109	234	746	0.0902605
Rotate	176	304	315	440.163	206	757	0.0709278
Rotate	177	306.034	315.467	420.478	229	795	0.0230325
Rotate	178	308.717	315.759	424.899	187	796	0.0337898
Rotate	179	308	320	454.168	198	778	0.105002
Rotate	180	317	317	442.21	226	813	0.0759077
Rotate	181	326	314	440.388	193	867	0.0714739
