# Supplementary material for: Molecular encoding and synaptic decoding of context during salt chemotaxis in C. elegans
Source: Nat Commun. 2022 May 27;13:2928. doi: 10.1038/s41467-022-30279-7 (PMC9142520; doi:10.1038/s41467-022-30279-7)
Supplement: Supplementary file 7 — Source Data [file 41467_2022_30279_MOESM7_ESM.zip › Source Data/Imaging/Fig.4/4C/N2/smoothed_processed201115_N2_50mM_7.xlsx]

## Sheet: Sheet1
Image Name	Image Plane	X	Y	Avgerage Intensity	Minimum Intensity	Maximum Intensity
Rotate	1	241.513	421.384	368.817	157	850
Rotate	2	242	422	382.813	165	835
Rotate	3	241.462	422.857	374.804	136	757
Rotate	4	241	424	424.693	206	970
Rotate	5	241	422	408.938	220	835
Rotate	6	242	421	351.324	179	657
Rotate	7	243	420	380.088	217	822
Rotate	8	241.883	420.51	361.138	153	737
Rotate	9	241.707	420.358	409.194	151	813
Rotate	10	241.715	420.215	410.421	128	868
Rotate	11	242	420	382.545	183	801
Rotate	12	242	420	389.657	170	720
Rotate	13	242	420	396.968	175	839
Rotate	14	242	420	391.165	187	713
Rotate	15	242	420	381.408	165	738
Rotate	16	241	418	394.514	205	874
Rotate	17	239	424	376.179	159	702
Rotate	18	240	428	382.376	157	830
Rotate	19	239	427	369.864	178	703
Rotate	20	238	426	402.05	171	785
Rotate	21	237	425	351.58	187	787
Rotate	22	236	424	388.302	202	739
Rotate	23	240	425	368.208	173	781
Rotate	24	239	426	377.939	178	805
Rotate	25	238	427	392.446	153	772
Rotate	26	235	425	381.85	206	697
Rotate	27	235	425	378.296	172	682
Rotate	28	235	425	379.004	153	676
Rotate	29	237.069	426.609	366.653	148	740
Rotate	30	237	427	360.721	187	693
Rotate	31	237	427	366.336	163	719
Rotate	32	237	427	374.721	169	756
Rotate	33	237	427	341.461	178	708
Rotate	34	237	427	346.822	167	730
Rotate	35	237	427	369.317	158	850
Rotate	36	237	427	359.405	184	657
Rotate	37	237	427	369.259	175	694
Rotate	38	237	427	351.65	152	701
Rotate	39	237	427	365.028	157	716
Rotate	40	237	427	382.054	177	717
Rotate	41	237.812	427.097	387.593	146	861
Rotate	42	239	427	377.295	187	767
Rotate	43	239.822	427.085	408.375	147	850
Rotate	44	237	428	351.429	158	654
Rotate	45	234	429	370.139	171	813
Rotate	46	234	429	401.757	216	715
Rotate	47	234	429	368.072	149	769
Rotate	48	234	429	384.169	199	734
Rotate	49	234	429	388.774	167	736
Rotate	50	234	429	393.261	187	847
Rotate	51	234	429	377.101	181	688
Rotate	52	234	429	380.478	195	841
Rotate	53	234	429	375.015	210	754
Rotate	54	234	429	370.565	160	824
Rotate	55	234	429	366.541	162	699
Rotate	56	234	429	374.962	135	749
Rotate	57	234	429	380.131	163	746
Rotate	58	234	429	368.597	168	678
Rotate	59	234	429	384.486	149	700
Rotate	60	234	429	359.144	158	640
Rotate	61	234	429	389.42	131	859
Rotate	62	234	429	370.109	178	709
Rotate	63	234	429	392.736	169	882
Rotate	64	234	429	363.137	140	668
Rotate	65	234	429	369.301	190	802
Rotate	66	234	429	395.165	184	799
Rotate	67	234	429	378.282	164	713
Rotate	68	234	429	369.535	199	835
Rotate	69	234	429	354.14	158	804
Rotate	70	234	429	378.761	149	938
Rotate	71	234	429	379.647	194	780
Rotate	72	234	429	378.619	174	741
Rotate	73	234	429	385.56	185	875
Rotate	74	236	427	366.571	192	708
Rotate	75	237	427	368.569	103	679
Rotate	76	234	427	364.867	180	750
Rotate	77	232.795	427.076	372.54	192	802
Rotate	78	235	427	347.192	150	667
Rotate	79	234	430	363.486	164	713
Rotate	80	233	433	388.145	176	769
Rotate	81	232.64	434.981	369.147	178	830
Rotate	82	233	432	350.565	173	684
Rotate	83	236	432	393.556	203	865
Rotate	84	235	431	382.681	132	777
Rotate	85	237	429	386.608	169	843
Rotate	86	240.656	428.128	382.761	122	770
Rotate	87	245.537	425.568	385.157	165	918
Rotate	88	248.291	422.629	389.523	165	848
Rotate	89	249.412	420.648	401.865	107	823
Rotate	90	247.894	419.902	402.866	147	852
Rotate	91	248.521	420.036	402.106	134	783
Rotate	92	248.863	420.251	387.39	177	749
Rotate	93	249.603	420.561	397.651	157	833
Rotate	94	249.655	420.925	382.941	144	952
Rotate	95	249.891	421.025	412.306	156	1028
Rotate	96	250.643	420.675	422.251	191	975
Rotate	97	249.722	420.473	428.623	152	929
Rotate	98	249	420	394.875	190	851
Rotate	99	248.897	420.362	396.78	153	835
Rotate	100	245.582	421.362	387.691	107	973
Rotate	101	240	427	412.422	198	862
Rotate	102	239.699	431.248	405.134	179	887
Rotate	103	239.332	433.883	412.569	145	1072
Rotate	104	237	434	404.935	166	905
Rotate	105	237	433	404.29	154	842
Rotate	106	237.409	433.041	425.523	169	945
Rotate	107	237.406	433.243	395.909	163	918
Rotate	108	237	433	400.521	170	873
Rotate	109	237	433	403.156	171	737
Rotate	110	237.536	433.529	399.456	140	920
Rotate	111	238.021	433.837	380.897	148	802
Rotate	112	238.618	433.94	421.308	152	938
Rotate	113	237.967	433.927	387.089	167	891
Rotate	114	238.817	433.818	399.683	160	915
Rotate	115	239.277	433.862	373.927	147	884
Rotate	116	239.132	433.756	384.92	123	850
Rotate	117	239.562	433.654	396.168	136	885
Rotate	118	240.196	433.35	380.959	146	896
Rotate	119	240.167	432.863	403.118	132	834
Rotate	120	240.556	431.724	386.983	172	1054
Rotate	121	242.298	430.542	384.033	146	881
Rotate	122	242.572	429.038	385.669	164	914
Rotate	123	242.164	428.364	410.747	165	882
Rotate	124	242.139	428.556	414.425	133	881
Rotate	125	241.187	429.712	386.468	150	777
Rotate	126	245.095	430.358	395.814	158	971
Rotate	127	242.971	430.627	377.655	162	830
Rotate	128	241.562	431.16	404.433	116	779
Rotate	129	241.4	431.897	381.461	186	870
Rotate	130	242	428	393.682	175	858
Rotate	131	242.988	425.695	401.429	179	855
Rotate	132	242.761	424.685	385.806	171	821
Rotate	133	241.936	425.752	376.876	157	834
Rotate	134	242.238	428.586	408.022	188	771
Rotate	135	242.697	430.183	365.647	131	782
Rotate	136	242.346	431.378	392.122	147	884
Rotate	137	241.771	432.732	367.879	160	788
Rotate	138	242	430	365.765	121	778
Rotate	139	242	427	374.668	144	838
Rotate	140	242	424	388.462	158	693
Rotate	141	242.489	421.639	414.99	171	811
Rotate	142	241.244	419.899	403.212	190	867
Rotate	143	244.429	419.234	413.224	156	854
Rotate	144	246	419	358.469	161	748
Rotate	145	248	419	368.005	150	805
Rotate	146	250.339	419.279	381.021	149	767
Rotate	147	251	416	372.322	179	681
Rotate	148	251.284	413.986	391.113	175	834
Rotate	149	249	416	377.788	181	754
Rotate	150	246.019	419.078	361.497	143	731
Rotate	151	244.093	422.152	376.876	149	823
Rotate	152	242	425	396.183	186	810
Rotate	153	243	426	377.654	183	841
Rotate	154	243.733	427.327	371.606	147	840
Rotate	155	243.314	429.045	372.602	164	824
Rotate	156	242	427	344.164	167	646
Rotate	157	242.752	425.965	362.641	130	823
Rotate	158	241.601	425.946	352.174	156	696
Rotate	159	242.103	426.831	399.085	101	925
Rotate	160	243.512	428.036	379.026	154	855
Rotate	161	244.857	429.06	366.874	162	836
Rotate	162	243.478	430.343	357.621	167	767
Rotate	163	242.297	432.015	357.529	152	745
Rotate	164	241.606	434.23	348.902	156	737
Rotate	165	242.097	435.298	332.251	142	796
Rotate	166	243.023	435.882	345.762	134	794
Rotate	167	243.366	436.143	351.146	127	744
Rotate	168	242.691	435.564	339.207	143	772
Rotate	169	244.504	434.868	341.008	133	751
Rotate	170	244.61	433.559	331.15	143	761
Rotate	171	244.587	431.733	335.999	122	773
Rotate	172	244.62	429.613	359.369	122	843
Rotate	173	244.736	427.177	359.725	115	785
Rotate	174	245.142	425.071	359.467	155	780
Rotate	175	246.517	423.851	362.512	129	787
Rotate	176	246.849	423.488	393.884	155	783
Rotate	177	248.319	423.37	352.883	110	745
Rotate	178	250.015	422.983	345.704	120	663
Rotate	179	252.041	422.933	354.966	149	801
Rotate	180	252.063	422.863	337.038	142	806
Rotate	181	250.04	423.132	380.218	141	796
