# Supplementary material for: Molecular encoding and synaptic decoding of context during salt chemotaxis in C. elegans
Source: Nat Commun. 2022 May 27;13:2928. doi: 10.1038/s41467-022-30279-7 (PMC9142520; doi:10.1038/s41467-022-30279-7)
Supplement: Supplementary file 7 — Source Data [file 41467_2022_30279_MOESM7_ESM.zip › Source Data/Imaging/Fig.4/4C/N2/smoothed_processedN2_50mM_1.xlsx]

## Sheet: Sheet1
Image Name	Image Plane	X	Y	Avgerage Intensity	Minimum Intensity	Maximum Intensity
Rotate	1	218.966	275.287	422.781	209	1063
Rotate	2	218.092	276.232	417.144	195	1122
Rotate	3	212.916	278.322	407.503	211	993
Rotate	4	209.32	280.637	413.188	213	1013
Rotate	5	213.886	280.652	417.064	178	931
Rotate	6	217.216	277.555	412.166	139	969
Rotate	7	224.53	271.97	446.308	205	1011
Rotate	8	223.421	268.914	431.85	238	1062
Rotate	9	226.029	267.47	393.187	167	1000
Rotate	10	232.713	265.241	411.471	160	1003
Rotate	11	247	259	412.982	197	913
Rotate	12	247.292	254.349	405.008	188	915
Rotate	13	234	264	402.341	188	869
Rotate	14	229.514	271.014	415.611	227	967
Rotate	15	235	266	395.211	170	933
Rotate	16	248	259	403.019	164	941
Rotate	17	253.465	254.468	429.646	187	1004
Rotate	18	257.443	252.178	405.362	196	870
Rotate	19	242	256	397.055	219	704
Rotate	20	233.069	262.871	431.844	205	1039
Rotate	21	235.447	267.535	420.087	177	958
Rotate	22	231.427	269.323	388.377	162	935
Rotate	23	227.056	270.64	416.297	215	946
Rotate	24	231.774	269.77	414.897	186	928
Rotate	25	232.535	267.893	449.651	212	1090
Rotate	26	243.325	263.676	411.461	221	910
Rotate	27	246.324	260.307	425.85	224	984
Rotate	28	249	257	408.452	198	918
Rotate	29	245.392	257.237	442.953	178	939
Rotate	30	238.712	260.737	460.435	270	958
Rotate	31	232.305	266.159	418.305	196	886
Rotate	32	226.314	271.946	427.4	199	1065
Rotate	33	223.585	276.014	438.03	222	1160
Rotate	34	226.302	275.883	419.498	188	973
Rotate	35	216.068	277.613	447.786	220	975
Rotate	36	215.387	279.108	408.589	188	935
Rotate	37	214.056	280.371	405.344	160	976
Rotate	38	217.137	279.57	389.948	197	983
Rotate	39	217.964	278.141	431.986	211	1070
Rotate	40	212.51	278.311	387.301	195	917
Rotate	41	215.437	278.118	412.443	214	929
Rotate	42	219.373	277.398	427.853	179	938
Rotate	43	219.346	276.381	420.612	226	984
Rotate	44	217.765	274.88	427.879	160	991
Rotate	45	210.982	275.312	424.814	210	933
Rotate	46	209	277	417.02	199	960
Rotate	47	216	273	444.85	254	860
Rotate	48	222.27	269.066	437.366	208	1009
Rotate	49	214.576	269.958	427.542	204	1076
Rotate	50	216.695	272.542	416.517	172	980
Rotate	51	223.144	271.689	396.684	175	807
Rotate	52	227.561	269.357	401.199	175	962
Rotate	53	236.346	263.539	420.549	218	866
Rotate	54	243.995	257.779	407.297	197	925
Rotate	55	244.482	253.822	419.142	182	968
Rotate	56	249.4	251.344	444.437	189	970
Rotate	57	253.638	249.523	422.539	201	944
Rotate	58	253.96	248.496	406.09	199	965
Rotate	59	254.567	248.547	416.423	214	1002
Rotate	60	247.168	252.605	419.829	176	974
Rotate	61	241.49	257.76	399.89	181	953
Rotate	62	239.713	261.468	400.757	160	955
Rotate	63	235.445	263.77	424.429	199	881
Rotate	64	236.239	264.912	426.544	222	940
Rotate	65	236.049	265.014	382.365	182	905
Rotate	66	233.215	265.72	402.943	185	1051
Rotate	67	232.66	266.357	426.572	192	1025
Rotate	68	230.212	266.73	429.901	183	1022
Rotate	69	228.404	268.134	406.979	179	1109
Rotate	70	228.408	268.692	452.935	219	1097
Rotate	71	231.008	267.923	421.348	200	1012
Rotate	72	231.401	268.082	418.156	170	1126
Rotate	73	228.671	267.442	433.826	236	980
Rotate	74	224.485	268.237	440.016	206	1134
Rotate	75	230.278	268.078	438.751	218	1054
Rotate	76	229.891	267.443	421.51	196	1016
Rotate	77	232.4	266.57	411.827	232	948
Rotate	78	243.757	263.032	393.775	188	870
Rotate	79	243.475	259.829	421.868	229	965
Rotate	80	232.237	261.269	414.454	181	1124
Rotate	81	237	260	419.141	227	756
Rotate	82	242.471	256.547	407.241	209	977
Rotate	83	236.048	255.715	454.013	245	982
Rotate	84	238.825	255.968	418.09	196	997
Rotate	85	265	244	443.253	194	958
Rotate	86	267	244	442.01	201	1003
Rotate	87	258.824	247.622	447.965	190	1139
Rotate	88	260.684	251.424	429.13	195	1074
Rotate	89	264.159	252.57	462.205	226	1056
Rotate	90	265.025	252.475	444.885	181	1035
Rotate	91	266.417	250.895	426.624	168	1084
Rotate	92	267.998	248.38	449.938	206	1143
Rotate	93	268.826	247.294	442.462	177	945
Rotate	94	270.463	246.188	443.522	214	973
Rotate	95	272.759	244.537	431.899	200	1121
Rotate	96	273.273	243.784	463.22	176	1118
Rotate	97	273.418	244.19	463.311	227	994
Rotate	98	272.722	244.994	449.557	203	998
Rotate	99	273.871	244.938	454.982	198	1062
Rotate	100	274.433	244.193	446.93	207	1104
Rotate	101	274.302	242.511	461.329	179	1078
Rotate	102	269.438	242.938	457.794	220	992
Rotate	103	264.877	244.493	489.323	203	1121
Rotate	104	261.433	246.881	493.078	227	1078
Rotate	105	259.377	249.323	485.091	233	1169
Rotate	106	258.471	251.752	451.694	201	1095
Rotate	107	258.543	253.286	496.927	242	1095
Rotate	108	257.407	254.878	463.874	183	1061
Rotate	109	255.576	256.138	459.171	189	1082
Rotate	110	255.364	257.121	447.782	179	1064
Rotate	111	255.12	257.204	459.68	191	1190
Rotate	112	255.17	257.202	452.976	205	1039
Rotate	113	259.39	254.373	467.337	200	1124
Rotate	114	257.575	252.452	453.433	162	1007
Rotate	115	254.135	251.878	473.044	220	1099
Rotate	116	251.514	252.142	468.998	210	1122
Rotate	117	245.498	254.287	464.954	195	1140
Rotate	118	243.201	258.365	459.202	196	1141
Rotate	119	243.005	261.701	466.299	213	1058
Rotate	120	241.336	264.07	476.512	204	1119
Rotate	121	239.246	265.85	450.348	226	1094
Rotate	122	238.849	267.14	462.776	227	1085
Rotate	123	239.584	267.069	475.081	199	1140
Rotate	124	240.59	265.539	446.216	184	1048
Rotate	125	239.259	264.128	441.98	157	1088
Rotate	126	242.429	261.913	446.911	211	1015
Rotate	127	242.315	259.84	436.293	194	1033
Rotate	128	246.382	257.559	431.521	192	1036
Rotate	129	237.22	257.924	446.524	193	928
Rotate	130	229.488	261.599	494.926	223	1092
Rotate	131	223.253	268.205	458.968	234	961
Rotate	132	206	287	444.478	208	839
Rotate	133	193	298	410.993	187	795
Rotate	134	182.463	305.727	400.158	184	894
Rotate	135	176.42	310.356	427.8	169	909
Rotate	136	168	312	400.531	168	774
Rotate	137	161	313	423.307	228	839
Rotate	138	158	311	439.967	226	896
Rotate	139	154	315	399.957	223	767
Rotate	140	146	316	398.748	224	803
Rotate	141	140	322	390.893	208	670
Rotate	142	132.62	326.326	375.71	176	737
Rotate	143	130	330	385.822	199	700
Rotate	144	119	335	382.47	172	623
Rotate	145	114.394	341.589	376.402	178	747
Rotate	146	110	348	357.813	178	661
Rotate	147	112	345	379.928	194	717
Rotate	148	112	348	360.714	153	731
Rotate	149	109.739	347.475	391.073	198	804
Rotate	150	107	347	410.264	225	752
Rotate	151	112	345	360.712	167	717
Rotate	152	112.106	344.84	387.877	143	817
Rotate	153	112	345	370.273	166	757
Rotate	154	113.943	345.022	388.383	169	837
Rotate	155	116	345	394.648	176	741
Rotate	156	119.867	340.825	386.77	168	770
Rotate	157	124	337	373.02	124	668
Rotate	158	121	339	398.994	219	688
Rotate	159	120.3	338.143	403.076	156	708
Rotate	160	130.542	333.422	432.588	185	819
Rotate	161	154	320	391.819	193	702
Rotate	162	168.753	309.632	392.548	183	774
Rotate	163	194.108	296.079	425.468	225	965
Rotate	164	185	294	409.993	219	947
Rotate	165	182.415	295.46	422.604	229	858
Rotate	166	174.275	300.87	397.898	201	1019
Rotate	167	171.38	305.699	382.938	139	829
Rotate	168	158.938	311.741	369.979	149	759
Rotate	169	156.605	316.079	405.777	206	911
Rotate	170	154.317	318.007	379.035	182	750
Rotate	171	159.107	316.035	407.896	195	782
Rotate	172	178.001	309.239	434.249	209	847
Rotate	173	189.66	301.632	429.643	188	955
Rotate	174	191.6	297.337	410.149	183	808
Rotate	175	202.399	292.146	404.961	184	782
Rotate	176	205.904	286.946	416.052	203	946
Rotate	177	215.092	281.027	439.084	222	878
Rotate	178	221.831	275.067	428.01	184	911
Rotate	179	254	256	429.757	195	717
Rotate	180	263	243	461.676	220	1018
Rotate	181	247	248	411.182	211	993
