# Supplementary material for: Molecular encoding and synaptic decoding of context during salt chemotaxis in C. elegans
Source: Nat Commun. 2022 May 27;13:2928. doi: 10.1038/s41467-022-30279-7 (PMC9142520; doi:10.1038/s41467-022-30279-7)
Supplement: Supplementary file 7 — Source Data [file 41467_2022_30279_MOESM7_ESM.zip › Source Data/Imaging/Fig.4/4C/N2/smoothed_processedN2_50mM_2.xlsx]

## Sheet: Sheet1
Image Name	Image Plane	X	Y	Avgerage Intensity	Minimum Intensity	Maximum Intensity
Rotate	1	298.877	415.053	292.289	123	642	0.0250485	285.147
Rotate	2	295	415	290.154	126	529	0.0175618
Rotate	3	295	424	294.513	122	617	0.0328484
Rotate	4	297	423	271.782	112	541	-0.0468693
Rotate	5	299	422	260.952	116	482	-0.084851
Rotate	6	303	414	276.294	102	567	-0.0310473
Rotate	7	303	412	277.534	95	602	-0.026698
Rotate	8	303	410	283.977	125	582	-0.00410315
Rotate	9	303	408	304.318	126	618	0.0672323
Rotate	10	303	406	299.654	134	566	0.0508779
Rotate	11	303	404	298.432	113	645	0.0465913
Rotate	12	303.92	401.867	303.082	99	664	0.0628987
Rotate	13	300	408	292.406	126	617	0.0254587
Rotate	14	299.509	413.897	289.89	103	588	0.0166349
Rotate	15	299.655	419.685	291.996	116	665	0.0240183
Rotate	16	295	418	293.405	117	572	0.0289625
Rotate	17	299	413	297.986	113	520	0.0450257
Rotate	18	300.364	408.296	328.004	117	626	0.150297
Rotate	19	296	415	302.468	122	525	0.0607444
Rotate	20	292	422	306.353	127	518	0.0743683
Rotate	21	292	427	308.807	90	545	0.0829761
Rotate	22	298	426	276.842	103	624	-0.0291247
Rotate	23	304	425	271.634	122	598	-0.0473891
Rotate	24	296	426	290.551	107	611	0.018952
Rotate	25	290	433	281.769	114	556	-0.0118467
Rotate	26	292	440	310.776	125	578	0.0898804
Rotate	27	290	440	298.145	125	566	0.045583
Rotate	28	290.737	438.569	278.172	109	610	-0.0244592
Rotate	29	294	426	284.404	109	531	-0.00260643
Rotate	30	294	427	278.085	117	525	-0.0247661
Rotate	31	296.911	427.689	275.679	130	579	-0.0332047
Rotate	32	296	427	267.08	116	531	-0.0633583
Rotate	33	297.156	425.789	282.72	117	583	-0.00851191
Rotate	34	298	412	290.213	119	522	0.0177684
Rotate	35	303	395	304.261	140	560	0.0670319
Rotate	36	310	386	293.654	118	533	0.029833
Rotate	37	310	388	317.123	104	525	0.11214
Rotate	38	310	390	297.071	120	492	0.0418162
Rotate	39	307.886	392.182	296.48	136	575	0.0397464
Rotate	40	310.155	394.691	264.085	104	549	-0.0738636
Rotate	41	311	388	294.808	136	572	0.0338817
Rotate	42	312	381	299.94	124	615	0.0518799
Rotate	43	316.844	374.293	309.504	122	628	0.0854184
Rotate	44	313	384	295.484	143	571	0.036252
Rotate	45	306	400	282.716	110	579	-0.00852443
Rotate	46	300	410	291.264	143	491	0.0214539
Rotate	47	298	417	286.604	129	534	0.00511203
Rotate	48	299	412	278.376	100	477	-0.0237453
Rotate	49	302.09	406.467	320.268	107	532	0.123168
Rotate	50	298	407	287.392	118	577	0.00787376
Rotate	51	294	408	290.862	122	494	0.0200417
Rotate	52	295	427	275.381	109	544	-0.0342474
Rotate	53	294	428	282.622	125	549	-0.00885321
Rotate	54	293	429	269.578	117	489	-0.0546003
Rotate	55	292	430	269.9	122	542	-0.05347
Rotate	56	294	429	271.258	122	507	-0.0487074
Rotate	57	295.798	428.115	268.673	115	555	-0.0577723
Rotate	58	295	418	280.825	117	504	-0.0151564
Rotate	59	292	423	261.929	105	588	-0.0814255
Rotate	60	292	428	269.012	96	556	-0.0565824
Rotate	61	292	433	268.493	90	523	-0.0584048
Rotate	62	293	428	270.257	124	579	-0.0522175
Rotate	63	288.516	423.62	284.014	111	581	-0.00397164
Rotate	64	291	433	258.879	112	509	-0.0921186
Rotate	65	292.493	439.848	257.856	91	547	-0.095707
Rotate	66	290	439	263.947	110	582	-0.0743458
Rotate	67	288.636	437.643	263.646	110	630	-0.075401
Rotate	68	289.145	436.078	287.553	117	645	0.00843738
Rotate	69	287.552	435.349	282.609	105	618	-0.00890018
Rotate	70	290	435	271.092	111	560	-0.0492898
Rotate	71	292	435	262.522	99	512	-0.0793432
Rotate	72	289	440	282.27	106	590	-0.01009
Rotate	73	285	436	279.079	111	498	-0.0212779
Rotate	74	285	435	277.292	105	532	-0.0275451
Rotate	75	285	434	284.779	131	555	-0.00128964
Rotate	76	288	436	267.408	105	541	-0.0622092
Rotate	77	284.806	437.911	323.012	150	556	0.132794
Rotate	78	287	439	255.718	123	430	-0.103206
Rotate	79	286.906	440.449	269.023	108	545	-0.0565448
Rotate	80	288.266	441.503	266.139	117	602	-0.0666587
Rotate	81	285.162	440.186	278.419	118	521	-0.023595
Rotate	82	285.408	438.491	269.868	105	501	-0.0535827
Rotate	83	286	437	270.043	128	523	-0.052969
Rotate	84	287	436	288.795	116	542	0.0127929
Rotate	85	285.887	436.425	285.504	128	613	0.00125124
Rotate	86	286	434	268.165	100	538	-0.0595539
Rotate	87	286.061	431.832	295.164	124	577	0.035131
Rotate	88	285.203	430.915	285.471	99	591	0.00113538
Rotate	89	286.675	430.611	292.235	106	641	0.0248575
Rotate	90	286.314	432.28	288.498	137	628	0.0117533
Rotate	91	286	434	292.324	132	586	0.0251706
Rotate	92	287.034	436.155	305.461	110	714	0.0712403
Rotate	93	288	438	271.723	114	522	-0.047076
Rotate	94	283.886	440.543	278.961	87	674	-0.0216943
Rotate	95	284.712	442.819	285.542	99	659	0.00138588
Rotate	96	286	428	317.465	133	626	0.113339
Rotate	97	282	435	289.399	108	674	0.0149127
Rotate	98	278	442	292.963	121	599	0.0274126
Rotate	99	274	449	286.128	136	568	0.00343996
Rotate	100	272.723	455.675	281.716	111	586	-0.0120314
Rotate	101	277	440	306.438	143	519	0.0746658
Rotate	102	277.808	433.526	365.378	101	602	0.281369
Rotate	103	283.514	429.168	303.294	129	558	0.0636423
Rotate	104	287.159	424.981	319.317	121	603	0.119833
Rotate	105	294	416	304.545	139	548	0.0680298
Rotate	106	296.976	412.535	305.244	121	657	0.0704786
Rotate	107	295.111	412.609	293.638	105	633	0.0297782
Rotate	108	293	413	304.344	160	546	0.0673231
Rotate	109	290.003	420.313	353.859	110	705	0.240971
Rotate	110	295.479	420.061	300.966	138	604	0.0554757
Rotate	111	297.407	414.549	289.091	118	617	0.0138305
Rotate	112	295.616	411.488	302.552	90	607	0.0610385
Rotate	113	299.601	407.127	290.088	117	641	0.0173299
Rotate	114	299	396	344.658	122	736	0.208705
Rotate	115	300	402	320.713	143	602	0.124731
Rotate	116	300.871	405.755	331.728	139	687	0.16336
Rotate	117	296	408	301.321	129	552	0.0567228
Rotate	118	294.323	413.548	310.809	134	690	0.0899974
Rotate	119	294.4	418.184	305.317	133	616	0.0707356
Rotate	120	295.038	422.849	286.811	120	586	0.00583782
Rotate	121	297.097	426.718	276.081	92	564	-0.031794
Rotate	122	298	420	283.244	117	508	-0.00667464
Rotate	123	294.746	420.224	293.603	119	545	0.0296572
Rotate	124	294.614	424.058	289.373	121	621	0.0148206
Rotate	125	301.325	425.062	244.373	98	502	-0.142993
Rotate	126	298	406	308.191	126	547	0.0808143
Rotate	127	303.051	395.711	319.505	91	611	0.120494
Rotate	128	302.999	394.844	303.268	106	546	0.0635516
Rotate	129	303	394	289.673	131	569	0.015875
Rotate	130	301	404	278.52	99	536	-0.0232382
Rotate	131	299	414	282.351	123	558	-0.0098037
Rotate	132	297	424	251.528	95	479	-0.1179
Rotate	133	302	405	267.607	105	503	-0.0615125
Rotate	134	307	386	289.352	124	540	0.0147488
Rotate	135	310	391	299.448	145	562	0.0501548
Rotate	136	309	395	290.518	118	512	0.0188378
Rotate	137	309.642	393.363	276.575	136	682	-0.0300594
Rotate	138	310.677	389.244	284.149	97	536	-0.00350023
Rotate	139	310.768	384.948	329.721	129	613	0.15632
Rotate	140	307.442	387.736	298.58	130	604	0.0471089
Rotate	141	306.727	388.767	322.472	129	699	0.130898
Rotate	142	300	398	306.288	119	538	0.0741405
Rotate	143	299	405	309.126	141	604	0.0840946
Rotate	144	301.343	407.676	262.56	96	507	-0.0792099
Rotate	145	306	400	280.483	133	521	-0.0163566
Rotate	146	304.119	395.652	293.212	115	592	0.0282854
Rotate	147	304.562	396.114	301.875	114	536	0.0586653
Rotate	148	305	397	295.655	135	525	0.0368526
Rotate	149	306.136	395.314	296.491	95	549	0.0397851
Rotate	150	307.375	390.747	299.182	117	570	0.0492214
Rotate	151	307.82	389.336	291.066	108	613	0.0207575
Rotate	152	310.013	386.504	318.046	129	555	0.115378
Rotate	153	307	386	281.96	127	578	-0.0111755
Rotate	154	307.694	387.356	326.762	126	652	0.145943
Rotate	155	308	383	304.587	137	622	0.0681772
Rotate	156	308	379	323.86	133	626	0.135766
Rotate	157	308	375	341.62	140	598	0.198048
Rotate	158	301	401	301.332	131	608	0.0567606
Rotate	159	298	399	318.538	135	628	0.117101
Rotate	160	297.454	401.799	319.077	120	656	0.11899
Rotate	161	296.671	405.353	288.231	132	586	0.0108148
Rotate	162	297.721	404.646	305.428	124	619	0.0711248
Rotate	163	299	404	287.53	110	580	0.00835846
Rotate	164	295	406	305.915	132	500	0.072833
Rotate	165	294.57	412.043	330.172	135	568	0.157903
Rotate	166	294	418	278.149	132	564	-0.024542
Rotate	167	289	424	288.552	149	516	0.011941
Rotate	168	284	430	317.245	121	595	0.112566
Rotate	169	286	430	293.927	106	499	0.0307909
Rotate	170	291	423	291.577	132	549	0.0225488
Rotate	171	292	428	283.698	126	523	-0.00507987
Rotate	172	289.659	429.501	293.726	102	600	0.030088
Rotate	173	290.281	430.001	325.029	137	643	0.139866
Rotate	174	288.999	427.839	314.307	95	531	0.102264
Rotate	175	288.231	428.527	301.324	122	558	0.0567342
Rotate	176	288.035	430.333	289.648	117	569	0.0157843
Rotate	177	286.968	431.819	285.042	119	634	-0.000367389
Rotate	178	287.327	428.724	302.516	124	580	0.0609138
Rotate	179	288.725	429.166	314.234	92	623	0.102007
Rotate	180	287.01	429.82	281.263	111	535	-0.0136205
Rotate	181	290.931	424.729	283.356	128	590	-0.00628161
