# Supplementary material for: Molecular encoding and synaptic decoding of context during salt chemotaxis in C. elegans
Source: Nat Commun. 2022 May 27;13:2928. doi: 10.1038/s41467-022-30279-7 (PMC9142520; doi:10.1038/s41467-022-30279-7)
Supplement: Supplementary file 7 — Source Data [file 41467_2022_30279_MOESM7_ESM.zip › Source Data/Imaging/Fig.4/4C/N2/smoothed_processedN2_50mM_5.xlsx]

## Sheet: Sheet1
Image Name	Image Plane	X	Y	Avgerage Intensity	Minimum Intensity	Maximum Intensity
Rotate	1	229.131	407.145	330.038	184	477
Rotate	2	229	407	329.436	204	473
Rotate	3	229	407	330.009	167	465
Rotate	4	238	401	365.88	195	598
Rotate	5	247	395	324.494	181	474
Rotate	6	257	382	315.46	161	488
Rotate	7	261	366	325.629	185	549
Rotate	8	260	366	311.84	180	476
Rotate	9	261	352	358.191	209	590
Rotate	10	262	345	327.132	149	526
Rotate	11	263	338	298.891	154	573
Rotate	12	264	331	301.638	167	502
Rotate	13	265	324	335.006	155	629
Rotate	14	271	316	321.423	191	502
Rotate	15	277	308	298.701	159	562
Rotate	16	283	300	309.093	164	493
Rotate	17	289	292	313.556	196	546
Rotate	18	291.482	291.394	312.884	183	587
Rotate	19	288	299	293.052	156	498
Rotate	20	285	302	288.723	149	483
Rotate	21	286	299	322.779	179	512
Rotate	22	287	296	315.802	162	556
Rotate	23	288	296	291.471	172	571
Rotate	24	289	289	316.688	152	562
Rotate	25	290	282	339.82	222	576
Rotate	26	291	283	301.719	146	559
Rotate	27	286.847	298.177	322.127	151	658
Rotate	28	286	301	333.678	196	582
Rotate	29	285	304	324.471	170	586
Rotate	30	284	307	289.069	129	503
Rotate	31	288	295	312.169	134	568
Rotate	32	278	306	332.49	143	560
Rotate	33	270	326	329.359	183	529
Rotate	34	262	339	343.444	155	566
Rotate	35	263	331	315.005	170	614
Rotate	36	268	326	303.448	147	582
Rotate	37	273	321	335.449	184	565
Rotate	38	278	316	347.568	179	669
Rotate	39	284	305	311.707	181	524
Rotate	40	290	294	298.728	140	559
Rotate	41	295	287	318.748	169	566
Rotate	42	296	289	287.83	162	462
Rotate	43	297	291	342.11	151	522
Rotate	44	298	293	311.564	167	556
Rotate	45	299	289	306.972	132	550
Rotate	46	300	285	333.107	161	636
Rotate	47	301	281	299.013	164	561
Rotate	48	295	289	301.054	134	540
Rotate	49	295	281	314.981	174	541
Rotate	50	291	296	281.556	150	484
Rotate	51	286	303	319.864	174	565
Rotate	52	281	310	336.798	205	529
Rotate	53	277	314	317.405	173	584
Rotate	54	281	311	299.685	132	548
Rotate	55	285	308	325.94	184	623
Rotate	56	289	305	331.928	185	554
Rotate	57	290	299	324.554	160	560
Rotate	58	291	298	295.847	157	557
Rotate	59	292	297	307.201	161	609
Rotate	60	293	296	324.965	162	635
Rotate	61	294	295	324.407	165	553
Rotate	62	295	294	334.655	184	590
Rotate	63	296	293	305.811	167	575
Rotate	64	296	297	299.726	137	487
Rotate	65	294	298	330.54	162	601
Rotate	66	292	299	326.907	187	569
Rotate	67	290	300	330.358	176	604
Rotate	68	288	301	302.581	147	544
Rotate	69	289	302	306.104	122	555
Rotate	70	290	303	307.412	169	526
Rotate	71	291	304	334.147	181	575
Rotate	72	286	319	377.513	218	561
Rotate	73	273	326	325.004	178	547
Rotate	74	279	322	338.826	182	697
Rotate	75	274	321	338.669	200	561
Rotate	76	276	325	308.919	155	584
Rotate	77	271	325	313.51	187	568
Rotate	78	266	325	321.04	159	590
Rotate	79	269	328	327.389	169	591
Rotate	80	273	324	314.225	184	533
Rotate	81	272	325	293.651	177	613
Rotate	82	269	332	317.18	179	584
Rotate	83	262	342	329.455	169	552
Rotate	84	255	352	312.008	148	605
Rotate	85	248	362	362.251	171	632
Rotate	86	242.91	373.051	375.501	198	701
Rotate	87	243.094	374.491	368.712	129	671
Rotate	88	243.716	377.539	372.518	192	685
Rotate	89	244.476	381.744	358.16	151	652
Rotate	90	241.135	381.083	374.657	180	738
Rotate	91	247.443	371.61	398.029	180	718
Rotate	92	249.978	368.382	369.728	188	792
Rotate	93	251.989	366.738	367.742	151	611
Rotate	94	259	342	329.566	149	653
Rotate	95	265.676	326.377	365.292	174	848
Rotate	96	268.666	318.425	348.472	139	772
Rotate	97	268.026	323.062	397.442	172	852
Rotate	98	261.085	337.015	389.931	176	710
Rotate	99	255.937	349.783	381.159	186	764
Rotate	100	250.511	361.018	395.119	185	824
Rotate	101	241	378	386.16	185	624
Rotate	102	235.67	390.248	420.965	212	697
Rotate	103	230.212	398.609	428.189	199	720
Rotate	104	231.049	395.763	430.93	176	749
Rotate	105	232.224	394.243	423.223	209	779
Rotate	106	235.867	386.099	418.219	185	741
Rotate	107	239.119	384.87	402.136	196	684
Rotate	108	240.165	383.958	394.12	190	802
Rotate	109	243.224	376.872	441.71	175	836
Rotate	110	245.506	374.233	385.578	156	864
Rotate	111	242.044	376.336	374.116	148	765
Rotate	112	243.826	375.965	422.715	185	789
Rotate	113	242.48	377.484	399.771	193	967
Rotate	114	244.29	372.727	385.702	196	775
Rotate	115	246.848	365.574	397.98	176	852
Rotate	116	246.575	365.712	380.872	191	787
Rotate	117	248.537	361.273	393.889	143	789
Rotate	118	247.909	358.148	377.634	166	736
Rotate	119	248.904	353.548	377.963	161	853
Rotate	120	252.317	350.165	414.872	199	892
Rotate	121	249.758	355.682	410.595	142	870
Rotate	122	250.006	349.43	386.638	193	878
Rotate	123	251.568	347.531	368.041	193	775
Rotate	124	253.072	342.538	400.482	198	890
Rotate	125	256.15	337.913	380.169	186	827
Rotate	126	256.061	340.419	364.941	204	797
Rotate	127	259	337	357.868	194	839
Rotate	128	258.804	337.463	368.934	194	873
Rotate	129	259	338	377.981	183	770
Rotate	130	259.041	340.219	377.07	172	845
Rotate	131	259.205	340.117	363.155	159	753
Rotate	132	260.24	336.892	363.676	178	867
Rotate	133	260.37	334.305	350.212	195	760
Rotate	134	260.721	335.042	378.605	177	823
Rotate	135	262.853	331.054	374.362	184	807
Rotate	136	263.598	331.289	364.55	148	774
Rotate	137	265.137	327.153	374.988	177	713
Rotate	138	268.036	325.307	350.028	142	760
Rotate	139	270.748	323.151	361.812	204	726
Rotate	140	270.544	322.114	317	139	717
Rotate	141	268.269	323.631	345.708	170	699
Rotate	142	270	323	360.412	170	697
Rotate	143	277	311	370.196	206	637
Rotate	144	276.226	308.891	382.377	204	718
Rotate	145	276.764	309.863	354.717	192	749
Rotate	146	277.156	313.085	354.113	210	763
Rotate	147	277.411	308.116	335.971	176	686
Rotate	148	281.769	296.457	351.306	172	683
Rotate	149	285.366	291.719	349.015	156	725
Rotate	150	281.7	294.39	326.808	172	601
Rotate	151	280.028	304.743	308.927	154	646
Rotate	152	278	315	344.769	170	702
Rotate	153	276	325	357.341	159	745
Rotate	154	274.739	328.28	340.109	165	776
Rotate	155	272.446	330.576	368.781	154	837
Rotate	156	272.914	330.428	361.831	181	790
Rotate	157	266	334	402.223	246	787
Rotate	158	259	338	339.832	168	761
Rotate	159	264.567	341.208	360.231	186	719
Rotate	160	264	338	399.335	194	733
Rotate	161	267	321	357.95	199	694
Rotate	162	268.263	314.915	345.876	167	736
Rotate	163	271	314	329.575	134	679
Rotate	164	269.461	309.535	323.746	153	665
Rotate	165	274.305	304.028	316.583	145	706
Rotate	166	271.914	306.341	319.132	152	693
Rotate	167	271.341	306.41	335.95	161	702
Rotate	168	272.691	306.945	347.794	167	750
Rotate	169	269.821	312.46	313.775	155	670
Rotate	170	270	315	323.742	162	637
Rotate	171	269	320	331.838	172	638
Rotate	172	270	320	339.908	187	613
Rotate	173	265.09	320.525	328.13	125	628
Rotate	174	264	324	352.247	195	677
Rotate	175	268	320	332.367	179	632
Rotate	176	269.7	317.912	348.229	163	714
Rotate	177	266.882	317.181	324.813	160	627
Rotate	178	268.889	311.675	324.023	146	643
Rotate	179	272	311	360.861	220	590
Rotate	180	274.211	307.277	316.141	158	628
Rotate	181	275.402	312.298	304.554	132	613
