# Supplementary material for: Molecular encoding and synaptic decoding of context during salt chemotaxis in C. elegans
Source: Nat Commun. 2022 May 27;13:2928. doi: 10.1038/s41467-022-30279-7 (PMC9142520; doi:10.1038/s41467-022-30279-7)
Supplement: Supplementary file 7 — Source Data [file 41467_2022_30279_MOESM7_ESM.zip › Source Data/Imaging/Fig.4/4C/N2/smoothed_processedN2_50mM_6.xlsx]

## Sheet: Sheet1
Image Name	Image Plane	X	Y	Avgerage Intensity	Minimum Intensity	Maximum Intensity
Rotate	1	235.593	220.958	455.598	271	755
Rotate	2	230.796	222.441	477.088	240	812
Rotate	3	232.728	219.629	452.899	194	747
Rotate	4	235	217	404.877	233	724
Rotate	5	251.162	199.349	423.253	204	789
Rotate	6	263.294	192.095	424.847	199	724
Rotate	7	262.722	195.375	454.28	250	742
Rotate	8	264.765	190.434	431.931	210	792
Rotate	9	266.444	189.099	425.246	191	806
Rotate	10	271	185	426.309	224	748
Rotate	11	274	186	448.588	228	717
Rotate	12	271	190	452.367	230	748
Rotate	13	268	194	421.13	203	745
Rotate	14	263	190	424.215	192	751
Rotate	15	260.392	198.374	400.418	166	764
Rotate	16	263.496	197.82	406.38	143	737
Rotate	17	260.028	204.63	437.394	188	842
Rotate	18	254.523	210.615	419.377	191	687
Rotate	19	252.122	212.257	396.368	138	668
Rotate	20	250	214	435.88	207	711
Rotate	21	248.009	217.598	434.179	217	807
Rotate	22	245.626	217.883	442.02	202	830
Rotate	23	246.315	215.93	447.065	227	837
Rotate	24	249	208	422.446	181	707
Rotate	25	250	206	423.719	207	834
Rotate	26	246.514	207.022	429.683	182	808
Rotate	27	243	208	425.116	199	773
Rotate	28	241.955	207.019	405.918	200	764
Rotate	29	247	208	427.061	212	736
Rotate	30	252	209	438.018	229	802
Rotate	31	251	208	426.39	204	730
Rotate	32	242.1	206.082	405.803	172	766
Rotate	33	241.45	212.551	436.624	213	781
Rotate	34	240.164	211.235	440.77	217	809
Rotate	35	244	206	418.673	197	719
Rotate	36	250	203	424.338	219	708
Rotate	37	248.66	200.868	439.633	205	768
Rotate	38	244.702	201.508	399.894	190	747
Rotate	39	245.35	202.859	451.063	209	804
Rotate	40	239.841	209.924	454.873	163	816
Rotate	41	239.923	213.746	410.9	211	826
Rotate	42	240	218	424.959	249	678
Rotate	43	240	218	421.513	229	674
Rotate	44	237.792	215.455	399.816	181	692
Rotate	45	242.816	213.4	416.832	170	827
Rotate	46	243.203	214.156	404.804	203	672
Rotate	47	242.013	213.916	421.219	228	756
Rotate	48	240.486	214.851	422.948	175	729
Rotate	49	239.795	215.792	408.734	209	782
Rotate	50	242.386	214.558	416.168	176	748
Rotate	51	242.663	214.981	405.577	231	724
Rotate	52	242.933	213	407.661	214	718
Rotate	53	243.923	206.149	402.472	232	686
Rotate	54	250.576	203.725	423.578	215	781
Rotate	55	257	201	449.404	274	826
Rotate	56	258.932	201.017	439.468	179	862
Rotate	57	258.405	201.719	427.013	178	801
Rotate	58	258	202	451.887	191	750
Rotate	59	257.339	206.323	437.971	239	766
Rotate	60	245	218	414.926	225	644
Rotate	61	238.786	219.768	403.708	164	708
Rotate	62	237.493	219.243	430.033	184	759
Rotate	63	228	229	419.156	227	652
Rotate	64	225.029	232.596	417.994	177	732
Rotate	65	222	236	397.43	201	666
Rotate	66	222	235	400.939	203	723
Rotate	67	222	234	388.451	206	636
Rotate	68	209.419	248.416	441.332	180	777
Rotate	69	212	240	452.028	189	788
Rotate	70	206	247	425.407	199	766
Rotate	71	209	244	446.591	211	730
Rotate	72	210	245	409.852	214	739
Rotate	73	206	244	436.125	226	644
Rotate	74	211	240	416.572	209	727
Rotate	75	216	236	425.802	203	708
Rotate	76	216	235	417.261	222	799
Rotate	77	236	215	419.546	219	722
Rotate	78	247	207	415.372	181	683
Rotate	79	249.148	209.584	409.601	175	707
Rotate	80	251	212	430.133	181	706
Rotate	81	245	218	441.17	222	745
Rotate	82	237.439	220.409	476.13	187	820
Rotate	83	237.713	219.147	403.173	206	680
Rotate	84	237.223	219.24	446.919	236	783
Rotate	85	239.129	216.927	446.318	218	787
Rotate	86	236.749	221.569	416.427	190	735
Rotate	87	232.144	224.771	456.625	213	795
Rotate	88	228	228	444.492	214	757
Rotate	89	231.867	220.81	418.716	171	790
Rotate	90	240.243	213.214	439.517	175	834
Rotate	91	249.292	204.155	446.821	234	844
Rotate	92	255	207	463.602	235	787
Rotate	93	254.805	208.219	434.06	173	791
Rotate	94	253.543	209.098	441.827	224	807
Rotate	95	249.034	215.403	467.967	219	876
Rotate	96	247.898	215.649	446.269	205	812
Rotate	97	244.95	216.554	460.662	205	773
Rotate	98	249.173	213.271	433.344	183	830
Rotate	99	242.513	218.399	481.317	230	910
Rotate	100	246.209	215.168	442.128	208	876
Rotate	101	242	219	448.898	255	774
Rotate	102	240.499	221.934	478.399	230	787
Rotate	103	239.065	220.579	444.11	214	808
Rotate	104	245.549	212.772	445.006	182	741
Rotate	105	245.247	217.029	474.752	255	755
Rotate	106	241.593	221.984	480.607	215	779
Rotate	107	235.517	223.135	433.168	208	748
Rotate	108	229	224	443.549	236	827
Rotate	109	223.897	226.852	452.509	243	793
Rotate	110	221.525	228.119	414.396	180	789
Rotate	111	223.931	224.218	458.156	198	820
Rotate	112	225.241	225.929	434.731	192	798
Rotate	113	237	216	438.371	196	758
Rotate	114	249	206	424.552	221	771
Rotate	115	252.245	206.332	455.191	200	784
Rotate	116	252.116	205.307	417.96	196	803
Rotate	117	252	204	466.781	209	785
Rotate	118	245.657	206.537	477.182	197	788
Rotate	119	239.694	211.329	431.015	192	748
Rotate	120	241.743	211.25	429.946	201	716
Rotate	121	254	203	469.569	267	771
Rotate	122	252	205	421.98	198	696
Rotate	123	250	207	433.432	222	759
Rotate	124	251	202	444.651	243	697
Rotate	125	252	197	410.604	194	676
Rotate	126	257.621	194.916	422.605	180	736
Rotate	127	260.29	195.621	461.582	193	839
Rotate	128	258.214	197.144	447.919	238	786
Rotate	129	256.694	198.233	455.914	241	805
Rotate	130	259.949	199.372	457.329	237	778
Rotate	131	263	201	476.523	228	791
Rotate	132	256.428	203.431	452.165	171	730
Rotate	133	250	206	438.26	252	733
Rotate	134	247.91	205.186	409.309	200	776
Rotate	135	253.244	203.192	435.584	199	915
Rotate	136	251.675	203.149	455.873	220	832
Rotate	137	250.937	204.92	425.179	226	820
Rotate	138	250.347	202.677	416.105	202	772
Rotate	139	256.475	199.813	435.607	209	862
Rotate	140	253.161	201.083	431.803	193	779
Rotate	141	253.651	200.294	424.646	192	758
Rotate	142	252.887	198.282	446.017	208	757
Rotate	143	248.751	199.844	439.904	234	838
Rotate	144	251.748	199.404	422.394	179	779
Rotate	145	253.226	197.798	429.763	164	803
Rotate	146	256.182	197.588	432.404	220	735
Rotate	147	252.238	197.279	418.179	207	749
Rotate	148	252.398	196.835	408.56	185	808
Rotate	149	253	200	426.652	209	703
Rotate	150	252.884	201.237	433.459	211	787
Rotate	151	251.716	200.795	427.543	219	886
Rotate	152	252.537	199.644	424.056	209	812
Rotate	153	251.707	202.805	440.616	222	857
Rotate	154	251	206	409.148	208	703
Rotate	155	250.171	203.011	441.48	222	798
Rotate	156	252.813	203.405	483.024	248	875
Rotate	157	250.008	208.345	448.978	217	695
Rotate	158	248.516	205.861	428.332	186	843
Rotate	159	250.138	204.92	439.379	215	701
Rotate	160	252.086	198.133	405.084	157	748
Rotate	161	252.749	200.07	443.148	256	775
Rotate	162	251.455	200.533	427.303	252	754
Rotate	163	250.204	201.473	423.477	154	807
Rotate	164	252.307	200.848	461.836	194	845
Rotate	165	254.703	199.031	431.981	181	833
Rotate	166	255.62	198.825	406.354	197	672
Rotate	167	256.034	199.081	414.614	216	699
Rotate	168	249.93	201.333	439.293	209	724
Rotate	169	253	201	416.742	240	698
Rotate	170	255.986	200.049	406.931	149	710
Rotate	171	252.829	201.042	437.707	243	769
Rotate	172	248.721	196.271	397.5	171	812
Rotate	173	243.795	203.652	410.634	221	715
Rotate	174	246.451	207.267	430.613	223	750
Rotate	175	249	211	470.896	219	765
Rotate	176	253	209	433.046	185	809
Rotate	177	246.297	209.849	441.431	183	822
Rotate	178	244.176	211.814	426.047	173	768
Rotate	179	240.248	211.3	430.59	144	800
Rotate	180	241.785	211.762	408.692	163	810
Rotate	181	252	211	417.202	229	775
