# Supplementary material for: Molecular encoding and synaptic decoding of context during salt chemotaxis in C. elegans
Source: Nat Commun. 2022 May 27;13:2928. doi: 10.1038/s41467-022-30279-7 (PMC9142520; doi:10.1038/s41467-022-30279-7)
Supplement: Supplementary file 7 — Source Data [file 41467_2022_30279_MOESM7_ESM.zip › Source Data/Imaging/Fig.4/4C/S65A/smoothed_201111_dc07_50mM_1.xlsx]

## Sheet: Sheet1
Image Name	Image Plane	X	Y	Avgerage Intensity	Minimum Intensity	Maximum Intensity
Rotate	1	200.793	261.405	363.738	145	641	-0.0304996	375.181
Rotate	2	194.398	265.844	358.709	148	739	-0.0439036
Rotate	3	190.648	266.033	381.613	161	756	0.0171451
Rotate	4	200	266	366.931	168	687	-0.0219879
Rotate	5	209	266	383.73	212	687	0.0227868
Rotate	6	205	263	370.503	194	723	-0.0124664
Rotate	7	206	260	372.512	204	670	-0.00711176
Rotate	8	206.511	256.456	382.685	200	729	0.0200018
Rotate	9	206.335	255.356	390.55	164	687	0.0409661
Rotate	10	207	248	380.834	172	706	0.0150696
Rotate	11	210	251	370.766	125	625	-0.0117675
Rotate	12	210	257	373.116	178	751	-0.00550403
Rotate	13	211	254	365.846	175	658	-0.0248792
Rotate	14	206	253	381.489	186	669	0.0168129
Rotate	15	200.945	253.64	380.972	153	679	0.0154364
Rotate	16	196.368	254.159	347.896	150	756	-0.0727232
Rotate	17	208	253	381.489	199	729	0.0168129
Rotate	18	210	256	378.833	134	674	0.00973356
Rotate	19	210.022	252.633	372.69	172	706	-0.00663874
Rotate	20	210	249	349.539	145	599	-0.0683438
Rotate	21	208.699	248.369	368.385	127	702	-0.0181134
Rotate	22	206	257	378.512	157	614	0.00888053
Rotate	23	205	258	410.086	223	689	0.0930354
Rotate	24	203.543	256.607	381.065	181	695	0.0156835
Rotate	25	201.719	251.062	345.897	126	652	-0.0780513
Rotate	26	199.115	250.705	402.029	139	750	0.0715609
Rotate	27	197.384	252.003	333.427	153	642	-0.11129
Rotate	28	207	256	371.999	177	721	-0.00848033
Rotate	29	202	260	388.853	180	680	0.0364432
Rotate	30	196.3	261.586	369.602	133	737	-0.0148687
Rotate	31	205	259	387.28	169	737	0.0322498
Rotate	32	210.554	251.931	379.716	183	698	0.012088
Rotate	33	210	250	363.658	159	640	-0.0307122
Rotate	34	210	254	358.94	146	689	-0.0432871
Rotate	35	207.644	257.777	390.628	168	708	0.0411734
Rotate	36	205	262	367.051	178	664	-0.0216691
Rotate	37	209	259	357.337	190	674	-0.0475602
Rotate	38	211.008	258.992	369.504	188	708	-0.0151292
Rotate	39	213	259	370.344	219	666	-0.0128916
Rotate	40	210	260	365.351	169	626	-0.0261999
Rotate	41	205.694	262.504	369.05	177	662	-0.0163409
Rotate	42	201	265	364.908	151	753	-0.0273798
Rotate	43	196	267	378.253	184	729	0.00818961
Rotate	44	207	267	354.194	198	645	-0.0559364
Rotate	45	207	266	388.447	197	663	0.035359
Rotate	46	207	265	373.773	190	697	-0.00375279
Rotate	47	209	261	399.842	171	693	0.0657332
Rotate	48	210	259	387.736	184	655	0.0334642
Rotate	49	210	261	381.747	181	785	0.0175012
Rotate	50	210	263	355.145	169	610	-0.0534039
Rotate	51	210.961	263.789	399.302	189	679	0.0642929
Rotate	52	209	262	392.803	161	736	0.0469692
Rotate	53	207	260	390.898	195	696	0.0418935
Rotate	54	205	258	387.707	185	664	0.0333872
Rotate	55	202.481	258.038	345.49	152	685	-0.0791382
Rotate	56	208	260	373.125	163	668	-0.00548011
Rotate	57	210.195	262.285	392.313	206	653	0.0456644
Rotate	58	212	265	401.279	230	714	0.0695625
Rotate	59	212	261	398.743	202	710	0.062802
Rotate	60	205	261	382.047	168	646	0.0183011
Rotate	61	200	261	334.88	177	628	-0.107416
Rotate	62	195	261	333.887	147	613	-0.110062
Rotate	63	205	259	355.462	149	590	-0.0525588
Rotate	64	215	257	398.283	175	714	0.061577
Rotate	65	213	261	392.206	209	655	0.0453801
Rotate	66	211	265	403.698	198	689	0.0760094
Rotate	67	205	266	388.273	195	604	0.0348966
Rotate	68	199.277	266.678	358.323	160	691	-0.044932
Rotate	69	203	263	368.166	179	652	-0.0186981
Rotate	70	207	267	383.74	180	746	0.0228133
Rotate	71	205.653	263.15	381.581	161	790	0.01706
Rotate	72	204	265	394.211	192	681	0.0507241
Rotate	73	202	267	397.602	179	733	0.059762
Rotate	74	199.25	266.585	398.12	178	738	0.0611412
Rotate	75	197	266	371.094	149	738	-0.0108933
Rotate	76	208	266	368.849	183	644	-0.0168751
Rotate	77	211	266	346.918	181	634	-0.0753301
Rotate	78	213.147	266.913	393.578	218	719	0.0490367
Rotate	79	210	267	377.586	212	653	0.0064118
Rotate	80	207	267	375.944	188	697	0.00203504
Rotate	81	204	267	387.341	163	637	0.0324119
Rotate	82	204	265	352.154	152	692	-0.0613761
Rotate	83	204.102	264.027	386.761	180	711	0.0308653
Rotate	84	204.04	262.532	366.299	152	666	-0.0236727
Rotate	85	203.858	260.632	402.333	154	852	0.0723714
Rotate	86	211	254	377.648	172	703	0.00657656
Rotate	87	218	247	365.528	213	587	-0.0257269
Rotate	88	225	240	399.129	240	691	0.0638305
Rotate	89	230.568	236.821	383.511	193	629	0.0222048
Rotate	90	230	245	397.099	187	660	0.05842
Rotate	91	226	248	385.379	191	706	0.0271821
Rotate	92	222	251	389.913	202	649	0.039268
Rotate	93	218	254	370.572	151	646	-0.0122831
Rotate	94	215.589	257.235	385.412	214	693	0.0272698
Rotate	95	213	255	362.134	197	684	-0.0347754
Rotate	96	210.39	254.813	398.121	210	755	0.0611438
Rotate	97	211	258	395.17	202	842	0.0532805
Rotate	98	212	261	391.411	205	630	0.0432595
Rotate	99	213	261	376.976	172	694	0.00478546
Rotate	100	205	264	375.082	178	694	-0.000263615
Rotate	101	203	264	379.462	191	738	0.0114104
Rotate	102	201	264	386.736	142	679	0.0307989
Rotate	103	199	264	366.884	151	625	-0.0221128
Rotate	104	196.378	261.424	349.11	122	639	-0.0694892
Rotate	105	193.77	259.356	380.478	158	714	0.0141183
Rotate	106	190.661	261.676	346.288	146	625	-0.0770096
Rotate	107	187.863	264.341	343.898	145	713	-0.0833794
Rotate	108	199	266	368.552	176	651	-0.017667
Rotate	109	212	261	386.982	158	617	0.0314552
Rotate	110	202	262	354.698	167	687	-0.0545944
Rotate	111	205	262	382.976	221	686	0.0207778
Rotate	112	209	260	358.615	136	671	-0.0441534
Rotate	113	213	258	370.752	185	686	-0.0118047
Rotate	114	217	256	377.602	185	623	0.00645432
Rotate	115	206	257	370.807	195	686	-0.0116586
Rotate	116	214	253	369.066	166	670	-0.0162984
Rotate	117	222	249	349.24	176	654	-0.069141
Rotate	118	216	245	357.593	189	633	-0.0468773
Rotate	119	212	248	378.525	165	640	0.00891508
Rotate	120	208	251	365.001	193	709	-0.0271327
Rotate	121	212	244	361.189	163	700	-0.037292
Rotate	122	214.16	242.273	367.011	185	806	-0.0217754
Rotate	123	216	241	398.159	230	651	0.0612448
Rotate	124	218	240	379.377	215	638	0.0111845
Rotate	125	213	240	376.133	163	668	0.0025373
Rotate	126	214	241	362.932	134	635	-0.0326468
Rotate	127	214.44	241.315	384.098	145	709	0.0237673
Rotate	128	215	242	352.562	154	668	-0.0602865
Rotate	129	216	243	388.882	165	667	0.0365203
Rotate	130	214.349	242.226	361.944	174	700	-0.0352803
Rotate	131	212.297	243.416	365.724	172	670	-0.0252061
Rotate	132	210.166	243.653	354.113	162	681	-0.0561543
Rotate	133	208.773	244.351	347.453	156	708	-0.0739058
Rotate	134	219	244	332.747	153	560	-0.113103
Rotate	135	219	242	348.833	195	653	-0.0702279
Rotate	136	219	240	365.348	157	580	-0.0262079
Rotate	137	217.329	240.436	358.848	178	632	-0.0435316
Rotate	138	215.324	241.045	369.043	196	631	-0.0163595
Rotate	139	213.497	242.245	344.997	163	638	-0.080451
Rotate	140	213.405	242.227	375.52	180	645	0.000905645
Rotate	141	213.781	241.743	374.538	195	708	-0.0017119
Rotate	142	214.803	243.778	401.217	219	762	0.0693977
Rotate	143	214.823	246.554	378.215	182	639	0.00808863
Rotate	144	212.566	252.882	374.255	203	694	-0.00246661
Rotate	145	208.929	256.88	393.384	187	801	0.0485185
Rotate	146	205.506	253.289	353.024	138	637	-0.0590562
Rotate	147	202.372	249.82	364.224	142	654	-0.0292028
Rotate	148	215	245	367.988	185	641	-0.0191711
Rotate	149	228	240	396.065	207	713	0.0556642
Rotate	150	219	240	400.222	214	727	0.0667456
Rotate	151	218	235	399.795	223	705	0.0656056
Rotate	152	216.254	234.863	352.386	139	654	-0.0607569
Rotate	153	214.44	235.863	347.417	126	713	-0.0740014
Rotate	154	213	237	373.191	138	650	-0.00530207
Rotate	155	211.339	238.628	354.225	135	667	-0.055854
Rotate	156	209.254	239.383	352.852	144	706	-0.0595132
Rotate	157	205.962	241.204	342.836	135	755	-0.0862096
Rotate	158	202.656	244.335	332.156	113	754	-0.114678
Rotate	159	199.314	249.208	319.182	141	655	-0.149257
Rotate	160	194.997	252.315	348.464	143	749	-0.0712112
Rotate	161	205	259	351.576	156	587	-0.0629147
Rotate	162	208	257	345.672	143	566	-0.0786519
Rotate	163	211	246	406.815	211	687	0.0843164
Rotate	164	215	239	362.19	168	726	-0.0346239
Rotate	165	217.447	236.443	395.183	154	722	0.0533151
Rotate	166	220	234	379.067	221	694	0.0103581
Rotate	167	220.825	234.183	384.024	163	710	0.0235707
Rotate	168	222	234	376.724	181	609	0.00411314
Rotate	169	223	234	352.366	153	612	-0.0608101
Rotate	170	224	234	355.551	181	571	-0.0523196
Rotate	171	223	239	357.095	180	687	-0.048206
Rotate	172	219	239	376.444	206	647	0.00336641
Rotate	173	214.472	241.206	362.845	194	732	-0.032878
Rotate	174	210	243	364.622	152	694	-0.0281425
Rotate	175	205	246	345.469	160	634	-0.079194
Rotate	176	200.104	248.037	339.821	134	701	-0.0942482
Rotate	177	214	247	371.594	188	622	-0.00955924
Rotate	178	210	246	360.753	172	658	-0.0384559
Rotate	179	204.451	249.158	330.382	159	689	-0.119406
Rotate	180	198.849	253.195	365.424	147	712	-0.0260059
Rotate	181	207	257	358.06	175	640	-0.0456336
