# Supplementary material for: Molecular encoding and synaptic decoding of context during salt chemotaxis in C. elegans
Source: Nat Commun. 2022 May 27;13:2928. doi: 10.1038/s41467-022-30279-7 (PMC9142520; doi:10.1038/s41467-022-30279-7)
Supplement: Supplementary file 7 — Source Data [file 41467_2022_30279_MOESM7_ESM.zip › Source Data/Imaging/Fig.4/4C/S65A/smoothed_201111_dc07_50mM_10.xlsx]

## Sheet: Sheet1
Image Name	Image Plane	X	Y	Avgerage Intensity	Minimum Intensity	Maximum Intensity
Rotate	1	253.887	239.745	409.29	140	846
Rotate	2	253.88	240.067	410.151	133	818
Rotate	3	253.964	240.008	409.367	116	745
Rotate	4	253.825	240.903	418.152	70	797
Rotate	5	253.772	241.266	394.108	125	784
Rotate	6	253.67	241.467	394.651	126	740
Rotate	7	253.697	241.182	405.26	136	793
Rotate	8	253.469	241.635	407.4	186	785
Rotate	9	253	242	487.965	236	848
Rotate	10	252.735	241.632	409.987	139	696
Rotate	11	251.496	242.862	410.881	117	738
Rotate	12	249.732	242.011	417.992	170	806
Rotate	13	247.943	242.95	422.8	161	798
Rotate	14	246.013	244.005	383.886	148	790
Rotate	15	244.303	244.516	372.938	152	709
Rotate	16	243.152	243.639	389.324	170	859
Rotate	17	242.337	245.005	374.411	101	698
Rotate	18	242.208	245.469	398.471	179	734
Rotate	19	241.967	245.709	420.617	203	738
Rotate	20	242.083	246.239	386.567	145	764
Rotate	21	242.17	245.384	397.57	157	746
Rotate	22	242.047	245.704	398.43	118	793
Rotate	23	241.927	245.684	409.622	158	898
Rotate	24	241.973	246.223	417.132	75	820
Rotate	25	242.051	245.453	396.613	136	772
Rotate	26	242.025	244.049	386.349	81	750
Rotate	27	247	243	386.192	172	765
Rotate	28	251.225	242.857	448.617	176	861
Rotate	29	253.802	242.129	431.005	209	777
Rotate	30	249	244	406.443	161	822
Rotate	31	244.267	245.004	357.484	116	695
Rotate	32	248	243	396.952	97	742
Rotate	33	251.689	245.137	400.897	131	737
Rotate	34	251	243	424.133	148	801
Rotate	35	249.735	244.816	397.249	137	794
Rotate	36	247.949	245.481	422.622	101	850
Rotate	37	246.101	246.82	394.808	122	760
Rotate	38	244.256	247.354	382.349	131	708
Rotate	39	242.137	247.07	388.244	108	785
Rotate	40	247	245	398.441	111	695
Rotate	41	251.626	247.792	385.402	142	687
Rotate	42	246	247	426.635	163	832
Rotate	43	240.13	245.719	376.467	92	794
Rotate	44	247	245	415.267	140	838
Rotate	45	252.884	243.609	408.748	141	814
Rotate	46	251	245	423.871	188	898
Rotate	47	249.145	245.353	421.406	135	850
Rotate	48	246.993	246.106	425.338	171	807
Rotate	49	246	246	411.384	130	780
Rotate	50	244.629	246.054	411.532	112	826
Rotate	51	242.865	245.33	409.262	151	883
Rotate	52	240.958	244.923	391.956	71	798
Rotate	53	238.979	244.173	348.506	74	817
Rotate	54	237.053	244.578	385.64	101	905
Rotate	55	235.061	244.054	316.589	62	768
Rotate	56	233.251	244.775	319.002	104	695
Rotate	57	249	244	418.505	135	820
Rotate	58	251	241	424.44	174	829
Rotate	59	252.437	240.415	435.124	96	844
Rotate	60	253.386	240.293	419.617	144	805
Rotate	61	253.667	240.844	423.69	183	798
Rotate	62	253.664	239.827	401.381	145	779
Rotate	63	253.692	240.347	417.976	166	834
Rotate	64	253.61	239.924	417.327	141	813
Rotate	65	253.299	240.251	433.646	121	759
Rotate	66	252.542	242.774	393.967	170	759
Rotate	67	250.906	243.476	396.489	122	746
Rotate	68	248.351	243.786	427.902	164	727
Rotate	69	245.621	244.083	428.687	124	782
Rotate	70	243.019	243.998	408.217	124	761
Rotate	71	240.315	242.889	375.949	112	811
Rotate	72	238.037	244.437	383.575	69	723
Rotate	73	244	245	407.129	175	766
Rotate	74	248.84	245.632	414.154	142	766
Rotate	75	244	245	426.53	172	803
Rotate	76	239.049	244.159	383.463	124	796
Rotate	77	234.124	243.867	325.294	43	733
Rotate	78	240	245	381.746	139	720
Rotate	79	245.174	244.825	420.625	128	785
Rotate	80	248.706	247.142	431.084	179	829
Rotate	81	244	249	414.379	158	801
Rotate	82	239	251	440.697	225	925
Rotate	83	234.106	251.181	431.354	121	887
Rotate	84	229.338	251.46	396.724	75	839
Rotate	85	231	252	431.26	164	889
Rotate	86	232.641	251.698	434.259	97	899
Rotate	87	234	251	410.781	168	776
Rotate	88	234.833	249.8	433.746	169	862
Rotate	89	235.772	249.484	427.863	191	828
Rotate	90	236.8	249.077	429.046	135	888
Rotate	91	237.41	247.859	463.495	177	901
Rotate	92	237.68	247.982	433.048	107	832
Rotate	93	237.816	246.514	429.717	112	1008
Rotate	94	237.968	244.914	424.917	114	838
Rotate	95	238.18	242.674	422.376	87	1012
Rotate	96	237.94	241.366	387.308	81	986
Rotate	97	248	242	471.521	210	880
Rotate	98	255	241	465.452	225	930
Rotate	99	260.807	239.215	458.551	218	987
Rotate	100	258	240	481.063	199	861
Rotate	101	255.048	238.631	466.741	127	993
Rotate	102	252.121	238.202	463.681	108	929
Rotate	103	257	238	461.376	131	896
Rotate	104	261.648	239.388	457.475	167	935
Rotate	105	256	240	493.151	186	929
Rotate	106	250.218	239.705	431.121	103	872
Rotate	107	244.047	240.382	413.652	82	995
Rotate	108	256	238	514.635	252	1147
Rotate	109	255	238	456.681	135	937
Rotate	110	253.898	238.696	452.619	132	910
Rotate	111	252.731	241.156	436.068	96	839
Rotate	112	251.626	242.158	453.552	154	940
Rotate	113	250.598	242.284	451.241	110	976
Rotate	114	249.707	242.807	453.681	142	818
Rotate	115	248.69	243.028	451.537	167	887
Rotate	116	247.323	244.418	419.625	137	977
Rotate	117	245.686	245.386	449.589	143	799
Rotate	118	239	252	472.024	179	995
Rotate	119	232.413	252.207	439.149	100	970
Rotate	120	236	253	463.994	229	1014
Rotate	121	236	250	444.238	171	825
Rotate	122	235.759	250.107	434.581	70	1023
Rotate	123	235.771	249.76	418.192	83	904
Rotate	124	235.78	249.972	414.403	73	940
Rotate	125	235.821	250.345	397.47	106	952
Rotate	126	236.007	249.751	455.105	153	1112
Rotate	127	235.802	249.284	417.863	71	925
Rotate	128	235.887	249.83	421.076	198	985
Rotate	129	235.935	249.475	437.086	111	912
Rotate	130	235.693	248.654	404.854	123	945
Rotate	131	234.91	249	417.463	113	892
Rotate	132	233.848	249.243	432.573	93	1043
Rotate	133	232.999	248.331	380.503	70	853
Rotate	134	232.026	248.108	369.443	52	929
Rotate	135	231.141	247.37	377.832	46	1049
Rotate	136	230.121	246.997	393.844	123	951
Rotate	137	228.979	246.914	369.787	41	956
Rotate	138	228.32	247.145	335.3	80	951
Rotate	139	228.187	246.782	363.905	37	926
Rotate	140	228.2	246.442	363.448	72	942
Rotate	141	228.299	245.84	316.202	29	783
Rotate	142	228.188	245.315	320.003	38	868
Rotate	143	228.097	247.269	319.392	58	976
Rotate	144	228.064	248.512	393.551	96	976
Rotate	145	228.201	249.698	367.116	80	1017
Rotate	146	228.087	248.525	378.046	100	940
Rotate	147	228.05	248.401	385.221	81	977
Rotate	148	228.102	247.997	365.046	35	856
Rotate	149	228.078	248.073	376.111	86	954
Rotate	150	228.196	246.666	357.052	65	935
Rotate	151	228.204	245.923	349.837	114	1013
Rotate	152	244	245	430.04	144	897
Rotate	153	255	240	433.649	135	912
Rotate	154	255	237	432.744	91	962
Rotate	155	254.924	234.702	414.984	59	927
Rotate	156	255.1	234.108	394.056	53	892
Rotate	157	255.062	235.07	424.233	58	941
Rotate	158	254.968	236.629	386.81	114	789
Rotate	159	254.653	237.602	424.057	116	921
Rotate	160	253.706	238.697	419.452	82	935
Rotate	161	252.754	240.546	412.698	167	882
Rotate	162	251.669	239.538	429.973	73	860
Rotate	163	251.042	239.493	407.852	73	868
Rotate	164	250	239	389.773	107	831
Rotate	165	248.858	237.851	383.079	81	897
Rotate	166	248.006	238.035	380.611	39	799
Rotate	167	247.008	238.441	355.359	52	755
Rotate	168	246.063	237.294	355.03	50	785
Rotate	169	244.923	238.347	368.313	63	892
Rotate	170	243.905	242.057	377.843	59	899
Rotate	171	242.626	243.423	380.478	83	889
Rotate	172	239	253	418.497	192	685
Rotate	173	234.843	253.471	391.994	118	868
Rotate	174	230.983	253.61	391.973	103	824
Rotate	175	227.136	254.716	364.59	67	821
Rotate	176	223.03	256.513	382.054	72	903
Rotate	177	219.062	257.678	308.532	73	835
Rotate	178	226	261	423.106	179	732
Rotate	179	224	264	378.46	149	761
Rotate	180	222.071	263.362	374.375	139	844
Rotate	181	220	263	361.686	91	762
