# Supplementary material for: Molecular encoding and synaptic decoding of context during salt chemotaxis in C. elegans
Source: Nat Commun. 2022 May 27;13:2928. doi: 10.1038/s41467-022-30279-7 (PMC9142520; doi:10.1038/s41467-022-30279-7)
Supplement: Supplementary file 7 — Source Data [file 41467_2022_30279_MOESM7_ESM.zip › Source Data/Imaging/Fig.4/4C/S65A/smoothed_201111_dc07_50mM_2.xlsx]

## Sheet: Sheet1
Image Name	Image Plane	X	Y	Avgerage Intensity	Minimum Intensity	Maximum Intensity
Rotate	1	388.166	292.257	360.859	215	623
Rotate	2	384	297	379.629	191	682
Rotate	3	379.199	298.692	393.841	223	786
Rotate	4	378	297	367.744	167	745
Rotate	5	377	295	365.607	203	615
Rotate	6	370.913	298.275	348.548	188	714
Rotate	7	370.815	304.058	352.243	202	679
Rotate	8	369.036	300.138	357.465	203	774
Rotate	9	368.445	301.66	383.623	189	790
Rotate	10	368.872	303.944	355.607	185	721
Rotate	11	364.351	306.527	372.358	196	806
Rotate	12	364.49	314.473	346.055	197	740
Rotate	13	368	305	383.393	197	750
Rotate	14	372	296	369.77	229	649
Rotate	15	367.973	297.073	350.191	188	784
Rotate	16	363.93	301.994	399.401	179	779
Rotate	17	360.588	302.904	375.57	201	748
Rotate	18	357.147	304.846	376.896	172	804
Rotate	19	357.619	308.961	372.39	162	782
Rotate	20	357.358	308.929	421.213	219	881
Rotate	21	360	309	379.452	231	727
Rotate	22	359.095	313.275	351.966	193	804
Rotate	23	359.554	311.957	360.398	190	777
Rotate	24	365.009	307.839	348.236	209	636
Rotate	25	363	308	323.313	195	583
Rotate	26	350.398	310.886	362.414	192	703
Rotate	27	351.493	315.534	376.849	238	731
Rotate	28	352.815	313.988	352.684	171	731
Rotate	29	355.923	312.967	353.494	215	656
Rotate	30	350.445	315.387	381.597	263	772
Rotate	31	350.558	315.41	356.309	185	764
Rotate	32	351	315	330.047	191	598
Rotate	33	339	315	401.667	224	780
Rotate	34	338.906	313.024	381.987	198	742
Rotate	35	322	325	420.128	234	780
Rotate	36	305	337	405.516	250	761
Rotate	37	296.951	345.242	433.812	219	908
Rotate	38	297.179	351.048	377.643	185	844
Rotate	39	289	356	353.684	188	614
Rotate	40	290	358	341.215	158	748
Rotate	41	294.598	355.752	363.78	188	755
Rotate	42	299	354	334.152	152	718
Rotate	43	300.95	355.548	356.861	139	773
Rotate	44	301.236	359.437	354.189	129	905
Rotate	45	303.495	357.37	348.427	142	830
Rotate	46	304.51	354.949	344.568	162	815
Rotate	47	300.903	356.706	333.003	140	883
Rotate	48	301.544	356.37	333.215	135	782
Rotate	49	300.907	357.812	349.526	146	805
Rotate	50	299.76	355.683	335.055	140	806
Rotate	51	298.767	357.593	351.735	137	749
Rotate	52	300.785	361.196	342.649	112	833
Rotate	53	297.351	361.224	354.097	190	809
Rotate	54	302.174	358.787	330.912	137	691
Rotate	55	311.218	349.895	357.531	137	807
Rotate	56	306.231	349.907	372.373	184	769
Rotate	57	302.338	355.6	338.485	169	769
Rotate	58	302.577	356.404	371.073	147	773
Rotate	59	300.706	357.475	353.795	161	807
Rotate	60	296	356	353.391	191	797
Rotate	61	295.805	355.247	350.834	151	837
Rotate	62	296	354	333.036	178	704
Rotate	63	299.177	356.396	341.347	171	674
Rotate	64	300.048	356.95	382.599	158	808
Rotate	65	308.431	349.758	333.782	162	783
Rotate	66	310.377	347.834	362.518	179	715
Rotate	67	306.08	350.3	364.269	168	776
Rotate	68	318	339	392.277	242	672
Rotate	69	324.639	335.649	361.065	194	773
Rotate	70	333.051	336.121	352.084	156	803
Rotate	71	329.485	337.871	367.425	149	813
Rotate	72	326.838	340.98	334.63	158	770
Rotate	73	336.079	338.914	319.781	176	647
Rotate	74	346	325	330.317	170	810
Rotate	75	344	324	356.183	199	714
Rotate	76	341.883	327.031	355.394	171	690
Rotate	77	339.124	328.962	362.245	187	815
Rotate	78	325.271	335.965	350.926	203	672
Rotate	79	314.792	340.064	409.778	207	779
Rotate	80	310.995	344.344	351.108	139	788
Rotate	81	308.339	348.485	328.055	173	722
Rotate	82	305	347	394.405	187	750
Rotate	83	304.151	351.339	407.637	151	880
Rotate	84	307.472	354.611	347.66	146	859
Rotate	85	310.899	351.999	348.744	146	753
Rotate	86	330	330	389.501	180	817
Rotate	87	351	315	405.319	210	916
Rotate	88	345	318	400.137	180	828
Rotate	89	329.983	327.546	387.905	178	861
Rotate	90	327.684	331.535	404.994	193	990
Rotate	91	318.713	338.749	423.593	189	1000
Rotate	92	313	343	369.761	162	770
Rotate	93	310.212	345.347	424.461	177	971
Rotate	94	338	325	389.76	199	714
Rotate	95	346	319	427.161	220	1086
Rotate	96	336	325	410.667	171	1136
Rotate	97	349	322	399.957	200	951
Rotate	98	361	310	421.683	236	982
Rotate	99	367	303	396.371	207	845
Rotate	100	367.218	302.199	420.169	221	917
Rotate	101	371.644	300.728	408.196	169	997
Rotate	102	371.829	298.917	441.586	221	928
Rotate	103	375.919	296.348	406.03	192	816
Rotate	104	367.449	299.749	453.028	256	859
Rotate	105	368.065	303.991	400.496	179	908
Rotate	106	362.228	308.641	419.243	224	870
Rotate	107	357.173	310.713	414.225	192	897
Rotate	108	360.425	304.797	415.751	215	976
Rotate	109	355.554	306.705	416.107	210	824
Rotate	110	355.022	310.609	390.094	182	901
Rotate	111	347.171	315.961	414.287	195	938
Rotate	112	350	313	399.883	227	775
Rotate	113	337	325	402.193	183	763
Rotate	114	337.589	331.131	407.687	175	943
Rotate	115	339	322	402.333	226	817
Rotate	116	332.456	319.383	406.562	204	987
Rotate	117	330.066	323.169	421.454	195	984
Rotate	118	336.488	323.545	370.546	191	827
Rotate	119	333.319	322.363	411.45	217	1020
Rotate	120	335.716	324.289	386.081	179	828
Rotate	121	333.786	324.054	386.276	212	795
Rotate	122	339.777	321.708	395.134	195	945
Rotate	123	342.803	322.602	413.034	176	901
Rotate	124	344.889	320.345	374.289	178	739
Rotate	125	355.803	314.535	360.724	172	790
Rotate	126	348	316	378.615	172	735
Rotate	127	335.682	323.112	423.095	174	925
Rotate	128	334.373	328.82	389.905	171	743
Rotate	129	332.451	331.053	385.974	182	810
Rotate	130	344.887	325.59	385.085	187	890
Rotate	131	343.708	322.293	367.051	165	867
Rotate	132	350.463	321.199	407.435	183	698
Rotate	133	353.001	319.646	394.249	196	777
Rotate	134	360	312	388.435	212	762
Rotate	135	367	304	404.953	216	836
Rotate	136	359.349	306.139	360.607	182	713
Rotate	137	352	308	425.906	221	765
Rotate	138	345.583	312.711	374.343	183	753
Rotate	139	341.3	317.194	389.175	225	794
Rotate	140	330.511	323.337	399.29	195	821
Rotate	141	327.227	326.482	381.408	218	744
Rotate	142	324.336	324.467	416.361	174	957
Rotate	143	325.113	325.481	394.528	222	985
Rotate	144	315.927	330.995	393.942	193	750
Rotate	145	315.961	335.527	396.893	223	827
Rotate	146	321	330	379.607	152	680
Rotate	147	330	324	373.754	197	814
Rotate	148	327	329	346.383	160	698
Rotate	149	327.522	334.295	381.394	196	772
Rotate	150	339.391	332.229	333.822	178	759
Rotate	151	345.123	325.359	372.529	174	784
Rotate	152	345	320	384.642	204	767
Rotate	153	349.038	317.875	359.64	134	806
Rotate	154	353	316	361.098	212	635
Rotate	155	358.869	316.299	352.35	176	888
Rotate	156	361.046	312.035	390.319	212	829
Rotate	157	372	302	374.853	164	622
Rotate	158	368	303	369.741	199	695
Rotate	159	357.535	307.186	347.617	180	760
Rotate	160	351.408	309.205	412.56	263	797
Rotate	161	348.587	313.867	404.43	168	897
Rotate	162	356.284	310.713	384.745	216	799
Rotate	163	349.458	312.233	354.831	204	629
Rotate	164	329.012	323.111	377.915	157	711
Rotate	165	328	326	372.72	164	837
Rotate	166	329.942	330.953	367.704	184	779
Rotate	167	325	332	347.734	183	750
Rotate	168	327.743	333.53	356.708	200	768
Rotate	169	326.063	333.775	393.855	205	775
Rotate	170	324	334	378.865	165	656
Rotate	171	327.119	335.941	386.727	157	801
Rotate	172	335	324	385.528	234	712
Rotate	173	332.889	321.137	374.869	215	737
Rotate	174	327.296	327.608	425.135	251	749
Rotate	175	321.913	335.519	352.061	188	707
Rotate	176	319	334	371.514	200	824
Rotate	177	315.3	338.95	341.292	134	659
Rotate	178	318.507	341.449	369.986	215	758
Rotate	179	345	319	348.991	188	598
Rotate	180	348	318	367.471	176	649
Rotate	181	343.047	322.683	385.444	151	854
