# Supplementary material for: Molecular encoding and synaptic decoding of context during salt chemotaxis in C. elegans
Source: Nat Commun. 2022 May 27;13:2928. doi: 10.1038/s41467-022-30279-7 (PMC9142520; doi:10.1038/s41467-022-30279-7)
Supplement: Supplementary file 7 — Source Data [file 41467_2022_30279_MOESM7_ESM.zip › Source Data/Imaging/Fig.4/4C/S65A/smoothed_201111_dc07_50mM_3.xlsx]

## Sheet: Sheet1
Image Name	Image Plane	X	Y	Avgerage Intensity	Minimum Intensity	Maximum Intensity
Rotate	1	345.553	495.972	273.054	85	577	-0.0461982	286.28
Rotate	2	331	495	277.632	136	605	-0.0302065
Rotate	3	333	499	294.033	121	585	0.0270838
Rotate	4	335	503	306.148	150	607	0.0694011
Rotate	5	334	499	329.186	156	640	0.149877
Rotate	6	333	495	273.066	128	488	-0.0461582
Rotate	7	331.147	491.643	279.968	139	665	-0.0220487
Rotate	8	329.812	492.632	306.185	150	604	0.0695321
Rotate	9	328.126	489.353	259.251	118	580	-0.0944138
Rotate	10	327.733	488.159	264.274	101	622	-0.0768683
Rotate	11	327.682	486.993	266.164	128	628	-0.0702678
Rotate	12	328	486	257.821	98	558	-0.0994096
Rotate	13	328.31	490.808	262.459	96	610	-0.0832068
Rotate	14	329.248	490.441	277.366	112	566	-0.031138
Rotate	15	328.497	490.737	266.21	115	605	-0.0701041
Rotate	16	328	491	273.19	90	675	-0.0457252
Rotate	17	328	491	283.869	124	570	-0.00842198
Rotate	18	328	491	241.84	92	556	-0.155233
Rotate	19	329.04	493.404	279.302	112	620	-0.0243737
Rotate	20	330.853	498.917	318.679	130	668	0.113174
Rotate	21	323	491	258.938	134	520	-0.095509
Rotate	22	321.899	493.525	271.519	117	538	-0.0515616
Rotate	23	321.027	484.469	322.119	181	706	0.125189
Rotate	24	319.469	478.062	282.354	113	587	-0.0137125
Rotate	25	318.168	475.382	306.339	109	767	0.0700669
Rotate	26	317.637	475.363	268.116	126	568	-0.063449
Rotate	27	317.832	477.616	304.965	89	667	0.0652676
Rotate	28	318	480	277.098	116	544	-0.0320731
Rotate	29	318	482	307.581	135	557	0.0744078
Rotate	30	318	484	280.172	146	518	-0.0213355
Rotate	31	318	486	267.974	118	480	-0.0639439
Rotate	32	323	488	288.928	148	544	0.00925086
Rotate	33	328	490	297.006	160	540	0.0374684
Rotate	34	328	488	276.158	92	621	-0.0353551
Rotate	35	325	483	260.977	110	554	-0.0883845
Rotate	36	322	478	295.828	133	566	0.0333532
Rotate	37	319.846	475.756	287.377	118	564	0.00383293
Rotate	38	320.938	475.13	296.715	129	628	0.0364496
Rotate	39	321.295	473.093	281.557	134	643	-0.0164961
Rotate	40	319.251	469.4	313.456	140	582	0.0949297
Rotate	41	317.953	470.962	290.169	105	630	0.0135845
Rotate	42	318.998	468.828	292.164	106	653	0.0205524
Rotate	43	320.32	472.451	296.069	127	611	0.0341937
Rotate	44	320.077	474.22	306.546	119	693	0.070791
Rotate	45	319.661	475.399	286.849	124	685	0.00198815
Rotate	46	322.045	478.16	277.041	109	631	-0.0322732
Rotate	47	321.477	479.856	290.65	133	636	0.0152655
Rotate	48	320.612	479.973	297.329	127	675	0.0385964
Rotate	49	322.017	480.452	281.94	112	684	-0.0151607
Rotate	50	322.501	481.102	285.117	107	749	-0.0040629
Rotate	51	323.641	484.062	276.469	128	633	-0.0342708
Rotate	52	323.983	484.552	272.885	107	651	-0.0467877
Rotate	53	324.906	486.535	301.543	130	623	0.0533147
Rotate	54	326	489	273.91	71	574	-0.0432073
Rotate	55	326.249	488.781	264.923	83	644	-0.0746014
Rotate	56	326.682	494.141	260.705	118	606	-0.0893342
Rotate	57	327	492	276.646	114	641	-0.0336522
Rotate	58	326.439	492.407	280.635	113	687	-0.0197163
Rotate	59	326	493	296.95	154	534	0.037272
Rotate	60	326.53	493.07	278.927	108	564	-0.0256836
Rotate	61	325.621	494.702	297.121	135	656	0.0378687
Rotate	62	327.576	497.293	265.142	114	589	-0.0738373
Rotate	63	328.743	488.944	279.052	118	593	-0.025247
Rotate	64	329	497	274.312	121	606	-0.0418028
Rotate	65	332	496	282.486	120	662	-0.0132504
Rotate	66	335	495	279.86	143	591	-0.0224234
Rotate	67	334	489	269.729	132	587	-0.0578128
Rotate	68	329	488	264.942	84	613	-0.0745359
Rotate	69	326.521	483.355	266.334	105	605	-0.0696711
Rotate	70	328	482	277.391	125	539	-0.0310506
Rotate	71	327.785	480.887	272.91	98	633	-0.0467004
Rotate	72	325.832	480.019	283.775	121	640	-0.00874945
Rotate	73	326.719	477.237	287.074	93	699	0.00277409
Rotate	74	326.921	484.452	275.961	97	589	-0.0360428
Rotate	75	328.658	491.456	302.383	137	623	0.0562511
Rotate	76	330	488	304.118	151	599	0.0623094
Rotate	77	331	485	303.076	105	586	0.0586707
Rotate	78	332	482	268.725	127	545	-0.0613204
Rotate	79	329	484	289.467	134	622	0.011132
Rotate	80	326	486	275.427	118	625	-0.0379094
Rotate	81	326.497	487.467	302.696	143	580	0.0573426
Rotate	82	328	483	304.683	111	629	0.0642852
Rotate	83	328.463	486.241	275.233	121	596	-0.0385862
Rotate	84	328.762	490.586	285.876	134	602	-0.00141033
Rotate	85	330.437	493.211	279.864	130	638	-0.0224125
Rotate	86	332	496	246.297	80	522	-0.139664
Rotate	87	332	493	276.279	131	611	-0.034933
Rotate	88	331.076	493.582	255.169	110	647	-0.108674
Rotate	89	330.872	489.139	280.134	94	607	-0.0214665
Rotate	90	330.651	492.373	280.022	105	705	-0.0218594
Rotate	91	332.735	493.833	299.066	118	553	0.044662
Rotate	92	331.285	491.483	297.542	103	660	0.0393387
Rotate	93	332.574	493.446	292.918	103	693	0.0231868
Rotate	94	330.304	485.184	277.331	96	637	-0.031258
Rotate	95	326.516	478.241	300.627	108	620	0.0501163
Rotate	96	322.746	473.492	296.014	104	762	0.0340008
Rotate	97	322.267	472.763	306.201	118	683	0.0695866
Rotate	98	322.469	473.478	324.356	155	638	0.133004
Rotate	99	324.478	472.09	282.424	125	595	-0.0134688
Rotate	100	324.393	471.305	326.923	133	631	0.14197
Rotate	101	323.514	469.502	292.627	118	696	0.0221716
Rotate	102	322.025	469.179	301.491	136	746	0.0531328
Rotate	103	323.347	474.265	276.248	130	662	-0.0350422
Rotate	104	326.246	477.204	311.829	115	725	0.0892462
Rotate	105	327.741	478.916	306.62	120	608	0.0710494
Rotate	106	327.241	478.826	279.683	98	606	-0.023042
Rotate	107	323.809	475.571	322.683	118	689	0.127161
Rotate	108	321.765	475.44	296.817	114	625	0.0368062
Rotate	109	323.75	479.01	321.642	152	669	0.123522
Rotate	110	325	476	296.735	134	583	0.0365224
Rotate	111	325.645	473.324	314.402	124	744	0.0982336
Rotate	112	323.218	473.719	290.923	111	622	0.0162188
Rotate	113	322.44	479.634	280.977	79	595	-0.0185228
Rotate	114	322	479	305.557	137	593	0.067338
Rotate	115	321.754	475.395	287.599	123	642	0.00460796
Rotate	116	322.166	475.002	316.68	100	690	0.106191
Rotate	117	323.055	474.24	292.593	106	675	0.0220516
Rotate	118	323.582	471.685	267.798	97	621	-0.0645588
Rotate	119	324	469	277.283	120	593	-0.0314254
Rotate	120	321.701	465.881	294.625	112	752	0.0291505
Rotate	121	322.871	466.355	280.034	115	725	-0.0218158
Rotate	122	323.984	470.192	296.98	111	607	0.0373775
Rotate	123	325	474	304.865	127	633	0.0649183
Rotate	124	326	478	306.247	129	686	0.0697467
Rotate	125	326	479	307.469	107	622	0.0740149
Rotate	126	323.432	476.48	288.877	109	706	0.00907256
Rotate	127	322.663	475.553	299.046	111	618	0.0445929
Rotate	128	322	475	264.909	101	614	-0.0746487
Rotate	129	322.048	472.318	315.679	128	765	0.102695
Rotate	130	320.293	472.71	284.323	103	652	-0.00683553
Rotate	131	320.375	471.532	280.222	104	688	-0.0211608
Rotate	132	322.424	472.555	269.549	87	679	-0.0584422
Rotate	133	321.572	471.749	301.1	108	767	0.0517683
Rotate	134	321.021	474.492	306.956	146	684	0.0722247
Rotate	135	321.614	475.904	308.902	124	790	0.0790216
Rotate	136	321.822	473.311	298.254	106	720	0.0418275
Rotate	137	321.164	473.348	305.492	132	614	0.0671087
Rotate	138	321	473	268.057	95	634	-0.0636528
Rotate	139	320.996	472.815	297.898	87	661	0.0405831
Rotate	140	321.225	473.058	307.933	123	688	0.0756377
Rotate	141	321.595	470.129	275.803	91	624	-0.0365959
Rotate	142	320.824	469.492	276.277	123	672	-0.0349403
Rotate	143	319.872	469.978	279.118	96	681	-0.0250178
Rotate	144	321.015	472.335	332.472	111	726	0.161353
Rotate	145	320.377	472.594	307.66	129	710	0.0746844
Rotate	146	321.323	471.67	301.765	129	732	0.0540897
Rotate	147	321.143	471.657	297.893	124	657	0.0405649
Rotate	148	321.051	471.26	290.596	80	722	0.0150763
Rotate	149	320.802	470.853	279.03	111	632	-0.0253234
Rotate	150	320.24	472.212	293.522	102	707	0.0252972
Rotate	151	321.524	472.173	293.199	103	620	0.0241692
Rotate	152	321.421	471.111	297.828	115	646	0.0403393
Rotate	153	321.217	470.763	273.136	103	666	-0.0459108
Rotate	154	321.437	472.404	293.415	126	625	0.0249224
Rotate	155	321.844	469.924	304.804	134	684	0.0647072
Rotate	156	321.558	469.21	286.343	105	631	0.000219773
Rotate	157	319.66	462.982	275.906	82	724	-0.0362357
Rotate	158	317.181	463.503	258.361	96	663	-0.0975211
Rotate	159	317.124	464.194	266	74	621	-0.0708391
Rotate	160	319.44	471.363	310.927	126	696	0.0860951
Rotate	161	320	472	304.031	163	637	0.0620074
Rotate	162	321.229	475.352	280.207	103	632	-0.0212118
Rotate	163	322.242	475.442	297.029	118	659	0.0375485
Rotate	164	322.544	476.057	318.044	95	646	0.110954
Rotate	165	324.061	479.333	305.167	136	650	0.0659735
Rotate	166	326	488	309.208	118	600	0.0800914
Rotate	167	328	490	302.069	95	582	0.0551522
Rotate	168	330	492	280.521	104	571	-0.0201165
Rotate	169	332	494	254.317	93	467	-0.11165
Rotate	170	334.417	498.152	267.094	94	527	-0.0670185
Rotate	171	334.978	497.591	262.949	111	540	-0.0814966
Rotate	172	335.021	499.734	261.241	102	645	-0.087464
Rotate	173	334.61	501.967	277.959	98	552	-0.0290639
Rotate	174	334.167	498.534	257.419	85	566	-0.100814
Rotate	175	333.689	496.03	272.22	91	605	-0.0491128
Rotate	176	332.017	495.403	257.281	68	691	-0.101294
Rotate	177	329.607	491.283	290	101	643	0.012995
Rotate	178	327.724	499.941	318.134	134	674	0.111271
Rotate	179	327.595	496.51	281.454	89	635	-0.0168563
Rotate	180	328.109	496.73	289.022	126	617	0.00957833
Rotate	181	329.961	496.178	279.4	61	622	-0.0240317
