# Supplementary material for: Molecular encoding and synaptic decoding of context during salt chemotaxis in C. elegans
Source: Nat Commun. 2022 May 27;13:2928. doi: 10.1038/s41467-022-30279-7 (PMC9142520; doi:10.1038/s41467-022-30279-7)
Supplement: Supplementary file 7 — Source Data [file 41467_2022_30279_MOESM7_ESM.zip › Source Data/Imaging/Fig.4/4C/S65A/smoothed_201111_dc07_50mM_4.xlsx]

## Sheet: Sheet1
Image Name	Image Plane	X	Y	Avgerage Intensity	Minimum Intensity	Maximum Intensity
Rotate	1	284.993	457.016	417.72	254	756
Rotate	2	284	454	417.559	206	664
Rotate	3	273	444	385.102	214	653
Rotate	4	271	443	368.047	188	655
Rotate	5	269	442	409.27	242	692
Rotate	6	270	442	391.965	195	637
Rotate	7	271	442	394.827	217	702
Rotate	8	272	442	368.424	195	640
Rotate	9	273	442	399.929	238	689
Rotate	10	271	435	367.518	191	607
Rotate	11	269	428	353.973	214	552
Rotate	12	267	421	378.981	210	653
Rotate	13	265	429	382.743	210	604
Rotate	14	269	434	414.583	215	803
Rotate	15	273	434	403.492	251	612
Rotate	16	275	437	404.913	215	747
Rotate	17	272	434	371.393	192	606
Rotate	18	269	431	378.838	224	666
Rotate	19	266	425	405.165	238	774
Rotate	20	265	424	360.462	195	660
Rotate	21	264	423	358.642	213	556
Rotate	22	263	422	413.883	234	646
Rotate	23	262	421	361.38	212	566
Rotate	24	261	420	372.771	209	643
Rotate	25	260	419	366.701	227	615
Rotate	26	259	418	363.131	136	568
Rotate	27	259	420	380.925	209	633
Rotate	28	261	418	371.938	162	688
Rotate	29	263	416	353.753	201	700
Rotate	30	264	417	380.322	217	660
Rotate	31	265	418	379.927	219	596
Rotate	32	266	419	351.528	182	703
Rotate	33	267	420	373.859	209	649
Rotate	34	265	417	358.685	198	649
Rotate	35	263	414	379.292	222	643
Rotate	36	262	416	350.281	183	685
Rotate	37	261	418	362.757	175	665
Rotate	38	260	417	386.43	222	737
Rotate	39	262	419	410.129	220	754
Rotate	40	264	421	383.806	235	696
Rotate	41	262	419	379.875	201	685
Rotate	42	260	417	354.907	216	611
Rotate	43	258	418	350.743	196	609
Rotate	44	256	419	374.225	224	605
Rotate	45	254	420	376.248	202	660
Rotate	46	252	421	363.432	195	667
Rotate	47	260	422	383.593	226	676
Rotate	48	268	423	379.09	228	596
Rotate	49	276	424	348.352	171	626
Rotate	50	264	420	341.504	178	650
Rotate	51	263	419	364.473	197	694
Rotate	52	266	422	366.636	226	600
Rotate	53	269	425	398.378	250	716
Rotate	54	264	426	355.615	186	540
Rotate	55	262	424	343.138	167	669
Rotate	56	260	425	377.616	237	602
Rotate	57	258	426	383.745	226	658
Rotate	58	264	436	398.499	249	650
Rotate	59	270	442	375.079	188	710
Rotate	60	276	448	366.362	202	630
Rotate	61	282	447	384.753	174	716
Rotate	62	288	446	407.838	211	639
Rotate	63	285	448	389.341	187	658
Rotate	64	281	447	379.979	229	680
Rotate	65	277	446	371.662	177	672
Rotate	66	273	445	360.571	181	587
Rotate	67	276	446	364.318	209	579
Rotate	68	279	447	408.79	202	642
Rotate	69	282	451	351.496	209	635
Rotate	70	285	455	383.779	175	624
Rotate	71	280	451	362.135	204	621
Rotate	72	280	453	359.677	181	664
Rotate	73	280	455	363.344	210	626
Rotate	74	280	457	379.542	201	669
Rotate	75	283	452	367.345	178	583
Rotate	76	285	456	381.205	198	718
Rotate	77	289	454	374.944	212	553
Rotate	78	293	452	380.099	255	581
Rotate	79	286	451	394.627	223	620
Rotate	80	279	454	387.053	250	649
Rotate	81	277	451	411.796	216	685
Rotate	82	275	448	384.944	191	628
Rotate	83	275	439	385.01	232	685
Rotate	84	275	430	393.346	225	728
Rotate	85	273	419	349.558	191	602
Rotate	86	271	423	366.739	159	621
Rotate	87	269	427	396.462	222	746
Rotate	88	268	425	408.728	232	756
Rotate	89	267	423	413.762	190	700
Rotate	90	268	430	373.933	206	805
Rotate	91	269	433	402.385	199	765
Rotate	92	270	436	444.574	247	794
Rotate	93	272	434	391.457	187	732
Rotate	94	273	437	427.973	187	800
Rotate	95	272	437	405.748	200	811
Rotate	96	271	437	403.792	200	681
Rotate	97	272	436	416.077	196	755
Rotate	98	273	435	412.531	253	784
Rotate	99	273	438	436.992	207	810
Rotate	100	273	439	427.277	236	897
Rotate	101	272	435	419.067	170	674
Rotate	102	273	438	431.942	258	781
Rotate	103	274	437	432.489	215	717
Rotate	104	275	436	446.099	210	824
Rotate	105	276	435	434.061	221	966
Rotate	106	275	438	403.565	202	732
Rotate	107	274	435	425.069	219	797
Rotate	108	273	432	436.399	185	684
Rotate	109	272.789	428.689	424.44	195	765
Rotate	110	270	432	446.569	244	830
Rotate	111	272	432	424.445	212	827
Rotate	112	273.043	427.103	370.023	185	746
Rotate	113	273.023	427.44	396.525	221	757
Rotate	114	272	434	414.148	218	772
Rotate	115	269	430	425.404	220	725
Rotate	116	266	426	437.922	260	848
Rotate	117	264.875	424.915	404.117	234	823
Rotate	118	261.849	417.873	405.45	190	819
Rotate	119	261	419	401.336	200	757
Rotate	120	260	414	402.584	212	729
Rotate	121	259	413	374.33	204	658
Rotate	122	258	406	390.765	233	804
Rotate	123	257	399	382.146	226	641
Rotate	124	262	409	433.366	247	705
Rotate	125	259	409	408.245	207	705
Rotate	126	261	417	406.499	212	649
Rotate	127	264	435	437.418	255	702
Rotate	128	270	450	391.127	213	690
Rotate	129	274	458	413.455	247	648
Rotate	130	278	466	421.563	187	764
Rotate	131	283	471	393.145	207	681
Rotate	132	280	470	400.201	235	705
Rotate	133	277	469	400.86	190	683
Rotate	134	280	461	377.295	217	670
Rotate	135	283	459	389.969	215	703
Rotate	136	277	454	410.919	227	736
Rotate	137	275	455	371.429	165	643
Rotate	138	273	456	394.068	208	646
Rotate	139	272	450	380.922	199	672
Rotate	140	271	440	390.092	181	780
Rotate	141	270	430	383.066	194	702
Rotate	142	269	431	407.14	207	663
Rotate	143	267	424	375.991	194	721
Rotate	144	266	422	385.952	174	612
Rotate	145	265	420	404.325	242	803
Rotate	146	264	429	375.561	228	684
Rotate	147	262	425	372.206	180	771
Rotate	148	264	428	398.308	213	684
Rotate	149	266	431	361.817	170	744
Rotate	150	265	427	353.951	211	587
Rotate	151	264	426	376.483	187	659
Rotate	152	265	426	368.388	190	611
Rotate	153	266	426	405.929	226	641
Rotate	154	267	426	429.684	215	704
Rotate	155	265	424	430.786	213	818
Rotate	156	263	422	380.446	209	611
Rotate	157	261	420	387.609	175	699
Rotate	158	259	418	365.295	173	692
Rotate	159	260	419	359.944	188	694
Rotate	160	261	420	378.787	207	774
Rotate	161	262	419	396.099	190	703
Rotate	162	261.784	419.536	357.73	162	733
Rotate	163	258	414	401.296	233	720
Rotate	164	258	413	372.191	209	708
Rotate	165	258	409	401.643	206	716
Rotate	166	258	405	381.487	205	728
Rotate	167	258	405	384.074	213	793
Rotate	168	258	409	374.219	193	643
Rotate	169	258.142	410.326	384.574	208	767
Rotate	170	258	412	401.294	221	728
Rotate	171	258	414	364.579	220	652
Rotate	172	258	416	371.455	175	647
Rotate	173	258	418	360.116	180	748
Rotate	174	256.931	417.503	400.238	245	753
Rotate	175	257	413	367.365	191	747
Rotate	176	257	412	347.209	203	601
Rotate	177	257	411	344.136	173	646
Rotate	178	257	412	369.797	178	707
Rotate	179	257	413	383.291	195	604
Rotate	180	257	414	366.211	213	542
Rotate	181	257	418	371.613	192	673
