# Supplementary material for: Molecular encoding and synaptic decoding of context during salt chemotaxis in C. elegans
Source: Nat Commun. 2022 May 27;13:2928. doi: 10.1038/s41467-022-30279-7 (PMC9142520; doi:10.1038/s41467-022-30279-7)
Supplement: Supplementary file 7 — Source Data [file 41467_2022_30279_MOESM7_ESM.zip › Source Data/Imaging/Fig.4/4C/S65A/smoothed_201111_dc07_50mM_5.xlsx]

## Sheet: Sheet1
Image Name	Image Plane	X	Y	Avgerage Intensity	Minimum Intensity	Maximum Intensity
Rotate	1	258.021	350.866	441.16	153	751
Rotate	2	258.67	351.626	451.16	166	797
Rotate	3	257.214	350.862	450.466	173	771
Rotate	4	256.905	349.678	445.191	212	819
Rotate	5	258	352	487.127	183	932
Rotate	6	258	352	420.456	213	799
Rotate	7	258	352	445.041	194	794
Rotate	8	258	352	447.597	203	764
Rotate	9	258	352	455.99	247	824
Rotate	10	258	352	480.227	218	760
Rotate	11	258	352	453.555	226	717
Rotate	12	259.664	351.419	442.215	204	829
Rotate	13	261	351	449.223	191	874
Rotate	14	260.976	345.908	445.767	208	806
Rotate	15	261	341	412.946	206	747
Rotate	16	261.462	337.344	423.35	147	824
Rotate	17	261	328	406.789	156	695
Rotate	18	262.825	324.068	426.525	148	883
Rotate	19	264.667	322.259	422.93	171	876
Rotate	20	258	316	415.478	214	762
Rotate	21	251	310	432.987	216	692
Rotate	22	246	299	399.203	222	627
Rotate	23	245.648	305.384	442.676	220	788
Rotate	24	248.286	306.578	414.857	182	684
Rotate	25	248.712	303.773	421.51	199	691
Rotate	26	249	301	401.584	134	625
Rotate	27	251.428	299.555	417.219	155	727
Rotate	28	253.496	303.324	413.49	190	662
Rotate	29	255.632	303.036	398.407	166	720
Rotate	30	257.482	306.181	393.52	174	728
Rotate	31	258.152	303.612	406.459	187	687
Rotate	32	257.613	299.046	394.019	176	682
Rotate	33	252	300	419.421	209	637
Rotate	34	249	296	405.536	171	634
Rotate	35	249.511	294.08	414.884	221	694
Rotate	36	252.572	295.661	439.506	191	678
Rotate	37	255	304	417.42	214	667
Rotate	38	257.933	302.256	409.982	163	744
Rotate	39	260.142	306.542	408.788	187	734
Rotate	40	261.457	309.065	410.951	193	732
Rotate	41	261.295	308.79	413.754	204	712
Rotate	42	260.567	311.16	425.227	185	734
Rotate	43	260	314	416.489	190	816
Rotate	44	259	315	419.44	197	769
Rotate	45	258	316	392.295	177	691
Rotate	46	259.682	317.186	433.298	214	811
Rotate	47	260.405	316.399	381.848	194	655
Rotate	48	260.337	315.74	395.84	135	722
Rotate	49	260.444	316.403	405.453	197	734
Rotate	50	260.357	315.796	389.915	159	748
Rotate	51	260.693	315.009	406.441	160	688
Rotate	52	260.941	316.628	438.891	195	745
Rotate	53	260.888	318.935	391.51	185	691
Rotate	54	261.054	318.384	423.077	233	673
Rotate	55	260.106	318.972	441.408	237	722
Rotate	56	260.258	321.342	430.383	145	743
Rotate	57	260.315	324.1	412.389	210	687
Rotate	58	261.277	330.09	425.83	185	691
Rotate	59	263.253	337.942	417.427	174	839
Rotate	60	265.792	348.301	422.556	218	750
Rotate	61	267.298	350.376	410.207	199	810
Rotate	62	267.589	345.028	420.177	181	722
Rotate	63	266.263	338.003	403.164	164	891
Rotate	64	265.23	335.529	402.281	161	873
Rotate	65	263.139	331.664	419.719	197	727
Rotate	66	261	323	404.626	209	676
Rotate	67	260.467	318.843	424.654	170	747
Rotate	68	261.432	313.91	391.267	111	643
Rotate	69	261.867	309.624	389.832	139	728
Rotate	70	261.31	307.62	411.192	161	696
Rotate	71	260.905	309.717	394.086	153	675
Rotate	72	263.306	311.063	387.53	168	647
Rotate	73	266.521	320.674	374.302	150	762
Rotate	74	269.374	327.01	381.905	164	790
Rotate	75	270.987	329.481	383.724	127	818
Rotate	76	272.54	332.235	417.386	174	804
Rotate	77	272.23	331.807	416.176	160	860
Rotate	78	271.606	335.145	381.218	187	830
Rotate	79	270.296	333.301	420.324	201	796
Rotate	80	268.296	328.717	426.115	169	828
Rotate	81	266.752	323.897	389.331	206	840
Rotate	82	266.182	320.35	420.681	176	796
Rotate	83	266.54	319.523	428.777	165	931
Rotate	84	266.805	318.623	428.511	176	943
Rotate	85	267.464	319.42	418.766	176	827
Rotate	86	269.214	319.741	418.068	181	941
Rotate	87	270.437	319.012	421.49	177	858
Rotate	88	271.073	319.182	398.156	131	891
Rotate	89	271.611	319.238	379.623	150	819
Rotate	90	270.354	318.024	407.155	171	915
Rotate	91	267.691	317.783	390.04	127	939
Rotate	92	265.765	318.559	424.554	176	854
Rotate	93	266.117	318.675	418.278	165	934
Rotate	94	265.6	321.549	445.904	170	1066
Rotate	95	266.537	323.511	417.573	177	919
Rotate	96	266.767	324.258	395.797	172	883
Rotate	97	267.703	323.699	446.421	169	934
Rotate	98	269.012	324.177	416.129	185	812
Rotate	99	268.096	324.696	411.796	148	978
Rotate	100	267.296	323.194	437.297	165	913
Rotate	101	266.57	321.988	443.02	155	1011
Rotate	102	266.606	316.606	472.274	161	1042
Rotate	103	267.188	316.869	450.001	178	993
Rotate	104	267.356	313.961	445.277	166	856
Rotate	105	267.907	314.078	465.363	171	975
Rotate	106	268.008	315.022	428.75	170	915
Rotate	107	267.252	313.966	457.839	203	947
Rotate	108	266.422	317.769	455.636	149	895
Rotate	109	266.26	319.341	453.015	209	1017
Rotate	110	266.181	320.358	463.029	170	963
Rotate	111	266.675	322.509	437.704	171	1017
Rotate	112	267.359	322.158	446.452	176	930
Rotate	113	268.481	323.531	457.107	194	968
Rotate	114	269.677	323.029	446.662	181	989
Rotate	115	270.621	322.329	444.379	189	870
Rotate	116	271.489	319.929	417.328	168	778
Rotate	117	270.609	317.767	407.364	164	937
Rotate	118	269.167	316.658	416.733	182	839
Rotate	119	268.27	318.725	444.987	185	988
Rotate	120	266.898	318.846	436.872	151	975
Rotate	121	266.384	318.329	422.988	162	948
Rotate	122	265.599	317.232	417.991	189	839
Rotate	123	264.047	316.723	410.414	172	817
Rotate	124	263.986	318.782	431.467	172	819
Rotate	125	263.822	317.836	416.079	151	949
Rotate	126	264.615	318.292	424.389	163	870
Rotate	127	265.622	318.317	451.523	204	851
Rotate	128	266.842	317.863	403.262	130	791
Rotate	129	268.168	319.298	392.93	146	843
Rotate	130	267.6	316.85	418.374	155	849
Rotate	131	266.065	317.219	404.605	186	869
Rotate	132	265.302	317.755	432.087	162	789
Rotate	133	265.881	316.508	424.515	129	819
Rotate	134	266.372	318.577	434.002	163	916
Rotate	135	266.81	317.647	446.453	156	877
Rotate	136	266.912	316.703	411.27	162	766
Rotate	137	267.623	317.099	409.797	167	805
Rotate	138	266.915	317.458	407.232	170	883
Rotate	139	266.812	317.464	425.619	157	759
Rotate	140	267.166	318.334	426.491	155	771
Rotate	141	268.911	319.751	435.563	220	798
Rotate	142	270.668	317.715	417.415	134	897
Rotate	143	271.759	319.078	386.445	189	869
Rotate	144	273.334	314.676	380.508	151	750
Rotate	145	271.817	300.2	345.105	117	745
Rotate	146	263.891	293.087	408.007	154	736
Rotate	147	256.298	291.527	393.45	180	715
Rotate	148	252.412	289.414	391.428	174	758
Rotate	149	253.035	288.018	435.168	192	843
Rotate	150	255.972	286.353	406.877	157	709
Rotate	151	259.501	286.769	417.162	144	940
Rotate	152	260.714	286.227	393.423	172	749
Rotate	153	260.389	287.083	441.45	179	866
Rotate	154	259.864	294.592	477.362	207	872
Rotate	155	259.779	294.814	397.817	175	843
Rotate	156	261.508	295.122	424.448	140	773
Rotate	157	262.289	295.117	411.973	159	866
Rotate	158	262.818	294.263	427.377	164	842
Rotate	159	262.35	294.705	450.815	163	871
Rotate	160	261.95	294.637	426.854	178	874
Rotate	161	262.459	294.393	451.249	206	902
Rotate	162	263.097	294.931	429.319	152	856
Rotate	163	262.962	294.937	401.086	156	800
Rotate	164	262.432	294.009	396.46	173	808
Rotate	165	261.434	294.344	426.63	170	769
Rotate	166	260.159	293.918	419.549	159	822
Rotate	167	258.681	294.547	396.834	162	757
Rotate	168	259.435	295.025	465.365	196	873
Rotate	169	259.812	293.831	428.216	204	881
Rotate	170	260.874	294.691	420.735	171	799
Rotate	171	261.225	294.451	422.825	161	772
Rotate	172	262.068	294.278	397.318	172	710
Rotate	173	262.418	295.447	392.253	153	871
Rotate	174	262.923	295.931	444.079	176	863
Rotate	175	261.192	295.577	446.962	184	806
Rotate	176	260.696	295.621	427.544	151	833
Rotate	177	260.906	295.819	399.01	192	692
Rotate	178	261.541	296.996	422.466	156	831
Rotate	179	259.955	296.89	442.58	173	963
Rotate	180	259.3	295.67	419.801	167	779
Rotate	181	260.182	296.732	438.415	191	840
