# Supplementary material for: Molecular encoding and synaptic decoding of context during salt chemotaxis in C. elegans
Source: Nat Commun. 2022 May 27;13:2928. doi: 10.1038/s41467-022-30279-7 (PMC9142520; doi:10.1038/s41467-022-30279-7)
Supplement: Supplementary file 7 — Source Data [file 41467_2022_30279_MOESM7_ESM.zip › Source Data/Imaging/Fig.4/4C/S65A/smoothed_201111_dc07_50mM_6.xlsx]

## Sheet: Sheet1
Image Name	Image Plane	X	Y	Avgerage Intensity	Minimum Intensity	Maximum Intensity
Rotate	1	288.7	401.163	377.421	165	700
Rotate	2	288	403	376.432	173	755
Rotate	3	288.823	403.091	357.772	157	668
Rotate	4	290	403	348.914	138	654
Rotate	5	293.128	404.156	337.406	155	646
Rotate	6	297.509	404.918	346.078	181	692
Rotate	7	294	403	352.774	142	753
Rotate	8	290	401	375.109	167	686
Rotate	9	286	399	369.776	171	691
Rotate	10	286	399	366.11	152	689
Rotate	11	286	399	387.537	170	708
Rotate	12	286	399	348.744	154	609
Rotate	13	285.697	398.255	358.784	159	734
Rotate	14	285	398	377.588	193	635
Rotate	15	284	398	384.76	184	681
Rotate	16	283.165	397.899	356.782	134	653
Rotate	17	279.336	397.177	367.776	188	664
Rotate	18	285	395	359.54	173	650
Rotate	19	286	397	382.388	222	677
Rotate	20	287	399	335.711	195	625
Rotate	21	288.584	399.037	384.329	183	716
Rotate	22	287.078	399.167	375.571	196	731
Rotate	23	286	399	366.191	168	714
Rotate	24	285	399	373.336	186	699
Rotate	25	287.398	399.417	340.146	167	661
Rotate	26	290	400	350.926	149	668
Rotate	27	293	401	348.952	188	598
Rotate	28	296	413	345.173	177	589
Rotate	29	299	418	346.27	189	634
Rotate	30	298	415	361.178	181	565
Rotate	31	301.558	414.299	350.797	164	615
Rotate	32	305	414	354.466	149	615
Rotate	33	297	413	331.302	160	661
Rotate	34	295	410	340.172	190	623
Rotate	35	293	407	338.861	201	635
Rotate	36	295	408	375.101	179	691
Rotate	37	297	406	328.51	180	565
Rotate	38	297	409	331.713	159	623
Rotate	39	297	412	352.542	174	598
Rotate	40	296	411	345.248	208	596
Rotate	41	295	405	356.756	179	688
Rotate	42	293	403	364.112	170	675
Rotate	43	293	406	345.698	178	562
Rotate	44	292	404	356.557	195	598
Rotate	45	291	402	339.483	175	597
Rotate	46	290	400	345.039	185	581
Rotate	47	290	401	346.794	182	595
Rotate	48	290	402	341.169	138	529
Rotate	49	290	403	350.989	186	589
Rotate	50	290	402	347.742	152	557
Rotate	51	290	401	338.204	169	690
Rotate	52	290	400	392.504	201	645
Rotate	53	290	400	317.186	172	483
Rotate	54	290	400	369.541	192	680
Rotate	55	290	400	352.625	182	651
Rotate	56	290	400	362.956	198	561
Rotate	57	290	400	335.589	168	620
Rotate	58	290	400	332.532	169	568
Rotate	59	289.489	400.371	375.307	147	661
Rotate	60	289	401	345.699	189	571
Rotate	61	289	400	331.4	193	618
Rotate	62	289	399	339.803	187	587
Rotate	63	289	398	355.264	196	621
Rotate	64	289	397	328.291	177	562
Rotate	65	288.999	396.002	329.961	146	571
Rotate	66	287	402	350.394	160	691
Rotate	67	287	401	329.948	152	580
Rotate	68	287	400	342.421	165	665
Rotate	69	287	399	365.532	175	651
Rotate	70	287	398	342.274	147	661
Rotate	71	287	397	347.634	144	556
Rotate	72	287	396	318.334	190	646
Rotate	73	287	395	361.07	187	628
Rotate	74	287	394	344.183	176	553
Rotate	75	286	391	352.54	164	618
Rotate	76	285	388	355.214	193	692
Rotate	77	284	385	354.407	164	643
Rotate	78	281	386	359.752	191	654
Rotate	79	278	387	335.685	146	605
Rotate	80	280.405	389.056	341.253	143	670
Rotate	81	283	391	359.52	190	573
Rotate	82	282	389	359.082	178	630
Rotate	83	279	392	352.483	183	636
Rotate	84	280	391	383.565	180	700
Rotate	85	282	394	384.835	178	672
Rotate	86	283	394	367.22	147	700
Rotate	87	283.214	389.653	370.731	140	744
Rotate	88	282	389	368.759	175	651
Rotate	89	283.256	390.342	407.518	167	680
Rotate	90	287.722	393.316	374.18	185	761
Rotate	91	293.573	394.489	398.419	167	805
Rotate	92	293.496	393.898	350.272	169	699
Rotate	93	289.603	391.885	359.457	175	758
Rotate	94	287.524	394.446	363.38	149	672
Rotate	95	288.54	394.863	368.427	144	698
Rotate	96	287	394	378.295	207	724
Rotate	97	284.989	392.625	355.995	168	696
Rotate	98	283.835	395.868	381.292	159	706
Rotate	99	283	399	364.904	172	704
Rotate	100	283.147	400.378	379.582	171	751
Rotate	101	288	402	388.33	141	707
Rotate	102	293	404	377.91	181	769
Rotate	103	298	406	365.626	168	638
Rotate	104	301.988	408.66	356.659	173	752
Rotate	105	296	411	358.854	147	753
Rotate	106	290	404	355.825	186	642
Rotate	107	284	397	367.02	168	734
Rotate	108	283.301	399.301	411.279	185	811
Rotate	109	287	397	393.478	183	768
Rotate	110	289.34	393.396	384.345	189	798
Rotate	111	291.284	393.885	368.641	178	812
Rotate	112	293.299	394.918	415.249	176	821
Rotate	113	295	396	374.349	177	734
Rotate	114	295	399	394.786	212	822
Rotate	115	294.337	393.644	365.802	176	747
Rotate	116	292.202	384.988	354.451	176	824
Rotate	117	287.496	384.066	348.879	115	778
Rotate	118	280.113	384.551	385.921	163	876
Rotate	119	278.827	384.538	402.54	152	854
Rotate	120	279.109	384.984	402.891	187	888
Rotate	121	279.871	385.165	375.627	175	719
Rotate	122	281.01	385.617	408.964	192	860
Rotate	123	281.534	385.717	376.952	146	770
Rotate	124	283.244	387.084	385.093	165	839
Rotate	125	282.422	388.593	377.269	141	744
Rotate	126	283.139	388.01	400.536	170	812
Rotate	127	283.841	387.762	404.558	155	802
Rotate	128	285.713	387.072	383.538	188	733
Rotate	129	285.571	386.09	390.053	144	832
Rotate	130	283.537	385.918	427.747	186	940
Rotate	131	282.645	385.942	440.596	206	881
Rotate	132	282.04	386.069	392.581	153	884
Rotate	133	281.396	385.926	405.866	166	825
Rotate	134	280.579	386.056	387.817	164	808
Rotate	135	280.151	385.614	405.44	170	836
Rotate	136	279.207	385.496	406.266	196	882
Rotate	137	282.325	385.158	439.447	191	869
Rotate	138	283.993	384.558	419.484	194	958
Rotate	139	285.366	384.35	378.572	158	818
Rotate	140	287.039	383.577	375.177	160	764
Rotate	141	284.238	384.282	372.694	184	765
Rotate	142	282.337	385.28	415.405	165	960
Rotate	143	280.776	385.751	429.856	172	803
Rotate	144	279.813	385.885	386.072	178	765
Rotate	145	279.342	385.983	389.498	166	762
Rotate	146	278.681	386.262	379.824	169	794
Rotate	147	279.969	385.31	396.637	152	811
Rotate	148	282.135	385.475	400.602	171	854
Rotate	149	282.556	385.14	360.205	148	824
Rotate	150	282.077	385.037	394.816	192	803
Rotate	151	282.628	385.066	390.468	174	793
Rotate	152	282.545	385.193	397.458	186	792
Rotate	153	279.016	385.079	377.475	171	883
Rotate	154	279.503	385.044	393.03	162	773
Rotate	155	280.998	385.033	395.16	171	821
Rotate	156	281.531	385.192	385.978	151	882
Rotate	157	281.604	385.091	350.326	158	780
Rotate	158	281.737	384.869	400.331	177	806
Rotate	159	282.568	384.808	389.846	162	826
Rotate	160	283.785	385.055	360.708	144	764
Rotate	161	283.828	384.743	400.527	185	835
Rotate	162	283.495	385.274	404.196	175	840
Rotate	163	282.665	385.362	380.03	163	810
Rotate	164	283	388	394.638	183	777
Rotate	165	283	391	387.883	168	717
Rotate	166	284.852	392.421	377.376	178	785
Rotate	167	287.398	393.876	373.99	136	714
Rotate	168	290.221	394.216	394.664	196	877
Rotate	169	293	395	400.213	178	782
Rotate	170	294.987	392.385	360.249	173	732
Rotate	171	295.241	390.263	380.611	161	806
Rotate	172	292.498	389.317	386.439	170	831
Rotate	173	288.938	388.879	406.581	162	899
Rotate	174	286.785	388.186	371.103	155	768
Rotate	175	285	387	372.574	142	736
Rotate	176	285.493	386.702	409.618	184	907
Rotate	177	284.637	386.563	365.265	161	835
Rotate	178	285.102	385.925	406.634	199	733
Rotate	179	285.452	385.476	391.315	153	854
Rotate	180	284.628	385.338	373.883	171	763
Rotate	181	284.998	386.018	368.218	153	846
