# Supplementary material for: Molecular encoding and synaptic decoding of context during salt chemotaxis in C. elegans
Source: Nat Commun. 2022 May 27;13:2928. doi: 10.1038/s41467-022-30279-7 (PMC9142520; doi:10.1038/s41467-022-30279-7)
Supplement: Supplementary file 7 — Source Data [file 41467_2022_30279_MOESM7_ESM.zip › Source Data/Imaging/Fig.4/4C/S65A/smoothed_201111_dc07_50mM_8.xlsx]

## Sheet: Sheet1
Image Name	Image Plane	X	Y	Avgerage Intensity	Minimum Intensity	Maximum Intensity
Rotate	1	244.062	305.511	304.624	153	492
Rotate	2	244	306	303.355	139	532
Rotate	3	244	306	288.774	147	513
Rotate	4	244	306	304.755	128	497
Rotate	5	244	306	333.173	175	547
Rotate	6	249	300	300.224	122	455
Rotate	7	254	294	286.432	138	496
Rotate	8	252	293	307.27	153	618
Rotate	9	250	292	314.93	160	513
Rotate	10	250	291	307.327	152	539
Rotate	11	250	290	297.654	138	547
Rotate	12	250	289	294.11	118	458
Rotate	13	250	288	322.701	173	500
Rotate	14	250	287	292.368	138	474
Rotate	15	250	286	296.518	134	517
Rotate	16	250	285	309.879	146	490
Rotate	17	250	284	296.797	157	549
Rotate	18	250	283	298.894	162	492
Rotate	19	250	288	292.183	143	557
Rotate	20	250	293	310.506	132	558
Rotate	21	250	287	303.165	153	493
Rotate	22	250	281	309.13	114	470
Rotate	23	250	275	303.6	163	519
Rotate	24	251	286	311.318	154	490
Rotate	25	252	297	278.527	137	484
Rotate	26	249	285	301.927	145	492
Rotate	27	252	285	292.738	140	460
Rotate	28	251	285	298.096	151	501
Rotate	29	250	285	324.762	162	546
Rotate	30	249	285	294.211	157	547
Rotate	31	253.851	285.729	315.46	137	543
Rotate	32	248	286	288.724	147	549
Rotate	33	250	285	303.88	153	477
Rotate	34	248	284	279.287	131	458
Rotate	35	249	283	292.475	125	457
Rotate	36	250	282	300.622	152	533
Rotate	37	251	281	299.297	141	448
Rotate	38	252	280	297.002	150	479
Rotate	39	251	279	303.005	168	525
Rotate	40	250	278	300.065	162	472
Rotate	41	249	280	298.072	113	472
Rotate	42	248	282	291.319	166	430
Rotate	43	250	279	282.387	159	467
Rotate	44	252	276	318.343	171	586
Rotate	45	254	273	318.568	137	510
Rotate	46	251	278	331.892	165	609
Rotate	47	248	283	317.693	163	547
Rotate	48	247	277	321.324	162	576
Rotate	49	250	276	292.094	128	455
Rotate	50	247	277	315.549	154	472
Rotate	51	244	278	285.37	130	427
Rotate	52	247	278	313.016	177	556
Rotate	53	250	278	277.824	126	445
Rotate	54	245	279	335.409	184	568
Rotate	55	246	278	312.873	124	515
Rotate	56	247	277	300.824	163	463
Rotate	57	248	276	317.995	134	490
Rotate	58	249	275	349.439	179	503
Rotate	59	250	274	341.075	173	567
Rotate	60	244	281	334.423	189	546
Rotate	61	242	284	331.73	188	527
Rotate	62	237	291	327.693	194	519
Rotate	63	237	298	294	124	522
Rotate	64	232	306	299.372	155	484
Rotate	65	233	306	297.298	153	574
Rotate	66	234	306	293.467	152	492
Rotate	67	235	306	298.421	121	531
Rotate	68	236	306	280.827	125	430
Rotate	69	238	299	299.748	147	465
Rotate	70	240	292	295.673	148	510
Rotate	71	240	291	329.472	187	465
Rotate	72	240	290	329.805	171	554
Rotate	73	239	295	310.017	126	498
Rotate	74	238	300	306.666	168	532
Rotate	75	237	305	300.343	146	528
Rotate	76	238	295	300.074	156	524
Rotate	77	239	285	342.599	201	524
Rotate	78	240	275	306.04	171	439
Rotate	79	242	276	353.286	228	521
Rotate	80	244	277	317.896	172	485
Rotate	81	246	278	321.407	200	460
Rotate	82	248	279	320.646	162	489
Rotate	83	240	280	306.482	170	462
Rotate	84	237	280	327.403	195	527
Rotate	85	239	280	306.986	164	478
Rotate	86	238	290	296.499	163	483
Rotate	87	237	300	309.507	142	530
Rotate	88	237	302	304.149	169	514
Rotate	89	239	304	296.792	154	509
Rotate	90	241	306	331.331	162	564
Rotate	91	239	308	320.497	184	509
Rotate	92	237	310	297.461	143	584
Rotate	93	235	312	318.227	150	539
Rotate	94	238.279	314.268	288.6	133	602
Rotate	95	242	317	296.613	157	490
Rotate	96	238	314	327.214	146	544
Rotate	97	239	311	332.009	155	601
Rotate	98	240	308	339.476	163	508
Rotate	99	241	305	329.915	130	558
Rotate	100	242	302	334.767	176	582
Rotate	101	243	299	330.642	189	562
Rotate	102	240	297	341.097	172	525
Rotate	103	237	295	325.283	174	490
Rotate	104	245	291	348.561	188	550
Rotate	105	243	289	352.272	186	558
Rotate	106	246	287	344.376	181	591
Rotate	107	249	285	334.432	153	614
Rotate	108	252	283	338.217	145	570
Rotate	109	249	283	354.136	155	537
Rotate	110	246	283	326.65	184	542
Rotate	111	254	277	330.771	164	542
Rotate	112	253	271	368.493	189	535
Rotate	113	252	265	355.053	195	537
Rotate	114	251	268	335.598	173	537
Rotate	115	250	271	333.454	165	556
Rotate	116	249	274	333.063	203	502
Rotate	117	248	277	336.65	161	581
Rotate	118	250	280	376.443	184	595
Rotate	119	246	280	339.741	197	544
Rotate	120	249	279	362.716	198	592
Rotate	121	252	278	342.851	160	569
Rotate	122	249	276	365.834	198	567
Rotate	123	246	274	339.794	167	588
Rotate	124	248	278	349.178	180	579
Rotate	125	243	282	321.519	167	490
Rotate	126	238	286	321.292	185	542
Rotate	127	239	286	351.635	231	553
Rotate	128	240	286	369.968	216	572
Rotate	129	241	286	317.799	175	580
Rotate	130	242	286	338.652	187	604
Rotate	131	243	286	331.033	185	536
Rotate	132	239	289	369.084	194	605
Rotate	133	239	291	301.65	134	494
Rotate	134	239	293	320.844	163	489
Rotate	135	239	295	292.19	149	442
Rotate	136	239	297	335.93	144	581
Rotate	137	239	299	318.406	162	532
Rotate	138	239	301	356.232	150	567
Rotate	139	239	303	330.824	128	511
Rotate	140	239	305	314.563	152	509
Rotate	141	233	310	316.781	158	564
Rotate	142	230	312	298.154	134	530
Rotate	143	227	314	311.734	155	500
Rotate	144	230	310	338.205	158	578
Rotate	145	233	306	320.396	163	563
Rotate	146	232	316	300.441	150	458
Rotate	147	231	326	321.3	158	537
Rotate	148	231	316	317.499	150	620
Rotate	149	231	306	318.046	166	560
Rotate	150	231	304	349.073	193	654
Rotate	151	231	302	357.366	165	658
Rotate	152	231	300	347.819	170	598
Rotate	153	231	298	336.94	174	533
Rotate	154	236	296	308.76	156	590
Rotate	155	238	299	337.577	150	503
Rotate	156	240	302	320.698	177	522
Rotate	157	238	305	337.477	141	545
Rotate	158	236	308	321.792	157	543
Rotate	159	234	311	306.368	153	490
Rotate	160	235	307	334.132	162	524
Rotate	161	236	303	344.067	224	528
Rotate	162	237	299	324.652	169	500
Rotate	163	238	295	336.122	184	659
Rotate	164	239	291	338.261	161	552
Rotate	165	240	287	342.268	172	548
Rotate	166	241	283	351.021	171	634
Rotate	167	240	291	363.896	163	555
Rotate	168	239	299	304.094	152	527
Rotate	169	238	307	305.932	166	478
Rotate	170	242	302	305.531	118	483
Rotate	171	246	297	321.963	157	526
Rotate	172	245	296	313.467	150	496
Rotate	173	244	295	337.791	159	511
Rotate	174	247	294	348.122	188	542
Rotate	175	246	293	322.565	168	492
Rotate	176	245	292	306.931	160	515
Rotate	177	244	291	290.443	131	495
Rotate	178	243	290	283.926	156	500
Rotate	179	245	289	309.696	159	563
Rotate	180	247	288	313.747	170	530
Rotate	181	249	287	328.012	182	522
Rotate	1	244.062	305.511	304.624	153	492
Rotate	2	244	306	303.355	139	532
Rotate	3	244	306	288.774	147	513
Rotate	4	244	306	304.755	128	497
Rotate	5	244	306	333.173	175	547
Rotate	6	249	300	300.224	122	455
Rotate	7	254	294	286.432	138	496
Rotate	8	252	293	307.27	153	618
Rotate	9	250	292	314.93	160	513
Rotate	10	250	291	307.327	152	539
Rotate	11	250	290	297.654	138	547
Rotate	12	250	289	294.11	118	458
Rotate	13	250	288	322.701	173	500
Rotate	14	250	287	292.368	138	474
Rotate	15	250	286	296.518	134	517
Rotate	16	250	285	309.879	146	490
Rotate	17	250	284	296.797	157	549
Rotate	18	250	283	298.894	162	492
Rotate	19	250	288	292.183	143	557
Rotate	20	250	293	310.506	132	558
Rotate	21	250	287	303.165	153	493
Rotate	22	250	281	309.13	114	470
Rotate	23	250	275	303.6	163	519
Rotate	24	251	286	311.318	154	490
Rotate	25	252	297	278.527	137	484
Rotate	26	249	285	301.927	145	492
Rotate	27	252	285	292.738	140	460
Rotate	28	251	285	298.096	151	501
Rotate	29	250	285	324.762	162	546
Rotate	30	249	285	294.211	157	547
Rotate	31	253.851	285.729	315.46	137	543
Rotate	32	248	286	288.724	147	549
Rotate	33	250	285	303.88	153	477
Rotate	34	248	284	279.287	131	458
Rotate	35	249	283	292.475	125	457
Rotate	36	250	282	300.622	152	533
Rotate	37	251	281	299.297	141	448
Rotate	38	252	280	297.002	150	479
Rotate	39	251	279	303.005	168	525
Rotate	40	250	278	300.065	162	472
Rotate	41	249	280	298.072	113	472
Rotate	42	248	282	291.319	166	430
Rotate	43	250	279	282.387	159	467
Rotate	44	252	276	318.343	171	586
Rotate	45	254	273	318.568	137	510
Rotate	46	251	278	331.892	165	609
Rotate	47	248	283	317.693	163	547
Rotate	48	247	277	321.324	162	576
Rotate	49	250	276	292.094	128	455
Rotate	50	247	277	315.549	154	472
Rotate	51	244	278	285.37	130	427
Rotate	52	247	278	313.016	177	556
Rotate	53	250	278	277.824	126	445
Rotate	54	245	279	335.409	184	568
Rotate	55	246	278	312.873	124	515
Rotate	56	247	277	300.824	163	463
Rotate	57	248	276	317.995	134	490
Rotate	58	249	275	349.439	179	503
Rotate	59	250	274	341.075	173	567
Rotate	60	244	281	334.423	189	546
Rotate	61	242	284	331.73	188	527
Rotate	62	237	291	327.693	194	519
Rotate	63	237	298	294	124	522
Rotate	64	232	306	299.372	155	484
Rotate	65	233	306	297.298	153	574
Rotate	66	234	306	293.467	152	492
Rotate	67	235	306	298.421	121	531
Rotate	68	236	306	280.827	125	430
Rotate	69	238	299	299.748	147	465
Rotate	70	240	292	295.673	148	510
Rotate	71	240	291	329.472	187	465
Rotate	72	240	290	329.805	171	554
Rotate	73	239	295	310.017	126	498
Rotate	74	238	300	306.666	168	532
Rotate	75	237	305	300.343	146	528
Rotate	76	238	295	300.074	156	524
Rotate	77	239	285	342.599	201	524
Rotate	78	240	275	306.04	171	439
Rotate	79	242	276	353.286	228	521
Rotate	80	244	277	317.896	172	485
Rotate	81	246	278	321.407	200	460
Rotate	82	248	279	320.646	162	489
Rotate	83	240	280	306.482	170	462
Rotate	84	237	280	327.403	195	527
Rotate	85	239	280	306.986	164	478
Rotate	86	238	290	296.499	163	483
Rotate	87	237	300	309.507	142	530
Rotate	88	237	302	304.149	169	514
Rotate	89	239	304	296.792	154	509
Rotate	90	241	306	331.331	162	564
Rotate	91	239	308	320.497	184	509
Rotate	92	237	310	297.461	143	584
Rotate	93	235	312	318.227	150	539
Rotate	94	238.279	314.268	288.6	133	602
Rotate	95	242	317	296.613	157	490
Rotate	96	238	314	327.214	146	544
Rotate	97	239	311	332.009	155	601
Rotate	98	240	308	339.476	163	508
Rotate	99	241	305	329.915	130	558
Rotate	100	242	302	334.767	176	582
Rotate	101	243	299	330.642	189	562
Rotate	102	240	297	341.097	172	525
Rotate	103	237	295	325.283	174	490
Rotate	104	245	291	348.561	188	550
Rotate	105	243	289	352.272	186	558
Rotate	106	246	287	344.376	181	591
Rotate	107	249	285	334.432	153	614
Rotate	108	252	283	338.217	145	570
Rotate	109	249	283	354.136	155	537
Rotate	110	246	283	326.65	184	542
Rotate	111	254	277	330.771	164	542
Rotate	112	253	271	368.493	189	535
Rotate	113	252	265	355.053	195	537
Rotate	114	251	268	335.598	173	537
Rotate	115	250	271	333.454	165	556
Rotate	116	249	274	333.063	203	502
Rotate	117	248	277	336.65	161	581
Rotate	118	250	280	376.443	184	595
Rotate	119	246	280	339.741	197	544
Rotate	120	249	279	362.716	198	592
Rotate	121	252	278	342.851	160	569
Rotate	122	249	276	365.834	198	567
Rotate	123	246	274	339.794	167	588
Rotate	124	248	278	349.178	180	579
Rotate	125	243	282	321.519	167	490
Rotate	126	238	286	321.292	185	542
Rotate	127	239	286	351.635	231	553
Rotate	128	240	286	369.968	216	572
Rotate	129	241	286	317.799	175	580
Rotate	130	242	286	338.652	187	604
Rotate	131	243	286	331.033	185	536
Rotate	132	239	289	369.084	194	605
Rotate	133	239	291	301.65	134	494
Rotate	134	239	293	320.844	163	489
Rotate	135	239	295	292.19	149	442
Rotate	136	239	297	335.93	144	581
Rotate	137	239	299	318.406	162	532
Rotate	138	239	301	356.232	150	567
Rotate	139	239	303	330.824	128	511
Rotate	140	239	305	314.563	152	509
Rotate	141	233	310	316.781	158	564
Rotate	142	230	312	298.154	134	530
Rotate	143	227	314	311.734	155	500
Rotate	144	230	310	338.205	158	578
Rotate	145	233	306	320.396	163	563
Rotate	146	232	316	300.441	150	458
Rotate	147	231	326	321.3	158	537
Rotate	148	231	316	317.499	150	620
Rotate	149	231	306	318.046	166	560
Rotate	150	231	304	349.073	193	654
Rotate	151	231	302	357.366	165	658
Rotate	152	231	300	347.819	170	598
Rotate	153	231	298	336.94	174	533
Rotate	154	236	296	308.76	156	590
Rotate	155	238	299	337.577	150	503
Rotate	156	240	302	320.698	177	522
Rotate	157	238	305	337.477	141	545
Rotate	158	236	308	321.792	157	543
Rotate	159	234	311	306.368	153	490
Rotate	160	235	307	334.132	162	524
Rotate	161	236	303	344.067	224	528
Rotate	162	237	299	324.652	169	500
Rotate	163	238	295	336.122	184	659
Rotate	164	239	291	338.261	161	552
Rotate	165	240	287	342.268	172	548
Rotate	166	241	283	351.021	171	634
Rotate	167	240	291	363.896	163	555
Rotate	168	239	299	304.094	152	527
Rotate	169	238	307	305.932	166	478
Rotate	170	242	302	305.531	118	483
Rotate	171	246	297	321.963	157	526
Rotate	172	245	296	313.467	150	496
Rotate	173	244	295	337.791	159	511
Rotate	174	247	294	348.122	188	542
Rotate	175	246	293	322.565	168	492
Rotate	176	245	292	306.931	160	515
Rotate	177	244	291	290.443	131	495
Rotate	178	243	290	283.926	156	500
Rotate	179	245	289	309.696	159	563
Rotate	180	247	288	313.747	170	530
Rotate	181	249	287	328.012	182	522
