# Supplementary material for: Molecular encoding and synaptic decoding of context during salt chemotaxis in C. elegans
Source: Nat Commun. 2022 May 27;13:2928. doi: 10.1038/s41467-022-30279-7 (PMC9142520; doi:10.1038/s41467-022-30279-7)
Supplement: Supplementary file 7 — Source Data [file 41467_2022_30279_MOESM7_ESM.zip › Source Data/Imaging/Fig.4/4C/S65A/smoothed_201111_dc07_50mM_9.xlsx]

## Sheet: Sheet1
Image Name	Image Plane	X	Y	Avgerage Intensity	Minimum Intensity	Maximum Intensity
Rotate	1	211.028	347.416	387.153	184	615
Rotate	2	212.077	345.09	347.773	179	635
Rotate	3	213	345	405.52	209	625
Rotate	4	215	338	389.282	239	543
Rotate	5	220	343	377.533	216	585
Rotate	6	219	345	375.316	214	597
Rotate	7	207	346	398.92	213	691
Rotate	8	212	344	387.735	229	632
Rotate	9	217	345	348.404	213	539
Rotate	10	222	346	370.896	244	620
Rotate	11	222.853	346.852	353.471	211	608
Rotate	12	215	347	330.133	191	573
Rotate	13	207	347	365.41	199	579
Rotate	14	205	347	389.592	233	558
Rotate	15	203	347	384.547	224	613
Rotate	16	215	335	394.88	221	514
Rotate	17	225.646	325.961	390.776	224	589
Rotate	18	235	320	406.769	262	647
Rotate	19	234	320	382.633	221	649
Rotate	20	232	324	410.863	242	640
Rotate	21	230	328	358.849	223	562
Rotate	22	227.164	327.938	388.78	236	660
Rotate	23	224	328	379.924	220	621
Rotate	24	221	328	374.096	228	542
Rotate	25	218	328	399.79	276	545
Rotate	26	215	328	386.192	251	587
Rotate	27	223	328	382.82	219	648
Rotate	28	231	328	362.676	218	592
Rotate	29	235	329	387.765	285	538
Rotate	30	233.911	332.177	377.153	248	750
Rotate	31	233	335	356.029	237	575
Rotate	32	228	343	356.059	217	577
Rotate	33	223	337	365.024	210	615
Rotate	34	218	331	374.704	193	593
Rotate	35	225	334	397.947	255	592
Rotate	36	228	337	374.41	262	605
Rotate	37	229	334	351.367	198	572
Rotate	38	229	339	361.076	227	622
Rotate	39	227	340	350.543	226	528
Rotate	40	225	341	374.127	206	682
Rotate	41	223	342	341.694	225	623
Rotate	42	221	343	371.933	153	592
Rotate	43	219	344	367.643	201	657
Rotate	44	217	341	391.853	226	635
Rotate	45	215	338	376.929	222	584
Rotate	46	214	341	350.122	196	544
Rotate	47	213	344	372.592	201	649
Rotate	48	212	342	380.722	205	607
Rotate	49	211	340	370.935	215	539
Rotate	50	216	342	379.224	215	545
Rotate	51	221	344	355.035	219	633
Rotate	52	223	340	356.439	234	516
Rotate	53	220.686	343.307	323.286	177	635
Rotate	54	218	347	343.527	196	616
Rotate	55	217	345	361.453	235	575
Rotate	56	216	343	366.896	231	538
Rotate	57	214	347	346.692	183	540
Rotate	58	214	345	386.967	238	543
Rotate	59	213	347	377.331	208	638
Rotate	60	212	349	398.812	224	642
Rotate	61	211	348	389.769	227	587
Rotate	62	210	347	402.755	273	633
Rotate	63	209	346	359.876	222	618
Rotate	64	208	345	377.055	243	571
Rotate	65	207	344	395.137	231	570
Rotate	66	207	350	384.545	224	551
Rotate	67	208	349	393.512	223	663
Rotate	68	209	348	351.994	166	549
Rotate	69	210	347	353.165	214	540
Rotate	70	211	346	386.035	230	554
Rotate	71	203	347	381.763	226	569
Rotate	72	195	348	423.229	263	655
Rotate	73	198	349	393.341	188	566
Rotate	74	201	350	389.92	256	593
Rotate	75	202.191	351.334	400.741	230	610
Rotate	76	204	348	383.345	186	547
Rotate	77	206	345	397.298	237	588
Rotate	78	207	346	404.686	206	665
Rotate	79	208	347	351.32	178	509
Rotate	80	208.782	347.93	368.351	225	671
Rotate	81	209.212	348.131	362.206	184	567
Rotate	82	209.981	347.485	394.433	237	618
Rotate	83	212	340	393.314	235	617
Rotate	84	216.842	332.875	417.514	239	700
Rotate	85	221	332	452.994	294	747
Rotate	86	221.549	332.27	400.143	204	670
Rotate	87	221.464	330.133	405.039	234	801
Rotate	88	220.081	331.771	441.698	211	720
Rotate	89	218.005	334.443	456.29	277	851
Rotate	90	214.423	339.779	418.959	249	712
Rotate	91	212	336	420.496	239	779
Rotate	92	210	332	467.473	284	840
Rotate	93	223	325	456.194	251	800
Rotate	94	225	324	446.504	213	796
Rotate	95	224.294	326.101	462.061	191	736
Rotate	96	219.8	332.145	446.243	245	944
Rotate	97	215	338	428.102	233	726
Rotate	98	210	344	443.986	240	746
Rotate	99	206.95	345.039	413.894	171	841
Rotate	100	204.284	346.275	451.173	215	783
Rotate	101	205	342	449.335	212	678
Rotate	102	205	342	476.118	311	856
Rotate	103	205.113	341.454	442.635	214	790
Rotate	104	204	345	432.727	235	689
Rotate	105	206	343	440.796	224	694
Rotate	106	207	346	461.629	255	685
Rotate	107	208	347	462.165	278	736
Rotate	108	209.232	343.829	440.357	255	752
Rotate	109	210	341	454.804	241	793
Rotate	110	207.88	345.246	449.092	237	804
Rotate	111	207.774	340.834	456.543	234	846
Rotate	112	211.422	339.999	446.669	213	821
Rotate	113	213.08	340.563	439.829	234	788
Rotate	114	211.597	344.283	405.447	190	694
Rotate	115	202	356	393.18	181	624
Rotate	116	190	363	430.22	256	684
Rotate	117	190	361	426.341	251	768
Rotate	118	190	359	388.314	227	694
Rotate	119	188.925	360.542	399.892	224	789
Rotate	120	187.193	362.366	399.541	235	684
Rotate	121	185.474	363.642	411.239	245	744
Rotate	122	183.369	366.963	418.167	247	680
Rotate	123	181	370	408.627	230	703
Rotate	124	193	366	398.58	231	671
Rotate	125	201.925	358.646	417.91	167	712
Rotate	126	207.268	354.32	422.906	221	725
Rotate	127	213	350	439.461	232	703
Rotate	128	205	346	409.894	236	608
Rotate	129	211	345	409.49	233	749
Rotate	130	217	344	378.731	191	627
Rotate	131	222.33	341.085	366.833	192	661
Rotate	132	213	339	405.371	259	667
Rotate	133	218	339	417.355	240	678
Rotate	134	215	339	420.376	273	748
Rotate	135	212	339	422.535	260	717
Rotate	136	207.482	342.375	415.645	259	737
Rotate	137	209	343	403.165	240	620
Rotate	138	211	344	405.682	250	705
Rotate	139	213	340	408.602	249	712
Rotate	140	215	336	431.067	251	630
Rotate	141	230	319	417.339	292	659
Rotate	142	233	314	398.733	217	678
Rotate	143	236	309	425.896	213	655
Rotate	144	236	309	457.204	314	759
Rotate	145	236.479	310.023	448.896	266	805
Rotate	146	237	314	434.931	279	722
Rotate	147	239	317	414.984	257	615
Rotate	148	236.94	315.647	439.904	227	779
Rotate	149	235.774	314.41	437.616	224	750
Rotate	150	237.68	313.172	417.002	223	696
Rotate	151	240	312	455.812	279	712
Rotate	152	241.715	314.905	420.569	224	727
Rotate	153	243	318	441.312	283	750
Rotate	154	240.772	323.261	402.12	195	759
Rotate	155	228	323	445.733	272	706
Rotate	156	227	322	429.886	283	662
Rotate	157	226	321	412.024	246	663
Rotate	158	225	320	421.796	251	659
Rotate	159	224	319	416.459	271	688
Rotate	160	223.629	320.216	415.216	246	778
Rotate	161	222.393	321.542	425.48	222	728
Rotate	162	221	323	395.937	256	626
Rotate	163	221.422	322.38	387.318	240	759
Rotate	164	220.045	326.514	429.727	236	774
Rotate	165	219	336	403.606	226	647
Rotate	166	214.149	341.123	447.141	270	831
Rotate	167	209	346	397.982	235	655
Rotate	168	217	336	409.261	196	659
Rotate	169	223.277	329.577	385.235	208	705
Rotate	170	230	323	416.902	229	628
Rotate	171	236	320	395.306	242	609
Rotate	172	238.28	320.959	434.812	215	764
Rotate	173	238.609	321.415	403.971	203	733
Rotate	174	235.465	321.093	432.073	284	817
Rotate	175	232	321	412.747	245	635
Rotate	176	230.857	320.999	410.524	239	691
Rotate	177	230	321	367.4	210	576
Rotate	178	231.43	321.003	431.8	229	683
Rotate	179	232.982	321.44	404.806	217	665
Rotate	180	233.26	321.929	426.467	259	683
Rotate	181	232.518	324.238	413.59	242	695
