# Supplementary material for: Molecular encoding and synaptic decoding of context during salt chemotaxis in C. elegans
Source: Nat Commun. 2022 May 27;13:2928. doi: 10.1038/s41467-022-30279-7 (PMC9142520; doi:10.1038/s41467-022-30279-7)
Supplement: Supplementary file 7 — Source Data [file 41467_2022_30279_MOESM7_ESM.zip › Source Data/Imaging/Fig.4/4C/S65A/smoothed_201115_dc07_50mM_1.xlsx]

## Sheet: Sheet1
Image Name	Image Plane	X	Y	Avgerage Intensity	Minimum Intensity	Maximum Intensity
Rotate	1	173.872	325.765	658.862	169	1851
Rotate	2	176.316	320.547	635.583	119	1886
Rotate	3	177.915	320.773	669.025	185	2000
Rotate	4	174.94	327.257	729.292	221	1933
Rotate	5	168.442	332.837	682.994	179	1801
Rotate	6	170	328	645.499	152	1429
Rotate	7	174.52	320.237	633.152	150	1851
Rotate	8	176.823	322.225	647.62	199	1828
Rotate	9	172.324	329.459	684.968	164	1771
Rotate	10	166.043	333.361	670.548	183	1811
Rotate	11	162.601	334.214	635.02	154	1903
Rotate	12	163.044	331.949	624.092	154	1880
Rotate	13	165.574	330.529	639.96	202	1953
Rotate	14	169.057	328.829	599.623	130	1803
Rotate	15	171.683	328.203	651.57	161	1801
Rotate	16	172.16	327.352	637.814	188	1760
Rotate	17	174.255	323.676	647.011	169	1970
Rotate	18	176.477	321.233	639.96	155	1791
Rotate	19	180.717	316.573	637.394	126	1643
Rotate	20	186.603	312.875	647.043	215	1779
Rotate	21	188.484	313.725	712.61	194	1884
Rotate	22	187.446	314.973	652.298	155	1811
Rotate	23	184.492	317.253	655.495	161	1818
Rotate	24	182.739	316.339	620.588	146	1729
Rotate	25	182.285	318.924	626.93	218	1796
Rotate	26	182.763	318.788	657.812	213	1932
Rotate	27	180.949	319.927	680.664	184	1929
Rotate	28	183.318	313.497	582	143	1597
Rotate	29	184	325	732.304	248	1790
Rotate	30	182.146	325.437	731.538	178	2011
Rotate	31	181.758	325.017	731.351	232	1805
Rotate	32	181.052	326.144	720.704	236	1790
Rotate	33	180.065	327.152	718.411	174	1915
Rotate	34	179.532	327.674	742.835	250	2014
Rotate	35	178.472	329.55	654.839	174	1874
Rotate	36	176.981	330.127	711.664	191	1862
Rotate	37	175.584	331.042	697.417	239	1777
Rotate	38	181.188	323.779	663.471	214	1852
Rotate	39	184.838	325.565	697.181	276	1729
Rotate	40	185.557	324.046	709.827	187	1890
Rotate	41	184.308	324.201	725.135	188	1776
Rotate	42	184.59	323.172	694.167	225	1800
Rotate	43	187.837	319.577	702.493	191	1823
Rotate	44	193.023	316.734	710.462	209	1769
Rotate	45	196.535	314.617	663.91	166	1600
Rotate	46	196.747	315.261	680.37	206	1678
Rotate	47	193.314	316.685	723.48	154	1992
Rotate	48	193.671	314.431	664.655	225	1858
Rotate	49	192.387	316.743	672.57	170	1818
Rotate	50	194.28	313.282	665.864	165	1919
Rotate	51	196.69	313.296	651.604	180	1766
Rotate	52	199.402	310.713	658.954	126	1840
Rotate	53	202	308	627.739	162	1766
Rotate	54	203.649	307.618	660.976	191	1754
Rotate	55	198.784	314.804	688.721	182	1610
Rotate	56	190.453	319.498	667.398	188	1808
Rotate	57	181.297	326.895	687.971	192	1932
Rotate	58	173.361	331.075	642.2	175	1905
Rotate	59	166.954	332.496	629.861	166	1912
Rotate	60	163.58	334.232	564.268	146	1890
Rotate	61	164.769	333.446	594.729	160	1992
Rotate	62	168.091	331.956	604.86	127	1749
Rotate	63	175.192	323.652	614.793	193	2043
Rotate	64	182.684	324.078	669.946	160	1822
Rotate	65	186.548	325.365	711.393	268	1890
Rotate	66	185.841	326.177	727.852	183	1840
Rotate	67	183.466	327.745	690.245	230	1877
Rotate	68	181.029	327.697	673.125	224	1687
Rotate	69	180.039	326.999	660.38	198	1964
Rotate	70	180.54	325.314	658.935	184	2026
Rotate	71	182.258	324.416	605.729	162	1852
Rotate	72	184.827	323.35	667.385	239	1789
Rotate	73	187.626	320.038	634.642	123	1840
Rotate	74	195	312	642.014	157	1320
Rotate	75	198.63	314.53	707.82	228	1917
Rotate	76	200.138	310.155	688.95	204	1886
Rotate	77	197.297	314.393	684.798	147	1906
Rotate	78	194.593	312.018	629.96	214	1603
Rotate	79	197.736	308.285	596.575	205	1556
Rotate	80	197.48	314.651	671.661	169	1728
Rotate	81	196.892	310.868	677.179	145	1713
Rotate	82	199.4	306.523	579.073	160	1595
Rotate	83	202.449	307.51	664.494	168	1756
Rotate	84	206.008	305.798	687.155	158	1785
Rotate	85	207.79	305.236	714.394	197	1842
Rotate	86	207.82	306.039	665.004	179	1784
Rotate	87	201.961	313.117	700.754	183	1792
Rotate	88	196.749	309.762	658.075	187	1872
Rotate	89	196.805	308.869	677.037	140	1791
Rotate	90	201.31	307.607	647.863	211	1845
Rotate	91	203.989	309.225	699.65	162	1799
Rotate	92	204.836	309.2	716.232	213	2011
Rotate	93	206.413	307.432	654.832	190	1855
Rotate	94	204.743	310.768	754.351	249	2032
Rotate	95	201.239	313.533	707.69	125	1787
Rotate	96	195.72	318.902	710.312	216	1803
Rotate	97	188.794	323.101	700.549	138	1921
Rotate	98	186.423	320.413	673.932	152	1986
Rotate	99	185.911	323.625	724.839	164	2110
Rotate	100	182.316	330.869	735.355	174	2020
Rotate	101	177.945	334.512	771.47	189	1935
Rotate	102	174.225	335.258	721.768	155	1880
Rotate	103	172.185	337.02	734.462	225	1966
Rotate	104	171.566	334.788	680.843	204	1790
Rotate	105	172.749	333.375	677.124	131	2036
Rotate	106	175.353	333.181	689.401	216	1932
Rotate	107	178.876	331.716	721.47	206	2200
Rotate	108	181.4	330.622	742.243	256	2026
Rotate	109	182.805	330.856	770.973	174	2076
Rotate	110	183.258	330.439	747.82	150	1991
Rotate	111	183.605	329.599	766.386	218	2011
Rotate	112	183.973	328.628	730.424	163	2064
Rotate	113	183.972	329.422	712.399	192	1974
Rotate	114	184.304	327.408	729.963	261	2120
Rotate	115	185.01	329.155	754.714	217	2048
Rotate	116	185.899	327.971	747.157	216	2094
Rotate	117	186.49	327.453	717.723	179	2099
Rotate	118	186.877	325.49	713.274	239	2025
Rotate	119	188.514	321.225	683.99	170	1971
Rotate	120	190.998	318.824	684.229	186	1895
Rotate	121	194.67	315.314	702.396	124	2116
Rotate	122	199.69	310.331	716.579	190	1801
Rotate	123	205.351	308.772	710.652	153	1887
Rotate	124	207.455	308.586	728.688	172	1984
Rotate	125	207.665	307.541	723.494	180	1833
Rotate	126	205.696	310.102	751.661	166	2205
Rotate	127	204.476	310.277	700.089	169	1867
Rotate	128	203.133	312.556	705.781	191	1850
Rotate	129	203.209	311.18	712.004	164	1752
Rotate	130	201.667	312.668	717.66	144	1760
Rotate	131	201.758	312.104	690.894	189	1946
Rotate	132	202.133	311.136	670.521	159	1870
Rotate	133	203.537	309.75	664.987	193	1618
Rotate	134	202.623	311.942	662.29	166	1792
Rotate	135	202.432	310.616	660.198	210	1736
Rotate	136	199.407	315.708	687.396	148	1762
Rotate	137	195.083	318.627	744.113	171	2003
Rotate	138	192.444	319.051	691.469	150	1930
Rotate	139	194.032	314.52	606.355	134	1596
Rotate	140	198.471	305.603	531.429	165	1575
Rotate	141	207.681	300.386	614.833	120	1797
Rotate	142	218.47	297.746	678.295	156	1639
Rotate	143	225.925	296.078	678.204	172	1697
Rotate	144	230.299	295.204	717.831	202	1752
Rotate	145	230.951	295.815	734.363	218	1559
Rotate	146	226.851	297.598	700.888	243	1666
Rotate	147	221.015	301.146	680.188	193	1597
Rotate	148	216.068	302.3	689.712	186	1752
Rotate	149	212.68	302.745	688.349	208	1707
Rotate	150	210.957	303.286	611.345	146	1598
Rotate	151	211.015	305.828	650.349	191	1689
Rotate	152	209.144	311.406	679.532	199	1667
Rotate	153	207.957	309.852	678.038	228	1689
Rotate	154	209.416	306.951	633.019	181	1688
Rotate	155	212.76	304.43	687.314	196	1804
Rotate	156	217.195	302.427	651.125	183	1727
Rotate	157	221.479	301.727	645.133	188	1630
Rotate	158	223.863	301.138	692.451	162	1678
Rotate	159	224.441	300.762	700.77	252	1712
Rotate	160	223.719	300.077	644.412	210	1672
Rotate	161	223.147	299.7	655.771	179	1615
Rotate	162	222.969	299.918	661.498	215	1622
Rotate	163	222.745	300.297	664.948	189	1696
Rotate	164	221.992	300.519	654.56	192	1638
Rotate	165	221.288	300.311	688.746	167	1705
Rotate	166	220.8	300.49	637.22	185	1692
Rotate	167	219.908	302.587	646.758	173	1661
Rotate	168	218.675	303.684	688.008	210	1669
Rotate	169	218.645	302.74	670.261	185	1614
Rotate	170	218.137	304.135	702.643	189	1617
Rotate	171	216.299	307.35	679.99	175	1656
Rotate	172	214.401	307.982	675.476	183	1563
Rotate	173	212.074	308.525	702.94	150	1766
Rotate	174	211.266	306.581	649.248	162	1614
Rotate	175	211.994	305.536	666.207	181	1612
Rotate	176	215.061	302.631	618.2	158	1489
Rotate	177	219.983	300.537	661.226	193	1672
Rotate	178	225.302	298.989	663.012	180	1653
Rotate	179	228.757	298.089	648.025	196	1442
Rotate	180	228.826	298.533	703.644	185	1604
Rotate	181	227.882	298.307	662.986	183	1592
