# Supplementary material for: Molecular encoding and synaptic decoding of context during salt chemotaxis in C. elegans
Source: Nat Commun. 2022 May 27;13:2928. doi: 10.1038/s41467-022-30279-7 (PMC9142520; doi:10.1038/s41467-022-30279-7)
Supplement: Supplementary file 7 — Source Data [file 41467_2022_30279_MOESM7_ESM.zip › Source Data/Imaging/Fig.4/4C/S65A/smoothed_201115_dc07_50mM_10.xlsx]

## Sheet: Sheet1
Image Name	Image Plane	X	Y	Avgerage Intensity	Minimum Intensity	Maximum Intensity
Rotate	1	278.726	370.205	494.49	253	1006
Rotate	2	278	370	471.046	176	1077
Rotate	3	277	370	494.662	221	865
Rotate	4	276	365	430.999	200	887
Rotate	5	275	360	451.067	230	951
Rotate	6	274	359	475.807	245	880
Rotate	7	273	358	472.37	232	945
Rotate	8	270.945	356.055	510.576	262	936
Rotate	9	271.253	355.203	481.749	263	1125
Rotate	10	270.05	354.306	497.51	231	878
Rotate	11	269	353	439.441	214	854
Rotate	12	268	352	491.164	215	915
Rotate	13	268.071	352.731	466.706	210	1009
Rotate	14	267.342	351.78	489.565	202	1165
Rotate	15	267	351	456.413	221	923
Rotate	16	266.203	350.567	463.112	215	957
Rotate	17	266.309	350.436	450.033	201	1064
Rotate	18	266.561	350.049	475.939	213	966
Rotate	19	266.78	350.402	485.662	183	940
Rotate	20	266.067	350.415	464.082	212	936
Rotate	21	266.439	350.976	450.111	188	1004
Rotate	22	266.568	349.96	483.491	245	926
Rotate	23	267	349	452.759	179	917
Rotate	24	267	348	468.688	227	863
Rotate	25	267	347	469.183	179	987
Rotate	26	267	348	472.881	270	944
Rotate	27	267	349	455.681	241	925
Rotate	28	267.494	349.494	503.266	244	1207
Rotate	29	266.104	349.978	502.794	259	1081
Rotate	30	265	350	497.494	201	888
Rotate	31	264	350	553.092	284	957
Rotate	32	263	350	482.798	214	1032
Rotate	33	267	350	515.451	288	1058
Rotate	34	271	350	492.563	209	1170
Rotate	35	275	350	479.579	204	945
Rotate	36	268	350	473.802	221	932
Rotate	37	264.679	350.61	471.322	208	995
Rotate	38	261	351	494.565	241	991
Rotate	39	260.08	352.264	499.723	178	1076
Rotate	40	259.646	351.937	518.969	216	1037
Rotate	41	260.847	351.281	518.665	230	1079
Rotate	42	261.519	351.572	493.949	250	1181
Rotate	43	261.211	351.57	546.194	250	1198
Rotate	44	260.576	351.13	480.475	216	1030
Rotate	45	261.503	352.21	470.324	165	1042
Rotate	46	262.12	352.326	492.902	209	1080
Rotate	47	260.705	352.449	491.256	212	977
Rotate	48	260.446	351.96	523.903	199	1091
Rotate	49	259.81	351.734	465.748	181	953
Rotate	50	259.773	352.051	497.785	197	948
Rotate	51	260.337	352.033	474.265	241	1068
Rotate	52	261.476	352.575	502.177	214	1101
Rotate	53	262.025	353.137	495.181	210	1010
Rotate	54	263	354	469.371	251	918
Rotate	55	261.822	354.263	511.645	247	897
Rotate	56	262.221	354.297	481.368	223	1027
Rotate	57	262.022	354.708	529.502	268	1117
Rotate	58	262.495	356.146	500.248	242	1043
Rotate	59	263.868	357.505	474.091	206	1117
Rotate	60	263.857	356.303	465.724	232	1011
Rotate	61	262.884	354.713	473.404	221	998
Rotate	62	261.811	354.55	496.919	223	1051
Rotate	63	261.735	353.933	489.947	233	961
Rotate	64	262.423	354.95	497.727	191	1109
Rotate	65	262.83	355.63	502.456	203	1057
Rotate	66	262.904	355.661	526.903	214	1147
Rotate	67	264	354	484.713	223	963
Rotate	68	263.319	353.166	489.619	235	1144
Rotate	69	262.844	353.053	520.456	294	943
Rotate	70	262.52	351.863	544.159	256	1099
Rotate	71	262	351	514.982	258	1002
Rotate	72	266	353	488.224	223	865
Rotate	73	266.611	352.605	459.96	213	1159
Rotate	74	267	352	479.366	254	972
Rotate	75	266.457	351.516	466.76	219	937
Rotate	76	266	351	472.035	223	952
Rotate	77	266	350	490.321	197	946
Rotate	78	266	352	521.805	196	1058
Rotate	79	266	354	514.113	188	1025
Rotate	80	266	356	507.997	242	946
Rotate	81	268	353	502.224	261	1011
Rotate	82	266.195	352.322	454.122	203	923
Rotate	83	266.77	353.327	503.977	231	1030
Rotate	84	267.713	354.713	462.102	199	1090
Rotate	85	266.385	353.944	486.239	202	1125
Rotate	86	264.591	352.495	472.919	218	990
Rotate	87	265.165	351.525	482.049	221	1137
Rotate	88	264.433	350.549	515.203	243	1022
Rotate	89	264.854	349.548	491.312	253	1136
Rotate	90	262.92	348.683	553.169	225	1116
Rotate	91	262.509	347.829	507.809	240	1088
Rotate	92	263.009	347.387	534.825	210	1127
Rotate	93	262.919	347.134	502.887	224	1007
Rotate	94	262.886	346.944	529.834	193	1114
Rotate	95	262.322	347.064	565.302	310	1193
Rotate	96	261.895	346.459	584.83	229	1191
Rotate	97	262.028	346.082	509.231	232	1100
Rotate	98	262.578	347.52	542.689	232	1239
Rotate	99	263.93	349.536	541.029	290	1260
Rotate	100	263.706	351.981	558.164	259	1119
Rotate	101	263.5	352.106	553.366	264	1149
Rotate	102	264.555	352.499	562.911	271	1311
Rotate	103	263.936	352.476	544.755	189	1311
Rotate	104	264.206	351.833	558.398	184	1147
Rotate	105	263.309	351.998	558.206	200	1239
Rotate	106	263.391	350.014	548.815	222	1270
Rotate	107	263.777	352.084	586.291	161	1221
Rotate	108	264.655	353.07	535.997	254	1140
Rotate	109	264.151	353.069	555.776	239	1187
Rotate	110	266.298	354.289	562.183	262	1175
Rotate	111	265.205	355.07	566.52	274	1233
Rotate	112	266.28	354.614	540.204	199	1161
Rotate	113	265.552	354.508	528.171	224	1185
Rotate	114	265.743	355.201	534.217	211	1119
Rotate	115	266.533	356.528	559.002	210	1146
Rotate	116	267.312	357.963	564.703	210	1251
Rotate	117	266.174	357.548	564.671	189	1103
Rotate	118	266.155	357.475	566.153	208	1172
Rotate	119	264.642	354.554	540.722	225	1074
Rotate	120	264.033	352.477	568.314	255	1318
Rotate	121	264.111	350.999	555.264	237	1122
Rotate	122	263.388	351.221	571.021	250	1174
Rotate	123	264.043	354.495	558.202	221	1041
Rotate	124	267.938	361.442	558.917	265	1139
Rotate	125	271.095	364.567	559.064	207	1290
Rotate	126	272.416	366.385	551.101	221	1165
Rotate	127	273.392	369.108	557.645	262	1163
Rotate	128	273.236	370.323	633.885	285	1285
Rotate	129	274.557	371.331	578.507	247	1075
Rotate	130	275.202	375.404	563.41	211	1191
Rotate	131	276.405	378.405	568.929	192	1133
Rotate	132	277.549	375.474	549.63	219	1290
Rotate	133	277.232	375.954	583.923	197	1099
Rotate	134	273.68	372.506	513.008	180	1074
Rotate	135	271.311	371.502	530.779	214	1220
Rotate	136	272.512	370.037	603.188	228	1213
Rotate	137	272.755	369.892	535.867	179	1133
Rotate	138	271.986	368.961	548.513	240	1098
Rotate	139	271.97	369.394	582.742	239	1071
Rotate	140	270.823	368.808	529.467	221	1128
Rotate	141	271.179	368.353	542.388	197	1123
Rotate	142	271.215	368.855	536.741	194	1039
Rotate	143	270.738	366.861	530.735	228	1090
Rotate	144	268.935	363.828	507.643	167	1039
Rotate	145	269.398	366.614	529.391	203	1285
Rotate	146	269.284	366.934	550.772	225	1081
Rotate	147	269	367	561.647	260	999
Rotate	148	269.744	367.198	546.233	193	1143
Rotate	149	270	367	556.52	265	952
Rotate	150	269.435	367.396	538.416	228	976
Rotate	151	269.46	367.832	525.415	213	1002
Rotate	152	269.468	367.096	528.089	175	1196
Rotate	153	268.599	366.471	539.558	202	1102
Rotate	154	269.359	367.792	527.727	216	1041
Rotate	155	269.858	366.42	568.059	256	1136
Rotate	156	270.558	366.123	559.356	196	1258
Rotate	157	271	366	519.858	223	935
Rotate	158	269.956	363.583	515.246	245	1066
Rotate	159	269.046	366.367	557.045	267	991
Rotate	160	268.57	366.448	521.725	229	1007
Rotate	161	268	365	521.272	208	981
Rotate	162	268.456	365.46	559.223	195	1012
Rotate	163	269.14	366.125	549.564	241	1091
Rotate	164	269.403	366.278	497.674	190	968
Rotate	165	269.187	364.994	505.36	210	971
Rotate	166	269	364	555.402	270	1053
Rotate	167	268.315	364.365	489.027	174	944
Rotate	168	267.082	362.061	582.675	275	1232
Rotate	169	266	360	491.892	251	1005
Rotate	170	266.027	362.36	524.461	156	995
Rotate	171	267	363	557.069	255	1014
Rotate	172	269	363	568.693	206	931
Rotate	173	269.977	361.82	505.236	233	1034
Rotate	174	269	364	534.133	264	982
Rotate	175	270.385	365.916	546.296	190	1031
Rotate	176	271.565	368.88	515.403	200	971
Rotate	177	271.354	368.229	534.748	247	987
Rotate	178	271.656	368.387	556.755	230	1132
Rotate	179	272.503	371.2	546.997	221	1011
Rotate	180	272.724	373.013	531.809	225	1001
Rotate	181	273.582	373.682	540.085	247	979
