# Supplementary material for: Molecular encoding and synaptic decoding of context during salt chemotaxis in C. elegans
Source: Nat Commun. 2022 May 27;13:2928. doi: 10.1038/s41467-022-30279-7 (PMC9142520; doi:10.1038/s41467-022-30279-7)
Supplement: Supplementary file 7 — Source Data [file 41467_2022_30279_MOESM7_ESM.zip › Source Data/Imaging/Fig.4/4C/S65A/smoothed_201115_dc07_50mM_2.xlsx]

## Sheet: Sheet1
Image Name	Image Plane	X	Y	Avgerage Intensity	Minimum Intensity	Maximum Intensity
Rotate	1	236.917	305.075	442.22	184	985
Rotate	2	237	312	477.44	180	1043
Rotate	3	238.252	310.153	444.951	202	1231
Rotate	4	237.57	308.274	548.633	262	1344
Rotate	5	236.834	309.331	478.384	219	1113
Rotate	6	235.673	309.942	530.042	249	1212
Rotate	7	237.129	307.671	489.383	229	1123
Rotate	8	235.806	314.691	484.902	244	1106
Rotate	9	232.581	321.772	493.788	230	1221
Rotate	10	232.942	322.408	457.237	245	1169
Rotate	11	232.026	323.779	488.004	240	1197
Rotate	12	229.908	326.182	496.346	207	1203
Rotate	13	228	320	487.531	200	1159
Rotate	14	226	328	443.688	200	1026
Rotate	15	224	336	448.917	228	1072
Rotate	16	223.139	336.971	445.408	236	1222
Rotate	17	222.562	339.587	504.586	266	1189
Rotate	18	222	342	455.728	262	1159
Rotate	19	221.963	340.01	499.323	267	1303
Rotate	20	222.294	339.6	440.795	161	1208
Rotate	21	223	339	490.337	189	1031
Rotate	22	227.235	329.24	492.049	212	1234
Rotate	23	231	319	415.808	203	1117
Rotate	24	230.047	318.025	460.229	198	1191
Rotate	25	229	317	431.204	210	1069
Rotate	26	228.724	316.995	501.691	243	1161
Rotate	27	232	311	458.354	224	870
Rotate	28	231.43	308.986	510.997	224	1190
Rotate	29	231.032	312.881	489.277	232	1233
Rotate	30	233.175	307.572	441.255	224	1209
Rotate	31	237	295	488.718	203	1028
Rotate	32	234	298	466.656	227	1097
Rotate	33	232.385	308.612	490.926	238	1206
Rotate	34	231	310	463.309	234	1096
Rotate	35	228.768	314.931	453.336	197	1051
Rotate	36	228.774	315.757	464.021	142	1148
Rotate	37	228.217	315.005	488.58	241	1179
Rotate	38	229.253	314.074	451.158	201	1138
Rotate	39	232	308	416.956	207	805
Rotate	40	230	315	435.625	215	882
Rotate	41	223.525	329.254	433.152	197	1077
Rotate	42	222	330	541.116	249	1223
Rotate	43	227.532	320.531	488.267	235	1080
Rotate	44	228.008	315.615	433.239	194	1114
Rotate	45	228.19	316.215	450.025	168	1049
Rotate	46	227.647	316.948	451.395	225	1124
Rotate	47	230	302	459.063	222	888
Rotate	48	234	299	454.806	214	1118
Rotate	49	233	310	481.555	258	951
Rotate	50	233	310	470.247	207	891
Rotate	51	243	284	453.527	238	1012
Rotate	52	245	278	432.333	219	963
Rotate	53	246.284	276.058	456.667	177	1033
Rotate	54	246.5	275.5	428.74	194	1061
Rotate	55	247.907	271.945	482.576	229	1060
Rotate	56	249	268	443.775	206	991
Rotate	57	250.287	265.933	479.912	265	1032
Rotate	58	251	269	444.629	189	876
Rotate	59	250.71	269.036	427.787	179	1027
Rotate	60	249.11	270.004	441.142	203	1047
Rotate	61	247.861	270.319	476.762	191	1101
Rotate	62	248.638	268.241	411.436	200	1018
Rotate	63	249	266	447.913	195	892
Rotate	64	249.335	265.295	462.072	172	1031
Rotate	65	250.025	264.875	449.942	228	1016
Rotate	66	249.555	264.691	446.347	192	1060
Rotate	67	250.62	263.04	448.698	237	1070
Rotate	68	251.343	262.709	433.165	233	1017
Rotate	69	250.809	263.796	478.887	222	1091
Rotate	70	250.367	266.008	428.765	223	933
Rotate	71	249.02	269.629	444.892	205	987
Rotate	72	247.523	275.367	454.776	196	1019
Rotate	73	246.874	278.868	460.389	217	961
Rotate	74	245.585	280.537	442.366	250	1043
Rotate	75	242.802	285.268	467.572	254	1037
Rotate	76	242.558	286.084	485.677	212	1061
Rotate	77	242.626	285.474	498.038	228	1022
Rotate	78	244.069	283.935	476.12	268	992
Rotate	79	243.377	285.257	440.922	214	1004
Rotate	80	242.615	284.891	489.796	257	1083
Rotate	81	242.265	285.742	438.28	194	996
Rotate	82	241.686	285.254	455.605	216	1105
Rotate	83	241.992	285.861	490.987	234	1091
Rotate	84	242.773	285.113	486.947	221	1093
Rotate	85	244.029	282.77	480.951	191	1078
Rotate	86	243.833	282.087	490.307	218	1125
Rotate	87	246.508	278.388	500.063	219	1174
Rotate	88	247.092	278.233	487.71	231	1033
Rotate	89	246.14	278.599	507.342	255	1190
Rotate	90	246.659	278.265	485.919	245	1180
Rotate	91	247.754	277.197	462.952	238	1032
Rotate	92	246.518	279.434	472.12	242	1119
Rotate	93	247.827	277.357	478.602	221	1106
Rotate	94	249.004	273.154	473.674	242	1006
Rotate	95	250.381	268.732	471.38	240	1022
Rotate	96	251.247	266.56	462.364	215	1083
Rotate	97	244.038	274.608	477.121	256	1081
Rotate	98	243.4	279.941	481.134	222	1099
Rotate	99	239.05	288.047	508.332	269	989
Rotate	100	233	306	519.575	207	1028
Rotate	101	227	320	482.209	196	1115
Rotate	102	221.848	330.312	473.345	202	1264
Rotate	103	219.414	336.946	465.348	194	1224
Rotate	104	216.117	345.36	468.717	185	1494
Rotate	105	214.012	348.732	446.74	192	1412
Rotate	106	212.502	353.522	534.415	231	1549
Rotate	107	211.644	354.736	495.523	228	1274
Rotate	108	211.755	353.599	484.687	246	1418
Rotate	109	211.699	354.966	496.162	210	1360
Rotate	110	211.846	355.104	499.364	224	1427
Rotate	111	211.502	354.766	498.499	256	1370
Rotate	112	211.009	354.684	452.364	202	1489
Rotate	113	209.939	355.346	496.086	179	1267
Rotate	114	211.076	353.345	531.788	279	1411
Rotate	115	212	355	488.063	233	1303
Rotate	116	210.639	352.987	482.892	232	1471
Rotate	117	209	351	470.332	210	1140
Rotate	118	207	350	481.363	177	1239
Rotate	119	207.751	347.588	530.929	210	1392
Rotate	120	207.711	346.511	494.812	226	1326
Rotate	121	208.182	345.839	471.3	206	1365
Rotate	122	208.762	346.574	484.439	208	1363
Rotate	123	207.2	347.208	510.336	241	1265
Rotate	124	207.333	346.489	490.325	253	1324
Rotate	125	208.309	343.526	499.019	215	1367
Rotate	126	207.694	342.148	480.645	218	1425
Rotate	127	209.018	339.25	474.433	205	1246
Rotate	128	210	336	466.001	255	967
Rotate	129	212.746	333.891	507.076	199	1302
Rotate	130	212.201	334.38	474.717	232	1312
Rotate	131	212.395	333.025	460.333	202	1295
Rotate	132	213.526	330.908	469.568	160	1319
Rotate	133	214.349	329.925	430.054	206	1213
Rotate	134	215.772	325.547	488.297	210	1165
Rotate	135	214.835	329.098	498.881	194	1338
Rotate	136	211.472	337.762	491.499	234	1303
Rotate	137	208.509	344.483	477.231	211	1165
Rotate	138	207.762	348.631	463.115	193	1276
Rotate	139	206.015	352.574	450.519	187	1072
Rotate	140	205.78	352.615	486.466	213	1185
Rotate	141	206.604	354.793	455.58	205	1261
Rotate	142	207	357	424.76	178	1010
Rotate	143	208.346	355.099	498.753	195	1162
Rotate	144	207.283	353.863	417.944	214	1081
Rotate	145	208.268	354.508	414.474	188	1194
Rotate	146	208.19	351.234	405.99	201	1083
Rotate	147	208.367	348.55	443.175	150	1158
Rotate	148	213.235	340.927	456.444	163	1328
Rotate	149	212.34	339.497	412.118	202	1093
Rotate	150	216	327	466.883	224	955
Rotate	151	221.573	323.224	496.095	228	1240
Rotate	152	230.259	308.724	384.914	146	975
Rotate	153	230.052	304.393	449.344	223	983
Rotate	154	230	300	444.37	227	987
Rotate	155	226	310	499.632	286	917
Rotate	156	224	308	474.467	190	1028
Rotate	157	222	317	464.869	251	983
Rotate	158	220	314	469.856	199	881
Rotate	159	226	290	467.053	215	911
Rotate	160	234	289	461.261	265	1008
Rotate	161	242	288	471.297	228	871
Rotate	162	248	279	404.227	185	997
Rotate	163	251.091	273.956	425.116	224	984
Rotate	164	249.093	277.035	438.13	222	1015
Rotate	165	248.527	278.909	443.728	202	984
Rotate	166	250.022	275.488	437.851	221	946
Rotate	167	250.059	275.073	479.028	207	1050
Rotate	168	249.554	274.869	495.854	278	1086
Rotate	169	249.208	274.086	451.966	199	972
Rotate	170	250.504	273.491	421.593	222	1046
Rotate	171	250.752	273.37	448.612	178	934
Rotate	172	250.059	273.449	436.824	199	1033
Rotate	173	251.079	270.82	418.965	171	972
Rotate	174	253.436	270.354	476.295	233	983
Rotate	175	243	279	457.38	231	890
Rotate	176	235.909	294.713	469.038	252	951
Rotate	177	231.916	300.277	450.234	216	1051
Rotate	178	229.758	301.559	442.313	225	1013
Rotate	179	228	303	415.296	189	1022
Rotate	180	228.005	302.133	422.033	201	922
Rotate	181	230.281	297.557	468.026	202	1140
