# Supplementary material for: Molecular encoding and synaptic decoding of context during salt chemotaxis in C. elegans
Source: Nat Commun. 2022 May 27;13:2928. doi: 10.1038/s41467-022-30279-7 (PMC9142520; doi:10.1038/s41467-022-30279-7)
Supplement: Supplementary file 7 — Source Data [file 41467_2022_30279_MOESM7_ESM.zip › Source Data/Imaging/Fig.4/4C/S65A/smoothed_201115_dc07_50mM_3.xlsx]

## Sheet: Sheet1
Image Name	Image Plane	X	Y	Avgerage Intensity	Minimum Intensity	Maximum Intensity
Rotate	1	345.905	314.93	403.247	171	726
Rotate	2	336	312	463.384	250	704
Rotate	3	333	323	424.412	180	676
Rotate	4	335	322	438.657	229	695
Rotate	5	333	325	408.698	199	735
Rotate	6	335	326	431.454	204	653
Rotate	7	341.53	323.918	436.15	197	703
Rotate	8	339	325	384.895	188	608
Rotate	9	336	323	406.522	231	593
Rotate	10	338	325	400.156	232	699
Rotate	11	340	318	426.864	234	677
Rotate	12	342	311	397.245	210	675
Rotate	13	344	304	405.763	229	589
Rotate	14	343	302	455.323	231	707
Rotate	15	342	307	429.071	211	731
Rotate	16	346.631	308.667	406.346	203	640
Rotate	17	351	306	418.867	236	701
Rotate	18	355.065	303.743	414.923	176	712
Rotate	19	352	296	404.562	212	684
Rotate	20	358	290	436.657	192	713
Rotate	21	364	284	394.748	166	645
Rotate	22	360	282	441.175	267	718
Rotate	23	356	280	440.305	170	739
Rotate	24	360.033	287.604	426.668	239	684
Rotate	25	363	290	383.093	186	626
Rotate	26	368.987	288.512	420.281	180	712
Rotate	27	362	287	410.679	200	638
Rotate	28	355	291	467.119	245	687
Rotate	29	348	295	431.359	259	688
Rotate	30	347	302	394.975	198	601
Rotate	31	346	309	458.758	295	750
Rotate	32	345.427	317.617	433.062	221	689
Rotate	33	341	317	420.102	176	806
Rotate	34	337	316	447.804	284	770
Rotate	35	339	323	435.555	213	704
Rotate	36	341	321	414.599	229	640
Rotate	37	335	328	425.41	205	707
Rotate	38	329	331	433.125	248	645
Rotate	39	323	334	418.321	217	757
Rotate	40	326	334	406.306	243	602
Rotate	41	329	334	409.644	223	649
Rotate	42	322	339	458.347	261	791
Rotate	43	329	320	435.564	198	814
Rotate	44	335	315	437.016	232	726
Rotate	45	339	319	385.533	198	618
Rotate	46	338	316	412.219	258	680
Rotate	47	344	311	393.337	205	642
Rotate	48	350	306	389.135	164	644
Rotate	49	350	305	406.336	239	638
Rotate	50	350	304	402.807	185	623
Rotate	51	350	300	387.666	223	660
Rotate	52	350	296	400.813	180	643
Rotate	53	350	292	402.511	220	659
Rotate	54	350	288	424.058	215	699
Rotate	55	350	284	399.98	208	620
Rotate	56	354	284	420.661	252	648
Rotate	57	358	284	413.385	257	630
Rotate	58	357	289	388.362	222	621
Rotate	59	356	294	411.01	180	632
Rotate	60	354	289	391.404	172	669
Rotate	61	352	295	401.455	173	612
Rotate	62	350	301	394.271	219	576
Rotate	63	353	299	412.127	237	711
Rotate	64	343	311	431.159	249	718
Rotate	65	341	316	385.908	166	658
Rotate	66	339	321	428.658	248	740
Rotate	67	340	320	425.545	209	636
Rotate	68	341	319	430.448	170	690
Rotate	69	342	318	417.322	198	656
Rotate	70	347.644	316.352	399.236	188	693
Rotate	71	342	324	415.733	209	698
Rotate	72	343	312	429.093	267	771
Rotate	73	344	310	421.237	216	661
Rotate	74	343	314	406.67	168	642
Rotate	75	342	315	420.514	188	643
Rotate	76	342	309	400.365	183	683
Rotate	77	342	303	408.348	206	644
Rotate	78	350	300	401.071	211	623
Rotate	79	358	297	411.395	246	662
Rotate	80	358	294	410.63	177	718
Rotate	81	358	291	407.931	217	692
Rotate	82	358	288	448.562	247	707
Rotate	83	358.96	294.157	427.013	201	713
Rotate	84	360	290	409.254	179	678
Rotate	85	357	292	398.751	203	731
Rotate	86	354	294	445.459	233	699
Rotate	87	351	296	436.57	192	716
Rotate	88	353.241	293.049	439.408	254	748
Rotate	89	356.87	295.31	454.815	237	808
Rotate	90	358.151	298.226	439.795	174	764
Rotate	91	355.008	301.26	431.693	225	723
Rotate	92	351.158	308.328	448.831	199	748
Rotate	93	349.127	309.55	445.814	193	759
Rotate	94	349.036	305.602	463.656	258	747
Rotate	95	358	284	507.813	249	820
Rotate	96	358	279	445.236	248	700
Rotate	97	355.382	278.427	442.646	210	762
Rotate	98	362	276	441.411	206	811
Rotate	99	369	274	441.728	213	715
Rotate	100	372.133	272.866	403.365	186	696
Rotate	101	368	272	429.858	200	681
Rotate	102	366	277	451.838	266	743
Rotate	103	362.579	288.429	460.145	176	765
Rotate	104	357.09	290.627	452.672	224	835
Rotate	105	352	298	458.477	200	762
Rotate	106	348	300	468.317	250	766
Rotate	107	344	302	480.337	237	720
Rotate	108	348	304	498.018	284	780
Rotate	109	352	293	433.152	189	814
Rotate	110	352	296	459.217	271	741
Rotate	111	354.077	299.851	427.56	171	791
Rotate	112	352	301	407.806	169	600
Rotate	113	350	302	424.571	257	666
Rotate	114	348	303	429.156	186	777
Rotate	115	349	304	409.326	174	688
Rotate	116	355	292	407.814	188	645
Rotate	117	361	286	402.705	174	709
Rotate	118	367	280	420.723	170	737
Rotate	119	373	274	430.057	164	676
Rotate	120	366	278	441.826	213	774
Rotate	121	365	274	428.086	191	673
Rotate	122	364	275	418.601	248	662
Rotate	123	363.209	278.785	413.43	196	707
Rotate	124	362	283	459.334	231	767
Rotate	125	361	287	408.037	183	664
Rotate	126	362.486	294.773	419.647	172	804
Rotate	127	352	305	446.152	203	693
Rotate	128	344	307	452.299	250	701
Rotate	129	345	309	440.555	249	672
Rotate	130	340	318	463.281	200	752
Rotate	131	338	321	460.077	204	689
Rotate	132	336	324	446.038	244	693
Rotate	133	338.715	326.01	426.423	230	723
Rotate	134	339.175	327.222	431.092	185	740
Rotate	135	340	321	420.471	218	738
Rotate	136	340	326	441.145	174	775
Rotate	137	342	315	453.873	224	722
Rotate	138	344	314	434.649	186	726
Rotate	139	348	308	414.894	203	641
Rotate	140	358.465	299.419	435.06	176	754
Rotate	141	366	289	405.847	159	636
Rotate	142	364	290	413.841	198	617
Rotate	143	362	282	395.348	159	640
Rotate	144	367	278	402.857	172	711
Rotate	145	372	277	400.906	181	642
Rotate	146	367	281	412.101	228	659
Rotate	147	362	285	407.728	194	610
Rotate	148	365	281	422.24	206	673
Rotate	149	368	277	412.023	189	659
Rotate	150	371	273	417.719	196	675
Rotate	151	369	279	398.418	198	713
Rotate	152	368	277	423.147	134	666
Rotate	153	367	283	422.675	198	642
Rotate	154	366	289	420.08	180	666
Rotate	155	369.285	291.655	425.634	145	659
Rotate	156	373	294	365.371	126	673
Rotate	157	377.657	294.285	381.398	167	656
Rotate	158	384.011	286.827	349.415	133	671
Rotate	159	386.218	283.615	370.197	163	725
Rotate	160	386.614	282.671	358.287	137	654
Rotate	161	384.731	284.761	344.335	144	616
Rotate	162	384.09	284.176	351.436	119	668
Rotate	163	363	283	416.023	261	692
Rotate	164	364	281	423.1	231	642
Rotate	165	365	279	420.036	194	673
Rotate	166	366	277	407.899	205	657
Rotate	167	367	275	401.87	166	768
Rotate	168	368	273	395.081	208	613
Rotate	169	369	271	427.572	242	663
Rotate	170	364	283	416.412	206	773
Rotate	171	368	279	408.891	213	658
Rotate	172	367	279	416.754	188	663
Rotate	173	372	269	417.74	159	597
Rotate	174	377.18	266.873	394.233	181	710
Rotate	175	373	266	397.47	173	597
Rotate	176	373	271	389.67	170	634
Rotate	177	373	276	428.779	228	667
Rotate	178	378.629	272.817	417.45	176	737
Rotate	179	384	270	368.889	143	589
Rotate	180	380	260	396.618	179	634
Rotate	181	380	259	403.325	229	611
