# Supplementary material for: Molecular encoding and synaptic decoding of context during salt chemotaxis in C. elegans
Source: Nat Commun. 2022 May 27;13:2928. doi: 10.1038/s41467-022-30279-7 (PMC9142520; doi:10.1038/s41467-022-30279-7)
Supplement: Supplementary file 7 — Source Data [file 41467_2022_30279_MOESM7_ESM.zip › Source Data/Imaging/Fig.4/4C/S65A/smoothed_201115_dc07_50mM_4.xlsx]

## Sheet: Sheet1
Image Name	Image Plane	X	Y	Avgerage Intensity	Minimum Intensity	Maximum Intensity
Rotate	1	152.964	315.178	465.602	103	1848
Rotate	2	153	315	513.059	211	1794
Rotate	3	152.981	314.944	572.25	250	1862
Rotate	4	152.99	313.513	586.644	260	1918
Rotate	5	153.044	312.166	523.131	218	1835
Rotate	6	153.04	310.476	561.357	268	1827
Rotate	7	153.059	308.526	516.642	253	1978
Rotate	8	153.127	308.153	544.946	231	1740
Rotate	9	153.04	308.473	569.804	228	2077
Rotate	10	153.043	307.468	590.757	299	1919
Rotate	11	153.078	307.876	525.106	239	1763
Rotate	12	153.005	309.02	573.914	241	2001
Rotate	13	153.009	309.48	563.499	238	1975
Rotate	14	152.96	310.192	575.72	284	1945
Rotate	15	152.976	311.032	522.687	241	1972
Rotate	16	152.984	310.056	566.027	232	1809
Rotate	17	152.992	310.048	558.597	264	2000
Rotate	18	152.993	309.961	513.82	227	1794
Rotate	19	152.978	311.031	544.433	260	1940
Rotate	20	152.954	310.77	536.929	184	1788
Rotate	21	152.985	309.884	540.394	216	1734
Rotate	22	152.999	309.521	531.489	221	2003
Rotate	23	153.122	306.992	528.813	203	1973
Rotate	24	153.091	306.327	532.129	226	1804
Rotate	25	153	306	553.88	258	1878
Rotate	26	152.973	308.003	522.858	209	1754
Rotate	27	152.845	310.975	517.079	220	1864
Rotate	28	153	312	554.126	197	1786
Rotate	29	152.983	313.073	539.285	253	1756
Rotate	30	152.856	316.186	525.515	252	1785
Rotate	31	147	321	509.824	214	1984
Rotate	32	143	321	541.051	254	1925
Rotate	33	139	317	559.358	241	1767
Rotate	34	136	313	584.732	280	1909
Rotate	35	140.179	313.708	523.491	206	1820
Rotate	36	142.359	315.049	525.69	241	1890
Rotate	37	144.136	314.094	500.82	242	1775
Rotate	38	142.71	315.342	552.698	268	1765
Rotate	39	138.279	321.156	534.222	188	1712
Rotate	40	137.137	322.694	555.069	232	1987
Rotate	41	133.316	326.919	509.96	184	1766
Rotate	42	133.14	325.3	569.103	241	1847
Rotate	43	133.205	322.933	549.899	215	1859
Rotate	44	133.817	322.057	564.133	204	1857
Rotate	45	134.833	320.513	568.723	243	1889
Rotate	46	136.043	318.68	530.465	166	1796
Rotate	47	137.376	316.453	554.613	236	1911
Rotate	48	140.153	313.19	561.354	237	1947
Rotate	49	142.149	310.015	589.436	274	2027
Rotate	50	144.789	307.953	540.218	172	1949
Rotate	51	147	306	529.175	202	1734
Rotate	52	147.342	305.248	532.927	231	1918
Rotate	53	143.341	310.621	541.126	211	1814
Rotate	54	141.663	312.016	535.457	210	1873
Rotate	55	141.577	312.844	552.822	195	2058
Rotate	56	141.666	312.844	537.539	240	1956
Rotate	57	141.548	313.893	542.927	270	1951
Rotate	58	141.603	313.851	529.564	194	1878
Rotate	59	140.361	316.977	570.529	245	1859
Rotate	60	138.093	319.382	571.058	179	1674
Rotate	61	136.478	320.344	539.04	209	1871
Rotate	62	138.53	318.91	523.261	208	1778
Rotate	63	139.429	318.772	514.543	189	1821
Rotate	64	139.209	319.781	542.895	221	1870
Rotate	65	137.446	321.249	550.551	216	1868
Rotate	66	134.993	325.401	547.085	251	1730
Rotate	67	133	330	528.734	230	1783
Rotate	68	131.254	331.633	573.694	209	1945
Rotate	69	133.227	328.046	551.761	197	1931
Rotate	70	134.397	326.848	537.702	245	1952
Rotate	71	132.863	327.209	535.59	194	1959
Rotate	72	131.549	329.165	536.488	234	1932
Rotate	73	130.852	330.207	539.601	148	1826
Rotate	74	129.164	333.015	534.183	182	1967
Rotate	75	127.845	333.407	526.027	183	2085
Rotate	76	128.31	334.434	579.073	207	1873
Rotate	77	126.932	334.979	547.458	261	1981
Rotate	78	126.565	335.532	512.65	183	1840
Rotate	79	125.519	337.511	535.338	211	1893
Rotate	80	124.802	337.85	533.149	184	1859
Rotate	81	124.928	337.211	565.999	255	1960
Rotate	82	125.812	335.971	532.802	196	1854
Rotate	83	125.923	335.844	553.298	198	1871
Rotate	84	126.397	335.698	529.094	202	1995
Rotate	85	129.8	330.133	568.516	222	1836
Rotate	86	131.014	330.092	578.156	245	2075
Rotate	87	135.13	322.853	557.52	215	1838
Rotate	88	137.365	320.927	579.882	238	1801
Rotate	89	136.871	320.901	561.682	172	2045
Rotate	90	138.842	318.297	572.05	291	1790
Rotate	91	135.654	324.251	612.211	204	1880
Rotate	92	134.03	325.605	595.749	258	2004
Rotate	93	130.874	329.04	567.025	163	2023
Rotate	94	132.083	327.905	591.205	276	1987
Rotate	95	134.539	325.008	602.416	250	1963
Rotate	96	133.581	325.064	579.701	265	2069
Rotate	97	135.979	320.462	574.735	212	2132
Rotate	98	135.267	322.057	587.496	226	2069
Rotate	99	134.634	323.608	592.864	233	1980
Rotate	100	136.176	321.449	566.994	234	2035
Rotate	101	135.371	321.381	590.682	228	1963
Rotate	102	136.69	320	584.723	265	2027
Rotate	103	137.278	318.224	559.121	219	2048
Rotate	104	137.486	317.781	616.089	264	2105
Rotate	105	139.035	315.131	575.583	215	2156
Rotate	106	140.551	313.264	570.577	249	2262
Rotate	107	142.599	307.37	586.965	233	1913
Rotate	108	143.147	307.696	589.335	180	2195
Rotate	109	143.012	306.998	585.653	206	2181
Rotate	110	142.45	310.437	574.857	246	1976
Rotate	111	139.945	314.7	593.532	268	1932
Rotate	112	137.246	319.338	581.011	219	2028
Rotate	113	134.153	323.54	547.119	167	1985
Rotate	114	133.737	323.192	582.584	215	1952
Rotate	115	134.789	322.698	568.505	197	1901
Rotate	116	134.625	322.03	560.744	266	1914
Rotate	117	136.103	320.921	557.889	192	2038
Rotate	118	135.37	321.129	602.384	210	2035
Rotate	119	134.532	322.407	564.384	277	2187
Rotate	120	133.309	324.134	546.366	224	1883
Rotate	121	133.988	324.203	521.822	187	1964
Rotate	122	132.925	324.82	578.831	230	2014
Rotate	123	132.945	325.177	546.08	213	2079
Rotate	124	133.184	325.52	555.243	226	1854
Rotate	125	132.816	325.444	587.494	236	1849
Rotate	126	133.235	323.022	557.336	227	1818
Rotate	127	133.589	322.834	544.595	233	1903
Rotate	128	134.975	321.675	559.777	233	1893
Rotate	129	136.429	317.779	589.3	304	1950
Rotate	130	139.377	313.581	563.846	246	1795
Rotate	131	139.917	313.17	550.919	171	1811
Rotate	132	138.54	315.486	517.353	201	1783
Rotate	133	138.273	316.844	582.95	249	1951
Rotate	134	134.105	322.532	550.272	171	1919
Rotate	135	132.683	326.284	585.212	209	1952
Rotate	136	132.711	324.75	532.838	209	1854
Rotate	137	133.908	321.01	545.342	186	1771
Rotate	138	135.814	319.86	556.713	239	1920
Rotate	139	135.6	319.068	597.081	240	1952
Rotate	140	136.963	317.503	565.321	257	2006
Rotate	141	138.506	314.248	570.368	215	1965
Rotate	142	137.747	315.596	575.323	248	1936
Rotate	143	136.491	316.418	571.632	199	1866
Rotate	144	137.164	316.142	548.601	152	1755
Rotate	145	135.633	317.813	546.474	233	1891
Rotate	146	136.016	318.963	532.258	231	1792
Rotate	147	136.913	317.222	577.576	223	2085
Rotate	148	138.27	315.488	526.959	217	1765
Rotate	149	137.85	316.793	538.464	248	1868
Rotate	150	137.304	317.981	559.674	185	1853
Rotate	151	136.462	317.249	547.105	222	1838
Rotate	152	137.267	315.859	538.151	218	1967
Rotate	153	138.908	312.288	588.606	230	1938
Rotate	154	139.503	309.807	529.213	213	1605
Rotate	155	143.225	307.59	561.891	264	2063
Rotate	156	143.251	309.99	533.242	206	1801
Rotate	157	142.303	311.242	593.215	255	1810
Rotate	158	142.919	310.082	563.551	231	1807
Rotate	159	145	305	597.109	223	1894
Rotate	160	145.338	304.052	576.353	252	1935
Rotate	161	143.241	307.282	520.833	205	1775
Rotate	162	143.064	308.519	548.865	224	1965
Rotate	163	141.488	309.405	594.054	262	1890
Rotate	164	142.946	308.938	554.703	208	1892
Rotate	165	139	312	528.839	240	1529
Rotate	166	138.027	313.882	533.589	274	1866
Rotate	167	136.471	313.841	551.852	243	1828
Rotate	168	137.28	310.936	557.408	247	1847
Rotate	169	138.863	308.039	538.211	204	1658
Rotate	170	140.058	307.503	577.179	198	1868
Rotate	171	141.383	305.45	533.556	226	1963
Rotate	172	139.597	308.308	541.292	161	1847
Rotate	173	137.247	309.762	561.08	293	1800
Rotate	174	136.692	311.266	556.871	229	1871
Rotate	175	136.335	312.769	558.89	218	1942
Rotate	176	136.296	312.251	535.16	216	2078
Rotate	177	134.444	315.18	569.368	258	1892
Rotate	178	134.638	314.087	567.619	206	1786
Rotate	179	134.088	314.925	534.74	205	1938
Rotate	180	134.106	315.223	535.63	218	1707
Rotate	181	133.777	314.728	552.411	207	1822
