# Supplementary material for: Molecular encoding and synaptic decoding of context during salt chemotaxis in C. elegans
Source: Nat Commun. 2022 May 27;13:2928. doi: 10.1038/s41467-022-30279-7 (PMC9142520; doi:10.1038/s41467-022-30279-7)
Supplement: Supplementary file 7 — Source Data [file 41467_2022_30279_MOESM7_ESM.zip › Source Data/Imaging/Fig.4/4C/S65A/smoothed_201115_dc07_50mM_5.xlsx]

## Sheet: Sheet1
Image Name	Image Plane	X	Y	Avgerage Intensity	Minimum Intensity	Maximum Intensity
Rotate	1	319.402	403.044	434.136	259	774
Rotate	2	320	402	404.308	284	643
Rotate	3	321	404	418.675	228	789
Rotate	4	322	406	405.03	237	709
Rotate	5	323	408	410.962	277	622
Rotate	6	324	410	434.918	260	741
Rotate	7	325	409	421.445	253	831
Rotate	8	326	408	433.252	288	694
Rotate	9	330.053	409.571	483.752	311	934
Rotate	10	334	411	404.848	191	709
Rotate	11	338	412	391.983	219	703
Rotate	12	342	413	381.762	233	644
Rotate	13	333	413	385.363	217	686
Rotate	14	330.967	412.517	435.582	246	801
Rotate	15	336	419	426.397	268	744
Rotate	16	341	425	419.825	203	749
Rotate	17	339	421	392.06	219	734
Rotate	18	343	425	421.8	245	711
Rotate	19	341.36	424.79	403.155	188	803
Rotate	20	340	425	412.58	234	735
Rotate	21	339	425	410.97	245	666
Rotate	22	338	425	413.798	233	706
Rotate	23	345	428	414.113	274	670
Rotate	24	339	428	414.415	209	682
Rotate	25	342.099	426.795	444.793	252	889
Rotate	26	336	423	424.488	264	753
Rotate	27	335.023	420.592	407.665	248	717
Rotate	28	338.164	423.973	448.405	233	759
Rotate	29	341.092	424.757	396.027	239	775
Rotate	30	339	424	402.002	273	671
Rotate	31	337	423	443.185	291	714
Rotate	32	335	422	423.605	227	664
Rotate	33	333	416	399.283	196	684
Rotate	34	332.022	410.993	400.152	250	826
Rotate	35	330	410	371.123	214	690
Rotate	36	331.779	407.778	401.603	276	729
Rotate	37	327	412	365.42	206	719
Rotate	38	327	414	384.39	180	696
Rotate	39	327	416	393.627	178	734
Rotate	40	327	411	383.67	199	750
Rotate	41	327	413	439.168	264	766
Rotate	42	327	415	419.285	236	770
Rotate	43	327	412	425.743	286	768
Rotate	44	327	409	436.348	272	742
Rotate	45	325.804	408.468	412.623	261	702
Rotate	46	325	408	375.23	201	752
Rotate	47	324	408	402.815	209	648
Rotate	48	319.534	405.029	449.03	249	839
Rotate	49	321	405	419.072	207	791
Rotate	50	322	405	470.993	349	825
Rotate	51	321.149	404.153	396.277	177	804
Rotate	52	320	403	393.712	237	656
Rotate	53	319	402	442.705	285	721
Rotate	54	321.398	402.249	427.49	274	750
Rotate	55	324.872	403.406	388.248	183	829
Rotate	56	328	405	388.38	220	740
Rotate	57	331	407	406.572	271	806
Rotate	58	324	406	429.325	219	718
Rotate	59	323.824	404.85	385.098	183	747
Rotate	60	324	404	386.062	239	709
Rotate	61	324	403	400.06	217	702
Rotate	62	324	402	396.125	261	718
Rotate	63	324	401	432.17	174	877
Rotate	64	324	400	415.695	226	704
Rotate	65	323.823	400.538	408.08	239	753
Rotate	66	326.292	402.446	407.637	224	761
Rotate	67	324.542	400.983	410.425	249	758
Rotate	68	326.46	403.913	398.515	235	817
Rotate	69	328.502	406.149	386.993	225	754
Rotate	70	323	408	440.303	278	753
Rotate	71	327.141	405.843	388.442	227	703
Rotate	72	325.645	404.612	373.285	219	774
Rotate	73	327.634	404.075	394.322	249	755
Rotate	74	321	404	420.6	257	695
Rotate	75	317	404	390.228	207	685
Rotate	76	319.934	402.087	447.853	230	808
Rotate	77	323	400	439.152	249	761
Rotate	78	319.456	401.936	464.035	245	734
Rotate	79	319.809	398.643	477.267	333	943
Rotate	80	324.648	402.496	377.303	219	743
Rotate	81	317.709	399.583	429.575	252	845
Rotate	82	321.998	404.037	413.43	241	778
Rotate	83	321.419	407.304	412.235	246	795
Rotate	84	324.566	406.786	483.152	296	844
Rotate	85	320.558	403.326	442.348	283	851
Rotate	86	322.689	405.392	476.748	259	849
Rotate	87	326.895	409.339	418.322	243	891
Rotate	88	325.96	410.199	405.132	215	920
Rotate	89	325.301	410.895	496.868	300	1000
Rotate	90	327.528	406.405	474.962	246	1055
Rotate	91	322.625	402.793	442.405	256	899
Rotate	92	322.134	404.107	451.44	219	919
Rotate	93	327.122	408.844	515.322	321	965
Rotate	94	326.784	409.927	482.325	274	1145
Rotate	95	326.088	408.763	501.248	281	1145
Rotate	96	325.306	407.045	475.092	252	953
Rotate	97	324.963	402.585	457.09	285	955
Rotate	98	322.051	404.431	489.01	276	1131
Rotate	99	323.425	404.336	507.673	281	1158
Rotate	100	323.022	402.897	436.783	223	991
Rotate	101	326.169	402.765	524.553	295	1122
Rotate	102	323.978	404.956	503.51	229	1106
Rotate	103	326.623	405.28	459.762	192	1132
Rotate	104	328.251	405.166	522.265	276	1095
Rotate	105	323.653	405.71	515.185	294	1078
Rotate	106	325.015	404.497	489.835	268	1170
Rotate	107	325.259	404.722	483.85	264	1120
Rotate	108	323.797	403.496	531.707	311	1176
Rotate	109	324.881	402.522	532.565	242	1181
Rotate	110	320.998	403.09	533.763	265	1191
Rotate	111	321.112	402.236	489.725	230	1078
Rotate	112	320.639	402.113	499.738	260	1097
Rotate	113	319.235	400.392	480.455	219	1043
Rotate	114	318.302	401.646	502.085	223	1126
Rotate	115	318.396	402.85	505.555	295	1039
Rotate	116	322.95	406.551	555.095	334	1050
Rotate	117	322.942	408.913	497.325	284	1119
Rotate	118	320.915	408.45	524.217	302	1084
Rotate	119	323.863	407.389	491.37	235	1017
Rotate	120	324.489	408.777	460.877	191	1031
Rotate	121	321.153	407.288	546.503	297	1157
Rotate	122	324.512	408.464	503.46	259	1074
Rotate	123	322.207	407.811	531.388	271	1074
Rotate	124	321.755	405.795	524.778	303	998
Rotate	125	322.795	409.815	478.658	269	876
Rotate	126	325.158	408.409	492.462	276	1020
Rotate	127	325.169	410.442	488.327	220	972
Rotate	128	324.268	410.339	491.755	254	1006
Rotate	129	326.684	411.297	471.007	269	938
Rotate	130	325.581	406.987	485.183	220	995
Rotate	131	323.967	408.415	449.897	229	891
Rotate	132	320.976	406.378	460.447	252	949
Rotate	133	321.453	408.694	462.425	243	942
Rotate	134	320.006	406.755	490.853	292	893
Rotate	135	318.855	402.492	447.842	231	856
Rotate	136	316.865	400.334	485.68	289	1043
Rotate	137	315.25	398.439	459.78	243	921
Rotate	138	312.521	392.922	468.858	270	945
Rotate	139	308.873	389.465	513.215	316	966
Rotate	140	307.301	394.374	475.72	252	799
Rotate	141	310.078	393.012	456.21	267	832
Rotate	142	311.865	395.485	511.93	304	931
Rotate	143	314.053	396.654	410.092	204	808
Rotate	144	314.633	399.352	487.173	297	846
Rotate	145	322.282	409.439	420.025	205	794
Rotate	146	328.387	413.192	496.762	288	966
Rotate	147	334.707	417.221	479.745	277	875
Rotate	148	334.128	421.405	467.88	200	941
Rotate	149	335.966	422.623	433.938	245	942
Rotate	150	340.302	420.657	478.298	257	932
Rotate	151	334.73	423.281	434.092	206	811
Rotate	152	332	422	471.923	290	807
Rotate	153	332.359	421.896	528.403	234	1026
Rotate	154	326.825	417.142	424.525	259	797
Rotate	155	328.701	415.223	458.725	263	903
Rotate	156	326.644	412.779	434.933	240	852
Rotate	157	325.667	412.298	442.97	227	801
Rotate	158	324.516	411.71	473.78	301	948
Rotate	159	324.952	410.545	478.33	283	860
Rotate	160	325	409	469.2	302	853
Rotate	161	320.441	406.458	424.348	216	778
Rotate	162	323.016	407.433	443.575	251	843
Rotate	163	319.45	403.4	443.452	274	771
Rotate	164	321.482	403.803	446.7	276	903
Rotate	165	322.213	404.104	435.858	232	864
Rotate	166	322.175	404.237	426.317	239	906
Rotate	167	322	404	422.23	219	707
Rotate	168	323	415	433.305	182	825
Rotate	169	324	411	397.702	227	613
Rotate	170	317.083	409.172	462.53	270	899
Rotate	171	319.327	410.049	462.688	271	859
Rotate	172	317.794	409.656	476.853	297	903
Rotate	173	316.764	407	440.15	218	849
Rotate	174	318.242	408.35	450.897	268	932
Rotate	175	315.911	407.222	483.283	337	895
Rotate	176	311.25	398.537	418.947	204	775
Rotate	177	307.605	391.912	460.632	246	820
Rotate	178	309.442	391.026	444.15	234	832
Rotate	179	315	401	449.485	234	858
Rotate	180	315	390	426.65	260	760
Rotate	181	307	382	445.467	275	833
