# Supplementary material for: Molecular encoding and synaptic decoding of context during salt chemotaxis in C. elegans
Source: Nat Commun. 2022 May 27;13:2928. doi: 10.1038/s41467-022-30279-7 (PMC9142520; doi:10.1038/s41467-022-30279-7)
Supplement: Supplementary file 7 — Source Data [file 41467_2022_30279_MOESM7_ESM.zip › Source Data/Imaging/Fig.4/4C/S65A/smoothed_201115_dc07_50mM_6.xlsx]

## Sheet: Sheet1
Image Name	Image Plane	X	Y	Avgerage Intensity	Minimum Intensity	Maximum Intensity
Rotate	1	173.924	329.181	369.905	187	715
Rotate	2	174	329	386.405	150	800
Rotate	3	174	329	369.701	134	851
Rotate	4	181	320	399.222	227	747
Rotate	5	188	311	378.158	202	727
Rotate	6	194	309	403.124	189	765
Rotate	7	188	310	392.568	199	738
Rotate	8	182	311	385.735	211	790
Rotate	9	176	317	389.726	169	796
Rotate	10	176	321	382.762	167	704
Rotate	11	177	319	363.061	161	837
Rotate	12	178	317	371.158	183	762
Rotate	13	179	318	398.049	166	755
Rotate	14	180	319	367.796	167	714
Rotate	15	181	319	377.801	195	824
Rotate	16	182	319	356.734	178	795
Rotate	17	183	319	365.559	191	687
Rotate	18	184	317	374.628	193	765
Rotate	19	185	315	396.664	183	716
Rotate	20	184	315	362.558	189	667
Rotate	21	183	315	359.469	165	645
Rotate	22	184.197	317.001	379.715	143	841
Rotate	23	185.653	316.64	386.9	157	753
Rotate	24	187	316	393.479	185	709
Rotate	25	184	320	361.863	174	782
Rotate	26	181	324	376.835	175	807
Rotate	27	182	323	359.944	179	761
Rotate	28	183	322	375.1	175	833
Rotate	29	184	323	363.229	151	721
Rotate	30	185	324	403.448	225	812
Rotate	31	186	318	378.219	180	820
Rotate	32	185	319	365.455	194	760
Rotate	33	184	320	389.421	202	772
Rotate	34	183	321	367.086	190	733
Rotate	35	182.999	321.728	376.514	166	771
Rotate	36	183	322	384.981	164	790
Rotate	37	183	322	384.172	192	719
Rotate	38	183	322	368.851	145	822
Rotate	39	183.775	323.621	375.034	165	814
Rotate	40	184.206	324.128	372.348	185	877
Rotate	41	185	325	374.874	209	633
Rotate	42	184.539	328.415	365.926	185	780
Rotate	43	184	332	368.208	161	846
Rotate	44	183	333	381.38	180	753
Rotate	45	182	334	404.856	209	803
Rotate	46	181	331	405.908	221	846
Rotate	47	180	328	346.309	180	696
Rotate	48	179	329	369.946	199	785
Rotate	49	177	331	395.287	198	836
Rotate	50	175	333	381.475	201	730
Rotate	51	173	335	399.03	200	698
Rotate	52	173.61	334.584	397.197	201	848
Rotate	53	174	334	378.081	211	768
Rotate	54	174	333	370.734	173	739
Rotate	55	174	332	427.68	225	810
Rotate	56	174	331	366.353	176	730
Rotate	57	174	330	355.063	190	680
Rotate	58	174	329	358.491	191	679
Rotate	59	172.687	329.714	386.951	163	736
Rotate	60	171.406	328.707	386.871	180	797
Rotate	61	171.591	329.991	401.528	183	798
Rotate	62	173.123	328.592	392.487	128	830
Rotate	63	173.982	328.862	356.514	167	681
Rotate	64	173.987	327.48	374.339	146	707
Rotate	65	174	326	382.777	220	759
Rotate	66	174.038	325.57	362.235	170	778
Rotate	67	173.996	324.007	390.261	182	876
Rotate	68	175.077	323.715	380.956	184	808
Rotate	69	174.809	324.303	429.581	216	852
Rotate	70	174.646	322.788	385.128	185	849
Rotate	71	176	326	345.016	193	679
Rotate	72	177	327	375.373	165	828
Rotate	73	178	326	396.378	163	784
Rotate	74	179	325	378.813	170	729
Rotate	75	179.19	326.477	428.399	229	836
Rotate	76	179	325	413.201	191	840
Rotate	77	179	324	380.582	204	780
Rotate	78	178.731	323.9	364.159	146	839
Rotate	79	178	324	346.945	166	782
Rotate	80	179	320	405.145	217	811
Rotate	81	180	316	397.411	183	891
Rotate	82	180	317	365.211	199	701
Rotate	83	180	318	415.308	204	818
Rotate	84	180	319	371.234	190	686
Rotate	85	181.399	318.16	386.712	197	897
Rotate	86	183.163	319.096	380.264	178	803
Rotate	87	183.425	320.056	370.493	154	758
Rotate	88	184	321	382.86	185	738
Rotate	89	185	322	399.255	211	819
Rotate	90	184.649	322.042	421.189	222	864
Rotate	91	184	322	405.285	213	873
Rotate	92	183.655	319.788	405.618	153	814
Rotate	93	183	318	394.81	201	796
Rotate	94	182	316	375.68	181	696
Rotate	95	181.369	315.978	377.939	172	865
Rotate	96	181	316	417.773	230	846
Rotate	97	181	316	404.38	203	854
Rotate	98	181	316	380.355	221	902
Rotate	99	181	316	379.921	164	713
Rotate	100	181	316	412.147	216	824
Rotate	101	181	316	390.157	211	866
Rotate	102	180.531	318.106	444.784	230	874
Rotate	103	180.31	320.584	387.31	181	790
Rotate	104	180	323	369.791	144	799
Rotate	105	182	321	373.505	190	787
Rotate	106	184	319	361.363	187	707
Rotate	107	183.597	320.442	374.786	175	838
Rotate	108	183.649	319.784	409.49	179	718
Rotate	109	184	319	393.976	204	827
Rotate	110	184	318	389.604	142	799
Rotate	111	184	317	382.081	160	866
Rotate	112	184	316	382.908	210	798
Rotate	113	184	315	371.321	163	776
Rotate	114	184	314	366.126	145	740
Rotate	115	184	313	409.251	206	809
Rotate	116	184	312	361.924	141	709
Rotate	117	184	311	390.784	175	884
Rotate	118	184	310	377.56	179	724
Rotate	119	184	309	384.659	206	702
Rotate	120	184	308	358.69	158	711
Rotate	121	184	307	403.675	234	754
Rotate	122	184	306	370.175	174	646
Rotate	123	184	305	336.936	195	648
Rotate	124	181.909	310.81	356.577	176	886
Rotate	125	180	317	363.995	176	773
Rotate	126	183	310	404.119	210	701
Rotate	127	186	310	346.63	185	691
Rotate	128	189	310	400.06	187	766
Rotate	129	192	310	330.153	161	713
Rotate	130	195	310	361.207	168	698
Rotate	131	193	310	379.924	165	703
Rotate	132	191.74	308.736	385.202	212	708
Rotate	133	190	307	406.997	238	769
Rotate	134	187	308	398.36	184	730
Rotate	135	184	309	335.763	164	637
Rotate	136	181	310	380.546	179	715
Rotate	137	188	307	403.297	188	778
Rotate	138	193	308	364.478	129	675
Rotate	139	198	309	376.65	234	650
Rotate	140	189	312	452.886	219	864
Rotate	141	180	315	368.696	184	780
Rotate	142	177	317	415.066	236	709
Rotate	143	174	319	387.982	175	669
Rotate	144	171.734	320.818	423.227	186	833
Rotate	145	175	323	376.683	191	734
Rotate	146	178	325	383.055	165	717
Rotate	147	178.765	326.409	398.466	163	765
Rotate	148	180	328	384.246	155	691
Rotate	149	180	324	388.482	183	772
Rotate	150	180	320	404.91	194	842
Rotate	151	183	312	391.863	175	724
Rotate	152	186	310	390.962	203	850
Rotate	153	189	308	385.685	199	756
Rotate	154	192	306	388.664	190	724
Rotate	155	195	304	403.408	214	697
Rotate	156	195.995	303.679	388.054	189	800
Rotate	157	187	310	359.754	166	713
Rotate	158	178	316	378.771	188	776
Rotate	159	177	312	360.905	175	771
Rotate	160	181	310	369.057	157	740
Rotate	161	185	308	409.442	231	774
Rotate	162	186.637	307.612	368.08	188	684
Rotate	163	188	313	352.151	201	634
Rotate	164	180	316	401.094	192	825
Rotate	165	180	318	413.995	162	830
Rotate	166	180	320	369.03	193	749
Rotate	167	182	317	374.742	202	716
Rotate	168	184	314	384.456	194	762
Rotate	169	184.227	313.792	408.599	229	797
Rotate	170	184	314	364.864	185	772
Rotate	171	184	314	390.584	188	731
Rotate	172	183.655	315.051	403.762	201	867
Rotate	173	183	316	380.41	168	792
Rotate	174	182	317	412.178	236	886
Rotate	175	181	318	386.35	195	837
Rotate	176	178	326	391.627	182	763
Rotate	177	175	334	394.794	133	832
Rotate	178	172	331	380.818	159	758
Rotate	179	169	328	382.509	176	914
Rotate	180	169	330	404.7	204	674
Rotate	181	169	332	376.334	159	813
