# Supplementary material for: Molecular encoding and synaptic decoding of context during salt chemotaxis in C. elegans
Source: Nat Commun. 2022 May 27;13:2928. doi: 10.1038/s41467-022-30279-7 (PMC9142520; doi:10.1038/s41467-022-30279-7)
Supplement: Supplementary file 7 — Source Data [file 41467_2022_30279_MOESM7_ESM.zip › Source Data/Imaging/Fig.4/4C/S65A/smoothed_201115_dc07_50mM_7.xlsx]

## Sheet: Sheet1
Image Name	Image Plane	X	Y	Avgerage Intensity	Minimum Intensity	Maximum Intensity
Rotate	1	405.08	513.237	594.189	236	892	0.0327949	575.321	-2.76168e-16
Rotate	2	406.538	514.675	587.333	240	1001	0.0208785		-0.00564778
Rotate	3	406.115	512.866	580.05	209	966	0.00821976		-0.000318828
Rotate	4	410.387	513.319	554.03	161	889	-0.0370072		-0.00295636
Rotate	5	413.269	515.386	610.759	225	977	0.0615962		0.00565821
Rotate	6	416.256	518.129	529.314	205	923	-0.079967		0.00134509
Rotate	7	409.537	513.847	597.293	227	979	0.0381906		0.0034865
Rotate	8	410.31	514.895	576.504	225	972	0.00205674		0.00582135
Rotate	9	413.219	516.353	579.341	236	986	0.00698815		0.00680912
Rotate	10	409.036	513.107	544.397	212	1018	-0.0537506		0.000997704
Rotate	11	413.345	515.818	561.696	273	884	-0.0236829		0.00826743
Rotate	12	411.815	514.637	617.991	254	950	0.074168		0.0224064
Rotate	13	410.753	514.524	564.876	177	894	-0.0181556		0.0202297
Rotate	14	409.661	513.487	603.591	289	1011	0.0491385		0.0146517
Rotate	15	408.793	514.425	585.944	178	989	0.018465		0.0113256
Rotate	16	414.483	516.444	541.634	245	928	-0.0585529		0.00585288
Rotate	17	407.292	513.194	610.726	256	1034	0.0615391		0.00713689
Rotate	18	404.271	512.896	582.187	248	1033	0.0119345		-0.00243988
Rotate	19	407.2	512.831	545.907	203	956	-0.051126		-0.00220349
Rotate	20	405.811	514.275	586.221	226	997	0.0189467		-0.004331
Rotate	21	410	513	643.04	347	975	0.117706		-0.00836949
Rotate	22	409.061	514.292	605.469	262	1068	0.0524013		-0.0234719
Rotate	23	405.529	513.109	532.784	224	859	-0.0739356		-0.031998
Rotate	24	408.312	513.691	584.456	256	1027	0.0158776		-0.0257106
Rotate	25	407.748	512.989	554.459	229	1032	-0.0362622		-0.0246551
Rotate	26	405.09	513.147	549.021	226	916	-0.0457129		-0.0270728
Rotate	27	408.856	513.482	555.629	209	928	-0.0342286		-0.0240864
Rotate	28	411.833	514.537	583.547	255	992	0.0142984		-0.0174988
Rotate	29	408.365	513.334	533.667	154	943	-0.0724011		-0.021394
Rotate	30	409.568	513.768	562.987	238	955	-0.0214382		-0.0189435
Rotate	31	405.644	513.254	556.153	231	898	-0.0333173		-0.0203308
Rotate	32	405.577	513.713	556.416	219	854	-0.0328604		-0.022381
Rotate	33	405.986	513.218	568.957	236	1046	-0.0110614		-0.0323467
Rotate	34	407.791	513.914	590.529	266	957	0.0264332		-0.03777
Rotate	35	407.103	513.378	540.549	229	890	-0.06044		-0.0482871
Rotate	36	408.696	513.384	566.203	248	898	-0.0158488		-0.0430599
Rotate	37	406.022	513.027	593.529	226	996	0.0316477		-0.0438674
Rotate	38	407.404	513.583	561.137	261	918	-0.0246538		-0.0568061
Rotate	39	405.819	513.946	547.766	233	1061	-0.0478955		-0.0629974
Rotate	40	404.361	513.059	555.006	218	872	-0.0353112		-0.064407
Rotate	41	403	512	544.357	204	835	-0.0538201		-0.0659525
Rotate	42	404.574	515.136	499.081	182	874	-0.132517		-0.0611889
Rotate	43	400.956	512.435	537.756	241	906	-0.0652945		-0.0569024
Rotate	44	400.887	512.963	530.021	217	916	-0.0787379		-0.0562116
Rotate	45	405.475	515.926	570.621	222	994	-0.00816861		-0.0531887
Rotate	46	406.693	515.625	561.557	214	947	-0.0239238		-0.0583389
Rotate	47	403.598	514.224	519.09	235	988	-0.0977385		-0.0598707
Rotate	48	403.12	515.799	525.517	246	914	-0.0865671		-0.0538224
Rotate	49	402.751	515.749	539.656	204	902	-0.061992		-0.0509492
Rotate	50	400.15	514.332	546.114	273	952	-0.0507659		-0.0506522
Rotate	51	403.108	514.242	571.763	227	1025	-0.00618462		-0.0500958
Rotate	52	400.935	513.536	523.743	163	939	-0.0896511		-0.0528209
Rotate	53	404.816	513.885	541.73	246	988	-0.0583865		-0.0493166
Rotate	54	401.971	513.052	547.413	240	1058	-0.0485088		-0.0511305
Rotate	55	404.261	513.581	540.991	213	999	-0.0596703		-0.0483708
Rotate	56	401.661	513.125	552.744	209	1005	-0.0392419		-0.0378169
Rotate	57	401.382	513.65	553.887	228	1092	-0.0372555		-0.0359104
Rotate	58	403.999	514.502	542.047	205	1032	-0.0578353		-0.0312313
Rotate	59	401.263	513.454	541.364	220	989	-0.0590222		-0.0205704
Rotate	60	399.252	512.957	549.316	230	986	-0.0452013		-0.0205026
Rotate	61	403.069	513.28	556.084	177	1020	-0.0334365		-0.0230065
Rotate	62	401.655	513.514	543.904	171	987	-0.0546073		-0.025543
Rotate	63	400.535	513.022	531.294	216	990	-0.0765255		-0.0274239
Rotate	64	404.27	514.003	563.29	290	909	-0.0209118		-0.0303811
Rotate	65	413	516	601.71	249	973	0.0458683		-0.031962
Rotate	66	422	518	563.713	291	865	-0.0201768		-0.0432407
Rotate	67	424.465	520.003	580.807	187	994	0.00953579		-0.0497481
Rotate	68	427.41	520.674	603.381	185	1087	0.0487735		-0.0576873
Rotate	69	430	521	541.754	200	858	-0.0583443		-0.0681103
Rotate	70	435.149	522.699	534.91	210	849	-0.0702408		-0.0707612
Rotate	71	441.018	524.933	541.491	213	942	-0.0588012		-0.0710853
Rotate	72	442.758	526.586	533.083	206	878	-0.0734167		-0.0743642
Rotate	73	443.416	526.809	514.281	180	957	-0.106097		-0.0746443
Rotate	74	441.965	526.323	554.194	206	934	-0.0367216		-0.068894
Rotate	75	443.559	526.771	536.821	181	908	-0.0669184		-0.0751389
Rotate	76	442.91	526.261	526.274	186	891	-0.085251		-0.075754
Rotate	77	443.259	526.985	535.131	171	964	-0.0698559		-0.0749038
Rotate	78	440.372	525.429	543.416	189	961	-0.0554565		-0.074534
Rotate	79	440.65	525.245	526.503	159	956	-0.0848537		-0.0689347
Rotate	80	439.049	524.49	533.046	174	928	-0.0734812		-0.0673304
Rotate	81	443.561	528.006	522.627	208	906	-0.0915904		-0.0662117
Rotate	82	441.396	526.104	531.471	218	1017	-0.0762176		-0.0570367
Rotate	83	443.288	526.571	547.364	170	890	-0.0485932		-0.052226
Rotate	84	441.783	526.498	518.266	194	866	-0.0991712		-0.0531765
Rotate	85	439.313	523.707	533.283	158	964	-0.073069		-0.046285
Rotate	86	441.134	525.769	531.166	222	1111	-0.076749		-0.0436874
Rotate	87	438.184	524.591	537.259	209	891	-0.0661586		-0.0410963
Rotate	88	440.559	526.258	575.63	201	1001	0.000537091		-0.0415929
Rotate	89	440.155	525.337	535.733	201	930	-0.0688105		-0.0374315
Rotate	90	437.803	523.868	539.481	217	1008	-0.0622949		-0.0269268
Rotate	91	439.181	523.323	575.413	223	1046	0.000159662		-0.0209637
Rotate	92	437.904	523.348	559.149	170	978	-0.0281103		-0.0217451
Rotate	93	437.357	523.693	541.896	184	1039	-0.0580985		-0.0241108
Rotate	94	438.807	525.555	557.914	175	981	-0.0302557		-0.0226515
Rotate	95	439.093	525.715	548.227	182	958	-0.0470935		-0.0156526
Rotate	96	441.266	526.059	546.073	164	1051	-0.050838		-0.0163881
Rotate	97	443.551	527.406	534.401	148	898	-0.0711248		-0.00848768
Rotate	98	440.358	526.483	599.571	189	1030	0.0421511		0.0051755
Rotate	99	434.067	522.952	596.169	159	1058	0.0362364		0.000857161
Rotate	100	436.453	523.47	573.789	146	1009	-0.00266361		-0.00197232
Rotate	101	440.805	525.702	570.917	203	934	-0.00765461		-0.00596586
Rotate	102	438.168	524.045	545.539	150	981	-0.0517666		0.00277088
Rotate	103	440.074	525.796	550.291	169	1000	-0.0435054		0.0185
Rotate	104	440.081	525.736	598.18	233	1064	0.0397326		0.0277909
Rotate	105	443.814	527.684	543.996	181	1056	-0.0544484		0.0333444
Rotate	106	443.874	527.355	591.526	171	1150	0.0281664		0.0475017
Rotate	107	439.968	525.919	613.009	170	1180	0.065507		0.0436127
Rotate	108	439.279	525.92	574.727	180	1044	-0.00103222		0.0307173
Rotate	109	439.683	525.005	579.89	199	1025	0.00794165		0.0277405
Rotate	110	436.824	524.453	550.813	136	976	-0.0425991		0.027164
Rotate	111	430.511	521.311	621.181	250	1163	0.0797128		0.037766
Rotate	112	434.664	522.617	636.031	186	1156	0.105524		0.0255204
Rotate	113	435.526	524.536	603.744	203	1185	0.0494042		0.0104761
Rotate	114	438.126	526.051	630.13	239	1016	0.0952668		0.0107145
Rotate	115	436.164	523.643	625.446	189	1058	0.0871248		0.0064883
Rotate	116	439.171	524.949	569.151	208	966	-0.0107237		-0.00462798
Rotate	117	439.577	526.993	538.819	212	949	-0.0634471		-0.00272469
Rotate	118	441.632	526.33	557.601	154	998	-0.0307995		-0.00521026
Rotate	119	441.178	526.562	576.573	193	984	0.00217593		-0.00894532
Rotate	120	439.563	525.622	611.809	176	1108	0.0634212		-0.0111836
Rotate	121	443.383	527.514	550.73	170	1051	-0.0427431		-0.0167179
Rotate	122	440.701	524.994	549.479	170	1009	-0.0449183		-0.0164812
Rotate	123	438.711	523.302	605.116	156	1100	0.051788		-0.0187744
Rotate	124	440.161	525.953	605.816	184	969	0.0530047		-0.0327253
Rotate	125	437.702	525.629	561.491	203	1018	-0.024038		-0.0435461
Rotate	126	438.624	525.189	580.101	184	1019	0.00830915		-0.0448296
Rotate	127	443.185	527.381	524.519	161	927	-0.0883028		-0.054793
Rotate	128	443.918	528.179	536.113	192	975	-0.06815		-0.0494847
Rotate	129	438.942	526.042	563.696	228	910	-0.0202066		-0.0498777
Rotate	130	441.603	526.218	579.969	156	1041	0.00807822		-0.0520117
Rotate	131	438.397	525.002	552.091	160	935	-0.0403767		-0.0590162
Rotate	132	438.097	524.021	536.286	181	910	-0.0678496		-0.0525798
Rotate	133	438.556	523.352	524.853	162	874	-0.0877217		-0.0552683
Rotate	134	437.869	523.347	543.561	178	1008	-0.0552032		-0.0548022
Rotate	135	437.741	521.869	554.107	180	996	-0.0368731		-0.0463545
Rotate	136	439.995	523.773	522.78	166	932	-0.0913247		-0.0456746
Rotate	137	437.67	523.282	555.059	176	1000	-0.0352193		-0.0418837
Rotate	138	435.067	522.345	533.851	179	904	-0.0720808		-0.050394
Rotate	139	437.517	523.449	551.419	198	920	-0.0415462		-0.0490253
Rotate	140	441.172	526.242	539.67	187	999	-0.0619671		-0.0530953
Rotate	141	438.052	523.52	589.121	196	1019	0.0239874		-0.0492801
Rotate	142	437.921	524.823	520.819	233	803	-0.0947339		-0.0561642
Rotate	143	437.007	523.047	527.534	179	1015	-0.083061		-0.0526208
Rotate	144	435.154	522.461	592.163	169	1072	0.0292738		-0.0445694
Rotate	145	433.22	519.8	558.019	212	987	-0.0300744		-0.053625
Rotate	146	434.481	519.393	544.59	144	1000	-0.0534154		-0.0561724
Rotate	147	436.246	522.203	506.097	185	848	-0.120322		-0.0618961
Rotate	148	434.917	519.194	541.726	167	936	-0.058394		-0.058202
Rotate	149	435.507	520.709	528.003	163	892	-0.0822465		-0.0582485
Rotate	150	433.19	519.122	561.62	165	1019	-0.0238145		-0.0508511
Rotate	151	436.431	520.112	549.516	145	1001	-0.0448537		-0.0409302
Rotate	152	437.732	522.382	541.204	162	988	-0.0593003		-0.0450576
Rotate	153	437.749	523.291	573.856	167	1009	-0.0025469		-0.0459383
Rotate	154	440.094	525.719	540.064	180	952	-0.0612818		-0.0537623
Rotate	155	436.433	521.687	543.363	199	882	-0.0555484		-0.0524857
Rotate	156	435.335	522.618	511.66	169	963	-0.110653		-0.052261
Rotate	157	439.513	522.014	527.35	152	963	-0.0833813		-0.048843
Rotate	158	434.785	521.003	541.459	159	984	-0.0588583		-0.0469231
Rotate	159	430.498	519.601	570.561	187	1016	-0.0082729		-0.0431312
Rotate	160	434.998	519.711	618.697	231	968	0.0753947		-0.0472343
Rotate	161	436.38	521.89	525.77	168	893	-0.0861276		-0.0539907
Rotate	162	438.154	523.36	536.137	171	907	-0.0681078		-0.0462497
Rotate	163	439.741	524.042	528.843	178	994	-0.0807865		-0.0455991
Rotate	164	434.31	520.686	547.409	186	955	-0.0485163		-0.0453533
Rotate	165	433.356	520.612	544.656	166	989	-0.0533012		-0.0469877
Rotate	166	435.405	523.608	531.324	237	900	-0.0764733		-0.0475372
Rotate	167	428.861	515.571	538.396	149	991	-0.0641821		-0.042974
Rotate	168	427.412	517.263	563.274	151	1101	-0.0209391		-0.0437579
Rotate	169	430.135	519.719	546.956	199	1063	-0.0493034		-0.0472223
Rotate	170	428.281	516.853	579.826	213	991	0.00782991		-0.0522394
Rotate	171	428.012	517.608	570.306	195	914	-0.00871737		-0.0570712
Rotate	172	433.481	518.411	539.88	125	963	-0.0616021		-0.0565458
Rotate	173	434.435	518.016	530.257	161	906	-0.0783282		-0.055984
Rotate	174	432.78	518.048	538.006	184	987	-0.0648599		-0.053191
Rotate	175	431.69	516.227	541.494	190	977	-0.0587962		-0.051524
Rotate	176	431.895	515.691	557.577	192	1049	-0.0308417		-0.050312
Rotate	177	430.869	515.716	533.886	194	1048	-0.0720212		-0.054206
Rotate	178	429.503	515.212	543.343	173	945	-0.0555831		-0.0497522
Rotate	179	430.551	515.604	518.091	152	929	-0.0994742		-0.0478086
Rotate	180	432.305	517.583	552.027	219	906	-0.0404885		-0.0219758
Rotate	181	436.319	519.729	573.329	246	1024	-0.00346316		-0.00346316
