# Supplementary material for: Molecular encoding and synaptic decoding of context during salt chemotaxis in C. elegans
Source: Nat Commun. 2022 May 27;13:2928. doi: 10.1038/s41467-022-30279-7 (PMC9142520; doi:10.1038/s41467-022-30279-7)
Supplement: Supplementary file 7 — Source Data [file 41467_2022_30279_MOESM7_ESM.zip › Source Data/Imaging/Fig.4/4C/S65A/smoothed_201115_dc07_50mM_8.xlsx]

## Sheet: Sheet1
Image Name	Image Plane	X	Y	Avgerage Intensity	Minimum Intensity	Maximum Intensity
Rotate	1	292.636	301.872	733.505	252	1679
Rotate	2	294.202	300.399	696.464	222	1569
Rotate	3	294.24	300.678	678.555	265	1534
Rotate	4	292.776	303.536	702.615	237	1507
Rotate	5	291.732	305.024	711.751	255	1649
Rotate	6	289.019	306.477	728.415	231	1856
Rotate	7	289.245	303.203	663.199	208	1486
Rotate	8	295.799	294.632	681.967	171	1700
Rotate	9	295.64	295.097	690.162	191	1653
Rotate	10	293.667	299.049	707.673	221	1567
Rotate	11	291.909	299.836	686.506	268	1607
Rotate	12	295.991	292.855	623.609	175	1658
Rotate	13	300.206	287.436	640.772	158	1648
Rotate	14	304	282	611.897	162	1459
Rotate	15	301.199	286.685	650.352	201	1548
Rotate	16	299.328	287.929	651.404	220	1452
Rotate	17	298.837	289.094	632.174	187	1623
Rotate	18	295.929	291.076	621.114	219	1550
Rotate	19	293	293	638.294	140	1461
Rotate	20	293.293	294.181	630.03	210	1507
Rotate	21	293.419	295.219	688.226	210	1587
Rotate	22	293.309	295.562	654.995	205	1606
Rotate	23	291.018	297.33	644.947	211	1582
Rotate	24	292.537	296.019	654.541	199	1634
Rotate	25	293.591	294.938	671.272	218	1828
Rotate	26	295.249	293.601	678.939	242	1621
Rotate	27	297.281	291.519	647.706	191	1641
Rotate	28	298.687	291.003	645.749	206	1647
Rotate	29	299.355	292.918	688.623	184	1666
Rotate	30	298.5	292.509	660.997	166	1577
Rotate	31	295.907	295.106	696.434	182	1650
Rotate	32	291.504	301.22	672.979	187	1628
Rotate	33	289.388	302.478	660.07	183	1880
Rotate	34	288.044	302.584	663.504	270	1702
Rotate	35	289.173	302.536	724.154	227	1786
Rotate	36	290.528	300.513	687.603	225	1645
Rotate	37	291.871	299.322	674.907	198	1671
Rotate	38	293.896	299.358	692.249	236	1696
Rotate	39	293.091	302.533	670.623	195	1587
Rotate	40	291.839	303.769	711.757	170	1683
Rotate	41	292.762	300.577	688.52	241	1737
Rotate	42	290.177	301.827	685.14	172	1663
Rotate	43	291.699	299.588	684.4	272	1752
Rotate	44	291.414	302.481	672.996	208	1600
Rotate	45	290.929	302.832	697.154	215	1603
Rotate	46	292.116	300.184	676.818	224	1600
Rotate	47	294.352	297.219	688.081	243	1638
Rotate	48	296.247	294.96	697.237	192	1648
Rotate	49	296.577	293.867	684.267	142	1807
Rotate	50	297.548	293.062	663.916	271	1507
Rotate	51	298.926	291.664	618.815	118	1618
Rotate	52	299.064	291.434	663.391	203	1638
Rotate	53	299.499	291.251	669.697	217	1648
Rotate	54	299.123	293.19	674.955	150	1690
Rotate	55	299.802	292.212	655.487	153	1682
Rotate	56	300.14	291.791	696.096	172	1791
Rotate	57	298.098	295.66	704.056	196	1642
Rotate	58	296.947	296.181	659.558	152	1635
Rotate	59	300.852	289.523	646.206	150	1603
Rotate	60	302.968	285.875	643.497	155	1503
Rotate	61	302.58	287.862	654.088	167	1469
Rotate	62	302.502	289.895	676.048	198	1655
Rotate	63	301.634	293.389	680.452	176	1624
Rotate	64	301.921	292.443	682.786	164	1533
Rotate	65	299.738	294.668	687.482	168	1615
Rotate	66	300.005	293.677	735.283	187	1688
Rotate	67	302.439	287.967	656.46	160	1483
Rotate	68	298.251	292.681	696.165	217	1639
Rotate	69	299.185	290.209	638.56	200	1482
Rotate	70	297.293	291.336	648.619	156	1415
Rotate	71	296.949	291.377	682.148	184	1699
Rotate	72	303.14	283.271	624.738	145	1453
Rotate	73	310	287	670.994	216	1369
Rotate	74	305	287	674.447	173	1306
Rotate	75	306.545	283.605	669.564	205	1519
Rotate	76	305.001	285.187	667.109	216	1422
Rotate	77	304.297	285.677	643.425	194	1387
Rotate	78	301.801	287.42	655.812	160	1530
Rotate	79	302.41	287.045	641.921	172	1484
Rotate	80	305.199	284.627	659.164	253	1368
Rotate	81	305.292	284.012	619.717	203	1358
Rotate	82	305.944	282.793	632.221	168	1508
Rotate	83	306.121	282.824	662.482	140	1460
Rotate	84	305.668	285.492	674.444	210	1526
Rotate	85	303.464	286.255	684.965	195	1544
Rotate	86	304.811	285.319	717.649	228	1535
Rotate	87	303.491	284.696	692.492	230	1591
Rotate	88	304.524	285.977	701.573	241	1560
Rotate	89	303.527	287.766	722.152	175	1621
Rotate	90	300.938	289.638	733.52	235	1530
Rotate	91	298.419	293.05	734.672	260	1584
Rotate	92	293.85	293.514	715.845	173	1707
Rotate	93	295.149	293.519	721.104	209	1702
Rotate	94	297.121	292.822	760.213	273	1678
Rotate	95	297.406	292.257	712.593	215	1598
Rotate	96	297.385	292.407	732.084	193	1580
Rotate	97	296.596	294.203	776.387	324	1651
Rotate	98	293.876	296.695	761.248	235	1661
Rotate	99	292.691	299.017	755.465	258	1803
Rotate	100	286.985	303.514	774.672	261	1657
Rotate	101	280.625	305.319	708.014	191	1668
Rotate	102	278.964	305.733	676.518	205	1651
Rotate	103	278.506	306.611	674.607	164	1520
Rotate	104	277.893	306.44	671.835	188	1779
Rotate	105	280.401	305.352	684.083	164	1681
Rotate	106	279.307	310.258	739.703	185	1757
Rotate	107	276.45	309.598	736.706	254	1719
Rotate	108	275.985	308.831	648.612	158	1564
Rotate	109	276.107	310.173	688.353	172	1711
Rotate	110	276.054	310.753	696.024	152	1672
Rotate	111	275.594	310.893	691.927	184	1675
Rotate	112	275.933	311.688	696.594	182	1680
Rotate	113	276.775	306.417	669.484	170	1588
Rotate	114	279.327	304.28	650.337	127	1632
Rotate	115	284.363	301.537	705.036	260	1668
Rotate	116	287.07	301.355	705.623	173	1759
Rotate	117	287.365	300.922	749.565	198	1609
Rotate	118	288.757	298.315	668.371	152	1708
Rotate	119	289.912	296.676	689.338	199	1587
Rotate	120	290.121	295.402	670.604	157	1555
Rotate	121	289.621	295.802	707.348	128	1669
Rotate	122	289.362	295.477	670.33	144	1631
Rotate	123	291.388	294.326	662.346	158	1663
Rotate	124	291.936	293.667	674.624	168	1639
Rotate	125	293.386	293.011	657.357	169	1706
Rotate	126	293.403	294.769	676.219	163	1565
Rotate	127	293.323	294.196	688.504	132	1606
Rotate	128	299	299	804.459	325	1558
Rotate	129	295	303	778.009	302	1602
Rotate	130	292.891	306.684	807.598	337	1785
Rotate	131	292.167	306.945	777.602	266	1601
Rotate	132	290.633	309.341	797.81	322	1611
Rotate	133	289.3	310.851	827.476	360	1663
Rotate	134	288.473	312.562	777.189	294	1607
Rotate	135	287.471	314.788	771.061	307	1622
Rotate	136	286.715	313.746	780.56	379	1518
Rotate	137	284.243	316.63	757.162	291	1581
Rotate	138	283.112	316.767	758.355	374	1652
Rotate	139	283.963	317.602	765.759	322	1701
Rotate	140	285	318	816.506	321	1679
Rotate	141	285.228	319.065	792.033	353	1620
Rotate	142	286.049	316.463	756.217	287	1542
Rotate	143	286.263	315.401	804.906	335	1701
Rotate	144	284.811	319.226	791.832	380	1605
Rotate	145	283.998	320.006	797.633	388	1674
Rotate	146	283.308	321.542	788.716	365	1603
Rotate	147	282.513	321.769	805.118	384	1713
Rotate	148	281.908	322.843	783.079	392	1649
Rotate	149	284.823	318.9	795.818	345	1620
Rotate	150	282.678	321.254	761.967	379	1648
Rotate	151	282.566	321.893	751.904	268	1749
Rotate	152	282.094	321.928	756.594	333	1492
Rotate	153	283.001	321.635	772.801	348	1560
Rotate	154	283.027	321.848	723.074	351	1581
Rotate	155	283.383	321.246	722.484	237	1522
Rotate	156	285.039	319.188	774.548	387	1580
Rotate	157	287.354	314.925	787.316	293	1576
Rotate	158	289.255	313.589	712.026	338	1467
Rotate	159	290.771	311.726	737.481	282	1552
Rotate	160	303	294	720.603	295	1415
Rotate	161	304.284	288.364	693.019	206	1460
Rotate	162	310.002	286.238	737.316	265	1595
Rotate	163	309.165	288.215	724.955	235	1580
Rotate	164	303.608	294.737	745.513	250	1599
Rotate	165	294.678	299.723	716.876	262	1659
Rotate	166	289.108	302.753	657.519	192	1618
Rotate	167	286.138	305.94	658.189	173	1492
Rotate	168	285.856	302.345	666.015	210	1469
Rotate	169	286.683	302.898	662.04	215	1474
Rotate	170	294	306	769	406	1605
Rotate	171	294	307	771.595	355	1500
Rotate	172	291.736	300.985	696.623	264	1477
Rotate	173	292.203	292.326	644.103	192	1715
Rotate	174	299	298	720.264	227	1552
Rotate	175	298.369	296.962	721.566	272	1642
Rotate	176	294.236	297.338	702.966	254	1621
Rotate	177	290.166	298.52	639.11	139	1694
Rotate	178	297.03	295.331	680.341	174	1425
Rotate	179	297.8	297.676	714.105	215	1631
Rotate	180	293.272	302.806	739.47	248	1559
Rotate	181	287.995	304.35	629.561	181	1432
