# Supplementary material for: Molecular encoding and synaptic decoding of context during salt chemotaxis in C. elegans
Source: Nat Commun. 2022 May 27;13:2928. doi: 10.1038/s41467-022-30279-7 (PMC9142520; doi:10.1038/s41467-022-30279-7)
Supplement: Supplementary file 7 — Source Data [file 41467_2022_30279_MOESM7_ESM.zip › Source Data/Imaging/Fig.4/4C/S65A/smoothed_dc07_50mM_1.xlsx]

## Sheet: Sheet1
Image Name	Image Plane	X	Y	Avgerage Intensity	Minimum Intensity	Maximum Intensity
Rotate-2	1	375.056	525.039	352.976	178	724
Rotate-2	2	377	527	385.453	206	800
Rotate-2	3	379	529	352.359	184	726
Rotate-2	4	378	529	351.912	175	746
Rotate-2	5	379	522	361.646	192	652
Rotate-2	6	379	518	378.081	217	755
Rotate-2	7	373	519	338.466	159	665
Rotate-2	8	372	522	355.716	199	667
Rotate-2	9	376	521	348.286	171	706
Rotate-2	10	380	520	339.79	177	673
Rotate-2	11	382.985	522.687	389.411	194	747
Rotate-2	12	386	525	378.265	191	709
Rotate-2	13	381	526	344.166	193	744
Rotate-2	14	379.2	527.481	391.531	220	772
Rotate-2	15	377	529	383.468	203	704
Rotate-2	16	376	525	358.402	207	735
Rotate-2	17	379	517	350.551	175	765
Rotate-2	18	382	512	370.497	210	723
Rotate-2	19	376	511	374.569	203	685
Rotate-2	20	370	510	368.652	193	632
Rotate-2	21	364	507	347.457	180	725
Rotate-2	22	358	504	371.642	216	722
Rotate-2	23	352	501	348.404	165	701
Rotate-2	24	346	498	348.979	160	678
Rotate-2	25	353	493	367.937	202	697
Rotate-2	26	359	498	368.11	209	718
Rotate-2	27	365	494	380.652	181	749
Rotate-2	28	363	493	405.175	241	790
Rotate-2	29	354	485	325.274	164	623
Rotate-2	30	349	486	382.19	223	732
Rotate-2	31	351	479	364.129	229	516
Rotate-2	32	362	507	335.501	179	685
Rotate-2	33	374	521	366.793	181	837
Rotate-2	34	379	516	386.553	210	706
Rotate-2	35	374	516	353.333	204	750
Rotate-2	36	373.271	515.08	360.201	170	797
Rotate-2	37	375	519	324.823	159	707
Rotate-2	38	379	529	348.668	167	644
Rotate-2	39	373	519	351.578	203	654
Rotate-2	40	368	514	385.902	208	711
Rotate-2	41	368	511	337.41	164	788
Rotate-2	42	368	508	320.259	169	604
Rotate-2	43	362	495	337.285	159	623
Rotate-2	44	361.565	493.09	322.916	147	621
Rotate-2	45	365	501	324.574	148	547
Rotate-2	46	369	515	323.28	167	587
Rotate-2	47	372	516	347.31	179	620
Rotate-2	48	375	528	326.936	168	501
Rotate-2	49	378	547	412.621	214	825
Rotate-2	50	378	543	329.305	160	748
Rotate-2	51	378	524	354.094	184	616
Rotate-2	52	372	519	368.29	199	709
Rotate-2	53	366	510	354.811	163	581
Rotate-2	54	360	501	348.024	199	749
Rotate-2	55	365	509	357.173	183	720
Rotate-2	56	363	507	326.292	174	656
Rotate-2	57	356	500	354.372	159	679
Rotate-2	58	352	495	359.103	210	639
Rotate-2	59	356	500	409.854	210	708
Rotate-2	60	360	505	320.473	170	642
Rotate-2	61	364	510	337.667	165	673
Rotate-2	62	368	515	359.38	194	747
Rotate-2	63	372	515	331.881	202	587
Rotate-2	64	376	515	316.326	167	709
Rotate-2	65	370	512	337.053	149	637
Rotate-2	66	364	509	363.104	210	625
Rotate-2	67	365	512	340.86	196	720
Rotate-2	68	366	515	373.632	191	756
Rotate-2	69	367	518	338.979	156	660
Rotate-2	70	368	521	335.577	168	725
Rotate-2	71	369	521	349.956	150	759
Rotate-2	72	370	521	370.112	214	739
Rotate-2	73	371	521	378.22	226	768
Rotate-2	74	372	521	365.197	189	782
Rotate-2	75	373	521	358.636	193	730
Rotate-2	76	374	521	345.017	177	612
Rotate-2	77	375	521	363.539	191	708
Rotate-2	78	376	521	364.974	174	668
Rotate-2	79	377	521	379.231	211	873
Rotate-2	80	377	517	356.333	197	787
Rotate-2	81	377	513	363.842	184	703
Rotate-2	82	377	514	381.104	198	797
Rotate-2	83	377	515	337.547	182	739
Rotate-2	84	382.097	526.921	344.538	185	785
Rotate-2	85	386	542	376.506	209	639
Rotate-2	86	371	522	363.974	199	597
Rotate-2	87	365.81	501.104	413.136	196	810
Rotate-2	88	362.564	489.949	368.868	194	933
Rotate-2	89	356.275	485.367	381.016	186	959
Rotate-2	90	354.793	481.449	380.117	188	1039
Rotate-2	91	355.24	480.615	422.761	181	1099
Rotate-2	92	355.46	479.122	418.245	223	1114
Rotate-2	93	354.093	477.416	395.243	208	992
Rotate-2	94	353.834	482.371	393.415	180	969
Rotate-2	95	362.974	494.543	404.775	161	874
Rotate-2	96	371.836	505.878	370.453	194	879
Rotate-2	97	376.801	518.069	393.22	190	952
Rotate-2	98	384.509	531.764	384.988	201	1026
Rotate-2	99	389.162	539.383	398.465	234	1002
Rotate-2	100	392.069	546.483	373.444	171	937
Rotate-2	101	395.27	551.59	372.016	167	991
Rotate-2	102	396.384	553.377	354.607	146	990
Rotate-2	103	393.628	549.055	358.965	161	935
Rotate-2	104	391.112	548.524	405.42	214	1043
Rotate-2	105	384.164	536.636	394.243	188	1150
Rotate-2	106	386.549	535.881	355.372	181	835
Rotate-2	107	395.368	546.339	358.344	187	1018
Rotate-2	108	394.243	548.577	355.811	165	897
Rotate-2	109	392.52	553.112	404.514	202	1030
Rotate-2	110	388.765	548.472	350.764	172	767
Rotate-2	111	382	531	446.323	224	936
Rotate-2	112	377.099	517.587	394.617	163	998
Rotate-2	113	374	531	439.139	176	1034
Rotate-2	114	371	544	403.297	189	946
Rotate-2	115	382	542	438.511	222	1050
Rotate-2	116	383.189	538.167	395.335	191	976
Rotate-2	117	383	541	393.101	170	834
Rotate-2	118	385.808	546.197	430.146	212	825
Rotate-2	119	384.508	543.234	426.646	216	993
Rotate-2	120	379.804	532.064	443.629	192	1066
Rotate-2	121	378.165	525.154	420.691	212	1040
Rotate-2	122	378	527	463.018	259	873
Rotate-2	123	384.873	539.921	379.872	133	866
Rotate-2	124	383	541	389.506	195	902
Rotate-2	125	390.4	553.352	433.898	177	873
Rotate-2	126	390.752	556.779	421.296	207	958
Rotate-2	127	388.086	556.547	391.798	181	848
Rotate-2	128	391.824	564.233	402.827	196	870
Rotate-2	129	394	568	385.067	191	827
Rotate-2	130	388	560	382.813	200	638
Rotate-2	131	384	561	383.226	182	780
Rotate-2	132	389.835	571.673	382.525	207	855
Rotate-2	133	391	567	374.358	174	893
Rotate-2	134	394.723	571.609	368.51	147	794
Rotate-2	135	392.095	569.061	367.703	157	794
Rotate-2	136	384	548	358.401	155	979
Rotate-2	137	376	535	404.126	212	759
Rotate-2	138	371.034	522.508	389.088	189	993
Rotate-2	139	378	544	405.86	212	709
Rotate-2	140	380	545	381.266	164	682
Rotate-2	141	366	505	391.827	185	682
Rotate-2	142	351	484	409.402	187	963
Rotate-2	143	344	480	397.704	185	936
Rotate-2	144	345.137	483.071	425.734	211	922
Rotate-2	145	353	493	374.61	199	713
Rotate-2	146	357.755	500.812	389.667	179	921
Rotate-2	147	361.335	508.052	385.089	141	924
Rotate-2	148	365.081	513.865	399.969	198	1055
Rotate-2	149	367.434	520.496	413.276	167	900
Rotate-2	150	375	542	399.885	175	784
Rotate-2	151	380.067	556.131	388.431	191	1053
Rotate-2	152	379	543	384.737	161	928
Rotate-2	153	380	548	413.449	233	971
Rotate-2	154	381.16	548.541	383.533	155	987
Rotate-2	155	385.765	558.547	376.811	184	872
Rotate-2	156	390	561	377.551	162	861
Rotate-2	157	388.317	557.842	391.519	199	833
Rotate-2	158	387	555	375.312	191	763
Rotate-2	159	377	534	391.076	192	882
Rotate-2	160	369	523	351.646	189	686
Rotate-2	161	366.832	517.298	393.934	204	833
Rotate-2	162	363.932	515.503	394.152	216	827
Rotate-2	163	378	539	392.285	193	860
Rotate-2	164	392	553	408.074	232	756
Rotate-2	165	395.215	557.579	378.957	183	809
Rotate-2	166	394.845	558.265	373.913	159	824
Rotate-2	167	398.263	564.334	337.548	171	802
Rotate-2	168	395.113	560.323	379.673	152	948
Rotate-2	169	394.007	560.492	376.538	187	814
Rotate-2	170	385	543	355.317	157	808
Rotate-2	171	376	526	376.15	230	657
Rotate-2	172	367	509	343.587	189	713
Rotate-2	173	362	505	369.622	203	746
Rotate-2	174	371	519	396.312	227	858
Rotate-2	175	379	522	376.709	207	691
Rotate-2	176	367	507	383.345	175	915
Rotate-2	177	365	511	405.187	190	865
Rotate-2	178	368	521	431.209	242	747
Rotate-2	179	371	512	402.565	216	743
Rotate-2	180	376.043	513.764	378.104	188	753
Rotate-2	181	380	532	390.347	222	677
