# Supplementary material for: Molecular encoding and synaptic decoding of context during salt chemotaxis in C. elegans
Source: Nat Commun. 2022 May 27;13:2928. doi: 10.1038/s41467-022-30279-7 (PMC9142520; doi:10.1038/s41467-022-30279-7)
Supplement: Supplementary file 7 — Source Data [file 41467_2022_30279_MOESM7_ESM.zip › Source Data/Imaging/Fig.4/4C/S65A/smoothed_dc07_50mM_2.xlsx]

## Sheet: Sheet1
Image Name	Image Plane	X	Y	Avgerage Intensity	Minimum Intensity	Maximum Intensity
Rotate	1	292.138	334.686	557.562	211	1090
Rotate	2	289.862	335.423	521.191	223	993
Rotate	3	293.347	335.194	550.856	254	1030
Rotate	4	290.417	335.084	571.969	211	1037
Rotate	5	291.378	334.809	530.818	189	953
Rotate	6	291.237	334.821	530.379	223	934
Rotate	7	293.63	336.459	562.784	251	976
Rotate	8	289.655	336.028	563.122	230	1009
Rotate	9	290.81	335.041	545.198	199	1001
Rotate	10	292	334	544.607	212	1019
Rotate	11	293	333	563.253	235	918
Rotate	12	289.054	332.478	467.358	168	987
Rotate	13	289.521	332.835	496.168	176	940
Rotate	14	289.24	330.074	500.892	152	1076
Rotate	15	287.702	331.719	506.575	170	947
Rotate	16	285.497	330.872	501.843	190	968
Rotate	17	288.397	329.297	513.63	193	1069
Rotate	18	290.123	328.444	482.093	172	933
Rotate	19	289.047	328.68	500.8	164	982
Rotate	20	292.01	329.521	504.247	158	1018
Rotate	21	291.33	330.101	471.667	182	991
Rotate	22	289.524	330.243	486.884	145	1034
Rotate	23	291.977	327.352	453.111	141	946
Rotate	24	292.845	329.017	478.508	154	961
Rotate	25	288.833	330.833	504.156	194	934
Rotate	26	290.761	328.837	529.207	173	1068
Rotate	27	291.256	329.383	478.849	175	934
Rotate	28	288.987	330.065	510.138	146	1020
Rotate	29	288.326	329.324	459.624	143	939
Rotate	30	287.044	327.147	513.103	182	957
Rotate	31	294.17	329.582	475.425	148	907
Rotate	32	291.744	329.81	500.704	188	953
Rotate	33	289.237	329.135	496.964	154	998
Rotate	34	288.894	327.047	508.152	165	1059
Rotate	35	293.274	328.686	492.673	156	1011
Rotate	36	292.628	328.463	521.167	142	992
Rotate	37	292.236	326.871	523.31	141	1000
Rotate	38	293.345	328.274	499.415	178	991
Rotate	39	291.791	327.629	498.403	151	1001
Rotate	40	290.594	327.882	491.218	174	963
Rotate	41	289.875	328.444	480.764	113	1007
Rotate	42	291.609	327.04	491.731	148	1075
Rotate	43	291.941	326.226	461.375	115	958
Rotate	44	290.638	326.071	482.917	155	918
Rotate	45	295.193	322.808	487.397	172	998
Rotate	46	297.908	321.895	450.935	132	908
Rotate	47	295.565	323.692	510.582	162	1089
Rotate	48	293.959	325.627	484.353	156	986
Rotate	49	292.447	327.864	465.003	123	995
Rotate	50	292.241	329.101	470.088	135	1008
Rotate	51	291.304	327.797	487.404	166	1026
Rotate	52	292.986	329.098	484.54	134	924
Rotate	53	288.909	330.317	495.911	172	1075
Rotate	54	288.989	331.102	478.616	206	886
Rotate	55	289.62	331.23	448.129	178	889
Rotate	56	286.985	332.084	512.761	168	1060
Rotate	57	289.527	330.911	480.82	142	903
Rotate	58	294	334	517.145	241	942
Rotate	59	287.556	333.71	548.864	197	1103
Rotate	60	282.224	332.922	486.477	177	941
Rotate	61	284.925	331.848	463.912	190	927
Rotate	62	289.989	332.835	481.816	204	991
Rotate	63	286.32	332.168	504.241	189	1033
Rotate	64	287.179	333.064	494.352	239	966
Rotate	65	284.424	330.892	485.091	192	956
Rotate	66	280.905	333.161	456.545	170	925
Rotate	67	287.986	331.792	505.254	198	1010
Rotate	68	285.999	331.701	478.571	174	894
Rotate	69	286.315	333.177	534.184	227	1029
Rotate	70	283.532	332.821	468.524	188	887
Rotate	71	284.981	332.545	475.389	163	966
Rotate	72	286.974	330.9	462.963	199	906
Rotate	73	284.024	333.278	464.122	165	900
Rotate	74	286.496	332.643	507.165	184	1025
Rotate	75	285.013	333.139	470.824	116	955
Rotate	76	283.924	332.95	468.074	191	964
Rotate	77	284.872	333.501	480.749	199	973
Rotate	78	286.306	329.246	484.218	187	1021
Rotate	79	284.814	331.451	510.343	191	982
Rotate	80	286.152	329.841	461.615	154	967
Rotate	81	288.242	330.627	494.202	170	1085
Rotate	82	292.481	328.003	488.957	172	922
Rotate	83	290.618	328.734	503.935	234	1005
Rotate	84	284.625	328.042	479.884	154	1006
Rotate	85	285.546	328.75	460.844	163	966
Rotate	86	291.786	329.181	491.767	164	949
Rotate	87	290.874	327.434	521.119	148	1011
Rotate	88	286.969	329.5	518.18	150	1005
Rotate	89	290.78	330.271	527.83	168	1123
Rotate	90	289.434	331.103	526.562	170	1022
Rotate	91	286.428	333.488	478.088	167	987
Rotate	92	280.974	333.435	521.731	192	1066
Rotate	93	281.75	333.189	526.147	199	1056
Rotate	94	283.804	333.263	520.631	206	989
Rotate	95	283.461	333.708	515.723	176	1071
Rotate	96	283.52	333.604	490.034	175	1010
Rotate	97	280.625	336.182	531.787	155	1163
Rotate	98	275.954	338.093	487.093	161	947
Rotate	99	277.697	335.688	507.099	189	1099
Rotate	100	282.62	334.11	503.895	192	968
Rotate	101	286.112	332.508	505.185	159	989
Rotate	102	285.092	330.652	490.556	167	1119
Rotate	103	287.285	330.183	471.681	131	967
Rotate	104	287.719	329.819	506.247	158	1016
Rotate	105	287.269	330.119	493.284	168	945
Rotate	106	286.226	332.787	492.216	182	945
Rotate	107	282.059	330.602	513.61	167	1097
Rotate	108	284.927	331.483	472.844	180	1071
Rotate	109	288.049	332.306	493.801	187	971
Rotate	110	285.475	330.946	491.315	163	989
Rotate	111	285.623	331.677	529.375	176	1030
Rotate	112	285.146	332.176	477.315	181	940
Rotate	113	288.313	329.922	499.478	153	1027
Rotate	114	293.721	329.26	485.985	188	898
Rotate	115	290.156	329.291	498.434	164	1030
Rotate	116	289.986	328.454	481.453	144	987
Rotate	117	287.857	327.063	479.593	125	924
Rotate	118	291.066	326.233	483.059	189	972
Rotate	119	291.04	326.855	512.378	179	1004
Rotate	120	290.545	326.613	485.524	177	934
Rotate	121	288.605	327.206	498.671	169	1031
Rotate	122	289.768	328.475	488.917	109	1001
Rotate	123	286.497	328.325	475.43	155	962
Rotate	124	292.455	327.37	478.198	174	986
Rotate	125	290.747	326.385	496.708	187	1093
Rotate	126	290.274	324.286	471.938	167	937
Rotate	127	287.227	323.713	471.778	134	966
Rotate	128	291.31	322.758	449.401	157	976
Rotate	129	291.678	324.157	490.103	153	1006
Rotate	130	291.748	324.699	519.708	157	1097
Rotate	131	295.1	324.921	487.418	160	987
Rotate	132	291.584	327.139	453.117	170	912
Rotate	133	289.319	327.689	497.356	165	1131
Rotate	134	287.24	327.739	470.315	156	922
Rotate	135	291.933	324.905	482.365	189	924
Rotate	136	292.269	326.401	481.81	137	966
Rotate	137	290.269	326.995	471.184	158	931
Rotate	138	288.614	327.442	475.236	114	984
Rotate	139	291.388	327.582	526.587	183	1041
Rotate	140	290.915	328.254	474.681	186	886
Rotate	141	290.892	326.669	491.401	133	915
Rotate	142	289.219	327.128	499.972	177	1085
Rotate	143	291.745	328.101	516.568	174	1081
Rotate	144	289.815	327.208	466.749	143	918
Rotate	145	292.154	325.791	538.87	185	982
Rotate	146	291.689	327.552	456.288	157	983
Rotate	147	293.502	325.489	488.452	145	1030
Rotate	148	289.769	326.943	496.584	180	999
Rotate	149	289.711	327.486	472.246	159	952
Rotate	150	291.868	326.561	483.335	155	956
Rotate	151	293.802	325.97	476.75	137	1024
Rotate	152	292.106	327.298	487.559	178	992
Rotate	153	295.578	326.428	477.727	149	1137
Rotate	154	292.587	327.331	477.864	141	1075
Rotate	155	294.819	327.254	482.985	180	1002
Rotate	156	287.976	326.799	524.978	210	1043
Rotate	157	290.861	325.909	487.537	203	1013
Rotate	158	288.547	325.844	454.518	153	820
Rotate	159	288.608	327.361	458.145	172	914
Rotate	160	290.44	329.584	468.372	185	924
Rotate	161	291.833	329.029	476.571	122	1079
Rotate	162	289.901	326.835	505.209	189	995
Rotate	163	290.503	327.447	483.575	171	974
Rotate	164	291.877	326.526	462.023	165	979
Rotate	165	290.519	328.781	469.691	175	893
Rotate	166	291.462	326.299	428.272	171	870
Rotate	167	293.965	325.414	477.69	138	1022
Rotate	168	293.371	326.303	469.416	182	940
Rotate	169	293.82	327.344	471.559	135	955
Rotate	170	293.584	326.929	499.256	167	1063
Rotate	171	293.151	324.783	483.101	167	958
Rotate	172	292.76	325.523	479.622	184	983
Rotate	173	293.469	325.664	480.392	155	1027
Rotate	174	290.399	326.697	450.86	145	978
Rotate	175	299.333	323.42	486.429	185	951
Rotate	176	297.643	322.305	476.686	167	981
Rotate	177	295.803	322.674	477.171	155	880
Rotate	178	291.633	325.903	479.188	191	988
Rotate	179	292.073	323.979	452.055	181	913
Rotate	180	295.044	325.961	501.12	197	1082
Rotate	181	293.761	324.249	474.034	160	878
