# Supplementary material for: Molecular encoding and synaptic decoding of context during salt chemotaxis in C. elegans
Source: Nat Commun. 2022 May 27;13:2928. doi: 10.1038/s41467-022-30279-7 (PMC9142520; doi:10.1038/s41467-022-30279-7)
Supplement: Supplementary file 7 — Source Data [file 41467_2022_30279_MOESM7_ESM.zip › Source Data/Imaging/Fig.4/4C/S65A/smoothed_dc07_50mM_3.xlsx]

## Sheet: Sheet1
Image Name	Image Plane	X	Y	Avgerage Intensity	Minimum Intensity	Maximum Intensity
Rotate	1	469.587	513.891	408.043	160	1168
Rotate	2	468.759	513.938	416.729	175	1093
Rotate	3	470.851	515.067	370.179	133	1093
Rotate	4	471.724	514.813	396.61	156	1063
Rotate	5	477	516	365.438	128	1009
Rotate	6	483.091	518.851	370.203	151	1076
Rotate	7	486.141	520.399	375.394	145	1179
Rotate	8	487.712	521.749	394.564	161	1229
Rotate	9	487.774	520.217	371.799	142	1114
Rotate	10	484.617	517.879	358.057	143	1140
Rotate	11	480.359	514.189	357.398	125	1055
Rotate	12	481.741	518.442	364.808	127	1069
Rotate	13	484.495	518.916	383.303	125	1179
Rotate	14	483.839	517.03	366.965	128	1206
Rotate	15	480.826	515.383	369.606	116	1170
Rotate	16	477.655	514.036	392.854	110	1236
Rotate	17	477.989	514.02	390.687	157	1240
Rotate	18	475.118	512.542	377.485	151	1226
Rotate	19	472.623	511.186	354.496	141	1110
Rotate	20	470.565	510.121	347.763	152	1131
Rotate	21	469.14	510.471	368.898	134	1127
Rotate	22	468	511	364.301	130	1113
Rotate	23	463.568	509.217	375.383	155	1253
Rotate	24	459.918	508.319	370.516	141	1181
Rotate	25	460.251	507.473	344.405	143	1052
Rotate	26	460.416	507.054	366.819	146	1070
Rotate	27	459.427	506.378	356.343	145	1077
Rotate	28	457.886	506.267	364.74	158	1174
Rotate	29	457.793	506.167	383.16	160	1224
Rotate	30	460.808	507.015	350.652	148	1118
Rotate	31	464.267	507.561	360.043	126	1161
Rotate	32	464.981	508.547	362.194	123	1050
Rotate	33	466	508.898	348.514	164	1163
Rotate	34	464.173	507.609	356.572	141	1128
Rotate	35	463.731	508.302	341.906	144	1094
Rotate	36	463.838	508.372	377.461	158	1231
Rotate	37	466.663	509.315	362.671	123	1132
Rotate	38	465.875	509.567	381.253	151	1191
Rotate	39	464.353	510.305	341.945	132	1261
Rotate	40	469.268	514.086	360.476	121	1238
Rotate	41	475.483	517.43	376.288	149	1241
Rotate	42	479.122	517.228	372.825	150	1233
Rotate	43	479.017	516.585	370.217	124	1061
Rotate	44	477.573	515.949	373.022	143	1086
Rotate	45	476	515	345.643	143	1007
Rotate	46	475.464	514.292	355.302	146	1089
Rotate	47	474.27	514.436	359.779	150	1138
Rotate	48	473.628	513.879	360.024	138	1118
Rotate	49	471.583	513.93	372.497	143	1143
Rotate	50	470.626	513.202	366.293	139	1120
Rotate	51	471.545	512.999	354.182	156	1062
Rotate	52	471.546	513.811	368.997	159	1150
Rotate	53	471.934	513.6	357.524	143	1076
Rotate	54	470.849	514.064	379.128	155	1095
Rotate	55	472.323	514.089	411.211	176	1141
Rotate	56	472.502	514.886	383.167	173	1122
Rotate	57	471.254	514.659	373.2	131	1058
Rotate	58	472.499	513.831	399.939	161	1151
Rotate	59	470.57	513.654	359.688	143	1235
Rotate	60	468.944	514.16	363.921	142	1075
Rotate	61	467.592	513.209	368.448	131	1125
Rotate	62	467.65	513.09	370.612	133	1146
Rotate	63	468.661	513.499	363.306	143	1148
Rotate	64	465.749	512.515	379.611	145	1129
Rotate	65	467.307	512.4	398.055	141	1168
Rotate	66	467.361	512.52	387.372	114	1263
Rotate	67	466.921	512.591	358.323	154	1175
Rotate	68	468.38	512.097	373.627	151	1042
Rotate	69	469.732	512.606	384.332	171	1077
Rotate	70	467.89	513.101	387.663	137	1211
Rotate	71	468.269	511.942	356.365	166	968
Rotate	72	467.434	511.949	343.355	120	1125
Rotate	73	466.589	511.366	373.445	155	1145
Rotate	74	465.451	510.835	380.85	149	1094
Rotate	75	461.888	508.932	418.578	168	1219
Rotate	76	462.607	508.999	345.759	137	1152
Rotate	77	458.18	504.343	349.302	115	1075
Rotate	78	460.33	508.902	395.389	165	1071
Rotate	79	463.324	509.477	358.954	142	1144
Rotate	80	465.808	510.986	357.337	147	1084
Rotate	81	465.368	510.975	359.761	157	1118
Rotate	82	463.998	510.219	412.544	123	1211
Rotate	83	465.028	509.5	355.137	119	1210
Rotate	84	464.286	509.705	361.47	120	1178
Rotate	85	464.827	509.895	366.891	148	1194
Rotate	86	459.392	504.967	388.651	115	1025
Rotate	87	448.176	497.366	350.588	142	1174
Rotate	88	442.821	495.268	379.06	139	1184
Rotate	89	441.834	494.762	356.136	139	1115
Rotate	90	444.002	495.559	347.035	128	1159
Rotate	91	443.883	497.119	365.327	132	1256
Rotate	92	445.502	497.436	372.416	130	1233
Rotate	93	444.53	498.251	354.194	139	1167
Rotate	94	443.423	497.794	356.114	125	1133
Rotate	95	448.548	502.273	391.669	144	1397
Rotate	96	455.484	504.407	362.053	128	1252
Rotate	97	457.092	506.06	384.776	142	1292
Rotate	98	456.307	505.516	393.589	150	1377
Rotate	99	455.435	503.896	386.089	133	1245
Rotate	100	454.748	504.243	355.746	111	1242
Rotate	101	453.707	503.342	367.553	137	1170
Rotate	102	454.391	503.228	358.362	139	1308
Rotate	103	452.793	502.299	384.371	118	1286
Rotate	104	450.624	502.172	348.989	151	1278
Rotate	105	453.947	504.183	373.751	97	1312
Rotate	106	458.35	506.434	399.535	156	1254
Rotate	107	459.705	506.707	400.55	172	1297
Rotate	108	458.538	507.338	411.505	138	1378
Rotate	109	458.417	507.499	364.711	142	1226
Rotate	110	459.363	507.801	369.843	143	1205
Rotate	111	459.413	508.051	365.589	133	1252
Rotate	112	460.186	508.464	364.963	134	1274
Rotate	113	460.537	508.643	379.748	145	1240
Rotate	114	461.81	508.552	387.78	164	1499
Rotate	115	460.63	509.229	387.122	137	1421
Rotate	116	463.867	510.416	371.281	145	1253
Rotate	117	468.994	513.057	380.528	153	1120
Rotate	118	470.888	513.763	351.483	143	1133
Rotate	119	470.906	514.83	387.552	158	1254
Rotate	120	470.73	514.088	366.977	127	1273
Rotate	121	470.504	513.61	373.41	137	1091
Rotate	122	472.073	512.936	368.164	151	1125
Rotate	123	472.384	512.627	388.188	184	1256
Rotate	124	470.38	512.746	378.352	154	1176
Rotate	125	469.955	513.108	351.331	145	1224
Rotate	126	470.565	512.948	358.975	148	1200
Rotate	127	470.272	513.662	380.256	156	1172
Rotate	128	471.316	513.039	392.246	146	1342
Rotate	129	469.877	513.234	380.589	142	1220
Rotate	130	472.086	513.672	356.395	154	1052
Rotate	131	472.409	514.33	380.799	175	1202
Rotate	132	470.678	514.197	376.983	155	1200
Rotate	133	470.068	514.231	347.715	148	1224
Rotate	134	468.962	514.163	360.783	149	1144
Rotate	135	470.153	513.484	392.056	155	1298
Rotate	136	469.208	513.781	363.881	112	1174
Rotate	137	469.345	513.064	368.116	147	1131
Rotate	138	468.085	512.8	381.948	155	1327
Rotate	139	468.449	513.89	419.81	166	1174
Rotate	140	468.283	513.303	384.295	120	1368
Rotate	141	466.561	513.667	386.636	153	1151
Rotate	142	467.639	512.953	377.132	151	1160
Rotate	143	467.388	512.914	377.073	168	1225
Rotate	144	465.846	513.073	379.65	147	1382
Rotate	145	465.826	511.815	362.852	146	1165
Rotate	146	465.537	512.152	375.767	168	1228
Rotate	147	465.932	511.131	402.917	152	1151
Rotate	148	462.372	509.857	352.849	136	1073
Rotate	149	462.009	509.137	384.886	143	1093
Rotate	150	459.159	507.639	364.685	139	1115
Rotate	151	460.505	508.474	377.571	136	1153
Rotate	152	457.375	506.524	373.896	171	1139
Rotate	153	451.914	504.163	383.091	137	1259
Rotate	154	454.418	508.229	389.728	165	1123
Rotate	155	462.207	511.197	378.219	142	1167
Rotate	156	464.337	510.661	363.668	131	1142
Rotate	157	463.701	511.544	392.095	147	1304
Rotate	158	463.74	511.604	363.105	150	1192
Rotate	159	464.226	512.007	365.291	135	1267
Rotate	160	463.212	511.246	369.985	143	1185
Rotate	161	462.271	511.258	371.926	163	1192
Rotate	162	463.107	511.053	355.414	119	1133
Rotate	163	463.146	511.177	359.964	109	1330
Rotate	164	463.039	510.806	383.872	151	1369
Rotate	165	461.486	510.553	352.73	136	1265
Rotate	166	462.223	510.62	357.901	149	1082
Rotate	167	462.725	510.499	361.877	139	1215
Rotate	168	462.58	510.709	375.983	151	1213
Rotate	169	462.909	510.835	383.861	133	1199
Rotate	170	461.929	510.542	360.729	122	1174
Rotate	171	461.544	509.664	377.547	144	1128
Rotate	172	461.765	509.812	378.256	146	1232
Rotate	173	462.098	509.528	375.056	157	1137
Rotate	174	458.94	508.19	362.794	156	1054
Rotate	175	459.611	507.569	381.039	151	1168
Rotate	176	457.78	507.373	355.326	130	1201
Rotate	177	456.928	508.143	393.097	126	1195
Rotate	178	458.376	506.959	358.946	152	1096
Rotate	179	457.712	506.854	380.051	153	1220
Rotate	180	454.769	504.872	361.962	144	1172
Rotate	181	453.866	505.375	376.274	146	1315
