# Supplementary material for: Molecular encoding and synaptic decoding of context during salt chemotaxis in C. elegans
Source: Nat Commun. 2022 May 27;13:2928. doi: 10.1038/s41467-022-30279-7 (PMC9142520; doi:10.1038/s41467-022-30279-7)
Supplement: Supplementary file 7 — Source Data [file 41467_2022_30279_MOESM7_ESM.zip › Source Data/Imaging/Fig.4/4C/S65A/smoothed_dc07_50mM_4.xlsx]

## Sheet: Sheet1
Image Name	Image Plane	X	Y	Avgerage Intensity	Minimum Intensity	Maximum Intensity
Rotate	1	306.011	484.003	415.272	205	1095
Rotate	2	310	489	426.168	208	899
Rotate	3	308	489	387.558	214	1036
Rotate	4	306	485	374.807	185	928
Rotate	5	305	477	387.526	201	965
Rotate	6	309.202	479.128	376.826	199	1111
Rotate	7	317	501	382.094	231	742
Rotate	8	322.664	521.779	374.609	192	1061
Rotate	9	319	512	410.773	225	973
Rotate	10	316	497	429.648	211	1005
Rotate	11	320	502	378.974	194	1037
Rotate	12	316	502	399.046	198	968
Rotate	13	318.296	501.062	377.559	195	1007
Rotate	14	321	500	404.284	222	1034
Rotate	15	318.868	497.136	397.328	189	974
Rotate	16	311.187	487.917	397.089	195	926
Rotate	17	303	468	389.275	185	821
Rotate	18	294	443	367.113	144	714
Rotate	19	283	427	350.626	165	835
Rotate	20	272	417	382.559	204	727
Rotate	21	270.2	411.775	403.797	199	943
Rotate	22	269	416	377.111	183	842
Rotate	23	273.311	423.603	394.725	225	938
Rotate	24	278	426	389.165	165	722
Rotate	25	283	432	371.229	184	903
Rotate	26	283	434	362.929	181	823
Rotate	27	283	436	372.178	211	702
Rotate	28	283	438	387.078	185	812
Rotate	29	283	440	393.49	193	752
Rotate	30	284.202	439.943	365.281	192	918
Rotate	31	285	440	393.618	191	778
Rotate	32	285	446	336.269	146	710
Rotate	33	285	448	394.372	203	723
Rotate	34	285	450	358.536	167	653
Rotate	35	285	450	407.426	229	824
Rotate	36	287.278	450.691	376.573	187	826
Rotate	37	286	447	376.372	204	828
Rotate	38	286.553	443.842	341.951	132	767
Rotate	39	285	445	361.243	172	755
Rotate	40	286	449	360.648	168	630
Rotate	41	287	453	401.651	181	908
Rotate	42	288	451	371.095	140	800
Rotate	43	289	449	361.754	173	916
Rotate	44	289	450	400.365	208	850
Rotate	45	289	451	362.388	177	795
Rotate	46	290.094	454.533	350.543	150	874
Rotate	47	289.79	453.716	374.789	224	867
Rotate	48	291.176	453.102	392.369	205	899
Rotate	49	290.346	452.51	372.656	167	934
Rotate	50	294	465	385.549	190	855
Rotate	51	296.855	471.153	382.455	195	1111
Rotate	52	300	472	407.696	207	1122
Rotate	53	301.366	475.804	413.746	190	1107
Rotate	54	299	476	368.023	179	974
Rotate	55	305	482	392.43	234	770
Rotate	56	322	516	373.717	189	702
Rotate	57	334	537	377.772	207	803
Rotate	58	339	545	397.831	212	930
Rotate	59	344	544	382.033	180	845
Rotate	60	339	537	394.402	200	857
Rotate	61	337	525	357.244	206	949
Rotate	62	333	526	365.198	183	968
Rotate	63	334	524	353.535	185	917
Rotate	64	334.718	521.571	373.062	193	1121
Rotate	65	335	523	390.209	209	1193
Rotate	66	332	528	377.572	195	990
Rotate	67	339.301	535.092	388.886	199	1070
Rotate	68	342	541	411.497	215	1067
Rotate	69	345	547	344.095	161	931
Rotate	70	341	546	377.188	210	875
Rotate	71	337	545	397.605	232	734
Rotate	72	335	541	383.885	218	862
Rotate	73	333	542	393.065	231	812
Rotate	74	331	539	402.31	209	852
Rotate	75	329	536	364.564	197	828
Rotate	76	327	536	370.869	162	804
Rotate	77	332.962	540.165	399.796	212	858
Rotate	78	335	539	342.983	168	786
Rotate	79	336	535	358.905	166	798
Rotate	80	324	512	386.177	249	749
Rotate	81	318	508	346.493	166	1083
Rotate	82	316	517	368.652	192	944
Rotate	83	323.945	531.123	392.99	166	1052
Rotate	84	324.193	534.714	368.242	204	1080
Rotate	85	325.015	530.67	385.773	201	1088
Rotate	86	324.599	530.109	357.017	160	1117
Rotate	87	328.079	536.155	360.608	151	1321
Rotate	88	322.132	531.418	389.268	208	1342
Rotate	89	325.717	534.809	388.734	198	1191
Rotate	90	330.543	542.577	393.982	210	1036
Rotate	91	333.221	544.57	416.725	251	1249
Rotate	92	333.376	545.821	391.087	193	1476
Rotate	93	331	535	383.21	188	963
Rotate	94	321	506	442.552	212	1220
Rotate	95	320	508	405.609	199	1332
Rotate	96	322.799	508.302	436.917	235	1375
Rotate	97	326	509	406.536	224	811
Rotate	98	332.051	515.784	414.863	208	1338
Rotate	99	329.443	515.298	412.979	197	1402
Rotate	100	320	504	423.845	218	780
Rotate	101	308.189	490.724	429.129	224	1249
Rotate	102	305	483	394.595	177	1278
Rotate	103	312	496	406.335	198	1277
Rotate	104	314	492	411.127	218	1019
Rotate	105	306	479	429.874	243	868
Rotate	106	298	462	378.526	197	772
Rotate	107	297	465	432.042	216	924
Rotate	108	310	485	445.202	245	1125
Rotate	109	307	483	421.378	220	925
Rotate	110	304	493	412.322	237	836
Rotate	111	318	512	412.543	211	1027
Rotate	112	322.199	521.04	395.322	197	1286
Rotate	113	320.248	520.123	374.486	130	1245
Rotate	114	319.301	517.25	419.593	214	1214
Rotate	115	324.336	522.867	413.053	224	1077
Rotate	116	325.864	525.455	421.505	231	1333
Rotate	117	323.074	523.517	451.959	224	1293
Rotate	118	326.928	530.711	413.806	229	1276
Rotate	119	332.054	538.497	427.171	188	922
Rotate	120	337.089	547.679	414.461	245	1131
Rotate	121	339.777	551.8	419.508	224	1128
Rotate	122	335.111	546.913	395.364	211	1173
Rotate	123	337	547	401.313	210	1008
Rotate	124	342.308	554.864	372.525	178	1136
Rotate	125	348	550	412.2	202	899
Rotate	126	351	536	401.348	227	1092
Rotate	127	336	516	409.243	207	1006
Rotate	128	326	511	426.428	245	770
Rotate	129	322.642	507.237	471.769	278	1136
Rotate	130	319	495	410.086	189	823
Rotate	131	317.248	491.297	445.276	204	932
Rotate	132	315	492	396.263	223	789
Rotate	133	313	491	377.794	211	727
Rotate	134	317.926	499.737	409.076	226	906
Rotate	135	320.131	509.186	410.513	210	912
Rotate	136	312	490	425.894	245	885
Rotate	137	311	486	408.203	218	716
Rotate	138	310	471	382.199	197	625
Rotate	139	309	480	397.227	214	711
Rotate	140	308	476	379.678	194	616
Rotate	141	313	486	379.655	207	632
Rotate	142	304	484	393.826	211	720
Rotate	143	306	478	357.253	208	573
Rotate	144	309	483	383.931	164	679
Rotate	145	312	492	363.367	218	666
Rotate	146	314	488	414.575	239	773
Rotate	147	311	472	373.505	182	614
Rotate	148	313	479	386.158	203	604
Rotate	149	313	483	381.007	225	672
Rotate	150	313	476	402.398	197	607
Rotate	151	313	469	384.241	229	625
Rotate	152	311	481	411.87	203	678
Rotate	153	310	477	398.988	225	630
Rotate	154	309	479	350.33	223	586
Rotate	155	308	481	385.527	195	667
Rotate	156	307	471	400.47	219	646
Rotate	157	305	466	404.745	227	652
Rotate	158	309.41	470.801	375.727	186	763
Rotate	159	312	484	392.825	192	672
Rotate	160	311	479	357.345	201	727
Rotate	161	310	481	377.924	236	654
Rotate	162	308	476	391.536	221	720
Rotate	163	306	471	395.256	192	668
Rotate	164	305	476	378.695	203	694
Rotate	165	305.71	480.881	380.866	198	755
Rotate	166	306	483	367.18	218	730
Rotate	167	306	482	394.512	239	630
Rotate	168	305	471	353.607	171	638
Rotate	169	304	469	366.752	198	564
Rotate	170	303	467	389.56	239	631
Rotate	171	303	470	411.036	226	646
Rotate	172	303	473	376.729	246	624
Rotate	173	303	476	361.786	211	645
Rotate	174	303	473	393.056	223	775
Rotate	175	305	479	395.307	238	700
Rotate	176	309	479	361.286	184	675
Rotate	177	304	472	373.469	207	677
Rotate	178	308	476	350.97	210	541
Rotate	179	303.731	473.29	406.957	227	692
Rotate	180	300	467	358.386	192	614
Rotate	181	302	473	401.842	246	639
