# Supplementary material for: Molecular encoding and synaptic decoding of context during salt chemotaxis in C. elegans
Source: Nat Commun. 2022 May 27;13:2928. doi: 10.1038/s41467-022-30279-7 (PMC9142520; doi:10.1038/s41467-022-30279-7)
Supplement: Supplementary file 7 — Source Data [file 41467_2022_30279_MOESM7_ESM.zip › Source Data/Imaging/Fig.4/4C/S65A/smoothed_dc07_50mM_5.xlsx]

## Sheet: Sheet1
Image Name	Image Plane	X	Y	Avgerage Intensity	Minimum Intensity	Maximum Intensity
Rotate	1	236.975	360.252	381.221	150	811
Rotate	2	236	358	377.964	191	783
Rotate	3	235	360	376.506	172	752
Rotate	4	242	358	418.402	201	700
Rotate	5	243	356	372.728	156	687
Rotate	6	249	350	371.498	151	620
Rotate	7	255	344	400.541	219	637
Rotate	8	255.164	343.109	379.561	146	671
Rotate	9	255	342	372.739	154	641
Rotate	10	253.438	343.507	365.773	177	715
Rotate	11	246.002	347.954	375.181	155	765
Rotate	12	245	347	363.994	171	594
Rotate	13	251	341	372.253	156	598
Rotate	14	254	348	404.335	213	703
Rotate	15	256	343	371.551	150	712
Rotate	16	258	338	376.532	144	719
Rotate	17	260	333	359.235	127	658
Rotate	18	263	333	347.562	137	555
Rotate	19	266	333	376.643	164	666
Rotate	20	261	336	377.607	194	699
Rotate	21	256	339	359.896	170	631
Rotate	22	251	342	367.614	212	594
Rotate	23	244.492	340.856	417.365	187	684
Rotate	24	235.996	341.164	340.804	126	668
Rotate	25	246	341	370.537	155	707
Rotate	26	256	341	383.65	199	722
Rotate	27	266	341	389.299	189	668
Rotate	28	260	346	401.042	233	680
Rotate	29	254	347	426.372	238	649
Rotate	30	248	348	408.852	240	666
Rotate	31	242	349	399.954	182	772
Rotate	32	236	350	417.64	226	635
Rotate	33	230	351	362.699	134	665
Rotate	34	233	353	392.562	165	645
Rotate	35	236	350	382.994	157	705
Rotate	36	239	347	375.47	135	687
Rotate	37	242	344	390.36	238	651
Rotate	38	245	341	354.551	138	586
Rotate	39	248	338	361.154	172	651
Rotate	40	251	346	371.67	175	575
Rotate	41	235	354	373.012	182	764
Rotate	42	231	359	345.044	144	659
Rotate	43	229	361	379.931	158	687
Rotate	44	227	363	356.129	186	679
Rotate	45	226.113	367.054	394.252	157	637
Rotate	46	224	367	382.897	180	713
Rotate	47	225.528	366.65	390.113	138	680
Rotate	48	226	365	381.278	119	646
Rotate	49	226	363	370.593	180	645
Rotate	50	228.327	361.063	369.756	171	675
Rotate	51	229.277	362.318	391.001	188	734
Rotate	52	230	359	394.319	190	642
Rotate	53	228.333	357.704	361.089	120	770
Rotate	54	256	341	336.102	143	571
Rotate	55	271	334	362.89	159	610
Rotate	56	266	340	409.794	181	662
Rotate	57	261	346	422.806	197	624
Rotate	58	254	346	413.26	165	713
Rotate	59	247	346	369.006	172	649
Rotate	60	248	346	368.61	162	614
Rotate	61	249	346	357.21	183	645
Rotate	62	250	346	377.614	188	633
Rotate	63	251	346	378.387	170	610
Rotate	64	259	336	365.152	156	736
Rotate	65	266	333	397.677	170	750
Rotate	66	273	330	363.792	157	580
Rotate	67	267	336	389.317	184	619
Rotate	68	261	342	373.071	179	693
Rotate	69	255	348	390.376	212	693
Rotate	70	246	347	372.305	177	670
Rotate	71	237	346	351.51	169	624
Rotate	72	231.395	344.241	331.917	133	660
Rotate	73	231	347	355.953	189	745
Rotate	74	232.86	348.229	364.257	124	635
Rotate	75	235	353	395.008	160	692
Rotate	76	236	354	380.689	166	633
Rotate	77	237	355	405.521	170	688
Rotate	78	232	359	371.051	147	658
Rotate	79	227	363	377.372	197	622
Rotate	80	230	356	376.567	202	679
Rotate	81	227.408	357.966	363.972	166	665
Rotate	82	223	357	365.518	153	640
Rotate	83	232	348	377.426	145	661
Rotate	84	252	336	347.446	161	670
Rotate	85	257	338	381.231	167	738
Rotate	86	241	350	393.415	138	715
Rotate	87	231	354	387.214	158	771
Rotate	88	225	356	372.26	162	700
Rotate	89	219	358	393.157	171	778
Rotate	90	222	358	360.893	164	786
Rotate	91	220.944	356.693	428.587	159	811
Rotate	92	226.885	350.084	382.023	148	755
Rotate	93	232	351	434.628	213	754
Rotate	94	239.013	346.413	401.348	167	745
Rotate	95	240.357	345.298	384.929	162	813
Rotate	96	238.652	348.215	379.51	164	775
Rotate	97	244	347	395.978	209	745
Rotate	98	242.527	346.513	385.531	195	723
Rotate	99	241	346	416.99	212	741
Rotate	100	239.337	346.069	394.674	149	747
Rotate	101	238	346	373.79	149	713
Rotate	102	244	343	357.196	133	632
Rotate	103	250	340	376.081	150	702
Rotate	104	255	342	380.884	192	787
Rotate	105	260	344	391.454	182	674
Rotate	106	246	349	382.589	161	623
Rotate	107	245	351	389.295	191	649
Rotate	108	239.102	352.672	400.317	146	650
Rotate	109	233	354	364.396	176	637
Rotate	110	219.556	364.776	369.728	171	701
Rotate	111	211	368	355.381	160	656
Rotate	112	215	368	357.731	172	694
Rotate	113	219	368	361.962	155	666
Rotate	114	209	374	355.901	137	696
Rotate	115	208	370	366.097	136	710
Rotate	116	207	366	349.508	139	699
Rotate	117	208	371	385.45	153	722
Rotate	118	222	358	363.547	136	618
Rotate	119	236	345	359.884	175	680
Rotate	120	244	346	362.964	161	681
Rotate	121	244	345	406.577	179	658
Rotate	122	249	342	370.232	131	616
Rotate	123	254	339	381.181	168	719
Rotate	124	263	333	354.592	190	593
Rotate	125	264.18	332.409	374.129	197	695
Rotate	126	267.894	331.065	378.221	174	744
Rotate	127	272	330	382.961	156	573
Rotate	128	276	329	389.994	156	683
Rotate	129	280	328	375.103	187	676
Rotate	130	279	329	408.144	190	733
Rotate	131	278	330	402.888	172	711
Rotate	132	277	331	413.129	176	742
Rotate	133	276	328	365.973	155	648
Rotate	134	275	325	414.252	183	743
Rotate	135	274	327	386.156	158	754
Rotate	136	275	326	404.8	123	707
Rotate	137	276	325	370.27	179	641
Rotate	138	274.011	324.462	368.884	139	709
Rotate	139	272.274	325.774	406.6	147	634
Rotate	140	276	325	389.337	167	672
Rotate	141	280	324	391.254	180	672
Rotate	142	264	331	368.084	183	578
Rotate	143	249.689	335.849	361.913	171	655
Rotate	144	241.052	339.436	344.747	118	643
Rotate	145	253	334	385.884	143	624
Rotate	146	263	332	389.026	198	680
Rotate	147	273	330	410.913	174	601
Rotate	148	283	328	410.446	243	731
Rotate	149	273	329	395.535	168	595
Rotate	150	260	334	398.213	188	657
Rotate	151	255.997	330.028	367.738	150	676
Rotate	152	263	329	393.89	219	670
Rotate	153	270	328	401.107	163	617
Rotate	154	277	327	391.963	193	677
Rotate	155	284	318	364.09	136	589
Rotate	156	290.011	315.955	373.39	153	660
Rotate	157	285	317	371.117	162	662
Rotate	158	280	318	373.719	124	665
Rotate	159	274.785	319.476	336.061	166	683
Rotate	160	270.488	321.225	354.173	120	689
Rotate	161	269.472	321.608	348.32	146	696
Rotate	162	270.808	321.789	338.647	139	630
Rotate	163	272	322	343.98	156	683
Rotate	164	273	322	376.802	161	586
Rotate	165	273.058	318.792	339.214	102	807
Rotate	166	273	316	326.016	174	647
Rotate	167	273	313	297.656	128	692
Rotate	168	281.068	310.253	319.614	118	600
Rotate	169	285	316	340.567	115	627
Rotate	170	280.178	312.608	359.662	125	783
Rotate	171	282	316	378.135	160	704
Rotate	172	284	319	358.45	159	646
Rotate	173	286	322	391.911	216	618
Rotate	174	274	328	392.565	188	625
Rotate	175	272	325	355.34	163	608
Rotate	176	270	322	328.321	151	614
Rotate	177	282	321	381.812	137	756
Rotate	178	282.679	322.973	418.558	172	740
Rotate	179	274	330	390.912	159	647
Rotate	180	265	337	391.922	186	675
Rotate	181	260	332	385.183	194	742
