# Supplementary material for: Molecular encoding and synaptic decoding of context during salt chemotaxis in C. elegans
Source: Nat Commun. 2022 May 27;13:2928. doi: 10.1038/s41467-022-30279-7 (PMC9142520; doi:10.1038/s41467-022-30279-7)
Supplement: Supplementary file 7 — Source Data [file 41467_2022_30279_MOESM7_ESM.zip › Source Data/Imaging/Fig.4/4C/S65A/smoothed_dc07_50mM_6.xlsx]

## Sheet: Sheet1
Image Name	Image Plane	X	Y	Avgerage Intensity	Minimum Intensity	Maximum Intensity
Rotate	1	217.218	426.018	426.097	193	1033
Rotate	2	219.499	426.31	436.206	212	1086
Rotate	3	219.14	427.988	436.081	195	1159
Rotate	4	221.01	426.763	425.938	141	1188
Rotate	5	220.345	425.69	450.038	177	948
Rotate	6	219.293	425.002	442.816	176	1049
Rotate	7	222.25	423.188	420.975	219	983
Rotate	8	223.542	421.811	466.122	234	1114
Rotate	9	224.494	421.604	451.175	212	1158
Rotate	10	221.072	421.745	434.548	193	1185
Rotate	11	222.259	421.704	425.508	199	1051
Rotate	12	222.045	422.861	425.856	213	1079
Rotate	13	223.01	422.866	419.506	172	1084
Rotate	14	222.093	423.432	456.821	178	1133
Rotate	15	221.121	423.854	438.332	191	1107
Rotate	16	219.569	423.794	433.738	209	1003
Rotate	17	221.539	423.261	455.01	229	1074
Rotate	18	221.359	423.668	444.394	195	1087
Rotate	19	221.239	424.563	450.578	233	993
Rotate	20	220.893	424.656	422.379	220	1088
Rotate	21	220.614	426.939	423.054	180	1041
Rotate	22	220.036	427.682	425.438	201	962
Rotate	23	220.799	426.595	416.324	170	1024
Rotate	24	220.811	425.537	439.548	218	1043
Rotate	25	221.111	423.686	463.244	239	1159
Rotate	26	223.933	422.42	428.852	186	1018
Rotate	27	223.68	421.72	393.059	182	1007
Rotate	28	224.087	421.125	407.476	192	954
Rotate	29	224	421	430.822	158	978
Rotate	30	224.918	420.75	435.703	190	1042
Rotate	31	222.937	421.17	438.13	220	916
Rotate	32	224.279	420.689	427.186	205	1027
Rotate	33	223.994	421.215	410.867	189	1029
Rotate	34	221.875	423.214	423.697	179	975
Rotate	35	220.18	425.691	424.232	181	1000
Rotate	36	218.23	425.904	436.602	190	1041
Rotate	37	219.281	425.964	503.811	215	1126
Rotate	38	219.336	424.897	442.811	183	1109
Rotate	39	221.321	424.585	477.244	212	1160
Rotate	40	219.871	425.25	462.192	200	1083
Rotate	41	220.747	425.844	408.535	193	955
Rotate	42	218.948	425.833	451.775	188	1021
Rotate	43	219.514	426.863	459.673	187	1149
Rotate	44	216.859	430.557	404.241	159	1074
Rotate	45	212.302	433.156	446.132	189	996
Rotate	46	208.835	435.291	485.246	209	1042
Rotate	47	206.175	436.322	424.61	201	971
Rotate	48	205.974	437.853	425.106	207	989
Rotate	49	205.904	437.177	413.33	176	986
Rotate	50	204.138	437.709	458.027	216	1058
Rotate	51	205.031	437.774	422.792	182	978
Rotate	52	207.475	437.249	432.892	156	1066
Rotate	53	210	437	398.11	198	999
Rotate	54	209.138	436.252	401.333	171	1042
Rotate	55	211.594	436.673	453.325	198	1022
Rotate	56	212.809	436.956	406.883	195	1158
Rotate	57	211.592	436.504	405.413	156	1033
Rotate	58	209.963	436.951	409.587	148	988
Rotate	59	211.157	436.925	437.246	186	1262
Rotate	60	211.024	436.697	412.981	183	958
Rotate	61	208.884	434.975	465.648	165	1126
Rotate	62	210.745	436.056	460.595	169	1134
Rotate	63	209.742	436.831	430.275	148	1010
Rotate	64	210.054	436.859	431.656	183	1100
Rotate	65	208.603	435.891	439.825	167	1142
Rotate	66	210.389	435.238	438.014	168	1202
Rotate	67	208.828	439.289	415.375	161	1126
Rotate	68	210.182	438.331	425.994	188	1090
Rotate	69	209.69	436.77	419.289	201	1078
Rotate	70	209.765	436.204	444.257	188	1140
Rotate	71	209.684	436.067	483.021	225	1164
Rotate	72	208.716	436.744	448.408	154	1220
Rotate	73	208.567	437.305	469.297	237	1131
Rotate	74	209.222	437.403	461.317	227	1246
Rotate	75	209.791	438.135	457.513	167	1047
Rotate	76	207.634	438.475	457.943	205	1173
Rotate	77	205.49	440.471	459.792	197	1286
Rotate	78	206.409	440.771	444.408	201	1006
Rotate	79	209.866	439.166	444.67	187	1138
Rotate	80	207.938	437.497	429.095	204	1262
Rotate	81	209.046	437.83	444.811	218	1091
Rotate	82	212.383	437.023	437.89	171	1063
Rotate	83	212.244	437.986	435.056	205	1086
Rotate	84	212.267	438.529	474.813	229	1321
Rotate	85	214.102	436.883	473.854	148	1257
Rotate	86	213.771	436.279	437.244	195	1209
Rotate	87	210.739	436.852	470.387	191	1260
Rotate	88	211.066	437.338	505.494	191	1320
Rotate	89	211.691	437.567	484.206	157	1283
Rotate	90	214.015	434.593	500.406	240	1368
Rotate	91	212.78	432.299	521.952	210	1406
Rotate	92	213.69	431.396	494.229	225	1407
Rotate	93	213.004	430.157	502.324	222	1381
Rotate	94	214.199	432.113	468.135	215	1290
Rotate	95	213.115	431.821	498.757	258	1316
Rotate	96	216.069	430.771	480.251	211	1218
Rotate	97	215.297	431.977	513.39	207	1324
Rotate	98	213.047	433.765	493.687	165	1350
Rotate	99	210.676	433.223	505.119	208	1391
Rotate	100	209.213	434.564	487.521	185	1453
Rotate	101	210.259	433.668	492.935	194	1225
Rotate	102	211.593	431.905	518.816	179	1285
Rotate	103	210.899	434.735	500.359	192	1248
Rotate	104	212.3	436.196	502.371	230	1298
Rotate	105	210.703	436.067	501.937	229	1306
Rotate	106	210.448	436.876	475.768	213	1299
Rotate	107	209.894	437.267	521.306	241	1319
Rotate	108	210.719	437.926	466.763	220	1308
Rotate	109	210.148	438.133	563.61	289	1473
Rotate	110	210.2	440.924	532.521	241	1279
Rotate	111	209.91	438.939	505.086	225	1253
Rotate	112	211.275	438.858	462.763	152	1306
Rotate	113	212.145	438.331	525.697	186	1260
Rotate	114	213.91	437.082	481.756	197	1211
Rotate	115	215.583	435.97	462.694	230	1079
Rotate	116	214.485	437.484	509.367	155	1093
Rotate	117	212.073	437.604	469.275	207	1291
Rotate	118	210.045	437.138	533.519	225	1425
Rotate	119	211.234	436.657	512.205	212	1245
Rotate	120	209.625	437.905	486.9	204	1251
Rotate	121	207.376	440.956	495.156	192	1303
Rotate	122	205.134	442.418	472.24	194	1247
Rotate	123	202.388	446.735	475.087	142	1249
Rotate	124	202.296	446.413	501.781	234	1211
Rotate	125	202.888	446.708	478.022	226	1175
Rotate	126	206.272	443.642	487.259	181	1132
Rotate	127	207.971	440.975	521.348	218	1281
Rotate	128	206.079	442.685	463.837	180	1146
Rotate	129	206.636	441.596	484.033	206	1195
Rotate	130	207.34	441.939	478.305	178	1171
Rotate	131	209.624	437.213	457.376	189	1171
Rotate	132	207.593	437.948	490.235	197	1294
Rotate	133	210.049	437.536	443.646	160	1156
Rotate	134	207.939	440.916	452.87	195	1186
Rotate	135	208.214	441.097	451.443	228	1114
Rotate	136	211.289	440.426	432.463	162	1114
Rotate	137	210.428	442.281	464.073	203	1161
Rotate	138	208.762	439.889	483.241	215	1037
Rotate	139	210.623	439.931	460.287	165	1192
Rotate	140	212.599	438.296	460.294	210	1147
Rotate	141	212.23	437.804	445.26	181	1155
Rotate	142	211.071	435.688	447.114	194	1240
Rotate	143	209.433	437.107	459.684	205	1125
Rotate	144	210.613	435.731	437.259	218	1114
Rotate	145	209.759	436.548	465.751	179	1046
Rotate	146	211.063	437.89	469.849	204	1110
Rotate	147	208.629	437.94	444.459	220	1192
Rotate	148	209.98	433.141	463.451	243	1234
Rotate	149	211.566	432.493	436.817	160	1168
Rotate	150	209.85	434.765	443.841	207	1155
Rotate	151	210.944	436.695	468.47	205	1141
Rotate	152	209.982	437.951	454.183	173	1096
Rotate	153	208.907	437.967	462.814	177	1240
Rotate	154	211.279	439.792	448.454	210	1021
Rotate	155	212.38	438.894	457.021	216	1017
Rotate	156	211.737	439.866	468.684	204	1121
Rotate	157	211.858	439.077	486.992	231	1096
Rotate	158	209.61	440.315	481.189	207	1161
Rotate	159	208.246	440.939	471.187	222	1353
Rotate	160	208.257	440.2	486.303	242	1250
Rotate	161	209.471	439.84	450.051	181	1124
Rotate	162	208.699	439.779	467.733	170	1171
Rotate	163	208.418	439.252	455.987	227	1140
Rotate	164	210.981	438.801	467.254	170	1186
Rotate	165	210.34	438.935	465.819	192	1087
Rotate	166	214.249	435.537	451.097	156	1106
Rotate	167	215.966	432.441	466.617	212	1189
Rotate	168	219.31	429.04	445.622	218	1140
Rotate	169	219.79	427.938	457.971	223	1238
Rotate	170	221.738	424.908	463.471	193	1215
Rotate	171	222.49	425.902	433.084	225	1115
Rotate	172	220.414	426.451	458.751	217	1147
Rotate	173	220.782	427.733	467.392	209	1263
Rotate	174	218.858	426.765	440.167	172	1175
Rotate	175	219.395	427.837	431.816	193	1117
Rotate	176	218.43	429.195	469.598	206	1243
Rotate	177	218.859	428.786	429.213	172	1157
Rotate	178	218.086	427.251	449.457	135	1127
Rotate	179	217.551	429.721	455.054	202	1182
Rotate	180	214.58	431.578	444.249	214	1214
Rotate	181	213.401	432.81	442.076	201	1156
