# Supplementary material for: Molecular encoding and synaptic decoding of context during salt chemotaxis in C. elegans
Source: Nat Commun. 2022 May 27;13:2928. doi: 10.1038/s41467-022-30279-7 (PMC9142520; doi:10.1038/s41467-022-30279-7)
Supplement: Supplementary file 7 — Source Data [file 41467_2022_30279_MOESM7_ESM.zip › Source Data/Imaging/Fig.4/4E/FRAP.xlsx]

## Sheet: N2
16	N2.lif - Series016-1:c:1/2 t:1/15 - Series016	12.46	1902.12	66.986	20.343	23700.4	408955	1	1	0
17	N2.lif - Series016-1:c:1/2 t:2/15 - Series016	12.46	1814.04	67.286	20.363	22603	390018	1	2	-0.0393817
18	N2.lif - Series016-1:c:1/2 t:3/15 - Series016	12.46	1991.32	67.313	20.365	24811.9	428133	1	3	0.0398829
19	N2.lif - Series016-1:c:1/2 t:4/15 - Series016	12.46	1987.62	67.355	20.371	24765.8	427339	1	4	0.0382317
20	N2.lif - Series016-1:c:1/2 t:5/15 - Series016	12.46	2155.3	67.321	20.374	26855.1	463389	1	5	0.113202
21	N2.lif - Series016-1:c:1/2 t:6/15 - Series016	12.46	2194.07	67.39	20.38	27338.1	471724	1	6	0.130535
22	N2.lif - Series016-1:c:1/2 t:7/15 - Series016	12.46	2317.31	67.172	20.366	28873.7	498221	1	7	0.185639
23	N2.lif - Series016-1:c:1/2 t:8/15 - Series016	12.46	2235.21	67.342	20.542	27850.8	480570	1	8	0.148932
24	N2.lif - Series016-1:c:1/2 t:9/15 - Series016	12.46	2301.72	67.501	20.541	28679.5	494869	1	9	0.178668
25	N2.lif - Series016-1:c:1/2 t:10/15 - Series016	12.46	2436.43	67.269	20.357	30358	523833	1	10	0.238902
26	N2.lif - Series016-1:c:1/2 t:11/15 - Series016	12.46	2413.33	67.209	20.375	30070.2	518866	1	11	0.228573
27	N2.lif - Series016-1:c:1/2 t:12/15 - Series016	12.46	2581.14	67.241	20.368	32161.1	554946	1	12	0.303605
28	N2.lif - Series016-1:c:1/2 t:13/15 - Series016	12.46	2665.67	67.11	20.389	33214.3	573119	1	13	0.341398
29	N2.lif - Series016-1:c:1/2 t:14/15 - Series016	12.46	2683.82	67.472	20.571	33440.5	577021	1	14	0.349513
30	N2.lif - Series016-1:c:1/2 t:15/15 - Series016	12.46	2509.45	67.446	20.557	31267.8	539531	1	15	0.271548
31	N2.lif - Image014:c:1/2 - Image014	12.46	4138.66	68.569	20.602	51567.9	889813	1	0
2	N2.lif - Series012-1:c:1/2 t:1/15 - Series012	16.807	1786.55	54.427	25.858	30025.8	518100	1	1	0
3	N2.lif - Series012-1:c:1/2 t:2/15 - Series012	16.807	1901.8	54.27	26.58	31962.8	551523	1	2	0.164397
4	N2.lif - Series012-1:c:1/2 t:3/15 - Series012	16.807	1819.29	54.495	27.052	30575.9	527593	1	3	0.0466929
5	N2.lif - Series012-1:c:1/2 t:4/15 - Series012	16.807	2286.74	54.255	27.284	38432.2	663154	1	4	0.713473
6	N2.lif - Series012-1:c:1/2 t:5/15 - Series012	16.807	2168.66	54.672	27.8	36447.7	628912	1	5	0.545048
7	N2.lif - Series012-1:c:1/2 t:6/15 - Series012	16.807	2262.12	54.859	28.271	38018.4	656015	1	6	0.678358
8	N2.lif - Series012-1:c:1/2 t:7/15 - Series012	16.807	2200.6	55.312	28.471	36984.6	638175	1	7	0.590609
9	N2.lif - Series012-1:c:1/2 t:8/15 - Series012	16.807	2107.35	54.976	28.268	35417.3	611132	1	8	0.457594
10	N2.lif - Series012-1:c:1/2 t:9/15 - Series012	16.807	2258.59	55.15	27.509	37959.2	654992	1	9	0.673327
11	N2.lif - Series012-1:c:1/2 t:10/15 - Series012	16.807	2011.63	54.76	26.875	33808.5	583372	1	10	0.321051
12	N2.lif - Series012-1:c:1/2 t:11/15 - Series012	16.807	2033.26	54.721	27.075	34172	589644	1	11	0.351901
13	N2.lif - Series012-1:c:1/2 t:12/15 - Series012	16.807	2270.93	54.484	26.094	38166.5	658570	1	12	0.690926
14	N2.lif - Series012-1:c:1/2 t:13/15 - Series012	16.807	2173.41	54.758	26.068	36527.6	630290	1	13	0.551826
15	N2.lif - Series012-1:c:1/2 t:14/15 - Series012	16.807	2465.21	54.655	26.069	41431.7	714912	1	14	0.968053
16	N2.lif - Series012-1:c:1/2 t:15/15 - Series012	16.807	2305.83	54.653	26.078	38753.1	668691	1	15	0.740707
3	N2.lif - Image008:c:1/2 - Image008	16.807	2487.61	54.953	27.323	41808.2	721407	1	0
1	N2.lif - Series021-1:c:1/2 t:1/15 - Series021	10.142	3099.12	44.07	34.742	31430.9	542346	1	1	0
2	N2.lif - Series021-1:c:1/2 t:2/15 - Series021	10.142	3194.81	44.157	34.733	32401.3	559091	1	2	0.0410148
3	N2.lif - Series021-1:c:1/2 t:3/15 - Series021	10.142	3002.59	44.053	34.746	30452	525454	1	3	-0.0413749
4	N2.lif - Series021-1:c:1/2 t:4/15 - Series021	10.142	2970.77	44.033	34.756	30129.2	519885	1	4	-0.0550155
5	N2.lif - Series021-1:c:1/2 t:5/15 - Series021	10.142	2988.71	43.904	34.769	30311.1	523024	1	5	-0.0473269
6	N2.lif - Series021-1:c:1/2 t:6/15 - Series021	10.142	3392.05	43.949	34.768	34401.8	593609	1	6	0.125562
7	N2.lif - Series021-1:c:1/2 t:7/15 - Series021	10.142	3456.59	44.029	34.763	35056.3	604903	1	7	0.153226
8	N2.lif - Series021-1:c:1/2 t:8/15 - Series021	10.142	3146.46	43.746	34.724	31911.1	550631	1	8	0.0202931
9	N2.lif - Series021-1:c:1/2 t:9/15 - Series021	10.142	3876.49	43.986	34.698	39314.9	678386	1	9	0.333213
10	N2.lif - Series021-1:c:1/2 t:10/15 - Series021	10.142	3400.6	43.946	34.736	34488.5	595105	1	10	0.129227
11	N2.lif - Series021-1:c:1/2 t:11/15 - Series021	10.142	3564.96	43.845	34.55	36155.4	623868	1	11	0.199678
12	N2.lif - Series021-1:c:1/2 t:12/15 - Series021	10.142	3733.99	44.033	34.546	37869.7	653448	1	12	0.272131
13	N2.lif - Series021-1:c:1/2 t:13/15 - Series021	10.142	3323.43	43.971	34.576	33705.9	581601	1	13	0.0961503
14	N2.lif - Series021-1:c:1/2 t:14/15 - Series021	10.142	3867.73	43.934	34.545	39226.1	676853	1	14	0.329458
15	N2.lif - Series021-1:c:1/2 t:15/15 - Series021	10.142	3770.85	43.745	34.529	38243.5	659899	1	15	0.287932
16	N2.lif - Image018:c:1/2 - Image018	10.142	5432.07	43.857	34.205	55091.5	950613	1	0
1	N2.lif - Series034-1:c:1/2 t:1/15 - Series034	4.762	1579.42	17.697	12.946	7521.99	342735	1	1	0
2	N2.lif - Series034-1:c:1/2 t:2/15 - Series034	4.762	1633.09	17.728	12.652	7777.56	354380	1	2	0.0416071
3	N2.lif - Series034-1:c:1/2 t:3/15 - Series034	4.762	1744.44	17.647	12.384	8307.89	378544	1	3	0.127944
4	N2.lif - Series034-1:c:1/2 t:4/15 - Series034	4.762	1863.41	17.697	12.389	8874.5	404361	1	4	0.220187
5	N2.lif - Series034-1:c:1/2 t:5/15 - Series034	4.762	1691.52	17.614	12.624	8055.85	367060	1	5	0.0869122
6	N2.lif - Series034-1:c:1/2 t:6/15 - Series034	4.762	1853.59	17.556	12.701	8827.68	402228	1	6	0.212566
7	N2.lif - Series034-1:c:1/2 t:7/15 - Series034	4.762	1911.31	17.756	13.208	9102.61	414755	1	7	0.257325
8	N2.lif - Series034-1:c:1/2 t:8/15 - Series034	4.762	2220.29	17.725	13.425	10574.1	481802	1	8	0.496881
9	N2.lif - Series034-1:c:1/2 t:9/15 - Series034	4.762	2043.29	17.818	13.556	9731.13	443393	1	9	0.359647
10	N2.lif - Series034-1:c:1/2 t:10/15 - Series034	4.762	2082.21	17.847	13.573	9916.49	451839	1	10	0.389824
11	N2.lif - Series034-1:c:1/2 t:11/15 - Series034	4.762	2167.05	17.963	13.578	10320.6	470250	1	11	0.455606
12	N2.lif - Series034-1:c:1/2 t:12/15 - Series034	4.762	2050.27	18.027	13.431	9764.38	444908	1	12	0.36506
13	N2.lif - Series034-1:c:1/2 t:13/15 - Series034	4.762	2427.99	17.932	13.272	11563.3	526875	1	13	0.657925
14	N2.lif - Series034-1:c:1/2 t:14/15 - Series034	4.762	2403.74	17.93	13.121	11447.8	521611	1	14	0.639117
15	N2.lif - Series034-1:c:1/2 t:15/15 - Series034	4.762	2312.64	17.998	13.106	11013.9	501843	1	15	0.568486
16	N2.lif - Image031:c:1/2 - Image031	4.762	2869.19	19.751	19.372	13664.5	622615	1	0
17	N2.lif - Series039-1:c:1/2 t:1/15 - Series039	17.777	1347.17	27.632	58.206	23948.7	1091208	1	1	0
18	N2.lif - Series039-1:c:1/2 t:2/15 - Series039	17.777	1367.92	28.157	59.702	24317.6	1108015	1	2	0.0131516
19	N2.lif - Series039-1:c:1/2 t:3/15 - Series039	17.777	1400.06	28.035	59.55	24889	1134051	1	3	0.0335249
20	N2.lif - Series039-1:c:1/2 t:4/15 - Series039	17.777	1451.35	28.13	59.52	25800.6	1175591	1	4	0.0660302
21	N2.lif - Series039-1:c:1/2 t:5/15 - Series039	17.777	1533.57	27.896	59.551	27262.4	1242193	1	5	0.118147
22	N2.lif - Series039-1:c:1/2 t:6/15 - Series039	17.777	1497.38	27.987	59.568	26619	1212879	1	6	0.0952082
23	N2.lif - Series039-1:c:1/2 t:7/15 - Series039	17.777	1523.08	27.965	59.574	27075.9	1233697	1	7	0.111498
24	N2.lif - Series039-1:c:1/2 t:8/15 - Series039	17.777	1679.32	28.624	64.738	29853.2	1360245	1	8	0.210523
25	N2.lif - Series039-1:c:1/2 t:9/15 - Series039	17.777	1513.6	28.667	64.594	26907.3	1226017	1	9	0.105489
26	N2.lif - Series039-1:c:1/2 t:10/15 - Series039	17.777	1689.75	28.485	64.279	30038.8	1368701	1	10	0.21714
27	N2.lif - Series039-1:c:1/2 t:11/15 - Series039	17.777	1692.88	28.4	63.995	30094.4	1371234	1	11	0.219122
28	N2.lif - Series039-1:c:1/2 t:12/15 - Series039	17.777	1669.53	28.141	64.131	29679.2	1352316	1	12	0.204318
29	N2.lif - Series039-1:c:1/2 t:13/15 - Series039	17.777	1692.32	28.297	65.02	30084.5	1370780	1	13	0.218767
30	N2.lif - Series039-1:c:1/2 t:14/15 - Series039	17.777	1689.34	28.22	65.001	30031.4	1368364	1	14	0.216876
31	N2.lif - Series039-1:c:1/2 t:15/15 - Series039	17.777	1751.12	28.177	64.985	31129.7	1418404	1	15	0.256033
17	N2.lif - Image036:c:1/2 - Image036	17.777	2924.88	28.765	51.539	51995.7	2369154	1	15
1	N2.lif - Series045-1:c:1/2 t:1/15 - Series045	19.094	891.038	45.266	48.162	17013.3	775203	1	1	0
2	N2.lif - Series045-1:c:1/2 t:2/15 - Series045	19.094	901.98	45.238	48.146	17222.3	784723	1	2	0.0278063
3	N2.lif - Series045-1:c:1/2 t:3/15 - Series045	19.094	895.722	45.933	48.165	17102.8	779278	1	3	0.0119024
4	N2.lif - Series045-1:c:1/2 t:4/15 - Series045	19.094	922.544	46.005	48.171	17614.9	802613	1	4	0.0800601
5	N2.lif - Series045-1:c:1/2 t:5/15 - Series045	19.094	878.632	45.872	48.16	16776.5	764410	1	5	-0.0315246
6	N2.lif - Series045-1:c:1/2 t:6/15 - Series045	19.094	943.078	45.861	48.442	18007	820478	1	6	0.132241
7	N2.lif - Series045-1:c:1/2 t:7/15 - Series045	19.094	1004.2	45.944	48.443	19174.1	873657	1	7	0.287568
8	N2.lif - Series045-1:c:1/2 t:8/15 - Series045	19.094	965.72	45.939	48.444	18439.3	840176	1	8	0.189775
9	N2.lif - Series045-1:c:1/2 t:9/15 - Series045	19.094	964.957	45.972	48.443	18424.8	839513	1	9	0.187839
10	N2.lif - Series045-1:c:1/2 t:10/15 - Series045	19.094	990.637	46.038	48.427	18915.1	861854	1	10	0.253093
11	N2.lif - Series045-1:c:1/2 t:11/15 - Series045	19.094	980.348	45.913	48.163	18718.6	852903	1	11	0.226949
12	N2.lif - Series045-1:c:1/2 t:12/15 - Series045	19.094	972.956	45.771	48.166	18577.5	846472	1	12	0.208165
13	N2.lif - Series045-1:c:1/2 t:13/15 - Series045	19.094	1045.31	45.799	48.152	19958.9	909415	1	13	0.392011
14	N2.lif - Series045-1:c:1/2 t:14/15 - Series045	19.094	1005.88	45.914	48.143	19206.2	875120	1	14	0.291841
15	N2.lif - Series045-1:c:1/2 t:15/15 - Series045	19.094	1001.91	45.895	48.152	19130.4	871665	1	15	0.281749
16	N2.lif - Image041:c:1/2 - Image041	19.094	1284.56	41.127	44.908	24527.3	1117571	1	0
1	N2.lif - Series007-1:c:1/2 t:1/15 - Series007	15.733	167.008	71.061	71.131	2627.47	40917	1	1	0		1	N2.lif - Series007-1:c:1/2 t:1/15 - Series007	15.733	167.008	71.061	71.131	2627.47	40917	1	1
2	N2.lif - Series007-1:c:1/2 t:2/15 - Series007	15.733	149.824	71.344	70.666	2357.12	36707	1	2	-0.112639		2	N2.lif - Series007-1:c:1/2 t:2/15 - Series007	15.733	149.824	71.344	70.666	2357.12	36707	1	2
3	N2.lif - Series007-1:c:1/2 t:3/15 - Series007	15.733	171.049	71.084	70.713	2691.04	41907	1	3	0.0264876		3	N2.lif - Series007-1:c:1/2 t:3/15 - Series007	15.733	171.049	71.084	70.713	2691.04	41907	1	3
4	N2.lif - Series007-1:c:1/2 t:4/15 - Series007	15.733	182.576	71.014	70.928	2872.38	44731	1	4	0.102044		4	N2.lif - Series007-1:c:1/2 t:4/15 - Series007	15.733	182.576	71.014	70.928	2872.38	44731	1	4
5	N2.lif - Series007-1:c:1/2 t:5/15 - Series007	15.733	170.024	70.965	71.811	2674.92	41656	1	5	0.019772		5	N2.lif - Series007-1:c:1/2 t:5/15 - Series007	15.733	170.024	70.965	71.811	2674.92	41656	1	5
6	N2.lif - Series007-1:c:1/2 t:6/15 - Series007	15.733	187.722	70.86	72.131	2953.35	45992	1	6	0.135782		6	N2.lif - Series007-1:c:1/2 t:6/15 - Series007	15.733	187.722	70.86	72.131	2953.35	45992	1	6
7	N2.lif - Series007-1:c:1/2 t:7/15 - Series007	15.733	187.135	71.017	72.427	2944.11	45848	1	7	0.13193		7	N2.lif - Series007-1:c:1/2 t:7/15 - Series007	15.733	187.135	71.017	72.427	2944.11	45848	1	7
8	N2.lif - Series007-1:c:1/2 t:8/15 - Series007	15.733	179.204	70.525	73.103	2819.34	43905	1	8	0.0799443		8	N2.lif - Series007-1:c:1/2 t:8/15 - Series007	15.733	179.204	70.525	73.103	2819.34	43905	1	8
9	N2.lif - Series007-1:c:1/2 t:9/15 - Series007	15.733	181.927	70.505	73.134	2862.17	44572	1	9	0.09779		9	N2.lif - Series007-1:c:1/2 t:9/15 - Series007	15.733	181.927	70.505	73.134	2862.17	44572	1	9
10	N2.lif - Series007-1:c:1/2 t:10/15 - Series007	15.733	173.967	70.34	72.886	2736.95	42622	1	10	0.0456175		10	N2.lif - Series007-1:c:1/2 t:10/15 - Series007	15.733	173.967	70.34	72.886	2736.95	42622	1	10
11	N2.lif - Series007-1:c:1/2 t:11/15 - Series007	15.733	188.543	69.725	72.81	2966.26	46193	1	11	0.14116		11	N2.lif - Series007-1:c:1/2 t:11/15 - Series007	15.733	188.543	69.725	72.81	2966.26	46193	1	11
12	N2.lif - Series007-1:c:1/2 t:12/15 - Series007	15.733	169.755	69.858	72.793	2670.68	41590	1	12	0.0180062		12	N2.lif - Series007-1:c:1/2 t:12/15 - Series007	15.733	169.755	69.858	72.793	2670.68	41590	1	12
13	N2.lif - Series007-1:c:1/2 t:13/15 - Series007	15.733	198.51	70.496	72.434	3123.07	48635	1	13	0.206496		13	N2.lif - Series007-1:c:1/2 t:13/15 - Series007	15.733	198.51	70.496	72.434	3123.07	48635	1	13
14	N2.lif - Series007-1:c:1/2 t:14/15 - Series007	15.733	183.763	70.371	72.328	2891.07	45022	1	14	0.10983		14	N2.lif - Series007-1:c:1/2 t:14/15 - Series007	15.733	183.763	70.371	72.328	2891.07	45022	1	14
15	N2.lif - Series007-1:c:1/2 t:15/15 - Series007	15.733	186.351	70.52	71.876	2931.78	45656	1	15	0.126793		15	N2.lif - Series007-1:c:1/2 t:15/15 - Series007	15.733	186.351	70.52	71.876	2931.78	45656	1	15
16	N2.lif - Image003:c:1/2 - Image003	15.733	319.563	62.865	39.677	5027.55	78293	1	0	1		18	N2.lif - Image003:c:1/2 - Image003	15.733	319.563	62.465	39.405	62.865	39.677	5027.55	78293	1	0
1	N2.lif - Series012-1:c:1/2 t:1/15 - Series012	20.168	1642.6	58.662	35.119	33127.6	571623	1	1	0
2	N2.lif - Series012-1:c:1/2 t:2/15 - Series012	20.168	1767.2	58.487	35.852	35640.7	614987	1	2	0.198122
3	N2.lif - Series012-1:c:1/2 t:3/15 - Series012	20.168	1753.15	58.715	36.311	35357.3	610097	1	3	0.175781
4	N2.lif - Series012-1:c:1/2 t:4/15 - Series012	20.168	2096.31	58.572	36.402	42278.1	729516	1	4	0.721384
5	N2.lif - Series012-1:c:1/2 t:5/15 - Series012	20.168	1998.27	58.679	37.069	40300.8	695398	1	5	0.565505
6	N2.lif - Series012-1:c:1/2 t:6/15 - Series012	20.168	2048.41	59.036	37.386	41312.1	712848	1	6	0.645231
7	N2.lif - Series012-1:c:1/2 t:7/15 - Series012	20.168	2015.44	59.142	37.585	40647.2	701374	1	7	0.592809
8	N2.lif - Series012-1:c:1/2 t:8/15 - Series012	20.168	1914.02	58.886	37.383	38601.7	666079	1	8	0.431552
9	N2.lif - Series012-1:c:1/2 t:9/15 - Series012	20.168	2048.71	58.937	36.629	41318.1	712951	1	9	0.645702
10	N2.lif - Series012-1:c:1/2 t:10/15 - Series012	20.168	1810.53	58.476	36.31	36514.4	630063	1	10	0.267002
11	N2.lif - Series012-1:c:1/2 t:11/15 - Series012	20.168	1873.76	58.72	36.34	37789.7	652068	1	11	0.367539
12	N2.lif - Series012-1:c:1/2 t:12/15 - Series012	20.168	2057.66	58.473	35.362	41498.7	716067	1	12	0.659938
13	N2.lif - Series012-1:c:1/2 t:13/15 - Series012	20.168	2024.55	58.902	35.181	40830.8	704542	1	13	0.607283
14	N2.lif - Series012-1:c:1/2 t:14/15 - Series012	20.168	2271.1	58.882	35.19	45803.3	790344	1	14	0.999296
15	N2.lif - Series012-1:c:1/2 t:15/15 - Series012	20.168	2129.69	58.816	35.19	42951.3	741133	1	15	0.77446
16	N2.lif - Image008:c:1/2 - Image008	20.168	2271.55	58.277	36.755	45812.2	790498	1	0

## Sheet: dc07
1	dc07.lif - Series033-1:c:1/2 t:1/15 - Series033	19.981	2166.68	60.85	60.133	61.349	60.129	43292.1	1031342	1	1	0
2	dc07.lif - Series033-1:c:1/2 t:2/15 - Series033	19.981	2270.39	60.85	59.928	61.521	59.966	45364.1	1080704	1	2	0.0583838
3	dc07.lif - Series033-1:c:1/2 t:3/15 - Series033	19.981	2394.5	60.85	59.928	61.58	59.95	47844.1	1139784	1	3	0.128262
4	dc07.lif - Series033-1:c:1/2 t:4/15 - Series033	19.981	2239.09	60.85	59.723	61.405	59.784	44738.8	1065806	1	4	0.0407629
5	dc07.lif - Series033-1:c:1/2 t:5/15 - Series033	19.981	2402.79	61.055	59.518	61.662	59.575	48009.6	1143728	1	5	0.132927
6	dc07.lif - Series033-1:c:1/2 t:6/15 - Series033	19.981	2524.72	61.055	60.338	61.641	60.372	50446	1201769	1	6	0.201576
7	dc07.lif - Series033-1:c:1/2 t:7/15 - Series033	19.981	2438.53	61.055	60.338	61.197	60.347	48723.7	1160738	1	7	0.153046
8	dc07.lif - Series033-1:c:1/2 t:8/15 - Series033	19.981	2480.13	61.055	60.338	61.429	60.325	49555	1180543	1	8	0.17647
9	dc07.lif - Series033-1:c:1/2 t:9/15 - Series033	19.981	2924.99	61.055	60.133	61.465	60.139	58443.5	1392293	1	9	0.426921
10	dc07.lif - Series033-1:c:1/2 t:10/15 - Series033	19.981	2799.5	61.055	60.133	61.377	60.039	55936.3	1332564	1	10	0.356276
11	dc07.lif - Series033-1:c:1/2 t:11/15 - Series033	19.981	2712.32	61.055	59.928	61.623	59.867	54194.3	1291064	1	11	0.307191
12	dc07.lif - Series033-1:c:1/2 t:12/15 - Series033	19.981	2673.78	61.055	60.338	61.549	60.361	53424.2	1272718	1	12	0.285492
13	dc07.lif - Series033-1:c:1/2 t:13/15 - Series033	19.981	2784.63	61.055	60.952	62.142	60.914	55639.1	1325483	1	13	0.347901
14	dc07.lif - Series033-1:c:1/2 t:14/15 - Series033	19.981	2900.72	61.055	61.157	61.826	61.102	57958.7	1380744	1	14	0.413262
15	dc07.lif - Series033-1:c:1/2 t:15/15 - Series033	19.981	2753.29	61.055	61.157	61.574	61.081	55012.9	1310566	1	15	0.330257
16	dc07.lif - Image030:c:1/2 - Image030	22.835	3450.03	57.777	60.44	58.745	60.52	78782.1	1876816	1	0	1
1	dc07.lif - Series014-1:c:1/2 t:1/15 - Series014	19.313	1660.16	31.851	30.148	32.044	30.168	32063.1	1460937	1	1	0
2	dc07.lif - Series014-1:c:1/2 t:2/15 - Series014	19.313	1694.49	31.851	30.444	31.829	30.448	32726.3	1491154	1	2	0.0149479
3	dc07.lif - Series014-1:c:1/2 t:3/15 - Series014	19.313	1713.39	31.851	30.74	31.889	30.73	33091.2	1507780	1	3	0.0231725
4	dc07.lif - Series014-1:c:1/2 t:4/15 - Series014	19.313	1665.26	31.851	31.185	31.726	31.25	32161.6	1465425	1	4	0.00222015
5	dc07.lif - Series014-1:c:1/2 t:5/15 - Series014	19.313	1609.16	31.851	31.185	31.821	31.2	31078.3	1416065	1	5	-0.0221975
6	dc07.lif - Series014-1:c:1/2 t:6/15 - Series014	19.313	1543.4	31.851	30.592	31.912	30.56	29808.3	1358195	1	6	-0.0508249
7	dc07.lif - Series014-1:c:1/2 t:7/15 - Series014	19.313	1686.41	31.851	30.148	31.782	30.107	32570.3	1484044	1	7	0.0114307
8	dc07.lif - Series014-1:c:1/2 t:8/15 - Series014	19.313	1761.12	31.851	29.851	31.783	29.799	34013.1	1549786	1	8	0.0439523
9	dc07.lif - Series014-1:c:1/2 t:9/15 - Series014	19.313	1896.34	31.851	29.851	31.883	29.807	36624.5	1668775	1	9	0.102814
10	dc07.lif - Series014-1:c:1/2 t:10/15 - Series014	19.313	1933.19	31.851	29.851	31.941	29.805	37336.4	1701209	1	10	0.118859
11	dc07.lif - Series014-1:c:1/2 t:11/15 - Series014	19.313	1945.34	31.851	29.703	31.915	29.709	37571	1711899	1	11	0.124147
12	dc07.lif - Series014-1:c:1/2 t:12/15 - Series014	19.313	1971.16	31.851	29.703	32.073	29.689	38069.7	1734625	1	12	0.135389
13	dc07.lif - Series014-1:c:1/2 t:13/15 - Series014	19.313	2048.95	31.851	29.703	32.035	29.712	39572.1	1803078	1	13	0.169252
14	dc07.lif - Series014-1:c:1/2 t:14/15 - Series014	19.313	1861.87	31.851	29.703	32.054	29.734	35958.9	1638447	1	14	0.0878116
15	dc07.lif - Series014-1:c:1/2 t:15/15 - Series014	19.313	1895.37	31.851	29.703	32.187	29.748	36605.8	1667921	1	15	0.102392
16	dc07.lif - Image011:c:1/2 - Image011	19.313	3957.3	31.555	29.555	32.399	29.61	76428.6	3482425	1	0	1
1	dc07.lif - Series025-1:c:1/2 t:1/15 - Series025	8.12	2041.62	41.555	31.259	41.456	31.271	16578.8	755401	1	1	0
2	dc07.lif - Series025-1:c:1/2 t:2/15 - Series025	8.12	2150.52	41.555	31.259	41.458	31.284	17463	795693	1	2	0.0851449
3	dc07.lif - Series025-1:c:1/2 t:3/15 - Series025	8.12	2273	41.703	31.259	41.51	31.25	18457.6	841011	1	3	0.180911
4	dc07.lif - Series025-1:c:1/2 t:4/15 - Series025	8.12	2285.36	41.703	31.259	41.537	31.288	18558	845584	1	4	0.190574
5	dc07.lif - Series025-1:c:1/2 t:5/15 - Series025	8.12	2246.7	41.703	31.259	41.424	31.297	18244.1	831280	1	5	0.160347
6	dc07.lif - Series025-1:c:1/2 t:6/15 - Series025	8.12	2278.86	41.703	31.407	41.516	31.408	18505.2	843177	1	6	0.185488
7	dc07.lif - Series025-1:c:1/2 t:7/15 - Series025	8.12	2358.36	41.703	31.407	41.449	31.423	19150.7	872592	1	7	0.247647
8	dc07.lif - Series025-1:c:1/2 t:8/15 - Series025	8.12	2418.31	41.703	31.407	41.472	31.443	19637.6	894776	1	8	0.294527
9	dc07.lif - Series025-1:c:1/2 t:9/15 - Series025	8.12	2427.21	41.703	31.407	41.382	31.481	19709.8	898067	1	9	0.301481
10	dc07.lif - Series025-1:c:1/2 t:10/15 - Series025	8.12	2347.34	37.703	38.073	37.546	38.056	19061.3	868517	1	10	0.239036
11	dc07.lif - Series025-1:c:1/2 t:11/15 - Series025	8.12	2360.16	37.703	38.073	37.676	37.996	19165.4	873259	1	11	0.249057
12	dc07.lif - Series025-1:c:1/2 t:12/15 - Series025	8.12	2329.63	37.703	37.777	37.735	37.761	18917.4	861962	1	12	0.225184
13	dc07.lif - Series025-1:c:1/2 t:13/15 - Series025	8.12	2425.84	37.703	37.777	37.686	37.75	19698.7	897560	1	13	0.30041
14	dc07.lif - Series025-1:c:1/2 t:14/15 - Series025	8.12	2297.98	37.703	37.777	37.639	37.724	18660.5	850253	1	14	0.200441
15	dc07.lif - Series025-1:c:1/2 t:15/15 - Series025	8.12	2379.52	37.703	37.777	37.73	37.74	19322.6	880424	1	15	0.264198
16	dc07.lif - Image023:c:1/2 - Image023	5.136	5250.5	41.036	31.481	41.01	31.459	26964.4	1228618	1	0	1
17	dc07.lif - Series017-1:c:1/2 t:1/15 - Series017	14.448	161.173	67.279	65.759	68.57	65.675	2328.68	36264	1	1	0
18	dc07.lif - Series017-1:c:1/2 t:2/15 - Series017	14.448	153.52	67.279	65.759	68.269	65.791	2218.1	34542	1	2	-0.159356
19	dc07.lif - Series017-1:c:1/2 t:3/15 - Series017	14.448	157.316	67.279	66.012	68.371	66.012	2272.94	35396	1	3	-0.0803257
20	dc07.lif - Series017-1:c:1/2 t:4/15 - Series017	14.448	168.147	67.279	66.266	68.289	66.319	2429.43	37833	1	4	0.145197
21	dc07.lif - Series017-1:c:1/2 t:5/15 - Series017	14.448	159.676	67.279	66.519	68.448	66.552	2307.03	35927	1	5	-0.0311864
22	dc07.lif - Series017-1:c:1/2 t:6/15 - Series017	14.448	169.413	67.279	66.519	68.402	66.582	2447.73	38118	1	6	0.171571
23	dc07.lif - Series017-1:c:1/2 t:7/15 - Series017	14.448	168.098	67.279	66.772	68.029	66.803	2428.72	37822	1	7	0.144179
24	dc07.lif - Series017-1:c:1/2 t:8/15 - Series017	14.448	178.071	67.279	67.026	68.124	67.081	2572.82	40066	1	8	0.351842
25	dc07.lif - Series017-1:c:1/2 t:9/15 - Series017	14.448	170.396	67.279	67.533	68.063	67.543	2461.92	38339	1	9	0.192023
26	dc07.lif - Series017-1:c:1/2 t:10/15 - Series017	14.448	168.836	67.279	67.786	68.026	67.917	2439.38	37988	1	10	0.159541
27	dc07.lif - Series017-1:c:1/2 t:11/15 - Series017	14.448	168.884	67.279	68.293	68.11	68.363	2440.09	37999	1	11	0.160559
28	dc07.lif - Series017-1:c:1/2 t:12/15 - Series017	14.448	172.769	66.772	70.067	67.812	70.132	2496.21	38873	1	12	0.24144
29	dc07.lif - Series017-1:c:1/2 t:13/15 - Series017	14.448	172.458	66.519	70.827	67.603	70.873	2491.72	38803	1	13	0.234962
30	dc07.lif - Series017-1:c:1/2 t:14/15 - Series017	14.448	173.547	66.519	71.334	67.533	71.419	2507.45	39048	1	14	0.257635
31	dc07.lif - Series017-1:c:1/2 t:15/15 - Series017	14.448	176.391	66.519	72.347	67.778	72.456	2548.55	39688	1	15	0.316861
32	dc07.lif - Image015:c:1/2 - Image015	14.448	209.2	68.293	64.492	69.18	64.502	3022.58	47070	1	0	1
	dc07.lif - Series024-1:c:1/2 t:1/15 - Series024	20.228	158.502	58.917	79.95	59.246	79.887	3206.1	49928	1	1	0
	dc07.lif - Series024-1:c:1/2 t:2/15 - Series024	20.228	155.949	58.917	79.95	59.702	79.835	3154.47	49124	1	2	-0.00525106
	dc07.lif - Series024-1:c:1/2 t:3/15 - Series024	20.228	152.425	58.917	79.696	59.229	79.724	3083.2	48014	1	3	-0.0125007
	dc07.lif - Series024-1:c:1/2 t:4/15 - Series024	20.228	146.778	58.917	79.696	59.327	79.633	2968.96	46235	1	4	-0.0241196
	dc07.lif - Series024-1:c:1/2 t:5/15 - Series024	20.228	162.733	58.663	79.443	59.342	79.446	3291.7	51261	1	5	0.00870605
	dc07.lif - Series024-1:c:1/2 t:6/15 - Series024	20.228	156.032	58.663	79.443	59.817	79.465	3156.14	49150	1	6	-0.00508125
	dc07.lif - Series024-1:c:1/2 t:7/15 - Series024	20.228	148.33	58.663	79.443	59.41	79.445	3000.36	46724	1	7	-0.0209259
	dc07.lif - Series024-1:c:1/2 t:8/15 - Series024	20.228	154.559	58.663	79.443	59.761	79.436	3126.35	48686	1	8	-0.00811171
	dc07.lif - Series024-1:c:1/2 t:9/15 - Series024	20.228	162.083	58.663	79.443	59.55	79.417	3278.54	51056	1	9	0.00736716
	dc07.lif - Series024-1:c:1/2 t:10/15 - Series024	20.228	169.194	58.663	79.443	59.597	79.415	3422.38	53296	1	10	0.021997
	dc07.lif - Series024-1:c:1/2 t:11/15 - Series024	20.228	173.346	58.663	79.443	59.88	79.401	3506.37	54604	1	11	0.0305397
	dc07.lif - Series024-1:c:1/2 t:12/15 - Series024	20.228	174.524	58.663	79.443	59.92	79.387	3530.19	54975	1	12	0.0329628
	dc07.lif - Series024-1:c:1/2 t:13/15 - Series024	20.228	161.41	58.663	79.443	59.754	79.353	3264.92	50844	1	13	0.00598255
	dc07.lif - Series024-1:c:1/2 t:14/15 - Series024	20.228	159.143	58.663	79.443	59.581	79.344	3219.07	50130	1	14	0.0013193
	dc07.lif - Series024-1:c:1/2 t:15/15 - Series024	20.228	179.295	58.663	79.443	59.752	79.365	3626.71	56478	1	15	0.0427791
	dc07.lif - Image022:c:1/2 - Image022	20.228	644.571	59.424	79.95	59.466	79.935	13038.1	203040	1	0	1
	dc07.lif - Series030-1:c:1/2 t:1/15 - Series030	14.641	119.162	60.564	69.687	60.067	69.711	1744.64	27169	1	1	0
	dc07.lif - Series030-1:c:1/2 t:2/15 - Series030	14.641	111.465	60.564	70.447	60.487	70.475	1631.95	25414	1	2	-0.089005
	dc07.lif - Series030-1:c:1/2 t:3/15 - Series030	14.641	116.833	60.817	70.954	60.644	70.926	1710.55	26638	1	3	-0.0269297
	dc07.lif - Series030-1:c:1/2 t:4/15 - Series030	14.641	116.746	61.324	71.207	61.655	71.173	1709.26	26618	1	4	-0.027944
	dc07.lif - Series030-1:c:1/2 t:5/15 - Series030	14.641	129.658	62.591	71.967	62.738	71.922	1898.31	29562	1	5	0.121361
	dc07.lif - Series030-1:c:1/2 t:6/15 - Series030	14.641	119.768	63.605	72.221	63.658	72.263	1753.51	27307	1	6	0.00699868
	dc07.lif - Series030-1:c:1/2 t:7/15 - Series030	14.641	121.303	63.605	72.474	63.567	72.509	1775.98	27657	1	7	0.024749
	dc07.lif - Series030-1:c:1/2 t:8/15 - Series030	14.641	128.842	63.605	72.727	63.768	72.682	1886.37	29376	1	8	0.111928
	dc07.lif - Series030-1:c:1/2 t:9/15 - Series030	14.641	108.759	63.605	72.727	63.513	72.709	1592.33	24797	1	9	-0.120296
	dc07.lif - Series030-1:c:1/2 t:10/15 - Series030	14.641	138.013	63.858	72.727	63.561	72.699	2020.64	31467	1	10	0.217973
	dc07.lif - Series030-1:c:1/2 t:11/15 - Series030	14.641	118.724	63.858	72.727	63.705	72.694	1738.22	27069	1	11	-0.00507151
	dc07.lif - Series030-1:c:1/2 t:12/15 - Series030	14.641	119.68	63.858	72.727	63.714	72.736	1752.22	27287	1	12	0.00598438
	dc07.lif - Series030-1:c:1/2 t:13/15 - Series030	14.641	119.018	64.112	72.981	63.945	72.942	1742.53	27136	1	13	-0.0016736
	dc07.lif - Series030-1:c:1/2 t:14/15 - Series030	14.641	122.206	63.858	72.727	63.654	72.771	1789.21	27863	1	14	0.0351963
	dc07.lif - Series030-1:c:1/2 t:15/15 - Series030	14.641	124.316	63.858	72.981	63.896	72.97	1820.1	28344	1	15	0.0595902
	dc07.lif - Image027:c:1/2 - Image027	20.228	148.848	57.65	69.053	57.625	69.06	3010.83	46887	1	0	1
17	dc07.lif - Series035-1:c:1/2 t:1/15 - Series035	10.339	148.584	69.56	73.868	69.559	73.844	1536.14	23922	1	1	0
18	dc07.lif - Series035-1:c:1/2 t:2/15 - Series035	10.339	149.398	69.307	73.361	69.092	73.354	1544.55	24053	1	2	0.00733154
19	dc07.lif - Series035-1:c:1/2 t:3/15 - Series035	10.339	156.267	69.307	73.361	69.348	73.304	1615.57	25159	1	3	0.0692299
20	dc07.lif - Series035-1:c:1/2 t:4/15 - Series035	10.339	149.689	69.053	73.108	68.764	73.106	1547.57	24100	1	4	0.00996194
21	dc07.lif - Series035-1:c:1/2 t:5/15 - Series035	10.339	146.621	69.053	73.108	69.107	73.113	1515.85	23606	1	5	-0.0176852
22	dc07.lif - Series035-1:c:1/2 t:6/15 - Series035	10.339	151.758	69.053	73.108	68.894	73.098	1568.95	24433	1	6	0.0285986
23	dc07.lif - Series035-1:c:1/2 t:7/15 - Series035	10.339	139.062	69.053	73.108	69.107	73.113	1437.7	22389	1	7	-0.0857958
24	dc07.lif - Series035-1:c:1/2 t:8/15 - Series035	10.339	158.739	69.053	73.108	68.977	73.112	1641.13	25557	1	8	0.0915044
25	dc07.lif - Series035-1:c:1/2 t:9/15 - Series035	10.339	147.783	69.053	73.108	68.986	73.139	1527.86	23793	1	9	-0.00721961
26	dc07.lif - Series035-1:c:1/2 t:10/15 - Series035	10.339	164.826	69.053	73.108	69.173	73.158	1704.06	26537	1	10	0.146351
27	dc07.lif - Series035-1:c:1/2 t:11/15 - Series035	10.339	184.77	69.053	73.108	68.931	73.189	1910.25	29748	1	11	0.326058
28	dc07.lif - Series035-1:c:1/2 t:12/15 - Series035	10.339	185.54	69.053	73.108	68.869	73.179	1918.22	29872	1	12	0.332998
29	dc07.lif - Series035-1:c:1/2 t:13/15 - Series035	10.339	162.522	69.053	73.108	68.918	73.241	1680.24	26166	1	13	0.125588
30	dc07.lif - Series035-1:c:1/2 t:14/15 - Series035	10.339	186.516	69.053	73.108	69.138	73.261	1928.3	30029	1	14	0.341784
31	dc07.lif - Series035-1:c:1/2 t:15/15 - Series035	10.339	182.056	69.053	73.108	68.917	73.287	1882.19	29311	1	15	0.301601
32	dc07.lif - Image032:c:1/2 - Image032	12.329	217.656	71.714	79.316	71.768	79.442	2683.53	41790	1	0	1
1	dc07.lif - Series009-1:c:1/2 t:1/15 - Series009	12.729	1441.8	37.925	37.333	37.415	37.3	18353.1	836246	1	1	0
2	dc07.lif - Series009-1:c:1/2 t:2/15 - Series009	12.729	1524.84	37.925	37.333	37.27	37.307	19410.1	884408	1	2	0.0458273
3	dc07.lif - Series009-1:c:1/2 t:3/15 - Series009	12.729	1546.44	37.925	37.333	37.223	37.387	19685	896936	1	3	0.057748
4	dc07.lif - Series009-1:c:1/2 t:4/15 - Series009	12.729	1575.65	37.925	37.777	37.212	37.787	20056.9	913879	1	4	0.0738697
5	dc07.lif - Series009-1:c:1/2 t:5/15 - Series009	12.729	1507.59	37.925	38.518	37.334	38.52	19190.5	874403	1	5	0.0363073
6	dc07.lif - Series009-1:c:1/2 t:6/15 - Series009	12.729	1493.98	37.925	38.814	37.501	38.846	19017.3	866510	1	6	0.0287969
7	dc07.lif - Series009-1:c:1/2 t:7/15 - Series009	12.729	1544.01	37.925	38.814	37.416	38.864	19654.1	895525	1	7	0.0564054
8	dc07.lif - Series009-1:c:1/2 t:8/15 - Series009	12.729	1539.57	38.221	38.814	37.784	38.859	19597.5	892949	1	8	0.0539543
9	dc07.lif - Series009-1:c:1/2 t:9/15 - Series009	12.729	1431.51	38.37	38.518	37.983	38.51	18222	830276	1	9	-0.0056806
10	dc07.lif - Series009-1:c:1/2 t:10/15 - Series009	12.729	1508.7	38.37	38.518	38.017	38.535	19204.6	875047	1	10	0.0369201
11	dc07.lif - Series009-1:c:1/2 t:11/15 - Series009	12.729	1440.44	38.37	38.518	37.968	38.555	18335.7	835455	1	11	-0.000752656
12	dc07.lif - Series009-1:c:1/2 t:12/15 - Series009	12.729	1337.91	38.37	38.518	38.119	38.535	17030.5	775986	1	12	-0.0573389
13	dc07.lif - Series009-1:c:1/2 t:13/15 - Series009	12.729	1321.69	38.073	37.333	37.713	37.361	16824.1	766578	1	13	-0.0662908
14	dc07.lif - Series009-1:c:1/2 t:14/15 - Series009	12.729	1367.82	38.073	38.221	37.59	38.263	17411.3	793335	1	14	-0.0408309
15	dc07.lif - Series009-1:c:1/2 t:15/15 - Series009	12.729	1366.1	37.777	38.666	37.454	38.681	17389.4	792336	1	15	-0.0417814
16	dc07.lif - Image006:c:1/2 - Image006	12.729	3253.78	35.851	34.222	35.246	34.234	41418.1	1887191	1	0	1

## Sheet: nj3(8bit)
1	nj3.lif - Series080-1:c:1/2 t:1/15 - Series080	33.072	5.123	32.178	30.493	32.044	30.477	169.43	6578	1	1	0
2	nj3.lif - Series080-1:c:1/2 t:2/15 - Series080	33.072	5.145	32.178	30.012	31.826	30.024	170.151	6606	1	2	0.00395816
3	nj3.lif - Series080-1:c:1/2 t:3/15 - Series080	33.072	5.442	32.66	29.851	32.511	29.815	179.965	6987	1	3	0.0578174
4	nj3.lif - Series080-1:c:1/2 t:4/15 - Series080	33.072	5.254	33.302	29.53	33.115	29.539	173.757	6746	1	4	0.0237489
5	nj3.lif - Series080-1:c:1/2 t:5/15 - Series080	33.072	5.798	32.66	29.691	32.409	29.647	191.762	7445	1	5	0.122561
6	nj3.lif - Series080-1:c:1/2 t:6/15 - Series080	33.072	5.656	32.66	29.53	32.607	29.528	187.048	7262	1	6	0.0966921
7	nj3.lif - Series080-1:c:1/2 t:7/15 - Series080	33.072	5.856	32.66	29.53	32.463	29.537	193.668	7519	1	7	0.133022
8	nj3.lif - Series080-1:c:1/2 t:8/15 - Series080	33.072	5.806	32.66	29.53	32.477	29.538	192.019	7455	1	8	0.123975
9	nj3.lif - Series080-1:c:1/2 t:9/15 - Series080	33.072	6.129	32.66	29.53	32.561	29.535	202.683	7869	1	9	0.182499
10	nj3.lif - Series080-1:c:1/2 t:10/15 - Series080	33.072	6.417	32.66	29.691	32.478	29.684	212.213	8239	1	10	0.234804
11	nj3.lif - Series080-1:c:1/2 t:11/15 - Series080	33.072	6.195	32.66	29.691	32.536	29.711	204.898	7955	1	11	0.194656
12	nj3.lif - Series080-1:c:1/2 t:12/15 - Series080	33.072	6.373	32.66	29.049	32.556	29.109	210.77	8183	1	12	0.226887
13	nj3.lif - Series080-1:c:1/2 t:13/15 - Series080	33.072	6.24	32.66	27.925	32.523	27.901	206.366	8012	1	13	0.202714
14	nj3.lif - Series080-1:c:1/2 t:14/15 - Series080	33.072	6.54	33.783	26.481	33.601	26.487	216.282	8397	1	14	0.257139
15	nj3.lif - Series080-1:c:1/2 t:15/15 - Series080	33.072	6.459	33.783	25.678	33.54	25.711	213.604	8293	1	15	0.242437
16	nj3.lif - Image075:c:1/2 - Image075	33.072	10.632	35.228	22.79	34.453	22.814	351.636	13652	1	0	1
1	nj3.lif - Series073-1:c:1/2 t:1/15 - Series073	6.053	7.004	20.783	27.685	20.793	27.698	42.396	1646	1	1	0
2	nj3.lif - Series073-1:c:1/2 t:2/15 - Series073	6.053	7.443	20.463	27.685	20.468	27.762	45.049	1749	1	2	0.071231
3	nj3.lif - Series073-1:c:1/2 t:3/15 - Series073	6.053	7.579	20.302	27.685	20.307	27.527	45.873	1781	1	3	0.093361
4	nj3.lif - Series073-1:c:1/2 t:4/15 - Series073	6.053	8.515	19.981	27.685	20.015	27.641	51.54	2001	1	4	0.245505
5	nj3.lif - Series073-1:c:1/2 t:5/15 - Series073	6.053	8.434	19.821	27.685	19.849	27.572	51.051	1982	1	5	0.232365
6	nj3.lif - Series073-1:c:1/2 t:6/15 - Series073	6.053	8.366	19.821	27.685	19.845	27.42	50.638	1966	1	6	0.2213
7	nj3.lif - Series073-1:c:1/2 t:7/15 - Series073	6.053	8.294	19.66	27.685	19.686	27.582	50.201	1949	1	7	0.209544
8	nj3.lif - Series073-1:c:1/2 t:8/15 - Series073	6.053	9.136	19.66	27.685	19.68	27.538	55.301	2147	1	8	0.346473
9	nj3.lif - Series073-1:c:1/2 t:9/15 - Series073	6.053	9.677	19.821	27.685	19.856	27.483	58.572	2274	1	9	0.434302
10	nj3.lif - Series073-1:c:1/2 t:10/15 - Series073	6.053	9.34	19.981	27.685	19.98	27.584	56.537	2195	1	10	0.379668
11	nj3.lif - Series073-1:c:1/2 t:11/15 - Series073	6.053	10.021	19.981	27.685	19.996	27.849	60.658	2355	1	11	0.490318
12	nj3.lif - Series073-1:c:1/2 t:12/15 - Series073	6.053	10.579	19.981	27.685	20.01	27.93	64.032	2486	1	12	0.580913
13	nj3.lif - Series073-1:c:1/2 t:13/15 - Series073	6.053	9.902	20.142	27.845	20.144	28.007	59.937	2327	1	13	0.470954
14	nj3.lif - Series073-1:c:1/2 t:14/15 - Series073	6.053	10.089	20.142	27.845	20.197	28.007	61.07	2371	1	14	0.501383
15	nj3.lif - Series073-1:c:1/2 t:15/15 - Series073	6.053	9.753	20.142	27.845	20.208	28.036	59.035	2292	1	15	0.44675
16	nj3.lif - Image070:c:1/2 - Image070	6.053	13.157	32.82	32.018	32.842	32.275	79.641	3092	1	0	1
1	nj3.lif - Series068-1:c:1/2 t:1/15 - Series068	4.636	7.428	45.419	43.974	45.421	43.958	34.437	1337	1	1	0
2	nj3.lif - Series068-1:c:1/2 t:2/15 - Series068	4.636	9.206	45.419	43.974	45.413	43.861	42.68	1657	1	2	0.173913
3	nj3.lif - Series068-1:c:1/2 t:3/15 - Series068	4.636	8.106	45.419	43.974	45.442	44.022	37.58	1459	1	3	0.0663043
4	nj3.lif - Series068-1:c:1/2 t:4/15 - Series068	4.636	9.178	45.419	43.974	45.453	43.896	42.551	1652	1	4	0.171196
5	nj3.lif - Series068-1:c:1/2 t:5/15 - Series068	4.636	8.272	45.419	43.974	45.443	44.077	38.352	1489	1	5	0.0826087
6	nj3.lif - Series068-1:c:1/2 t:6/15 - Series068	4.636	8.189	45.419	43.974	45.445	44.081	37.966	1474	1	6	0.0744565
7	nj3.lif - Series068-1:c:1/2 t:7/15 - Series068	4.636	8.672	45.419	43.974	45.456	44.186	40.207	1561	1	7	0.121739
8	nj3.lif - Series068-1:c:1/2 t:8/15 - Series068	4.636	9.928	45.419	43.974	45.468	44.147	46.028	1787	1	8	0.244565
9	nj3.lif - Series068-1:c:1/2 t:9/15 - Series068	4.636	8.656	45.419	43.974	45.472	44.255	40.13	1558	1	9	0.120109
10	nj3.lif - Series068-1:c:1/2 t:10/15 - Series068	4.636	8.756	45.419	43.974	45.465	44.244	40.593	1576	1	10	0.129891
11	nj3.lif - Series068-1:c:1/2 t:11/15 - Series068	4.636	9.128	45.579	43.974	45.589	44.147	42.319	1643	1	11	0.166304
12	nj3.lif - Series068-1:c:1/2 t:12/15 - Series068	4.636	9.411	45.579	43.974	45.626	44.194	43.633	1694	1	12	0.194022
13	nj3.lif - Series068-1:c:1/2 t:13/15 - Series068	4.636	9.728	45.579	43.974	45.625	44.159	45.101	1751	1	13	0.225
14	nj3.lif - Series068-1:c:1/2 t:14/15 - Series068	4.636	9.456	45.579	43.974	45.645	44.269	43.839	1702	1	14	0.19837
15	nj3.lif - Series068-1:c:1/2 t:15/15 - Series068	4.636	11.439	46.221	43.974	46.189	44.31	53.034	2059	1	15	0.392391
16	nj3.lif - Image065:c:1/2 - Image065	4.636	17.65	43.493	42.69	43.533	42.797	81.83	3177	1	0	1
1	nj3.lif - Series062-1:c:1/2 t:1/15 - Series062	5.151	12.295	56.332	39.641	56.294	39.682	63.337	2459	1	1	0
2	nj3.lif - Series062-1:c:1/2 t:2/15 - Series062	5.151	13.96	56.172	39.641	56.179	39.625	71.914	2792	1	2	0.113768
3	nj3.lif - Series062-1:c:1/2 t:3/15 - Series062	5.151	11.11	55.851	39.641	55.877	39.622	57.232	2222	1	3	-0.0809703
4	nj3.lif - Series062-1:c:1/2 t:4/15 - Series062	5.151	12.15	55.851	39.802	55.873	39.797	62.59	2430	1	4	-0.00990776
5	nj3.lif - Series062-1:c:1/2 t:5/15 - Series062	5.151	13.44	55.851	39.802	55.831	39.668	69.235	2688	1	5	0.0782371
6	nj3.lif - Series062-1:c:1/2 t:6/15 - Series062	5.151	11.5	55.851	39.641	55.836	39.684	59.241	2300	1	6	-0.0543218
7	nj3.lif - Series062-1:c:1/2 t:7/15 - Series062	5.151	11.71	55.851	39.641	55.854	39.637	60.323	2342	1	7	-0.0399727
8	nj3.lif - Series062-1:c:1/2 t:8/15 - Series062	5.151	12.83	55.851	39.641	55.864	39.53	66.093	2566	1	8	0.0365562
9	nj3.lif - Series062-1:c:1/2 t:9/15 - Series062	5.151	11.525	55.851	39.641	55.857	39.629	59.37	2305	1	9	-0.0526136
10	nj3.lif - Series062-1:c:1/2 t:10/15 - Series062	5.151	11.27	55.851	39.641	55.821	39.648	58.057	2254	1	10	-0.0700376
11	nj3.lif - Series062-1:c:1/2 t:11/15 - Series062	5.151	10.315	55.851	39.641	55.813	39.506	53.137	2063	1	11	-0.135292
12	nj3.lif - Series062-1:c:1/2 t:12/15 - Series062	5.151	10.465	55.851	39.641	55.864	39.505	53.91	2093	1	12	-0.125043
13	nj3.lif - Series062-1:c:1/2 t:13/15 - Series062	5.151	11.975	55.851	39.641	55.819	39.465	61.688	2395	1	13	-0.0218654
14	nj3.lif - Series062-1:c:1/2 t:14/15 - Series062	5.151	10.76	55.851	39.641	55.806	39.484	55.429	2152	1	14	-0.104886
15	nj3.lif - Series062-1:c:1/2 t:15/15 - Series062	5.151	10.98	55.851	39.481	55.822	39.396	56.563	2196	1	15	-0.0898531
16	nj3.lif - Image059:c:1/2 - Image059	5.151	26.93	53.925	40.925	53.908	40.87	138.728	5386	1	0	1
1	nj3.lif - Series057-1:c:1/2 t:1/15 - Series057	10.2	5.503	48.869	21.345	48.838	21.277	56.125	2179	1	1	0
2	nj3.lif - Series057-1:c:1/2 t:2/15 - Series057	10.2	5.722	49.03	21.024	49.045	20.826	58.366	2266	1	2	0.0396536
3	nj3.lif - Series057-1:c:1/2 t:3/15 - Series057	10.2	5.841	50.153	21.024	50.182	20.862	59.576	2313	1	3	0.0610757
4	nj3.lif - Series057-1:c:1/2 t:4/15 - Series057	10.2	6.179	50.314	21.024	50.315	20.788	63.028	2447	1	4	0.122151
5	nj3.lif - Series057-1:c:1/2 t:5/15 - Series057	10.2	6.389	49.832	21.024	49.795	20.697	65.165	2530	1	5	0.159982
6	nj3.lif - Series057-1:c:1/2 t:6/15 - Series057	10.2	6.568	49.993	20.703	49.969	20.352	66.994	2601	1	6	0.192343
7	nj3.lif - Series057-1:c:1/2 t:7/15 - Series057	10.2	7.157	50.153	20.703	50.209	20.298	72.996	2834	1	7	0.298541
8	nj3.lif - Series057-1:c:1/2 t:8/15 - Series057	10.2	6.548	50.474	20.543	50.513	20.276	66.788	2593	1	8	0.188696
9	nj3.lif - Series057-1:c:1/2 t:9/15 - Series057	10.2	6.985	50.635	20.543	50.652	20.152	71.244	2766	1	9	0.267548
10	nj3.lif - Series057-1:c:1/2 t:10/15 - Series057	10.2	7.245	50.635	20.543	50.654	20.39	73.897	2869	1	10	0.314494
11	nj3.lif - Series057-1:c:1/2 t:11/15 - Series057	10.2	7.944	50.474	20.543	50.442	20.196	81.032	3146	1	11	0.440747
12	nj3.lif - Series057-1:c:1/2 t:12/15 - Series057	10.2	7.394	50.153	20.222	50.195	19.776	75.417	2928	1	12	0.341386
13	nj3.lif - Series057-1:c:1/2 t:13/15 - Series057	10.2	7.957	50.153	20.222	50.191	19.909	81.161	3151	1	13	0.443026
14	nj3.lif - Series057-1:c:1/2 t:14/15 - Series057	10.2	8.245	50.314	20.222	50.313	19.851	84.097	3265	1	14	0.494986
15	nj3.lif - Series057-1:c:1/2 t:15/15 - Series057	10.2	8.545	50.314	20.222	50.31	19.721	87.162	3384	1	15	0.549225
16	nj3.lif - Image054:c:1/2 - Image054	10.2	11.043	49.351	22.79	49.346	22.746	112.636	4373	1	0	1
1	nj3.lif - Series052-1:c:1/2 t:1/15 - Series052	42.911	10.459	48.147	20.302	48.127	20.697	448.792	17424	1	1	0
2	nj3.lif - Series052-1:c:1/2 t:2/15 - Series052	42.911	10.918	48.789	20.302	48.803	20.957	468.522	18190	1	2	0.0302946
3	nj3.lif - Series052-1:c:1/2 t:3/15 - Series052	42.911	10.747	49.912	20.302	49.878	21.107	461.155	17904	1	3	0.0189836
4	nj3.lif - Series052-1:c:1/2 t:4/15 - Series052	42.911	10.408	51.036	20.302	51.119	20.797	446.603	17339	1	4	-0.00336168
5	nj3.lif - Series052-1:c:1/2 t:5/15 - Series052	42.911	10.252	51.999	20.302	52.15	21.083	439.906	17079	1	5	-0.0136445
6	nj3.lif - Series052-1:c:1/2 t:6/15 - Series052	42.911	10.086	53.283	20.302	53.337	21.133	432.823	16804	1	6	-0.0245205
7	nj3.lif - Series052-1:c:1/2 t:7/15 - Series052	42.911	10.242	54.246	20.623	54.395	21.473	439.519	17064	1	7	-0.0142377
8	nj3.lif - Series052-1:c:1/2 t:8/15 - Series052	42.911	10.015	55.53	20.623	55.573	21.732	429.757	16685	1	8	-0.0292268
9	nj3.lif - Series052-1:c:1/2 t:9/15 - Series052	42.911	9.57	56.814	20.623	56.744	21.63	410.646	15943	1	9	-0.0585723
10	nj3.lif - Series052-1:c:1/2 t:10/15 - Series052	42.911	9.254	57.776	20.623	57.786	21.508	397.097	15417	1	10	-0.0793751
11	nj3.lif - Series052-1:c:1/2 t:11/15 - Series052	42.911	9.245	58.579	20.623	58.702	21.163	396.711	15402	1	11	-0.0799684
12	nj3.lif - Series052-1:c:1/2 t:12/15 - Series052	42.911	8.921	60.023	20.623	59.98	21.404	382.828	14863	1	12	-0.101285
13	nj3.lif - Series052-1:c:1/2 t:13/15 - Series052	42.911	9.284	60.826	21.425	60.915	22.193	398.385	15467	1	13	-0.0773977
14	nj3.lif - Series052-1:c:1/2 t:14/15 - Series052	42.911	9.793	61.949	21.746	61.992	22.714	420.227	16315	1	14	-0.04386
15	nj3.lif - Series052-1:c:1/2 t:15/15 - Series052	42.911	9.445	63.073	21.746	63.048	22.705	405.314	15736	1	15	-0.0667589
16	nj3.lif - Image049:c:1/2 - Image049	42.911	25.636	41.406	19.981	41.294	20.743	1100.06	42709	1	1	1
1	nj3.lif - Series047:c:1/2 t:1/15 - Series047	8.757	10.347	31.456	17.814	31.357	17.849	90.614	3518	1	1	0
2	nj3.lif - Series047:c:1/2 t:2/15 - Series047	8.757	11.253	31.135	17.814	31.203	17.924	98.547	3826	1	2	0.0813309
3	nj3.lif - Series047:c:1/2 t:3/15 - Series047	8.757	12.229	31.135	17.814	31.204	17.996	107.098	4158	1	3	0.168999
4	nj3.lif - Series047:c:1/2 t:4/15 - Series047	8.757	11.791	31.296	17.814	31.365	18.093	103.26	4009	1	4	0.129654
5	nj3.lif - Series047:c:1/2 t:5/15 - Series047	8.757	12.691	31.777	17.814	31.741	18.03	111.142	4315	1	5	0.210457
6	nj3.lif - Series047:c:1/2 t:6/15 - Series047	8.757	12.553	32.259	18.135	32.195	18.357	109.931	4268	1	6	0.198046
7	nj3.lif - Series047:c:1/2 t:7/15 - Series047	8.757	13.324	32.58	18.135	32.599	18.32	116.68	4530	1	7	0.26723
8	nj3.lif - Series047:c:1/2 t:8/15 - Series047	8.757	12.459	32.9	18.135	32.983	18.446	109.107	4236	1	8	0.189596
9	nj3.lif - Series047:c:1/2 t:9/15 - Series047	8.757	14.415	33.221	18.135	33.265	18.412	126.236	4901	1	9	0.365197
10	nj3.lif - Series047:c:1/2 t:10/15 - Series047	8.757	13.468	33.542	18.135	33.492	18.468	117.942	4579	1	10	0.280169
11	nj3.lif - Series047:c:1/2 t:11/15 - Series047	8.757	13.556	33.542	18.135	33.524	18.496	118.715	4609	1	11	0.288091
12	nj3.lif - Series047:c:1/2 t:12/15 - Series047	8.757	13.226	33.542	18.135	33.564	18.665	115.83	4497	1	12	0.258516
13	nj3.lif - Series047:c:1/2 t:13/15 - Series047	8.757	14.371	33.542	18.135	33.599	18.524	125.849	4886	1	13	0.361236
14	nj3.lif - Series047:c:1/2 t:14/15 - Series047	8.757	14.659	33.542	18.135	33.642	18.517	128.373	4984	1	14	0.387114
15	nj3.lif - Series047:c:1/2 t:15/15 - Series047	8.757	14.479	33.542	18.135	33.65	18.542	126.802	4923	1	15	0.371006
16	nj3.lif - Image044:c:1/2 - Image044	8.757	21.485	36.592	18.456	36.641	18.711	188.156	7305	1	0	1
1	nj3.lif - Series042-1:c:1/2 t:1/15 - Series042	4.688	7.451	41.647	27.925	41.615	27.971	34.927	1356	1	1	0
2	nj3.lif - Series042-1:c:1/2 t:2/15 - Series042	4.688	7.258	41.647	27.925	41.611	27.914	34.025	1321	1	2	-0.00971952
3	nj3.lif - Series042-1:c:1/2 t:3/15 - Series042	4.688	8.121	41.647	28.086	41.659	28.098	38.069	1478	1	3	0.0338795
4	nj3.lif - Series042-1:c:1/2 t:4/15 - Series042	4.688	7.203	41.647	28.086	41.685	28.048	33.768	1311	1	4	-0.0124965
5	nj3.lif - Series042-1:c:1/2 t:5/15 - Series042	4.688	7.78	41.647	28.086	41.695	28.124	36.472	1416	1	5	0.016662
6	nj3.lif - Series042-1:c:1/2 t:6/15 - Series042	4.688	7.758	41.647	28.086	41.696	28.126	36.369	1412	1	6	0.0155512
7	nj3.lif - Series042-1:c:1/2 t:7/15 - Series042	4.688	7.236	41.647	28.567	41.675	28.496	33.922	1317	1	7	-0.0108303
8	nj3.lif - Series042-1:c:1/2 t:8/15 - Series042	4.688	8.923	41.647	27.925	41.676	27.977	41.83	1624	1	8	0.0744238
9	nj3.lif - Series042-1:c:1/2 t:9/15 - Series042	4.688	8.775	41.647	27.925	41.683	28.089	41.134	1597	1	9	0.0669259
10	nj3.lif - Series042-1:c:1/2 t:10/15 - Series042	4.688	8.681	41.647	27.925	41.705	28.033	40.696	1580	1	10	0.0622049
11	nj3.lif - Series042-1:c:1/2 t:11/15 - Series042	4.688	8.297	41.808	27.925	41.787	27.981	38.893	1510	1	11	0.0427659
12	nj3.lif - Series042-1:c:1/2 t:12/15 - Series042	4.688	8.555	41.808	27.925	41.764	28.015	40.104	1557	1	12	0.0558178
13	nj3.lif - Series042-1:c:1/2 t:13/15 - Series042	4.688	8.489	41.808	28.407	41.794	28.457	39.795	1545	1	13	0.0524854
14	nj3.lif - Series042-1:c:1/2 t:14/15 - Series042	4.688	8.835	41.808	28.407	41.796	28.338	41.417	1608	1	14	0.0699806
14
15	nj3.lif - Image039:c:1/2 - Image039	8.757	14.579	41.085	20.703	41.095	21.207	127.678	4957	1	0	1
1	nj3.lif - Series034-1:c:1/2 t:1/15 - Series034	15.01	9.062	61.267	49.23	61.252	48.86	136.017	2347	1	1	0
2	nj3.lif - Series034-1:c:1/2 t:2/15 - Series034	15.01	8.34	61.267	48.99	61.255	48.366	125.18	2160	1	2	-0.0957992
3	nj3.lif - Series034-1:c:1/2 t:3/15 - Series034	15.01	8.641	61.267	48.99	61.313	48.605	129.7	2238	1	3	-0.0558402
4	nj3.lif - Series034-1:c:1/2 t:4/15 - Series034	15.01	8.892	61.508	48.99	61.455	48.373	133.467	2303	1	4	-0.022541
5	nj3.lif - Series034-1:c:1/2 t:5/15 - Series034	15.01	9.174	61.508	48.99	61.469	48.624	137.698	2376	1	5	0.0148566
6	nj3.lif - Series034-1:c:1/2 t:6/15 - Series034	15.01	8.985	61.508	48.99	61.488	48.525	134.858	2327	1	6	-0.0102459
7	nj3.lif - Series034-1:c:1/2 t:7/15 - Series034	15.01	8.154	61.508	48.99	61.467	48.246	122.398	2112	1	7	-0.120389
8	nj3.lif - Series034-1:c:1/2 t:8/15 - Series034	15.01	8.085	61.508	48.99	61.478	48.487	121.355	2094	1	8	-0.129611
9	nj3.lif - Series034-1:c:1/2 t:9/15 - Series034	15.01	8.178	61.508	48.99	61.522	48.593	122.746	2118	1	9	-0.117316
10	nj3.lif - Series034-1:c:1/2 t:10/15 - Series034	15.01	7.876	61.508	48.99	61.54	48.797	118.225	2040	1	10	-0.157275
11	nj3.lif - Series034-1:c:1/2 t:11/15 - Series034	15.01	7.637	61.508	48.99	61.526	48.678	114.632	1978	1	11	-0.189037
12	nj3.lif - Series034-1:c:1/2 t:12/15 - Series034	15.01	8.552	61.508	48.99	61.539	48.465	128.367	2215	1	12	-0.067623
13	nj3.lif - Series034-1:c:1/2 t:13/15 - Series034	15.01	8.784	61.508	48.99	61.522	48.425	131.844	2275	1	13	-0.0368852
14	nj3.lif - Series034-1:c:1/2 t:14/15 - Series034	15.01	7.996	61.508	48.99	61.565	48.63	120.022	2071	1	14	-0.141393
15	nj3.lif - Series034-1:c:1/2 t:15/15 - Series034	15.01	7.282	61.508	48.99	61.592	48.792	109.301	1886	1	15	-0.236168
16	nj3.lif - Image029:c:1/2 - Image029	19.704	12.644	60.425	48.629	60.37	47.805	249.143	4299	1	0	1

## Sheet: summary
time(sec)	N2	N2	N2	N2	N2	N2	N2	N2	N2_Avg	N2_SEM		dc07	dc07	dc07	dc07	dc07	dc07	dc07	dc07	dc07_Avg	dc07_SEM			Regresion_Slope	Regresion_Intercept
0	0	0	0	0	0	0	0	0	0	0		0	0	0	0	0	0	0	0	0	0		N2_estimate	0.0014133	0.0534021
20	-0.0393817	0.164397	0.0410148	0.0416071	0.0131516	0.0278063	-0.112639	0.198122	0.0417597	0.031386		0.0583838	0.0149479	0.0851449	-0.159356	-0.00525106	-0.089005	0.00733154	0.0458273	-0.00524706	0.0253199		N2_SE	0.0002151	0.0353905
40	0.0398829	0.0466929	-0.0413749	0.127944	0.0335249	0.0119024	0.0264876	0.175781	0.0526051	0.0212721		0.128262	0.0231725	0.180911	-0.0803257	-0.0125007	-0.0269297	0.0692299	0.057748	0.0424459	0.0265531		N2_pvalue	1.42e-09	0.134
60	0.0382317	0.713473	-0.0550155	0.220187	0.0660302	0.0800601	0.102044	0.721384	0.235799	0.0956543		0.0407629	0.00222015	0.190574	0.145197	-0.0241196	-0.027944	0.00996194	0.0738697	0.0513153	0.0249777		S65A_estimate	0.0006462	0.0069337
80	0.113202	0.545048	-0.0473269	0.0869122	0.118147	-0.0315246	0.019772	0.565505	0.171217	0.0764038		0.132927	-0.0221975	0.160347	-0.0311864	0.00870605	0.121361	-0.0176852	0.0363073	0.0485724	0.0242691		S65A_SE	0.0001225	0.0201534
100	0.130535	0.678358	0.125562	0.212566	0.0952082	0.132241	0.135782	0.645231	0.269436	0.0762587		0.201576	-0.0508249	0.185488	0.171571	-0.00508125	0.00699868	0.0285986	0.0287969	0.0708904	0.0308619		S65A_pvalue	6.11e-07	0.731
120	0.185639	0.590609	0.153226	0.257325	0.111498	0.287568	0.13193	0.592809	0.288825	0.0611884		0.153046	0.0114307	0.247647	0.144179	-0.0209259	0.024749	-0.0857958	0.0564054	0.0663419	0.0337584		nj3_estimate	0.0006398	0.0287053
140	0.148932	0.457594	0.0202931	0.496881	0.210523	0.189775	0.0799443	0.431552	0.254437	0.0570007		0.17647	0.0439523	0.294527	0.351842	-0.00811171	0.111928	0.0915044	0.0539543	0.139508	0.0394034		nj3_SE	0.0001836	0.0302086
160	0.178668	0.673327	0.333213	0.359647	0.105489	0.187839	0.09779	0.645702	0.322709	0.0712432		0.426921	0.102814	0.301481	0.192023	0.00736716	-0.120296	-0.00721961	-0.0056806	0.112176	0.0570743		nj3]_pvalue	0.000692	0.343935
180	0.238902	0.321051	0.129227	0.389824	0.21714	0.253093	0.0456175	0.267002	0.232732	0.0333487		0.356276	0.118859	0.239036	0.159541	0.021997	0.217973	0.146351	0.0369201	0.162119	0.0341907
200	0.228573	0.351901	0.199678	0.455606	0.219122	0.226949	0.14116	0.367539	0.273816	0.0329684		0.307191	0.124147	0.249057	0.160559	0.0305397	-0.00507151	0.326058	-0.000752656	0.148966	0.0420537			Interaction p_value(Generalized Linear Model)
220	0.303605	0.690926	0.272131	0.36506	0.204318	0.208165	0.0180062	0.659938	0.340269	0.0718348		0.285492	0.135389	0.225184	0.24144	0.0329628	0.00598438	0.332998	-0.0573389	0.150264	0.0446437		N2 vs unc-64	0.00218
240	0.341398	0.551826	0.0961503	0.657925	0.218767	0.392011	0.206496	0.607283	0.383982	0.0641831		0.347901	0.169252	0.30041	0.234962	0.00598255	-0.0016736	0.125588	-0.0662908	0.139516	0.0470846
260	0.349513	0.968053	0.329458	0.639117	0.216876	0.291841	0.10983	0.999296	0.487998	0.106329		0.413262	0.0878116	0.200441	0.257635	0.0013193	0.0351963	0.341784	-0.0408309	0.162077	0.0519909
280	0.271548	0.740707	0.287932	0.568486	0.256033	0.281749	0.126793	0.77446	0.413464	0.0765262		0.330257	0.102392	0.264198	0.316861	0.0427791	0.0595902	0.301601	-0.0417814	0.171987	0.0458271
time(sec)	pkc-1(nj3)	pkc-1(nj3)	pkc-1(nj3)	pkc-1(nj3)	pkc-1(nj3)	pkc-1(nj3)	pkc-1(nj3)	pkc-1(nj3)	pkc-1(nj3)_Avg	pkc-1(nj3)_SEM
0	0	0	0	0	0	0	0	0	0	0								Estimated(LM)_N2	Estimated(LM)_dc07	Estimated(LM)_nj3
20	0.00395816	0.071231	0.173913	0.0396536	0.0302946	-0.0957992	0.0813309	0.113768	0.0522938	0.024912							0	0.0534021	0.0069337	0.0287053
40	0.0578174	0.093361	0.0663043	0.0610757	0.0189836	-0.0558402	0.168999	-0.0809703	0.0412163	0.0250529							20	0.0816681	0.0198577	0.0415013
60	0.0237489	0.245505	0.171196	0.122151	-0.00336168	-0.022541	0.129654	-0.00990776	0.0820556	0.0308735							40	0.109934	0.0327817	0.0542973
80	0.122561	0.232365	0.0826087	0.159982	-0.0136445	0.0148566	0.210457	0.0782371	0.110928	0.0273387							60	0.1382	0.0457057	0.0670933
100	0.0966921	0.2213	0.0744565	0.192343	-0.0245205	-0.0102459	0.198046	-0.0543218	0.0867187	0.0340712							80	0.166466	0.0586297	0.0798893
120	0.133022	0.209544	0.121739	0.298541	-0.0142377	-0.120389	0.26723	-0.0399727	0.106935	0.0474015							100	0.194732	0.0715537	0.0926853
140	0.123975	0.346473	0.244565	0.188696	-0.0292268	-0.129611	0.189596	0.0365562	0.121378	0.0482912							120	0.222998	0.0844777	0.105481
160	0.182499	0.434302	0.120109	0.267548	-0.0585723	-0.117316	0.365197	-0.0526136	0.142644	0.0643864							140	0.251264	0.0974017	0.118277
180	0.234804	0.379668	0.129891	0.314494	-0.0793751	-0.157275	0.280169	-0.0700376	0.129042	0.0641482							160	0.27953	0.110326	0.131073
200	0.194656	0.490318	0.166304	0.440747	-0.0799684	-0.189037	0.288091	-0.135292	0.146977	0.0808659							180	0.307796	0.12325	0.143869
220	0.226887	0.580913	0.194022	0.341386	-0.101285	-0.067623	0.258516	-0.125043	0.163472	0.0769777							200	0.336062	0.136174	0.156665
240	0.202714	0.470954	0.225	0.443026	-0.0773977	-0.0368852	0.361236	-0.0218654	0.195848	0.0688454							220	0.364328	0.149098	0.169461
260	0.257139	0.501383	0.19837	0.494986	-0.04386	-0.141393	0.387114	-0.104886	0.193607	0.0820546							240	0.392594	0.162022	0.182257
280	0.242437	0.44675	0.392391	0.549225	-0.0667589	-0.236168	0.371006	-0.0898531	0.201129	0.0910059							260	0.42086	0.174946	0.195053
	1	1	1	1	1	1	1	1									280	0.449126	0.18787	0.207849

## Sheet: Dataframe
strains	time_sec	recovery_rate				strains	time_sec	recovery_rate		strains	time_sec	recovery_rate
N2	0	0				N2	0	0		N2	0	0
N2	20	-0.0393817				N2	20	-0.0393817		N2	20	-0.0393817
N2	40	0.0398829				N2	40	0.0398829		N2	40	0.0398829
N2	60	0.0382317				N2	60	0.0382317		N2	60	0.0382317
N2	80	0.113202				N2	80	0.113202		N2	80	0.113202
N2	100	0.130535				N2	100	0.130535		N2	100	0.130535
N2	120	0.185639				N2	120	0.185639		N2	120	0.185639
N2	140	0.148932				N2	140	0.148932		N2	140	0.148932
N2	160	0.178668				N2	160	0.178668		N2	160	0.178668
N2	180	0.238902				N2	180	0.238902		N2	180	0.238902
N2	200	0.228573				N2	200	0.228573		N2	200	0.228573
N2	220	0.303605				N2	220	0.303605		N2	220	0.303605
N2	240	0.341398				N2	240	0.341398		N2	240	0.341398
N2	260	0.349513				N2	260	0.349513		N2	260	0.349513
N2	280	0.271548				N2	280	0.271548		N2	280	0.271548
N2	0	0				N2	0	0		N2	0	0
N2	20	0.164397				N2	20	0.164397		N2	20	0.164397
N2	40	0.0466929				N2	40	0.0466929		N2	40	0.0466929
N2	60	0.713473				N2	60	0.713473		N2	60	0.713473
N2	80	0.545048				N2	80	0.545048		N2	80	0.545048
N2	100	0.678358				N2	100	0.678358		N2	100	0.678358
N2	120	0.590609				N2	120	0.590609		N2	120	0.590609
N2	140	0.457594				N2	140	0.457594		N2	140	0.457594
N2	160	0.673327				N2	160	0.673327		N2	160	0.673327
N2	180	0.321051				N2	180	0.321051		N2	180	0.321051
N2	200	0.351901				N2	200	0.351901		N2	200	0.351901
N2	220	0.690926				N2	220	0.690926		N2	220	0.690926
N2	240	0.551826				N2	240	0.551826		N2	240	0.551826
N2	260	0.968053				N2	260	0.968053		N2	260	0.968053
N2	280	0.740707				N2	280	0.740707		N2	280	0.740707
N2	0	0				N2	0	0		N2	0	0
N2	20	0.0410148				N2	20	0.0410148		N2	20	0.0410148
N2	40	-0.0413749				N2	40	-0.0413749		N2	40	-0.0413749
N2	60	-0.0550155				N2	60	-0.0550155		N2	60	-0.0550155
N2	80	-0.0473269				N2	80	-0.0473269		N2	80	-0.0473269
N2	100	0.125562				N2	100	0.125562		N2	100	0.125562
N2	120	0.153226				N2	120	0.153226		N2	120	0.153226
N2	140	0.0202931				N2	140	0.0202931		N2	140	0.0202931
N2	160	0.333213				N2	160	0.333213		N2	160	0.333213
N2	180	0.129227				N2	180	0.129227		N2	180	0.129227
N2	200	0.199678				N2	200	0.199678		N2	200	0.199678
N2	220	0.272131				N2	220	0.272131		N2	220	0.272131
N2	240	0.0961503				N2	240	0.0961503		N2	240	0.0961503
N2	260	0.329458				N2	260	0.329458		N2	260	0.329458
N2	280	0.287932				N2	280	0.287932		N2	280	0.287932
N2	0	0				N2	0	0		N2	0	0
N2	20	0.0416071				N2	20	0.0416071		N2	20	0.0416071
N2	40	0.127944				N2	40	0.127944		N2	40	0.127944
N2	60	0.220187				N2	60	0.220187		N2	60	0.220187
N2	80	0.0869122				N2	80	0.0869122		N2	80	0.0869122
N2	100	0.212566				N2	100	0.212566		N2	100	0.212566
N2	120	0.257325				N2	120	0.257325		N2	120	0.257325
N2	140	0.496881				N2	140	0.496881		N2	140	0.496881
N2	160	0.359647				N2	160	0.359647		N2	160	0.359647
N2	180	0.389824				N2	180	0.389824		N2	180	0.389824
N2	200	0.455606				N2	200	0.455606		N2	200	0.455606
N2	220	0.36506				N2	220	0.36506		N2	220	0.36506
N2	240	0.657925				N2	240	0.657925		N2	240	0.657925
N2	260	0.639117				N2	260	0.639117		N2	260	0.639117
N2	280	0.568486				N2	280	0.568486		N2	280	0.568486
N2	0	0				N2	0	0		N2	0	0
N2	20	0.0131516				N2	20	0.0131516		N2	20	0.0131516
N2	40	0.0335249				N2	40	0.0335249		N2	40	0.0335249
N2	60	0.0660302				N2	60	0.0660302		N2	60	0.0660302
N2	80	0.118147				N2	80	0.118147		N2	80	0.118147
N2	100	0.0952082				N2	100	0.0952082		N2	100	0.0952082
N2	120	0.111498				N2	120	0.111498		N2	120	0.111498
N2	140	0.210523				N2	140	0.210523		N2	140	0.210523
N2	160	0.105489				N2	160	0.105489		N2	160	0.105489
N2	180	0.21714				N2	180	0.21714		N2	180	0.21714
N2	200	0.219122				N2	200	0.219122		N2	200	0.219122
N2	220	0.204318				N2	220	0.204318		N2	220	0.204318
N2	240	0.218767				N2	240	0.218767		N2	240	0.218767
N2	260	0.216876				N2	260	0.216876		N2	260	0.216876
N2	280	0.256033				N2	280	0.256033		N2	280	0.256033
N2	0	0				N2	0	0		N2	0	0
N2	20	0.0278063				N2	20	0.0278063		N2	20	0.0278063
N2	40	0.0119024				N2	40	0.0119024		N2	40	0.0119024
N2	60	0.0800601				N2	60	0.0800601		N2	60	0.0800601
N2	80	-0.0315246				N2	80	-0.0315246		N2	80	-0.0315246
N2	100	0.132241				N2	100	0.132241		N2	100	0.132241
N2	120	0.287568				N2	120	0.287568		N2	120	0.287568
N2	140	0.189775				N2	140	0.189775		N2	140	0.189775
N2	160	0.187839				N2	160	0.187839		N2	160	0.187839
N2	180	0.253093				N2	180	0.253093		N2	180	0.253093
N2	200	0.226949				N2	200	0.226949		N2	200	0.226949
N2	220	0.208165				N2	220	0.208165		N2	220	0.208165
N2	240	0.392011				N2	240	0.392011		N2	240	0.392011
N2	260	0.291841				N2	260	0.291841		N2	260	0.291841
N2	280	0.281749				N2	280	0.281749		N2	280	0.281749
N2	0	0				N2	0	0		N2	0	0
N2	20	-0.112639				N2	20	-0.112639		N2	20	-0.112639
N2	40	0.0264876				N2	40	0.0264876		N2	40	0.0264876
N2	60	0.102044				N2	60	0.102044		N2	60	0.102044
N2	80	0.019772				N2	80	0.019772		N2	80	0.019772
N2	100	0.135782				N2	100	0.135782		N2	100	0.135782
N2	120	0.13193				N2	120	0.13193		N2	120	0.13193
N2	140	0.0799443				N2	140	0.0799443		N2	140	0.0799443
N2	160	0.09779				N2	160	0.09779		N2	160	0.09779
N2	180	0.0456175				N2	180	0.0456175		N2	180	0.0456175
N2	200	0.14116				N2	200	0.14116		N2	200	0.14116
N2	220	0.0180062				N2	220	0.0180062		N2	220	0.0180062
N2	240	0.206496				N2	240	0.206496		N2	240	0.206496
N2	260	0.10983				N2	260	0.10983		N2	260	0.10983
N2	280	0.126793				N2	280	0.126793		N2	280	0.126793
N2	0	0				N2	0	0		N2	0	0
N2	20	0.198122				N2	20	0.198122		N2	20	0.198122
N2	40	0.175781				N2	40	0.175781		N2	40	0.175781
N2	60	0.721384				N2	60	0.721384		N2	60	0.721384
N2	80	0.565505				N2	80	0.565505		N2	80	0.565505
N2	100	0.645231				N2	100	0.645231		N2	100	0.645231
N2	120	0.592809				N2	120	0.592809		N2	120	0.592809
N2	140	0.431552				N2	140	0.431552		N2	140	0.431552
N2	160	0.645702				N2	160	0.645702		N2	160	0.645702
N2	180	0.267002				N2	180	0.267002		N2	180	0.267002
N2	200	0.367539				N2	200	0.367539		N2	200	0.367539
N2	220	0.659938				N2	220	0.659938		N2	220	0.659938
N2	240	0.607283				N2	240	0.607283		N2	240	0.607283
N2	260	0.999296				N2	260	0.999296		N2	260	0.999296
N2	280	0.77446				N2	280	0.77446		N2	280	0.77446
unc-64_S65A	0	0				pkc-1_nj3	0	0		unc-64_S65A	0	0
unc-64_S65A	20	0.0583838				pkc-1_nj3	20	0.00395816		unc-64_S65A	20	0.0583838
unc-64_S65A	40	0.128262				pkc-1_nj3	40	0.0578174		unc-64_S65A	40	0.128262
unc-64_S65A	60	0.0407629				pkc-1_nj3	60	0.0237489		unc-64_S65A	60	0.0407629
unc-64_S65A	80	0.132927				pkc-1_nj3	80	0.122561		unc-64_S65A	80	0.132927
unc-64_S65A	100	0.201576				pkc-1_nj3	100	0.0966921		unc-64_S65A	100	0.201576
unc-64_S65A	120	0.153046				pkc-1_nj3	120	0.133022		unc-64_S65A	120	0.153046
unc-64_S65A	140	0.17647				pkc-1_nj3	140	0.123975		unc-64_S65A	140	0.17647
unc-64_S65A	160	0.426921				pkc-1_nj3	160	0.182499		unc-64_S65A	160	0.426921
unc-64_S65A	180	0.356276				pkc-1_nj3	180	0.234804		unc-64_S65A	180	0.356276
unc-64_S65A	200	0.307191				pkc-1_nj3	200	0.194656		unc-64_S65A	200	0.307191
unc-64_S65A	220	0.285492				pkc-1_nj3	220	0.226887		unc-64_S65A	220	0.285492
unc-64_S65A	240	0.347901				pkc-1_nj3	240	0.202714		unc-64_S65A	240	0.347901
unc-64_S65A	260	0.413262				pkc-1_nj3	260	0.257139		unc-64_S65A	260	0.413262
unc-64_S65A	280	0.330257				pkc-1_nj3	280	0.242437		unc-64_S65A	280	0.330257
unc-64_S65A	0	0				pkc-1_nj3	0	0		unc-64_S65A	0	0
unc-64_S65A	20	0.0149479				pkc-1_nj3	20	0.071231		unc-64_S65A	20	0.0149479
unc-64_S65A	40	0.0231725				pkc-1_nj3	40	0.093361		unc-64_S65A	40	0.0231725
unc-64_S65A	60	0.00222015				pkc-1_nj3	60	0.245505		unc-64_S65A	60	0.00222015
unc-64_S65A	80	-0.0221975				pkc-1_nj3	80	0.232365		unc-64_S65A	80	-0.0221975
unc-64_S65A	100	-0.0508249				pkc-1_nj3	100	0.2213		unc-64_S65A	100	-0.0508249
unc-64_S65A	120	0.0114307				pkc-1_nj3	120	0.209544		unc-64_S65A	120	0.0114307
unc-64_S65A	140	0.0439523				pkc-1_nj3	140	0.346473		unc-64_S65A	140	0.0439523
unc-64_S65A	160	0.102814				pkc-1_nj3	160	0.434302		unc-64_S65A	160	0.102814
unc-64_S65A	180	0.118859				pkc-1_nj3	180	0.379668		unc-64_S65A	180	0.118859
unc-64_S65A	200	0.124147				pkc-1_nj3	200	0.490318		unc-64_S65A	200	0.124147
unc-64_S65A	220	0.135389				pkc-1_nj3	220	0.580913		unc-64_S65A	220	0.135389
unc-64_S65A	240	0.169252				pkc-1_nj3	240	0.470954		unc-64_S65A	240	0.169252
unc-64_S65A	260	0.0878116				pkc-1_nj3	260	0.501383		unc-64_S65A	260	0.0878116
unc-64_S65A	280	0.102392				pkc-1_nj3	280	0.44675		unc-64_S65A	280	0.102392
unc-64_S65A	0	0				pkc-1_nj3	0	0		unc-64_S65A	0	0
unc-64_S65A	20	0.0851449				pkc-1_nj3	20	0.173913		unc-64_S65A	20	0.0851449
unc-64_S65A	40	0.180911				pkc-1_nj3	40	0.0663043		unc-64_S65A	40	0.180911
unc-64_S65A	60	0.190574				pkc-1_nj3	60	0.171196		unc-64_S65A	60	0.190574
unc-64_S65A	80	0.160347				pkc-1_nj3	80	0.0826087		unc-64_S65A	80	0.160347
unc-64_S65A	100	0.185488				pkc-1_nj3	100	0.0744565		unc-64_S65A	100	0.185488
unc-64_S65A	120	0.247647				pkc-1_nj3	120	0.121739		unc-64_S65A	120	0.247647
unc-64_S65A	140	0.294527				pkc-1_nj3	140	0.244565		unc-64_S65A	140	0.294527
unc-64_S65A	160	0.301481				pkc-1_nj3	160	0.120109		unc-64_S65A	160	0.301481
unc-64_S65A	180	0.239036				pkc-1_nj3	180	0.129891		unc-64_S65A	180	0.239036
unc-64_S65A	200	0.249057				pkc-1_nj3	200	0.166304		unc-64_S65A	200	0.249057
unc-64_S65A	220	0.225184				pkc-1_nj3	220	0.194022		unc-64_S65A	220	0.225184
unc-64_S65A	240	0.30041				pkc-1_nj3	240	0.225		unc-64_S65A	240	0.30041
unc-64_S65A	260	0.200441				pkc-1_nj3	260	0.19837		unc-64_S65A	260	0.200441
unc-64_S65A	280	0.264198				pkc-1_nj3	280	0.392391		unc-64_S65A	280	0.264198
unc-64_S65A	0	0				pkc-1_nj3	0	0		unc-64_S65A	0	0
unc-64_S65A	20	-0.159356				pkc-1_nj3	20	0.0396536		unc-64_S65A	20	-0.159356
unc-64_S65A	40	-0.0803257				pkc-1_nj3	40	0.0610757		unc-64_S65A	40	-0.0803257
unc-64_S65A	60	0.145197				pkc-1_nj3	60	0.122151		unc-64_S65A	60	0.145197
unc-64_S65A	80	-0.0311864				pkc-1_nj3	80	0.159982		unc-64_S65A	80	-0.0311864
unc-64_S65A	100	0.171571				pkc-1_nj3	100	0.192343		unc-64_S65A	100	0.171571
unc-64_S65A	120	0.144179				pkc-1_nj3	120	0.298541		unc-64_S65A	120	0.144179
unc-64_S65A	140	0.351842				pkc-1_nj3	140	0.188696		unc-64_S65A	140	0.351842
unc-64_S65A	160	0.192023				pkc-1_nj3	160	0.267548		unc-64_S65A	160	0.192023
unc-64_S65A	180	0.159541				pkc-1_nj3	180	0.314494		unc-64_S65A	180	0.159541
unc-64_S65A	200	0.160559				pkc-1_nj3	200	0.440747		unc-64_S65A	200	0.160559
unc-64_S65A	220	0.24144				pkc-1_nj3	220	0.341386		unc-64_S65A	220	0.24144
unc-64_S65A	240	0.234962				pkc-1_nj3	240	0.443026		unc-64_S65A	240	0.234962
unc-64_S65A	260	0.257635				pkc-1_nj3	260	0.494986		unc-64_S65A	260	0.257635
unc-64_S65A	280	0.316861				pkc-1_nj3	280	0.549225		unc-64_S65A	280	0.316861
unc-64_S65A	0	0				pkc-1_nj3	0	0		unc-64_S65A	0	0
unc-64_S65A	20	-0.00525106				pkc-1_nj3	20	0.0302946		unc-64_S65A	20	-0.00525106
unc-64_S65A	40	-0.0125007				pkc-1_nj3	40	0.0189836		unc-64_S65A	40	-0.0125007
unc-64_S65A	60	-0.0241196				pkc-1_nj3	60	-0.00336168		unc-64_S65A	60	-0.0241196
unc-64_S65A	80	0.00870605				pkc-1_nj3	80	-0.0136445		unc-64_S65A	80	0.00870605
unc-64_S65A	100	-0.00508125				pkc-1_nj3	100	-0.0245205		unc-64_S65A	100	-0.00508125
unc-64_S65A	120	-0.0209259				pkc-1_nj3	120	-0.0142377		unc-64_S65A	120	-0.0209259
unc-64_S65A	140	-0.00811171				pkc-1_nj3	140	-0.0292268		unc-64_S65A	140	-0.00811171
unc-64_S65A	160	0.00736716				pkc-1_nj3	160	-0.0585723		unc-64_S65A	160	0.00736716
unc-64_S65A	180	0.021997				pkc-1_nj3	180	-0.0793751		unc-64_S65A	180	0.021997
unc-64_S65A	200	0.0305397				pkc-1_nj3	200	-0.0799684		unc-64_S65A	200	0.0305397
unc-64_S65A	220	0.0329628				pkc-1_nj3	220	-0.101285		unc-64_S65A	220	0.0329628
unc-64_S65A	240	0.00598255				pkc-1_nj3	240	-0.0773977		unc-64_S65A	240	0.00598255
unc-64_S65A	260	0.0013193				pkc-1_nj3	260	-0.04386		unc-64_S65A	260	0.0013193
unc-64_S65A	280	0.0427791				pkc-1_nj3	280	-0.0667589		unc-64_S65A	280	0.0427791
unc-64_S65A	0	0				pkc-1_nj3	0	0		unc-64_S65A	0	0
unc-64_S65A	20	-0.089005				pkc-1_nj3	20	-0.0957992		unc-64_S65A	20	-0.089005
unc-64_S65A	40	-0.0269297				pkc-1_nj3	40	-0.0558402		unc-64_S65A	40	-0.0269297
unc-64_S65A	60	-0.027944				pkc-1_nj3	60	-0.022541		unc-64_S65A	60	-0.027944
unc-64_S65A	80	0.121361				pkc-1_nj3	80	0.0148566		unc-64_S65A	80	0.121361
unc-64_S65A	100	0.00699868				pkc-1_nj3	100	-0.0102459		unc-64_S65A	100	0.00699868
unc-64_S65A	120	0.024749				pkc-1_nj3	120	-0.120389		unc-64_S65A	120	0.024749
unc-64_S65A	140	0.111928				pkc-1_nj3	140	-0.129611		unc-64_S65A	140	0.111928
unc-64_S65A	160	-0.120296				pkc-1_nj3	160	-0.117316		unc-64_S65A	160	-0.120296
unc-64_S65A	180	0.217973				pkc-1_nj3	180	-0.157275		unc-64_S65A	180	0.217973
unc-64_S65A	200	-0.00507151				pkc-1_nj3	200	-0.189037		unc-64_S65A	200	-0.00507151
unc-64_S65A	220	0.00598438				pkc-1_nj3	220	-0.067623		unc-64_S65A	220	0.00598438
unc-64_S65A	240	-0.0016736				pkc-1_nj3	240	-0.0368852		unc-64_S65A	240	-0.0016736
unc-64_S65A	260	0.0351963				pkc-1_nj3	260	-0.141393		unc-64_S65A	260	0.0351963
unc-64_S65A	280	0.0595902				pkc-1_nj3	280	-0.236168		unc-64_S65A	280	0.0595902
unc-64_S65A	0	0				pkc-1_nj3	0	0		unc-64_S65A	0	0
unc-64_S65A	20	0.00733154				pkc-1_nj3	20	0.0813309		unc-64_S65A	20	0.00733154
unc-64_S65A	40	0.0692299				pkc-1_nj3	40	0.168999		unc-64_S65A	40	0.0692299
unc-64_S65A	60	0.00996194				pkc-1_nj3	60	0.129654		unc-64_S65A	60	0.00996194
unc-64_S65A	80	-0.0176852				pkc-1_nj3	80	0.210457		unc-64_S65A	80	-0.0176852
unc-64_S65A	100	0.0285986				pkc-1_nj3	100	0.198046		unc-64_S65A	100	0.0285986
unc-64_S65A	120	-0.0857958				pkc-1_nj3	120	0.26723		unc-64_S65A	120	-0.0857958
unc-64_S65A	140	0.0915044				pkc-1_nj3	140	0.189596		unc-64_S65A	140	0.0915044
unc-64_S65A	160	-0.00721961				pkc-1_nj3	160	0.365197		unc-64_S65A	160	-0.00721961
unc-64_S65A	180	0.146351				pkc-1_nj3	180	0.280169		unc-64_S65A	180	0.146351
unc-64_S65A	200	0.326058				pkc-1_nj3	200	0.288091		unc-64_S65A	200	0.326058
unc-64_S65A	220	0.332998				pkc-1_nj3	220	0.258516		unc-64_S65A	220	0.332998
unc-64_S65A	240	0.125588				pkc-1_nj3	240	0.361236		unc-64_S65A	240	0.125588
unc-64_S65A	260	0.341784				pkc-1_nj3	260	0.387114		unc-64_S65A	260	0.341784
unc-64_S65A	280	0.301601				pkc-1_nj3	280	0.371006		unc-64_S65A	280	0.301601
unc-64_S65A	0	0				pkc-1_nj3	0	0		unc-64_S65A	0	0
unc-64_S65A	20	0.0458273				pkc-1_nj3	20	0.113768		unc-64_S65A	20	0.0458273
unc-64_S65A	40	0.057748				pkc-1_nj3	40	-0.0809703		unc-64_S65A	40	0.057748
unc-64_S65A	60	0.0738697				pkc-1_nj3	60	-0.00990776		unc-64_S65A	60	0.0738697
unc-64_S65A	80	0.0363073				pkc-1_nj3	80	0.0782371		unc-64_S65A	80	0.0363073
unc-64_S65A	100	0.0287969				pkc-1_nj3	100	-0.0543218		unc-64_S65A	100	0.0287969
unc-64_S65A	120	0.0564054				pkc-1_nj3	120	-0.0399727		unc-64_S65A	120	0.0564054
unc-64_S65A	140	0.0539543				pkc-1_nj3	140	0.0365562		unc-64_S65A	140	0.0539543
unc-64_S65A	160	-0.0056806				pkc-1_nj3	160	-0.0526136		unc-64_S65A	160	-0.0056806
unc-64_S65A	180	0.0369201				pkc-1_nj3	180	-0.0700376		unc-64_S65A	180	0.0369201
unc-64_S65A	200	-0.000752656				pkc-1_nj3	200	-0.135292		unc-64_S65A	200	-0.000752656
unc-64_S65A	220	-0.0573389				pkc-1_nj3	220	-0.125043		unc-64_S65A	220	-0.0573389
unc-64_S65A	240	-0.0662908				pkc-1_nj3	240	-0.0218654		unc-64_S65A	240	-0.0662908
unc-64_S65A	260	-0.0408309				pkc-1_nj3	260	-0.104886		unc-64_S65A	260	-0.0408309
unc-64_S65A	280	-0.0417814				pkc-1_nj3	280	-0.0898531		unc-64_S65A	280	-0.0417814
pkc-1_nj3	0	0
pkc-1_nj3	20	0.00395816
pkc-1_nj3	40	0.0578174
pkc-1_nj3	60	0.0237489
pkc-1_nj3	80	0.122561
pkc-1_nj3	100	0.0966921
pkc-1_nj3	120	0.133022
pkc-1_nj3	140	0.123975
pkc-1_nj3	160	0.182499
pkc-1_nj3	180	0.234804
pkc-1_nj3	200	0.194656
pkc-1_nj3	220	0.226887
pkc-1_nj3	240	0.202714
pkc-1_nj3	260	0.257139
pkc-1_nj3	280	0.242437
pkc-1_nj3	0	0
pkc-1_nj3	20	0.071231
pkc-1_nj3	40	0.093361
pkc-1_nj3	60	0.245505
pkc-1_nj3	80	0.232365
pkc-1_nj3	100	0.2213
pkc-1_nj3	120	0.209544
pkc-1_nj3	140	0.346473
pkc-1_nj3	160	0.434302
pkc-1_nj3	180	0.379668
pkc-1_nj3	200	0.490318
pkc-1_nj3	220	0.580913
pkc-1_nj3	240	0.470954
pkc-1_nj3	260	0.501383
pkc-1_nj3	280	0.44675
pkc-1_nj3	0	0
pkc-1_nj3	20	0.173913
pkc-1_nj3	40	0.0663043
pkc-1_nj3	60	0.171196
pkc-1_nj3	80	0.0826087
pkc-1_nj3	100	0.0744565
pkc-1_nj3	120	0.121739
pkc-1_nj3	140	0.244565
pkc-1_nj3	160	0.120109
pkc-1_nj3	180	0.129891
pkc-1_nj3	200	0.166304
pkc-1_nj3	220	0.194022
pkc-1_nj3	240	0.225
pkc-1_nj3	260	0.19837
pkc-1_nj3	280	0.392391
pkc-1_nj3	0	0
pkc-1_nj3	20	0.0396536
pkc-1_nj3	40	0.0610757
pkc-1_nj3	60	0.122151
pkc-1_nj3	80	0.159982
pkc-1_nj3	100	0.192343
pkc-1_nj3	120	0.298541
pkc-1_nj3	140	0.188696
pkc-1_nj3	160	0.267548
pkc-1_nj3	180	0.314494
pkc-1_nj3	200	0.440747
pkc-1_nj3	220	0.341386
pkc-1_nj3	240	0.443026
pkc-1_nj3	260	0.494986
pkc-1_nj3	280	0.549225
pkc-1_nj3	0	0
pkc-1_nj3	20	0.0302946
pkc-1_nj3	40	0.0189836
pkc-1_nj3	60	-0.00336168
pkc-1_nj3	80	-0.0136445
pkc-1_nj3	100	-0.0245205
pkc-1_nj3	120	-0.0142377
pkc-1_nj3	140	-0.0292268
pkc-1_nj3	160	-0.0585723
pkc-1_nj3	180	-0.0793751
pkc-1_nj3	200	-0.0799684
pkc-1_nj3	220	-0.101285
pkc-1_nj3	240	-0.0773977
pkc-1_nj3	260	-0.04386
pkc-1_nj3	280	-0.0667589
pkc-1_nj3	0	0
pkc-1_nj3	20	-0.0957992
pkc-1_nj3	40	-0.0558402
pkc-1_nj3	60	-0.022541
pkc-1_nj3	80	0.0148566
pkc-1_nj3	100	-0.0102459
pkc-1_nj3	120	-0.120389
pkc-1_nj3	140	-0.129611
pkc-1_nj3	160	-0.117316
pkc-1_nj3	180	-0.157275
pkc-1_nj3	200	-0.189037
pkc-1_nj3	220	-0.067623
pkc-1_nj3	240	-0.0368852
pkc-1_nj3	260	-0.141393
pkc-1_nj3	280	-0.236168
pkc-1_nj3	0	0
pkc-1_nj3	20	0.0813309
pkc-1_nj3	40	0.168999
pkc-1_nj3	60	0.129654
pkc-1_nj3	80	0.210457
pkc-1_nj3	100	0.198046
pkc-1_nj3	120	0.26723
pkc-1_nj3	140	0.189596
pkc-1_nj3	160	0.365197
pkc-1_nj3	180	0.280169
pkc-1_nj3	200	0.288091
pkc-1_nj3	220	0.258516
pkc-1_nj3	240	0.361236
pkc-1_nj3	260	0.387114
pkc-1_nj3	280	0.371006
pkc-1_nj3	0	0
pkc-1_nj3	20	0.113768
pkc-1_nj3	40	-0.0809703
pkc-1_nj3	60	-0.00990776
pkc-1_nj3	80	0.0782371
pkc-1_nj3	100	-0.0543218
pkc-1_nj3	120	-0.0399727
pkc-1_nj3	140	0.0365562
pkc-1_nj3	160	-0.0526136
pkc-1_nj3	180	-0.0700376
pkc-1_nj3	200	-0.135292
pkc-1_nj3	220	-0.125043
pkc-1_nj3	240	-0.0218654
pkc-1_nj3	260	-0.104886
pkc-1_nj3	280	-0.0898531
