# Supplementary material for: Molecular encoding and synaptic decoding of context during salt chemotaxis in C. elegans
Source: Nat Commun. 2022 May 27;13:2928. doi: 10.1038/s41467-022-30279-7 (PMC9142520; doi:10.1038/s41467-022-30279-7)
Supplement: Supplementary file 7 — Source Data [file 41467_2022_30279_MOESM7_ESM.zip › Source Data/Imaging/Fig.5/5B/210421N2-11_BS20_Results.csv]

	Label	Area	Mean	XM	YM	IntDen	RawIntDen	Slice	stimulus
1	210421N2-11_BS20.tif:0001-0255-0347:1	177	1318.864	346.265	255.883	233439	233439	1	132
2	210421N2-11_BS20.tif:0002-0247-0352:2	177	1998.085	351.496	248.73	353661	353661	2
3	210421N2-11_BS20.tif:0003-0240-0351:3	177	859.062	350.068	241.208	152054	152054	3
4	210421N2-11_BS20.tif:0004-0246-0358:4	177	896.475	357.032	247.029	158676	158676	4
5	210421N2-11_BS20.tif:0005-0249-0361:5	177	992.887	360.022	249.898	175741	175741	5
6	210421N2-11_BS20.tif:0006-0250-0364:6	177	1009.819	362.81	251.181	178738	178738	6
7	210421N2-11_BS20.tif:0007-0246-0354:7	177	1000.887	352.774	247.332	177157	177157	7
8	210421N2-11_BS20.tif:0008-0232-0352:8	177	872.65	350.923	232.593	154459	154459	8
9	210421N2-11_BS20.tif:0009-0227-0348:9	177	836.644	347.351	228.114	148086	148086	9
10	210421N2-11_BS20.tif:0010-0263-0344:10	177	947.542	343.03	263.935	167715	167715	10
11	210421N2-11_BS20.tif:0011-0275-0361:11	177	1126.011	360.242	276.385	199304	199304	11
12	210421N2-11_BS20.tif:0012-0283-0368:12	177	1471.424	367.384	284.611	260442	260442	12
13	210421N2-11_BS20.tif:0013-0286-0369:13	177	1761.09	368.07	287.451	311713	311713	13
14	210421N2-11_BS20.tif:0014-0283-0364:14	177	1913.898	362.992	284.261	338760	338760	14
15	210421N2-11_BS20.tif:0015-0289-0363:15	177	1550.644	362.107	289.719	274464	274464	15
16	210421N2-11_BS20.tif:0016-0288-0359:16	177	1716.621	358.24	288.367	303842	303842	16
17	210421N2-11_BS20.tif:0017-0284-0364:17	177	1615.424	363.191	284.57	285930	285930	17
18	210421N2-11_BS20.tif:0018-0281-0368:18	177	1527.22	367.325	281.923	270318	270318	18
19	210421N2-11_BS20.tif:0019-0285-0364:19	177	1445.192	363.424	286.18	255799	255799	19
20	210421N2-11_BS20.tif:0020-0294-0356:20	177	1365.723	355.666	294.868	241733	241733	20
21	210421N2-11_BS20.tif:0021-0298-0355:21	177	1514.203	354.252	298.556	268014	268014	21
22	210421N2-11_BS20.tif:0022-0294-0359:22	177	1883.068	358.151	294.426	333303	333303	22
23	210421N2-11_BS20.tif:0023-0287-0361:23	177	2124.051	360.894	287.452	375957	375957	23
24	210421N2-11_BS20.tif:0024-0286-0359:24	177	1969.322	359.405	286.552	348570	348570	24
25	210421N2-11_BS20.tif:0025-0288-0364:25	177	1881.136	364.179	288.461	332961	332961	25
26	210421N2-11_BS20.tif:0026-0288-0368:26	177	1957.017	367.444	288.384	346392	346392	26
27	210421N2-11_BS20.tif:0027-0286-0369:27	177	1868.407	367.978	286.519	330708	330708	27
28	210421N2-11_BS20.tif:0028-0285-0365:28	177	2039.26	364.061	285.676	360949	360949	28
29	210421N2-11_BS20.tif:0029-0285-0364:29	177	1734.542	363.187	285.604	307014	307014	29
30	210421N2-11_BS20.tif:0030-0282-0364:30	177	1477.328	363.372	282.803	261487	261487	30
31	210421N2-11_BS20.tif:0031-0282-0346:31	177	2376.35	345.628	282.355	420614	420614	31
32	210421N2-11_BS20.tif:0032-0238-0335:32	177	1294.429	334.493	239.054	229114	229114	32
33	210421N2-11_BS20.tif:0033-0228-0346:33	177	865.994	345.158	229.754	153281	153281	33
34	210421N2-11_BS20.tif:0034-0242-0357:34	177	1026.056	355.778	243.202	181612	181612	34
35	210421N2-11_BS20.tif:0035-0244-0357:35	177	1089.153	356.075	245.122	192780	192780	35
36	210421N2-11_BS20.tif:0036-0243-0357:36	177	1014.836	355.878	243.759	179626	179626	36
37	210421N2-11_BS20.tif:0037-0226-0357:37	177	948.944	356.28	226.772	167963	167963	37
38	210421N2-11_BS20.tif:0038-0218-0346:38	177	913.797	345.295	218.541	161742	161742	38
39	210421N2-11_BS20.tif:0039-0225-0355:39	177	1017.051	354.008	226.012	180018	180018	39
40	210421N2-11_BS20.tif:0040-0232-0358:40	177	980.616	357.02	232.785	173569	173569	40
41	210421N2-11_BS20.tif:0041-0237-0360:41	177	955.192	359.285	238.039	169069	169069	41
42	210421N2-11_BS20.tif:0042-0243-0363:42	177	1134.164	361.975	243.99	200747	200747	42
43	210421N2-11_BS20.tif:0043-0244-0361:43	177	1170.508	359.891	244.724	207180	207180	43
44	210421N2-11_BS20.tif:0044-0244-0347:44	177	1052.972	345.727	244.855	186376	186376	44
45	210421N2-11_BS20.tif:0045-0242-0350:45	177	960.96	348.924	243.002	170090	170090	45
46	210421N2-11_BS20.tif:0046-0247-0358:46	177	1068.983	357.084	247.701	189210	189210	46
47	210421N2-11_BS20.tif:0047-0244-0357:47	177	1040.746	356.008	244.778	184212	184212	47
48	210421N2-11_BS20.tif:0048-0233-0357:48	177	1073.915	356.123	233.598	190083	190083	48
49	210421N2-11_BS20.tif:0049-0221-0362:49	177	924.017	361.182	222.084	163551	163551	49
50	210421N2-11_BS20.tif:0050-0217-0364:50	177	996.763	363.28	218.017	176427	176427	50
51	210421N2-11_BS20.tif:0051-0219-0359:51	177	979.672	358.231	219.892	173402	173402	51
52	210421N2-11_BS20.tif:0052-0231-0352:52	177	1167.311	351.405	231.851	206614	206614	52
53	210421N2-11_BS20.tif:0053-0241-0358:53	177	1186.537	357.105	241.738	210017	210017	53
54	210421N2-11_BS20.tif:0054-0240-0358:54	177	1206.226	357.085	240.963	213502	213502	54
55	210421N2-11_BS20.tif:0055-0244-0358:55	177	1132.898	357.077	245.074	200523	200523	55
56	210421N2-11_BS20.tif:0056-0236-0357:56	177	1180.723	356.06	236.954	208988	208988	56
57	210421N2-11_BS20.tif:0057-0243-0342:57	177	1040.356	341.071	243.757	184143	184143	57
58	210421N2-11_BS20.tif:0058-0225-0364:58	177	990.209	363.715	225.826	175267	175267	58
59	210421N2-11_BS20.tif:0059-0232-0368:59	177	1003.237	367.502	233.001	177573	177573	59
60	210421N2-11_BS20.tif:0060-0241-0370:60	177	1044.621	369.306	241.753	184898	184898	60
61	210421N2-11_BS20.tif:0061-0240-0367:61	177	1143.853	365.98	240.605	202462	202462	61
62	210421N2-11_BS20.tif:0062-0231-0360:62	177	1060	359.266	232.014	187620	187620	62
63	210421N2-11_BS20.tif:0063-0228-0360:63	177	1018.254	359.042	228.666	180231	180231	63
64	210421N2-11_BS20.tif:0064-0232-0365:64	177	1046.373	364.371	232.829	185208	185208	64
65	210421N2-11_BS20.tif:0065-0234-0384:65	177	1248.65	383.194	234.793	221011	221011	65
66	210421N2-11_BS20.tif:0066-0233-0389:66	177	1239.893	388.148	233.891	219461	219461	66
67	210421N2-11_BS20.tif:0067-0217-0390:67	177	960.898	389.133	217.72	170079	170079	67
68	210421N2-11_BS20.tif:0068-0228-0366:68	177	936.407	365.117	228.711	165744	165744	68
69	210421N2-11_BS20.tif:0069-0247-0371:69	177	1113.237	371.035	248.491	197043	197043	69
70	210421N2-11_BS20.tif:0070-0249-0375:70	177	1097.701	374.299	249.922	194293	194293	70
71	210421N2-11_BS20.tif:0071-0256-0380:71	177	1170.831	379.087	256.984	207237	207237	71
72	210421N2-11_BS20.tif:0072-0257-0376:72	177	1191.644	375.058	257.998	210921	210921	72
73	210421N2-11_BS20.tif:0073-0252-0380:73	177	1110.192	379.264	252.895	196504	196504	73
74	210421N2-11_BS20.tif:0074-0252-0381:74	177	1151.621	380.015	252.686	203837	203837	74
75	210421N2-11_BS20.tif:0075-0256-0379:75	177	1202.565	377.993	256.84	212854	212854	75
76	210421N2-11_BS20.tif:0076-0260-0369:76	177	1084.379	368.037	260.685	191935	191935	76
77	210421N2-11_BS20.tif:0077-0265-0353:77	177	1093.147	352.2	265.797	193487	193487	77
78	210421N2-11_BS20.tif:0078-0205-0402:78	177	959.633	401.481	205.827	169855	169855	78
79	210421N2-11_BS20.tif:0079-0225-0389:79	177	830.814	388.438	226.185	147054	147054	79
80	210421N2-11_BS20.tif:0080-0242-0387:80	177	890.944	386.074	243.095	157697	157697	80
81	210421N2-11_BS20.tif:0081-0248-0389:81	177	914.525	388.151	248.932	161871	161871	81
82	210421N2-11_BS20.tif:0082-0254-0389:82	177	871.706	388.016	254.939	154292	154292	82
83	210421N2-11_BS20.tif:0083-0258-0390:83	177	982.418	389.393	259.102	173888	173888	83
84	210421N2-11_BS20.tif:0084-0244-0392:84	177	1025.13	391.325	244.847	181448	181448	84
85	210421N2-11_BS20.tif:0085-0240-0391:85	177	1027.379	390.263	240.649	181846	181846	85
86	210421N2-11_BS20.tif:0086-0236-0394:86	177	1105.192	392.962	236.692	195619	195619	86
87	210421N2-11_BS20.tif:0087-0216-0389:87	177	941.893	388.177	216.759	166715	166715	87
88	210421N2-11_BS20.tif:0088-0228-0356:88	177	920.079	355.333	228.579	162854	162854	88
89	210421N2-11_BS20.tif:0089-0250-0358:89	177	1030.576	357.689	251.153	182412	182412	89
90	210421N2-11_BS20.tif:0090-0256-0368:90	177	992.186	367.362	257.195	175617	175617	90
91	210421N2-11_BS20.tif:0091-0256-0376:91	177	1145.316	375.28	257.042	202721	202721	91
92	210421N2-11_BS20.tif:0092-0258-0379:92	177	1220.96	378.249	258.928	216110	216110	92
93	210421N2-11_BS20.tif:0093-0259-0376:93	177	1192.266	375.222	259.948	211031	211031	93
94	210421N2-11_BS20.tif:0094-0253-0374:94	177	1025.847	373.085	253.987	181575	181575	94
95	210421N2-11_BS20.tif:0095-0251-0375:95	177	1096.633	373.902	252.119	194104	194104	95
96	210421N2-11_BS20.tif:0096-0257-0377:96	177	1179.91	376.243	258.038	208844	208844	96
97	210421N2-11_BS20.tif:0097-0256-0367:97	177	1129.921	366.099	257.217	199996	199996	97
98	210421N2-11_BS20.tif:0098-0253-0373:98	177	1113.124	372.127	254.137	197023	197023	98
99	210421N2-11_BS20.tif:0099-0248-0374:99	177	1129.831	372.997	248.857	199980	199980	99
100	210421N2-11_BS20.tif:0100-0248-0375:100	177	1137.785	374.126	249.093	201388	201388	100
101	210421N2-11_BS20.tif:0101-0255-0377:101	177	1158.401	376.037	256.039	205037	205037	101
102	210421N2-11_BS20.tif:0102-0257-0362:102	177	1179.983	360.89	257.956	208857	208857	102
103	210421N2-11_BS20.tif:0103-0252-0376:103	177	1160.226	375.767	253.695	205360	205360	103
104	210421N2-11_BS20.tif:0104-0250-0375:104	177	1056.627	374.255	250.84	187023	187023	104
105	210421N2-11_BS20.tif:0105-0249-0382:105	177	985.073	381.289	249.804	174358	174358	105
106	210421N2-11_BS20.tif:0106-0221-0399:106	177	1150.113	397.954	221.497	203570	203570	106
107	210421N2-11_BS20.tif:0107-0200-0415:107	177	883.734	414.424	200.014	156421	156421	107
108	210421N2-11_BS20.tif:0108-0231-0402:108	177	1073.412	401.384	231.514	189994	189994	108
109	210421N2-11_BS20.tif:0109-0233-0402:109	177	932.881	401.063	233.518	165120	165120	109
110	210421N2-11_BS20.tif:0110-0234-0398:110	177	963.056	397.192	234.541	170461	170461	110
111	210421N2-11_BS20.tif:0111-0235-0397:111	177	1058.825	395.998	235.646	187412	187412	111
112	210421N2-11_BS20.tif:0112-0236-0397:112	177	990.311	396.143	236.593	175285	175285	112
113	210421N2-11_BS20.tif:0113-0235-0399:113	177	998.757	398.182	235.55	176780	176780	113
114	210421N2-11_BS20.tif:0114-0236-0398:114	177	961.887	397.097	236.484	170254	170254	114
115	210421N2-11_BS20.tif:0115-0235-0400:115	177	974.068	398.964	235.46	172410	172410	115
116	210421N2-11_BS20.tif:0116-0235-0400:116	177	1009.379	399.109	235.702	178660	178660	116
117	210421N2-11_BS20.tif:0117-0238-0397:117	177	986.797	396.273	238.766	174663	174663	117
118	210421N2-11_BS20.tif:0118-0233-0403:118	177	1010.266	401.98	233.66	178817	178817	118
119	210421N2-11_BS20.tif:0119-0225-0411:119	177	1085.508	410.213	225.723	192135	192135	119
120	210421N2-11_BS20.tif:0120-0229-0401:120	177	1171.927	399.982	229.702	207431	207431	120
121	210421N2-11_BS20.tif:0121-0230-0397:121	177	1152.514	395.946	230.427	203995	203995	121
122	210421N2-11_BS20.tif:0122-0226-0390:122	177	1323.881	389.37	226.592	234327	234327	122
123	210421N2-11_BS20.tif:0123-0229-0390:123	177	1156.226	389.278	229.854	204652	204652	123
124	210421N2-11_BS20.tif:0124-0225-0393:124	177	1260.384	392.212	225.722	223088	223088	124
125	210421N2-11_BS20.tif:0125-0228-0394:125	177	1202.209	393.091	228.764	212791	212791	125
126	210421N2-11_BS20.tif:0126-0237-0399:126	177	1170.475	398.071	237.608	207174	207174	126
127	210421N2-11_BS20.tif:0127-0240-0395:127	177	1109.734	394.114	240.89	196423	196423	127
128	210421N2-11_BS20.tif:0128-0238-0398:128	177	1263.475	397.091	238.756	223635	223635	128
129	210421N2-11_BS20.tif:0129-0234-0398:129	177	1216.751	397.128	234.221	215365	215365	129
130	210421N2-11_BS20.tif:0130-0232-0390:130	177	988.401	389.22	232.774	174947	174947	130
131	210421N2-11_BS20.tif:0131-0229-0395:131	177	1145.864	394.277	229.814	202818	202818	131
132	210421N2-11_BS20.tif:0132-0229-0400:132	177	1272.271	399.339	229.801	225192	225192	132
133	210421N2-11_BS20.tif:0133-0235-0395:133	177	1312.819	394.313	235.564	232369	232369	133
134	210421N2-11_BS20.tif:0134-0231-0393:134	177	1145.254	392.43	231.723	202710	202710	134
135	210421N2-11_BS20.tif:0135-0233-0396:135	177	1164.701	395.333	233.957	206152	206152	135
136	210421N2-11_BS20.tif:0136-0233-0394:136	177	1225.847	393.413	233.679	216975	216975	136
137	210421N2-11_BS20.tif:0137-0233-0388:137	177	1136.367	387.528	233.584	201137	201137	137
138	210421N2-11_BS20.tif:0138-0227-0389:138	177	1023.492	388.189	227.828	181158	181158	138
139	210421N2-11_BS20.tif:0139-0233-0393:139	177	1092.023	392.338	233.869	193288	193288	139
140	210421N2-11_BS20.tif:0140-0234-0395:140	177	1114.633	394.455	234.771	197290	197290	140
141	210421N2-11_BS20.tif:0141-0236-0390:141	177	1128.65	389.164	236.559	199771	199771	141
142	210421N2-11_BS20.tif:0142-0232-0389:142	177	949.13	388.023	233.062	167996	167996	142
143	210421N2-11_BS20.tif:0143-0231-0396:143	177	934.271	395.198	231.855	165366	165366	143
144	210421N2-11_BS20.tif:0144-0232-0397:144	177	1000.531	396.305	232.827	177094	177094	144
145	210421N2-11_BS20.tif:0145-0230-0392:145	177	1126.04	391.236	230.821	199309	199309	145
146	210421N2-11_BS20.tif:0146-0232-0394:146	177	1077.542	393.319	232.671	190725	190725	146
147	210421N2-11_BS20.tif:0147-0232-0398:147	177	1025.989	397.23	232.994	181600	181600	147
148	210421N2-11_BS20.tif:0148-0234-0399:148	177	1163.791	398.382	234.763	205991	205991	148
149	210421N2-11_BS20.tif:0149-0234-0407:149	177	1289	406.006	234.718	228153	228153	149
150	210421N2-11_BS20.tif:0150-0239-0399:150	177	1354.531	398.267	239.563	239752	239752	150
151	210421N2-11_BS20.tif:0151-0233-0403:151	177	1141.339	402.248	233.473	202017	202017	151
152	210421N2-11_BS20.tif:0152-0224-0390:152	177	683.175	389.458	224.276	120922	120922	152
153	210421N2-11_BS20.tif:0153-0227-0397:153	177	1070.192	396.601	227.952	189424	189424	153
154	210421N2-11_BS20.tif:0154-0234-0405:154	177	1006.09	404.443	234.697	178078	178078	154
155	210421N2-11_BS20.tif:0155-0235-0429:155	177	1065.706	427.853	235.629	188630	188630	155
156	210421N2-11_BS20.tif:0156-0234-0391:156	177	1155.169	390.942	234.332	204465	204465	156
157	210421N2-11_BS20.tif:0157-0227-0417:157	177	956.203	416.017	227.301	169248	169248	157
158	210421N2-11_BS20.tif:0158-0222-0402:158	177	1142.904	401.033	222.442	202294	202294	158
159	210421N2-11_BS20.tif:0159-0226-0398:159	177	1147.814	397.094	226.406	203163	203163	159
160	210421N2-11_BS20.tif:0160-0233-0386:160	177	1041.102	384.899	233.796	184275	184275	160
161	210421N2-11_BS20.tif:0161-0217-0401:161	177	1139.294	400.877	217.414	201655	201655	161
162	210421N2-11_BS20.tif:0162-0228-0379:162	177	1121.531	378.514	229.016	198511	198511	162
163	210421N2-11_BS20.tif:0163-0250-0396:163	177	948.102	395.115	250.471	167814	167814	163
164	210421N2-11_BS20.tif:0164-0248-0407:164	177	972.944	406.901	248.935	172211	172211	164
165	210421N2-11_BS20.tif:0165-0235-0420:165	177	1087.424	420.088	235.506	192474	192474	165
166	210421N2-11_BS20.tif:0166-0235-0404:166	177	1029.164	403.192	235.564	182162	182162	166
167	210421N2-11_BS20.tif:0167-0233-0397:167	177	1151.616	396.799	233.703	203836	203836	167
168	210421N2-11_BS20.tif:0168-0220-0433:168	177	1006.927	432.318	220.722	178226	178226	168
169	210421N2-11_BS20.tif:0169-0207-0411:169	177	1103.469	410.826	207.988	195314	195314	169
170	210421N2-11_BS20.tif:0170-0215-0390:170	177	1147.062	389.482	216.035	203030	203030	170
171	210421N2-11_BS20.tif:0171-0222-0388:171	177	1167.458	387.697	222.801	206640	206640	171
172	210421N2-11_BS20.tif:0172-0229-0393:172	177	1166.915	392.595	229.743	206544	206544	172
173	210421N2-11_BS20.tif:0173-0227-0385:173	177	1071.48	384.652	227.923	189652	189652	173
174	210421N2-11_BS20.tif:0174-0219-0416:174	177	952.757	415.194	219.104	168638	168638	174
175	210421N2-11_BS20.tif:0175-0233-0398:175	177	841.661	397.484	233.489	148974	148974	175
176	210421N2-11_BS20.tif:0176-0240-0394:176	177	907.78	393.332	240.563	160677	160677	176
177	210421N2-11_BS20.tif:0177-0244-0395:177	177	1044.689	394.215	244.93	184910	184910	177
178	210421N2-11_BS20.tif:0178-0241-0397:178	177	1217.508	396.188	241.891	215499	215499	178
179	210421N2-11_BS20.tif:0179-0228-0397:179	177	944.073	396.04	228.809	167101	167101	179
180	210421N2-11_BS20.tif:0180-0226-0403:180	177	1021.802	402.214	226.731	180859	180859	180
181	210421N2-11_BS20.tif:0181-0230-0396:181	177	1116.299	395.06	230.461	197585	197585	181
182	210421N2-11_BS20.tif:0182-0238-0391:182	177	1145.718	390.082	238.47	202792	202792	182
183	210421N2-11_BS20.tif:0183-0236-0393:183	177	1072.932	392.069	236.821	189909	189909	183
184	210421N2-11_BS20.tif:0184-0234-0400:184	177	1142.203	399.178	234.709	202170	202170	184
185	210421N2-11_BS20.tif:0185-0237-0397:185	177	1165.328	396.207	237.371	206263	206263	185
186	210421N2-11_BS20.tif:0186-0233-0397:186	177	1037.774	395.879	233.581	183686	183686	186
187	210421N2-11_BS20.tif:0187-0232-0402:187	177	1027.588	400.974	232.566	181883	181883	187
188	210421N2-11_BS20.tif:0188-0226-0397:188	177	1022.825	396.095	226.621	181040	181040	188
189	210421N2-11_BS20.tif:0189-0228-0388:189	177	1013.605	387.125	228.402	179408	179408	189
190	210421N2-11_BS20.tif:0190-0231-0397:190	177	1110.22	396.367	231.594	196509	196509	190
191	210421N2-11_BS20.tif:0191-0236-0411:191	177	1105.616	410.072	236.299	195694	195694	191
192	210421N2-11_BS20.tif:0192-0242-0405:192	177	1140.011	404.16	242.179	201782	201782	192
193	210421N2-11_BS20.tif:0193-0244-0407:193	177	1073.689	405.776	244.556	190043	190043	193
194	210421N2-11_BS20.tif:0194-0243-0408:194	177	1108.814	407.1	243.26	196260	196260	194
195	210421N2-11_BS20.tif:0195-0225-0415:195	177	761.237	414.889	225.239	134739	134739	195
196	210421N2-11_BS20.tif:0196-0222-0407:196	177	991.74	406.234	222.33	175538	175538	196
197	210421N2-11_BS20.tif:0197-0237-0401:197	177	1003.983	399.992	237.575	177705	177705	197
198	210421N2-11_BS20.tif:0198-0228-0390:198	177	981.13	389.034	228.467	173660	173660	198
199	210421N2-11_BS20.tif:0199-0225-0393:199	177	1115.898	391.837	225.51	197514	197514	199
200	210421N2-11_BS20.tif:0200-0235-0392:200	177	1116.107	390.898	235.441	197551	197551	200
201	210421N2-11_BS20.tif:0201-0234-0397:201	177	1118.486	395.999	234.325	197972	197972	201
202	210421N2-11_BS20.tif:0202-0237-0394:202	177	1101.576	392.75	237.377	194979	194979	202
203	210421N2-11_BS20.tif:0203-0233-0412:203	177	819.955	412.025	233.024	145132	145132	203
204	210421N2-11_BS20.tif:0204-0230-0422:204	177	1047.407	421.059	230.292	185391	185391	204
205	210421N2-11_BS20.tif:0205-0229-0410:205	177	936.373	408.923	229.394	165738	165738	205
206	210421N2-11_BS20.tif:0206-0255-0406:206	177	857.904	405.551	255.141	151849	151849	206
207	210421N2-11_BS20.tif:0207-0246-0398:207	177	791.04	398.042	245.885	140014	140014	207
208	210421N2-11_BS20.tif:0208-0239-0419:208	177	1079.316	418.729	239.43	191039	191039	208
209	210421N2-11_BS20.tif:0209-0234-0421:209	177	993.418	419.987	234.344	175835	175835	209
210	210421N2-11_BS20.tif:0210-0233-0418:210	177	931.424	417.084	233.515	164862	164862	210
211	210421N2-11_BS20.tif:0211-0232-0417:211	177	874.655	415.975	232.31	154814	154814	211
212	210421N2-11_BS20.tif:0212-0232-0415:212	177	879.107	413.852	232.412	155602	155602	212
213	210421N2-11_BS20.tif:0213-0231-0415:213	177	892.695	414.129	231.283	158007	158007	213
214	210421N2-11_BS20.tif:0214-0233-0413:214	177	892.096	411.969	233.392	157901	157901	214
215	210421N2-11_BS20.tif:0215-0235-0412:215	177	942.701	411.36	235.665	166858	166858	215
216	210421N2-11_BS20.tif:0216-0229-0416:216	177	897.226	415.257	229.552	158809	158809	216
217	210421N2-11_BS20.tif:0217-0231-0415:217	177	883.254	414.437	231.454	156336	156336	217
218	210421N2-11_BS20.tif:0218-0231-0413:218	177	867.734	412.191	231.526	153589	153589	218
219	210421N2-11_BS20.tif:0219-0238-0408:219	177	976.503	406.898	238.156	172841	172841	219
220	210421N2-11_BS20.tif:0220-0225-0415:220	177	1077.78	413.781	225.551	190767	190767	220
221	210421N2-11_BS20.tif:0221-0212-0416:221	177	1107.797	415.179	212.373	196080	196080	221
222	210421N2-11_BS20.tif:0222-0216-0407:222	177	1062.113	405.852	216.347	187994	187994	222
223	210421N2-11_BS20.tif:0223-0232-0399:223	177	1068.893	398.072	232.716	189194	189194	223
224	210421N2-11_BS20.tif:0224-0234-0401:224	177	1005.904	399.991	234.567	178045	178045	224
225	210421N2-11_BS20.tif:0225-0234-0399:225	177	1057.554	398.053	234.642	187187	187187	225
226	210421N2-11_BS20.tif:0226-0240-0398:226	177	1109.418	396.922	240.552	196367	196367	226
227	210421N2-11_BS20.tif:0227-0240-0397:227	177	1093.712	395.955	240.373	193587	193587	227
228	210421N2-11_BS20.tif:0228-0236-0396:228	177	1051.305	394.913	236.696	186081	186081	228
229	210421N2-11_BS20.tif:0229-0233-0394:229	177	980.311	392.961	233.755	173515	173515	229
230	210421N2-11_BS20.tif:0230-0233-0394:230	177	1028.729	392.99	233.581	182085	182085	230
231	210421N2-11_BS20.tif:0231-0233-0395:231	177	1076.808	394.067	233.367	190595	190595	231
232	210421N2-11_BS20.tif:0232-0231-0390:232	177	1106.09	389	231.5	195778	195778	232
233	210421N2-11_BS20.tif:0233-0228-0395:233	177	1000.299	393.796	228.647	177053	177053	233
234	210421N2-11_BS20.tif:0234-0232-0393:234	177	1075.915	391.999	232.479	190437	190437	234
235	210421N2-11_BS20.tif:0235-0233-0392:235	177	1117.701	391.162	233.314	197833	197833	235
236	210421N2-11_BS20.tif:0236-0235-0389:236	177	1115.356	387.866	235.605	197418	197418	236
237	210421N2-11_BS20.tif:0237-0232-0394:237	177	1137.949	393.039	232.576	201417	201417	237
238	210421N2-11_BS20.tif:0238-0231-0400:238	177	991.328	398.752	231.425	175465	175465	238
239	210421N2-11_BS20.tif:0239-0234-0399:239	177	1007.819	397.757	234.399	178384	178384	239
240	210421N2-11_BS20.tif:0240-0235-0396:240	177	1069.107	394.774	235.51	189232	189232	240
241	210421N2-11_BS20.tif:0241-0238-0394:241	177	1155.599	392.92	238.609	204541	204541	241
242	210421N2-11_BS20.tif:0242-0236-0394:242	177	1034.508	393.014	236.53	183108	183108	242
243	210421N2-11_BS20.tif:0243-0236-0396:243	177	1002.757	394.764	236.524	177488	177488	243
244	210421N2-11_BS20.tif:0244-0236-0397:244	177	1065.254	395.863	236.434	188550	188550	244
245	210421N2-11_BS20.tif:0245-0235-0392:245	177	1084.079	390.865	235.539	191882	191882	245
246	210421N2-11_BS20.tif:0246-0221-0385:246	177	1104.655	384.155	221.76	195524	195524	246
247	210421N2-11_BS20.tif:0247-0228-0384:247	177	1115.633	383.286	228.598	197467	197467	247
248	210421N2-11_BS20.tif:0248-0227-0386:248	177	1030.384	385.361	227.644	182378	182378	248
249	210421N2-11_BS20.tif:0249-0232-0384:249	177	990.023	383.47	232.587	175234	175234	249
250	210421N2-11_BS20.tif:0250-0233-0382:250	177	1079.87	381.859	233.705	191137	191137	250
251	210421N2-11_BS20.tif:0251-0234-0390:251	177	1029.525	389.554	234.553	182226	182226	251
252	210421N2-11_BS20.tif:0252-0238-0392:252	177	1029.282	391.586	238.784	182183	182183	252
253	210421N2-11_BS20.tif:0253-0234-0393:253	177	1039.831	392.731	234.927	184050	184050	253
254	210421N2-11_BS20.tif:0254-0234-0394:254	177	1014.571	393.511	235.052	179579	179579	254
255	210421N2-11_BS20.tif:0255-0234-0394:255	177	1004.463	393.378	235.015	177790	177790	255
256	210421N2-11_BS20.tif:0256-0235-0394:256	177	1040.017	393.321	236.013	184083	184083	256
257	210421N2-11_BS20.tif:0257-0229-0392:257	177	1013.458	391.435	229.999	179382	179382	257
258	210421N2-11_BS20.tif:0258-0229-0394:258	177	1037.921	393.39	229.843	183712	183712	258
259	210421N2-11_BS20.tif:0259-0226-0395:259	177	921.282	394.116	226.783	163067	163067	259
260	210421N2-11_BS20.tif:0260-0225-0391:260	177	974.141	390.749	225.91	172423	172423	260
261	210421N2-11_BS20.tif:0261-0225-0393:261	177	986.774	392.398	225.655	174659	174659	261
262	210421N2-11_BS20.tif:0262-0233-0389:262	177	962.847	388.32	233.852	170424	170424	262
263	210421N2-11_BS20.tif:0263-0237-0388:263	177	960.277	387.282	237.613	169969	169969	263
264	210421N2-11_BS20.tif:0264-0239-0388:264	177	987.723	387.678	239.795	174827	174827	264
265	210421N2-11_BS20.tif:0265-0240-0390:265	177	1003.684	389.322	240.946	177652	177652	265
266	210421N2-11_BS20.tif:0266-0237-0391:266	177	949.836	390.097	237.837	168121	168121	266
267	210421N2-11_BS20.tif:0267-0239-0391:267	177	1034.424	390.414	239.931	183093	183093	267
268	210421N2-11_BS20.tif:0268-0239-0392:268	177	937.966	391.282	239.621	166020	166020	268
269	210421N2-11_BS20.tif:0269-0239-0391:269	177	957.531	390.788	239.923	169483	169483	269
270	210421N2-11_BS20.tif:0270-0239-0392:270	177	925.542	391.187	239.806	163821	163821	270
271	210421N2-11_BS20.tif:0271-0238-0388:271	177	973.446	387.681	238.797	172300	172300	271
272	210421N2-11_BS20.tif:0272-0230-0390:272	177	961.684	389.263	230.625	170218	170218	272
273	210421N2-11_BS20.tif:0273-0227-0393:273	177	951.966	392.142	227.725	168498	168498	273
274	210421N2-11_BS20.tif:0274-0227-0423:274	177	1026.085	422.624	228.044	181617	181617	274
275	210421N2-11_BS20.tif:0275-0246-0381:275	177	1033.893	381.235	246.499	182999	182999	275
276	210421N2-11_BS20.tif:0276-0248-0395:276	177	783.085	394.955	249.259	138606	138606	276
277	210421N2-11_BS20.tif:0277-0252-0399:277	177	1011.847	398.68	252.929	179097	179097	277
278	210421N2-11_BS20.tif:0278-0244-0393:278	177	920.254	392.374	244.775	162885	162885	278
279	210421N2-11_BS20.tif:0279-0241-0385:279	177	966.678	384.448	241.51	171102	171102	279
280	210421N2-11_BS20.tif:0280-0233-0382:280	177	998.418	381.44	233.567	176720	176720	280
281	210421N2-11_BS20.tif:0281-0227-0385:281	177	1166.271	384.699	227.431	206430	206430	281
282	210421N2-11_BS20.tif:0282-0225-0389:282	177	1274.644	388.882	225.334	225612	225612	282
283	210421N2-11_BS20.tif:0283-0223-0389:283	177	1306.379	388.818	223.439	231229	231229	283
284	210421N2-11_BS20.tif:0284-0229-0385:284	177	1322.825	384.899	229.463	234140	234140	284
285	210421N2-11_BS20.tif:0285-0235-0393:285	177	1458.068	392.651	235.482	258078	258078	285
286	210421N2-11_BS20.tif:0286-0235-0385:286	177	1357.045	384.788	235.332	240197	240197	286
287	210421N2-11_BS20.tif:0287-0238-0385:287	177	1191.271	384.801	238.471	210855	210855	287
288	210421N2-11_BS20.tif:0288-0240-0386:288	177	1159.763	385.907	240.794	205278	205278	288
289	210421N2-11_BS20.tif:0289-0245-0390:289	177	1212.734	389.63	245.479	214654	214654	289
290	210421N2-11_BS20.tif:0290-0245-0384:290	177	1219.881	383.736	245.379	215919	215919	290
291	210421N2-11_BS20.tif:0291-0243-0378:291	177	1174.367	377.773	243.653	207863	207863	291
292	210421N2-11_BS20.tif:0292-0241-0372:292	177	1049.379	371.715	241.915	185740	185740	292
293	210421N2-11_BS20.tif:0293-0233-0371:293	177	1067.672	370.66	233.691	188978	188978	293
294	210421N2-11_BS20.tif:0294-0224-0385:294	177	1060.927	384.675	224.734	187784	187784	294
295	210421N2-11_BS20.tif:0295-0222-0390:295	177	1121.119	389.639	222.653	198438	198438	295
296	210421N2-11_BS20.tif:0296-0223-0392:296	177	1230.966	391.536	223.718	217881	217881	296
297	210421N2-11_BS20.tif:0297-0224-0393:297	177	1205.48	392.327	224.958	213370	213370	297
298	210421N2-11_BS20.tif:0298-0226-0400:298	177	1324.938	399.4	226.991	234514	234514	298
299	210421N2-11_BS20.tif:0299-0223-0397:299	177	900.407	396.336	223.957	159372	159372	299
300	210421N2-11_BS20.tif:0300-0230-0390:300	177	919.684	389.019	230.828	162784	162784	300
301	210421N2-11_BS20.tif:0301-0234-0398:301	177	985.859	397.091	234.742	174497	174497	301
302	210421N2-11_BS20.tif:0302-0232-0396:302	177	940.316	395.072	232.651	166436	166436	302
303	210421N2-11_BS20.tif:0303-0235-0399:303	177	1076.373	398.284	235.878	190518	190518	303
304	210421N2-11_BS20.tif:0304-0233-0407:304	177	920.887	406.147	233.595	162997	162997	304
305	210421N2-11_BS20.tif:0305-0232-0386:305	177	706.678	384.578	232.929	125082	125082	305
306	210421N2-11_BS20.tif:0306-0238-0373:306	177	991.328	372.473	238.498	175465	175465	306
307	210421N2-11_BS20.tif:0307-0240-0377:307	177	1006.367	376.334	240.898	178127	178127	307
308	210421N2-11_BS20.tif:0308-0246-0383:308	177	1212.322	382.217	247.133	214581	214581	308
309	210421N2-11_BS20.tif:0309-0244-0382:309	177	1031.757	381.628	244.997	182621	182621	309
310	210421N2-11_BS20.tif:0310-0243-0382:310	177	953.808	381.245	243.865	168824	168824	310
311	210421N2-11_BS20.tif:0311-0242-0377:311	177	990.48	376.405	242.743	175315	175315	311
312	210421N2-11_BS20.tif:0312-0242-0374:312	177	992.989	373.299	242.621	175759	175759	312
313	210421N2-11_BS20.tif:0313-0242-0374:313	177	994.774	373.311	242.577	176075	176075	313
314	210421N2-11_BS20.tif:0314-0241-0375:314	177	947.701	374.24	241.654	167743	167743	314
315	210421N2-11_BS20.tif:0315-0241-0376:315	177	1005.91	375.445	241.784	178046	178046	315
316	210421N2-11_BS20.tif:0316-0241-0378:316	177	1035.395	377.316	241.923	183265	183265	316
317	210421N2-11_BS20.tif:0317-0240-0377:317	177	1114.644	376.188	240.871	197292	197292	317
318	210421N2-11_BS20.tif:0318-0240-0371:318	177	1089.153	370.397	240.909	192780	192780	318
319	210421N2-11_BS20.tif:0319-0226-0367:319	177	926.977	366.07	226.888	164075	164075	319
320	210421N2-11_BS20.tif:0320-0220-0382:320	177	902.181	381.314	220.67	159686	159686	320
321	210421N2-11_BS20.tif:0321-0232-0382:321	177	880.751	381.259	232.542	155893	155893	321
322	210421N2-11_BS20.tif:0322-0232-0391:322	177	852.571	390.122	232.776	150905	150905	322
323	210421N2-11_BS20.tif:0323-0228-0403:323	177	818.972	402.208	228.58	144958	144958	323
324	210421N2-11_BS20.tif:0324-0232-0402:324	177	790.565	401.144	232.677	139930	139930	324
325	210421N2-11_BS20.tif:0325-0239-0394:325	177	893.514	393.338	239.717	158152	158152	325
326	210421N2-11_BS20.tif:0326-0238-0401:326	177	812.802	400.088	238.517	143866	143866	326
327	210421N2-11_BS20.tif:0327-0232-0399:327	177	887.333	398.315	232.827	157058	157058	327
328	210421N2-11_BS20.tif:0328-0229-0397:328	177	923.898	396.344	229.832	163530	163530	328
329	210421N2-11_BS20.tif:0329-0231-0396:329	177	897.638	395.224	231.458	158882	158882	329
330	210421N2-11_BS20.tif:0330-0233-0394:330	177	927.938	393.141	233.352	164245	164245	330
331	210421N2-11_BS20.tif:0331-0231-0398:331	177	987.102	397.152	231.427	174717	174717	331
332	210421N2-11_BS20.tif:0332-0232-0396:332	177	1082.492	395.323	232.71	191601	191601	332
333	210421N2-11_BS20.tif:0333-0236-0397:333	177	1040.333	395.848	236.409	184139	184139	333
334	210421N2-11_BS20.tif:0334-0229-0404:334	177	1011.921	402.907	229.428	179110	179110	334
335	210421N2-11_BS20.tif:0335-0221-0412:335	177	1064.938	411.276	221.64	188494	188494	335
336	210421N2-11_BS20.tif:0336-0216-0416:336	177	863.096	415.036	216.722	152768	152768	336
337	210421N2-11_BS20.tif:0337-0228-0397:337	177	816.079	395.912	228.643	144446	144446	337
338	210421N2-11_BS20.tif:0338-0239-0397:338	177	800.949	396.25	239.654	141768	141768	338
339	210421N2-11_BS20.tif:0339-0243-0401:339	177	923.949	400.26	243.358	163539	163539	339
340	210421N2-11_BS20.tif:0340-0241-0398:340	177	872.763	396.732	241.535	154479	154479	340
341	210421N2-11_BS20.tif:0341-0240-0395:341	177	871.593	394.31	240.586	154272	154272	341
342	210421N2-11_BS20.tif:0342-0237-0394:342	177	889.74	393.259	238	157484	157484	342
343	210421N2-11_BS20.tif:0343-0237-0394:343	177	922.508	393.242	237.737	163284	163284	343
344	210421N2-11_BS20.tif:0344-0234-0394:344	177	874.904	393.098	234.631	154858	154858	344
345	210421N2-11_BS20.tif:0345-0235-0390:345	177	1006.785	389.231	235.681	178201	178201	345
346	210421N2-11_BS20.tif:0346-0226-0399:346	177	907.35	398.043	226.639	160601	160601	346
347	210421N2-11_BS20.tif:0347-0224-0403:347	177	894.678	402.333	224.772	158358	158358	347
348	210421N2-11_BS20.tif:0348-0224-0405:348	177	896.311	404.105	224.837	158647	158647	348
349	210421N2-11_BS20.tif:0349-0228-0402:349	177	975.379	401.277	228.781	172642	172642	349
350	210421N2-11_BS20.tif:0350-0229-0403:350	177	941.842	402.105	229.97	166706	166706	350
351	210421N2-11_BS20.tif:0351-0231-0403:351	177	1008.107	402.114	231.576	178435	178435	351
352	210421N2-11_BS20.tif:0352-0234-0402:352	177	846.588	401.12	234.626	149846	149846	352
353	210421N2-11_BS20.tif:0353-0234-0401:353	177	851.452	399.892	234.781	150707	150707	353
354	210421N2-11_BS20.tif:0354-0233-0403:354	177	926.831	402	233.596	164049	164049	354
355	210421N2-11_BS20.tif:0355-0235-0404:355	177	966.305	403.119	235.641	171036	171036	355
356	210421N2-11_BS20.tif:0356-0235-0411:356	177	1001.734	410.069	235.703	177307	177307	356
357	210421N2-11_BS20.tif:0357-0241-0413:357	177	1123.153	411.879	241.497	198798	198798	357
358	210421N2-11_BS20.tif:0358-0227-0415:358	177	946.458	414.422	227.702	167523	167523	358
359	210421N2-11_BS20.tif:0359-0213-0396:359	177	978.141	395.114	213.676	173131	173131	359
360	210421N2-11_BS20.tif:0360-0222-0386:360	177	996.661	385.426	222.561	176409	176409	360
361	210421N2-11_BS20.tif:0361-0230-0387:361	177	972.616	386.237	230.576	172153	172153	361
362	210421N2-11_BS20.tif:0362-0237-0407:362	177	1003.808	406.048	237.412	177674	177674	362
363	210421N2-11_BS20.tif:0363-0229-0419:363	177	944.079	418.132	229.643	167102	167102	363
364	210421N2-11_BS20.tif:0364-0231-0416:364	177	1024.684	415.296	231.708	181369	181369	364
365	210421N2-11_BS20.tif:0365-0234-0410:365	177	992.616	409.242	234.599	175693	175693	365
366	210421N2-11_BS20.tif:0366-0236-0409:366	177	886.825	408.031	236.623	156968	156968	366
367	210421N2-11_BS20.tif:0367-0236-0411:367	177	972.859	410.346	236.713	172196	172196	367
368	210421N2-11_BS20.tif:0368-0236-0410:368	177	895.74	408.881	236.584	158546	158546	368
369	210421N2-11_BS20.tif:0369-0235-0411:369	177	911.757	410.032	235.685	161381	161381	369
370	210421N2-11_BS20.tif:0370-0236-0409:370	177	902.011	408.255	236.598	159656	159656	370
371	210421N2-11_BS20.tif:0371-0235-0409:371	177	860.757	407.999	235.793	152354	152354	371
372	210421N2-11_BS20.tif:0372-0235-0417:372	177	933.209	416.056	235.548	165178	165178	372
373	210421N2-11_BS20.tif:0373-0234-0425:373	177	957.384	424.02	234.601	169457	169457	373
374	210421N2-11_BS20.tif:0374-0225-0412:374	177	955.452	411.051	225.666	169115	169115	374
375	210421N2-11_BS20.tif:0375-0220-0408:375	177	909.672	407.109	220.949	161012	161012	375
376	210421N2-11_BS20.tif:0376-0216-0402:376	177	899.565	401.234	217.053	159223	159223	376
377	210421N2-11_BS20.tif:0377-0246-0376:377	177	713.102	375.134	246.933	126219	126219	377
378	210421N2-11_BS20.tif:0378-0273-0395:378	177	1027.13	394.784	273.955	181802	181802	378
379	210421N2-11_BS20.tif:0379-0245-0408:379	177	1011.045	407.477	245.952	178955	178955	379
380	210421N2-11_BS20.tif:0380-0231-0380:380	177	1109.904	380.224	232.035	196453	196453	380
381	210421N2-11_BS20.tif:0381-0226-0381:381	177	1073.514	382.244	226.182	190012	190012	381
382	210421N2-11_BS20.tif:0382-0224-0393:382	177	930.616	392.106	224.66	164719	164719	382
383	210421N2-11_BS20.tif:0383-0227-0395:383	177	1010.362	393.949	227.557	178834	178834	383
384	210421N2-11_BS20.tif:0384-0226-0395:384	177	1048.209	393.896	226.744	185533	185533	384
385	210421N2-11_BS20.tif:0385-0229-0394:385	177	1097.763	392.922	229.638	194304	194304	385
386	210421N2-11_BS20.tif:0001-0256-0102:1	177	731.226	101.602	256.917	129427	129427	1
387	210421N2-11_BS20.tif:0002-0249-0106:2	177	962.689	105.73	249.695	170396	170396	2
388	210421N2-11_BS20.tif:0003-0242-0105:3	177	669.051	104.717	242.399	118422	118422	3
389	210421N2-11_BS20.tif:0004-0248-0113:4	177	701.215	112.294	248.244	124115	124115	4
390	210421N2-11_BS20.tif:0005-0250-0115:5	177	731.565	114.668	250.773	129487	129487	5
391	210421N2-11_BS20.tif:0006-0252-0118:6	177	778.186	117.575	252.477	137739	137739	6
392	210421N2-11_BS20.tif:0007-0248-0108:7	177	809.412	107.456	248.692	143266	143266	7
393	210421N2-11_BS20.tif:0008-0233-0107:8	177	696.774	106.285	233.524	123329	123329	8
394	210421N2-11_BS20.tif:0009-0228-0103:9	177	634.661	102.568	228.71	112335	112335	9
395	210421N2-11_BS20.tif:0010-0264-0098:10	177	684.734	97.3	264.569	121198	121198	10
396	210421N2-11_BS20.tif:0011-0276-0115:11	177	795.503	114.665	277.105	140804	140804	11
397	210421N2-11_BS20.tif:0012-0284-0123:12	177	859.169	122.317	285.001	152073	152073	12
398	210421N2-11_BS20.tif:0013-0287-0123:13	177	897.599	122.579	287.918	158875	158875	13
399	210421N2-11_BS20.tif:0014-0285-0119:14	177	911.006	118.235	285.731	161248	161248	14
400	210421N2-11_BS20.tif:0015-0290-0118:15	177	887.458	117.434	290.816	157080	157080	15
401	210421N2-11_BS20.tif:0016-0289-0114:16	177	871.102	113.508	289.701	154185	154185	16
402	210421N2-11_BS20.tif:0017-0285-0118:17	177	917.627	117.664	285.768	162420	162420	17
403	210421N2-11_BS20.tif:0018-0283-0123:18	177	882.537	122.391	283.676	156209	156209	18
404	210421N2-11_BS20.tif:0019-0287-0119:19	177	856.684	118.422	287.731	151633	151633	19
405	210421N2-11_BS20.tif:0020-0295-0110:20	177	812.209	109.888	295.8	143761	143761	20
406	210421N2-11_BS20.tif:0021-0299-0110:21	177	854.073	109.513	299.614	151171	151171	21
407	210421N2-11_BS20.tif:0022-0295-0113:22	177	849.362	112.752	295.489	150337	150337	22
408	210421N2-11_BS20.tif:0023-0288-0116:23	177	866.333	115.681	288.454	153341	153341	23
409	210421N2-11_BS20.tif:0024-0288-0114:24	177	769.011	113.77	288.497	136115	136115	24
410	210421N2-11_BS20.tif:0025-0290-0119:25	177	767.164	118.662	290.344	135788	135788	25
411	210421N2-11_BS20.tif:0026-0289-0123:26	177	821.186	122.658	289.741	145350	145350	26
412	210421N2-11_BS20.tif:0027-0287-0123:27	177	852.237	122.511	287.377	150846	150846	27
413	210421N2-11_BS20.tif:0028-0286-0119:28	177	879.825	118.615	286.533	155729	155729	28
414	210421N2-11_BS20.tif:0029-0286-0119:29	177	826.09	118.426	286.369	146218	146218	29
415	210421N2-11_BS20.tif:0030-0283-0119:30	177	832.062	118.388	283.482	147275	147275	30
416	210421N2-11_BS20.tif:0031-0283-0100:31	177	838.395	99.718	283.153	148396	148396	31
417	210421N2-11_BS20.tif:0032-0239-0089:32	177	784.802	89.149	239.365	138910	138910	32
418	210421N2-11_BS20.tif:0033-0230-0100:33	177	677.045	100.102	231.186	119837	119837	33
419	210421N2-11_BS20.tif:0034-0243-0111:34	177	729.412	110.501	244.089	129106	129106	34
420	210421N2-11_BS20.tif:0035-0246-0112:35	177	777.78	111.456	246.557	137667	137667	35
421	210421N2-11_BS20.tif:0036-0244-0112:36	177	719.921	111.168	244.831	127426	127426	36
422	210421N2-11_BS20.tif:0037-0227-0112:37	177	716.74	111.505	227.724	126863	126863	37
423	210421N2-11_BS20.tif:0038-0219-0101:38	177	666.582	100.585	219.527	117985	117985	38
424	210421N2-11_BS20.tif:0039-0227-0109:39	177	708.333	108.746	227.475	125375	125375	39
425	210421N2-11_BS20.tif:0040-0233-0112:40	177	768.023	111.628	233.602	135940	135940	40
426	210421N2-11_BS20.tif:0041-0239-0114:41	177	722.706	113.642	239.463	127919	127919	41
427	210421N2-11_BS20.tif:0042-0245-0117:42	177	851.734	116.62	245.455	150757	150757	42
428	210421N2-11_BS20.tif:0043-0245-0115:43	177	881.508	114.622	245.552	156027	156027	43
429	210421N2-11_BS20.tif:0044-0245-0101:44	177	788.186	100.532	245.651	139509	139509	44
430	210421N2-11_BS20.tif:0045-0244-0104:45	177	772.056	103.578	244.348	136654	136654	45
431	210421N2-11_BS20.tif:0046-0248-0113:46	177	791.893	112.467	248.776	140165	140165	46
432	210421N2-11_BS20.tif:0047-0245-0111:47	177	814.751	110.716	245.736	144211	144211	47
433	210421N2-11_BS20.tif:0048-0234-0112:48	177	785.859	111.426	234.511	139097	139097	48
434	210421N2-11_BS20.tif:0049-0222-0116:49	177	710.808	115.947	222.948	125813	125813	49
435	210421N2-11_BS20.tif:0050-0219-0119:50	177	757.023	118.585	219.57	133993	133993	50
436	210421N2-11_BS20.tif:0051-0221-0114:51	177	745.384	113.541	221.457	131933	131933	51
437	210421N2-11_BS20.tif:0052-0232-0107:52	177	791.661	106.525	232.727	140124	140124	52
438	210421N2-11_BS20.tif:0053-0242-0112:53	177	865.559	111.651	242.635	153204	153204	53
439	210421N2-11_BS20.tif:0054-0242-0112:54	177	874.853	111.58	242.428	154849	154849	54
440	210421N2-11_BS20.tif:0055-0246-0113:55	177	824.571	112.158	246.4	145949	145949	55
441	210421N2-11_BS20.tif:0056-0237-0111:56	177	834.893	110.635	237.903	147776	147776	56
442	210421N2-11_BS20.tif:0057-0245-0097:57	177	776.627	96.321	245.389	137463	137463	57
443	210421N2-11_BS20.tif:0058-0226-0118:58	177	734.814	118.361	226.499	130062	130062	58
444	210421N2-11_BS20.tif:0059-0233-0123:59	177	674.537	122.715	233.648	119393	119393	59
445	210421N2-11_BS20.tif:0060-0242-0125:60	177	767.718	124.576	242.769	135886	135886	60
446	210421N2-11_BS20.tif:0061-0241-0121:61	177	863.198	120.606	241.647	152786	152786	61
447	210421N2-11_BS20.tif:0062-0233-0115:62	177	770.486	114.55	233.443	136376	136376	62
448	210421N2-11_BS20.tif:0063-0229-0114:63	177	778.243	113.832	229.748	137749	137749	63
449	210421N2-11_BS20.tif:0064-0233-0120:64	177	777.718	119.552	233.737	137656	137656	64
450	210421N2-11_BS20.tif:0065-0235-0139:65	177	903	138.496	235.804	159831	159831	65
451	210421N2-11_BS20.tif:0066-0235-0144:66	177	882.277	143.564	235.506	156163	156163	66
452	210421N2-11_BS20.tif:0067-0218-0144:67	177	736.571	143.653	218.756	130373	130373	67
453	210421N2-11_BS20.tif:0068-0230-0120:68	177	733.932	119.665	230.484	129906	129906	68
454	210421N2-11_BS20.tif:0069-0248-0126:69	177	762.124	126.447	249.573	134896	134896	69
455	210421N2-11_BS20.tif:0070-0250-0130:70	177	819.96	129.421	250.798	145133	145133	70
456	210421N2-11_BS20.tif:0071-0258-0135:71	177	905.35	134.243	258.368	160247	160247	71
457	210421N2-11_BS20.tif:0072-0258-0130:72	177	888.797	129.549	258.852	157317	157317	72
458	210421N2-11_BS20.tif:0073-0253-0135:73	177	842.198	134.351	253.649	149069	149069	73
459	210421N2-11_BS20.tif:0074-0253-0135:74	177	881.073	134.557	253.687	155950	155950	74
460	210421N2-11_BS20.tif:0075-0258-0134:75	177	893.017	133.277	258.35	158064	158064	75
461	210421N2-11_BS20.tif:0076-0261-0123:76	177	784.237	122.423	261.649	138810	138810	76
462	210421N2-11_BS20.tif:0077-0267-0108:77	177	778.209	107.085	267.229	137743	137743	77
463	210421N2-11_BS20.tif:0078-0206-0156:78	177	736.232	156.166	206.765	130313	130313	78
464	210421N2-11_BS20.tif:0079-0226-0143:79	177	696.339	142.878	227.16	123252	123252	79
465	210421N2-11_BS20.tif:0080-0244-0141:80	177	746.689	140.488	244.354	132164	132164	80
466	210421N2-11_BS20.tif:0081-0249-0143:81	177	745.254	142.648	249.672	131910	131910	81
467	210421N2-11_BS20.tif:0082-0256-0143:82	177	758.051	142.4	256.351	134175	134175	82
468	210421N2-11_BS20.tif:0083-0260-0145:83	177	813.322	144.437	260.577	143958	143958	83
469	210421N2-11_BS20.tif:0084-0246-0147:84	177	806.085	146.477	246.446	142677	142677	84
470	210421N2-11_BS20.tif:0085-0241-0145:85	177	828.26	144.755	241.66	146602	146602	85
471	210421N2-11_BS20.tif:0086-0237-0148:86	177	861.09	147.475	237.928	152413	152413	86
472	210421N2-11_BS20.tif:0087-0217-0144:87	177	730.554	143.246	217.612	129308	129308	87
473	210421N2-11_BS20.tif:0088-0229-0111:88	177	657.068	110.219	229.41	116301	116301	88
474	210421N2-11_BS20.tif:0089-0251-0112:89	177	813.599	112.241	251.832	144007	144007	89
475	210421N2-11_BS20.tif:0090-0257-0122:90	177	785.898	121.507	257.751	139104	139104	90
476	210421N2-11_BS20.tif:0091-0258-0130:91	177	903.78	129.378	258.483	159969	159969	91
477	210421N2-11_BS20.tif:0092-0259-0133:92	177	912.305	132.505	259.847	161478	161478	92
478	210421N2-11_BS20.tif:0093-0261-0130:93	177	961.322	129.495	261.466	170154	170154	93
479	210421N2-11_BS20.tif:0094-0255-0128:94	177	891.774	127.461	255.463	157844	157844	94
480	210421N2-11_BS20.tif:0095-0253-0129:95	177	912.486	128.417	253.53	161510	161510	95
481	210421N2-11_BS20.tif:0096-0258-0131:96	177	960.153	130.445	258.624	169947	169947	96
482	210421N2-11_BS20.tif:0097-0257-0122:97	177	899.356	121.307	257.84	159186	159186	97
483	210421N2-11_BS20.tif:0098-0254-0127:98	177	967.514	126.556	254.949	171250	171250	98
484	210421N2-11_BS20.tif:0099-0249-0128:99	177	926.881	127.422	249.534	164058	164058	99
485	210421N2-11_BS20.tif:0100-0250-0130:100	177	946.26	129.177	250.512	167488	167488	100
486	210421N2-11_BS20.tif:0101-0257-0131:101	177	1024.316	130.432	257.43	181304	181304	101
487	210421N2-11_BS20.tif:0102-0259-0116:102	177	1026.412	115.335	259.367	181675	181675	102
488	210421N2-11_BS20.tif:0103-0254-0130:103	177	979.181	130.621	255.273	173315	173315	103
489	210421N2-11_BS20.tif:0104-0251-0130:104	177	927.322	129.202	251.607	164136	164136	104
490	210421N2-11_BS20.tif:0105-0250-0136:105	177	830.243	135.435	250.642	146953	146953	105
491	210421N2-11_BS20.tif:0106-0222-0154:106	177	977.763	153.163	222.544	173064	173064	106
492	210421N2-11_BS20.tif:0107-0202-0170:107	177	695.915	169.323	201.863	123177	123177	107
493	210421N2-11_BS20.tif:0108-0232-0156:108	177	965.153	155.907	232.482	170832	170832	108
494	210421N2-11_BS20.tif:0109-0234-0156:109	177	855.333	155.678	234.577	151394	151394	109
495	210421N2-11_BS20.tif:0110-0235-0152:110	177	858.356	151.553	235.661	151929	151929	110
496	210421N2-11_BS20.tif:0111-0237-0151:111	177	912.192	150.536	237.287	161458	161458	111
497	210421N2-11_BS20.tif:0112-0238-0151:112	177	875.706	150.454	238.292	155000	155000	112
498	210421N2-11_BS20.tif:0113-0236-0153:113	177	892.605	152.726	236.665	157991	157991	113
499	210421N2-11_BS20.tif:0114-0237-0153:114	177	851.621	152.404	237.545	150737	150737	114
500	210421N2-11_BS20.tif:0115-0236-0154:115	177	955.542	153.602	236.422	169131	169131	115
501	210421N2-11_BS20.tif:0116-0237-0154:116	177	912.605	153.624	237.439	161531	161531	116
502	210421N2-11_BS20.tif:0117-0240-0152:117	177	862.107	151.364	240.533	152593	152593	117
503	210421N2-11_BS20.tif:0118-0234-0157:118	177	966.192	156.46	234.852	171016	171016	118
504	210421N2-11_BS20.tif:0119-0227-0166:119	177	931.407	165.444	227.559	164859	164859	119
505	210421N2-11_BS20.tif:0120-0231-0156:120	177	1046.955	155.211	231.36	185311	185311	120
506	210421N2-11_BS20.tif:0121-0231-0151:121	177	1055.588	150.628	231.58	186839	186839	121
507	210421N2-11_BS20.tif:0122-0227-0145:122	177	1107.282	144.526	227.652	195989	195989	122
508	210421N2-11_BS20.tif:0123-0231-0145:123	177	973.102	144.457	231.46	172239	172239	123
509	210421N2-11_BS20.tif:0124-0226-0148:124	177	1078.017	147.443	226.83	190809	190809	124
510	210421N2-11_BS20.tif:0125-0230-0148:125	177	1076.158	147.576	230.57	190480	190480	125
511	210421N2-11_BS20.tif:0126-0238-0153:126	177	1066.763	152.752	238.727	188817	188817	126
512	210421N2-11_BS20.tif:0127-0242-0149:127	177	1010.825	148.515	242.522	178916	178916	127
513	210421N2-11_BS20.tif:0128-0240-0153:128	177	1017.35	152.373	240.445	180071	180071	128
514	210421N2-11_BS20.tif:0129-0235-0152:129	177	1003.644	151.58	235.539	177645	177645	129
515	210421N2-11_BS20.tif:0130-0234-0144:130	177	882.989	143.708	234.453	156289	156289	130
516	210421N2-11_BS20.tif:0131-0230-0149:131	177	973.955	148.84	230.967	172390	172390	131
517	210421N2-11_BS20.tif:0132-0231-0155:132	177	1035.169	154.483	231.6	183225	183225	132
518	210421N2-11_BS20.tif:0133-0236-0150:133	177	1066.994	149.463	236.774	188858	188858	133
519	210421N2-11_BS20.tif:0134-0232-0148:134	177	901.232	147.505	232.946	159518	159518	134
520	210421N2-11_BS20.tif:0135-0235-0150:135	177	935.073	149.573	235.679	165508	165508	135
521	210421N2-11_BS20.tif:0136-0234-0148:136	177	957.65	147.674	234.802	169504	169504	136
522	210421N2-11_BS20.tif:0137-0234-0143:137	177	903.407	142.495	234.697	159903	159903	137
523	210421N2-11_BS20.tif:0138-0228-0144:138	177	779.119	143.284	228.953	137904	137904	138
524	210421N2-11_BS20.tif:0139-0234-0147:139	177	853	146.679	234.913	150981	150981	139
525	210421N2-11_BS20.tif:0140-0235-0149:140	177	835.525	148.705	235.911	147888	147888	140
526	210421N2-11_BS20.tif:0141-0237-0144:141	177	943.362	143.603	237.76	166975	166975	141
527	210421N2-11_BS20.tif:0142-0234-0143:142	177	782.424	142.45	234.724	138489	138489	142
528	210421N2-11_BS20.tif:0143-0232-0151:143	177	728.311	150.182	232.894	128911	128911	143
529	210421N2-11_BS20.tif:0144-0233-0151:144	177	758.424	150.642	233.868	134241	134241	144
530	210421N2-11_BS20.tif:0145-0232-0147:145	177	830	146.101	232.353	146910	146910	145
531	210421N2-11_BS20.tif:0146-0233-0148:146	177	826.299	147.788	233.831	146255	146255	146
532	210421N2-11_BS20.tif:0147-0234-0152:147	177	798.751	151.542	234.575	141379	141379	147
533	210421N2-11_BS20.tif:0148-0235-0154:148	177	805.085	153.188	235.826	142500	142500	148
534	210421N2-11_BS20.tif:0149-0236-0162:149	177	857.723	161.085	236.367	151817	151817	149
535	210421N2-11_BS20.tif:0150-0241-0154:150	177	905.045	153.19	241.171	160193	160193	150
536	210421N2-11_BS20.tif:0151-0234-0158:151	177	762.706	157.182	234.579	134999	134999	151
537	210421N2-11_BS20.tif:0152-0225-0145:152	177	563.192	144.737	225.475	99685	99685	152
538	210421N2-11_BS20.tif:0153-0229-0152:153	177	736.051	151.353	229.608	130281	130281	153
539	210421N2-11_BS20.tif:0154-0235-0160:154	177	690.254	159.088	235.844	122175	122175	154
540	210421N2-11_BS20.tif:0155-0237-0184:155	177	743.119	183.141	237.535	131532	131532	155
541	210421N2-11_BS20.tif:0156-0235-0145:156	177	804.503	146.003	235.145	142397	142397	156
542	210421N2-11_BS20.tif:0157-0228-0171:157	177	645.345	170.255	228.262	114226	114226	157
543	210421N2-11_BS20.tif:0158-0223-0156:158	177	692.915	155.672	223.574	122646	122646	158
544	210421N2-11_BS20.tif:0159-0227-0153:159	177	738.017	152.546	227.432	130629	130629	159
545	210421N2-11_BS20.tif:0160-0235-0140:160	177	731.983	139.757	235.197	129561	129561	160
546	210421N2-11_BS20.tif:0161-0218-0156:161	177	716.226	156.099	218.642	126772	126772	161
547	210421N2-11_BS20.tif:0162-0229-0133:162	177	801.017	133.529	229.733	141780	141780	162
548	210421N2-11_BS20.tif:0163-0251-0150:163	177	735.243	149.969	251.337	130138	130138	163
549	210421N2-11_BS20.tif:0164-0249-0162:164	177	672.864	162.315	249.932	119097	119097	164
550	210421N2-11_BS20.tif:0165-0236-0175:165	177	672.299	175.188	236.74	118997	118997	165
551	210421N2-11_BS20.tif:0166-0236-0159:166	177	597.91	158.286	236.777	105830	105830	166
552	210421N2-11_BS20.tif:0167-0234-0151:167	177	641.186	151.634	235.013	113490	113490	167
553	210421N2-11_BS20.tif:0168-0221-0187:168	177	617.017	186.77	221.917	109212	109212	168
554	210421N2-11_BS20.tif:0169-0208-0165:169	177	645.729	165.615	209.411	114294	114294	169
555	210421N2-11_BS20.tif:0170-0217-0144:170	177	687.966	144.466	217.715	121770	121770	170
556	210421N2-11_BS20.tif:0171-0223-0143:171	177	657.373	143.023	224.033	116355	116355	171
557	210421N2-11_BS20.tif:0172-0230-0147:172	177	693.062	147.41	230.837	122672	122672	172
558	210421N2-11_BS20.tif:0173-0228-0139:173	177	661.836	139.556	228.887	117145	117145	173
559	210421N2-11_BS20.tif:0174-0220-0170:174	177	650.147	170.054	219.9	115076	115076	174
560	210421N2-11_BS20.tif:0175-0234-0152:175	177	578.627	151.921	234.348	102417	102417	175
561	210421N2-11_BS20.tif:0176-0241-0149:176	177	616.734	148.631	241.385	109162	109162	176
562	210421N2-11_BS20.tif:0177-0246-0150:177	177	648.458	149.384	246.24	114777	114777	177
563	210421N2-11_BS20.tif:0178-0243-0152:178	177	801.814	151.38	243.239	141921	141921	178
564	210421N2-11_BS20.tif:0179-0230-0151:179	177	679.757	150.989	230.109	120317	120317	179
565	210421N2-11_BS20.tif:0180-0227-0158:180	177	674.684	157.41	227.651	119419	119419	180
566	210421N2-11_BS20.tif:0181-0231-0151:181	177	717.209	150.269	231.367	126946	126946	181
567	210421N2-11_BS20.tif:0182-0239-0145:182	177	735.576	144.703	239.408	130197	130197	182
568	210421N2-11_BS20.tif:0183-0238-0148:183	177	717.345	147.369	238.036	126970	126970	183
569	210421N2-11_BS20.tif:0184-0236-0155:184	177	734.531	154.539	235.998	130012	130012	184
570	210421N2-11_BS20.tif:0185-0238-0152:185	177	739.158	151.192	238.267	130831	130831	185
571	210421N2-11_BS20.tif:0186-0234-0151:186	177	769.424	150.514	234.373	136188	136188	186
572	210421N2-11_BS20.tif:0187-0234-0156:187	177	724.921	155.665	233.949	128311	128311	187
573	210421N2-11_BS20.tif:0188-0228-0151:188	177	695.237	150.88	228.048	123057	123057	188
574	210421N2-11_BS20.tif:0189-0229-0142:189	177	663.096	141.697	229.382	117368	117368	189
575	210421N2-11_BS20.tif:0190-0233-0151:190	177	667.559	150.738	232.977	118158	118158	190
576	210421N2-11_BS20.tif:0191-0237-0166:191	177	712.559	165.371	237.274	126123	126123	191
577	210421N2-11_BS20.tif:0192-0243-0160:192	177	715.056	159.292	243.217	126565	126565	192
578	210421N2-11_BS20.tif:0193-0246-0161:193	177	658.61	160.432	245.935	116574	116574	193
579	210421N2-11_BS20.tif:0194-0244-0163:194	177	685.277	162.395	244.474	121294	121294	194
580	210421N2-11_BS20.tif:0195-0226-0169:195	177	526.119	169.14	226.191	93123	93123	195
581	210421N2-11_BS20.tif:0196-0223-0162:196	177	669.508	161.431	223.352	118503	118503	196
582	210421N2-11_BS20.tif:0197-0238-0155:197	177	685.056	154.568	238.409	121255	121255	197
583	210421N2-11_BS20.tif:0198-0229-0145:198	177	678.384	144.442	229.328	120074	120074	198
584	210421N2-11_BS20.tif:0199-0227-0147:199	177	759.153	146.693	227.096	134370	134370	199
585	210421N2-11_BS20.tif:0200-0236-0147:200	177	695.215	146.278	236.332	123053	123053	200
586	210421N2-11_BS20.tif:0201-0235-0151:201	177	724.893	150.729	235.394	128306	128306	201
587	210421N2-11_BS20.tif:0202-0238-0148:202	177	720.13	147.598	238.28	127463	127463	202
588	210421N2-11_BS20.tif:0203-0234-0166:203	177	515.322	166.304	234.194	91212	91212	203
589	210421N2-11_BS20.tif:0204-0231-0176:204	177	650.395	175.624	231.48	115120	115120	204
590	210421N2-11_BS20.tif:0205-0230-0164:205	177	582.746	163.614	230.424	103146	103146	205
591	210421N2-11_BS20.tif:0206-0256-0160:206	177	532.424	159.966	256.46	94239	94239	206
592	210421N2-11_BS20.tif:0207-0247-0153:207	177	500.13	153.206	246.684	88523	88523	207
593	210421N2-11_BS20.tif:0208-0241-0174:208	177	740.565	174.161	240.957	131080	131080	208
594	210421N2-11_BS20.tif:0209-0236-0175:209	177	675.294	174.808	235.904	119527	119527	209
595	210421N2-11_BS20.tif:0210-0235-0173:210	177	633.198	172.501	234.93	112076	112076	210
596	210421N2-11_BS20.tif:0211-0233-0171:211	177	607.712	170.773	233.275	107565	107565	211
597	210421N2-11_BS20.tif:0212-0234-0169:212	177	575.514	168.658	234.048	101866	101866	212
598	210421N2-11_BS20.tif:0213-0232-0170:213	177	605.689	169.285	232.288	107207	107207	213
599	210421N2-11_BS20.tif:0214-0234-0168:214	177	536.559	167.307	234.118	94971	94971	214
600	210421N2-11_BS20.tif:0215-0237-0167:215	177	536.407	166.377	237.181	94944	94944	215
601	210421N2-11_BS20.tif:0216-0230-0170:216	177	554.181	169.735	230.359	98090	98090	216
602	210421N2-11_BS20.tif:0217-0232-0170:217	177	505.48	169.273	232.335	89470	89470	217
603	210421N2-11_BS20.tif:0218-0233-0167:218	177	569.706	166.603	233.024	100838	100838	218
604	210421N2-11_BS20.tif:0219-0239-0162:219	177	570.011	161.56	239.23	100892	100892	219
605	210421N2-11_BS20.tif:0220-0227-0169:220	177	635.887	168.616	227.165	112552	112552	220
606	210421N2-11_BS20.tif:0221-0213-0171:221	177	620.514	170.447	213.41	109831	109831	221
607	210421N2-11_BS20.tif:0222-0218-0162:222	177	606.847	161.311	217.992	107412	107412	222
608	210421N2-11_BS20.tif:0223-0234-0153:223	177	634.412	152.801	234.243	112291	112291	223
609	210421N2-11_BS20.tif:0224-0236-0155:224	177	648.548	154.694	235.989	114793	114793	224
610	210421N2-11_BS20.tif:0225-0236-0154:225	177	641.593	153.245	236.18	113562	113562	225
611	210421N2-11_BS20.tif:0226-0242-0152:226	177	713.407	151.76	241.883	126273	126273	226
612	210421N2-11_BS20.tif:0227-0241-0152:227	177	705.186	151.305	241.32	124818	124818	227
613	210421N2-11_BS20.tif:0228-0237-0150:228	177	673.023	149.671	237.485	119125	119125	228
614	210421N2-11_BS20.tif:0229-0235-0148:229	177	681.379	147.679	235.08	120604	120604	229
615	210421N2-11_BS20.tif:0230-0235-0149:230	177	642.825	148.428	235.193	113780	113780	230
616	210421N2-11_BS20.tif:0231-0234-0149:231	177	695.508	148.778	234.238	123105	123105	231
617	210421N2-11_BS20.tif:0232-0232-0145:232	177	722.48	144.377	232.393	127879	127879	232
618	210421N2-11_BS20.tif:0233-0229-0150:233	177	662.565	149.267	229.467	117274	117274	233
619	210421N2-11_BS20.tif:0234-0233-0148:234	177	719.712	147.285	233.2	127389	127389	234
620	210421N2-11_BS20.tif:0235-0234-0147:235	177	745.006	146.525	234.48	131866	131866	235
621	210421N2-11_BS20.tif:0236-0236-0143:236	177	797.232	142.757	236.362	141110	141110	236
622	210421N2-11_BS20.tif:0237-0234-0149:237	177	744.576	148.272	233.943	131790	131790	237
623	210421N2-11_BS20.tif:0238-0232-0154:238	177	730.638	153.486	232.236	129323	129323	238
624	210421N2-11_BS20.tif:0239-0235-0153:239	177	714.644	152.466	235.168	126492	126492	239
625	210421N2-11_BS20.tif:0240-0236-0150:240	177	740.797	149.498	236.389	131121	131121	240
626	210421N2-11_BS20.tif:0241-0239-0148:241	177	779.966	147.588	239.469	138054	138054	241
627	210421N2-11_BS20.tif:0242-0237-0149:242	177	711.09	148.472	237.344	125863	125863	242
628	210421N2-11_BS20.tif:0243-0237-0150:243	177	726.616	149.525	237.314	128611	128611	243
629	210421N2-11_BS20.tif:0244-0237-0151:244	177	730.158	150.602	237.234	129238	129238	244
630	210421N2-11_BS20.tif:0245-0236-0146:245	177	770.599	145.643	236.424	136396	136396	245
631	210421N2-11_BS20.tif:0246-0223-0140:246	177	743.113	139.34	223.311	131531	131531	246
632	210421N2-11_BS20.tif:0247-0229-0139:247	177	717.655	138.68	229.634	127025	127025	247
633	210421N2-11_BS20.tif:0248-0229-0141:248	177	655.847	140.556	229.178	116085	116085	248
634	210421N2-11_BS20.tif:0249-0233-0139:249	177	677.599	138.37	233.486	119935	119935	249
635	210421N2-11_BS20.tif:0250-0234-0137:250	177	688.147	136.583	234.385	121802	121802	250
636	210421N2-11_BS20.tif:0251-0235-0144:251	177	710.006	143.933	235.264	125671	125671	251
637	210421N2-11_BS20.tif:0252-0240-0147:252	177	698.333	146.567	240.096	123605	123605	252
638	210421N2-11_BS20.tif:0253-0235-0148:253	177	701.525	147.703	235.238	124170	124170	253
639	210421N2-11_BS20.tif:0254-0235-0148:254	177	724.831	147.856	235.408	128295	128295	254
640	210421N2-11_BS20.tif:0255-0236-0148:255	177	774.017	147.776	236.05	137001	137001	255
641	210421N2-11_BS20.tif:0256-0237-0148:256	177	786.718	147.73	237.25	139249	139249	256
642	210421N2-11_BS20.tif:0257-0231-0147:257	177	760.266	146.646	231.126	134567	134567	257
643	210421N2-11_BS20.tif:0258-0230-0149:258	177	790.531	148.582	230.56	139924	139924	258
644	210421N2-11_BS20.tif:0259-0227-0149:259	177	751.158	148.692	227.556	132955	132955	259
645	210421N2-11_BS20.tif:0260-0226-0146:260	177	792.853	145.775	226.419	140335	140335	260
646	210421N2-11_BS20.tif:0261-0226-0147:261	177	782.147	146.771	226.207	138440	138440	261
647	210421N2-11_BS20.tif:0262-0234-0143:262	177	816.864	142.902	234.463	144585	144585	262
648	210421N2-11_BS20.tif:0263-0238-0142:263	177	812.328	141.824	238.334	143782	143782	263
649	210421N2-11_BS20.tif:0264-0240-0143:264	177	787.469	142.614	240.266	139382	139382	264
650	210421N2-11_BS20.tif:0265-0242-0144:265	177	827.424	143.792	242.183	146454	146454	265
651	210421N2-11_BS20.tif:0266-0238-0145:266	177	869.802	144.772	238.614	153955	153955	266
652	210421N2-11_BS20.tif:0267-0241-0146:267	177	846.927	145.543	241.197	149906	149906	267
653	210421N2-11_BS20.tif:0268-0240-0146:268	177	830.085	145.876	240.335	146925	146925	268
654	210421N2-11_BS20.tif:0269-0241-0146:269	177	807.91	145.742	241.026	143000	143000	269
655	210421N2-11_BS20.tif:0270-0241-0146:270	177	784.441	145.696	241.005	138846	138846	270
656	210421N2-11_BS20.tif:0271-0239-0143:271	177	802.237	142.782	239.265	141996	141996	271
657	210421N2-11_BS20.tif:0272-0231-0144:272	177	826.921	143.847	231.233	146365	146365	272
658	210421N2-11_BS20.tif:0273-0229-0147:273	177	857.085	146.757	229.107	151704	151704	273
659	210421N2-11_BS20.tif:0274-0228-0177:274	177	905.78	176.993	228.602	160323	160323	274
660	210421N2-11_BS20.tif:0275-0247-0135:275	177	817.565	135.613	246.923	144709	144709	275
661	210421N2-11_BS20.tif:0276-0249-0149:276	177	640.35	149.105	249.862	113342	113342	276
662	210421N2-11_BS20.tif:0277-0254-0154:277	177	864.356	153.529	254.134	152991	152991	277
663	210421N2-11_BS20.tif:0278-0246-0147:278	177	790.932	146.995	246.09	139995	139995	278
664	210421N2-11_BS20.tif:0279-0242-0140:279	177	801.424	139.535	242.078	141852	141852	279
665	210421N2-11_BS20.tif:0280-0234-0136:280	177	898.791	136.014	234.267	159086	159086	280
666	210421N2-11_BS20.tif:0281-0228-0140:281	177	1092.554	139.906	228.1	193382	193382	281
667	210421N2-11_BS20.tif:0282-0226-0144:282	177	1262.887	144.11	226.064	223531	223531	282
668	210421N2-11_BS20.tif:0283-0224-0144:283	177	1307.175	144.052	224.14	231370	231370	283
669	210421N2-11_BS20.tif:0284-0230-0140:284	177	1318.983	140.094	230.288	233460	233460	284
670	210421N2-11_BS20.tif:0285-0236-0148:285	177	1459.299	147.975	236.268	258296	258296	285
671	210421N2-11_BS20.tif:0286-0236-0140:286	177	1183.537	139.895	236.13	209486	209486	286
672	210421N2-11_BS20.tif:0287-0239-0139:287	177	1038.322	139.126	239.141	183783	183783	287
673	210421N2-11_BS20.tif:0288-0241-0140:288	177	1091.249	140.334	241.273	193151	193151	288
674	210421N2-11_BS20.tif:0289-0246-0144:289	177	1056.294	144.15	246.227	186964	186964	289
675	210421N2-11_BS20.tif:0290-0246-0138:290	177	1093.136	138.178	246.057	193485	193485	290
676	210421N2-11_BS20.tif:0291-0245-0133:291	177	981.254	133	245.061	173682	173682	291
677	210421N2-11_BS20.tif:0292-0243-0126:292	177	980.079	126.194	243.103	173474	173474	292
678	210421N2-11_BS20.tif:0293-0235-0125:293	177	958.475	125.17	235.027	169650	169650	293
679	210421N2-11_BS20.tif:0294-0225-0140:294	177	983.446	140.01	225.513	174070	174070	294
680	210421N2-11_BS20.tif:0295-0223-0145:295	177	1041.486	144.932	223.532	184343	184343	295
681	210421N2-11_BS20.tif:0296-0224-0147:296	177	1116.26	146.89	224.529	197578	197578	296
682	210421N2-11_BS20.tif:0297-0225-0147:297	177	1141.237	146.965	225.679	201999	201999	297
683	210421N2-11_BS20.tif:0298-0228-0155:298	177	1306.158	154.693	228.609	231190	231190	298
684	210421N2-11_BS20.tif:0299-0224-0151:299	177	946.576	150.848	224.548	167544	167544	299
685	210421N2-11_BS20.tif:0300-0231-0144:300	177	903.684	143.826	231.472	159952	159952	300
686	210421N2-11_BS20.tif:0301-0235-0152:301	177	1058.186	151.878	235.658	187299	187299	301
687	210421N2-11_BS20.tif:0302-0233-0150:302	177	1042.277	149.63	233.598	184483	184483	302
688	210421N2-11_BS20.tif:0303-0237-0153:303	177	1138.531	152.985	237.263	201520	201520	303
689	210421N2-11_BS20.tif:0304-0234-0162:304	177	979.311	161.312	234.456	173338	173338	304
690	210421N2-11_BS20.tif:0305-0234-0140:305	177	637.966	137.367	234.33	112920	112920	305
691	210421N2-11_BS20.tif:0306-0239-0128:306	177	911.876	127.5	239.196	161402	161402	306
692	210421N2-11_BS20.tif:0307-0242-0131:307	177	951.944	130.83	242.175	168494	168494	307
693	210421N2-11_BS20.tif:0308-0248-0138:308	177	1056.356	137.34	248.165	186975	186975	308
694	210421N2-11_BS20.tif:0309-0246-0137:309	177	927.209	136.702	246.149	164116	164116	309
695	210421N2-11_BS20.tif:0310-0245-0136:310	177	898.147	135.793	245.222	158972	158972	310
696	210421N2-11_BS20.tif:0311-0243-0132:311	177	907.797	131.587	243.464	160680	160680	311
697	210421N2-11_BS20.tif:0312-0243-0129:312	177	921.051	128.463	243.291	163026	163026	312
698	210421N2-11_BS20.tif:0313-0243-0129:313	177	891.74	128.409	243.262	157838	157838	313
699	210421N2-11_BS20.tif:0314-0242-0129:314	177	936.271	128.74	242.386	165720	165720	314
700	210421N2-11_BS20.tif:0315-0242-0131:315	177	876.701	130.416	242.334	155176	155176	315
701	210421N2-11_BS20.tif:0316-0242-0133:316	177	956.554	132.303	242.511	169310	169310	316
702	210421N2-11_BS20.tif:0317-0242-0131:317	177	1001.989	130.625	242.183	177352	177352	317
703	210421N2-11_BS20.tif:0318-0242-0126:318	177	963.52	125.5	242.109	170543	170543	318
704	210421N2-11_BS20.tif:0319-0228-0121:319	177	963.367	120.705	228.02	170516	170516	319
705	210421N2-11_BS20.tif:0320-0221-0137:320	177	893.068	136.677	221.399	158073	158073	320
706	210421N2-11_BS20.tif:0321-0233-0137:321	177	906.972	136.434	233.23	160534	160534	321
707	210421N2-11_BS20.tif:0322-0234-0145:322	177	920.345	144.805	234.027	162901	162901	322
708	210421N2-11_BS20.tif:0323-0229-0157:323	177	815.921	156.924	229.353	144418	144418	323
709	210421N2-11_BS20.tif:0324-0233-0156:324	177	802.237	155.796	233.3	141996	141996	324
710	210421N2-11_BS20.tif:0325-0240-0149:325	177	871.525	148.505	240.114	154260	154260	325
711	210421N2-11_BS20.tif:0326-0239-0155:326	177	880.028	154.87	239.126	155765	155765	326
712	210421N2-11_BS20.tif:0327-0234-0154:327	177	875.706	153.629	233.897	155000	155000	327
713	210421N2-11_BS20.tif:0328-0231-0152:328	177	826.412	151.698	231.137	146275	146275	328
714	210421N2-11_BS20.tif:0329-0232-0151:329	177	902.017	150.49	232.488	159657	159657	329
715	210421N2-11_BS20.tif:0330-0234-0148:330	177	913.446	147.83	234.374	161680	161680	330
716	210421N2-11_BS20.tif:0331-0232-0152:331	177	969.525	151.738	232.49	171606	171606	331
717	210421N2-11_BS20.tif:0332-0234-0151:332	177	1005.153	150.488	234.252	177912	177912	332
718	210421N2-11_BS20.tif:0333-0238-0151:333	177	992.915	150.741	238.079	175746	175746	333
719	210421N2-11_BS20.tif:0334-0230-0158:334	177	1043.605	157.727	230.286	184718	184718	334
720	210421N2-11_BS20.tif:0335-0223-0166:335	177	983.994	165.667	223.056	174167	174167	335
721	210421N2-11_BS20.tif:0336-0217-0170:336	177	835.452	169.849	217.308	147875	147875	336
722	210421N2-11_BS20.tif:0337-0230-0151:337	177	792.881	150.88	230.099	140340	140340	337
723	210421N2-11_BS20.tif:0338-0240-0152:338	177	854.079	151.443	240.43	151172	151172	338
724	210421N2-11_BS20.tif:0339-0244-0156:339	177	888.011	155.51	244.175	157178	157178	339
725	210421N2-11_BS20.tif:0340-0242-0152:340	177	966.085	151.576	242.385	170997	170997	340
726	210421N2-11_BS20.tif:0341-0241-0150:341	177	931.729	149.648	241.377	164916	164916	341
727	210421N2-11_BS20.tif:0342-0239-0149:342	177	935.661	148.535	239.143	165612	165612	342
728	210421N2-11_BS20.tif:0343-0239-0149:343	177	940.791	148.515	239.106	166520	166520	343
729	210421N2-11_BS20.tif:0344-0235-0148:344	177	932.056	147.819	235.406	164974	164974	344
730	210421N2-11_BS20.tif:0345-0237-0145:345	177	994.13	144.366	237.006	175961	175961	345
731	210421N2-11_BS20.tif:0346-0227-0154:346	177	909.356	153.558	227.386	160956	160956	346
732	210421N2-11_BS20.tif:0347-0226-0158:347	177	893.277	157.538	226.091	158110	158110	347
733	210421N2-11_BS20.tif:0348-0226-0159:348	177	962.232	158.523	226.163	170315	170315	348
734	210421N2-11_BS20.tif:0349-0230-0157:349	177	998.836	156.423	230.037	176794	176794	349
735	210421N2-11_BS20.tif:0350-0231-0157:350	177	1057.254	156.82	231.163	187134	187134	350
736	210421N2-11_BS20.tif:0351-0232-0158:351	177	1059.52	157.439	232.2	187535	187535	351
737	210421N2-11_BS20.tif:0352-0235-0156:352	177	996.96	155.686	235.35	176462	176462	352
738	210421N2-11_BS20.tif:0353-0235-0155:353	177	995.678	154.549	235.481	176235	176235	353
739	210421N2-11_BS20.tif:0354-0234-0157:354	177	975.203	156.616	234.458	172611	172611	354
740	210421N2-11_BS20.tif:0355-0236-0159:355	177	1027.35	158.375	236.532	181841	181841	355
741	210421N2-11_BS20.tif:0356-0236-0165:356	177	1168.395	164.591	236.616	206806	206806	356
742	210421N2-11_BS20.tif:0357-0242-0167:357	177	1257.712	166.667	242.381	222615	222615	357
743	210421N2-11_BS20.tif:0358-0229-0170:358	177	973	169.446	229.03	172221	172221	358
744	210421N2-11_BS20.tif:0359-0214-0151:359	177	983.887	150.304	214.506	174148	174148	359
745	210421N2-11_BS20.tif:0360-0223-0141:360	177	954.492	140.591	223.474	168945	168945	360
746	210421N2-11_BS20.tif:0361-0232-0142:361	177	1017.35	141.601	231.986	180071	180071	361
747	210421N2-11_BS20.tif:0362-0238-0161:362	177	1062.13	160.671	238.246	187997	187997	362
748	210421N2-11_BS20.tif:0363-0231-0173:363	177	1049.362	172.623	231.118	185737	185737	363
749	210421N2-11_BS20.tif:0364-0233-0171:364	177	997.559	170.61	232.955	176568	176568	364
750	210421N2-11_BS20.tif:0365-0235-0165:365	177	1047.181	164.567	235.37	185351	185351	365
751	210421N2-11_BS20.tif:0366-0237-0164:366	177	984.169	163.523	237.33	174198	174198	366
752	210421N2-11_BS20.tif:0367-0237-0166:367	177	1024.322	165.526	237.319	181305	181305	367
753	210421N2-11_BS20.tif:0368-0238-0164:368	177	1043.655	163.56	238.07	184727	184727	368
754	210421N2-11_BS20.tif:0369-0237-0165:369	177	1009.469	164.567	237.093	178676	178676	369
755	210421N2-11_BS20.tif:0370-0237-0164:370	177	985.181	163.342	237.362	174377	174377	370
756	210421N2-11_BS20.tif:0371-0237-0163:371	177	1021.576	162.673	237.181	180819	180819	371
757	210421N2-11_BS20.tif:0372-0236-0172:372	177	990.056	171.432	236.185	175240	175240	372
758	210421N2-11_BS20.tif:0373-0235-0179:373	177	979.808	178.606	235.338	173426	173426	373
759	210421N2-11_BS20.tif:0374-0226-0167:374	177	994.435	166.268	226.253	176015	176015	374
760	210421N2-11_BS20.tif:0375-0222-0162:375	177	1035.294	161.704	222.26	183247	183247	375
761	210421N2-11_BS20.tif:0376-0218-0157:376	177	1030.316	156.502	218.36	182366	182366	376
762	210421N2-11_BS20.tif:0377-0247-0130:377	177	816.322	129.492	247.89	144489	144489	377
763	210421N2-11_BS20.tif:0378-0274-0149:378	177	1121.26	149.468	274.697	198463	198463	378
764	210421N2-11_BS20.tif:0379-0246-0162:379	177	1065.944	162.11	246.596	188672	188672	379
765	210421N2-11_BS20.tif:0380-0232-0134:380	177	1130.763	135.177	232.772	200145	200145	380
766	210421N2-11_BS20.tif:0381-0228-0136:381	177	989.158	137.841	227.451	175081	175081	381
767	210421N2-11_BS20.tif:0382-0226-0148:382	177	951.983	147.504	225.968	168501	168501	382
768	210421N2-11_BS20.tif:0383-0228-0150:383	177	1073.311	149.287	228.542	189976	189976	383
769	210421N2-11_BS20.tif:0384-0228-0149:384	177	1153.017	148.663	228.056	204084	204084	384
770	210421N2-11_BS20.tif:0385-0230-0148:385	177	1165.249	147.68	230.505	206249	206249	385
