# Supplementary material for: Molecular encoding and synaptic decoding of context during salt chemotaxis in C. elegans
Source: Nat Commun. 2022 May 27;13:2928. doi: 10.1038/s41467-022-30279-7 (PMC9142520; doi:10.1038/s41467-022-30279-7)
Supplement: Supplementary file 7 — Source Data [file 41467_2022_30279_MOESM7_ESM.zip › Source Data/Imaging/Fig.5/5B/210421N2-12_BS20_Results.csv]

	Label	Area	Mean	XM	YM	IntDen	RawIntDen	Slice	stimulus
1	210421N2-12_BS20.tif:0001-0295-0361:1	177	1916.972	360.831	296.225	339304	339304	1	201
2	210421N2-12_BS20.tif:0002-0261-0357:2	177	2034.616	357.011	261.293	360127	360127	2
3	210421N2-12_BS20.tif:0003-0234-0348:3	177	2050.412	347.705	234.863	362923	362923	3
4	210421N2-12_BS20.tif:0004-0226-0348:4	177	1899.944	347.468	227.113	336290	336290	4
5	210421N2-12_BS20.tif:0005-0223-0357:5	177	1851.441	356.494	223.776	327705	327705	5
6	210421N2-12_BS20.tif:0006-0222-0356:6	177	1971	355.691	223.044	348867	348867	6
7	210421N2-12_BS20.tif:0007-0221-0357:7	177	1956.938	356.569	221.804	346378	346378	7
8	210421N2-12_BS20.tif:0008-0223-0363:8	177	2028.977	362.889	223.913	359129	359129	8
9	210421N2-12_BS20.tif:0009-0227-0362:9	177	1945.729	361.693	227.814	344394	344394	9
10	210421N2-12_BS20.tif:0010-0227-0366:10	177	2043.797	365.894	228.342	361752	361752	10
11	210421N2-12_BS20.tif:0011-0223-0366:11	177	2016.463	365.99	223.922	356914	356914	11
12	210421N2-12_BS20.tif:0012-0225-0371:12	177	1936.356	370.583	225.892	342735	342735	12
13	210421N2-12_BS20.tif:0013-0215-0369:13	177	2032.452	368.755	216.244	359744	359744	13
14	210421N2-12_BS20.tif:0014-0213-0374:14	177	2010.226	373.829	213.992	355810	355810	14
15	210421N2-12_BS20.tif:0015-0208-0369:15	177	2100.791	368.82	208.798	371840	371840	15
16	210421N2-12_BS20.tif:0016-0224-0356:16	177	2047.593	355.755	225.086	362424	362424	16
17	210421N2-12_BS20.tif:0017-0226-0355:17	177	1958.458	354.973	226.906	346647	346647	17
18	210421N2-12_BS20.tif:0018-0232-0360:18	177	2111.339	359.523	232.895	373707	373707	18
19	210421N2-12_BS20.tif:0019-0231-0362:19	177	1917.938	362.062	232.4	339475	339475	19
20	210421N2-12_BS20.tif:0020-0232-0372:20	177	2164.169	371.669	233.05	383058	383058	20
21	210421N2-12_BS20.tif:0021-0244-0368:21	177	2165.74	367.81	245.035	383336	383336	21
22	210421N2-12_BS20.tif:0022-0241-0377:22	177	2124.966	376.664	242.275	376119	376119	22
23	210421N2-12_BS20.tif:0023-0238-0378:23	177	2087.938	377.974	238.756	369565	369565	23
24	210421N2-12_BS20.tif:0024-0219-0383:24	177	2014.153	382.712	219.989	356505	356505	24
25	210421N2-12_BS20.tif:0025-0207-0374:25	177	1970.927	373.85	207.993	348854	348854	25
26	210421N2-12_BS20.tif:0026-0222-0360:26	177	2157.469	359.643	223.051	381872	381872	26
27	210421N2-12_BS20.tif:0027-0238-0363:27	177	2136.288	362.6	239.023	378123	378123	27
28	210421N2-12_BS20.tif:0028-0253-0347:28	177	2060.316	346.756	253.972	364676	364676	28
29	210421N2-12_BS20.tif:0029-0255-0360:29	177	1901.638	360.293	256.018	336590	336590	29
30	210421N2-12_BS20.tif:0030-0248-0362:30	177	2005.028	361.981	249.012	354890	354890	30
31	210421N2-12_BS20.tif:0031-0245-0364:31	177	2104.486	364.084	246.251	372494	372494	31
32	210421N2-12_BS20.tif:0032-0244-0363:32	177	2155	362.957	245.414	381435	381435	32
33	210421N2-12_BS20.tif:0033-0250-0361:33	177	2115.944	361.078	251.363	374522	374522	33
34	210421N2-12_BS20.tif:0034-0254-0363:34	177	2169.153	362.84	255.161	383940	383940	34
35	210421N2-12_BS20.tif:0035-0250-0363:35	177	2183.847	362.995	251.082	386541	386541	35
36	210421N2-12_BS20.tif:0036-0255-0362:36	177	2012.169	361.847	256.18	356154	356154	36
37	210421N2-12_BS20.tif:0037-0259-0356:37	177	2079.949	355.883	260.071	368151	368151	37
38	210421N2-12_BS20.tif:0038-0256-0354:38	177	2139.915	354.053	257.188	378765	378765	38
39	210421N2-12_BS20.tif:0039-0245-0360:39	177	2146.678	360.067	246.229	379962	379962	39
40	210421N2-12_BS20.tif:0040-0252-0358:40	177	2019.74	357.899	253.141	357494	357494	40
41	210421N2-12_BS20.tif:0041-0262-0361:41	177	2021.661	361.042	263.226	357834	357834	41
42	210421N2-12_BS20.tif:0042-0265-0363:42	177	2192.441	362.695	265.969	388062	388062	42
43	210421N2-12_BS20.tif:0043-0264-0362:43	177	1973.576	362.086	265.096	349323	349323	43
44	210421N2-12_BS20.tif:0044-0262-0364:44	177	1854.723	363.876	263.354	328286	328286	44
45	210421N2-12_BS20.tif:0045-0264-0366:45	177	2012.034	365.696	264.93	356130	356130	45
46	210421N2-12_BS20.tif:0046-0276-0356:46	177	2122.328	355.915	277.036	375652	375652	46
47	210421N2-12_BS20.tif:0047-0265-0358:47	177	2200.774	357.708	265.928	389537	389537	47
48	210421N2-12_BS20.tif:0048-0258-0362:48	177	2069.672	361.594	259.276	366332	366332	48
49	210421N2-12_BS20.tif:0049-0251-0358:49	177	2141.023	357.697	252.056	378961	378961	49
50	210421N2-12_BS20.tif:0050-0245-0363:50	177	2220.531	362.546	246.441	393034	393034	50
51	210421N2-12_BS20.tif:0051-0242-0364:51	177	2058.932	363.647	243.3	364431	364431	51
52	210421N2-12_BS20.tif:0052-0240-0360:52	177	2539.599	359.89	240.818	449509	449509	52
53	210421N2-12_BS20.tif:0053-0237-0363:53	177	2395.136	362.416	237.866	423939	423939	53
54	210421N2-12_BS20.tif:0054-0227-0367:54	177	2170.062	366.565	227.912	384101	384101	54
55	210421N2-12_BS20.tif:0055-0226-0357:55	177	2221.429	356.396	227.003	393193	393193	55
56	210421N2-12_BS20.tif:0056-0261-0369:56	177	1939.537	368.789	263.485	343298	343298	56
57	210421N2-12_BS20.tif:0057-0277-0373:57	177	2015.333	372.864	278.181	356714	356714	57
58	210421N2-12_BS20.tif:0058-0259-0366:58	177	2220.107	366.083	259.721	392959	392959	58
59	210421N2-12_BS20.tif:0059-0246-0366:59	177	2282.079	365.825	247.319	403928	403928	59
60	210421N2-12_BS20.tif:0060-0236-0367:60	177	2298.096	366.795	236.982	406763	406763	60
61	210421N2-12_BS20.tif:0061-0233-0366:61	177	2012.876	365.484	234.194	356279	356279	61
62	210421N2-12_BS20.tif:0062-0226-0366:62	177	2084.842	365.769	226.951	369017	369017	62
63	210421N2-12_BS20.tif:0063-0234-0370:63	177	2143.944	370.027	235.293	379478	379478	63
64	210421N2-12_BS20.tif:0064-0245-0366:64	177	2119.904	365.724	246.2	375223	375223	64
65	210421N2-12_BS20.tif:0065-0254-0365:65	177	1900.548	365.152	255.144	336397	336397	65
66	210421N2-12_BS20.tif:0066-0255-0376:66	177	1994.802	375.807	256.313	353080	353080	66
67	210421N2-12_BS20.tif:0067-0284-0354:67	177	2076.74	353.422	285.158	367583	367583	67
68	210421N2-12_BS20.tif:0068-0276-0357:68	177	2125.966	357.211	275.777	376296	376296	68
69	210421N2-12_BS20.tif:0069-0282-0374:69	177	1941.119	373.999	283.481	343578	343578	69
70	210421N2-12_BS20.tif:0070-0299-0370:70	177	2056.876	369.932	300.46	364067	364067	70
71	210421N2-12_BS20.tif:0071-0296-0382:71	177	2145.164	382.104	297.234	379694	379694	71
72	210421N2-12_BS20.tif:0072-0304-0387:72	177	2118.554	387.269	305.364	374984	374984	72
73	210421N2-12_BS20.tif:0073-0299-0379:73	177	2165.203	378.952	300.389	383241	383241	73
74	210421N2-12_BS20.tif:0074-0286-0378:74	177	2320.48	377.939	287.14	410725	410725	74
75	210421N2-12_BS20.tif:0075-0283-0366:75	177	2258.684	366.011	284.136	399787	399787	75
76	210421N2-12_BS20.tif:0076-0280-0367:76	177	2185.706	366.755	281.019	386870	386870	76
77	210421N2-12_BS20.tif:0077-0273-0369:77	177	2119.599	368.849	274.021	375169	375169	77
78	210421N2-12_BS20.tif:0078-0278-0363:78	177	2215.944	362.77	279.264	392222	392222	78
79	210421N2-12_BS20.tif:0079-0285-0366:79	177	2223.565	366.192	286.185	393571	393571	79
80	210421N2-12_BS20.tif:0080-0284-0367:80	177	2220.729	367.154	285.333	393069	393069	80
81	210421N2-12_BS20.tif:0081-0278-0370:81	177	2100.39	369.978	279.111	371769	371769	81
82	210421N2-12_BS20.tif:0082-0287-0375:82	177	2138.508	374.875	288.515	378516	378516	82
83	210421N2-12_BS20.tif:0083-0295-0363:83	177	2232.249	362.91	296.179	395108	395108	83
84	210421N2-12_BS20.tif:0084-0288-0374:84	177	2157.006	373.79	289.201	381790	381790	84
85	210421N2-12_BS20.tif:0085-0280-0378:85	177	2136.441	377.696	281.05	378150	378150	85
86	210421N2-12_BS20.tif:0086-0281-0376:86	177	2164.588	375.814	282.233	383132	383132	86
87	210421N2-12_BS20.tif:0087-0273-0382:87	177	1967.746	381.839	274.048	348291	348291	87
88	210421N2-12_BS20.tif:0088-0279-0380:88	177	2114.311	379.954	280.311	374233	374233	88
89	210421N2-12_BS20.tif:0089-0280-0350:89	177	1885.412	349.856	281.362	333718	333718	89
90	210421N2-12_BS20.tif:0090-0281-0350:90	177	1881.503	351.754	281.989	333026	333026	90
91	210421N2-12_BS20.tif:0091-0287-0375:91	177	2159.746	375.003	288.429	382275	382275	91
92	210421N2-12_BS20.tif:0092-0286-0384:92	177	2200.085	383.829	287.268	389415	389415	92
93	210421N2-12_BS20.tif:0093-0292-0378:93	177	2107.605	377.857	293.227	373046	373046	93
94	210421N2-12_BS20.tif:0094-0285-0374:94	177	2177.751	374.095	285.875	385462	385462	94
95	210421N2-12_BS20.tif:0095-0279-0384:95	177	2052.503	383.994	280.292	363293	363293	95
96	210421N2-12_BS20.tif:0096-0279-0372:96	177	2117.226	372.04	280.405	374749	374749	96
97	210421N2-12_BS20.tif:0097-0270-0340:97	177	2111.994	339.922	271.35	373823	373823	97
98	210421N2-12_BS20.tif:0098-0281-0372:98	177	2139.893	371.657	281.052	378761	378761	98
99	210421N2-12_BS20.tif:0099-0285-0389:99	177	2047.056	389.154	286.438	362329	362329	99
100	210421N2-12_BS20.tif:0100-0302-0393:100	177	2030.441	393.235	303.416	359388	359388	100
101	210421N2-12_BS20.tif:0101-0291-0390:101	177	2062.571	389.912	292.348	365075	365075	101
102	210421N2-12_BS20.tif:0102-0289-0397:102	177	2028.712	396.907	290.643	359082	359082	102
103	210421N2-12_BS20.tif:0103-0288-0385:103	177	2136.689	384.874	289.19	378194	378194	103
104	210421N2-12_BS20.tif:0104-0283-0357:104	177	2121.548	356.83	284.36	375514	375514	104
105	210421N2-12_BS20.tif:0105-0274-0367:105	177	2252.136	367.163	274.525	398628	398628	105
106	210421N2-12_BS20.tif:0106-0276-0369:106	177	2200.791	368.778	277.145	389540	389540	106
107	210421N2-12_BS20.tif:0107-0286-0365:107	177	2156	365.025	287.291	381612	381612	107
108	210421N2-12_BS20.tif:0108-0289-0365:108	177	2137.028	364.943	290.322	378254	378254	108
109	210421N2-12_BS20.tif:0109-0282-0369:109	177	2067.972	368.777	283.11	366031	366031	109
110	210421N2-12_BS20.tif:0110-0277-0366:110	177	2348	366.058	277.978	415596	415596	110
111	210421N2-12_BS20.tif:0111-0278-0361:111	177	2190.638	360.515	279.086	387743	387743	111
112	210421N2-12_BS20.tif:0112-0273-0365:112	177	2060.328	364.625	274.366	364678	364678	112
113	210421N2-12_BS20.tif:0113-0272-0365:113	177	2159.277	365.108	272.972	382192	382192	113
114	210421N2-12_BS20.tif:0114-0272-0364:114	177	2164.362	363.733	273.016	383092	383092	114
115	210421N2-12_BS20.tif:0115-0271-0362:115	177	2348.621	361.695	272.191	415706	415706	115
116	210421N2-12_BS20.tif:0116-0271-0364:116	177	2279.977	363.952	271.974	403556	403556	116
117	210421N2-12_BS20.tif:0117-0271-0360:117	177	2288.548	359.9	272.081	405073	405073	117
118	210421N2-12_BS20.tif:0118-0271-0360:118	177	2324.898	359.724	272	411507	411507	118
119	210421N2-12_BS20.tif:0119-0271-0360:119	177	2329.271	360.066	271.973	412281	412281	119
120	210421N2-12_BS20.tif:0120-0269-0360:120	177	2102.672	359.968	270.369	372173	372173	120
121	210421N2-12_BS20.tif:0121-0267-0359:121	177	2115.446	359.127	268.304	374434	374434	121
122	210421N2-12_BS20.tif:0122-0262-0363:122	177	2150.401	362.767	263.284	380621	380621	122
123	210421N2-12_BS20.tif:0123-0260-0353:123	177	2050.153	352.933	261.286	362877	362877	123
124	210421N2-12_BS20.tif:0124-0260-0360:124	177	2139.644	359.981	261.076	378717	378717	124
125	210421N2-12_BS20.tif:0125-0259-0360:125	177	2116.379	359.958	260.147	374599	374599	125
126	210421N2-12_BS20.tif:0126-0256-0357:126	177	2115.096	356.795	257.247	374372	374372	126
127	210421N2-12_BS20.tif:0127-0256-0361:127	177	2124.972	360.58	257.097	376120	376120	127
128	210421N2-12_BS20.tif:0128-0256-0362:128	177	2228.373	361.601	257.171	394422	394422	128
129	210421N2-12_BS20.tif:0129-0255-0363:129	177	2142.316	362.632	256.118	379190	379190	129
130	210421N2-12_BS20.tif:0130-0253-0359:130	177	2226.186	358.91	254.393	394035	394035	130
131	210421N2-12_BS20.tif:0131-0249-0360:131	177	2163.819	359.849	250.069	382996	382996	131
132	210421N2-12_BS20.tif:0132-0241-0360:132	177	2040.751	359.805	241.842	361213	361213	132
133	210421N2-12_BS20.tif:0133-0238-0361:133	177	2009.469	360.772	239.279	355676	355676	133
134	210421N2-12_BS20.tif:0134-0242-0360:134	177	1906.898	359.882	243.094	337521	337521	134
135	210421N2-12_BS20.tif:0135-0254-0360:135	177	2078.486	359.44	255.158	367892	367892	135
136	210421N2-12_BS20.tif:0136-0278-0359:136	177	2098.96	358.906	279.203	371516	371516	136
137	210421N2-12_BS20.tif:0137-0301-0369:137	177	2250.006	369.034	302.457	398251	398251	137
138	210421N2-12_BS20.tif:0138-0296-0376:138	177	2075.367	376.362	297.345	367340	367340	138
139	210421N2-12_BS20.tif:0139-0288-0383:139	177	2241.017	383.131	289.244	396660	396660	139
140	210421N2-12_BS20.tif:0140-0284-0377:140	177	2160.927	377.236	285.33	382484	382484	140
141	210421N2-12_BS20.tif:0141-0285-0373:141	177	2044.407	372.91	286.461	361860	361860	141
142	210421N2-12_BS20.tif:0142-0285-0374:142	177	2091.429	374.044	286.3	370183	370183	142
143	210421N2-12_BS20.tif:0143-0282-0371:143	177	2153.701	371.024	283.163	381205	381205	143
144	210421N2-12_BS20.tif:0144-0282-0372:144	177	2200.384	371.998	283.153	389468	389468	144
145	210421N2-12_BS20.tif:0145-0288-0368:145	177	2203.695	368.214	289.179	390054	390054	145
146	210421N2-12_BS20.tif:0146-0286-0372:146	177	2153.927	371.977	287.226	381245	381245	146
147	210421N2-12_BS20.tif:0147-0286-0374:147	177	2114.531	374.233	287.363	374272	374272	147
148	210421N2-12_BS20.tif:0148-0286-0375:148	177	2094.678	375.161	287.401	370758	370758	148
149	210421N2-12_BS20.tif:0149-0289-0378:149	177	2129.119	377.966	290.283	376854	376854	149
150	210421N2-12_BS20.tif:0150-0284-0379:150	177	2110.006	379.19	285.365	373471	373471	150
151	210421N2-12_BS20.tif:0151-0282-0379:151	177	2016.774	379.008	283.275	356969	356969	151
152	210421N2-12_BS20.tif:0152-0281-0378:152	177	2046.164	378.179	282.415	362171	362171	152
153	210421N2-12_BS20.tif:0153-0282-0379:153	177	2034.898	378.958	283.272	360177	360177	153
154	210421N2-12_BS20.tif:0154-0282-0378:154	177	2064.181	378.094	283.313	365360	365360	154
155	210421N2-12_BS20.tif:0155-0285-0380:155	177	2101.379	379.801	286.395	371944	371944	155
156	210421N2-12_BS20.tif:0156-0290-0380:156	177	2091.209	379.835	291.492	370144	370144	156
157	210421N2-12_BS20.tif:0157-0295-0380:157	177	2169.073	379.942	296.298	383926	383926	157
158	210421N2-12_BS20.tif:0158-0295-0382:158	177	2147.791	382.041	296.48	380159	380159	158
159	210421N2-12_BS20.tif:0159-0305-0381:159	177	2231.52	381.446	306.313	394979	394979	159
160	210421N2-12_BS20.tif:0160-0300-0394:160	177	2327.915	394.459	301.393	412041	412041	160
161	210421N2-12_BS20.tif:0161-0298-0396:161	177	2266.78	396.527	299.534	401220	401220	161
162	210421N2-12_BS20.tif:0162-0299-0398:162	177	2297.667	398.168	300.421	406687	406687	162
163	210421N2-12_BS20.tif:0163-0298-0398:163	177	2273.096	398.111	299.488	402338	402338	163
164	210421N2-12_BS20.tif:0164-0298-0395:164	177	2327.452	395.063	299.483	411959	411959	164
165	210421N2-12_BS20.tif:0165-0295-0385:165	177	2221.949	384.882	296.414	393285	393285	165
166	210421N2-12_BS20.tif:0166-0288-0375:166	177	2118.209	374.747	289.56	374923	374923	166
167	210421N2-12_BS20.tif:0167-0287-0381:167	177	2208.356	380.63	288.212	390879	390879	167
168	210421N2-12_BS20.tif:0168-0282-0377:168	177	2117.508	376.887	283.486	374799	374799	168
169	210421N2-12_BS20.tif:0169-0282-0378:169	177	2195.576	377.763	283.221	388617	388617	169
170	210421N2-12_BS20.tif:0170-0280-0378:170	177	2312.61	378.057	281.356	409332	409332	170
171	210421N2-12_BS20.tif:0171-0278-0377:171	177	2367.508	376.97	279.06	419049	419049	171
172	210421N2-12_BS20.tif:0172-0278-0371:172	177	2428.362	371.028	278.983	429820	429820	172
173	210421N2-12_BS20.tif:0173-0277-0371:173	177	2343.305	370.925	278.104	414765	414765	173
174	210421N2-12_BS20.tif:0174-0283-0370:174	177	2339.169	370.01	284.152	414033	414033	174
175	210421N2-12_BS20.tif:0175-0285-0369:175	177	2203.571	369.092	286.25	390032	390032	175
176	210421N2-12_BS20.tif:0176-0287-0372:176	177	2412.514	371.937	288.496	427015	427015	176
177	210421N2-12_BS20.tif:0177-0291-0370:177	177	2506.531	369.953	291.999	443656	443656	177
178	210421N2-12_BS20.tif:0178-0285-0375:178	177	2258.113	374.886	286.402	399686	399686	178
179	210421N2-12_BS20.tif:0179-0280-0373:179	177	2390.373	373.17	281.22	423096	423096	179
180	210421N2-12_BS20.tif:0180-0281-0370:180	177	2217.169	369.851	282.239	392439	392439	180
181	210421N2-12_BS20.tif:0181-0276-0367:181	177	2166.966	367.206	277.595	383553	383553	181
182	210421N2-12_BS20.tif:0182-0273-0362:182	177	2204.294	362.13	274.054	390160	390160	182
183	210421N2-12_BS20.tif:0183-0278-0369:183	177	2337.836	368.609	279.451	413797	413797	183
184	210421N2-12_BS20.tif:0184-0277-0368:184	177	2411.746	367.868	278.264	426879	426879	184
185	210421N2-12_BS20.tif:0185-0275-0369:185	177	2490.808	368.787	276.267	440873	440873	185
186	210421N2-12_BS20.tif:0186-0276-0368:186	177	2464.294	367.79	277.133	436180	436180	186
187	210421N2-12_BS20.tif:0187-0271-0362:187	177	2376.277	361.727	272.313	420601	420601	187
188	210421N2-12_BS20.tif:0188-0265-0362:188	177	2233.48	361.538	266.186	395326	395326	188
189	210421N2-12_BS20.tif:0189-0260-0359:189	177	2335.571	358.847	261.109	413396	413396	189
190	210421N2-12_BS20.tif:0190-0256-0368:190	177	2355.847	367.988	257.06	416985	416985	190
191	210421N2-12_BS20.tif:0191-0266-0359:191	177	2239.785	358.595	267.356	396442	396442	191
192	210421N2-12_BS20.tif:0192-0274-0369:192	177	2342.401	369.213	275.132	414605	414605	192
193	210421N2-12_BS20.tif:0193-0276-0369:193	177	2364.017	368.975	277.33	418431	418431	193
194	210421N2-12_BS20.tif:0194-0278-0366:194	177	2330.051	365.883	279.344	412419	412419	194
195	210421N2-12_BS20.tif:0195-0281-0371:195	177	2203.119	371.097	282.431	389952	389952	195
196	210421N2-12_BS20.tif:0196-0281-0389:196	177	2250.644	388.777	282.102	398364	398364	196
197	210421N2-12_BS20.tif:0197-0280-0368:197	177	2174.107	366.799	281.238	384817	384817	197
198	210421N2-12_BS20.tif:0198-0279-0368:198	177	2387	367.684	280.015	422499	422499	198
199	210421N2-12_BS20.tif:0199-0276-0372:199	177	2435.91	371.766	277.049	431156	431156	199
200	210421N2-12_BS20.tif:0200-0274-0369:200	177	2410.87	368.766	275.284	426724	426724	200
201	210421N2-12_BS20.tif:0201-0272-0365:201	177	2375.791	364.836	273.19	420515	420515	201
202	210421N2-12_BS20.tif:0202-0271-0363:202	177	2482.808	362.774	271.923	439457	439457	202
203	210421N2-12_BS20.tif:0203-0269-0361:203	177	2525.407	361.154	270.109	446997	446997	203
204	210421N2-12_BS20.tif:0204-0269-0360:204	177	2508.384	360.184	269.891	443984	443984	204
205	210421N2-12_BS20.tif:0205-0266-0359:205	177	2377.689	359.159	267.319	420851	420851	205
206	210421N2-12_BS20.tif:0206-0265-0360:206	177	2421.966	359.734	266.055	428688	428688	206
207	210421N2-12_BS20.tif:0207-0265-0355:207	177	2215.09	354.58	265.955	392071	392071	207
208	210421N2-12_BS20.tif:0208-0265-0356:208	177	2318.932	355.757	266.009	410451	410451	208
209	210421N2-12_BS20.tif:0209-0266-0361:209	177	2277.424	360.918	266.922	403104	403104	209
210	210421N2-12_BS20.tif:0210-0268-0364:210	177	2161.073	363.799	269.094	382510	382510	210
211	210421N2-12_BS20.tif:0211-0261-0357:211	177	2138.96	356.652	261.947	378596	378596	211
212	210421N2-12_BS20.tif:0212-0255-0355:212	177	2233.254	354.559	255.974	395286	395286	212
213	210421N2-12_BS20.tif:0213-0249-0360:213	177	2060.401	359.673	250.215	364691	364691	213
214	210421N2-12_BS20.tif:0214-0249-0359:214	177	2208.48	358.628	250.246	390901	390901	214
215	210421N2-12_BS20.tif:0215-0261-0364:215	177	2189.938	363.63	262.208	387619	387619	215
216	210421N2-12_BS20.tif:0216-0273-0365:216	177	2153.582	364.915	274.452	381184	381184	216
217	210421N2-12_BS20.tif:0217-0283-0365:217	177	2207.819	364.988	284.398	390784	390784	217
218	210421N2-12_BS20.tif:0218-0285-0370:218	177	2008.412	369.896	286.223	355489	355489	218
219	210421N2-12_BS20.tif:0219-0289-0369:219	177	2071.429	369.002	290.453	366643	366643	219
220	210421N2-12_BS20.tif:0220-0286-0374:220	177	1994.367	374.304	287.223	353003	353003	220
221	210421N2-12_BS20.tif:0221-0281-0377:221	177	2030.124	376.915	282.507	359332	359332	221
222	210421N2-12_BS20.tif:0222-0286-0381:222	177	2301.814	381.351	287.285	407421	407421	222
223	210421N2-12_BS20.tif:0223-0288-0377:223	177	2257.757	377.116	289.241	399623	399623	223
224	210421N2-12_BS20.tif:0224-0280-0373:224	177	2160.927	373.194	281.363	382484	382484	224
225	210421N2-12_BS20.tif:0225-0275-0364:225	177	2107.322	364.246	276.147	372996	372996	225
226	210421N2-12_BS20.tif:0226-0273-0368:226	177	1999.452	367.954	274.468	353903	353903	226
227	210421N2-12_BS20.tif:0227-0274-0373:227	177	1952.35	372.88	275.17	345566	345566	227
228	210421N2-12_BS20.tif:0228-0275-0374:228	177	2014.294	373.964	276.07	356530	356530	228
229	210421N2-12_BS20.tif:0229-0275-0381:229	177	2084.068	380.999	276.147	368880	368880	229
230	210421N2-12_BS20.tif:0230-0277-0379:230	177	2013.588	379.006	278.426	356405	356405	230
231	210421N2-12_BS20.tif:0231-0292-0363:231	177	2042.006	362.736	293.476	361435	361435	231
232	210421N2-12_BS20.tif:0232-0293-0360:232	177	1983.305	360.168	294.416	351045	351045	232
233	210421N2-12_BS20.tif:0233-0275-0378:233	177	2159.559	377.861	276.003	382242	382242	233
234	210421N2-12_BS20.tif:0234-0269-0372:234	177	2026.316	371.974	270.002	358658	358658	234
235	210421N2-12_BS20.tif:0235-0272-0368:235	177	2026.023	368.19	273.296	358606	358606	235
236	210421N2-12_BS20.tif:0236-0272-0374:236	177	2141.056	373.825	273.196	378967	378967	236
237	210421N2-12_BS20.tif:0237-0274-0372:237	177	2080.367	372.105	275.376	368225	368225	237
238	210421N2-12_BS20.tif:0238-0276-0375:238	177	2063.893	374.811	277.475	365309	365309	238
239	210421N2-12_BS20.tif:0239-0277-0375:239	177	2009.96	375.187	278.332	355763	355763	239
240	210421N2-12_BS20.tif:0240-0279-0375:240	177	2022.356	374.814	280.361	357957	357957	240
241	210421N2-12_BS20.tif:0241-0279-0374:241	177	2010.627	374.14	280.402	355881	355881	241
242	210421N2-12_BS20.tif:0242-0280-0376:242	177	2039.554	375.87	281.243	361001	361001	242
243	210421N2-12_BS20.tif:0243-0279-0374:243	177	2004.48	374.196	280.262	354793	354793	243
244	210421N2-12_BS20.tif:0244-0277-0372:244	177	1940.802	372.109	278.278	343522	343522	244
245	210421N2-12_BS20.tif:0245-0279-0370:245	177	2084.249	369.787	280.086	368912	368912	245
246	210421N2-12_BS20.tif:0246-0277-0381:246	177	1974.243	381.132	278.235	349441	349441	246
247	210421N2-12_BS20.tif:0247-0276-0380:247	177	1973.107	380.014	277.446	349240	349240	247
248	210421N2-12_BS20.tif:0248-0276-0378:248	177	1959.458	377.87	277.319	346824	346824	248
249	210421N2-12_BS20.tif:0249-0276-0376:249	177	1913.983	375.896	277.404	338775	338775	249
250	210421N2-12_BS20.tif:0250-0278-0375:250	177	1901.576	374.805	279.103	336579	336579	250
251	210421N2-12_BS20.tif:0251-0278-0374:251	177	1906.644	373.743	279.326	337476	337476	251
252	210421N2-12_BS20.tif:0252-0279-0374:252	177	1902.492	373.699	280.127	336741	336741	252
253	210421N2-12_BS20.tif:0253-0279-0373:253	177	1902.282	373.132	280.53	336704	336704	253
254	210421N2-12_BS20.tif:0254-0282-0373:254	177	1990.475	372.769	283.212	352314	352314	254
255	210421N2-12_BS20.tif:0255-0282-0375:255	177	1899.616	374.938	283.539	336232	336232	255
256	210421N2-12_BS20.tif:0256-0285-0376:256	177	2026.751	375.911	286.16	358735	358735	256
257	210421N2-12_BS20.tif:0257-0286-0378:257	177	2088.045	377.803	287.442	369584	369584	257
258	210421N2-12_BS20.tif:0258-0290-0375:258	177	1981.689	374.961	291.293	350759	350759	258
259	210421N2-12_BS20.tif:0259-0293-0371:259	177	2122.311	371.017	294.151	375649	375649	259
260	210421N2-12_BS20.tif:0260-0291-0386:260	177	1972.774	386.348	292.591	349181	349181	260
261	210421N2-12_BS20.tif:0261-0299-0384:261	177	2093.655	384.214	300.57	370577	370577	261
262	210421N2-12_BS20.tif:0262-0300-0389:262	177	2204.672	389.488	301.15	390227	390227	262
263	210421N2-12_BS20.tif:0263-0298-0392:263	177	2161.345	392.344	299.357	382558	382558	263
264	210421N2-12_BS20.tif:0264-0293-0392:264	177	2159.254	391.966	294.64	382188	382188	264
265	210421N2-12_BS20.tif:0265-0291-0387:265	177	2087.141	387.287	292.677	369424	369424	265
266	210421N2-12_BS20.tif:0266-0289-0385:266	177	2128.644	385.364	290.588	376770	376770	266
267	210421N2-12_BS20.tif:0267-0289-0385:267	177	2125.695	384.967	290.464	376248	376248	267
268	210421N2-12_BS20.tif:0268-0289-0384:268	177	2287.497	384.154	290.318	404887	404887	268
269	210421N2-12_BS20.tif:0269-0289-0381:269	177	2171.497	380.817	290.72	384355	384355	269
270	210421N2-12_BS20.tif:0270-0289-0380:270	177	2277.689	379.809	290.445	403151	403151	270
271	210421N2-12_BS20.tif:0271-0287-0381:271	177	2326.791	380.982	288.38	411842	411842	271
272	210421N2-12_BS20.tif:0272-0282-0382:272	177	2228.672	381.949	283.566	394475	394475	272
273	210421N2-12_BS20.tif:0273-0279-0383:273	177	2124.915	383.122	280.37	376110	376110	273
274	210421N2-12_BS20.tif:0274-0276-0384:274	177	2001.062	383.983	277.614	354188	354188	274
275	210421N2-12_BS20.tif:0275-0279-0382:275	177	2081.898	381.947	280.432	368496	368496	275
276	210421N2-12_BS20.tif:0276-0290-0379:276	177	2071.661	379.162	291.363	366684	366684	276
277	210421N2-12_BS20.tif:0277-0290-0381:277	177	2006.113	381.061	291.51	355082	355082	277
278	210421N2-12_BS20.tif:0278-0291-0378:278	177	2187.362	377.756	292.419	387163	387163	278
279	210421N2-12_BS20.tif:0279-0294-0372:279	177	2095.701	371.818	295.801	370939	370939	279
280	210421N2-12_BS20.tif:0280-0288-0375:280	177	2145.311	375.128	289.511	379720	379720	280
281	210421N2-12_BS20.tif:0281-0287-0377:281	177	2080.198	376.964	288.385	368195	368195	281
282	210421N2-12_BS20.tif:0282-0287-0375:282	177	2032.876	375.155	288.301	359819	359819	282
283	210421N2-12_BS20.tif:0283-0286-0377:283	177	1912.475	376.952	287.291	338508	338508	283
284	210421N2-12_BS20.tif:0284-0285-0377:284	177	2003.599	377.23	286.362	354637	354637	284
285	210421N2-12_BS20.tif:0285-0285-0372:285	177	1900.198	372.181	286.454	336335	336335	285
286	210421N2-12_BS20.tif:0286-0284-0370:286	177	1958.277	370.131	285.32	346615	346615	286
287	210421N2-12_BS20.tif:0287-0285-0367:287	177	2211.814	367.049	286.305	391491	391491	287
288	210421N2-12_BS20.tif:0288-0284-0370:288	177	1961.288	369.78	285.398	347148	347148	288
289	210421N2-12_BS20.tif:0289-0280-0373:289	177	2042.249	372.824	281.439	361478	361478	289
290	210421N2-12_BS20.tif:0290-0282-0356:290	177	1946.407	355.738	283.071	344514	344514	290
291	210421N2-12_BS20.tif:0291-0294-0360:291	177	2132.158	360.18	295.447	377392	377392	291
292	210421N2-12_BS20.tif:0292-0291-0375:292	177	2116.299	375.116	292.665	374585	374585	292
293	210421N2-12_BS20.tif:0293-0288-0375:293	177	1932.989	375.394	289.49	342139	342139	293
294	210421N2-12_BS20.tif:0294-0283-0375:294	177	1954.107	375.267	284.528	345877	345877	294
295	210421N2-12_BS20.tif:0295-0276-0385:295	177	1936.712	384.875	277.532	342798	342798	295
296	210421N2-12_BS20.tif:0296-0277-0381:296	177	1938.26	381.147	278.538	343072	343072	296
297	210421N2-12_BS20.tif:0297-0281-0379:297	177	2022.017	378.942	282.622	357897	357897	297
298	210421N2-12_BS20.tif:0298-0283-0380:298	177	1992.209	380.242	284.481	352621	352621	298
299	210421N2-12_BS20.tif:0299-0288-0388:299	177	2062.181	388.303	289.435	365006	365006	299
300	210421N2-12_BS20.tif:0300-0295-0389:300	177	2074.989	389.477	296.478	367273	367273	300
301	210421N2-12_BS20.tif:0301-0308-0391:301	177	2198.61	391.44	309.365	389154	389154	301
302	210421N2-12_BS20.tif:0302-0305-0392:302	177	2042.797	392.408	306.648	361575	361575	302
303	210421N2-12_BS20.tif:0303-0297-0388:303	177	2051.571	388.182	298.535	363128	363128	303
304	210421N2-12_BS20.tif:0304-0289-0385:304	177	2121.011	385.011	290.678	375419	375419	304
305	210421N2-12_BS20.tif:0305-0280-0383:305	177	2209.181	382.965	281.081	391025	391025	305
306	210421N2-12_BS20.tif:0306-0276-0378:306	177	2174.751	377.848	277.577	384931	384931	306
307	210421N2-12_BS20.tif:0307-0278-0376:307	177	2244.723	375.909	279.285	397316	397316	307
308	210421N2-12_BS20.tif:0308-0280-0372:308	177	2208.655	371.893	281.018	390932	390932	308
309	210421N2-12_BS20.tif:0309-0283-0362:309	177	2171.853	361.811	284.148	384418	384418	309
310	210421N2-12_BS20.tif:0310-0283-0370:310	177	2277.119	369.785	284.469	403050	403050	310
311	210421N2-12_BS20.tif:0311-0279-0376:311	177	2247.424	375.86	280.02	397794	397794	311
312	210421N2-12_BS20.tif:0312-0275-0379:312	177	2241.085	379.007	276.391	396672	396672	312
313	210421N2-12_BS20.tif:0313-0276-0374:313	177	2338.52	374.198	277.131	413918	413918	313
314	210421N2-12_BS20.tif:0314-0276-0370:314	177	2218.056	369.722	277.282	392596	392596	314
315	210421N2-12_BS20.tif:0315-0279-0364:315	177	1986.446	363.639	280.459	351601	351601	315
316	210421N2-12_BS20.tif:0316-0291-0373:316	177	2125.198	373.255	292.24	376160	376160	316
317	210421N2-12_BS20.tif:0317-0288-0388:317	177	2183.723	388.451	289.382	386519	386519	317
318	210421N2-12_BS20.tif:0318-0281-0390:318	177	1970.26	390.049	282.325	348736	348736	318
319	210421N2-12_BS20.tif:0319-0277-0384:319	177	2003.554	384.086	278.701	354629	354629	319
320	210421N2-12_BS20.tif:0320-0277-0379:320	177	2112.757	379.064	278.071	373958	373958	320
321	210421N2-12_BS20.tif:0321-0278-0376:321	177	2026.706	376.153	279.407	358727	358727	321
322	210421N2-12_BS20.tif:0322-0278-0376:322	177	1919.904	375.837	279.528	339823	339823	322
323	210421N2-12_BS20.tif:0323-0280-0374:323	177	2020.22	374.109	281.336	357579	357579	323
324	210421N2-12_BS20.tif:0324-0280-0376:324	177	2007.186	375.952	281.053	355272	355272	324
325	210421N2-12_BS20.tif:0325-0279-0376:325	177	2005.395	376.132	280.273	354955	354955	325
326	210421N2-12_BS20.tif:0326-0278-0376:326	177	1879.226	376.212	279.495	332623	332623	326
327	210421N2-12_BS20.tif:0327-0282-0379:327	177	1928.034	378.981	283.51	341262	341262	327
328	210421N2-12_BS20.tif:0328-0286-0379:328	177	1974.661	379.331	287.278	349515	349515	328
329	210421N2-12_BS20.tif:0329-0292-0383:329	177	2084.842	383.165	293.29	369017	369017	329
330	210421N2-12_BS20.tif:0330-0300-0389:330	177	2052.684	389.461	301.183	363325	363325	330
331	210421N2-12_BS20.tif:0331-0296-0391:331	177	2103.819	391.603	297.241	372376	372376	331
332	210421N2-12_BS20.tif:0332-0293-0387:332	177	2002.695	387.453	294.621	354477	354477	332
333	210421N2-12_BS20.tif:0333-0291-0385:333	177	2077.22	385.314	292.414	367668	367668	333
334	210421N2-12_BS20.tif:0334-0291-0383:334	177	2068.412	383.163	292.536	366109	366109	334
335	210421N2-12_BS20.tif:0335-0290-0382:335	177	2033.345	382.348	291.355	359902	359902	335
336	210421N2-12_BS20.tif:0336-0289-0386:336	177	2056.282	386.236	290.359	363962	363962	336
337	210421N2-12_BS20.tif:0337-0288-0385:337	177	1908.989	384.948	289.707	337891	337891	337
338	210421N2-12_BS20.tif:0338-0290-0384:338	177	1987.435	384.103	291.59	351776	351776	338
339	210421N2-12_BS20.tif:0339-0291-0384:339	177	1993.073	384.462	292.325	352774	352774	339
340	210421N2-12_BS20.tif:0340-0290-0383:340	177	1972.463	383.361	291.32	349126	349126	340
341	210421N2-12_BS20.tif:0341-0289-0383:341	177	2020.345	383.227	290.531	357601	357601	341
342	210421N2-12_BS20.tif:0342-0294-0379:342	177	2037.299	379.36	295.44	360602	360602	342
343	210421N2-12_BS20.tif:0343-0299-0379:343	177	1946.153	379.13	300.424	344469	344469	343
344	210421N2-12_BS20.tif:0344-0303-0383:344	177	2174.164	383.109	304.417	384827	384827	344
345	210421N2-12_BS20.tif:0345-0302-0392:345	177	2178.356	392.323	303.641	385569	385569	345
346	210421N2-12_BS20.tif:0346-0299-0397:346	177	2121.243	397.213	300.408	375460	375460	346
347	210421N2-12_BS20.tif:0347-0294-0395:347	177	2073.785	395.1	295.63	367060	367060	347
348	210421N2-12_BS20.tif:0348-0291-0384:348	177	2087.763	384.162	292.321	369534	369534	348
349	210421N2-12_BS20.tif:0349-0290-0381:349	177	2136.972	380.732	291.253	378244	378244	349
350	210421N2-12_BS20.tif:0350-0287-0380:350	177	2189.22	379.606	288.301	387492	387492	350
351	210421N2-12_BS20.tif:0351-0281-0382:351	177	2138.966	382.055	282.3	378597	378597	351
352	210421N2-12_BS20.tif:0352-0279-0382:352	177	2274.859	382.013	280.107	402650	402650	352
353	210421N2-12_BS20.tif:0353-0279-0379:353	177	2133.316	378.909	280.356	377597	377597	353
354	210421N2-12_BS20.tif:0354-0279-0380:354	177	2240.864	380.073	280.379	396633	396633	354
355	210421N2-12_BS20.tif:0355-0280-0375:355	177	2202.831	375.2	281.057	389901	389901	355
356	210421N2-12_BS20.tif:0356-0285-0369:356	177	2152.424	368.679	286.017	380979	380979	356
357	210421N2-12_BS20.tif:0357-0277-0374:357	177	2058.718	373.845	278.279	364393	364393	357
358	210421N2-12_BS20.tif:0358-0279-0377:358	177	1946.565	376.971	280.219	344542	344542	358
359	210421N2-12_BS20.tif:0359-0290-0373:359	177	1809.966	373.192	291.576	320364	320364	359
360	210421N2-12_BS20.tif:0360-0288-0386:360	177	1900.537	386.171	289.373	336395	336395	360
361	210421N2-12_BS20.tif:0361-0286-0387:361	177	1928.638	387.179	287.63	341369	341369	361
362	210421N2-12_BS20.tif:0362-0274-0386:362	177	1990.52	386.332	275.251	352322	352322	362
363	210421N2-12_BS20.tif:0363-0261-0367:363	177	1921.537	366.999	262.29	340112	340112	363
364	210421N2-12_BS20.tif:0364-0272-0376:364	177	2082.797	376.278	273.403	368655	368655	364
365	210421N2-12_BS20.tif:0365-0276-0377:365	177	2152.774	376.735	277.289	381041	381041	365
366	210421N2-12_BS20.tif:0366-0291-0376:366	177	2151.497	375.874	292.042	380815	380815	366
367	210421N2-12_BS20.tif:0367-0295-0378:367	177	2093.062	377.828	296.384	370472	370472	367
368	210421N2-12_BS20.tif:0368-0293-0383:368	177	2185.198	383.26	294.294	386780	386780	368
369	210421N2-12_BS20.tif:0369-0291-0386:369	177	2137.78	386.234	292.473	378387	378387	369
370	210421N2-12_BS20.tif:0370-0291-0386:370	177	2122.192	385.929	292.474	375628	375628	370
371	210421N2-12_BS20.tif:0371-0290-0385:371	177	2124.893	385.168	291.451	376106	376106	371
372	210421N2-12_BS20.tif:0372-0289-0386:372	177	2061.949	386.087	290.315	364965	364965	372
373	210421N2-12_BS20.tif:0373-0289-0386:373	177	1968.927	386.018	290.459	348500	348500	373
374	210421N2-12_BS20.tif:0374-0292-0386:374	177	2000.932	386.207	293.62	354165	354165	374
375	210421N2-12_BS20.tif:0375-0289-0389:375	177	2139.124	389.084	290.396	378625	378625	375
376	210421N2-12_BS20.tif:0376-0282-0374:376	177	1998.915	374.263	283.242	353808	353808	376
377	210421N2-12_BS20.tif:0377-0257-0361:377	177	2040.814	360.987	258.061	361224	361224	377
378	210421N2-12_BS20.tif:0378-0266-0367:378	177	1502.576	366.644	268.569	265956	265956	378
379	210421N2-12_BS20.tif:0379-0277-0372:379	177	2025.181	371.885	278.017	358457	358457	379
380	210421N2-12_BS20.tif:0380-0280-0375:380	177	2034.763	375.09	281.367	360153	360153	380
381	210421N2-12_BS20.tif:0381-0277-0370:381	177	2105.169	370.071	277.98	372615	372615	381
382	210421N2-12_BS20.tif:0382-0272-0367:382	177	2098.367	366.875	272.85	371411	371411	382
383	210421N2-12_BS20.tif:0383-0273-0367:383	177	2092.525	366.722	274.303	370377	370377	383
384	210421N2-12_BS20.tif:0384-0270-0372:384	177	2086.797	371.946	271.551	369363	369363	384
385	210421N2-12_BS20.tif:0385-0269-0367:385	177	2116.136	367.022	270.323	374556	374556	385
386	210421N2-12_BS20.tif:0386-0270-0368:386	177	2105.215	367.888	271.308	372623	372623	386
387	210421N2-12_BS20.tif:0387-0270-0368:387	177	2055.277	367.782	271.366	363784	363784	387
388	210421N2-12_BS20.tif:0388-0269-0367:388	177	2148.96	367.131	270.287	380366	380366	388
389	210421N2-12_BS20.tif:0389-0271-0368:389	177	2079.531	367.763	272.059	368077	368077	389
390	210421N2-12_BS20.tif:0390-0270-0369:390	177	2063.373	369.159	271.438	365217	365217	390
391	210421N2-12_BS20.tif:0391-0273-0368:391	177	2103.842	368.151	274.254	372380	372380	391
392	210421N2-12_BS20.tif:0392-0274-0368:392	177	1995.006	367.812	275.25	353116	353116	392
393	210421N2-12_BS20.tif:0393-0276-0365:393	177	2043.65	364.883	277.195	361726	361726	393
394	210421N2-12_BS20.tif:0394-0278-0363:394	177	2070.774	362.687	279.236	366527	366527	394
395	210421N2-12_BS20.tif:0395-0275-0366:395	177	2014.525	366.057	276.589	356571	356571	395
396	210421N2-12_BS20.tif:0396-0274-0368:396	177	2029.633	368.128	275.451	359245	359245	396
397	210421N2-12_BS20.tif:0397-0274-0370:397	177	2080.689	369.961	275.104	368282	368282	397
398	210421N2-12_BS20.tif:0398-0273-0371:398	177	1934.401	370.475	274.336	342389	342389	398
399	210421N2-12_BS20.tif:0399-0274-0367:399	177	1989.503	366.711	274.872	352142	352142	399
400	210421N2-12_BS20.tif:0400-0274-0365:400	177	2053.282	365.091	275.25	363431	363431	400
401	210421N2-12_BS20.tif:0401-0274-0366:401	177	2016.441	365.856	275.462	356910	356910	401
402	210421N2-12_BS20.tif:0402-0275-0366:402	177	2110.429	365.718	276.185	373546	373546	402
403	210421N2-12_BS20.tif:0403-0276-0366:403	177	2064.814	365.688	277.011	365472	365472	403
404	210421N2-12_BS20.tif:0404-0277-0365:404	177	2105.525	365.005	278.154	372678	372678	404
405	210421N2-12_BS20.tif:0405-0287-0358:405	177	1908.034	358.137	288.352	337722	337722	405
406	210421N2-12_BS20.tif:0406-0284-0359:406	177	1905.373	359.029	285.435	337251	337251	406
407	210421N2-12_BS20.tif:0407-0273-0377:407	177	1956.237	377.036	274.174	346254	346254	407
408	210421N2-12_BS20.tif:0408-0268-0374:408	177	1930.073	373.927	269.094	341623	341623	408
409	210421N2-12_BS20.tif:0409-0269-0370:409	177	1892.356	369.898	270.043	334947	334947	409
410	210421N2-12_BS20.tif:0410-0269-0368:410	177	1924.831	368.005	270.207	340695	340695	410
411	210421N2-12_BS20.tif:0411-0267-0372:411	177	1946.734	371.454	268.181	344572	344572	411
412	210421N2-12_BS20.tif:0412-0265-0369:412	177	1865.164	368.661	266.208	330134	330134	412
413	210421N2-12_BS20.tif:0413-0263-0366:413	177	1791.418	365.932	264.17	317081	317081	413
414	210421N2-12_BS20.tif:0414-0261-0366:414	177	1820.785	365.758	261.937	322279	322279	414
415	210421N2-12_BS20.tif:0415-0259-0364:415	177	1896.904	363.807	260.199	335752	335752	415
416	210421N2-12_BS20.tif:0416-0258-0364:416	177	1903.977	363.887	259.348	337004	337004	416
417	210421N2-12_BS20.tif:0417-0258-0365:417	177	1877.441	364.675	259.348	332307	332307	417
418	210421N2-12_BS20.tif:0418-0259-0363:418	177	1913.198	362.772	260.212	338636	338636	418
419	210421N2-12_BS20.tif:0419-0260-0363:419	177	1846.226	362.613	260.999	326782	326782	419
420	210421N2-12_BS20.tif:0420-0260-0364:420	177	1861.198	363.584	260.996	329432	329432	420
421	210421N2-12_BS20.tif:0421-0253-0357:421	177	2200.299	356.482	254.038	389453	389453	421
422	210421N2-12_BS20.tif:0422-0260-0358:422	177	2228.13	358.004	261.387	394379	394379	422
423	210421N2-12_BS20.tif:0423-0266-0362:423	177	2188.023	362.067	267.38	387280	387280	423
424	210421N2-12_BS20.tif:0424-0272-0364:424	177	2176.169	363.906	272.846	385182	385182	424
425	210421N2-12_BS20.tif:0425-0273-0367:425	177	2103.808	366.511	274.219	372374	372374	425
426	210421N2-12_BS20.tif:0426-0276-0368:426	177	2126.056	367.792	277.025	376312	376312	426
427	210421N2-12_BS20.tif:0427-0276-0369:427	177	2175.028	368.639	277.026	384980	384980	427
428	210421N2-12_BS20.tif:0428-0275-0369:428	177	2163	368.929	276.373	382851	382851	428
429	210421N2-12_BS20.tif:0429-0276-0371:429	177	2188.667	370.875	276.899	387394	387394	429
430	210421N2-12_BS20.tif:0430-0276-0373:430	177	2156.164	372.653	277.005	381641	381641	430
431	210421N2-12_BS20.tif:0431-0276-0374:431	177	2099.757	373.822	277.326	371657	371657	431
432	210421N2-12_BS20.tif:0432-0277-0376:432	177	2092.113	375.644	278.267	370304	370304	432
433	210421N2-12_BS20.tif:0433-0277-0376:433	177	1918.712	375.932	278.314	339612	339612	433
434	210421N2-12_BS20.tif:0434-0277-0374:434	177	1878.441	374.02	277.927	332484	332484	434
435	210421N2-12_BS20.tif:0435-0277-0372:435	177	1950.825	371.895	278.32	345296	345296	435
436	210421N2-12_BS20.tif:0436-0276-0373:436	177	1906.638	373.034	277.262	337475	337475	436
437	210421N2-12_BS20.tif:0437-0277-0372:437	177	1905.373	371.61	278.202	337251	337251	437
438	210421N2-12_BS20.tif:0438-0278-0370:438	177	1915.695	369.911	279.347	339078	339078	438
439	210421N2-12_BS20.tif:0439-0278-0371:439	177	2020.831	370.793	278.997	357687	357687	439
440	210421N2-12_BS20.tif:0440-0277-0369:440	177	1993.147	368.632	278.155	352787	352787	440
441	210421N2-12_BS20.tif:0441-0277-0368:441	177	1999.91	368.088	278.251	353984	353984	441
442	210421N2-12_BS20.tif:0442-0276-0369:442	177	2019.463	368.903	277.478	357445	357445	442
443	210421N2-12_BS20.tif:0443-0269-0356:443	177	2224.446	355.681	269.88	393727	393727	443
444	210421N2-12_BS20.tif:0444-0273-0361:444	177	2172.588	361.042	274.415	384548	384548	444
445	210421N2-12_BS20.tif:0445-0276-0370:445	177	2124.808	369.337	277.453	376091	376091	445
446	210421N2-12_BS20.tif:0446-0279-0373:446	177	2251.802	372.794	280.101	398569	398569	446
447	210421N2-12_BS20.tif:0447-0279-0374:447	177	2274.616	373.974	280.071	402607	402607	447
448	210421N2-12_BS20.tif:0448-0279-0375:448	177	2213.96	374.475	280.265	391871	391871	448
449	210421N2-12_BS20.tif:0449-0279-0375:449	177	2096.04	374.68	280.166	370999	370999	449
450	210421N2-12_BS20.tif:0450-0280-0372:450	177	2144.045	371.971	281.19	379496	379496	450
451	210421N2-12_BS20.tif:0451-0281-0370:451	177	2130.011	370.006	281.796	377012	377012	451
452	210421N2-12_BS20.tif:0452-0280-0367:452	177	2113.938	366.922	281.518	374167	374167	452
453	210421N2-12_BS20.tif:0453-0281-0367:453	177	2145.814	366.621	282.195	379809	379809	453
454	210421N2-12_BS20.tif:0454-0280-0368:454	177	2066.972	367.512	281.445	365854	365854	454
455	210421N2-12_BS20.tif:0455-0281-0368:455	177	2164.644	367.704	282.147	383142	383142	455
456	210421N2-12_BS20.tif:0456-0281-0369:456	177	2210.52	368.866	282.082	391262	391262	456
457	210421N2-12_BS20.tif:0457-0280-0370:457	177	2204.299	369.794	281.13	390161	390161	457
458	210421N2-12_BS20.tif:0458-0280-0372:458	177	2153.915	371.944	281.245	381243	381243	458
459	210421N2-12_BS20.tif:0459-0280-0375:459	177	2056.571	374.93	281.106	364013	364013	459
460	210421N2-12_BS20.tif:0460-0278-0376:460	177	2028.418	375.783	279.46	359030	359030	460
461	210421N2-12_BS20.tif:0461-0280-0375:461	177	2158.729	375.092	281.034	382095	382095	461
462	210421N2-12_BS20.tif:0462-0280-0375:462	177	2160.299	374.879	281.352	382373	382373	462
463	210421N2-12_BS20.tif:0463-0279-0374:463	177	2185.13	373.818	280.287	386768	386768	463
464	210421N2-12_BS20.tif:0464-0279-0374:464	177	2200.328	373.719	280.337	389458	389458	464
465	210421N2-12_BS20.tif:0465-0279-0375:465	177	2237.531	374.732	280.012	396043	396043	465
466	210421N2-12_BS20.tif:0466-0280-0370:466	177	2015.96	369.865	281.689	356825	356825	466
467	210421N2-12_BS20.tif:0467-0280-0370:467	177	2011.119	370.087	281.564	355968	355968	467
468	210421N2-12_BS20.tif:0468-0279-0370:468	177	2046.339	369.823	280.358	362202	362202	468
469	210421N2-12_BS20.tif:0469-0278-0371:469	177	1990.107	370.826	278.686	352249	352249	469
470	210421N2-12_BS20.tif:0470-0274-0373:470	177	2097.497	372.61	275.397	371257	371257	470
471	210421N2-12_BS20.tif:0471-0272-0376:471	177	2246.158	376.082	273.254	397570	397570	471
472	210421N2-12_BS20.tif:0472-0270-0376:472	177	2276.582	375.413	271.327	402955	402955	472
473	210421N2-12_BS20.tif:0473-0275-0372:473	177	2208.701	371.824	276.162	390940	390940	473
474	210421N2-12_BS20.tif:0474-0278-0369:474	177	2300.938	368.785	278.959	407266	407266	474
475	210421N2-12_BS20.tif:0475-0278-0368:475	177	2299.322	367.648	279.459	406980	406980	475
476	210421N2-12_BS20.tif:0476-0278-0369:476	177	2218.983	368.589	279.14	392760	392760	476
477	210421N2-12_BS20.tif:0477-0278-0368:477	177	2170.492	367.733	279.122	384177	384177	477
478	210421N2-12_BS20.tif:0478-0278-0368:478	177	2104.684	368.173	279.088	372529	372529	478
479	210421N2-12_BS20.tif:0479-0278-0370:479	177	2081.689	369.605	279.244	368459	368459	479
480	210421N2-12_BS20.tif:0480-0278-0370:480	177	2124.475	369.664	279.08	376032	376032	480
481	210421N2-12_BS20.tif:0481-0277-0370:481	177	2115.605	369.858	278.521	374462	374462	481
482	210421N2-12_BS20.tif:0482-0277-0370:482	177	2083.542	369.655	278.548	368787	368787	482
483	210421N2-12_BS20.tif:0483-0278-0371:483	177	2081.576	370.906	278.879	368439	368439	483
484	210421N2-12_BS20.tif:0484-0278-0370:484	177	2022.367	369.721	278.977	357959	357959	484
485	210421N2-12_BS20.tif:0485-0277-0371:485	177	2087.045	370.776	278.285	369407	369407	485
486	210421N2-12_BS20.tif:0486-0277-0370:486	177	2153.944	369.885	278.306	381248	381248	486
487	210421N2-12_BS20.tif:0487-0277-0367:487	177	2136.085	366.823	278.418	378087	378087	487
488	210421N2-12_BS20.tif:0488-0277-0368:488	177	2127.254	367.986	278.167	376524	376524	488
489	210421N2-12_BS20.tif:0489-0276-0370:489	177	2063.333	370.089	277.331	365210	365210	489
490	210421N2-12_BS20.tif:0490-0276-0372:490	177	2013.271	371.617	277.267	356349	356349	490
491	210421N2-12_BS20.tif:0491-0277-0370:491	177	2069.113	369.922	278.44	366233	366233	491
492	210421N2-12_BS20.tif:0492-0279-0370:492	177	2083.362	370.033	280.136	368755	368755	492
493	210421N2-12_BS20.tif:0493-0279-0368:493	177	2141.774	367.975	280.286	379094	379094	493
494	210421N2-12_BS20.tif:0494-0280-0369:494	177	2270.706	368.75	281.06	401915	401915	494
495	210421N2-12_BS20.tif:0495-0282-0368:495	177	2250.215	367.959	283.277	398288	398288	495
496	210421N2-12_BS20.tif:0496-0282-0370:496	177	2203.774	369.819	283.421	390068	390068	496
497	210421N2-12_BS20.tif:0497-0282-0373:497	177	2178.441	372.503	283.347	385584	385584	497
498	210421N2-12_BS20.tif:0498-0282-0373:498	177	2198.209	372.7	283.414	389083	389083	498
499	210421N2-12_BS20.tif:0499-0282-0372:499	177	2096.492	371.764	283.234	371079	371079	499
500	210421N2-12_BS20.tif:0500-0282-0373:500	177	2081.559	372.866	283.275	368436	368436	500
501	210421N2-12_BS20.tif:0501-0282-0376:501	177	2026.316	375.742	283.236	358658	358658	501
502	210421N2-12_BS20.tif:0502-0282-0378:502	177	1988.571	377.892	283.249	351977	351977	502
503	210421N2-12_BS20.tif:0503-0281-0380:503	177	1975.989	379.83	282.711	349750	349750	503
504	210421N2-12_BS20.tif:0504-0282-0380:504	177	2044.294	379.929	283.336	361840	361840	504
505	210421N2-12_BS20.tif:0505-0282-0381:505	177	2005.226	380.944	283.157	354925	354925	505
506	210421N2-12_BS20.tif:0001-0297-0115:1	177	1040.226	115.748	297.804	184120	184120	1
507	210421N2-12_BS20.tif:0002-0262-0112:2	177	1099.559	112.574	262.179	194622	194622	2
508	210421N2-12_BS20.tif:0003-0235-0103:3	177	1137.667	103.436	235.892	201367	201367	3
509	210421N2-12_BS20.tif:0004-0228-0102:4	177	1133.774	102.698	228.831	200678	200678	4
510	210421N2-12_BS20.tif:0005-0224-0111:5	177	1139.548	111.708	225.089	201700	201700	5
511	210421N2-12_BS20.tif:0006-0223-0111:6	177	1118.983	111.549	224.082	198060	198060	6
512	210421N2-12_BS20.tif:0007-0222-0111:7	177	1201.175	111.621	223.031	212608	212608	7
513	210421N2-12_BS20.tif:0008-0224-0118:8	177	1159.017	118.428	225.092	205146	205146	8
514	210421N2-12_BS20.tif:0009-0228-0116:9	177	1094.746	116.676	229.069	193770	193770	9
515	210421N2-12_BS20.tif:0010-0229-0121:10	177	1188.876	121.267	229.922	210431	210431	10
516	210421N2-12_BS20.tif:0011-0224-0121:11	177	1168.068	121.263	225.047	206748	206748	11
517	210421N2-12_BS20.tif:0012-0226-0125:12	177	1186.966	125.462	226.99	210093	210093	12
518	210421N2-12_BS20.tif:0013-0217-0124:13	177	1225.373	124.184	217.792	216891	216891	13
519	210421N2-12_BS20.tif:0014-0214-0129:14	177	1189.616	129.164	215.054	210562	210562	14
520	210421N2-12_BS20.tif:0015-0209-0124:15	177	1267.52	124.233	209.909	224351	224351	15
521	210421N2-12_BS20.tif:0016-0225-0111:16	177	1188.672	111.251	226.075	210395	210395	16
522	210421N2-12_BS20.tif:0017-0227-0110:17	177	1160.164	110.528	227.948	205349	205349	17
523	210421N2-12_BS20.tif:0018-0233-0114:18	177	1280.107	114.477	233.939	226579	226579	18
524	210421N2-12_BS20.tif:0019-0233-0117:19	177	1214.808	117.361	233.939	215021	215021	19
525	210421N2-12_BS20.tif:0020-0233-0126:20	177	1284.78	126.572	234.073	227406	227406	20
526	210421N2-12_BS20.tif:0021-0245-0123:21	177	1305.915	123.22	246.089	231147	231147	21
527	210421N2-12_BS20.tif:0022-0243-0131:22	177	1316.734	131.592	243.726	233062	233062	22
528	210421N2-12_BS20.tif:0023-0239-0133:23	177	1270.367	133.312	239.752	224855	224855	23
529	210421N2-12_BS20.tif:0024-0221-0137:24	177	1242.469	137.45	221.562	219917	219917	24
530	210421N2-12_BS20.tif:0025-0209-0129:25	177	1318.785	129.288	209.814	233425	233425	25
531	210421N2-12_BS20.tif:0026-0223-0114:26	177	1340.893	114.767	224.147	237338	237338	26
532	210421N2-12_BS20.tif:0027-0239-0117:27	177	1345.746	117.672	240.191	238197	238197	27
533	210421N2-12_BS20.tif:0028-0254-0101:28	177	1295.164	101.911	255.059	229244	229244	28
534	210421N2-12_BS20.tif:0029-0257-0115:29	177	1237.085	115.789	257.927	218964	218964	29
535	210421N2-12_BS20.tif:0030-0249-0117:30	177	1250.463	117.487	250.04	221332	221332	30
536	210421N2-12_BS20.tif:0031-0247-0119:31	177	1301.418	119.548	247.748	230351	230351	31
537	210421N2-12_BS20.tif:0032-0246-0118:32	177	1354.825	118.368	246.982	239804	239804	32
538	210421N2-12_BS20.tif:0033-0252-0116:33	177	1335.808	116.418	253.015	236438	236438	33
539	210421N2-12_BS20.tif:0034-0255-0117:34	177	1369.525	117.749	256.174	242406	242406	34
540	210421N2-12_BS20.tif:0035-0251-0118:35	177	1334.571	118.425	252.177	236219	236219	35
541	210421N2-12_BS20.tif:0036-0256-0116:36	177	1309.13	116.55	257.272	231716	231716	36
542	210421N2-12_BS20.tif:0037-0260-0110:37	177	1251.853	110.906	261.11	221578	221578	37
543	210421N2-12_BS20.tif:0038-0257-0109:38	177	1359.26	109.583	258.171	240589	240589	38
544	210421N2-12_BS20.tif:0039-0247-0115:39	177	1421.621	115.601	247.767	251627	251627	39
545	210421N2-12_BS20.tif:0040-0253-0112:40	177	1287.542	112.798	254.189	227895	227895	40
546	210421N2-12_BS20.tif:0041-0263-0116:41	177	1347.91	116.624	264.164	238580	238580	41
547	210421N2-12_BS20.tif:0042-0266-0117:42	177	1415.215	117.866	266.951	250493	250493	42
548	210421N2-12_BS20.tif:0043-0265-0117:43	177	1331.017	117.732	266.171	235590	235590	43
549	210421N2-12_BS20.tif:0044-0264-0118:44	177	1258.904	118.73	264.942	222826	222826	44
550	210421N2-12_BS20.tif:0045-0265-0120:45	177	1384.757	120.751	266.012	245102	245102	45
551	210421N2-12_BS20.tif:0046-0277-0110:46	177	1386.893	110.908	277.969	245480	245480	46
552	210421N2-12_BS20.tif:0047-0266-0112:47	177	1450.966	112.913	266.964	256821	256821	47
553	210421N2-12_BS20.tif:0048-0260-0116:48	177	1475.977	116.674	260.892	261248	261248	48
554	210421N2-12_BS20.tif:0049-0252-0112:49	177	1419.955	112.82	253.214	251332	251332	49
555	210421N2-12_BS20.tif:0050-0247-0117:50	177	1535.621	117.542	248.046	271805	271805	50
556	210421N2-12_BS20.tif:0051-0244-0118:51	177	1482.763	118.5	244.934	262449	262449	51
557	210421N2-12_BS20.tif:0052-0241-0115:52	177	1682.429	115.375	241.897	297790	297790	52
558	210421N2-12_BS20.tif:0053-0238-0117:53	177	1580.119	117.5	239.042	279681	279681	53
559	210421N2-12_BS20.tif:0054-0228-0121:54	177	1463.435	121.553	229.056	259028	259028	54
560	210421N2-12_BS20.tif:0055-0227-0111:55	177	1527.537	111.567	228.186	270374	270374	55
561	210421N2-12_BS20.tif:0056-0262-0124:56	177	1266.819	124.325	264.595	224227	224227	56
562	210421N2-12_BS20.tif:0057-0279-0127:57	177	1398.706	127.677	279.84	247571	247571	57
563	210421N2-12_BS20.tif:0058-0261-0121:58	177	1543.282	121.467	261.339	273161	273161	58
564	210421N2-12_BS20.tif:0059-0248-0121:59	177	1554.825	121.278	248.861	275204	275204	59
565	210421N2-12_BS20.tif:0060-0237-0122:60	177	1534.458	122.264	237.981	271599	271599	60
566	210421N2-12_BS20.tif:0061-0235-0120:61	177	1473.921	120.487	235.833	260884	260884	61
567	210421N2-12_BS20.tif:0062-0227-0120:62	177	1463.458	120.554	228.069	259032	259032	62
568	210421N2-12_BS20.tif:0063-0236-0125:63	177	1480.017	125.288	236.884	261963	261963	63
569	210421N2-12_BS20.tif:0064-0247-0120:64	177	1454.158	120.465	247.892	257386	257386	64
570	210421N2-12_BS20.tif:0065-0256-0120:65	177	1278.136	120.504	256.846	226230	226230	65
571	210421N2-12_BS20.tif:0066-0257-0130:66	177	1307.966	130.685	258.005	231510	231510	66
572	210421N2-12_BS20.tif:0067-0285-0108:67	177	1300.497	108.043	286.45	230188	230188	67
573	210421N2-12_BS20.tif:0068-0278-0112:68	177	1349.751	112.607	277.51	238906	238906	68
574	210421N2-12_BS20.tif:0069-0284-0128:69	177	1305.113	128.929	284.987	231005	231005	69
575	210421N2-12_BS20.tif:0070-0301-0124:70	177	1327.831	124.892	301.936	235026	235026	70
576	210421N2-12_BS20.tif:0071-0297-0136:71	177	1322.384	137.026	298.191	234062	234062	71
577	210421N2-12_BS20.tif:0072-0305-0142:72	177	1350.051	142.692	306.216	238959	238959	72
578	210421N2-12_BS20.tif:0073-0301-0133:73	177	1394.141	133.942	301.95	246763	246763	73
579	210421N2-12_BS20.tif:0074-0287-0132:74	177	1486.124	132.788	288.123	263044	263044	74
580	210421N2-12_BS20.tif:0075-0284-0121:75	177	1449.136	121.353	285.176	256497	256497	75
581	210421N2-12_BS20.tif:0076-0281-0121:76	177	1421.271	121.86	281.992	251565	251565	76
582	210421N2-12_BS20.tif:0077-0274-0123:77	177	1288.282	123.875	275.011	228026	228026	77
583	210421N2-12_BS20.tif:0078-0280-0117:78	177	1404.48	117.758	280.789	248593	248593	78
584	210421N2-12_BS20.tif:0079-0286-0121:79	177	1425.362	121.644	287.157	252289	252289	79
585	210421N2-12_BS20.tif:0080-0285-0122:80	177	1481.249	122.698	286.241	262181	262181	80
586	210421N2-12_BS20.tif:0081-0279-0125:81	177	1350.164	125.519	280.02	238979	238979	81
587	210421N2-12_BS20.tif:0082-0289-0129:82	177	1395.085	129.863	290.094	246930	246930	82
588	210421N2-12_BS20.tif:0083-0296-0118:83	177	1507.045	118.425	297.128	266747	266747	83
589	210421N2-12_BS20.tif:0084-0289-0128:84	177	1433.898	128.782	290.228	253800	253800	84
590	210421N2-12_BS20.tif:0085-0281-0132:85	177	1399.299	132.803	282.062	247676	247676	85
591	210421N2-12_BS20.tif:0086-0282-0130:86	177	1422.401	130.906	283.257	251765	251765	86
592	210421N2-12_BS20.tif:0087-0274-0136:87	177	1331.463	136.919	275.011	235669	235669	87
593	210421N2-12_BS20.tif:0088-0280-0134:88	177	1251.266	134.854	281.179	221474	221474	88
594	210421N2-12_BS20.tif:0089-0281-0105:89	177	1183.107	105.369	282.316	209410	209410	89
595	210421N2-12_BS20.tif:0090-0282-0105:90	177	1112.887	107.246	282.871	196981	196981	90
596	210421N2-12_BS20.tif:0091-0289-0130:91	177	1482.339	130.555	289.794	262374	262374	91
597	210421N2-12_BS20.tif:0092-0287-0138:92	177	1352.203	138.8	288.221	239340	239340	92
598	210421N2-12_BS20.tif:0093-0293-0132:93	177	1369.706	132.842	294.171	242438	242438	93
599	210421N2-12_BS20.tif:0094-0286-0129:94	177	1436.808	129.641	286.906	254315	254315	94
600	210421N2-12_BS20.tif:0095-0281-0139:95	177	1339.034	139.438	281.841	237009	237009	95
601	210421N2-12_BS20.tif:0096-0281-0127:96	177	1348.186	127.518	281.924	238629	238629	96
602	210421N2-12_BS20.tif:0097-0271-0095:97	177	1315.525	95.614	272.261	232848	232848	97
603	210421N2-12_BS20.tif:0098-0282-0126:98	177	1351.706	126.348	281.795	239252	239252	98
604	210421N2-12_BS20.tif:0099-0286-0144:99	177	1278.576	144.553	287.233	226308	226308	99
605	210421N2-12_BS20.tif:0100-0303-0148:100	177	1282.859	148.492	304.351	227066	227066	100
606	210421N2-12_BS20.tif:0101-0292-0144:101	177	1227.65	144.834	293.315	217294	217294	101
607	210421N2-12_BS20.tif:0102-0291-0151:102	177	1342.435	151.693	292.086	237611	237611	102
608	210421N2-12_BS20.tif:0103-0289-0140:103	177	1324.514	140.193	290.189	234439	234439	103
609	210421N2-12_BS20.tif:0104-0285-0111:104	177	1332.712	111.56	285.817	235890	235890	104
610	210421N2-12_BS20.tif:0105-0275-0121:105	177	1470.955	122.001	275.506	260359	260359	105
611	210421N2-12_BS20.tif:0106-0277-0123:106	177	1360.424	123.618	278.198	240795	240795	106
612	210421N2-12_BS20.tif:0107-0288-0120:107	177	1425.395	120.588	288.733	252295	252295	107
613	210421N2-12_BS20.tif:0108-0291-0120:108	177	1396.729	120.629	291.826	247221	247221	108
614	210421N2-12_BS20.tif:0109-0283-0123:109	177	1323.949	123.925	284.018	234339	234339	109
615	210421N2-12_BS20.tif:0110-0278-0121:110	177	1404.576	121.732	278.937	248610	248610	110
616	210421N2-12_BS20.tif:0111-0279-0115:111	177	1401.746	115.745	280.02	248109	248109	111
617	210421N2-12_BS20.tif:0112-0275-0119:112	177	1393.023	119.759	275.894	246565	246565	112
618	210421N2-12_BS20.tif:0113-0273-0120:113	177	1374.362	120.65	273.947	243262	243262	113
619	210421N2-12_BS20.tif:0114-0273-0118:114	177	1421.141	118.805	274.05	251542	251542	114
620	210421N2-12_BS20.tif:0115-0272-0116:115	177	1413.362	116.801	273.232	250165	250165	115
621	210421N2-12_BS20.tif:0116-0272-0119:116	177	1399.712	119.503	272.92	247749	247749	116
622	210421N2-12_BS20.tif:0117-0272-0114:117	177	1348.588	114.94	273.055	238700	238700	117
623	210421N2-12_BS20.tif:0118-0272-0114:118	177	1404.932	114.83	273.033	248673	248673	118
624	210421N2-12_BS20.tif:0119-0272-0115:119	177	1396.644	115.518	273.044	247206	247206	119
625	210421N2-12_BS20.tif:0120-0271-0115:120	177	1384.034	115.406	271.906	244974	244974	120
626	210421N2-12_BS20.tif:0121-0268-0114:121	177	1308.164	114.661	269.172	231545	231545	121
627	210421N2-12_BS20.tif:0122-0263-0117:122	177	1422.497	117.935	264.276	251782	251782	122
628	210421N2-12_BS20.tif:0123-0262-0108:123	177	1387.418	108.503	262.808	245573	245573	123
629	210421N2-12_BS20.tif:0124-0261-0115:124	177	1412.384	115.577	262.209	249992	249992	124
630	210421N2-12_BS20.tif:0125-0261-0115:125	177	1443.034	115.432	261.819	255417	255417	125
631	210421N2-12_BS20.tif:0126-0258-0112:126	177	1426.876	112.435	258.861	252557	252557	126
632	210421N2-12_BS20.tif:0127-0258-0115:127	177	1459.006	115.595	258.72	258244	258244	127
633	210421N2-12_BS20.tif:0128-0258-0116:128	177	1526.232	116.719	258.739	270143	270143	128
634	210421N2-12_BS20.tif:0129-0257-0117:129	177	1475.797	117.597	257.725	261216	261216	129
635	210421N2-12_BS20.tif:0130-0255-0114:130	177	1526.062	114.548	255.91	270113	270113	130
636	210421N2-12_BS20.tif:0131-0250-0114:131	177	1506.808	114.916	251.177	266705	266705	131
637	210421N2-12_BS20.tif:0132-0242-0115:132	177	1419.367	115.364	243.076	251228	251228	132
638	210421N2-12_BS20.tif:0133-0240-0115:133	177	1385.13	115.676	240.916	245168	245168	133
639	210421N2-12_BS20.tif:0134-0244-0115:134	177	1376.638	115.509	244.838	243665	243665	134
640	210421N2-12_BS20.tif:0135-0256-0114:135	177	1472.927	114.709	256.777	260708	260708	135
641	210421N2-12_BS20.tif:0136-0279-0114:136	177	1402.576	114.548	280.076	248256	248256	136
642	210421N2-12_BS20.tif:0137-0302-0123:137	177	1496.65	123.983	303.188	264907	264907	137
643	210421N2-12_BS20.tif:0138-0297-0131:138	177	1425.966	131.764	298.261	252396	252396	138
644	210421N2-12_BS20.tif:0139-0289-0137:139	177	1385.706	138.013	290.06	245270	245270	139
645	210421N2-12_BS20.tif:0140-0285-0132:140	177	1365.215	132.703	286.206	241643	241643	140
646	210421N2-12_BS20.tif:0141-0287-0127:141	177	1336.565	127.827	287.973	236572	236572	141
647	210421N2-12_BS20.tif:0142-0286-0129:142	177	1328.322	129.482	287.154	235113	235113	142
648	210421N2-12_BS20.tif:0143-0283-0126:143	177	1375.35	126.507	284.086	243437	243437	143
649	210421N2-12_BS20.tif:0144-0283-0126:144	177	1402.797	126.906	284.143	248295	248295	144
650	210421N2-12_BS20.tif:0145-0289-0123:145	177	1416.249	123.798	290.075	250676	250676	145
651	210421N2-12_BS20.tif:0146-0287-0126:146	177	1329.989	126.837	288.136	235408	235408	146
652	210421N2-12_BS20.tif:0147-0287-0129:147	177	1347.435	129.637	288.243	238496	238496	147
653	210421N2-12_BS20.tif:0148-0288-0130:148	177	1337.672	130.564	288.913	236768	236768	148
654	210421N2-12_BS20.tif:0149-0290-0132:149	177	1328.384	132.862	291.132	235124	235124	149
655	210421N2-12_BS20.tif:0150-0285-0134:150	177	1320.576	134.599	286.164	233742	233742	150
656	210421N2-12_BS20.tif:0151-0283-0134:151	177	1320.085	134.374	284.125	233655	233655	151
657	210421N2-12_BS20.tif:0152-0283-0133:152	177	1299.458	133.61	283.839	230004	230004	152
658	210421N2-12_BS20.tif:0153-0283-0133:153	177	1235.627	133.845	284.038	218706	218706	153
659	210421N2-12_BS20.tif:0154-0284-0133:154	177	1230.35	133.565	284.838	217772	217772	154
660	210421N2-12_BS20.tif:0155-0287-0134:155	177	1262.017	134.628	287.959	223377	223377	155
661	210421N2-12_BS20.tif:0156-0292-0134:156	177	1241.503	134.709	292.96	219746	219746	156
662	210421N2-12_BS20.tif:0157-0296-0134:157	177	1332.345	134.877	297.115	235825	235825	157
663	210421N2-12_BS20.tif:0158-0297-0136:158	177	1287.864	136.861	297.924	227952	227952	158
664	210421N2-12_BS20.tif:0159-0307-0135:159	177	1257.198	136.143	307.771	222524	222524	159
665	210421N2-12_BS20.tif:0160-0302-0148:160	177	1361.096	149.206	302.716	240914	240914	160
666	210421N2-12_BS20.tif:0161-0300-0151:161	177	1415.328	151.877	300.838	250513	250513	161
667	210421N2-12_BS20.tif:0162-0301-0152:162	177	1435.028	153.014	301.801	254000	254000	162
668	210421N2-12_BS20.tif:0163-0299-0152:163	177	1404.706	152.945	300.217	248633	248633	163
669	210421N2-12_BS20.tif:0164-0299-0149:164	177	1441.96	149.919	300.228	255227	255227	164
670	210421N2-12_BS20.tif:0165-0296-0139:165	177	1421.701	139.788	297.314	251641	251641	165
671	210421N2-12_BS20.tif:0166-0290-0129:166	177	1416.435	129.85	290.883	250709	250709	166
672	210421N2-12_BS20.tif:0167-0288-0135:167	177	1468.441	135.682	289.005	259914	259914	167
673	210421N2-12_BS20.tif:0168-0284-0132:168	177	1425.718	132.536	284.811	252352	252352	168
674	210421N2-12_BS20.tif:0169-0283-0132:169	177	1450.559	132.791	284.017	256749	256749	169
675	210421N2-12_BS20.tif:0170-0282-0133:170	177	1464.859	133.622	282.832	259280	259280	170
676	210421N2-12_BS20.tif:0171-0279-0132:171	177	1463.271	132.602	280.018	258999	258999	171
677	210421N2-12_BS20.tif:0172-0279-0126:172	177	1502.797	126.631	279.979	265995	265995	172
678	210421N2-12_BS20.tif:0173-0278-0125:173	177	1382.864	126.078	278.98	244767	244767	173
679	210421N2-12_BS20.tif:0174-0284-0125:174	177	1442.972	125.484	285.177	255406	255406	174
680	210421N2-12_BS20.tif:0175-0287-0124:175	177	1414.356	124.539	287.816	250341	250341	175
681	210421N2-12_BS20.tif:0176-0289-0127:176	177	1511.147	127.458	289.969	267473	267473	176
682	210421N2-12_BS20.tif:0177-0292-0125:177	177	1603.232	125.552	292.97	283772	283772	177
683	210421N2-12_BS20.tif:0178-0287-0129:178	177	1461.689	129.782	287.912	258719	258719	178
684	210421N2-12_BS20.tif:0179-0281-0127:179	177	1483.26	128.077	282.193	262537	262537	179
685	210421N2-12_BS20.tif:0180-0282-0124:180	177	1445.096	124.852	283.166	255782	255782	180
686	210421N2-12_BS20.tif:0181-0278-0122:181	177	1367.079	122.715	279.007	241973	241973	181
687	210421N2-12_BS20.tif:0182-0274-0117:182	177	1389.141	117.663	275.047	245878	245878	182
688	210421N2-12_BS20.tif:0183-0280-0123:183	177	1532.78	123.71	280.94	271302	271302	183
689	210421N2-12_BS20.tif:0184-0278-0123:184	177	1543.983	123.495	279.204	273285	273285	184
690	210421N2-12_BS20.tif:0185-0277-0123:185	177	1614.797	123.894	277.812	285819	285819	185
691	210421N2-12_BS20.tif:0186-0277-0122:186	177	1616.571	122.781	278.066	286133	286133	186
692	210421N2-12_BS20.tif:0187-0273-0116:187	177	1561.723	116.813	273.86	276425	276425	187
693	210421N2-12_BS20.tif:0188-0266-0116:188	177	1524.684	116.766	267.154	269869	269869	188
694	210421N2-12_BS20.tif:0189-0262-0114:189	177	1560.621	114.541	262.751	276230	276230	189
695	210421N2-12_BS20.tif:0190-0257-0123:190	177	1567.644	123.661	258.017	277473	277473	190
696	210421N2-12_BS20.tif:0191-0267-0113:191	177	1488.977	113.781	268.276	263549	263549	191
697	210421N2-12_BS20.tif:0192-0275-0124:192	177	1498.486	124.764	276.047	265232	265232	192
698	210421N2-12_BS20.tif:0193-0277-0123:193	177	1499.209	124.005	278.12	265360	265360	193
699	210421N2-12_BS20.tif:0194-0279-0120:194	177	1496.949	120.898	280.21	264960	264960	194
700	210421N2-12_BS20.tif:0195-0282-0126:195	177	1399.486	126.575	283.316	247709	247709	195
701	210421N2-12_BS20.tif:0196-0282-0143:196	177	1435.667	143.614	283.057	254113	254113	196
702	210421N2-12_BS20.tif:0197-0281-0122:197	177	1471.842	121.564	282.249	260516	260516	197
703	210421N2-12_BS20.tif:0198-0280-0122:198	177	1528.345	122.734	280.999	270517	270517	198
704	210421N2-12_BS20.tif:0199-0277-0126:199	177	1568.226	126.757	278.047	277576	277576	199
705	210421N2-12_BS20.tif:0200-0276-0123:200	177	1578.864	123.687	276.914	279459	279459	200
706	210421N2-12_BS20.tif:0201-0273-0120:201	177	1509.887	120.459	274.244	267250	267250	201
707	210421N2-12_BS20.tif:0202-0272-0117:202	177	1479.972	117.882	273.06	261955	261955	202
708	210421N2-12_BS20.tif:0203-0271-0116:203	177	1517.955	116.604	271.734	268678	268678	203
709	210421N2-12_BS20.tif:0204-0270-0115:204	177	1509.582	115.69	270.923	267196	267196	204
710	210421N2-12_BS20.tif:0205-0268-0114:205	177	1565.593	114.712	268.837	277110	277110	205
711	210421N2-12_BS20.tif:0206-0266-0114:206	177	1417.203	114.965	267.137	250845	250845	206
712	210421N2-12_BS20.tif:0207-0266-0109:207	177	1481.282	109.787	266.98	262187	262187	207
713	210421N2-12_BS20.tif:0208-0266-0111:208	177	1432.073	111.454	267.239	253477	253477	208
714	210421N2-12_BS20.tif:0209-0267-0116:209	177	1533.085	116.533	268.209	271356	271356	209
715	210421N2-12_BS20.tif:0210-0270-0118:210	177	1443.661	118.818	270.729	255528	255528	210
716	210421N2-12_BS20.tif:0211-0262-0111:211	177	1425.831	111.871	263.06	252372	252372	211
717	210421N2-12_BS20.tif:0212-0256-0109:212	177	1398.237	109.826	257.192	247488	247488	212
718	210421N2-12_BS20.tif:0213-0251-0114:213	177	1406.073	114.8	252.02	248875	248875	213
719	210421N2-12_BS20.tif:0214-0250-0113:214	177	1375.13	113.95	251.26	243398	243398	214
720	210421N2-12_BS20.tif:0215-0262-0118:215	177	1365.209	118.991	263.335	241642	241642	215
721	210421N2-12_BS20.tif:0216-0275-0120:216	177	1361.119	120.51	275.978	240918	240918	216
722	210421N2-12_BS20.tif:0217-0284-0120:217	177	1365.119	120.565	285.322	241626	241626	217
723	210421N2-12_BS20.tif:0218-0286-0124:218	177	1253.435	124.904	287.248	221858	221858	218
724	210421N2-12_BS20.tif:0219-0291-0124:219	177	1320.994	124.665	291.963	233816	233816	219
725	210421N2-12_BS20.tif:0220-0287-0129:220	177	1300.356	129.879	288.41	230163	230163	220
726	210421N2-12_BS20.tif:0221-0283-0131:221	177	1269.113	131.907	284.127	224633	224633	221
727	210421N2-12_BS20.tif:0222-0287-0136:222	177	1338.554	136.651	288.218	236924	236924	222
728	210421N2-12_BS20.tif:0223-0289-0131:223	177	1325.39	132.034	290.403	234594	234594	223
729	210421N2-12_BS20.tif:0224-0282-0128:224	177	1297.192	128.522	283.13	229603	229603	224
730	210421N2-12_BS20.tif:0225-0276-0119:225	177	1315.774	119.657	277.202	232892	232892	225
731	210421N2-12_BS20.tif:0226-0275-0123:226	177	1267.825	123.353	276.027	224405	224405	226
732	210421N2-12_BS20.tif:0227-0275-0127:227	177	1149.65	127.927	276.328	203488	203488	227
733	210421N2-12_BS20.tif:0228-0276-0128:228	177	1175.627	128.947	277.204	208086	208086	228
734	210421N2-12_BS20.tif:0229-0276-0136:229	177	1282.486	136.254	277.13	227000	227000	229
735	210421N2-12_BS20.tif:0230-0279-0133:230	177	1224.232	133.916	280.009	216689	216689	230
736	210421N2-12_BS20.tif:0231-0294-0117:231	177	1234.232	117.859	295.05	218459	218459	231
737	210421N2-12_BS20.tif:0232-0295-0115:232	177	1372.751	115.581	296.001	242977	242977	232
738	210421N2-12_BS20.tif:0233-0276-0132:233	177	1406.226	132.803	277.244	248902	248902	233
739	210421N2-12_BS20.tif:0234-0270-0127:234	177	1303.068	127.633	271.126	230643	230643	234
740	210421N2-12_BS20.tif:0235-0273-0123:235	177	1276.35	123.665	274.329	225914	225914	235
741	210421N2-12_BS20.tif:0236-0273-0128:236	177	1341.011	128.752	274.237	237359	237359	236
742	210421N2-12_BS20.tif:0237-0276-0127:237	177	1323.153	127.715	276.924	234198	234198	237
743	210421N2-12_BS20.tif:0238-0278-0129:238	177	1327.814	129.868	278.978	235023	235023	238
744	210421N2-12_BS20.tif:0239-0279-0130:239	177	1330.74	130.642	279.929	235541	235541	239
745	210421N2-12_BS20.tif:0240-0280-0129:240	177	1260.424	129.762	281.44	223095	223095	240
746	210421N2-12_BS20.tif:0241-0280-0129:241	177	1260.424	129.584	281.434	223095	223095	241
747	210421N2-12_BS20.tif:0242-0281-0130:242	177	1235.802	130.894	282.227	218737	218737	242
748	210421N2-12_BS20.tif:0243-0280-0129:243	177	1239	129.55	281.345	219303	219303	243
749	210421N2-12_BS20.tif:0244-0278-0127:244	177	1173.853	127.487	279.275	207772	207772	244
750	210421N2-12_BS20.tif:0245-0280-0124:245	177	1273.836	124.714	281.152	225469	225469	245
751	210421N2-12_BS20.tif:0246-0279-0136:246	177	1313.842	136.593	279.828	232550	232550	246
752	210421N2-12_BS20.tif:0247-0278-0135:247	177	1261.198	135.488	278.93	223232	223232	247
753	210421N2-12_BS20.tif:0248-0277-0132:248	177	1236.565	132.877	278.258	218872	218872	248
754	210421N2-12_BS20.tif:0249-0278-0130:249	177	1260.407	130.96	278.991	223092	223092	249
755	210421N2-12_BS20.tif:0250-0279-0129:250	177	1235.695	129.905	280.035	218718	218718	250
756	210421N2-12_BS20.tif:0251-0280-0128:251	177	1234.638	128.78	280.958	218531	218531	251
757	210421N2-12_BS20.tif:0252-0280-0128:252	177	1183.04	128.624	281.124	209398	209398	252
758	210421N2-12_BS20.tif:0253-0281-0128:253	177	1200.017	128.6	282.113	212403	212403	253
759	210421N2-12_BS20.tif:0254-0283-0127:254	177	1285.616	127.837	284.233	227554	227554	254
760	210421N2-12_BS20.tif:0255-0284-0129:255	177	1262.876	129.865	285.019	223529	223529	255
761	210421N2-12_BS20.tif:0256-0286-0130:256	177	1251.175	130.88	287.201	221458	221458	256
762	210421N2-12_BS20.tif:0257-0288-0132:257	177	1319.96	132.747	289.028	233633	233633	257
763	210421N2-12_BS20.tif:0258-0291-0129:258	177	1233.401	129.9	292.363	218312	218312	258
764	210421N2-12_BS20.tif:0259-0294-0125:259	177	1310.39	126.032	295.068	231939	231939	259
765	210421N2-12_BS20.tif:0260-0293-0141:260	177	1329.718	141.759	294.142	235360	235360	260
766	210421N2-12_BS20.tif:0261-0301-0138:261	177	1335.734	139.316	301.948	236425	236425	261
767	210421N2-12_BS20.tif:0262-0301-0144:262	177	1469.559	144.988	302.189	260112	260112	262
768	210421N2-12_BS20.tif:0263-0299-0147:263	177	1540.525	147.827	300.344	272673	272673	263
769	210421N2-12_BS20.tif:0264-0295-0146:264	177	1542.158	146.91	296.018	272962	272962	264
770	210421N2-12_BS20.tif:0265-0293-0142:265	177	1463.294	142.83	294.162	259003	259003	265
771	210421N2-12_BS20.tif:0266-0291-0140:266	177	1520.136	140.883	292.057	269064	269064	266
772	210421N2-12_BS20.tif:0267-0290-0139:267	177	1496.011	139.942	291.27	264794	264794	267
773	210421N2-12_BS20.tif:0268-0290-0139:268	177	1586.927	139.632	291.238	280886	280886	268
774	210421N2-12_BS20.tif:0269-0291-0135:269	177	1533.384	135.99	292.108	271409	271409	269
775	210421N2-12_BS20.tif:0270-0290-0134:270	177	1515.215	134.911	291.451	268193	268193	270
776	210421N2-12_BS20.tif:0271-0288-0135:271	177	1582.74	136.055	289.426	280145	280145	271
777	210421N2-12_BS20.tif:0272-0284-0136:272	177	1570.893	137.064	285.015	278048	278048	272
778	210421N2-12_BS20.tif:0273-0280-0138:273	177	1481.486	138.605	281.349	262223	262223	273
779	210421N2-12_BS20.tif:0274-0278-0139:274	177	1466.712	139.499	279.118	259608	259608	274
780	210421N2-12_BS20.tif:0275-0281-0136:275	177	1486.175	137.063	282.035	263053	263053	275
781	210421N2-12_BS20.tif:0276-0291-0134:276	177	1396.797	134.593	292.526	247233	247233	276
782	210421N2-12_BS20.tif:0277-0292-0136:277	177	1390.486	136.612	293.164	246116	246116	277
783	210421N2-12_BS20.tif:0278-0292-0132:278	177	1468.859	132.91	293.415	259988	259988	278
784	210421N2-12_BS20.tif:0279-0296-0126:279	177	1451.605	126.908	297.257	256934	256934	279
785	210421N2-12_BS20.tif:0280-0290-0130:280	177	1426.006	130.602	291.04	252403	252403	280
786	210421N2-12_BS20.tif:0281-0289-0132:281	177	1453.576	132.454	290.016	257283	257283	281
787	210421N2-12_BS20.tif:0282-0288-0130:282	177	1392.04	130.724	289.454	246391	246391	282
788	210421N2-12_BS20.tif:0283-0287-0131:283	177	1224.582	132.031	288.561	216751	216751	283
789	210421N2-12_BS20.tif:0284-0287-0132:284	177	1276.384	132.783	288.02	225920	225920	284
790	210421N2-12_BS20.tif:0285-0287-0127:285	177	1299.395	127.708	287.95	229993	229993	285
791	210421N2-12_BS20.tif:0286-0286-0125:286	177	1262.232	125.696	286.975	223415	223415	286
792	210421N2-12_BS20.tif:0287-0287-0122:287	177	1526.469	122.479	287.886	270185	270185	287
793	210421N2-12_BS20.tif:0288-0286-0124:288	177	1335.311	124.899	286.887	236350	236350	288
794	210421N2-12_BS20.tif:0289-0282-0127:289	177	1421.09	127.886	282.898	251533	251533	289
795	210421N2-12_BS20.tif:0290-0283-0110:290	177	1234.497	110.964	284.181	218506	218506	290
796	210421N2-12_BS20.tif:0291-0295-0115:291	177	1392.028	115.672	296.449	246389	246389	291
797	210421N2-12_BS20.tif:0292-0293-0129:292	177	1428.514	130.187	294.03	252847	252847	292
798	210421N2-12_BS20.tif:0293-0290-0130:293	177	1249.271	130.939	291.083	221121	221121	293
799	210421N2-12_BS20.tif:0294-0285-0130:294	177	1237.412	130.898	286.093	219022	219022	294
800	210421N2-12_BS20.tif:0295-0277-0139:295	177	1233.949	139.941	278.517	218409	218409	295
801	210421N2-12_BS20.tif:0296-0279-0135:296	177	1251.548	136.228	280.066	221524	221524	296
802	210421N2-12_BS20.tif:0297-0283-0133:297	177	1269.395	133.941	284.144	224683	224683	297
803	210421N2-12_BS20.tif:0298-0284-0135:298	177	1303.831	135.624	285.475	230778	230778	298
804	210421N2-12_BS20.tif:0299-0290-0143:299	177	1382.096	143.748	291.024	244631	244631	299
805	210421N2-12_BS20.tif:0300-0296-0144:300	177	1377.339	144.712	297.447	243789	243789	300
806	210421N2-12_BS20.tif:0301-0309-0146:301	177	1582.621	146.811	310.334	280124	280124	301
807	210421N2-12_BS20.tif:0302-0306-0147:302	177	1487.333	147.805	307.496	263258	263258	302
808	210421N2-12_BS20.tif:0303-0299-0143:303	177	1528.616	143.648	300.047	270565	270565	303
809	210421N2-12_BS20.tif:0304-0291-0140:304	177	1600.113	140.507	292.048	283220	283220	304
810	210421N2-12_BS20.tif:0305-0281-0138:305	177	1507.492	138.484	282.128	266826	266826	305
811	210421N2-12_BS20.tif:0306-0278-0132:306	177	1518.565	132.841	279.203	268786	268786	306
812	210421N2-12_BS20.tif:0307-0280-0130:307	177	1578.316	131.038	280.875	279362	279362	307
813	210421N2-12_BS20.tif:0308-0281-0127:308	177	1594.48	127.401	282.143	282223	282223	308
814	210421N2-12_BS20.tif:0309-0284-0117:309	177	1559.237	117.461	285.249	275985	275985	309
815	210421N2-12_BS20.tif:0310-0285-0124:310	177	1651.621	124.978	285.907	292337	292337	310
816	210421N2-12_BS20.tif:0311-0280-0130:311	177	1599.881	130.984	281.201	283179	283179	311
817	210421N2-12_BS20.tif:0312-0277-0134:312	177	1636.073	134.545	277.963	289585	289585	312
818	210421N2-12_BS20.tif:0313-0277-0129:313	177	1667.542	129.655	278.24	295155	295155	313
819	210421N2-12_BS20.tif:0314-0278-0124:314	177	1568.062	124.744	279.028	277547	277547	314
820	210421N2-12_BS20.tif:0315-0281-0118:315	177	1412.706	118.732	282.137	250049	250049	315
821	210421N2-12_BS20.tif:0316-0292-0128:316	177	1459.181	128.777	293.239	258275	258275	316
822	210421N2-12_BS20.tif:0317-0289-0143:317	177	1505.548	143.892	290.269	266482	266482	317
823	210421N2-12_BS20.tif:0318-0282-0144:318	177	1319.186	145.042	283.413	233496	233496	318
824	210421N2-12_BS20.tif:0319-0279-0138:319	177	1331.113	139.138	280.223	235607	235607	319
825	210421N2-12_BS20.tif:0320-0278-0133:320	177	1351.119	134.096	279.185	239148	239148	320
826	210421N2-12_BS20.tif:0321-0279-0131:321	177	1245.701	131.53	280.467	220489	220489	321
827	210421N2-12_BS20.tif:0322-0280-0130:322	177	1296.232	130.894	281.028	229433	229433	322
828	210421N2-12_BS20.tif:0323-0281-0128:323	177	1345.379	129.06	282.301	238132	238132	323
829	210421N2-12_BS20.tif:0324-0281-0130:324	177	1294.147	130.927	282.04	229064	229064	324
830	210421N2-12_BS20.tif:0325-0280-0131:325	177	1254.65	131.517	281.24	222073	222073	325
831	210421N2-12_BS20.tif:0326-0280-0131:326	177	1229.492	131.589	281.08	217620	217620	326
832	210421N2-12_BS20.tif:0327-0284-0133:327	177	1217.802	133.897	284.942	215551	215551	327
833	210421N2-12_BS20.tif:0328-0287-0134:328	177	1315.028	134.806	288.177	232760	232760	328
834	210421N2-12_BS20.tif:0329-0294-0138:329	177	1340.492	138.593	294.841	237267	237267	329
835	210421N2-12_BS20.tif:0330-0301-0144:330	177	1305.119	144.852	302.232	231006	231006	330
836	210421N2-12_BS20.tif:0331-0297-0146:331	177	1354.893	147.008	298.319	239816	239816	331
837	210421N2-12_BS20.tif:0332-0295-0142:332	177	1339.571	142.801	296.145	237104	237104	332
838	210421N2-12_BS20.tif:0333-0292-0140:333	177	1337.689	140.544	293.386	236771	236771	333
839	210421N2-12_BS20.tif:0334-0293-0137:334	177	1334.87	137.974	294.081	236272	236272	334
840	210421N2-12_BS20.tif:0335-0291-0137:335	177	1252.458	137.77	292.408	221685	221685	335
841	210421N2-12_BS20.tif:0336-0290-0141:336	177	1256.192	141.539	291.346	222346	222346	336
842	210421N2-12_BS20.tif:0337-0290-0139:337	177	1269.723	139.827	291.172	224741	224741	337
843	210421N2-12_BS20.tif:0338-0292-0138:338	177	1231.983	138.96	293.003	218061	218061	338
844	210421N2-12_BS20.tif:0339-0292-0139:339	177	1217.751	139.828	293.292	215542	215542	339
845	210421N2-12_BS20.tif:0340-0291-0138:340	177	1171.215	138.655	292.415	207305	207305	340
846	210421N2-12_BS20.tif:0341-0291-0138:341	177	1291.096	138.637	292.116	228524	228524	341
847	210421N2-12_BS20.tif:0342-0295-0134:342	177	1224.503	134.89	296.251	216737	216737	342
848	210421N2-12_BS20.tif:0343-0300-0133:343	177	1249.588	134.105	301.387	221177	221177	343
849	210421N2-12_BS20.tif:0344-0304-0137:344	177	1336.175	138.109	305.433	236503	236503	344
850	210421N2-12_BS20.tif:0345-0304-0146:345	177	1466.768	147.177	304.918	259618	259618	345
851	210421N2-12_BS20.tif:0346-0300-0151:346	177	1422.672	152.122	301.302	251813	251813	346
852	210421N2-12_BS20.tif:0347-0296-0149:347	177	1406.655	150.142	296.973	248978	248978	347
853	210421N2-12_BS20.tif:0348-0292-0139:348	177	1369.407	139.755	293.387	242385	242385	348
854	210421N2-12_BS20.tif:0349-0291-0135:349	177	1502.678	135.826	292.184	265974	265974	349
855	210421N2-12_BS20.tif:0350-0288-0134:350	177	1492.429	134.756	289.259	264160	264160	350
856	210421N2-12_BS20.tif:0351-0282-0137:351	177	1413.994	137.678	283.379	250277	250277	351
857	210421N2-12_BS20.tif:0352-0280-0137:352	177	1552.203	137.516	281.156	274740	274740	352
858	210421N2-12_BS20.tif:0353-0280-0134:353	177	1417.249	134.574	281.481	250853	250853	353
859	210421N2-12_BS20.tif:0354-0281-0135:354	177	1506.266	135.608	281.937	266609	266609	354
860	210421N2-12_BS20.tif:0355-0281-0130:355	177	1416.915	130.735	282.186	250794	250794	355
861	210421N2-12_BS20.tif:0356-0286-0123:356	177	1411.847	124.023	287.162	249897	249897	356
862	210421N2-12_BS20.tif:0357-0279-0128:357	177	1356.791	128.943	279.91	240152	240152	357
863	210421N2-12_BS20.tif:0358-0280-0132:358	177	1196.186	132.626	281.295	211725	211725	358
864	210421N2-12_BS20.tif:0359-0292-0128:359	177	1166.299	128.713	293.083	206435	206435	359
865	210421N2-12_BS20.tif:0360-0289-0140:360	177	1150.599	141.154	290.382	203656	203656	360
866	210421N2-12_BS20.tif:0361-0288-0141:361	177	1233.876	142.147	289.053	218396	218396	361
867	210421N2-12_BS20.tif:0362-0276-0141:362	177	1138.876	141.692	276.981	201581	201581	362
868	210421N2-12_BS20.tif:0363-0262-0122:363	177	1023.435	122.439	263.2	181148	181148	363
869	210421N2-12_BS20.tif:0364-0274-0131:364	177	1207.825	131.512	274.878	213785	213785	364
870	210421N2-12_BS20.tif:0365-0277-0131:365	177	1242.395	131.748	278.363	219904	219904	365
871	210421N2-12_BS20.tif:0366-0292-0131:366	177	1277.791	131.276	293.035	226169	226169	366
872	210421N2-12_BS20.tif:0367-0296-0132:367	177	1194.13	132.78	297.23	211361	211361	367
873	210421N2-12_BS20.tif:0368-0294-0138:368	177	1137.898	138.623	295.244	201408	201408	368
874	210421N2-12_BS20.tif:0369-0293-0141:369	177	1156.249	141.634	293.931	204656	204656	369
875	210421N2-12_BS20.tif:0370-0292-0140:370	177	1160.915	140.879	293.378	205482	205482	370
876	210421N2-12_BS20.tif:0371-0292-0140:371	177	1165.605	140.545	292.963	206312	206312	371
877	210421N2-12_BS20.tif:0372-0290-0140:372	177	1043.678	141.001	291.229	184731	184731	372
878	210421N2-12_BS20.tif:0373-0291-0140:373	177	1039.87	140.931	292.015	184057	184057	373
879	210421N2-12_BS20.tif:0374-0294-0140:374	177	1102.407	141.102	295.015	195126	195126	374
880	210421N2-12_BS20.tif:0375-0290-0143:375	177	1090.819	143.985	291.262	193075	193075	375
881	210421N2-12_BS20.tif:0376-0283-0129:376	177	949.243	129.515	284.265	168016	168016	376
882	210421N2-12_BS20.tif:0377-0258-0116:377	177	1030.723	116.345	259.098	182438	182438	377
883	210421N2-12_BS20.tif:0378-0268-0121:378	177	809.904	121.438	270.968	143353	143353	378
884	210421N2-12_BS20.tif:0379-0278-0127:379	177	1010.955	127.353	278.884	178939	178939	379
885	210421N2-12_BS20.tif:0380-0282-0130:380	177	1072.136	130.447	282.862	189768	189768	380
886	210421N2-12_BS20.tif:0381-0278-0125:381	177	1137.26	125.46	278.797	201295	201295	381
887	210421N2-12_BS20.tif:0382-0273-0122:382	177	1100.542	122.311	273.822	194796	194796	382
888	210421N2-12_BS20.tif:0383-0275-0121:383	177	1109.294	121.688	275.734	196345	196345	383
889	210421N2-12_BS20.tif:0384-0272-0126:384	177	1052.542	126.723	273.026	186300	186300	384
890	210421N2-12_BS20.tif:0385-0270-0122:385	177	980.045	122.513	271.208	173468	173468	385
891	210421N2-12_BS20.tif:0386-0271-0123:386	177	966.576	123.354	272.194	171084	171084	386
892	210421N2-12_BS20.tif:0387-0272-0122:387	177	962.017	122.5	272.961	170277	170277	387
893	210421N2-12_BS20.tif:0388-0271-0122:388	177	957.966	122.481	271.739	169560	169560	388
894	210421N2-12_BS20.tif:0389-0272-0122:389	177	917.209	122.697	272.997	162346	162346	389
895	210421N2-12_BS20.tif:0390-0272-0124:390	177	882.548	124.511	272.936	156211	156211	390
896	210421N2-12_BS20.tif:0391-0275-0123:391	177	903.734	123.603	275.702	159961	159961	391
897	210421N2-12_BS20.tif:0392-0275-0123:392	177	918.78	123.352	276.149	162624	162624	392
898	210421N2-12_BS20.tif:0393-0278-0119:393	177	885.548	119.711	278.763	156742	156742	393
899	210421N2-12_BS20.tif:0394-0280-0117:394	177	874.944	117.641	280.737	154865	154865	394
900	210421N2-12_BS20.tif:0395-0277-0121:395	177	839.661	121.459	277.913	148620	148620	395
901	210421N2-12_BS20.tif:0396-0276-0123:396	177	830.593	123.513	276.798	147015	147015	396
902	210421N2-12_BS20.tif:0397-0275-0125:397	177	814.056	125.572	276.066	144088	144088	397
903	210421N2-12_BS20.tif:0398-0275-0125:398	177	844.243	125.541	275.934	149431	149431	398
904	210421N2-12_BS20.tif:0399-0275-0121:399	177	843.164	121.634	275.956	149240	149240	399
905	210421N2-12_BS20.tif:0400-0275-0120:400	177	832.023	120.514	276.135	147268	147268	400
906	210421N2-12_BS20.tif:0401-0276-0120:401	177	830.345	120.725	276.938	146971	146971	401
907	210421N2-12_BS20.tif:0402-0276-0120:402	177	826.006	120.639	277.082	146203	146203	402
908	210421N2-12_BS20.tif:0403-0277-0120:403	177	828.678	120.676	278.074	146676	146676	403
909	210421N2-12_BS20.tif:0404-0278-0120:404	177	799.605	120.385	279.13	141530	141530	404
910	210421N2-12_BS20.tif:0405-0289-0113:405	177	755.203	113.571	289.761	133671	133671	405
911	210421N2-12_BS20.tif:0406-0286-0114:406	177	741.87	114.453	286.953	131311	131311	406
912	210421N2-12_BS20.tif:0407-0275-0132:407	177	751.938	132.37	275.854	133093	133093	407
913	210421N2-12_BS20.tif:0408-0269-0129:408	177	785.023	129.463	269.969	138949	138949	408
914	210421N2-12_BS20.tif:0409-0270-0124:409	177	700.734	124.932	271.077	124030	124030	409
915	210421N2-12_BS20.tif:0410-0270-0123:410	177	758.814	123.504	271.191	134310	134310	410
916	210421N2-12_BS20.tif:0411-0269-0126:411	177	764.435	126.53	269.788	135305	135305	411
917	210421N2-12_BS20.tif:0412-0267-0123:412	177	782.333	123.828	267.702	138473	138473	412
918	210421N2-12_BS20.tif:0413-0265-0121:413	177	744.734	121.497	265.706	131818	131818	413
919	210421N2-12_BS20.tif:0414-0262-0121:414	177	734.836	121.387	262.88	130066	130066	414
920	210421N2-12_BS20.tif:0415-0261-0119:415	177	785.503	119.364	261.81	139034	139034	415
921	210421N2-12_BS20.tif:0416-0260-0118:416	177	801.723	118.776	260.77	141905	141905	416
922	210421N2-12_BS20.tif:0417-0260-0119:417	177	809.164	119.736	260.982	143222	143222	417
923	210421N2-12_BS20.tif:0418-0260-0118:418	177	741.136	118.529	261.262	131181	131181	418
924	210421N2-12_BS20.tif:0419-0261-0117:419	177	770.977	117.694	262.108	136463	136463	419
925	210421N2-12_BS20.tif:0420-0261-0118:420	177	682.35	118.556	262.107	120776	120776	420
926	210421N2-12_BS20.tif:0421-0254-0111:421	177	826.045	111.962	255.09	146210	146210	421
927	210421N2-12_BS20.tif:0422-0262-0113:422	177	842.689	113.658	262.835	149156	149156	422
928	210421N2-12_BS20.tif:0423-0268-0117:423	177	814.051	117.704	268.849	144087	144087	423
929	210421N2-12_BS20.tif:0424-0273-0118:424	177	791.13	119.025	273.941	140030	140030	424
930	210421N2-12_BS20.tif:0425-0274-0121:425	177	767.977	121.73	275.174	135932	135932	425
931	210421N2-12_BS20.tif:0426-0277-0122:426	177	786.503	122.973	278.107	139211	139211	426
932	210421N2-12_BS20.tif:0427-0277-0123:427	177	765.678	123.928	278.155	135525	135525	427
933	210421N2-12_BS20.tif:0428-0277-0124:428	177	802.186	124.61	277.842	141987	141987	428
934	210421N2-12_BS20.tif:0429-0277-0126:429	177	806.119	126.608	277.97	142683	142683	429
935	210421N2-12_BS20.tif:0430-0277-0127:430	177	820.435	127.871	278.026	145217	145217	430
936	210421N2-12_BS20.tif:0431-0278-0129:431	177	792.859	129.591	278.772	140336	140336	431
937	210421N2-12_BS20.tif:0432-0279-0130:432	177	742.249	130.86	279.747	131378	131378	432
938	210421N2-12_BS20.tif:0433-0279-0130:433	177	638.977	131.085	279.831	113099	113099	433
939	210421N2-12_BS20.tif:0434-0278-0129:434	177	657.198	129.671	279	116324	116324	434
940	210421N2-12_BS20.tif:0435-0279-0126:435	177	643.006	127.006	279.785	113812	113812	435
941	210421N2-12_BS20.tif:0436-0278-0128:436	177	650.079	128.646	278.799	115064	115064	436
942	210421N2-12_BS20.tif:0437-0278-0126:437	177	645.938	126.882	279.14	114331	114331	437
943	210421N2-12_BS20.tif:0438-0280-0125:438	177	606.96	125.74	280.761	107432	107432	438
944	210421N2-12_BS20.tif:0439-0279-0126:439	177	638.893	126.496	280.004	113084	113084	439
945	210421N2-12_BS20.tif:0440-0278-0123:440	177	615.949	124.048	279.201	109023	109023	440
946	210421N2-12_BS20.tif:0441-0279-0123:441	177	655.904	123.753	279.802	116095	116095	441
947	210421N2-12_BS20.tif:0442-0278-0124:442	177	647.232	124.558	279.011	114560	114560	442
948	210421N2-12_BS20.tif:0443-0270-0110:443	177	855.328	110.846	270.919	151393	151393	443
949	210421N2-12_BS20.tif:0444-0275-0116:444	177	844.198	116.725	275.714	149423	149423	444
950	210421N2-12_BS20.tif:0445-0278-0124:445	177	822.655	124.7	278.782	145610	145610	445
951	210421N2-12_BS20.tif:0446-0280-0128:446	177	803.367	128.664	281.072	142196	142196	446
952	210421N2-12_BS20.tif:0447-0280-0129:447	177	794.65	129.751	281.104	140653	140653	447
953	210421N2-12_BS20.tif:0448-0281-0129:448	177	782.565	129.799	281.625	138514	138514	448
954	210421N2-12_BS20.tif:0449-0280-0129:449	177	733.616	129.902	281.14	129850	129850	449
955	210421N2-12_BS20.tif:0450-0282-0127:450	177	798.876	127.658	282.791	141401	141401	450
956	210421N2-12_BS20.tif:0451-0282-0125:451	177	740.791	125.62	282.89	131120	131120	451
957	210421N2-12_BS20.tif:0452-0282-0122:452	177	729.96	122.59	282.965	129203	129203	452
958	210421N2-12_BS20.tif:0453-0282-0121:453	177	744.068	121.913	283.089	131700	131700	453
959	210421N2-12_BS20.tif:0454-0282-0122:454	177	752.808	122.767	282.844	133247	133247	454
960	210421N2-12_BS20.tif:0455-0282-0122:455	177	706.215	122.922	283.258	125000	125000	455
961	210421N2-12_BS20.tif:0456-0282-0124:456	177	767.48	124.602	283.019	135844	135844	456
962	210421N2-12_BS20.tif:0457-0281-0125:457	177	785.757	125.59	281.915	139079	139079	457
963	210421N2-12_BS20.tif:0458-0281-0127:458	177	810.288	127.626	282.185	143421	143421	458
964	210421N2-12_BS20.tif:0459-0281-0130:459	177	680.729	130.718	282.271	120489	120489	459
965	210421N2-12_BS20.tif:0460-0280-0131:460	177	716.294	131.613	281.001	126784	126784	460
966	210421N2-12_BS20.tif:0461-0281-0130:461	177	691.65	130.678	282.118	122422	122422	461
967	210421N2-12_BS20.tif:0462-0281-0130:462	177	737.164	130.691	282.218	130478	130478	462
968	210421N2-12_BS20.tif:0463-0281-0129:463	177	752.87	129.587	281.768	133258	133258	463
969	210421N2-12_BS20.tif:0464-0281-0129:464	177	754.051	129.523	281.745	133467	133467	464
970	210421N2-12_BS20.tif:0465-0280-0129:465	177	758.056	129.988	280.85	134176	134176	465
971	210421N2-12_BS20.tif:0466-0282-0125:466	177	721.565	125.496	282.939	127717	127717	466
972	210421N2-12_BS20.tif:0467-0282-0125:467	177	750.944	125.655	282.928	132917	132917	467
973	210421N2-12_BS20.tif:0468-0281-0124:468	177	751.921	124.898	281.721	133090	133090	468
974	210421N2-12_BS20.tif:0469-0279-0126:469	177	770.056	126.54	279.865	136300	136300	469
975	210421N2-12_BS20.tif:0470-0276-0127:470	177	759.61	127.816	276.744	134451	134451	470
976	210421N2-12_BS20.tif:0471-0274-0131:471	177	830.418	131.592	274.726	146984	146984	471
977	210421N2-12_BS20.tif:0472-0272-0130:472	177	809.102	130.671	272.882	143211	143211	472
978	210421N2-12_BS20.tif:0473-0277-0127:473	177	789.429	127.647	277.663	139729	139729	473
979	210421N2-12_BS20.tif:0474-0279-0123:474	177	830.774	123.769	279.996	147047	147047	474
980	210421N2-12_BS20.tif:0475-0280-0122:475	177	706.565	122.983	280.75	125062	125062	475
981	210421N2-12_BS20.tif:0476-0279-0123:476	177	695.311	123.923	280.186	123070	123070	476
982	210421N2-12_BS20.tif:0477-0279-0123:477	177	703.983	123.333	280.196	124605	124605	477
983	210421N2-12_BS20.tif:0478-0279-0123:478	177	690.367	123.747	280.137	122195	122195	478
984	210421N2-12_BS20.tif:0479-0279-0124:479	177	644.254	124.931	280.173	114033	114033	479
985	210421N2-12_BS20.tif:0480-0279-0124:480	177	653.542	125.013	280.062	115677	115677	480
986	210421N2-12_BS20.tif:0481-0279-0124:481	177	650.955	125.087	279.883	115219	115219	481
987	210421N2-12_BS20.tif:0482-0279-0124:482	177	654.588	125.034	279.937	115862	115862	482
988	210421N2-12_BS20.tif:0483-0279-0126:483	177	629.836	126.621	280.035	111481	111481	483
989	210421N2-12_BS20.tif:0484-0279-0124:484	177	641.706	124.921	280.043	113582	113582	484
990	210421N2-12_BS20.tif:0485-0279-0125:485	177	613.169	126.06	279.853	108531	108531	485
991	210421N2-12_BS20.tif:0486-0278-0124:486	177	640.311	124.947	279.253	113335	113335	486
992	210421N2-12_BS20.tif:0487-0278-0122:487	177	663.774	122.541	279.141	117488	117488	487
993	210421N2-12_BS20.tif:0488-0278-0123:488	177	669.311	123.732	279.128	118468	118468	488
994	210421N2-12_BS20.tif:0489-0278-0124:489	177	636.305	125.365	278.911	112626	112626	489
995	210421N2-12_BS20.tif:0490-0278-0126:490	177	629.876	126.844	278.869	111488	111488	490
996	210421N2-12_BS20.tif:0491-0279-0124:491	177	665.661	125.261	279.973	117822	117822	491
997	210421N2-12_BS20.tif:0492-0280-0124:492	177	647.819	125.137	281.044	114664	114664	492
998	210421N2-12_BS20.tif:0493-0280-0123:493	177	662.808	123.907	281.092	117317	117317	493
999	210421N2-12_BS20.tif:0494-0281-0123:494	177	679.593	124.113	281.96	120288	120288	494
1000	210421N2-12_BS20.tif:0495-0283-0123:495	177	736.537	123.842	283.889	130367	130367	495
1001	210421N2-12_BS20.tif:0496-0284-0125:496	177	727.955	125.808	284.745	128848	128848	496
1002	210421N2-12_BS20.tif:0497-0283-0127:497	177	764.751	127.921	284.112	135361	135361	497
1003	210421N2-12_BS20.tif:0498-0283-0127:498	177	737.565	128.027	284.193	130549	130549	498
1004	210421N2-12_BS20.tif:0499-0283-0126:499	177	664.418	127.065	284.096	117602	117602	499
1005	210421N2-12_BS20.tif:0500-0283-0128:500	177	705.243	128.707	283.991	124828	124828	500
1006	210421N2-12_BS20.tif:0501-0283-0130:501	177	682.791	131.14	284.134	120854	120854	501
1007	210421N2-12_BS20.tif:0502-0283-0133:502	177	781.192	133.677	283.904	138271	138271	502
1008	210421N2-12_BS20.tif:0503-0283-0134:503	177	772.503	134.886	283.63	136733	136733	503
1009	210421N2-12_BS20.tif:0504-0283-0134:504	177	731.22	134.89	283.844	129426	129426	504
1010	210421N2-12_BS20.tif:0505-0283-0135:505	177	807.158	135.784	283.764	142867	142867	505
