# Supplementary material for: Molecular encoding and synaptic decoding of context during salt chemotaxis in C. elegans
Source: Nat Commun. 2022 May 27;13:2928. doi: 10.1038/s41467-022-30279-7 (PMC9142520; doi:10.1038/s41467-022-30279-7)
Supplement: Supplementary file 7 — Source Data [file 41467_2022_30279_MOESM7_ESM.zip › Source Data/Imaging/Fig.5/5B/210421N2-1_BS20_Results.csv]

	Label	Area	Mean	XM	YM	IntDen	RawIntDen	Slice	stimulus
1	210421N2-1_BS20.tif:0001-0277-0362:1	177	1542.508	361.586	277.826	273024	273024	1	105
2	210421N2-1_BS20.tif:0002-0280-0360:2	177	1336.373	359.874	280.804	236538	236538	2
3	210421N2-1_BS20.tif:0003-0262-0359:3	177	1356.876	358.827	262.909	240167	240167	3
4	210421N2-1_BS20.tif:0004-0307-0354:4	177	1441.667	354.254	307.971	255175	255175	4
5	210421N2-1_BS20.tif:0005-0305-0370:5	177	1621.864	369.712	305.997	287070	287070	5
6	210421N2-1_BS20.tif:0006-0290-0367:6	177	1756.785	366.814	291.114	310951	310951	6
7	210421N2-1_BS20.tif:0007-0274-0366:7	177	1782.073	365.48	274.806	315427	315427	7
8	210421N2-1_BS20.tif:0008-0293-0371:8	177	1609.475	371.174	294.369	284877	284877	8
9	210421N2-1_BS20.tif:0009-0295-0372:9	177	1798.802	371.86	296.071	318388	318388	9
10	210421N2-1_BS20.tif:0010-0306-0376:10	177	1849.175	375.715	306.677	327304	327304	10
11	210421N2-1_BS20.tif:0011-0298-0379:11	177	1893.932	379.052	299.062	335226	335226	11
12	210421N2-1_BS20.tif:0012-0326-0397:12	177	1678.158	397.123	327.035	297034	297034	12
13	210421N2-1_BS20.tif:0013-0321-0359:13	177	1660.633	358.381	321.479	293932	293932	13
14	210421N2-1_BS20.tif:0014-0286-0361:14	177	1578.384	360.831	286.598	279374	279374	14
15	210421N2-1_BS20.tif:0015-0277-0365:15	177	1462.045	364.575	277.24	258782	258782	15
16	210421N2-1_BS20.tif:0016-0273-0367:16	177	1397.881	366.442	273.404	247425	247425	16
17	210421N2-1_BS20.tif:0017-0277-0365:17	177	1350.706	364.629	277.238	239075	239075	17
18	210421N2-1_BS20.tif:0018-0279-0362:18	177	1501.096	361.708	279.324	265694	265694	18
19	210421N2-1_BS20.tif:0019-0280-0362:19	177	1426.085	361.638	280.319	252417	252417	19
20	210421N2-1_BS20.tif:0020-0164-0340:20	177	1198.401	339.701	164.278	212117	212117	20
21	210421N2-1_BS20.tif:0021-0155-0400:21	177	1395.04	399.206	155.754	246922	246922	21
22	210421N2-1_BS20.tif:0022-0198-0411:22	177	1269.831	410.182	197.946	224760	224760	22
23	210421N2-1_BS20.tif:0023-0213-0354:23	177	1313.554	354.045	213.172	232499	232499	23
24	210421N2-1_BS20.tif:0024-0245-0366:24	177	1432.701	365.661	244.856	253588	253588	24
25	210421N2-1_BS20.tif:0025-0243-0386:25	177	1478.774	385.344	243.158	261743	261743	25
26	210421N2-1_BS20.tif:0026-0244-0391:26	177	1391.763	390.414	244.283	246342	246342	26
27	210421N2-1_BS20.tif:0027-0250-0386:27	177	1439.548	385.2	250.3	254800	254800	27
28	210421N2-1_BS20.tif:0028-0261-0392:28	177	1614.994	391.371	261.094	285854	285854	28
29	210421N2-1_BS20.tif:0029-0259-0396:29	177	1356.808	395.585	259.414	240155	240155	29
30	210421N2-1_BS20.tif:0030-0232-0407:30	177	1658.65	406.394	232.097	293581	293581	30
31	210421N2-1_BS20.tif:0031-0226-0424:31	177	1683.887	423.683	226.641	298048	298048	31
32	210421N2-1_BS20.tif:0032-0248-0405:32	177	1459.921	404.673	248.196	258406	258406	32
33	210421N2-1_BS20.tif:0033-0253-0444:33	177	1673.955	443.505	252.924	296290	296290	33
34	210421N2-1_BS20.tif:0034-0276-0454:34	177	1507.164	453.664	276.107	266768	266768	34
35	210421N2-1_BS20.tif:0035-0308-0429:35	177	1285.633	429.398	309.328	227557	227557	35
36	210421N2-1_BS20.tif:0036-0283-0379:36	177	1527.729	378.566	282.117	270408	270408	36
37	210421N2-1_BS20.tif:0037-0256-0381:37	177	1531.831	381.01	256.965	271134	271134	37
38	210421N2-1_BS20.tif:0038-0206-0353:38	177	1443.706	352.49	206.116	255536	255536	38
39	210421N2-1_BS20.tif:0039-0190-0364:39	177	1667.328	362.991	189.988	295117	295117	39
40	210421N2-1_BS20.tif:0040-0201-0358:40	177	1385.486	357.332	200.877	245231	245231	40
41	210421N2-1_BS20.tif:0041-0223-0365:41	177	1606.542	364.389	223.071	284358	284358	41
42	210421N2-1_BS20.tif:0042-0224-0369:42	177	1810.299	368.234	223.642	320423	320423	42
43	210421N2-1_BS20.tif:0043-0242-0370:43	177	1773.808	369.501	241.649	313964	313964	43
44	210421N2-1_BS20.tif:0044-0259-0364:44	177	1782.379	363.599	258.798	315481	315481	44
45	210421N2-1_BS20.tif:0045-0249-0374:45	177	1634.503	373.442	248.868	289307	289307	45
46	210421N2-1_BS20.tif:0046-0246-0383:46	177	1704.825	382.236	245.871	301754	301754	46
47	210421N2-1_BS20.tif:0047-0255-0375:47	177	1802.932	374.429	254.919	319119	319119	47
48	210421N2-1_BS20.tif:0048-0248-0379:48	177	1723.966	378.609	247.733	305142	305142	48
49	210421N2-1_BS20.tif:0049-0262-0375:49	177	1729.412	374.408	262.069	306106	306106	49
50	210421N2-1_BS20.tif:0050-0277-0371:50	177	1569.22	371.285	277.174	277752	277752	50
51	210421N2-1_BS20.tif:0051-0276-0360:51	177	1766.881	359.518	275.859	312738	312738	51
52	210421N2-1_BS20.tif:0052-0269-0369:52	177	1864.994	368.477	268.88	330104	330104	52
53	210421N2-1_BS20.tif:0053-0268-0385:53	177	1701.469	384.338	267.987	301160	301160	53
54	210421N2-1_BS20.tif:0054-0273-0379:54	177	1757.316	378.436	272.971	311045	311045	54
55	210421N2-1_BS20.tif:0055-0269-0373:55	177	1904.627	372.739	269.197	337119	337119	55
56	210421N2-1_BS20.tif:0056-0268-0375:56	177	1821.254	374.369	268	322362	322362	56
57	210421N2-1_BS20.tif:0057-0274-0373:57	177	1657.65	372.492	273.681	293404	293404	57
58	210421N2-1_BS20.tif:0058-0279-0372:58	177	1465.893	371.44	278.729	259463	259463	58
59	210421N2-1_BS20.tif:0059-0279-0362:59	177	1660.774	361.479	278.991	293957	293957	59
60	210421N2-1_BS20.tif:0060-0268-0362:60	177	1606.407	361.031	268.073	284334	284334	60
61	210421N2-1_BS20.tif:0061-0243-0365:61	177	1909.61	364.954	243.67	338001	338001	61
62	210421N2-1_BS20.tif:0062-0251-0370:62	177	1709.288	370.201	251.317	302544	302544	62
63	210421N2-1_BS20.tif:0063-0319-0402:63	177	1610.237	401.933	319.939	285012	285012	63
64	210421N2-1_BS20.tif:0064-0292-0387:64	177	1697.407	387.034	292.25	300441	300441	64
65	210421N2-1_BS20.tif:0065-0254-0358:65	177	1401.373	358.116	253.8	248043	248043	65
66	210421N2-1_BS20.tif:0066-0243-0365:66	177	1820.633	364.923	242.794	322252	322252	66
67	210421N2-1_BS20.tif:0067-0263-0370:67	177	1914.384	369.713	263.015	338846	338846	67
68	210421N2-1_BS20.tif:0068-0284-0387:68	177	1536.718	387.168	284.307	271999	271999	68
69	210421N2-1_BS20.tif:0069-0285-0377:69	177	1606.695	377.025	285.021	284385	284385	69
70	210421N2-1_BS20.tif:0070-0278-0385:70	177	1721.322	384.845	277.566	304674	304674	70
71	210421N2-1_BS20.tif:0071-0271-0381:71	177	1693.277	381.166	270.96	299710	299710	71
72	210421N2-1_BS20.tif:0072-0266-0368:72	177	1775.774	367.939	266.14	314312	314312	72
73	210421N2-1_BS20.tif:0073-0271-0371:73	177	1825.893	370.835	271.075	323183	323183	73
74	210421N2-1_BS20.tif:0074-0301-0379:74	177	1815.254	378.666	301.561	321300	321300	74
75	210421N2-1_BS20.tif:0075-0328-0396:75	177	1832.006	395.734	328.284	324265	324265	75
76	210421N2-1_BS20.tif:0076-0307-0361:76	177	1772.582	360.862	307.374	313747	313747	76
77	210421N2-1_BS20.tif:0077-0289-0353:77	177	1695.497	353.012	289.691	300103	300103	77
78	210421N2-1_BS20.tif:0078-0288-0361:78	177	1571.87	361.361	288.562	278221	278221	78
79	210421N2-1_BS20.tif:0079-0291-0369:79	177	1578.96	369.261	291.295	279476	279476	79
80	210421N2-1_BS20.tif:0080-0296-0349:80	177	1674.277	349.046	296.48	296347	296347	80
81	210421N2-1_BS20.tif:0081-0284-0346:81	177	1630.266	346.459	284.64	288557	288557	81
82	210421N2-1_BS20.tif:0082-0272-0345:82	177	1647.153	345.151	272.616	291546	291546	82
83	210421N2-1_BS20.tif:0083-0266-0347:83	177	1792.576	347.142	266.417	317286	317286	83
84	210421N2-1_BS20.tif:0084-0268-0347:84	177	1842.723	346.836	268.029	326162	326162	84
85	210421N2-1_BS20.tif:0085-0261-0352:85	177	1796.582	351.707	260.872	317995	317995	85
86	210421N2-1_BS20.tif:0086-0254-0347:86	177	1738.237	347.008	254.144	307668	307668	86
87	210421N2-1_BS20.tif:0087-0195-0339:87	177	1667.751	339.085	195.002	295192	295192	87
88	210421N2-1_BS20.tif:0088-0243-0360:88	177	1867.831	359.195	243.322	330606	330606	88
89	210421N2-1_BS20.tif:0089-0233-0360:89	177	1806.678	359.615	232.655	319782	319782	89
90	210421N2-1_BS20.tif:0090-0232-0357:90	177	1640.915	357.047	231.845	290442	290442	90
91	210421N2-1_BS20.tif:0091-0242-0337:91	177	1740.785	336.653	241.656	308119	308119	91
92	210421N2-1_BS20.tif:0092-0265-0351:92	177	1713.011	350.594	264.768	303203	303203	92
93	210421N2-1_BS20.tif:0093-0297-0335:93	177	1840.271	334.687	296.894	325728	325728	93
94	210421N2-1_BS20.tif:0094-0260-0345:94	177	1809.181	344.441	260.439	320225	320225	94
95	210421N2-1_BS20.tif:0095-0232-0354:95	177	1776.017	353.388	232.875	314355	314355	95
96	210421N2-1_BS20.tif:0096-0246-0347:96	177	1749.192	346.487	246.548	309607	309607	96
97	210421N2-1_BS20.tif:0097-0256-0348:97	177	1834.508	347.377	256.878	324708	324708	97
98	210421N2-1_BS20.tif:0098-0264-0355:98	177	1888.096	354.427	264.663	334193	334193	98
99	210421N2-1_BS20.tif:0099-0262-0340:99	177	1976.842	339.515	262.934	349901	349901	99
100	210421N2-1_BS20.tif:0100-0274-0325:100	177	1898.384	324.26	274.742	336014	336014	100
101	210421N2-1_BS20.tif:0101-0274-0336:101	177	1869.763	335.435	274.556	330948	330948	101
102	210421N2-1_BS20.tif:0102-0280-0335:102	177	1926.418	334.374	280.677	340976	340976	102
103	210421N2-1_BS20.tif:0103-0286-0350:103	177	1946.864	349.337	286.701	344595	344595	103
104	210421N2-1_BS20.tif:0104-0285-0343:104	177	1905.627	342.648	285.808	337296	337296	104
105	210421N2-1_BS20.tif:0105-0284-0348:105	177	1844.045	347.46	284.968	326396	326396	105
106	210421N2-1_BS20.tif:0106-0290-0348:106	177	1771.853	347.275	290.872	313618	313618	106
107	210421N2-1_BS20.tif:0107-0305-0344:107	177	1774.424	343.315	306.018	314073	314073	107
108	210421N2-1_BS20.tif:0108-0306-0342:108	177	1904.729	341.517	307.105	337137	337137	108
109	210421N2-1_BS20.tif:0109-0311-0350:109	177	1801.056	349.467	312.09	318787	318787	109
110	210421N2-1_BS20.tif:0110-0319-0355:110	177	1865.379	354.415	320.242	330172	330172	110
111	210421N2-1_BS20.tif:0111-0330-0367:111	177	1997.701	366.614	330.976	353593	353593	111
112	210421N2-1_BS20.tif:0112-0335-0383:112	177	1768.164	382.631	336.173	312965	312965	112
113	210421N2-1_BS20.tif:0113-0338-0394:113	177	1698.249	394.159	338.891	300590	300590	113
114	210421N2-1_BS20.tif:0114-0336-0411:114	177	1780.537	410.755	337.022	315155	315155	114
115	210421N2-1_BS20.tif:0115-0332-0418:115	177	1852.458	417.522	333.144	327885	327885	115
116	210421N2-1_BS20.tif:0116-0332-0425:116	177	1973.22	424.724	332.673	349260	349260	116
117	210421N2-1_BS20.tif:0117-0330-0427:117	177	1775.542	426.473	330.71	314271	314271	117
118	210421N2-1_BS20.tif:0118-0328-0432:118	177	1807.503	431.861	328.692	319928	319928	118
119	210421N2-1_BS20.tif:0119-0327-0438:119	177	1578.814	437.439	327.078	279450	279450	119
120	210421N2-1_BS20.tif:0120-0321-0448:120	177	1794.87	447.408	321.497	317692	317692	120
121	210421N2-1_BS20.tif:0121-0316-0454:121	177	1777.915	453.529	316.388	314691	314691	121
122	210421N2-1_BS20.tif:0122-0313-0461:122	177	1409.028	460.522	313.207	249398	249398	122
123	210421N2-1_BS20.tif:0123-0306-0469:123	177	1619.107	468.324	306.542	286582	286582	123
124	210421N2-1_BS20.tif:0124-0299-0470:124	177	591.119	470.263	299.166	104628	104628	124
125	210421N2-1_BS20.tif:0125-0291-0471:125	177	337.921	470.548	290.227	59812	59812	125
126	210421N2-1_BS20.tif:0126-0262-0465:126	177	636.13	466.128	262.428	112595	112595	126
127	210421N2-1_BS20.tif:0127-0257-0472:127	177	630.034	471.637	257.84	111516	111516	127
128	210421N2-1_BS20.tif:0128-0252-0450:128	177	1310.328	449.611	253.056	231928	231928	128
129	210421N2-1_BS20.tif:0129-0255-0447:129	177	1402.469	446.893	255.702	248237	248237	129
130	210421N2-1_BS20.tif:0130-0259-0450:130	177	1434.271	449.768	260.159	253866	253866	130
131	210421N2-1_BS20.tif:0131-0264-0448:131	177	1788.294	447.48	264.957	316528	316528	131
132	210421N2-1_BS20.tif:0132-0266-0441:132	177	1858.638	440.426	266.636	328979	328979	132
133	210421N2-1_BS20.tif:0133-0271-0414:133	177	1613.729	413.562	271.918	285630	285630	133
134	210421N2-1_BS20.tif:0134-0271-0462:134	177	1428.881	461.371	271.543	252912	252912	134
135	210421N2-1_BS20.tif:0135-0263-0465:135	177	1458.102	464.48	263.692	258084	258084	135
136	210421N2-1_BS20.tif:0136-0261-0449:136	177	1607.198	448.87	261.786	284474	284474	136
137	210421N2-1_BS20.tif:0137-0264-0438:137	177	1673.825	437.834	264.722	296267	296267	137
138	210421N2-1_BS20.tif:0138-0264-0436:138	177	1616.051	435.844	264.943	286041	286041	138
139	210421N2-1_BS20.tif:0139-0261-0451:139	177	1652.627	450.596	261.988	292515	292515	139
140	210421N2-1_BS20.tif:0140-0256-0459:140	177	1433.667	458.792	257.097	253759	253759	140
141	210421N2-1_BS20.tif:0141-0256-0451:141	177	1488.746	450.446	256.618	263508	263508	141
142	210421N2-1_BS20.tif:0142-0254-0450:142	177	1341.508	449.388	255.151	237447	237447	142
143	210421N2-1_BS20.tif:0143-0255-0445:143	177	1317.774	444.443	256.172	233246	233246	143
144	210421N2-1_BS20.tif:0144-0254-0442:144	177	1336.571	441.546	255.212	236573	236573	144
145	210421N2-1_BS20.tif:0145-0260-0443:145	177	1441.96	442.538	260.926	255227	255227	145
146	210421N2-1_BS20.tif:0146-0267-0442:146	177	1639.062	441.667	267.837	290114	290114	146
147	210421N2-1_BS20.tif:0147-0267-0448:147	177	1500.305	447.478	267.788	265554	265554	147
148	210421N2-1_BS20.tif:0148-0263-0443:148	177	1405.407	442.655	264.134	248757	248757	148
149	210421N2-1_BS20.tif:0149-0263-0444:149	177	1415.52	443.532	263.997	250547	250547	149
150	210421N2-1_BS20.tif:0150-0269-0470:150	177	1588.316	469.384	269.334	281132	281132	150
151	210421N2-1_BS20.tif:0151-0269-0472:151	177	1395.153	471.036	269.305	246942	246942	151
152	210421N2-1_BS20.tif:0152-0275-0391:152	177	1151.073	391.118	275.924	203740	203740	152
153	210421N2-1_BS20.tif:0153-0283-0388:153	177	1454.198	387.742	283.386	257393	257393	153
154	210421N2-1_BS20.tif:0154-0317-0363:154	177	1722.802	362.815	317.695	304936	304936	154
155	210421N2-1_BS20.tif:0155-0315-0352:155	177	1678.379	351.462	316.118	297073	297073	155
156	210421N2-1_BS20.tif:0156-0299-0341:156	177	1402.802	340.584	299.908	248296	248296	156
157	210421N2-1_BS20.tif:0157-0319-0296:157	177	1218.825	295.665	319.533	215732	215732	157
158	210421N2-1_BS20.tif:0158-0364-0285:158	177	1722.367	284.625	364.885	304859	304859	158
159	210421N2-1_BS20.tif:0159-0369-0313:159	177	1710.616	312.431	369.808	302779	302779	159
160	210421N2-1_BS20.tif:0160-0364-0321:160	177	1456.768	320.365	365.171	257848	257848	160
161	210421N2-1_BS20.tif:0161-0301-0280:161	177	792.497	280.07	301.327	140272	140272	161
162	210421N2-1_BS20.tif:0162-0273-0317:162	177	905.192	317.478	273.447	160219	160219	162
163	210421N2-1_BS20.tif:0163-0275-0324:163	177	1722.147	323.402	275.942	304820	304820	163
164	210421N2-1_BS20.tif:0164-0259-0332:164	177	1744.791	331.652	260.044	308828	308828	164
165	210421N2-1_BS20.tif:0165-0243-0326:165	177	1797.311	325.037	244.119	318124	318124	165
166	210421N2-1_BS20.tif:0166-0228-0323:166	177	1673.362	322.54	229.051	296185	296185	166
167	210421N2-1_BS20.tif:0167-0145-0306:167	177	1437.932	305.462	145.084	254514	254514	167
168	210421N2-1_BS20.tif:0168-0170-0295:168	177	1517.288	294.329	170.181	268560	268560	168
169	210421N2-1_BS20.tif:0169-0203-0293:169	177	1650.271	292.205	203.668	292098	292098	169
170	210421N2-1_BS20.tif:0170-0220-0302:170	177	1678.429	301.315	220.585	297082	297082	170
171	210421N2-1_BS20.tif:0171-0230-0324:171	177	1431.266	324.092	229.956	253334	253334	171
172	210421N2-1_BS20.tif:0172-0208-0353:172	177	1675.689	352.29	208.746	296597	296597	172
173	210421N2-1_BS20.tif:0173-0215-0353:173	177	1661.853	352.449	215.627	294148	294148	173
174	210421N2-1_BS20.tif:0174-0217-0352:174	177	1641.345	351.376	217.755	290518	290518	174
175	210421N2-1_BS20.tif:0175-0179-0370:175	177	1611.684	369.384	179.591	285268	285268	175
176	210421N2-1_BS20.tif:0176-0187-0345:176	177	1490.904	344.336	187.452	263890	263890	176
177	210421N2-1_BS20.tif:0177-0218-0348:177	177	1638.395	347.172	219.008	289996	289996	177
178	210421N2-1_BS20.tif:0178-0220-0356:178	177	1733.938	355.267	221.109	306907	306907	178
179	210421N2-1_BS20.tif:0179-0222-0354:179	177	1704.712	353.314	222.971	301734	301734	179
180	210421N2-1_BS20.tif:0180-0230-0355:180	177	1596.898	354.48	230.599	282651	282651	180
181	210421N2-1_BS20.tif:0181-0220-0371:181	177	1653.305	370.23	220.659	292635	292635	181
182	210421N2-1_BS20.tif:0182-0214-0371:182	177	1500.333	370.248	214.726	265559	265559	182
183	210421N2-1_BS20.tif:0183-0206-0372:183	177	1533.723	371.398	206.686	271469	271469	183
184	210421N2-1_BS20.tif:0184-0208-0366:184	177	1664.791	365.661	208.943	294668	294668	184
185	210421N2-1_BS20.tif:0185-0208-0369:185	177	1561.119	368.551	208.398	276318	276318	185
186	210421N2-1_BS20.tif:0186-0212-0362:186	177	1519.605	361.249	212.601	268970	268970	186
187	210421N2-1_BS20.tif:0187-0200-0363:187	177	1497.249	362.469	200.735	265013	265013	187
188	210421N2-1_BS20.tif:0188-0217-0359:188	177	1635.729	358.202	217.809	289524	289524	188
189	210421N2-1_BS20.tif:0189-0223-0362:189	177	1564.808	361.505	223.168	276971	276971	189
190	210421N2-1_BS20.tif:0190-0215-0361:190	177	1647.401	360.234	215.62	291590	291590	190
191	210421N2-1_BS20.tif:0191-0204-0361:191	177	1486.78	360.095	204.902	263160	263160	191
192	210421N2-1_BS20.tif:0192-0196-0360:192	177	1563.09	359.547	196.396	276667	276667	192
193	210421N2-1_BS20.tif:0193-0198-0349:193	177	1617.243	348.419	198.552	286252	286252	193
194	210421N2-1_BS20.tif:0194-0193-0356:194	177	1543.91	355.382	193.789	273272	273272	194
195	210421N2-1_BS20.tif:0195-0177-0362:195	177	1496.921	361.238	177.84	264955	264955	195
196	210421N2-1_BS20.tif:0196-0206-0337:196	177	1241.48	336.59	206.981	219742	219742	196
197	210421N2-1_BS20.tif:0197-0215-0348:197	177	1630.254	347.321	216.087	288555	288555	197
198	210421N2-1_BS20.tif:0198-0218-0355:198	177	1599.209	354.117	218.88	283060	283060	198
199	210421N2-1_BS20.tif:0199-0221-0349:199	177	1614.079	348.093	221.804	285692	285692	199
200	210421N2-1_BS20.tif:0200-0224-0351:200	177	1584.107	350.323	225.363	280387	280387	200
201	210421N2-1_BS20.tif:0201-0232-0332:201	177	1754.367	331.459	232.725	310523	310523	201
202	210421N2-1_BS20.tif:0202-0227-0340:202	177	1679.554	339.533	227.787	297281	297281	202
203	210421N2-1_BS20.tif:0203-0177-0379:203	177	1059.791	378.707	176.885	187583	187583	203
204	210421N2-1_BS20.tif:0204-0183-0402:204	177	1563.938	401.475	183.21	276817	276817	204
205	210421N2-1_BS20.tif:0205-0195-0408:205	177	1563.362	407.353	195.556	276715	276715	205
206	210421N2-1_BS20.tif:0206-0192-0425:206	177	1660.689	424.704	192.564	293942	293942	206
207	210421N2-1_BS20.tif:0207-0189-0419:207	177	1646.633	418.687	189.55	291454	291454	207
208	210421N2-1_BS20.tif:0208-0196-0411:208	177	1772.785	410.796	196.688	313783	313783	208
209	210421N2-1_BS20.tif:0209-0176-0408:209	177	1702.424	407.579	176.639	301329	301329	209
210	210421N2-1_BS20.tif:0210-0207-0388:210	177	1769.893	387.582	208.025	313271	313271	210
211	210421N2-1_BS20.tif:0211-0214-0395:211	177	1804.531	394.23	214.461	319402	319402	211
212	210421N2-1_BS20.tif:0212-0221-0307:212	177	1651.819	307.177	221.718	292372	292372	212
213	210421N2-1_BS20.tif:0213-0231-0307:213	177	1661.22	306.378	231.93	294036	294036	213
214	210421N2-1_BS20.tif:0214-0228-0312:214	177	1692.808	311.266	229.061	299627	299627	214
215	210421N2-1_BS20.tif:0215-0226-0313:215	177	1588.701	312.035	227.031	281200	281200	215
216	210421N2-1_BS20.tif:0216-0221-0331:216	177	1748.893	330.344	221.761	309554	309554	216
217	210421N2-1_BS20.tif:0217-0217-0326:217	177	1666.65	325.003	217.939	294997	294997	217
218	210421N2-1_BS20.tif:0218-0223-0322:218	177	1801.774	321.31	223.95	318914	318914	218
219	210421N2-1_BS20.tif:0219-0237-0324:219	177	1669.226	323.077	237.909	295453	295453	219
220	210421N2-1_BS20.tif:0220-0256-0328:220	177	1750.61	327.508	256.824	309858	309858	220
221	210421N2-1_BS20.tif:0221-0264-0366:221	177	1838.881	365.339	265.034	325482	325482	221
222	210421N2-1_BS20.tif:0222-0272-0358:222	177	1733.328	357.078	272.75	306799	306799	222
223	210421N2-1_BS20.tif:0223-0275-0363:223	177	1792.96	362.584	275.848	317354	317354	223
224	210421N2-1_BS20.tif:0224-0273-0369:224	177	1692.266	368.214	273.756	299531	299531	224
225	210421N2-1_BS20.tif:0225-0265-0367:225	177	1747.181	366.46	265.861	309251	309251	225
226	210421N2-1_BS20.tif:0226-0264-0368:226	177	1717.051	367.252	264.904	303918	303918	226
227	210421N2-1_BS20.tif:0227-0266-0367:227	177	1662.311	366.389	267.027	294229	294229	227
228	210421N2-1_BS20.tif:0228-0274-0363:228	177	1646.508	362.339	274.588	291432	291432	228
229	210421N2-1_BS20.tif:0229-0270-0355:229	177	1594.068	354.323	270.833	282150	282150	229
230	210421N2-1_BS20.tif:0230-0263-0349:230	177	1618.311	348.092	263.993	286441	286441	230
231	210421N2-1_BS20.tif:0231-0259-0326:231	177	1658.119	325.14	260.11	293487	293487	231
232	210421N2-1_BS20.tif:0232-0261-0343:232	177	1629.91	342.568	261.903	288494	288494	232
233	210421N2-1_BS20.tif:0233-0239-0341:233	177	1484.034	340.48	239.71	262674	262674	233
234	210421N2-1_BS20.tif:0234-0187-0377:234	177	1635.017	376.682	187.38	289398	289398	234
235	210421N2-1_BS20.tif:0235-0208-0366:235	177	1167.045	365.683	208.806	206567	206567	235
236	210421N2-1_BS20.tif:0236-0236-0375:236	177	1541.232	374.66	236.406	272798	272798	236
237	210421N2-1_BS20.tif:0237-0319-0370:237	177	567.158	369.962	319.622	100387	100387	237
238	210421N2-1_BS20.tif:0238-0208-0386:238	177	1521.864	385.295	208.52	269370	269370	238
239	210421N2-1_BS20.tif:0239-0218-0400:239	177	1617.876	399.637	218.056	286364	286364	239
240	210421N2-1_BS20.tif:0240-0210-0389:240	177	1627.542	388.623	210.179	288075	288075	240
241	210421N2-1_BS20.tif:0241-0208-0376:241	177	1523.311	375.332	208.411	269626	269626	241
242	210421N2-1_BS20.tif:0242-0201-0379:242	177	1600.35	378.506	201.466	283262	283262	242
243	210421N2-1_BS20.tif:0243-0188-0386:243	177	1044.718	385.559	188.099	184915	184915	243
244	210421N2-1_BS20.tif:0244-0189-0409:244	177	1464.802	408.333	189.244	259270	259270	244
245	210421N2-1_BS20.tif:0245-0207-0374:245	177	1060.814	372.774	207.254	187764	187764	245
246	210421N2-1_BS20.tif:0246-0230-0380:246	177	1790.181	379.489	230.102	316862	316862	246
247	210421N2-1_BS20.tif:0247-0246-0390:247	177	1729.881	389.572	245.836	306189	306189	247
248	210421N2-1_BS20.tif:0248-0255-0396:248	177	1718.972	395.381	255.023	304258	304258	248
249	210421N2-1_BS20.tif:0249-0251-0396:249	177	1906.271	395.471	251.273	337410	337410	249
250	210421N2-1_BS20.tif:0250-0252-0393:250	177	1915.243	392.778	252.34	338998	338998	250
251	210421N2-1_BS20.tif:0251-0243-0388:251	177	1715.215	387.527	243.073	303593	303593	251
252	210421N2-1_BS20.tif:0252-0224-0376:252	177	1712.797	375.359	224.261	303165	303165	252
253	210421N2-1_BS20.tif:0253-0214-0373:253	177	1557.232	372.222	213.983	275630	275630	253
254	210421N2-1_BS20.tif:0254-0206-0371:254	177	1581.836	370.264	206.006	279985	279985	254
255	210421N2-1_BS20.tif:0255-0211-0365:255	177	1640.944	364.111	210.972	290447	290447	255
256	210421N2-1_BS20.tif:0256-0213-0370:256	177	1633.746	369.264	213.094	289173	289173	256
257	210421N2-1_BS20.tif:0257-0216-0375:257	177	1548.322	373.925	216.038	274053	274053	257
258	210421N2-1_BS20.tif:0258-0211-0375:258	177	1660.305	374.419	211.202	293874	293874	258
259	210421N2-1_BS20.tif:0259-0209-0376:259	177	1634.808	375.338	209.011	289361	289361	259
260	210421N2-1_BS20.tif:0260-0218-0375:260	177	1652.508	374.076	217.954	292494	292494	260
261	210421N2-1_BS20.tif:0261-0220-0371:261	177	1593.514	370.156	219.933	282052	282052	261
262	210421N2-1_BS20.tif:0262-0224-0371:262	177	1562.232	370.215	223.807	276515	276515	262
263	210421N2-1_BS20.tif:0263-0233-0369:263	177	1712.723	368.273	232.916	303152	303152	263
264	210421N2-1_BS20.tif:0264-0241-0367:264	177	1678.006	366.046	241.118	297007	297007	264
265	210421N2-1_BS20.tif:0265-0248-0365:265	177	1631.458	364.088	248.163	288768	288768	265
266	210421N2-1_BS20.tif:0266-0255-0365:266	177	1663.073	364.218	254.909	294364	294364	266
267	210421N2-1_BS20.tif:0267-0261-0368:267	177	1658.401	367.087	261.123	293537	293537	267
268	210421N2-1_BS20.tif:0268-0259-0364:268	177	1784.119	363.522	259.199	315789	315789	268
269	210421N2-1_BS20.tif:0269-0270-0365:269	177	1882.379	364.166	270.312	333181	333181	269
270	210421N2-1_BS20.tif:0270-0296-0380:270	177	1584.215	379.604	296.347	280406	280406	270
271	210421N2-1_BS20.tif:0271-0365-0401:271	177	1425.746	400.756	365.723	252357	252357	271
272	210421N2-1_BS20.tif:0272-0386-0352:272	177	1239.147	351.821	387.005	219329	219329	272
273	210421N2-1_BS20.tif:0273-0298-0339:273	177	1476.48	338.593	298.824	261337	261337	273
274	210421N2-1_BS20.tif:0274-0268-0348:274	177	1526.621	347.401	269.651	270212	270212	274
275	210421N2-1_BS20.tif:0275-0267-0343:275	177	1646.701	342.319	266.831	291466	291466	275
276	210421N2-1_BS20.tif:0276-0262-0343:276	177	1683.791	342.419	261.989	298031	298031	276
277	210421N2-1_BS20.tif:0277-0255-0338:277	177	1731.633	337.245	254.798	306499	306499	277
278	210421N2-1_BS20.tif:0278-0262-0353:278	177	1851.345	352.535	262.064	327688	327688	278
279	210421N2-1_BS20.tif:0279-0269-0360:279	177	1868.299	359.326	269.146	330689	330689	279
280	210421N2-1_BS20.tif:0280-0289-0383:280	177	1771.531	382.395	289.027	313561	313561	280
281	210421N2-1_BS20.tif:0281-0285-0386:281	177	1790.797	385.494	285.08	316971	316971	281
282	210421N2-1_BS20.tif:0282-0298-0381:282	177	1725.921	380.474	298.211	305488	305488	282
283	210421N2-1_BS20.tif:0283-0305-0390:283	177	1775.102	389.392	305.542	314193	314193	283
284	210421N2-1_BS20.tif:0284-0306-0392:284	177	1834.412	391.348	306.192	324691	324691	284
285	210421N2-1_BS20.tif:0285-0311-0404:285	177	1822.977	403.376	310.951	322667	322667	285
286	210421N2-1_BS20.tif:0286-0304-0394:286	177	1733.734	393.268	304.259	306871	306871	286
287	210421N2-1_BS20.tif:0287-0306-0390:287	177	1748.288	389.276	306.177	309447	309447	287
288	210421N2-1_BS20.tif:0288-0306-0384:288	177	1866.023	383.562	306.338	330286	330286	288
289	210421N2-1_BS20.tif:0289-0341-0356:289	177	1527.13	355.751	340.679	270302	270302	289
290	210421N2-1_BS20.tif:0290-0349-0348:290	177	1785.232	347.747	349.077	315986	315986	290
291	210421N2-1_BS20.tif:0291-0337-0357:291	177	1653.328	356.21	336.874	292639	292639	291
292	210421N2-1_BS20.tif:0292-0302-0394:292	177	1500.497	393.843	301.895	265588	265588	292
293	210421N2-1_BS20.tif:0293-0271-0404:293	177	1792.797	403.191	271.031	317325	317325	293
294	210421N2-1_BS20.tif:0294-0277-0375:294	177	1801.655	374.636	277.279	318893	318893	294
295	210421N2-1_BS20.tif:0295-0288-0398:295	177	1703.209	397.419	288.398	301468	301468	295
296	210421N2-1_BS20.tif:0296-0297-0396:296	177	1816.751	395.425	296.987	321565	321565	296
297	210421N2-1_BS20.tif:0297-0301-0396:297	177	1904.565	395.365	301.09	337108	337108	297
298	210421N2-1_BS20.tif:0298-0314-0393:298	177	1446.944	392.689	314.393	256109	256109	298
299	210421N2-1_BS20.tif:0299-0349-0381:299	177	1581.339	380.53	349.11	279897	279897	299
300	210421N2-1_BS20.tif:0300-0311-0412:300	177	1714.831	412.181	311.911	303525	303525	300
301	210421N2-1_BS20.tif:0301-0292-0422:301	177	1701.938	421.76	292.113	301243	301243	301
302	210421N2-1_BS20.tif:0302-0289-0414:302	177	1627.073	413.665	288.904	287992	287992	302
303	210421N2-1_BS20.tif:0303-0288-0413:303	177	1726.684	412.53	287.994	305623	305623	303
304	210421N2-1_BS20.tif:0304-0290-0412:304	177	1681.61	411.558	289.942	297645	297645	304
305	210421N2-1_BS20.tif:0305-0285-0418:305	177	1620.842	417.562	285.208	286889	286889	305
306	210421N2-1_BS20.tif:0306-0281-0425:306	177	1826.367	424.689	280.934	323267	323267	306
307	210421N2-1_BS20.tif:0307-0278-0421:307	177	1654.35	420.393	278.25	292820	292820	307
308	210421N2-1_BS20.tif:0308-0274-0421:308	177	1613.232	420.528	273.976	285542	285542	308
309	210421N2-1_BS20.tif:0309-0272-0419:309	177	1682.904	418.828	271.927	297874	297874	309
310	210421N2-1_BS20.tif:0310-0270-0413:310	177	1554.254	412.377	270.094	275103	275103	310
311	210421N2-1_BS20.tif:0311-0261-0393:311	177	1521.819	392.604	260.763	269362	269362	311
312	210421N2-1_BS20.tif:0312-0268-0377:312	177	1489.311	376.318	268.018	263608	263608	312
313	210421N2-1_BS20.tif:0313-0277-0362:313	177	1653.288	361.285	276.978	292632	292632	313
314	210421N2-1_BS20.tif:0314-0284-0359:314	177	1578.249	358.273	284.117	279350	279350	314
315	210421N2-1_BS20.tif:0315-0286-0359:315	177	1646.486	358.373	285.986	291428	291428	315
316	210421N2-1_BS20.tif:0316-0284-0370:316	177	1687.842	369.178	284.111	298748	298748	316
317	210421N2-1_BS20.tif:0317-0281-0368:317	177	1624.531	367.457	281.028	287542	287542	317
318	210421N2-1_BS20.tif:0318-0284-0359:318	177	1516.65	358.468	283.917	268447	268447	318
319	210421N2-1_BS20.tif:0319-0283-0361:319	177	1535.011	360.416	282.912	271697	271697	319
320	210421N2-1_BS20.tif:0320-0283-0367:320	177	1520.893	366.396	282.828	269198	269198	320
321	210421N2-1_BS20.tif:0321-0282-0369:321	177	1614.011	368.702	282.111	285680	285680	321
322	210421N2-1_BS20.tif:0322-0283-0368:322	177	1530.847	367.21	283.021	270960	270960	322
323	210421N2-1_BS20.tif:0323-0283-0371:323	177	1500.107	370.361	283.158	265519	265519	323
324	210421N2-1_BS20.tif:0324-0284-0372:324	177	1566.429	371.37	284.049	277258	277258	324
325	210421N2-1_BS20.tif:0325-0284-0373:325	177	1572.802	372.458	284.363	278386	278386	325
326	210421N2-1_BS20.tif:0326-0285-0373:326	177	1594.983	372.35	284.942	282312	282312	326
327	210421N2-1_BS20.tif:0327-0286-0370:327	177	1615.706	369.483	285.953	285980	285980	327
328	210421N2-1_BS20.tif:0328-0285-0373:328	177	1669.695	372.382	284.962	295536	295536	328
329	210421N2-1_BS20.tif:0329-0284-0373:329	177	1575.633	372.681	284.139	278887	278887	329
330	210421N2-1_BS20.tif:0330-0282-0369:330	177	1572.09	368.764	281.642	278260	278260	330
331	210421N2-1_BS20.tif:0331-0277-0363:331	177	1563.96	362.535	276.889	276821	276821	331
332	210421N2-1_BS20.tif:0332-0267-0369:332	177	1481.085	368.299	266.956	262152	262152	332
333	210421N2-1_BS20.tif:0333-0273-0355:333	177	1563.102	354.367	273.184	276669	276669	333
334	210421N2-1_BS20.tif:0334-0281-0357:334	177	1603.859	356.15	281.125	283883	283883	334
335	210421N2-1_BS20.tif:0335-0282-0361:335	177	1635.056	360.375	282.372	289405	289405	335
336	210421N2-1_BS20.tif:0336-0281-0366:336	177	1817.847	365.327	281.025	321759	321759	336
337	210421N2-1_BS20.tif:0337-0280-0368:337	177	1650.153	367.13	280.591	292077	292077	337
338	210421N2-1_BS20.tif:0338-0278-0372:338	177	1601.328	371.357	278.214	283435	283435	338
339	210421N2-1_BS20.tif:0339-0275-0369:339	177	1603.203	368.333	275.16	283767	283767	339
340	210421N2-1_BS20.tif:0340-0283-0360:340	177	1451.192	359.671	283.405	256861	256861	340
341	210421N2-1_BS20.tif:0341-0331-0416:341	177	1757.096	416.659	332.256	311006	311006	341
342	210421N2-1_BS20.tif:0342-0326-0427:342	177	1592.977	426.659	325.846	281957	281957	342
343	210421N2-1_BS20.tif:0343-0304-0421:343	177	1597.723	420.329	303.826	282797	282797	343
344	210421N2-1_BS20.tif:0344-0294-0418:344	177	1550.678	417.796	294.54	274470	274470	344
345	210421N2-1_BS20.tif:0345-0319-0425:345	177	1509.927	424.924	319.552	267257	267257	345
346	210421N2-1_BS20.tif:0346-0301-0413:346	177	1607.158	412.723	301.264	284467	284467	346
347	210421N2-1_BS20.tif:0347-0285-0411:347	177	1535.927	410.622	285.446	271859	271859	347
348	210421N2-1_BS20.tif:0348-0279-0414:348	177	1479.825	413.64	279.604	261929	261929	348
349	210421N2-1_BS20.tif:0349-0280-0415:349	177	1469.153	414.655	280.328	260040	260040	349
350	210421N2-1_BS20.tif:0350-0288-0416:350	177	1382.407	415.577	288.499	244686	244686	350
351	210421N2-1_BS20.tif:0351-0298-0403:351	177	1433.04	403.53	298.962	253648	253648	351
352	210421N2-1_BS20.tif:0352-0219-0341:352	177	1712.921	340.426	219.051	303187	303187	352
353	210421N2-1_BS20.tif:0353-0221-0349:353	177	1748.435	348.658	221.182	309473	309473	353
354	210421N2-1_BS20.tif:0354-0238-0356:354	177	1605.446	355.427	238.335	284164	284164	354
355	210421N2-1_BS20.tif:0355-0243-0359:355	177	1628.277	358.247	243.276	288205	288205	355
356	210421N2-1_BS20.tif:0356-0245-0359:356	177	1583.435	358.223	245.11	280268	280268	356
357	210421N2-1_BS20.tif:0357-0247-0362:357	177	1768.994	361.266	247.176	313112	313112	357
358	210421N2-1_BS20.tif:0358-0242-0361:358	177	1655.836	360.372	242.213	293083	293083	358
359	210421N2-1_BS20.tif:0359-0240-0362:359	177	1509.825	361.309	240.11	267239	267239	359
360	210421N2-1_BS20.tif:0360-0235-0363:360	177	1562.124	362.152	235.127	276496	276496	360
361	210421N2-1_BS20.tif:0361-0237-0363:361	177	1716.079	362.29	237.235	303746	303746	361
362	210421N2-1_BS20.tif:0362-0230-0364:362	177	1628.328	363.237	230.453	288214	288214	362
363	210421N2-1_BS20.tif:0363-0223-0360:363	177	1591.435	359.497	223.535	281684	281684	363
364	210421N2-1_BS20.tif:0364-0233-0360:364	177	1714.514	359.29	233.237	303469	303469	364
365	210421N2-1_BS20.tif:0365-0242-0363:365	177	1806.073	362.484	242.408	319675	319675	365
366	210421N2-1_BS20.tif:0366-0244-0365:366	177	1794.915	364.441	244.369	317700	317700	366
367	210421N2-1_BS20.tif:0367-0241-0366:367	177	1781.898	365.763	241.785	315396	315396	367
368	210421N2-1_BS20.tif:0368-0239-0366:368	177	1748.271	365.297	239.663	309444	309444	368
369	210421N2-1_BS20.tif:0369-0236-0367:369	177	1708.282	366.094	236.68	302366	302366	369
370	210421N2-1_BS20.tif:0370-0233-0359:370	177	1771.418	358.395	233.341	313541	313541	370
371	210421N2-1_BS20.tif:0371-0239-0361:371	177	1807.203	360.315	239.273	319875	319875	371
372	210421N2-1_BS20.tif:0372-0242-0360:372	177	1760.808	359.233	242.173	311663	311663	372
373	210421N2-1_BS20.tif:0373-0240-0360:373	177	1768.141	359.072	240.257	312961	312961	373
374	210421N2-1_BS20.tif:0374-0238-0360:374	177	1697.667	358.929	238.196	300487	300487	374
375	210421N2-1_BS20.tif:0375-0235-0360:375	177	1605.384	359.034	235.155	284153	284153	375
376	210421N2-1_BS20.tif:0376-0233-0356:376	177	1692.311	355.261	233.002	299539	299539	376
377	210421N2-1_BS20.tif:0377-0233-0363:377	177	1604.011	362.025	233.108	283910	283910	377
378	210421N2-1_BS20.tif:0378-0235-0363:378	177	1708.271	361.896	235.191	302364	302364	378
379	210421N2-1_BS20.tif:0379-0240-0358:379	177	1661.542	357.251	239.949	294093	294093	379
380	210421N2-1_BS20.tif:0380-0241-0359:380	177	1800.955	358.274	240.95	318769	318769	380
381	210421N2-1_BS20.tif:0381-0242-0354:381	177	1707.548	352.943	242.201	302236	302236	381
382	210421N2-1_BS20.tif:0382-0250-0353:382	177	1678.983	351.897	250.133	297180	297180	382
383	210421N2-1_BS20.tif:0383-0250-0354:383	177	1772.153	353.192	250.249	313671	313671	383
384	210421N2-1_BS20.tif:0384-0267-0358:384	177	1706.616	356.953	267.122	302071	302071	384
385	210421N2-1_BS20.tif:0385-0271-0353:385	177	1805.017	352.188	271.368	319488	319488	385
386	210421N2-1_BS20.tif:0386-0275-0346:386	177	1873.141	345.201	275.435	331546	331546	386
387	210421N2-1_BS20.tif:0387-0282-0355:387	177	1795.096	354.117	282.499	317732	317732	387
388	210421N2-1_BS20.tif:0388-0291-0358:388	177	1842.723	357.273	291.219	326162	326162	388
389	210421N2-1_BS20.tif:0389-0300-0365:389	177	1768.169	364.487	300.325	312966	312966	389
390	210421N2-1_BS20.tif:0390-0308-0375:390	177	1705.65	374.235	308.579	301900	301900	390
391	210421N2-1_BS20.tif:0391-0316-0387:391	177	1698.023	386.567	316.228	300550	300550	391
392	210421N2-1_BS20.tif:0392-0325-0410:392	177	1710.831	409.727	325	302817	302817	392
393	210421N2-1_BS20.tif:0393-0329-0427:393	177	1669.729	426.735	328.939	295542	295542	393
394	210421N2-1_BS20.tif:0394-0338-0447:394	177	1508.763	446.488	338.313	267051	267051	394
395	210421N2-1_BS20.tif:0395-0348-0427:395	177	1449.842	426.498	348.28	256622	256622	395
396	210421N2-1_BS20.tif:0396-0356-0424:396	177	1467.294	423.681	355.99	259711	259711	396
397	210421N2-1_BS20.tif:0397-0374-0405:397	177	1475.073	404.738	374.054	261088	261088	397
398	210421N2-1_BS20.tif:0398-0380-0406:398	177	1538.198	405.716	380.004	272261	272261	398
399	210421N2-1_BS20.tif:0399-0383-0416:399	177	1500.006	415.755	383.089	265501	265501	399
400	210421N2-1_BS20.tif:0400-0388-0442:400	177	1634.48	441.79	388.291	289303	289303	400
401	210421N2-1_BS20.tif:0401-0388-0450:401	177	2102.712	450.05	388.279	372180	372180	401
402	210421N2-1_BS20.tif:0402-0377-0362:402	177	1710.232	362.599	377.638	302711	302711	402
403	210421N2-1_BS20.tif:0403-0365-0365:403	177	1603.932	364.76	364.939	283896	283896	403
404	210421N2-1_BS20.tif:0404-0353-0384:404	177	1397.638	383.618	352.885	247382	247382	404
405	210421N2-1_BS20.tif:0405-0325-0413:405	177	1555.977	412.488	324.866	275408	275408	405
406	210421N2-1_BS20.tif:0406-0318-0418:406	177	1536.701	417.866	317.895	271996	271996	406
407	210421N2-1_BS20.tif:0407-0317-0415:407	177	1527.26	414.598	316.907	270325	270325	407
408	210421N2-1_BS20.tif:0408-0320-0408:408	177	1501.373	407.81	319.878	265743	265743	408
409	210421N2-1_BS20.tif:0409-0316-0404:409	177	1678.638	403.591	316.123	297119	297119	409
410	210421N2-1_BS20.tif:0410-0311-0405:410	177	1787.311	404.84	311.228	316354	316354	410
411	210421N2-1_BS20.tif:0411-0316-0407:411	177	1744.667	406.808	315.898	308806	308806	411
412	210421N2-1_BS20.tif:0412-0318-0405:412	177	1579.254	404.819	317.863	279528	279528	412
413	210421N2-1_BS20.tif:0001-0278-0116:1	177	1085.237	116.121	278.549	192087	192087	1
414	210421N2-1_BS20.tif:0002-0281-0114:2	177	948.559	114.164	281.816	167895	167895	2
415	210421N2-1_BS20.tif:0003-0264-0113:3	177	1083.797	113.126	264.759	191832	191832	3
416	210421N2-1_BS20.tif:0004-0308-0108:4	177	1114.192	108.608	308.407	197212	197212	4
417	210421N2-1_BS20.tif:0005-0306-0124:5	177	1186.847	123.805	306.392	210072	210072	5
418	210421N2-1_BS20.tif:0006-0292-0122:6	177	1208.452	121.871	292.428	213896	213896	6
419	210421N2-1_BS20.tif:0007-0275-0120:7	177	1284.938	119.795	275.599	227434	227434	7
420	210421N2-1_BS20.tif:0008-0294-0125:8	177	1116.605	125.402	295.011	197639	197639	8
421	210421N2-1_BS20.tif:0009-0297-0126:9	177	1252.429	125.941	297.397	221680	221680	9
422	210421N2-1_BS20.tif:0010-0307-0130:10	177	1253.78	130.055	307.403	221919	221919	10
423	210421N2-1_BS20.tif:0011-0300-0134:11	177	1269.508	133.973	300.393	224703	224703	11
424	210421N2-1_BS20.tif:0012-0328-0152:12	177	1133.831	152.04	328.853	200688	200688	12
425	210421N2-1_BS20.tif:0013-0322-0113:13	177	1120.175	112.899	322.005	198271	198271	13
426	210421N2-1_BS20.tif:0014-0287-0115:14	177	983.288	115.216	287.201	174042	174042	14
427	210421N2-1_BS20.tif:0015-0279-0120:15	177	835.96	119.76	278.735	147965	147965	15
428	210421N2-1_BS20.tif:0016-0275-0121:16	177	841.469	120.924	274.868	148940	148940	16
429	210421N2-1_BS20.tif:0017-0279-0119:17	177	789.893	118.816	278.716	139811	139811	17
430	210421N2-1_BS20.tif:0018-0281-0117:18	177	822.452	116.656	280.797	145574	145574	18
431	210421N2-1_BS20.tif:0019-0281-0117:19	177	775.525	116.599	281.044	137268	137268	19
432	210421N2-1_BS20.tif:0020-0165-0094:20	177	755.068	94.577	165.498	133647	133647	20
433	210421N2-1_BS20.tif:0021-0156-0154:21	177	918.429	154.043	156.936	162562	162562	21
434	210421N2-1_BS20.tif:0022-0200-0166:22	177	859.774	165.638	199.391	152180	152180	22
435	210421N2-1_BS20.tif:0023-0214-0108:23	177	835.367	108.438	214.354	147860	147860	23
436	210421N2-1_BS20.tif:0024-0246-0121:24	177	962.226	120.72	245.534	170314	170314	24
437	210421N2-1_BS20.tif:0025-0245-0140:25	177	1026.169	139.75	244.492	181632	181632	25
438	210421N2-1_BS20.tif:0026-0246-0146:26	177	1030.774	145.439	245.634	182447	182447	26
439	210421N2-1_BS20.tif:0027-0252-0140:27	177	1037.989	139.6	251.785	183724	183724	27
440	210421N2-1_BS20.tif:0028-0263-0146:28	177	1136.407	145.681	262.768	201144	201144	28
441	210421N2-1_BS20.tif:0029-0261-0150:29	177	874.175	149.718	260.805	154729	154729	29
442	210421N2-1_BS20.tif:0030-0234-0162:30	177	1041.701	161.446	233.567	184381	184381	30
443	210421N2-1_BS20.tif:0031-0227-0178:31	177	1060.35	178.307	227.7	187682	187682	31
444	210421N2-1_BS20.tif:0032-0249-0160:32	177	856.006	159.646	248.878	151513	151513	32
445	210421N2-1_BS20.tif:0033-0254-0198:33	177	1027.689	197.675	253.59	181901	181901	33
446	210421N2-1_BS20.tif:0034-0277-0209:34	177	891.169	208.438	276.931	157737	157737	34
447	210421N2-1_BS20.tif:0035-0309-0183:35	177	786.65	183.582	310.247	139237	139237	35
448	210421N2-1_BS20.tif:0036-0284-0134:36	177	887.39	133.709	282.942	157068	157068	36
449	210421N2-1_BS20.tif:0037-0257-0135:37	177	906.548	135.633	257.724	160459	160459	37
450	210421N2-1_BS20.tif:0038-0207-0108:38	177	886.718	107.375	206.894	156949	156949	38
451	210421N2-1_BS20.tif:0039-0192-0118:39	177	929.328	117.67	191.44	164491	164491	39
452	210421N2-1_BS20.tif:0040-0203-0112:40	177	813.023	111.693	202.545	143905	143905	40
453	210421N2-1_BS20.tif:0041-0224-0120:41	177	869.949	119.682	223.816	153981	153981	41
454	210421N2-1_BS20.tif:0042-0225-0124:42	177	979.023	123.562	224.629	173287	173287	42
455	210421N2-1_BS20.tif:0043-0243-0125:43	177	895.887	124.567	242.642	158572	158572	43
456	210421N2-1_BS20.tif:0044-0260-0119:44	177	881.667	118.751	259.626	156055	156055	44
457	210421N2-1_BS20.tif:0045-0251-0128:45	177	816.898	127.994	250.697	144591	144591	45
458	210421N2-1_BS20.tif:0046-0248-0137:46	177	886.475	136.796	247.686	156906	156906	46
459	210421N2-1_BS20.tif:0047-0257-0130:47	177	868.644	129.722	256.77	153750	153750	47
460	210421N2-1_BS20.tif:0048-0249-0134:48	177	918.814	133.675	248.879	162630	162630	48
461	210421N2-1_BS20.tif:0049-0264-0129:49	177	807.356	129.005	263.749	142902	142902	49
462	210421N2-1_BS20.tif:0050-0278-0125:50	177	743.927	125.673	278.43	131675	131675	50
463	210421N2-1_BS20.tif:0051-0277-0115:51	177	832.141	114.84	276.772	147289	147289	51
464	210421N2-1_BS20.tif:0052-0271-0123:52	177	871.113	123.047	270.584	154187	154187	52
465	210421N2-1_BS20.tif:0053-0269-0139:53	177	850.333	138.869	268.88	150509	150509	53
466	210421N2-1_BS20.tif:0054-0275-0133:54	177	857.565	132.906	274.422	151789	151789	54
467	210421N2-1_BS20.tif:0055-0271-0128:55	177	827.734	127.94	270.834	146509	146509	55
468	210421N2-1_BS20.tif:0056-0270-0130:56	177	823.723	129.944	269.703	145799	145799	56
469	210421N2-1_BS20.tif:0057-0275-0128:57	177	757.684	127.801	274.68	134110	134110	57
470	210421N2-1_BS20.tif:0058-0280-0126:58	177	762.209	125.876	279.672	134911	134911	58
471	210421N2-1_BS20.tif:0059-0281-0117:59	177	795.492	116.87	280.61	140802	140802	59
472	210421N2-1_BS20.tif:0060-0270-0116:60	177	737.35	116.137	269.65	130511	130511	60
473	210421N2-1_BS20.tif:0061-0244-0119:61	177	789.051	119.699	244.672	139662	139662	61
474	210421N2-1_BS20.tif:0062-0252-0124:62	177	732.797	124.839	252.128	129705	129705	62
475	210421N2-1_BS20.tif:0063-0320-0156:63	177	756.299	156.418	320.788	133865	133865	63
476	210421N2-1_BS20.tif:0064-0293-0141:64	177	777.537	141.599	293.083	137624	137624	64
477	210421N2-1_BS20.tif:0065-0255-0113:65	177	666.339	113.559	254.918	117942	117942	65
478	210421N2-1_BS20.tif:0066-0245-0120:66	177	738.989	120.343	244.666	130801	130801	66
479	210421N2-1_BS20.tif:0067-0265-0124:67	177	778.542	124.556	264.766	137802	137802	67
480	210421N2-1_BS20.tif:0068-0286-0142:68	177	667.311	142.538	286.006	118114	118114	68
481	210421N2-1_BS20.tif:0069-0286-0131:69	177	671.243	131.547	285.925	118810	118810	69
482	210421N2-1_BS20.tif:0070-0279-0139:70	177	774.723	139.523	278.685	137126	137126	70
483	210421N2-1_BS20.tif:0071-0272-0136:71	177	736.056	136.598	271.919	130282	130282	71
484	210421N2-1_BS20.tif:0072-0268-0123:72	177	765.475	123.485	267.654	135489	135489	72
485	210421N2-1_BS20.tif:0073-0273-0126:73	177	806.774	126.368	272.646	142799	142799	73
486	210421N2-1_BS20.tif:0074-0303-0133:74	177	781.13	133.411	302.961	138260	138260	74
487	210421N2-1_BS20.tif:0075-0329-0150:75	177	829.627	150.381	328.922	146844	146844	75
488	210421N2-1_BS20.tif:0076-0308-0115:76	177	726.243	115.521	308.08	128545	128545	76
489	210421N2-1_BS20.tif:0077-0291-0107:77	177	671.226	107.732	290.981	118807	118807	77
490	210421N2-1_BS20.tif:0078-0290-0116:78	177	608.299	116.665	290.075	107669	107669	78
491	210421N2-1_BS20.tif:0079-0292-0123:79	177	661.768	123.728	292.031	117133	117133	79
492	210421N2-1_BS20.tif:0080-0297-0103:80	177	630.503	103.73	297.221	111599	111599	80
493	210421N2-1_BS20.tif:0081-0285-0101:81	177	665.768	101.775	285.193	117841	117841	81
494	210421N2-1_BS20.tif:0082-0274-0099:82	177	680.932	99.94	274.05	120525	120525	82
495	210421N2-1_BS20.tif:0083-0267-0101:83	177	682.266	101.928	267.182	120761	120761	83
496	210421N2-1_BS20.tif:0084-0270-0101:84	177	713.045	101.755	269.879	126209	126209	84
497	210421N2-1_BS20.tif:0085-0262-0106:85	177	692.119	106.5	262	122505	122505	85
498	210421N2-1_BS20.tif:0086-0255-0102:86	177	692.096	102.507	255.137	122501	122501	86
499	210421N2-1_BS20.tif:0087-0196-0094:87	177	655.328	94.29	196.038	115993	115993	87
500	210421N2-1_BS20.tif:0088-0244-0114:88	177	808.576	113.993	244.486	143118	143118	88
501	210421N2-1_BS20.tif:0089-0235-0114:89	177	758.638	114.293	234.435	134279	134279	89
502	210421N2-1_BS20.tif:0090-0233-0111:90	177	683.113	111.794	233.034	120911	120911	90
503	210421N2-1_BS20.tif:0091-0243-0091:91	177	743.249	91.642	242.818	131555	131555	91
504	210421N2-1_BS20.tif:0092-0266-0105:92	177	700.373	105.431	265.852	123966	123966	92
505	210421N2-1_BS20.tif:0093-0298-0089:93	177	784.689	89.469	297.666	138890	138890	93
506	210421N2-1_BS20.tif:0094-0261-0099:94	177	788.028	99.112	261.612	139481	139481	94
507	210421N2-1_BS20.tif:0095-0233-0108:95	177	710.497	108.201	233.91	125758	125758	95
508	210421N2-1_BS20.tif:0096-0247-0102:96	177	674.175	102.017	247.588	119329	119329	96
509	210421N2-1_BS20.tif:0097-0258-0102:97	177	752.441	102.226	258.529	133182	133182	97
510	210421N2-1_BS20.tif:0098-0265-0109:98	177	759.412	109.232	265.646	134416	134416	98
511	210421N2-1_BS20.tif:0099-0264-0095:99	177	798.158	94.908	264.599	141274	141274	99
512	210421N2-1_BS20.tif:0100-0275-0079:100	177	785.672	79.155	275.677	139064	139064	100
513	210421N2-1_BS20.tif:0101-0275-0090:101	177	746.102	90.149	275.646	132060	132060	101
514	210421N2-1_BS20.tif:0102-0281-0090:102	177	788.237	89.925	281.595	139518	139518	102
515	210421N2-1_BS20.tif:0103-0287-0104:103	177	784.339	104.027	287.789	138828	138828	103
516	210421N2-1_BS20.tif:0104-0286-0098:104	177	744.153	98.092	286.805	131715	131715	104
517	210421N2-1_BS20.tif:0105-0285-0103:105	177	719.294	102.97	285.842	127315	127315	105
518	210421N2-1_BS20.tif:0106-0291-0102:106	177	684.599	102.073	291.907	121174	121174	106
519	210421N2-1_BS20.tif:0107-0307-0098:107	177	738.633	97.699	307.611	130738	130738	107
520	210421N2-1_BS20.tif:0108-0308-0097:108	177	711.853	96.894	308.654	125998	125998	108
521	210421N2-1_BS20.tif:0109-0312-0104:109	177	651.299	104.121	312.771	115280	115280	109
522	210421N2-1_BS20.tif:0110-0321-0110:110	177	646.475	109.707	321.732	114426	114426	110
523	210421N2-1_BS20.tif:0111-0331-0122:111	177	681.915	121.687	331.774	120699	120699	111
524	210421N2-1_BS20.tif:0112-0336-0137:112	177	646.339	136.877	336.949	114402	114402	112
525	210421N2-1_BS20.tif:0113-0339-0149:113	177	595.373	148.849	339.795	105381	105381	113
526	210421N2-1_BS20.tif:0114-0337-0166:114	177	697.599	165.878	337.929	123475	123475	114
527	210421N2-1_BS20.tif:0115-0334-0172:115	177	735.989	172.152	334.536	130270	130270	115
528	210421N2-1_BS20.tif:0116-0333-0179:116	177	768.588	179.183	333.722	136040	136040	116
529	210421N2-1_BS20.tif:0117-0331-0181:117	177	749.621	180.924	331.712	132683	132683	117
530	210421N2-1_BS20.tif:0118-0329-0187:118	177	772.497	186.881	329.733	136732	136732	118
531	210421N2-1_BS20.tif:0119-0328-0193:119	177	685.311	192.772	328.314	121300	121300	119
532	210421N2-1_BS20.tif:0120-0322-0202:120	177	806.542	202.001	322.66	142758	142758	120
533	210421N2-1_BS20.tif:0121-0317-0208:121	177	797.124	208.074	317.68	141091	141091	121
534	210421N2-1_BS20.tif:0122-0315-0215:122	177	702.136	215.136	315.295	124278	124278	122
535	210421N2-1_BS20.tif:0123-0308-0223:123	177	752.52	222.676	308.484	133196	133196	123
536	210421N2-1_BS20.tif:0124-0300-0224:124	177	347.475	223.987	300.336	61503	61503	124
537	210421N2-1_BS20.tif:0125-0292-0225:125	177	129.169	225.657	291.813	22863	22863	125
538	210421N2-1_BS20.tif:0126-0263-0219:126	177	435.068	219.527	263.53	77007	77007	126
539	210421N2-1_BS20.tif:0127-0259-0227:127	177	356.65	226.212	259.355	63127	63127	127
540	210421N2-1_BS20.tif:0128-0254-0205:128	177	714.232	204.825	254.834	126419	126419	128
541	210421N2-1_BS20.tif:0129-0256-0202:129	177	695.616	201.927	256.925	123124	123124	129
542	210421N2-1_BS20.tif:0130-0261-0205:130	177	760.751	204.837	261.826	134653	134653	130
543	210421N2-1_BS20.tif:0131-0266-0202:131	177	860.599	202.034	266.641	152326	152326	131
544	210421N2-1_BS20.tif:0132-0267-0195:132	177	938.175	194.928	267.704	166057	166057	132
545	210421N2-1_BS20.tif:0133-0273-0168:133	177	862.288	168.183	273.54	152625	152625	133
546	210421N2-1_BS20.tif:0134-0272-0216:134	177	802.186	216.011	272.849	141987	141987	134
547	210421N2-1_BS20.tif:0135-0264-0220:135	177	752.169	219.575	264.756	133134	133134	135
548	210421N2-1_BS20.tif:0136-0262-0204:136	177	754.836	203.851	262.86	133606	133606	136
549	210421N2-1_BS20.tif:0137-0265-0193:137	177	847.373	192.863	265.755	149985	149985	137
550	210421N2-1_BS20.tif:0138-0265-0191:138	177	816.249	190.905	265.92	144476	144476	138
551	210421N2-1_BS20.tif:0139-0262-0205:139	177	803.791	204.862	262.998	142271	142271	139
552	210421N2-1_BS20.tif:0140-0258-0214:140	177	782.52	213.754	258.764	138506	138506	140
553	210421N2-1_BS20.tif:0141-0257-0205:141	177	799.593	204.734	257.449	141528	141528	141
554	210421N2-1_BS20.tif:0142-0256-0204:142	177	754.678	203.977	256.748	133578	133578	142
555	210421N2-1_BS20.tif:0143-0257-0199:143	177	767.531	198.819	257.865	135853	135853	143
556	210421N2-1_BS20.tif:0144-0256-0197:144	177	774.757	196.683	256.88	137132	137132	144
557	210421N2-1_BS20.tif:0145-0261-0198:145	177	770.04	197.514	262.018	136297	136297	145
558	210421N2-1_BS20.tif:0146-0268-0196:146	177	858.215	195.942	268.607	151904	151904	146
559	210421N2-1_BS20.tif:0147-0268-0202:147	177	759.39	201.93	268.7	134412	134412	147
560	210421N2-1_BS20.tif:0148-0265-0198:148	177	723.983	197.715	265.604	128145	128145	148
561	210421N2-1_BS20.tif:0149-0264-0198:149	177	729.893	197.945	264.818	129191	129191	149
562	210421N2-1_BS20.tif:0150-0270-0225:150	177	756.469	224.15	270.317	133895	133895	150
563	210421N2-1_BS20.tif:0151-0270-0227:151	177	679.746	226.071	270.354	120315	120315	151
564	210421N2-1_BS20.tif:0152-0276-0145:152	177	557.61	145.524	276.965	98697	98697	152
565	210421N2-1_BS20.tif:0153-0284-0142:153	177	527.181	142.169	284.076	93311	93311	153
566	210421N2-1_BS20.tif:0154-0318-0118:154	177	600.322	117.805	318.665	106257	106257	154
567	210421N2-1_BS20.tif:0155-0317-0106:155	177	694.525	106.113	317.453	122931	122931	155
568	210421N2-1_BS20.tif:0156-0300-0095:156	177	567.328	94.878	300.775	100417	100417	156
569	210421N2-1_BS20.tif:0157-0320-0050:157	177	425.158	49.794	320.451	75253	75253	157
570	210421N2-1_BS20.tif:0158-0365-0040:158	177	939.508	39.824	365.657	166293	166293	158
571	210421N2-1_BS20.tif:0159-0370-0068:159	177	762.169	67.751	370.468	134904	134904	159
572	210421N2-1_BS20.tif:0160-0366-0075:160	177	610.644	74.756	366.456	108084	108084	160
573	210421N2-1_BS20.tif:0161-0302-0034:161	177	223.203	33.552	301.71	39507	39507	161
574	210421N2-1_BS20.tif:0162-0274-0071:162	177	343.87	71.527	274.034	60865	60865	162
575	210421N2-1_BS20.tif:0163-0277-0078:163	177	625	78.172	277.464	110625	110625	163
576	210421N2-1_BS20.tif:0164-0260-0087:164	177	645.554	87.102	260.989	114263	114263	164
577	210421N2-1_BS20.tif:0165-0244-0080:165	177	604.819	79.865	245.163	107053	107053	165
578	210421N2-1_BS20.tif:0166-0229-0078:166	177	586.39	77.851	229.816	103791	103791	166
579	210421N2-1_BS20.tif:0167-0146-0060:167	177	575.814	60.168	145.901	101919	101919	167
580	210421N2-1_BS20.tif:0168-0171-0049:168	177	483.288	48.82	170.975	85542	85542	168
581	210421N2-1_BS20.tif:0169-0204-0048:169	177	553.689	47.633	204.868	98003	98003	169
582	210421N2-1_BS20.tif:0170-0221-0057:170	177	544.751	56.788	221.728	96421	96421	170
583	210421N2-1_BS20.tif:0171-0231-0078:171	177	431.441	78.206	230.949	76365	76365	171
584	210421N2-1_BS20.tif:0172-0209-0108:172	177	527.825	107.561	209.837	93425	93425	172
585	210421N2-1_BS20.tif:0173-0216-0107:173	177	517.441	107.262	216.674	91587	91587	173
586	210421N2-1_BS20.tif:0174-0219-0107:174	177	538.644	106.521	219.311	95340	95340	174
587	210421N2-1_BS20.tif:0175-0180-0125:175	177	538.537	124.737	180.581	95321	95321	175
588	210421N2-1_BS20.tif:0176-0188-0100:176	177	520.74	99.844	188.677	92171	92171	176
589	210421N2-1_BS20.tif:0177-0219-0103:177	177	536.102	102.628	219.702	94890	94890	177
590	210421N2-1_BS20.tif:0178-0222-0111:178	177	557.774	110.498	222.47	98726	98726	178
591	210421N2-1_BS20.tif:0179-0223-0109:179	177	581.757	108.613	224.081	102971	102971	179
592	210421N2-1_BS20.tif:0180-0231-0110:180	177	522.305	109.657	231.803	92448	92448	180
593	210421N2-1_BS20.tif:0181-0221-0126:181	177	592.701	125.4	221.881	104908	104908	181
594	210421N2-1_BS20.tif:0182-0215-0125:182	177	489.949	125.071	215.88	86721	86721	182
595	210421N2-1_BS20.tif:0183-0208-0127:183	177	474.966	126.669	208.229	84069	84069	183
596	210421N2-1_BS20.tif:0184-0210-0121:184	177	464.893	120.697	210.527	82286	82286	184
597	210421N2-1_BS20.tif:0185-0209-0124:185	177	501.339	123.827	209.665	88737	88737	185
598	210421N2-1_BS20.tif:0186-0213-0116:186	177	463.684	115.918	213.783	82072	82072	186
599	210421N2-1_BS20.tif:0187-0202-0117:187	177	474.441	116.987	202.325	83976	83976	187
600	210421N2-1_BS20.tif:0188-0219-0113:188	177	524.853	112.735	219.409	92899	92899	188
601	210421N2-1_BS20.tif:0189-0224-0117:189	177	488.35	116.848	224.479	86438	86438	189
602	210421N2-1_BS20.tif:0190-0216-0116:190	177	575.853	115.561	216.775	101926	101926	190
603	210421N2-1_BS20.tif:0191-0206-0115:191	177	498.429	114.834	206.415	88222	88222	191
604	210421N2-1_BS20.tif:0192-0197-0115:192	177	485.893	114.849	197.383	86003	86003	192
605	210421N2-1_BS20.tif:0193-0199-0104:193	177	533.949	103.644	199.787	94509	94509	193
606	210421N2-1_BS20.tif:0194-0195-0111:194	177	461.119	110.663	195.594	81618	81618	194
607	210421N2-1_BS20.tif:0195-0179-0116:195	177	517.232	115.753	179.589	91550	91550	195
608	210421N2-1_BS20.tif:0196-0207-0092:196	177	437.989	91.772	207.981	77524	77524	196
609	210421N2-1_BS20.tif:0197-0217-0103:197	177	571.136	102.621	217.421	101091	101091	197
610	210421N2-1_BS20.tif:0198-0219-0109:198	177	550.469	109.247	219.86	97433	97433	198
611	210421N2-1_BS20.tif:0199-0222-0103:199	177	540.401	102.718	222.709	95651	95651	199
612	210421N2-1_BS20.tif:0200-0226-0106:200	177	533.169	105.557	226.686	94371	94371	200
613	210421N2-1_BS20.tif:0201-0233-0087:201	177	538.277	86.765	233.578	95275	95275	201
614	210421N2-1_BS20.tif:0202-0228-0094:202	177	453.056	94.182	228.869	80191	80191	202
615	210421N2-1_BS20.tif:0203-0178-0133:203	177	357.446	133.27	178.226	63268	63268	203
616	210421N2-1_BS20.tif:0204-0184-0156:204	177	479.102	156.404	184.542	84801	84801	204
617	210421N2-1_BS20.tif:0205-0196-0162:205	177	479.576	162.227	196.885	84885	84885	205
618	210421N2-1_BS20.tif:0206-0194-0180:206	177	486.124	179.813	194.55	86044	86044	206
619	210421N2-1_BS20.tif:0207-0190-0174:207	177	470.836	174.102	190.779	83338	83338	207
620	210421N2-1_BS20.tif:0208-0198-0166:208	177	534.079	166.028	198.42	94532	94532	208
621	210421N2-1_BS20.tif:0209-0178-0163:209	177	582.153	162.806	178.371	103041	103041	209
622	210421N2-1_BS20.tif:0210-0209-0143:210	177	500.729	142.694	209.577	88629	88629	210
623	210421N2-1_BS20.tif:0211-0215-0149:211	177	604.339	148.802	215.525	106968	106968	211
624	210421N2-1_BS20.tif:0212-0222-0061:212	177	560.435	61.679	222.747	99197	99197	212
625	210421N2-1_BS20.tif:0213-0232-0062:213	177	582.051	61.537	232.706	103023	103023	213
626	210421N2-1_BS20.tif:0214-0229-0067:214	177	587.751	66.647	229.907	104032	104032	214
627	210421N2-1_BS20.tif:0215-0228-0067:215	177	592.876	66.688	228.662	104939	104939	215
628	210421N2-1_BS20.tif:0216-0222-0085:216	177	594.915	84.952	222.878	105300	105300	216
629	210421N2-1_BS20.tif:0217-0218-0080:217	177	623.808	79.943	218.717	110414	110414	217
630	210421N2-1_BS20.tif:0218-0224-0077:218	177	611.475	76.517	224.726	108231	108231	218
631	210421N2-1_BS20.tif:0219-0239-0078:219	177	551.571	77.791	239.483	97628	97628	219
632	210421N2-1_BS20.tif:0220-0258-0083:220	177	572.605	82.807	258.497	101351	101351	220
633	210421N2-1_BS20.tif:0221-0265-0121:221	177	602.559	120.539	266.013	106653	106653	221
634	210421N2-1_BS20.tif:0222-0274-0112:222	177	671.712	111.885	274.384	118893	118893	222
635	210421N2-1_BS20.tif:0223-0276-0118:223	177	692.395	117.75	276.808	122554	122554	223
636	210421N2-1_BS20.tif:0224-0274-0123:224	177	594.384	122.806	274.95	105206	105206	224
637	210421N2-1_BS20.tif:0225-0266-0122:225	177	662.881	121.49	266.664	117330	117330	225
638	210421N2-1_BS20.tif:0226-0265-0123:226	177	633.825	122.448	266.198	112187	112187	226
639	210421N2-1_BS20.tif:0227-0268-0122:227	177	621	121.526	268.766	109917	109917	227
640	210421N2-1_BS20.tif:0228-0275-0118:228	177	608.249	117.705	275.903	107660	107660	228
641	210421N2-1_BS20.tif:0229-0272-0110:229	177	562.944	109.705	272.851	99641	99641	229
642	210421N2-1_BS20.tif:0230-0265-0103:230	177	642.994	102.941	265.669	113810	113810	230
643	210421N2-1_BS20.tif:0231-0261-0080:231	177	762.299	79.906	261.443	134927	134927	231
644	210421N2-1_BS20.tif:0232-0263-0098:232	177	601.831	97.74	263.49	106524	106524	232
645	210421N2-1_BS20.tif:0233-0240-0095:233	177	535.215	95.078	240.687	94733	94733	233
646	210421N2-1_BS20.tif:0234-0188-0131:234	177	668.853	131.011	188.436	118387	118387	234
647	210421N2-1_BS20.tif:0235-0209-0120:235	177	525.045	119.797	209.611	92933	92933	235
648	210421N2-1_BS20.tif:0236-0238-0130:236	177	673.333	130.003	238.089	119180	119180	236
649	210421N2-1_BS20.tif:0237-0320-0125:237	177	700.633	124.8	320.478	124012	124012	237
650	210421N2-1_BS20.tif:0238-0209-0140:238	177	592.345	140.012	209.488	104845	104845	238
651	210421N2-1_BS20.tif:0239-0219-0154:239	177	611.774	154.189	219.051	108284	108284	239
652	210421N2-1_BS20.tif:0240-0211-0143:240	177	666.565	143.219	211.122	117982	117982	240
653	210421N2-1_BS20.tif:0241-0210-0131:241	177	589.65	130.741	209.75	104368	104368	241
654	210421N2-1_BS20.tif:0242-0203-0133:242	177	656.588	133.077	202.856	116216	116216	242
655	210421N2-1_BS20.tif:0243-0190-0140:243	177	449.734	140.091	189.808	79603	79603	243
656	210421N2-1_BS20.tif:0244-0191-0164:244	177	627.113	163.888	190.918	110999	110999	244
657	210421N2-1_BS20.tif:0245-0209-0129:245	177	543.667	127.511	208.712	96229	96229	245
658	210421N2-1_BS20.tif:0246-0232-0135:246	177	747.65	134.647	231.547	132334	132334	246
659	210421N2-1_BS20.tif:0247-0247-0145:247	177	740.802	144.649	246.68	131122	131122	247
660	210421N2-1_BS20.tif:0248-0257-0151:248	177	746.254	150.463	256.375	132087	132087	248
661	210421N2-1_BS20.tif:0249-0253-0151:249	177	808.045	150.592	252.751	143024	143024	249
662	210421N2-1_BS20.tif:0250-0254-0148:250	177	803.006	147.916	253.898	142132	142132	250
663	210421N2-1_BS20.tif:0251-0244-0142:251	177	755.667	141.851	243.893	133753	133753	251
664	210421N2-1_BS20.tif:0252-0226-0130:252	177	747.689	129.793	225.576	132341	132341	252
665	210421N2-1_BS20.tif:0253-0215-0127:253	177	723.39	126.812	214.683	128040	128040	253
666	210421N2-1_BS20.tif:0254-0207-0126:254	177	726.316	125.388	206.771	128558	128558	254
667	210421N2-1_BS20.tif:0255-0213-0119:255	177	734.593	118.894	212.256	130023	130023	255
668	210421N2-1_BS20.tif:0256-0215-0125:256	177	708.729	124.285	214.425	125445	125445	256
669	210421N2-1_BS20.tif:0257-0217-0129:257	177	717.407	128.706	216.837	126981	126981	257
670	210421N2-1_BS20.tif:0258-0213-0130:258	177	672.78	129.529	212.626	119082	119082	258
671	210421N2-1_BS20.tif:0259-0210-0131:259	177	720.333	130.7	209.85	127499	127499	259
672	210421N2-1_BS20.tif:0260-0219-0129:260	177	753.119	128.914	218.89	133302	133302	260
673	210421N2-1_BS20.tif:0261-0221-0125:261	177	677.887	124.857	220.811	119986	119986	261
674	210421N2-1_BS20.tif:0262-0225-0125:262	177	656.35	124.915	224.559	116174	116174	262
675	210421N2-1_BS20.tif:0263-0234-0124:263	177	609.435	123.291	233.513	107870	107870	263
676	210421N2-1_BS20.tif:0264-0242-0121:264	177	726.232	120.806	241.87	128543	128543	264
677	210421N2-1_BS20.tif:0265-0250-0120:265	177	672.232	119.429	249.597	118985	118985	265
678	210421N2-1_BS20.tif:0266-0256-0120:266	177	780.972	119.332	256.059	138232	138232	266
679	210421N2-1_BS20.tif:0267-0262-0123:267	177	812.785	122.379	262.002	143863	143863	267
680	210421N2-1_BS20.tif:0268-0260-0119:268	177	921.215	118.765	260.181	163055	163055	268
681	210421N2-1_BS20.tif:0269-0272-0119:269	177	934.401	118.873	271.747	165389	165389	269
682	210421N2-1_BS20.tif:0270-0298-0134:270	177	758.853	133.896	297.778	134317	134317	270
683	210421N2-1_BS20.tif:0271-0366-0155:271	177	640.751	154.93	366.795	113413	113413	271
684	210421N2-1_BS20.tif:0272-0387-0106:272	177	551.881	105.738	387.518	97683	97683	272
685	210421N2-1_BS20.tif:0273-0299-0093:273	177	687.565	93.143	299.68	121699	121699	273
686	210421N2-1_BS20.tif:0274-0270-0102:274	177	719.576	102.123	271.478	127365	127365	274
687	210421N2-1_BS20.tif:0275-0268-0097:275	177	765.712	97.007	267.614	135531	135531	275
688	210421N2-1_BS20.tif:0276-0263-0097:276	177	757.955	97.145	262.846	134158	134158	276
689	210421N2-1_BS20.tif:0277-0256-0093:277	177	699.949	92.602	255.45	123891	123891	277
690	210421N2-1_BS20.tif:0278-0263-0108:278	177	740.757	107.786	262.912	131114	131114	278
691	210421N2-1_BS20.tif:0279-0270-0114:279	177	808.418	114.001	269.868	143090	143090	279
692	210421N2-1_BS20.tif:0280-0290-0137:280	177	781.644	136.803	289.771	138351	138351	280
693	210421N2-1_BS20.tif:0281-0286-0141:281	177	785.531	140.756	285.814	139039	139039	281
694	210421N2-1_BS20.tif:0282-0299-0136:282	177	733.226	135.651	299.348	129781	129781	282
695	210421N2-1_BS20.tif:0283-0307-0145:283	177	812.61	144.743	306.961	143832	143832	283
696	210421N2-1_BS20.tif:0284-0307-0146:284	177	820.209	145.953	307.033	145177	145177	284
697	210421N2-1_BS20.tif:0285-0312-0159:285	177	751.028	158.613	311.716	132932	132932	285
698	210421N2-1_BS20.tif:0286-0306-0148:286	177	759.678	147.887	305.72	134463	134463	286
699	210421N2-1_BS20.tif:0287-0308-0144:287	177	789.791	143.918	307.685	139793	139793	287
700	210421N2-1_BS20.tif:0288-0308-0139:288	177	690.023	138.788	307.751	122134	122134	288
701	210421N2-1_BS20.tif:0289-0342-0110:289	177	560.644	110.059	341.669	99234	99234	289
702	210421N2-1_BS20.tif:0290-0350-0103:290	177	680.644	102.851	349.667	120474	120474	290
703	210421N2-1_BS20.tif:0291-0338-0112:291	177	687.034	111.585	337.662	121605	121605	291
704	210421N2-1_BS20.tif:0292-0303-0149:292	177	604.311	148.901	302.868	106963	106963	292
705	210421N2-1_BS20.tif:0293-0272-0158:293	177	752.034	157.982	272.078	133110	133110	293
706	210421N2-1_BS20.tif:0294-0279-0130:294	177	692.808	129.79	278.797	122627	122627	294
707	210421N2-1_BS20.tif:0295-0290-0152:295	177	679.887	152	289.774	120340	120340	295
708	210421N2-1_BS20.tif:0296-0298-0150:296	177	694.226	149.943	297.654	122878	122878	296
709	210421N2-1_BS20.tif:0297-0302-0150:297	177	727.763	149.993	301.927	128814	128814	297
710	210421N2-1_BS20.tif:0298-0316-0148:298	177	487.627	147.654	315.723	86310	86310	298
711	210421N2-1_BS20.tif:0299-0350-0136:299	177	548.627	135.606	349.743	97107	97107	299
712	210421N2-1_BS20.tif:0300-0312-0166:300	177	618.299	166.681	312.612	109439	109439	300
713	210421N2-1_BS20.tif:0301-0294-0177:301	177	621.565	176.95	293.774	110017	110017	301
714	210421N2-1_BS20.tif:0302-0290-0169:302	177	572.701	168.772	289.677	101368	101368	302
715	210421N2-1_BS20.tif:0303-0290-0168:303	177	580.537	167.651	289.54	102755	102755	303
716	210421N2-1_BS20.tif:0304-0291-0167:304	177	585.429	166.734	290.741	103621	103621	304
717	210421N2-1_BS20.tif:0305-0287-0173:305	177	552.559	172.642	286.486	97803	97803	305
718	210421N2-1_BS20.tif:0306-0282-0180:306	177	657.966	179.916	281.734	116460	116460	306
719	210421N2-1_BS20.tif:0307-0280-0175:307	177	583.356	175.005	279.58	103254	103254	307
720	210421N2-1_BS20.tif:0308-0275-0176:308	177	574.859	175.805	274.762	101750	101750	308
721	210421N2-1_BS20.tif:0309-0273-0174:309	177	592.192	173.909	272.738	104818	104818	309
722	210421N2-1_BS20.tif:0310-0271-0167:310	177	547.723	166.884	270.607	96947	96947	310
723	210421N2-1_BS20.tif:0311-0262-0148:311	177	513.701	147.73	261.521	90925	90925	311
724	210421N2-1_BS20.tif:0312-0269-0131:312	177	521.463	130.883	268.715	92299	92299	312
725	210421N2-1_BS20.tif:0313-0278-0117:313	177	610.362	116.698	277.76	108034	108034	313
726	210421N2-1_BS20.tif:0314-0285-0113:314	177	562.333	112.884	284.815	99533	99533	314
727	210421N2-1_BS20.tif:0315-0287-0114:315	177	590.316	113.518	286.594	104486	104486	315
728	210421N2-1_BS20.tif:0316-0286-0124:316	177	595.944	123.898	285.543	105482	105482	316
729	210421N2-1_BS20.tif:0317-0282-0122:317	177	564.881	121.982	281.928	99984	99984	317
730	210421N2-1_BS20.tif:0318-0285-0114:318	177	517.588	113.729	284.795	91613	91613	318
731	210421N2-1_BS20.tif:0319-0284-0115:319	177	546.718	115.314	283.702	96769	96769	319
732	210421N2-1_BS20.tif:0320-0284-0121:320	177	542.446	120.873	283.429	96013	96013	320
733	210421N2-1_BS20.tif:0321-0284-0124:321	177	540.966	123.896	283.299	95751	95751	321
734	210421N2-1_BS20.tif:0322-0284-0122:322	177	546.311	121.898	283.59	96697	96697	322
735	210421N2-1_BS20.tif:0323-0285-0126:323	177	541.407	125.696	284.438	95829	95829	323
736	210421N2-1_BS20.tif:0324-0285-0127:324	177	603.559	126.591	284.728	106830	106830	324
737	210421N2-1_BS20.tif:0325-0286-0128:325	177	615.305	127.598	285.634	108909	108909	325
738	210421N2-1_BS20.tif:0326-0286-0128:326	177	592.684	127.511	285.783	104905	104905	326
739	210421N2-1_BS20.tif:0327-0287-0125:327	177	594.537	124.665	286.729	105233	105233	327
740	210421N2-1_BS20.tif:0328-0286-0128:328	177	735.661	127.725	285.863	130212	130212	328
741	210421N2-1_BS20.tif:0329-0286-0128:329	177	560.418	127.773	285.423	99194	99194	329
742	210421N2-1_BS20.tif:0330-0284-0124:330	177	542.949	123.923	283.273	96102	96102	330
743	210421N2-1_BS20.tif:0331-0279-0118:331	177	586.819	117.657	278.283	103867	103867	331
744	210421N2-1_BS20.tif:0332-0268-0123:332	177	592.096	122.959	267.531	104801	104801	332
745	210421N2-1_BS20.tif:0333-0275-0109:333	177	606.39	108.853	274.369	107331	107331	333
746	210421N2-1_BS20.tif:0334-0282-0111:334	177	629.672	111.006	281.459	111452	111452	334
747	210421N2-1_BS20.tif:0335-0284-0116:335	177	602.469	115.615	283.447	106637	106637	335
748	210421N2-1_BS20.tif:0336-0282-0121:336	177	719.379	120.519	281.782	127330	127330	336
749	210421N2-1_BS20.tif:0337-0282-0122:337	177	718.09	121.62	281.718	127102	127102	337
750	210421N2-1_BS20.tif:0338-0280-0127:338	177	608.915	126.467	279.812	107778	107778	338
751	210421N2-1_BS20.tif:0339-0276-0123:339	177	682.955	122.659	275.917	120883	120883	339
752	210421N2-1_BS20.tif:0340-0284-0115:340	177	565.226	114.783	284.136	100045	100045	340
753	210421N2-1_BS20.tif:0341-0332-0170:341	177	839.153	170.859	333.148	148530	148530	341
754	210421N2-1_BS20.tif:0342-0327-0182:342	177	694.435	181.649	326.591	122915	122915	342
755	210421N2-1_BS20.tif:0343-0305-0175:343	177	717.175	174.683	304.552	126940	126940	343
756	210421N2-1_BS20.tif:0344-0296-0173:344	177	620.384	172.646	295.957	109808	109808	344
757	210421N2-1_BS20.tif:0345-0321-0180:345	177	627.429	179.713	321.035	111055	111055	345
758	210421N2-1_BS20.tif:0346-0302-0167:346	177	761.339	166.824	302.234	134757	134757	346
759	210421N2-1_BS20.tif:0347-0287-0166:347	177	796.175	165.651	287.209	140923	140923	347
760	210421N2-1_BS20.tif:0348-0281-0169:348	177	755.921	168.606	281.338	133798	133798	348
761	210421N2-1_BS20.tif:0349-0281-0170:349	177	762.763	169.696	281.534	135009	135009	349
762	210421N2-1_BS20.tif:0350-0289-0170:350	177	794.209	169.719	289.465	140575	140575	350
763	210421N2-1_BS20.tif:0351-0299-0157:351	177	799.881	157.395	299.897	141579	141579	351
764	210421N2-1_BS20.tif:0352-0220-0095:352	177	893.254	95.061	220.139	158106	158106	352
765	210421N2-1_BS20.tif:0353-0222-0103:353	177	890.294	103.648	222.154	157582	157582	353
766	210421N2-1_BS20.tif:0354-0240-0111:354	177	906.718	110.838	239.852	160489	160489	354
767	210421N2-1_BS20.tif:0355-0244-0113:355	177	902.198	112.996	244.072	159689	159689	355
768	210421N2-1_BS20.tif:0356-0246-0114:356	177	896.362	113.629	246.005	158656	158656	356
769	210421N2-1_BS20.tif:0357-0248-0117:357	177	959.542	116.557	248.088	169839	169839	357
770	210421N2-1_BS20.tif:0358-0243-0116:358	177	911.367	115.692	242.923	161312	161312	358
771	210421N2-1_BS20.tif:0359-0241-0117:359	177	858.61	116.683	240.96	151974	151974	359
772	210421N2-1_BS20.tif:0360-0236-0117:360	177	927.232	116.76	236.16	164120	164120	360
773	210421N2-1_BS20.tif:0361-0238-0117:361	177	1036.542	116.864	238.147	183468	183468	361
774	210421N2-1_BS20.tif:0362-0231-0118:362	177	929.915	117.834	231.294	164595	164595	362
775	210421N2-1_BS20.tif:0363-0225-0115:363	177	937.333	114.859	224.962	165908	165908	363
776	210421N2-1_BS20.tif:0364-0234-0114:364	177	1063.983	113.771	234.183	188325	188325	364
777	210421N2-1_BS20.tif:0365-0243-0117:365	177	1149.847	116.95	243.218	203523	203523	365
778	210421N2-1_BS20.tif:0366-0245-0119:366	177	1087.887	119.036	245.248	192556	192556	366
779	210421N2-1_BS20.tif:0367-0243-0121:367	177	1066.689	121.048	243.329	188804	188804	367
780	210421N2-1_BS20.tif:0368-0241-0120:368	177	1073.384	119.851	241.247	189989	189989	368
781	210421N2-1_BS20.tif:0369-0238-0121:369	177	1078.537	120.888	238.239	190901	190901	369
782	210421N2-1_BS20.tif:0370-0235-0114:370	177	1105.141	113.603	234.783	195610	195610	370
783	210421N2-1_BS20.tif:0371-0241-0116:371	177	1126.062	115.537	240.808	199313	199313	371
784	210421N2-1_BS20.tif:0372-0243-0115:372	177	1136.051	114.446	243.021	201081	201081	372
785	210421N2-1_BS20.tif:0373-0242-0114:373	177	1150.548	113.737	241.74	203647	203647	373
786	210421N2-1_BS20.tif:0374-0240-0114:374	177	1094.571	113.712	239.722	193739	193739	374
787	210421N2-1_BS20.tif:0375-0236-0114:375	177	1143.164	113.604	235.868	202340	202340	375
788	210421N2-1_BS20.tif:0376-0234-0111:376	177	1145.638	110.542	233.899	202778	202778	376
789	210421N2-1_BS20.tif:0377-0234-0117:377	177	1131.412	116.714	233.955	200260	200260	377
790	210421N2-1_BS20.tif:0378-0236-0117:378	177	1217.983	116.645	236.02	215583	215583	378
791	210421N2-1_BS20.tif:0379-0241-0113:379	177	1172.271	112.521	240.915	207492	207492	379
792	210421N2-1_BS20.tif:0380-0242-0114:380	177	1181.136	113.538	241.982	209061	209061	380
793	210421N2-1_BS20.tif:0381-0244-0108:381	177	1099.254	107.781	243.787	194568	194568	381
794	210421N2-1_BS20.tif:0382-0251-0107:382	177	1168.859	106.564	250.955	206888	206888	382
795	210421N2-1_BS20.tif:0383-0252-0109:383	177	1238.876	108.538	251.768	219281	219281	383
796	210421N2-1_BS20.tif:0384-0268-0112:384	177	1265.684	111.826	267.833	224026	224026	384
797	210421N2-1_BS20.tif:0385-0273-0108:385	177	1250.441	107.639	272.812	221328	221328	385
798	210421N2-1_BS20.tif:0386-0276-0101:386	177	1275.949	100.612	276.45	225843	225843	386
799	210421N2-1_BS20.tif:0387-0284-0110:387	177	1270	109.446	283.926	224790	224790	387
800	210421N2-1_BS20.tif:0388-0292-0113:388	177	1289.441	112.547	292.165	228231	228231	388
801	210421N2-1_BS20.tif:0389-0301-0120:389	177	1187.407	119.547	301.234	210171	210171	389
802	210421N2-1_BS20.tif:0390-0309-0129:390	177	1284.706	128.747	309.436	227393	227393	390
803	210421N2-1_BS20.tif:0391-0318-0141:391	177	1244.48	141.047	318.026	220273	220273	391
804	210421N2-1_BS20.tif:0392-0326-0165:392	177	1263.864	164.902	326.234	223704	223704	392
805	210421N2-1_BS20.tif:0393-0330-0182:393	177	1206.328	181.665	330.067	213520	213520	393
806	210421N2-1_BS20.tif:0394-0340-0201:394	177	1111.39	200.907	340.173	196716	196716	394
807	210421N2-1_BS20.tif:0395-0350-0181:395	177	1127.266	180.671	350.032	199526	199526	395
808	210421N2-1_BS20.tif:0396-0357-0179:396	177	1105.65	178.504	357.071	195700	195700	396
809	210421N2-1_BS20.tif:0397-0376-0160:397	177	1094.893	159.759	375.964	193796	193796	397
810	210421N2-1_BS20.tif:0398-0381-0161:398	177	1136.542	160.728	380.892	201168	201168	398
811	210421N2-1_BS20.tif:0399-0384-0171:399	177	1078.559	170.668	384.129	190905	190905	399
812	210421N2-1_BS20.tif:0400-0389-0196:400	177	1205.441	195.9	389.196	213363	213363	400
813	210421N2-1_BS20.tif:0401-0389-0205:401	177	1438.831	204.921	388.958	254673	254673	401
814	210421N2-1_BS20.tif:0402-0378-0116:402	177	1176.023	116.786	378.65	208156	208156	402
815	210421N2-1_BS20.tif:0403-0366-0120:403	177	1252.356	119.822	365.859	221667	221667	403
816	210421N2-1_BS20.tif:0404-0355-0138:404	177	1062.441	137.731	354.912	188052	188052	404
817	210421N2-1_BS20.tif:0405-0326-0167:405	177	1227.627	166.785	325.951	217290	217290	405
818	210421N2-1_BS20.tif:0406-0319-0173:406	177	1222.966	172.796	318.877	216465	216465	406
819	210421N2-1_BS20.tif:0407-0318-0169:407	177	1172.898	168.83	317.989	207603	207603	407
820	210421N2-1_BS20.tif:0408-0322-0162:408	177	1138.644	161.743	321.994	201540	201540	408
821	210421N2-1_BS20.tif:0409-0318-0158:409	177	1262.311	157.732	317.833	223429	223429	409
822	210421N2-1_BS20.tif:0410-0313-0160:410	177	1291.554	159.755	312.726	228605	228605	410
823	210421N2-1_BS20.tif:0411-0317-0162:411	177	1275.401	161.93	316.869	225746	225746	411
824	210421N2-1_BS20.tif:0412-0319-0160:412	177	1202.91	159.848	318.751	212915	212915	412
