# Supplementary material for: Molecular encoding and synaptic decoding of context during salt chemotaxis in C. elegans
Source: Nat Commun. 2022 May 27;13:2928. doi: 10.1038/s41467-022-30279-7 (PMC9142520; doi:10.1038/s41467-022-30279-7)
Supplement: Supplementary file 7 — Source Data [file 41467_2022_30279_MOESM7_ESM.zip › Source Data/Imaging/Fig.5/5B/210421N2-2_BS20_Results.csv]

	Label	Area	Mean	XM	YM	IntDen	RawIntDen	Slice	stimulus
1	210421N2-2_BS20.tif:0001-0272-0439:1	177	1521.367	438.407	272.894	269282	269282	1	95
2	210421N2-2_BS20.tif:0002-0251-0467:2	177	1061.412	466.692	251.368	187870	187870	2
3	210421N2-2_BS20.tif:0003-0277-0425:3	177	1502.424	424.834	277.941	265929	265929	3
4	210421N2-2_BS20.tif:0004-0256-0437:4	177	1569.655	437.071	256.315	277829	277829	4
5	210421N2-2_BS20.tif:0005-0256-0434:5	177	1424.458	433.217	256.432	252129	252129	5
6	210421N2-2_BS20.tif:0006-0258-0439:6	177	1376.164	438.324	258.198	243581	243581	6
7	210421N2-2_BS20.tif:0007-0255-0439:7	177	1373.915	438.362	255.766	243183	243183	7
8	210421N2-2_BS20.tif:0008-0260-0440:8	177	1338.531	439.311	260.33	236920	236920	8
9	210421N2-2_BS20.tif:0009-0243-0438:9	177	1413.718	437.255	243.182	250228	250228	9
10	210421N2-2_BS20.tif:0010-0240-0433:10	177	1491.87	432.094	240.577	264061	264061	10
11	210421N2-2_BS20.tif:0011-0246-0432:11	177	1503.39	431.329	246.202	266100	266100	11
12	210421N2-2_BS20.tif:0012-0249-0431:12	177	1535.384	430.318	249.667	271763	271763	12
13	210421N2-2_BS20.tif:0013-0243-0435:13	177	1481.181	434.285	243.459	262169	262169	13
14	210421N2-2_BS20.tif:0014-0231-0437:14	177	1444.486	436.423	231.479	255674	255674	14
15	210421N2-2_BS20.tif:0015-0235-0440:15	177	1516.316	439.367	235.387	268388	268388	15
16	210421N2-2_BS20.tif:0016-0233-0442:16	177	1521.305	441.579	233.327	269271	269271	16
17	210421N2-2_BS20.tif:0017-0234-0447:17	177	1430.158	446.501	234.278	253138	253138	17
18	210421N2-2_BS20.tif:0018-0239-0440:18	177	1676.051	439.584	239.461	296661	296661	18
19	210421N2-2_BS20.tif:0019-0237-0440:19	177	1541.763	439.339	237.566	272892	272892	19
20	210421N2-2_BS20.tif:0020-0235-0438:20	177	1633.418	437.568	235.718	289115	289115	20
21	210421N2-2_BS20.tif:0021-0233-0436:21	177	1662.328	435.52	233.561	294232	294232	21
22	210421N2-2_BS20.tif:0022-0236-0434:22	177	1685.87	433.386	236.354	298399	298399	22
23	210421N2-2_BS20.tif:0023-0223-0418:23	177	1629.412	417.375	223.744	288406	288406	23
24	210421N2-2_BS20.tif:0024-0236-0433:24	177	1759.791	433.926	236.602	311483	311483	24
25	210421N2-2_BS20.tif:0025-0236-0440:25	177	1701.599	439.585	236.467	301183	301183	25
26	210421N2-2_BS20.tif:0026-0233-0437:26	177	1583.548	436.526	233.309	280288	280288	26
27	210421N2-2_BS20.tif:0027-0228-0447:27	177	1506.729	446.652	228.702	266691	266691	27
28	210421N2-2_BS20.tif:0028-0239-0440:28	177	1575.294	439.769	239.509	278827	278827	28
29	210421N2-2_BS20.tif:0029-0233-0437:29	177	1493.068	436.703	233.536	264273	264273	29
30	210421N2-2_BS20.tif:0030-0232-0441:30	177	1561.48	440.616	232.777	276382	276382	30
31	210421N2-2_BS20.tif:0031-0238-0439:31	177	1491.305	438.407	238.759	263961	263961	31
32	210421N2-2_BS20.tif:0032-0239-0441:32	177	1555.429	440.594	239.703	275311	275311	32
33	210421N2-2_BS20.tif:0033-0242-0441:33	177	1590.825	440.523	242.338	281576	281576	33
34	210421N2-2_BS20.tif:0034-0240-0438:34	177	1537.294	437.836	240.604	272101	272101	34
35	210421N2-2_BS20.tif:0035-0242-0440:35	177	1553.333	439.667	242.695	274940	274940	35
36	210421N2-2_BS20.tif:0036-0255-0444:36	177	1570.475	443.415	255.466	277974	277974	36
37	210421N2-2_BS20.tif:0037-0277-0442:37	177	1497.791	441.672	277.352	265109	265109	37
38	210421N2-2_BS20.tif:0038-0275-0442:38	177	1453.288	441.418	275.074	257232	257232	38
39	210421N2-2_BS20.tif:0039-0270-0448:39	177	1459.616	447.577	270.528	258352	258352	39
40	210421N2-2_BS20.tif:0040-0273-0443:40	177	1306.655	442.801	273.563	231278	231278	40
41	210421N2-2_BS20.tif:0041-0274-0444:41	177	1280.424	443.638	274.274	226635	226635	41
42	210421N2-2_BS20.tif:0042-0277-0442:42	177	1300.011	441.596	277.423	230102	230102	42
43	210421N2-2_BS20.tif:0043-0277-0440:43	177	1270.096	439.698	277.416	224807	224807	43
44	210421N2-2_BS20.tif:0044-0279-0445:44	177	1419.751	444.394	279.392	251296	251296	44
45	210421N2-2_BS20.tif:0045-0263-0447:45	177	1522.588	446.361	263.367	269498	269498	45
46	210421N2-2_BS20.tif:0046-0267-0440:46	177	1388.621	439.278	267.109	245786	245786	46
47	210421N2-2_BS20.tif:0047-0252-0449:47	177	1492.333	448.29	252.42	264143	264143	47
48	210421N2-2_BS20.tif:0048-0250-0447:48	177	1432.486	446.279	250.233	253550	253550	48
49	210421N2-2_BS20.tif:0049-0239-0448:49	177	1446.672	446.971	239.094	256061	256061	49
50	210421N2-2_BS20.tif:0050-0235-0447:50	177	1479.559	446.31	235.256	261882	261882	50
51	210421N2-2_BS20.tif:0051-0225-0436:51	177	1534.282	435.223	225.408	271568	271568	51
52	210421N2-2_BS20.tif:0052-0246-0432:52	177	1407.588	431.365	246.486	249143	249143	52
53	210421N2-2_BS20.tif:0053-0249-0436:53	177	1376.26	435.425	249.237	243598	243598	53
54	210421N2-2_BS20.tif:0054-0238-0441:54	177	1483.531	440.239	238.303	262585	262585	54
55	210421N2-2_BS20.tif:0055-0214-0434:55	177	1409.034	433.404	214.235	249399	249399	55
56	210421N2-2_BS20.tif:0056-0225-0440:56	177	1343.034	439.488	226.106	237717	237717	56
57	210421N2-2_BS20.tif:0057-0245-0430:57	177	1167.853	429.376	245.562	206710	206710	57
58	210421N2-2_BS20.tif:0058-0249-0440:58	177	1251.887	439.41	249.249	221584	221584	58
59	210421N2-2_BS20.tif:0059-0228-0430:59	177	1436.294	429.24	228.531	254224	254224	59
60	210421N2-2_BS20.tif:0060-0239-0437:60	177	1339.531	436.305	239.28	237097	237097	60
61	210421N2-2_BS20.tif:0061-0215-0426:61	177	1323.435	425.193	215.522	234248	234248	61
62	210421N2-2_BS20.tif:0062-0215-0417:62	177	1280.362	415.985	214.983	226624	226624	62
63	210421N2-2_BS20.tif:0063-0237-0426:63	177	1426.802	425.082	237.351	252544	252544	63
64	210421N2-2_BS20.tif:0064-0248-0436:64	177	1460.588	435.195	248.53	258524	258524	64
65	210421N2-2_BS20.tif:0065-0237-0439:65	177	1115.723	438.36	237.436	197483	197483	65
66	210421N2-2_BS20.tif:0066-0224-0430:66	177	1432.333	428.974	224.567	253523	253523	66
67	210421N2-2_BS20.tif:0067-0206-0417:67	177	1355.701	416.091	206.378	239959	239959	67
68	210421N2-2_BS20.tif:0068-0211-0418:68	177	1315.232	417.164	211.347	232796	232796	68
69	210421N2-2_BS20.tif:0069-0233-0433:69	177	1416.107	432.45	233.279	250651	250651	69
70	210421N2-2_BS20.tif:0070-0240-0438:70	177	1586.011	437.552	240.515	280724	280724	70
71	210421N2-2_BS20.tif:0071-0239-0448:71	177	1418.734	447.461	239.526	251116	251116	71
72	210421N2-2_BS20.tif:0072-0232-0437:72	177	1491.593	436.447	232.528	264012	264012	72
73	210421N2-2_BS20.tif:0073-0260-0443:73	177	1388.593	442.5	260.655	245781	245781	73
74	210421N2-2_BS20.tif:0074-0274-0438:74	177	1219.164	437.413	274.589	215792	215792	74
75	210421N2-2_BS20.tif:0075-0201-0403:75	177	1481.175	402.767	200.932	262168	262168	75
76	210421N2-2_BS20.tif:0076-0209-0411:76	177	1471.034	411.081	209.222	260373	260373	76
77	210421N2-2_BS20.tif:0077-0220-0418:77	177	1534.356	418.058	220.53	271581	271581	77
78	210421N2-2_BS20.tif:0078-0219-0410:78	177	1656.26	410.671	219.294	293158	293158	78
79	210421N2-2_BS20.tif:0079-0228-0406:79	177	1589.949	406.433	228.382	281421	281421	79
80	210421N2-2_BS20.tif:0080-0245-0408:80	177	1697.638	408.493	245.408	300482	300482	80
81	210421N2-2_BS20.tif:0081-0244-0410:81	177	1636.667	410.314	244.424	289690	289690	81
82	210421N2-2_BS20.tif:0082-0237-0412:82	177	1586.362	412.185	237.599	280786	280786	82
83	210421N2-2_BS20.tif:0083-0238-0416:83	177	1541.831	416.21	238.503	272904	272904	83
84	210421N2-2_BS20.tif:0084-0238-0400:84	177	1547.655	400.262	238.293	273935	273935	84
85	210421N2-2_BS20.tif:0085-0204-0398:85	177	1630.107	398.563	204.318	288529	288529	85
86	210421N2-2_BS20.tif:0086-0271-0460:86	177	1612.87	459.698	271.086	285478	285478	86
87	210421N2-2_BS20.tif:0087-0273-0420:87	177	1624.989	419.647	273.436	287623	287623	87
88	210421N2-2_BS20.tif:0088-0261-0420:88	177	1590.045	420.097	261.987	281438	281438	88
89	210421N2-2_BS20.tif:0089-0258-0417:89	177	1515.463	417.888	258.583	268237	268237	89
90	210421N2-2_BS20.tif:0090-0251-0429:90	177	1519.684	429.75	251.327	268984	268984	90
91	210421N2-2_BS20.tif:0091-0250-0435:91	177	1444.537	436.296	250.214	255683	255683	91
92	210421N2-2_BS20.tif:0092-0253-0429:92	177	1489.294	430.001	253.131	263605	263605	92
93	210421N2-2_BS20.tif:0093-0233-0413:93	177	1575.475	413.787	233.291	278859	278859	93
94	210421N2-2_BS20.tif:0094-0255-0457:94	177	1701.944	456.447	255.694	301244	301244	94
95	210421N2-2_BS20.tif:0095-0267-0452:95	177	1423.638	452.861	268.444	251984	251984	95
96	210421N2-2_BS20.tif:0096-0266-0438:96	177	1426.554	439.005	266.744	252500	252500	96
97	210421N2-2_BS20.tif:0097-0263-0435:97	177	1461.424	436.105	263.425	258672	258672	97
98	210421N2-2_BS20.tif:0098-0258-0439:98	177	1522.463	439.86	258.741	269476	269476	98
99	210421N2-2_BS20.tif:0099-0264-0448:99	177	1466.446	449.331	264.485	259561	259561	99
100	210421N2-2_BS20.tif:0100-0269-0443:100	177	1366.74	444.341	269.838	241913	241913	100
101	210421N2-2_BS20.tif:0101-0259-0442:101	177	1384.249	443	259.255	245012	245012	101
102	210421N2-2_BS20.tif:0102-0255-0439:102	177	1376	439.917	255.262	243552	243552	102
103	210421N2-2_BS20.tif:0103-0249-0441:103	177	1373.085	442.195	249.243	243036	243036	103
104	210421N2-2_BS20.tif:0104-0240-0441:104	177	1416.893	442.203	240.04	250790	250790	104
105	210421N2-2_BS20.tif:0105-0237-0442:105	177	1463.565	442.411	237.01	259051	259051	105
106	210421N2-2_BS20.tif:0106-0236-0443:106	177	1434.124	443.753	236.432	253840	253840	106
107	210421N2-2_BS20.tif:0107-0249-0439:107	177	1478.034	440.262	249.328	261612	261612	107
108	210421N2-2_BS20.tif:0108-0250-0436:108	177	1616.718	436.68	250.172	286159	286159	108
109	210421N2-2_BS20.tif:0109-0244-0444:109	177	1498.345	444.681	243.978	265207	265207	109
110	210421N2-2_BS20.tif:0110-0255-0438:110	177	1688.35	438.83	255.75	298838	298838	110
111	210421N2-2_BS20.tif:0111-0268-0453:111	177	1763.028	454.181	268.464	312056	312056	111
112	210421N2-2_BS20.tif:0112-0273-0440:112	177	1512.102	439.516	273.55	267642	267642	112
113	210421N2-2_BS20.tif:0113-0268-0435:113	177	1441.757	436.284	269.076	255191	255191	113
114	210421N2-2_BS20.tif:0114-0266-0435:114	177	1401.356	436.2	266.744	248040	248040	114
115	210421N2-2_BS20.tif:0115-0261-0433:115	177	1562.169	434.204	262.045	276504	276504	115
116	210421N2-2_BS20.tif:0116-0259-0431:116	177	1582.667	432.021	259.746	280132	280132	116
117	210421N2-2_BS20.tif:0117-0262-0428:117	177	1463.791	429.064	262.841	259091	259091	117
118	210421N2-2_BS20.tif:0118-0239-0426:118	177	1346.588	427.422	239.385	238346	238346	118
119	210421N2-2_BS20.tif:0119-0267-0442:119	177	1415.91	441.768	268.252	250616	250616	119
120	210421N2-2_BS20.tif:0120-0282-0437:120	177	1656.424	438.322	282.613	293187	293187	120
121	210421N2-2_BS20.tif:0121-0252-0436:121	177	1426.819	436.265	252.713	252547	252547	121
122	210421N2-2_BS20.tif:0122-0247-0427:122	177	1475.52	428.084	247.389	261167	261167	122
123	210421N2-2_BS20.tif:0123-0254-0436:123	177	1652.989	436.935	254.531	292579	292579	123
124	210421N2-2_BS20.tif:0124-0257-0428:124	177	1460.085	428.877	257.202	258435	258435	124
125	210421N2-2_BS20.tif:0125-0241-0418:125	177	1537.576	418.861	241.16	272151	272151	125
126	210421N2-2_BS20.tif:0126-0240-0418:126	177	1611.441	419.012	239.949	285225	285225	126
127	210421N2-2_BS20.tif:0127-0247-0415:127	177	1557.734	415.367	246.504	275719	275719	127
128	210421N2-2_BS20.tif:0128-0249-0420:128	177	1505.672	420.448	249.116	266504	266504	128
129	210421N2-2_BS20.tif:0129-0252-0421:129	177	1492.898	421.46	252.006	264243	264243	129
130	210421N2-2_BS20.tif:0130-0241-0418:130	177	1523.48	418.486	241.197	269656	269656	130
131	210421N2-2_BS20.tif:0131-0254-0417:131	177	1734.079	417.785	254.139	306932	306932	131
132	210421N2-2_BS20.tif:0132-0261-0416:132	177	1717.486	416.816	261.041	303995	303995	132
133	210421N2-2_BS20.tif:0133-0255-0433:133	177	1712.915	433.661	254.957	303186	303186	133
134	210421N2-2_BS20.tif:0134-0248-0439:134	177	1552.48	439.801	247.656	274789	274789	134
135	210421N2-2_BS20.tif:0135-0247-0433:135	177	1608.627	433.559	246.767	284727	284727	135
136	210421N2-2_BS20.tif:0136-0225-0429:136	177	1446.661	429.397	224.743	256059	256059	136
137	210421N2-2_BS20.tif:0137-0223-0426:137	177	1449.277	426.389	223.087	256522	256522	137
138	210421N2-2_BS20.tif:0138-0226-0422:138	177	1513.153	422.57	226.141	267828	267828	138
139	210421N2-2_BS20.tif:0139-0228-0419:139	177	1579.932	419.54	227.956	279648	279648	139
140	210421N2-2_BS20.tif:0140-0222-0423:140	177	1497.689	423.58	222.424	265091	265091	140
141	210421N2-2_BS20.tif:0141-0229-0428:141	177	1435.017	428.456	228.917	253998	253998	141
142	210421N2-2_BS20.tif:0142-0227-0429:142	177	1413.09	429.864	226.992	250117	250117	142
143	210421N2-2_BS20.tif:0143-0242-0440:143	177	1497.113	440.789	242.136	264989	264989	143
144	210421N2-2_BS20.tif:0144-0244-0441:144	177	1513.192	441.792	243.764	267835	267835	144
145	210421N2-2_BS20.tif:0145-0241-0442:145	177	1501.356	442.735	241.051	265740	265740	145
146	210421N2-2_BS20.tif:0146-0240-0439:146	177	1464.655	439.731	240.012	259244	259244	146
147	210421N2-2_BS20.tif:0147-0244-0441:147	177	1431.119	441.78	244.048	253308	253308	147
148	210421N2-2_BS20.tif:0148-0249-0441:148	177	1446.859	441.92	248.946	256094	256094	148
149	210421N2-2_BS20.tif:0149-0243-0436:149	177	1497.475	436.844	243.206	265053	265053	149
150	210421N2-2_BS20.tif:0150-0251-0429:150	177	1618.706	430.281	251.213	286511	286511	150
151	210421N2-2_BS20.tif:0151-0241-0446:151	177	1510.718	446.4	241.581	267397	267397	151
152	210421N2-2_BS20.tif:0152-0240-0441:152	177	1353.955	441.93	239.972	239650	239650	152
153	210421N2-2_BS20.tif:0153-0244-0432:153	177	1451.87	432.686	244.128	256981	256981	153
154	210421N2-2_BS20.tif:0154-0257-0419:154	177	1563.576	419.66	257.291	276753	276753	154
155	210421N2-2_BS20.tif:0155-0257-0430:155	177	1615.514	430.891	257.046	285946	285946	155
156	210421N2-2_BS20.tif:0156-0253-0426:156	177	1582.412	426.549	253.596	280087	280087	156
157	210421N2-2_BS20.tif:0157-0256-0425:157	177	1518.932	425.736	256.437	268851	268851	157
158	210421N2-2_BS20.tif:0158-0250-0436:158	177	1478.78	437.064	250.649	261744	261744	158
159	210421N2-2_BS20.tif:0159-0243-0443:159	177	1549.825	443.764	243.28	274319	274319	159
160	210421N2-2_BS20.tif:0160-0244-0437:160	177	1594.508	437.847	244.363	282228	282228	160
161	210421N2-2_BS20.tif:0161-0239-0438:161	177	1703.672	438.901	239.48	301550	301550	161
162	210421N2-2_BS20.tif:0162-0244-0426:162	177	1623.305	426.625	244.44	287325	287325	162
163	210421N2-2_BS20.tif:0163-0249-0421:163	177	1541.226	421.602	249.449	272797	272797	163
164	210421N2-2_BS20.tif:0164-0253-0426:164	177	1448.723	426.705	253.662	256424	256424	164
165	210421N2-2_BS20.tif:0165-0323-0452:165	177	1529.158	452.625	323.032	270661	270661	165
166	210421N2-2_BS20.tif:0166-0326-0428:166	177	1430.373	428.905	327.028	253176	253176	166
167	210421N2-2_BS20.tif:0167-0300-0420:167	177	1453.52	421.044	300.825	257273	257273	167
168	210421N2-2_BS20.tif:0168-0292-0419:168	177	1434.068	419.995	292.816	253830	253830	168
169	210421N2-2_BS20.tif:0169-0294-0421:169	177	1467.119	421.874	294.882	259680	259680	169
170	210421N2-2_BS20.tif:0170-0300-0419:170	177	1449.328	419.741	300.723	256531	256531	170
171	210421N2-2_BS20.tif:0171-0305-0419:171	177	1441.949	419.905	305.941	255225	255225	171
172	210421N2-2_BS20.tif:0172-0302-0420:172	177	1567.271	420.995	302.743	277407	277407	172
173	210421N2-2_BS20.tif:0173-0299-0416:173	177	1577.39	417.129	299.677	279198	279198	173
174	210421N2-2_BS20.tif:0174-0290-0432:174	177	1566.271	433.154	290.871	277230	277230	174
175	210421N2-2_BS20.tif:0175-0285-0430:175	177	1548.684	431.235	285.717	274117	274117	175
176	210421N2-2_BS20.tif:0176-0283-0432:176	177	1416.186	433.43	283.906	250665	250665	176
177	210421N2-2_BS20.tif:0177-0286-0436:177	177	1386.672	437.332	287.05	245441	245441	177
178	210421N2-2_BS20.tif:0178-0290-0432:178	177	1489.87	433.304	290.842	263707	263707	178
179	210421N2-2_BS20.tif:0179-0291-0430:179	177	1603.011	430.962	291.804	283733	283733	179
180	210421N2-2_BS20.tif:0180-0276-0426:180	177	1701.65	426.938	276.847	301192	301192	180
181	210421N2-2_BS20.tif:0181-0278-0430:181	177	1651.186	431.138	278.754	292260	292260	181
182	210421N2-2_BS20.tif:0182-0280-0432:182	177	1570.74	433.14	280.435	278021	278021	182
183	210421N2-2_BS20.tif:0183-0282-0429:183	177	1674.062	430.36	282.791	296309	296309	183
184	210421N2-2_BS20.tif:0184-0281-0432:184	177	1621.379	433.275	281.408	286984	286984	184
185	210421N2-2_BS20.tif:0185-0280-0430:185	177	1816.627	431.394	280.317	321543	321543	185
186	210421N2-2_BS20.tif:0186-0272-0428:186	177	1844.667	429.097	272.392	326506	326506	186
187	210421N2-2_BS20.tif:0187-0271-0433:187	177	1780.051	433.799	271.239	315069	315069	187
188	210421N2-2_BS20.tif:0188-0274-0431:188	177	1514.616	432.419	274.483	268087	268087	188
189	210421N2-2_BS20.tif:0189-0282-0433:189	177	1304.734	434.506	282.254	230938	230938	189
190	210421N2-2_BS20.tif:0190-0285-0439:190	177	1332.944	440.735	285.186	235931	235931	190
191	210421N2-2_BS20.tif:0191-0282-0442:191	177	1446.119	443.165	282.125	255963	255963	191
192	210421N2-2_BS20.tif:0192-0274-0446:192	177	1358.808	447.337	274.271	240509	240509	192
193	210421N2-2_BS20.tif:0193-0273-0438:193	177	1346.571	439.556	273.359	238343	238343	193
194	210421N2-2_BS20.tif:0194-0276-0435:194	177	1402.294	436.32	276.215	248206	248206	194
195	210421N2-2_BS20.tif:0195-0281-0431:195	177	1669.243	432.054	281.481	295456	295456	195
196	210421N2-2_BS20.tif:0196-0285-0431:196	177	1383.91	432.575	285.215	244952	244952	196
197	210421N2-2_BS20.tif:0197-0280-0444:197	177	1389.932	445.609	280.4	246018	246018	197
198	210421N2-2_BS20.tif:0198-0267-0444:198	177	1497.627	445.133	267.264	265080	265080	198
199	210421N2-2_BS20.tif:0199-0260-0432:199	177	1611.814	433.241	260.321	285291	285291	199
200	210421N2-2_BS20.tif:0200-0258-0444:200	177	1505.011	445.085	258.208	266387	266387	200
201	210421N2-2_BS20.tif:0201-0255-0456:201	177	1502.26	457.229	254.971	265900	265900	201
202	210421N2-2_BS20.tif:0202-0253-0443:202	177	1453.689	444.105	252.766	257303	257303	202
203	210421N2-2_BS20.tif:0203-0250-0441:203	177	1472.831	441.663	250.297	260691	260691	203
204	210421N2-2_BS20.tif:0204-0237-0450:204	177	1509.147	451.2	237.256	267119	267119	204
205	210421N2-2_BS20.tif:0205-0277-0442:205	177	1445.825	441.84	277.896	255911	255911	205
206	210421N2-2_BS20.tif:0206-0303-0426:206	177	1259.932	427.584	303.624	223008	223008	206
207	210421N2-2_BS20.tif:0207-0305-0432:207	177	1282.153	433.341	305.731	226941	226941	207
208	210421N2-2_BS20.tif:0208-0295-0432:208	177	1394.198	433.118	295.57	246773	246773	208
209	210421N2-2_BS20.tif:0209-0289-0426:209	177	1464.096	427.24	290.151	259145	259145	209
210	210421N2-2_BS20.tif:0210-0289-0427:210	177	1523.045	428.082	289.793	269579	269579	210
211	210421N2-2_BS20.tif:0211-0292-0424:211	177	1508.379	425.221	292.843	266983	266983	211
212	210421N2-2_BS20.tif:0212-0300-0421:212	177	1597.412	422.123	300.997	282742	282742	212
213	210421N2-2_BS20.tif:0213-0295-0422:213	177	1474.446	423.246	296.226	260977	260977	213
214	210421N2-2_BS20.tif:0214-0295-0422:214	177	1535.119	422.753	295.9	271716	271716	214
215	210421N2-2_BS20.tif:0215-0295-0422:215	177	1592.921	422.818	295.981	281947	281947	215
216	210421N2-2_BS20.tif:0216-0293-0420:216	177	1561.61	420.847	293.976	276405	276405	216
217	210421N2-2_BS20.tif:0217-0299-0416:217	177	1729.198	416.774	299.752	306068	306068	217
218	210421N2-2_BS20.tif:0218-0313-0412:218	177	1659.661	412.687	313.758	293760	293760	218
219	210421N2-2_BS20.tif:0219-0317-0409:219	177	1491.514	409.826	317.737	263998	263998	219
220	210421N2-2_BS20.tif:0220-0303-0407:220	177	1629.542	407.651	304.057	288429	288429	220
221	210421N2-2_BS20.tif:0221-0308-0399:221	177	1630.616	399.678	308.656	288619	288619	221
222	210421N2-2_BS20.tif:0222-0308-0414:222	177	1444.458	414.573	308.771	255669	255669	222
223	210421N2-2_BS20.tif:0223-0297-0422:223	177	1459.181	422.777	297.887	258275	258275	223
224	210421N2-2_BS20.tif:0224-0274-0429:224	177	1387.13	429.771	274.92	245522	245522	224
225	210421N2-2_BS20.tif:0225-0284-0430:225	177	1501.588	431.158	284.962	265781	265781	225
226	210421N2-2_BS20.tif:0226-0298-0432:226	177	1466.576	433.324	298.766	259584	259584	226
227	210421N2-2_BS20.tif:0227-0301-0437:227	177	1445.006	438.011	301.631	255766	255766	227
228	210421N2-2_BS20.tif:0228-0269-0442:228	177	1527.294	443.069	269.486	270331	270331	228
229	210421N2-2_BS20.tif:0229-0263-0441:229	177	1508.593	441.874	263.951	267021	267021	229
230	210421N2-2_BS20.tif:0230-0263-0426:230	177	1718.401	426.729	263.685	304157	304157	230
231	210421N2-2_BS20.tif:0231-0265-0419:231	177	1725.548	420.141	265.649	305422	305422	231
232	210421N2-2_BS20.tif:0232-0272-0436:232	177	1673.684	436.802	272.74	296242	296242	232
233	210421N2-2_BS20.tif:0233-0283-0439:233	177	1674.938	440.175	283.635	296464	296464	233
234	210421N2-2_BS20.tif:0234-0282-0426:234	177	1733.418	426.645	282.861	306815	306815	234
235	210421N2-2_BS20.tif:0235-0282-0431:235	177	1726.904	431.935	282.921	305662	305662	235
236	210421N2-2_BS20.tif:0236-0286-0423:236	177	1729.531	424.125	286.942	306127	306127	236
237	210421N2-2_BS20.tif:0237-0282-0426:237	177	1714.955	427.06	282.807	303547	303547	237
238	210421N2-2_BS20.tif:0238-0277-0427:238	177	1714.13	428.186	277.407	303401	303401	238
239	210421N2-2_BS20.tif:0239-0270-0416:239	177	1669.379	417.009	270.461	295480	295480	239
240	210421N2-2_BS20.tif:0240-0260-0422:240	177	1770.966	422.921	260.89	313461	313461	240
241	210421N2-2_BS20.tif:0241-0274-0421:241	177	1697.322	421.814	274.513	300426	300426	241
242	210421N2-2_BS20.tif:0242-0283-0422:242	177	1771.893	423.081	283.469	313625	313625	242
243	210421N2-2_BS20.tif:0243-0282-0442:243	177	1490.243	443.157	282.811	263773	263773	243
244	210421N2-2_BS20.tif:0244-0282-0441:244	177	1637.215	442.081	282.813	289787	289787	244
245	210421N2-2_BS20.tif:0245-0284-0428:245	177	1751.74	428.75	284.91	310058	310058	245
246	210421N2-2_BS20.tif:0246-0286-0429:246	177	1661.305	430.249	286.945	294051	294051	246
247	210421N2-2_BS20.tif:0247-0283-0425:247	177	1592.61	425.564	283.573	281892	281892	247
248	210421N2-2_BS20.tif:0248-0332-0370:248	177	1626.91	370.011	332.533	287963	287963	248
249	210421N2-2_BS20.tif:0249-0302-0377:249	177	1345.853	376.475	302.89	238216	238216	249
250	210421N2-2_BS20.tif:0250-0279-0388:250	177	1436.322	388.36	279.927	254229	254229	250
251	210421N2-2_BS20.tif:0251-0279-0388:251	177	1455.271	388.712	279.677	257583	257583	251
252	210421N2-2_BS20.tif:0252-0287-0386:252	177	1523.198	386.502	288.123	269606	269606	252
253	210421N2-2_BS20.tif:0253-0291-0388:253	177	1583.554	388.244	291.807	280289	280289	253
254	210421N2-2_BS20.tif:0254-0298-0390:254	177	1597.113	390.291	298.736	282689	282689	254
255	210421N2-2_BS20.tif:0255-0282-0402:255	177	1469.576	402.713	282.536	260115	260115	255
256	210421N2-2_BS20.tif:0256-0278-0399:256	177	1725.254	399.731	278.739	305370	305370	256
257	210421N2-2_BS20.tif:0257-0282-0395:257	177	1535.531	395.353	282.691	271789	271789	257
258	210421N2-2_BS20.tif:0258-0283-0394:258	177	1524.633	394.373	283.58	269860	269860	258
259	210421N2-2_BS20.tif:0259-0265-0392:259	177	1562.446	392.262	265.488	276553	276553	259
260	210421N2-2_BS20.tif:0260-0238-0385:260	177	1491.864	385.317	238.991	264060	264060	260
261	210421N2-2_BS20.tif:0261-0287-0388:261	177	1597.831	387.84	287.826	282816	282816	261
262	210421N2-2_BS20.tif:0262-0305-0386:262	177	1506.073	386.5	305.971	266575	266575	262
263	210421N2-2_BS20.tif:0263-0292-0403:263	177	1487.412	403.431	292.907	263272	263272	263
264	210421N2-2_BS20.tif:0264-0283-0394:264	177	1481.367	394.531	284.106	262202	262202	264
265	210421N2-2_BS20.tif:0265-0283-0397:265	177	1493.102	397.874	283.769	264279	264279	265
266	210421N2-2_BS20.tif:0266-0285-0393:266	177	1692.989	393.688	286.139	299659	299659	266
267	210421N2-2_BS20.tif:0267-0278-0387:267	177	1723.842	387.364	278.815	305120	305120	267
268	210421N2-2_BS20.tif:0268-0273-0390:268	177	1635.61	390.733	273.721	289503	289503	268
269	210421N2-2_BS20.tif:0269-0269-0397:269	177	1720.514	397.536	270.004	304531	304531	269
270	210421N2-2_BS20.tif:0270-0270-0390:270	177	1905.028	390.181	270.626	337190	337190	270
271	210421N2-2_BS20.tif:0271-0277-0399:271	177	1758.904	399.672	277.685	311326	311326	271
272	210421N2-2_BS20.tif:0272-0275-0396:272	177	1705.186	396.676	275.884	301818	301818	272
273	210421N2-2_BS20.tif:0273-0285-0394:273	177	1662.605	394.829	285.837	294281	294281	273
274	210421N2-2_BS20.tif:0274-0295-0393:274	177	1599.932	394.186	296.051	283188	283188	274
275	210421N2-2_BS20.tif:0275-0296-0396:275	177	1640.718	397.007	297.118	290407	290407	275
276	210421N2-2_BS20.tif:0276-0286-0398:276	177	1787.853	399.007	287.073	316450	316450	276
277	210421N2-2_BS20.tif:0277-0283-0399:277	177	1766.492	399.677	283.565	312669	312669	277
278	210421N2-2_BS20.tif:0278-0281-0397:278	177	1767.379	397.945	281.744	312826	312826	278
279	210421N2-2_BS20.tif:0279-0282-0396:279	177	1802.644	396.835	282.975	319068	319068	279
280	210421N2-2_BS20.tif:0280-0294-0396:280	177	1520.249	396.831	294.774	269084	269084	280
281	210421N2-2_BS20.tif:0281-0291-0405:281	177	1604.814	405.938	291.813	284052	284052	281
282	210421N2-2_BS20.tif:0282-0290-0405:282	177	1521.463	406.056	291.037	269299	269299	282
283	210421N2-2_BS20.tif:0283-0288-0399:283	177	1564.559	400.331	288.717	276927	276927	283
284	210421N2-2_BS20.tif:0284-0286-0399:284	177	1676.621	400.306	286.804	296762	296762	284
285	210421N2-2_BS20.tif:0285-0290-0399:285	177	1655.751	399.904	290.727	293068	293068	285
286	210421N2-2_BS20.tif:0286-0288-0406:286	177	1712.486	406.728	288.888	303110	303110	286
287	210421N2-2_BS20.tif:0287-0287-0425:287	177	1608.316	425.858	288.03	284672	284672	287
288	210421N2-2_BS20.tif:0288-0285-0415:288	177	1540.977	415.475	285.86	272753	272753	288
289	210421N2-2_BS20.tif:0289-0282-0413:289	177	1359.797	414.529	282.819	240684	240684	289
290	210421N2-2_BS20.tif:0290-0288-0411:290	177	1489.113	412.28	288.844	263573	263573	290
291	210421N2-2_BS20.tif:0291-0279-0418:291	177	1568.441	418.844	279.811	277614	277614	291
292	210421N2-2_BS20.tif:0292-0276-0419:292	177	1568.463	419.958	276.783	277618	277618	292
293	210421N2-2_BS20.tif:0293-0275-0411:293	177	1578.588	411.959	275.508	279410	279410	293
294	210421N2-2_BS20.tif:0294-0276-0415:294	177	1554.288	416.079	276.513	275109	275109	294
295	210421N2-2_BS20.tif:0295-0277-0416:295	177	1471.192	417.413	277.878	260401	260401	295
296	210421N2-2_BS20.tif:0296-0277-0413:296	177	1515.955	414.388	277.76	268324	268324	296
297	210421N2-2_BS20.tif:0297-0276-0421:297	177	1504.13	422.16	276.89	266231	266231	297
298	210421N2-2_BS20.tif:0298-0275-0415:298	177	1523.463	416.046	275.86	269653	269653	298
299	210421N2-2_BS20.tif:0299-0274-0417:299	177	1430.028	418.14	274.541	253115	253115	299
300	210421N2-2_BS20.tif:0300-0270-0423:300	177	1529.605	424.463	270.476	270740	270740	300
301	210421N2-2_BS20.tif:0301-0284-0401:301	177	1414.638	401.587	284.191	250391	250391	301
302	210421N2-2_BS20.tif:0302-0259-0436:302	177	1132.718	437.028	260.197	200491	200491	302
303	210421N2-2_BS20.tif:0303-0255-0451:303	177	1600.684	452.096	255.861	283321	283321	303
304	210421N2-2_BS20.tif:0304-0266-0436:304	177	1448.605	435.793	266.172	256403	256403	304
305	210421N2-2_BS20.tif:0305-0273-0429:305	177	1552.028	430.184	273.638	274709	274709	305
306	210421N2-2_BS20.tif:0306-0279-0425:306	177	1490.633	425.963	279.795	263842	263842	306
307	210421N2-2_BS20.tif:0307-0272-0437:307	177	1523.955	438.469	272.09	269740	269740	307
308	210421N2-2_BS20.tif:0308-0315-0372:308	177	1583.475	372.099	315.055	280275	280275	308
309	210421N2-2_BS20.tif:0309-0272-0394:309	177	1414.073	393.61	272.36	250291	250291	309
310	210421N2-2_BS20.tif:0310-0235-0386:310	177	1517.486	385.436	235.246	268595	268595	310
311	210421N2-2_BS20.tif:0311-0239-0393:311	177	1488.068	392.775	240.394	263388	263388	311
312	210421N2-2_BS20.tif:0312-0251-0398:312	177	1532.124	397.573	252.517	271186	271186	312
313	210421N2-2_BS20.tif:0313-0268-0417:313	177	1237.565	416.905	269.499	219049	219049	313
314	210421N2-2_BS20.tif:0314-0311-0390:314	177	1436.633	389.888	311.753	254284	254284	314
315	210421N2-2_BS20.tif:0315-0294-0401:315	177	1475.571	401.748	294.823	261176	261176	315
316	210421N2-2_BS20.tif:0316-0285-0392:316	177	1528.073	392.945	285.769	270469	270469	316
317	210421N2-2_BS20.tif:0317-0278-0384:317	177	1502.328	385.068	278.758	265912	265912	317
318	210421N2-2_BS20.tif:0318-0279-0388:318	177	1577.085	389.11	279.591	279144	279144	318
319	210421N2-2_BS20.tif:0319-0280-0381:319	177	1613.107	381.691	280.56	285520	285520	319
320	210421N2-2_BS20.tif:0320-0280-0403:320	177	1611.186	402.596	280.394	285180	285180	320
321	210421N2-2_BS20.tif:0321-0274-0384:321	177	1633.023	383.769	274.957	289045	289045	321
322	210421N2-2_BS20.tif:0322-0264-0360:322	177	1414.723	360.9	264.719	250406	250406	322
323	210421N2-2_BS20.tif:0323-0267-0383:323	177	1274.949	381.994	267.825	225666	225666	323
324	210421N2-2_BS20.tif:0324-0270-0377:324	177	1399.791	377.782	270.784	247763	247763	324
325	210421N2-2_BS20.tif:0325-0265-0377:325	177	1409.859	377.699	265.769	249545	249545	325
326	210421N2-2_BS20.tif:0326-0263-0375:326	177	1400.859	375.798	263.6	247952	247952	326
327	210421N2-2_BS20.tif:0327-0273-0382:327	177	1423.379	382.677	273.434	251938	251938	327
328	210421N2-2_BS20.tif:0328-0271-0383:328	177	1425.232	383.578	271.451	252266	252266	328
329	210421N2-2_BS20.tif:0329-0297-0409:329	177	1408.497	409.71	297.563	249304	249304	329
330	210421N2-2_BS20.tif:0330-0292-0405:330	177	1305.311	405.332	292.2	231040	231040	330
331	210421N2-2_BS20.tif:0331-0273-0387:331	177	1409.542	387.848	273.67	249489	249489	331
332	210421N2-2_BS20.tif:0332-0263-0384:332	177	1424.825	384.717	263.624	252194	252194	332
333	210421N2-2_BS20.tif:0333-0259-0392:333	177	1615.034	392.961	259.143	285861	285861	333
334	210421N2-2_BS20.tif:0334-0279-0395:334	177	1588.853	396.044	279.897	281227	281227	334
335	210421N2-2_BS20.tif:0335-0282-0399:335	177	1655.079	399.767	282.716	292949	292949	335
336	210421N2-2_BS20.tif:0336-0296-0407:336	177	1437.141	407.919	296.409	254374	254374	336
337	210421N2-2_BS20.tif:0337-0300-0413:337	177	1481.927	414.12	300.58	262301	262301	337
338	210421N2-2_BS20.tif:0338-0291-0406:338	177	1542.644	406.798	291.866	273048	273048	338
339	210421N2-2_BS20.tif:0339-0284-0397:339	177	1505.079	397.67	284.841	266399	266399	339
340	210421N2-2_BS20.tif:0340-0266-0386:340	177	1634.633	386.633	266.311	289330	289330	340
341	210421N2-2_BS20.tif:0341-0264-0382:341	177	1724.463	383.056	264.778	305230	305230	341
342	210421N2-2_BS20.tif:0001-0274-0194:1	177	1280.667	193.246	274.573	226678	226678	1
343	210421N2-2_BS20.tif:0002-0252-0221:2	177	869.638	220.557	252.474	153926	153926	2
344	210421N2-2_BS20.tif:0003-0278-0179:3	177	1280.588	179.016	279.02	226664	226664	3
345	210421N2-2_BS20.tif:0004-0257-0191:4	177	1349.249	191.548	257.475	238817	238817	4
346	210421N2-2_BS20.tif:0005-0257-0189:5	177	1189.299	188.2	257.66	210506	210506	5
347	210421N2-2_BS20.tif:0006-0259-0193:6	177	1204.627	192.411	259.599	213219	213219	6
348	210421N2-2_BS20.tif:0007-0257-0193:7	177	1176.198	192.49	257.551	208187	208187	7
349	210421N2-2_BS20.tif:0008-0261-0194:8	177	1197.232	193.355	261.642	211910	211910	8
350	210421N2-2_BS20.tif:0009-0244-0193:9	177	1227.718	192.301	244.582	217306	217306	9
351	210421N2-2_BS20.tif:0010-0241-0187:10	177	1304.299	186.553	241.847	230861	230861	10
352	210421N2-2_BS20.tif:0011-0247-0187:11	177	1301.282	186.341	247.608	230327	230327	11
353	210421N2-2_BS20.tif:0012-0251-0186:12	177	1292.209	185.49	251.547	228721	228721	12
354	210421N2-2_BS20.tif:0013-0245-0190:13	177	1291.593	189.421	245.559	228612	228612	13
355	210421N2-2_BS20.tif:0014-0233-0192:14	177	1244.672	191.35	233.444	220307	220307	14
356	210421N2-2_BS20.tif:0015-0237-0194:15	177	1309.588	193.703	237.433	231797	231797	15
357	210421N2-2_BS20.tif:0016-0234-0197:16	177	1298.282	196.67	234.668	229796	229796	16
358	210421N2-2_BS20.tif:0017-0236-0201:17	177	1219.034	200.924	236.319	215769	215769	17
359	210421N2-2_BS20.tif:0018-0241-0195:18	177	1284.791	194.742	241.429	227408	227408	18
360	210421N2-2_BS20.tif:0019-0239-0194:19	177	1253.475	193.812	239.238	221865	221865	19
361	210421N2-2_BS20.tif:0020-0237-0193:20	177	1357.593	192.411	237.474	240294	240294	20
362	210421N2-2_BS20.tif:0021-0234-0191:21	177	1383.192	190.51	234.815	244825	244825	21
363	210421N2-2_BS20.tif:0022-0237-0188:22	177	1403.328	187.81	237.521	248389	248389	22
364	210421N2-2_BS20.tif:0023-0225-0172:23	177	1418.52	171.724	225.253	251078	251078	23
365	210421N2-2_BS20.tif:0024-0238-0187:24	177	1313.412	188.481	238.277	232474	232474	24
366	210421N2-2_BS20.tif:0025-0237-0194:25	177	1337.452	193.812	237.749	236729	236729	25
367	210421N2-2_BS20.tif:0026-0234-0191:26	177	1279.068	190.835	234.381	226395	226395	26
368	210421N2-2_BS20.tif:0027-0230-0202:27	177	1273.751	201.683	230.577	225454	225454	27
369	210421N2-2_BS20.tif:0028-0240-0195:28	177	1205.362	194.798	240.789	213349	213349	28
370	210421N2-2_BS20.tif:0029-0234-0191:29	177	1176.282	191.103	234.764	208202	208202	29
371	210421N2-2_BS20.tif:0030-0234-0196:30	177	1247.774	195.705	234.431	220856	220856	30
372	210421N2-2_BS20.tif:0031-0240-0193:31	177	1231.701	192.905	240.382	218011	218011	31
373	210421N2-2_BS20.tif:0032-0241-0196:32	177	1268.542	195.449	241.508	224532	224532	32
374	210421N2-2_BS20.tif:0033-0243-0195:33	177	1280.65	194.814	243.662	226675	226675	33
375	210421N2-2_BS20.tif:0034-0241-0193:34	177	1234.932	192.807	241.768	218583	218583	34
376	210421N2-2_BS20.tif:0035-0244-0194:35	177	1292.554	193.872	244.488	228782	228782	35
377	210421N2-2_BS20.tif:0036-0256-0198:36	177	1317.706	197.596	256.655	233234	233234	36
378	210421N2-2_BS20.tif:0037-0278-0197:37	177	1193.034	196.268	278.696	211167	211167	37
379	210421N2-2_BS20.tif:0038-0277-0196:38	177	1196.056	195.665	277.425	211702	211702	38
380	210421N2-2_BS20.tif:0039-0271-0203:39	177	1127.006	202.319	271.904	199480	199480	39
381	210421N2-2_BS20.tif:0040-0275-0198:40	177	1042.576	197.341	275.578	184536	184536	40
382	210421N2-2_BS20.tif:0041-0276-0198:41	177	990.621	197.407	276.554	175340	175340	41
383	210421N2-2_BS20.tif:0042-0278-0196:42	177	1057.898	195.534	278.836	187248	187248	42
384	210421N2-2_BS20.tif:0043-0278-0194:43	177	1063.893	193.548	278.832	188309	188309	43
385	210421N2-2_BS20.tif:0044-0280-0200:44	177	1129.294	199.199	280.656	199885	199885	44
386	210421N2-2_BS20.tif:0045-0265-0202:45	177	1230.785	201.352	265.477	217849	217849	45
387	210421N2-2_BS20.tif:0046-0268-0194:46	177	1163.847	193.574	268.571	206001	206001	46
388	210421N2-2_BS20.tif:0047-0254-0204:47	177	1300.362	203.427	254.491	230164	230164	47
389	210421N2-2_BS20.tif:0048-0251-0202:48	177	1209.915	201.374	251.652	214155	214155	48
390	210421N2-2_BS20.tif:0049-0240-0202:49	177	1285.955	201.534	240.517	227614	227614	49
391	210421N2-2_BS20.tif:0050-0236-0202:50	177	1291.373	201.443	236.577	228573	228573	50
392	210421N2-2_BS20.tif:0051-0227-0191:51	177	1354.74	190.592	227.49	239789	239789	51
393	210421N2-2_BS20.tif:0052-0248-0187:52	177	1154.525	186.821	248.466	204351	204351	52
394	210421N2-2_BS20.tif:0053-0250-0191:53	177	1180.271	190.694	250.622	208908	208908	53
395	210421N2-2_BS20.tif:0054-0239-0195:54	177	1341.525	194.7	239.525	237450	237450	54
396	210421N2-2_BS20.tif:0055-0215-0189:55	177	1218.068	188.735	215.462	215598	215598	55
397	210421N2-2_BS20.tif:0056-0226-0195:56	177	1020.028	194.649	227.536	180545	180545	56
398	210421N2-2_BS20.tif:0057-0246-0185:57	177	1029.701	184.422	246.769	182257	182257	57
399	210421N2-2_BS20.tif:0058-0250-0194:58	177	1124.379	193.872	250.429	199015	199015	58
400	210421N2-2_BS20.tif:0059-0230-0185:59	177	1152.864	184.635	230.385	204057	204057	59
401	210421N2-2_BS20.tif:0060-0240-0192:60	177	1141.718	191.736	240.474	202084	202084	60
402	210421N2-2_BS20.tif:0061-0217-0181:61	177	1123.655	180.573	217.341	198887	198887	61
403	210421N2-2_BS20.tif:0062-0216-0172:62	177	1138.141	171.41	216.356	201451	201451	62
404	210421N2-2_BS20.tif:0063-0238-0180:63	177	1190.107	179.807	238.46	210649	210649	63
405	210421N2-2_BS20.tif:0064-0250-0191:64	177	1169.452	190.534	250.284	206993	206993	64
406	210421N2-2_BS20.tif:0065-0238-0194:65	177	1027.028	193.549	238.559	181784	181784	65
407	210421N2-2_BS20.tif:0066-0225-0184:66	177	1221.051	183.717	225.741	216126	216126	66
408	210421N2-2_BS20.tif:0067-0207-0171:67	177	1157.938	170.809	207.634	204955	204955	67
409	210421N2-2_BS20.tif:0068-0212-0173:68	177	1110.508	172.486	212.656	196560	196560	68
410	210421N2-2_BS20.tif:0069-0234-0187:69	177	1171.136	186.981	234.547	207291	207291	69
411	210421N2-2_BS20.tif:0070-0241-0193:70	177	1268.559	192.49	241.638	224535	224535	70
412	210421N2-2_BS20.tif:0071-0241-0203:71	177	1203.079	202.65	241.481	212945	212945	71
413	210421N2-2_BS20.tif:0072-0234-0192:72	177	1136.26	191.691	234.486	201118	201118	72
414	210421N2-2_BS20.tif:0073-0261-0198:73	177	1178.712	197.749	261.92	208632	208632	73
415	210421N2-2_BS20.tif:0074-0275-0192:74	177	1115.757	191.787	275.642	197489	197489	74
416	210421N2-2_BS20.tif:0075-0202-0157:75	177	1227.808	157.625	201.95	217322	217322	75
417	210421N2-2_BS20.tif:0076-0210-0165:76	177	1124.492	165.928	210.321	199035	199035	76
418	210421N2-2_BS20.tif:0077-0222-0172:77	177	1225.571	173.206	222.202	216926	216926	77
419	210421N2-2_BS20.tif:0078-0220-0165:78	177	1281.492	166.153	220.395	226824	226824	78
420	210421N2-2_BS20.tif:0079-0229-0161:79	177	1264.209	162.053	229.484	223765	223765	79
421	210421N2-2_BS20.tif:0080-0246-0162:80	177	1327.299	163.275	246.341	234932	234932	80
422	210421N2-2_BS20.tif:0081-0245-0164:81	177	1249.085	165.175	245.38	221088	221088	81
423	210421N2-2_BS20.tif:0082-0239-0166:82	177	1229.198	167.09	239.194	217568	217568	82
424	210421N2-2_BS20.tif:0083-0240-0170:83	177	1233.955	171.125	240.134	218410	218410	83
425	210421N2-2_BS20.tif:0084-0239-0154:84	177	1161.09	155.137	239.417	205513	205513	84
426	210421N2-2_BS20.tif:0085-0205-0152:85	177	1316.181	153.182	205.489	232964	232964	85
427	210421N2-2_BS20.tif:0086-0272-0214:86	177	1368.226	213.917	272.166	242176	242176	86
428	210421N2-2_BS20.tif:0087-0274-0174:87	177	1392.401	174.019	274.48	246455	246455	87
429	210421N2-2_BS20.tif:0088-0262-0174:88	177	1350.068	174.735	263.197	238962	238962	88
430	210421N2-2_BS20.tif:0089-0259-0172:89	177	1221.13	173.26	259.705	216140	216140	89
431	210421N2-2_BS20.tif:0090-0252-0183:90	177	1179.672	184.45	252.501	208802	208802	90
432	210421N2-2_BS20.tif:0091-0251-0189:91	177	1073.429	190.784	251.628	189997	189997	91
433	210421N2-2_BS20.tif:0092-0254-0183:92	177	1085.797	184.674	254.456	192186	192186	92
434	210421N2-2_BS20.tif:0093-0234-0168:93	177	1092.288	169.174	234.517	193335	193335	93
435	210421N2-2_BS20.tif:0094-0256-0211:94	177	1312.831	210.75	256.79	232371	232371	94
436	210421N2-2_BS20.tif:0095-0268-0206:95	177	1022.542	207.419	269.739	180990	180990	95
437	210421N2-2_BS20.tif:0096-0268-0192:96	177	1035.695	193.563	268.568	183318	183318	96
438	210421N2-2_BS20.tif:0097-0264-0189:97	177	998	190.756	264.598	176646	176646	97
439	210421N2-2_BS20.tif:0098-0260-0193:98	177	1086.734	194.662	260.514	192352	192352	98
440	210421N2-2_BS20.tif:0099-0265-0203:99	177	1115.559	204.304	265.684	197454	197454	99
441	210421N2-2_BS20.tif:0100-0271-0198:100	177	1029.701	199.478	271.6	182257	182257	100
442	210421N2-2_BS20.tif:0101-0261-0197:101	177	1109.446	198.13	261.268	196372	196372	101
443	210421N2-2_BS20.tif:0102-0256-0193:102	177	1101.814	194.631	256.577	195021	195021	102
444	210421N2-2_BS20.tif:0103-0250-0196:103	177	1094.192	197.316	250.593	193672	193672	103
445	210421N2-2_BS20.tif:0104-0241-0196:104	177	1110.91	197.309	241.497	196631	196631	104
446	210421N2-2_BS20.tif:0105-0238-0196:105	177	1164.684	197.288	238.368	206149	206149	105
447	210421N2-2_BS20.tif:0106-0238-0197:106	177	1128.079	198.526	238.16	199670	199670	106
448	210421N2-2_BS20.tif:0107-0250-0194:107	177	1203.723	195.48	250.523	213059	213059	107
449	210421N2-2_BS20.tif:0108-0251-0190:108	177	1236.672	191.538	251.344	218891	218891	108
450	210421N2-2_BS20.tif:0109-0245-0198:109	177	1149.508	199.418	245.377	203463	203463	109
451	210421N2-2_BS20.tif:0110-0257-0192:110	177	1236.441	193.578	257.339	218850	218850	110
452	210421N2-2_BS20.tif:0111-0269-0208:111	177	1337.051	209.262	269.442	236658	236658	111
453	210421N2-2_BS20.tif:0112-0275-0194:112	177	1276.39	194.061	274.977	225921	225921	112
454	210421N2-2_BS20.tif:0113-0270-0190:113	177	1158.192	191.304	270.764	205000	205000	113
455	210421N2-2_BS20.tif:0114-0267-0190:114	177	1107.678	191.088	267.879	196059	196059	114
456	210421N2-2_BS20.tif:0115-0263-0188:115	177	1212.192	189.261	263.741	214558	214558	115
457	210421N2-2_BS20.tif:0116-0260-0185:116	177	1205.927	186.782	260.925	213449	213449	116
458	210421N2-2_BS20.tif:0117-0263-0183:117	177	1138.667	184.187	264.029	201544	201544	117
459	210421N2-2_BS20.tif:0118-0241-0181:118	177	1063.932	182.456	241.424	188316	188316	118
460	210421N2-2_BS20.tif:0119-0268-0196:119	177	1146.825	196.278	269.552	202988	202988	119
461	210421N2-2_BS20.tif:0120-0284-0192:120	177	1219.339	193.42	284.443	215823	215823	120
462	210421N2-2_BS20.tif:0121-0253-0190:121	177	1134.028	190.825	254.032	200723	200723	121
463	210421N2-2_BS20.tif:0122-0248-0182:122	177	1151.379	183.304	248.676	203794	203794	122
464	210421N2-2_BS20.tif:0123-0255-0190:123	177	1248.243	191.715	255.612	220939	220939	123
465	210421N2-2_BS20.tif:0124-0259-0182:124	177	1122.424	183.551	259.236	198669	198669	124
466	210421N2-2_BS20.tif:0125-0242-0173:125	177	1104.915	174.323	242.5	195570	195570	125
467	210421N2-2_BS20.tif:0126-0241-0173:126	177	1206.503	174.346	241.231	213551	213551	126
468	210421N2-2_BS20.tif:0127-0248-0169:127	177	1139.48	170.374	247.825	201688	201688	127
469	210421N2-2_BS20.tif:0128-0251-0174:128	177	1115.966	175.507	250.997	197526	197526	128
470	210421N2-2_BS20.tif:0129-0254-0176:129	177	1147.401	176.959	253.963	203090	203090	129
471	210421N2-2_BS20.tif:0130-0243-0173:130	177	1154.469	174.187	242.948	204341	204341	130
472	210421N2-2_BS20.tif:0131-0255-0172:131	177	1264.136	173.125	255.161	223752	223752	131
473	210421N2-2_BS20.tif:0132-0263-0171:132	177	1281.034	172.179	262.965	226743	226743	132
474	210421N2-2_BS20.tif:0133-0256-0187:133	177	1263.847	188.573	256.228	223701	223701	133
475	210421N2-2_BS20.tif:0134-0249-0194:134	177	1180.13	195.275	248.877	208883	208883	134
476	210421N2-2_BS20.tif:0135-0248-0187:135	177	1174.508	188.593	247.909	207888	207888	135
477	210421N2-2_BS20.tif:0136-0226-0184:136	177	1150.288	184.899	226.061	203601	203601	136
478	210421N2-2_BS20.tif:0137-0224-0181:137	177	1110.22	181.999	224.409	196509	196509	137
479	210421N2-2_BS20.tif:0138-0227-0177:138	177	1096.751	178.119	227.295	194125	194125	138
480	210421N2-2_BS20.tif:0139-0229-0173:139	177	1138.277	174.555	229.205	201475	201475	139
481	210421N2-2_BS20.tif:0140-0223-0177:140	177	1041.136	178.58	223.715	184281	184281	140
482	210421N2-2_BS20.tif:0141-0230-0182:141	177	1132.932	183.429	230.436	200529	200529	141
483	210421N2-2_BS20.tif:0142-0228-0184:142	177	1052.932	185.205	228.433	186369	186369	142
484	210421N2-2_BS20.tif:0143-0244-0194:143	177	1072.718	195.548	244.122	189871	189871	143
485	210421N2-2_BS20.tif:0144-0245-0196:144	177	1127.814	197.047	245.191	199623	199623	144
486	210421N2-2_BS20.tif:0145-0242-0196:145	177	1129.938	197.444	242.31	199999	199999	145
487	210421N2-2_BS20.tif:0146-0241-0194:146	177	1137.017	195.043	241.347	201252	201252	146
488	210421N2-2_BS20.tif:0147-0245-0195:147	177	1045.412	196.721	245.564	185038	185038	147
489	210421N2-2_BS20.tif:0148-0251-0196:148	177	1145.056	197.033	250.913	202675	202675	148
490	210421N2-2_BS20.tif:0149-0244-0191:149	177	1083.073	192.272	244.598	191704	191704	149
491	210421N2-2_BS20.tif:0150-0252-0184:150	177	1111.842	185.653	252.274	196796	196796	150
492	210421N2-2_BS20.tif:0151-0243-0200:151	177	1156.435	201.247	243.258	204689	204689	151
493	210421N2-2_BS20.tif:0152-0242-0196:152	177	1083.023	197.037	241.977	191695	191695	152
494	210421N2-2_BS20.tif:0153-0245-0186:153	177	1051.475	187.519	245.389	186111	186111	153
495	210421N2-2_BS20.tif:0154-0258-0174:154	177	1129.949	175.087	258.455	200001	200001	154
496	210421N2-2_BS20.tif:0155-0258-0185:155	177	1190.915	186.233	258.247	210792	210792	155
497	210421N2-2_BS20.tif:0156-0254-0180:156	177	1075.412	181.374	254.604	190348	190348	156
498	210421N2-2_BS20.tif:0157-0257-0179:157	177	997.249	180.431	257.483	176513	176513	157
499	210421N2-2_BS20.tif:0158-0252-0191:158	177	1069.61	192.21	252.235	189321	189321	158
500	210421N2-2_BS20.tif:0159-0245-0197:159	177	1035.119	198.575	244.908	183216	183216	159
501	210421N2-2_BS20.tif:0160-0246-0191:160	177	1104.599	192.643	246.011	195514	195514	160
502	210421N2-2_BS20.tif:0161-0241-0192:161	177	1286.847	193.679	241.043	227772	227772	161
503	210421N2-2_BS20.tif:0162-0245-0180:162	177	1171.028	181.535	245.391	207272	207272	162
504	210421N2-2_BS20.tif:0163-0250-0176:163	177	1024.486	177.024	250.489	181334	181334	163
505	210421N2-2_BS20.tif:0164-0254-0180:164	177	927.198	181.412	254.724	164114	164114	164
506	210421N2-2_BS20.tif:0165-0324-0206:165	177	1150.282	206.549	323.692	203600	203600	165
507	210421N2-2_BS20.tif:0166-0327-0182:166	177	1100.243	183.089	327.938	194743	194743	166
508	210421N2-2_BS20.tif:0167-0301-0175:167	177	1181.356	175.96	301.654	209100	209100	167
509	210421N2-2_BS20.tif:0168-0293-0173:168	177	1088.333	174.292	293.661	192635	192635	168
510	210421N2-2_BS20.tif:0169-0295-0175:169	177	1077.565	176.129	295.813	190729	190729	169
511	210421N2-2_BS20.tif:0170-0301-0173:170	177	1049.113	174.17	301.469	185693	185693	170
512	210421N2-2_BS20.tif:0171-0306-0173:171	177	1085.774	174.093	306.706	192182	192182	171
513	210421N2-2_BS20.tif:0172-0303-0175:172	177	1271.395	175.919	303.631	225037	225037	172
514	210421N2-2_BS20.tif:0173-0300-0171:173	177	1185.073	172.084	300.627	209758	209758	173
515	210421N2-2_BS20.tif:0174-0292-0186:174	177	1207.633	187.416	292.593	213751	213751	174
516	210421N2-2_BS20.tif:0175-0286-0185:175	177	1184.808	186.289	286.967	209711	209711	175
517	210421N2-2_BS20.tif:0176-0284-0187:176	177	1175.718	188.44	285.066	208102	208102	176
518	210421N2-2_BS20.tif:0177-0288-0190:177	177	1121.446	191.64	288.683	198496	198496	177
519	210421N2-2_BS20.tif:0178-0292-0187:178	177	1215.542	188.313	292.454	215151	215151	178
520	210421N2-2_BS20.tif:0179-0292-0184:179	177	1189.299	185.76	293.004	210506	210506	179
521	210421N2-2_BS20.tif:0180-0278-0180:180	177	1218.345	181.712	278.48	215647	215647	180
522	210421N2-2_BS20.tif:0181-0279-0184:181	177	1271.723	185.757	279.978	225095	225095	181
523	210421N2-2_BS20.tif:0182-0281-0186:182	177	1201.311	187.88	281.718	212632	212632	182
524	210421N2-2_BS20.tif:0183-0283-0184:183	177	1293.616	185.668	283.854	228970	228970	183
525	210421N2-2_BS20.tif:0184-0282-0187:184	177	1237.102	188.656	282.552	218967	218967	184
526	210421N2-2_BS20.tif:0185-0281-0185:185	177	1397.655	186.583	281.546	247385	247385	185
527	210421N2-2_BS20.tif:0186-0273-0183:186	177	1409.678	184.413	273.604	249513	249513	186
528	210421N2-2_BS20.tif:0187-0272-0187:187	177	1363.74	188.54	272.514	241382	241382	187
529	210421N2-2_BS20.tif:0188-0275-0186:188	177	1151.367	187.643	275.73	203792	203792	188
530	210421N2-2_BS20.tif:0189-0283-0187:189	177	1039.249	188.943	283.678	183947	183947	189
531	210421N2-2_BS20.tif:0190-0286-0194:190	177	1150.305	195.618	286.433	203604	203604	190
532	210421N2-2_BS20.tif:0191-0283-0197:191	177	1160.864	198.233	283.436	205473	205473	191
533	210421N2-2_BS20.tif:0192-0275-0201:192	177	1147.017	202.442	275.531	203022	203022	192
534	210421N2-2_BS20.tif:0193-0275-0193:193	177	1047.056	194.482	275.213	185329	185329	193
535	210421N2-2_BS20.tif:0194-0277-0189:194	177	1102.994	190.84	277.738	195230	195230	194
536	210421N2-2_BS20.tif:0195-0282-0186:195	177	1435.797	187.363	282.601	254136	254136	195
537	210421N2-2_BS20.tif:0196-0287-0185:196	177	1056.78	186.932	287.1	187050	187050	196
538	210421N2-2_BS20.tif:0197-0282-0199:197	177	1102.192	200.604	282.271	195088	195088	197
539	210421N2-2_BS20.tif:0198-0269-0198:198	177	1240.797	199.557	269.152	219621	219621	198
540	210421N2-2_BS20.tif:0199-0261-0187:199	177	1336.616	188.564	261.504	236581	236581	199
541	210421N2-2_BS20.tif:0200-0259-0198:200	177	1222.825	199.783	259.561	216440	216440	200
542	210421N2-2_BS20.tif:0201-0256-0211:201	177	1219.339	212.285	256.344	215823	215823	201
543	210421N2-2_BS20.tif:0202-0254-0198:202	177	1139.401	199.36	254.296	201674	201674	202
544	210421N2-2_BS20.tif:0203-0252-0196:203	177	1180.333	197.077	252.114	208919	208919	203
545	210421N2-2_BS20.tif:0204-0238-0205:204	177	1151.593	206.24	238.515	203832	203832	204
546	210421N2-2_BS20.tif:0205-0278-0196:205	177	1082.407	196.002	279.047	191586	191586	205
547	210421N2-2_BS20.tif:0206-0304-0181:206	177	998.446	182.426	304.847	176725	176725	206
548	210421N2-2_BS20.tif:0207-0306-0186:207	177	979.531	187.527	306.751	173377	173377	207
549	210421N2-2_BS20.tif:0208-0296-0186:208	177	1093.345	187.346	296.594	193522	193522	208
550	210421N2-2_BS20.tif:0209-0291-0181:209	177	1144.729	182.15	291.585	202617	202617	209
551	210421N2-2_BS20.tif:0210-0290-0182:210	177	1190.48	183.121	290.861	210715	210715	210
552	210421N2-2_BS20.tif:0211-0293-0179:211	177	1148.814	180.135	293.859	203340	203340	211
553	210421N2-2_BS20.tif:0212-0302-0176:212	177	1285.266	177.131	302.484	227492	227492	212
554	210421N2-2_BS20.tif:0213-0297-0177:213	177	1145.006	178.068	297.576	202666	202666	213
555	210421N2-2_BS20.tif:0214-0297-0176:214	177	1217.096	177.084	297.122	215426	215426	214
556	210421N2-2_BS20.tif:0215-0297-0177:215	177	1280.441	177.976	297.413	226638	226638	215
557	210421N2-2_BS20.tif:0216-0295-0175:216	177	1204.203	175.868	295.334	213144	213144	216
558	210421N2-2_BS20.tif:0217-0300-0171:217	177	1300.085	172.037	300.643	230115	230115	217
559	210421N2-2_BS20.tif:0218-0314-0166:218	177	1294.497	167.351	314.465	229126	229126	218
560	210421N2-2_BS20.tif:0219-0318-0163:219	177	1146.616	164.326	318.495	202951	202951	219
561	210421N2-2_BS20.tif:0220-0305-0161:220	177	1248.542	162.266	305.133	220992	220992	220
562	210421N2-2_BS20.tif:0221-0309-0153:221	177	1262.345	154.433	309.305	223435	223435	221
563	210421N2-2_BS20.tif:0222-0309-0168:222	177	1113.791	169.042	309.686	197141	197141	222
564	210421N2-2_BS20.tif:0223-0298-0176:223	177	1152.322	177.18	298.836	203961	203961	223
565	210421N2-2_BS20.tif:0224-0275-0183:224	177	1041.915	184.336	275.993	184419	184419	224
566	210421N2-2_BS20.tif:0225-0285-0185:225	177	1129.356	186.265	285.895	199896	199896	225
567	210421N2-2_BS20.tif:0226-0299-0187:226	177	1222.243	188.231	299.563	216337	216337	226
568	210421N2-2_BS20.tif:0227-0302-0191:227	177	1149.452	192.435	302.637	203453	203453	227
569	210421N2-2_BS20.tif:0228-0271-0197:228	177	1295.147	198.052	271.116	229241	229241	228
570	210421N2-2_BS20.tif:0229-0265-0195:229	177	1185.932	196.553	265.582	209910	209910	229
571	210421N2-2_BS20.tif:0230-0265-0180:230	177	1366.87	181.36	265.38	241936	241936	230
572	210421N2-2_BS20.tif:0231-0267-0174:231	177	1335.136	175.476	267.33	236319	236319	231
573	210421N2-2_BS20.tif:0232-0273-0190:232	177	1301.435	191.578	273.745	230354	230354	232
574	210421N2-2_BS20.tif:0233-0284-0194:233	177	1312.186	195.192	284.477	232257	232257	233
575	210421N2-2_BS20.tif:0234-0284-0180:234	177	1319.497	181.561	284.178	233551	233551	234
576	210421N2-2_BS20.tif:0235-0283-0185:235	177	1323.424	186.889	283.896	234246	234246	235
577	210421N2-2_BS20.tif:0236-0288-0178:236	177	1301.966	179.382	288.382	230448	230448	236
578	210421N2-2_BS20.tif:0237-0283-0181:237	177	1339.147	182.362	283.708	237029	237029	237
579	210421N2-2_BS20.tif:0238-0278-0182:238	177	1424.492	183.456	278.394	252135	252135	238
580	210421N2-2_BS20.tif:0239-0271-0171:239	177	1245.565	172.421	271.275	220465	220465	239
581	210421N2-2_BS20.tif:0240-0262-0176:240	177	1306.706	177.867	262.311	231287	231287	240
582	210421N2-2_BS20.tif:0241-0275-0175:241	177	1255.39	176.697	275.441	222204	222204	241
583	210421N2-2_BS20.tif:0242-0284-0177:242	177	1315.616	178.583	284.257	232864	232864	242
584	210421N2-2_BS20.tif:0243-0284-0196:243	177	1170.215	197.839	284.31	207128	207128	243
585	210421N2-2_BS20.tif:0244-0283-0196:244	177	1243.147	197.365	283.693	220037	220037	244
586	210421N2-2_BS20.tif:0245-0285-0182:245	177	1225.938	183.669	285.715	216991	216991	245
587	210421N2-2_BS20.tif:0246-0288-0184:246	177	1235.593	185.569	288.171	218700	218700	246
588	210421N2-2_BS20.tif:0247-0284-0179:247	177	1148.271	180.629	284.367	203244	203244	247
589	210421N2-2_BS20.tif:0248-0333-0124:248	177	1199.079	124.503	332.799	212237	212237	248
590	210421N2-2_BS20.tif:0249-0303-0131:249	177	1021.232	130.983	303.779	180758	180758	249
591	210421N2-2_BS20.tif:0250-0281-0142:250	177	1060.006	143.241	281.085	187621	187621	250
592	210421N2-2_BS20.tif:0251-0280-0143:251	177	1070.147	144.011	280.329	189416	189416	251
593	210421N2-2_BS20.tif:0252-0289-0140:252	177	1081.774	141.362	289.237	191474	191474	252
594	210421N2-2_BS20.tif:0253-0292-0142:253	177	1104.757	142.997	292.61	195542	195542	253
595	210421N2-2_BS20.tif:0254-0299-0144:254	177	1161.333	144.991	299.291	205556	205556	254
596	210421N2-2_BS20.tif:0255-0283-0157:255	177	1123.017	157.929	283.275	198774	198774	255
597	210421N2-2_BS20.tif:0256-0279-0154:256	177	1269.989	154.88	279.606	224788	224788	256
598	210421N2-2_BS20.tif:0257-0283-0149:257	177	1211.311	149.918	283.35	214402	214402	257
599	210421N2-2_BS20.tif:0258-0284-0148:258	177	1193.226	149.119	284.57	211201	211201	258
600	210421N2-2_BS20.tif:0259-0266-0146:259	177	1148.525	146.819	266.253	203289	203289	259
601	210421N2-2_BS20.tif:0260-0240-0139:260	177	1053.243	140.273	240.635	186424	186424	260
602	210421N2-2_BS20.tif:0261-0288-0142:261	177	1333.028	142.513	288.664	235946	235946	261
603	210421N2-2_BS20.tif:0262-0306-0140:262	177	1201.514	141.001	306.655	212668	212668	262
604	210421N2-2_BS20.tif:0263-0293-0157:263	177	1211.186	157.976	293.707	214380	214380	263
605	210421N2-2_BS20.tif:0264-0285-0149:264	177	1177.689	149.675	285.242	208451	208451	264
606	210421N2-2_BS20.tif:0265-0284-0152:265	177	1123.831	152.922	284.584	198918	198918	265
607	210421N2-2_BS20.tif:0266-0287-0147:266	177	1287.311	148.457	287.495	227854	227854	266
608	210421N2-2_BS20.tif:0267-0279-0141:267	177	1365.441	142.294	279.688	241683	241683	267
609	210421N2-2_BS20.tif:0268-0275-0145:268	177	1300.294	146.17	275.382	230152	230152	268
610	210421N2-2_BS20.tif:0269-0271-0151:269	177	1270.689	152.435	271.551	224912	224912	269
611	210421N2-2_BS20.tif:0270-0272-0144:270	177	1474.74	145.083	272.023	261029	261029	270
612	210421N2-2_BS20.tif:0271-0278-0154:271	177	1307.763	154.98	278.733	231474	231474	271
613	210421N2-2_BS20.tif:0272-0277-0150:272	177	1218.379	151.299	277.088	215653	215653	272
614	210421N2-2_BS20.tif:0273-0286-0149:273	177	1219.983	150.192	286.689	215937	215937	273
615	210421N2-2_BS20.tif:0274-0297-0148:274	177	1090.599	149.482	297.401	193036	193036	274
616	210421N2-2_BS20.tif:0275-0298-0151:275	177	1186.373	152.308	298.234	209988	209988	275
617	210421N2-2_BS20.tif:0276-0288-0153:276	177	1202.814	154.463	288.493	212898	212898	276
618	210421N2-2_BS20.tif:0277-0284-0153:277	177	1198.175	154.499	284.601	212077	212077	277
619	210421N2-2_BS20.tif:0278-0282-0151:278	177	1197.407	152.786	282.744	211941	211941	278
620	210421N2-2_BS20.tif:0279-0284-0150:279	177	1259.237	151.969	284.628	222885	222885	279
621	210421N2-2_BS20.tif:0280-0295-0151:280	177	1147.356	152.16	296.103	203082	203082	280
622	210421N2-2_BS20.tif:0281-0292-0159:281	177	1190.593	160.706	292.851	210735	210735	281
623	210421N2-2_BS20.tif:0282-0292-0159:282	177	1131.701	160.405	292.536	200311	200311	282
624	210421N2-2_BS20.tif:0283-0289-0154:283	177	1194.023	155.414	289.704	211342	211342	283
625	210421N2-2_BS20.tif:0284-0287-0154:284	177	1303.282	155.472	287.851	230681	230681	284
626	210421N2-2_BS20.tif:0285-0291-0153:285	177	1296.944	154.728	291.915	229559	229559	285
627	210421N2-2_BS20.tif:0286-0290-0160:286	177	1314.751	161.685	290.429	232711	232711	286
628	210421N2-2_BS20.tif:0287-0289-0179:287	177	1290.401	180.482	289.444	228401	228401	287
629	210421N2-2_BS20.tif:0288-0287-0170:288	177	1134.61	170.565	287.4	200826	200826	288
630	210421N2-2_BS20.tif:0289-0283-0168:289	177	962.859	169.731	283.954	170426	170426	289
631	210421N2-2_BS20.tif:0290-0289-0166:290	177	1069.384	167.296	289.867	189281	189281	290
632	210421N2-2_BS20.tif:0291-0280-0172:291	177	1114.701	173.329	280.717	197302	197302	291
633	210421N2-2_BS20.tif:0292-0277-0174:292	177	1120.203	175.133	277.742	198276	198276	292
634	210421N2-2_BS20.tif:0293-0276-0165:293	177	1122.362	166.644	276.621	198658	198658	293
635	210421N2-2_BS20.tif:0294-0277-0169:294	177	1071.164	170.635	277.679	189596	189596	294
636	210421N2-2_BS20.tif:0295-0279-0171:295	177	1089.48	172.585	279.549	192838	192838	295
637	210421N2-2_BS20.tif:0296-0279-0168:296	177	1148.119	169.633	279.603	203217	203217	296
638	210421N2-2_BS20.tif:0297-0277-0176:297	177	1132.972	177.365	277.849	200536	200536	297
639	210421N2-2_BS20.tif:0298-0277-0170:298	177	1189.78	171.232	277.423	210591	210591	298
640	210421N2-2_BS20.tif:0299-0275-0172:299	177	1077.921	173.258	275.674	190792	190792	299
641	210421N2-2_BS20.tif:0300-0271-0178:300	177	1201.169	179.713	271.834	212607	212607	300
642	210421N2-2_BS20.tif:0301-0286-0156:301	177	1063.542	156.67	286.013	188247	188247	301
643	210421N2-2_BS20.tif:0302-0260-0190:302	177	787.893	191.59	261.783	139457	139457	302
644	210421N2-2_BS20.tif:0303-0257-0205:303	177	1273.497	206.449	257.524	225409	225409	303
645	210421N2-2_BS20.tif:0304-0267-0191:304	177	1207.203	190.476	267.402	213675	213675	304
646	210421N2-2_BS20.tif:0305-0274-0184:305	177	1201.192	185.255	274.912	212611	212611	305
647	210421N2-2_BS20.tif:0306-0280-0180:306	177	1160.322	181.328	280.796	205377	205377	306
648	210421N2-2_BS20.tif:0307-0273-0192:307	177	1178.576	193.514	273.468	208608	208608	307
649	210421N2-2_BS20.tif:0308-0316-0126:308	177	1048.141	126.06	315.896	185521	185521	308
650	210421N2-2_BS20.tif:0309-0273-0148:309	177	1040.678	147.987	273.667	184200	184200	309
651	210421N2-2_BS20.tif:0310-0237-0141:310	177	1143.994	140.277	236.771	202487	202487	310
652	210421N2-2_BS20.tif:0311-0240-0147:311	177	1096.446	147.183	241.603	194071	194071	311
653	210421N2-2_BS20.tif:0312-0252-0152:312	177	1197.554	152.404	253.915	211967	211967	312
654	210421N2-2_BS20.tif:0313-0269-0171:313	177	985.825	171.184	270.79	174491	174491	313
655	210421N2-2_BS20.tif:0314-0312-0144:314	177	1004.153	144.395	311.997	177735	177735	314
656	210421N2-2_BS20.tif:0315-0295-0155:315	177	1072.141	156.573	295.184	189769	189769	315
657	210421N2-2_BS20.tif:0316-0286-0147:316	177	1107.774	148.444	286.294	196076	196076	316
658	210421N2-2_BS20.tif:0317-0280-0139:317	177	1101.412	140.582	279.85	194950	194950	317
659	210421N2-2_BS20.tif:0318-0280-0143:318	177	1128.356	144.534	280.185	199719	199719	318
660	210421N2-2_BS20.tif:0319-0281-0135:319	177	1145.655	136.678	281.197	202781	202781	319
661	210421N2-2_BS20.tif:0320-0281-0157:320	177	1292.876	157.112	281.047	228839	228839	320
662	210421N2-2_BS20.tif:0321-0275-0138:321	177	1300.407	138.288	275.485	230172	230172	321
663	210421N2-2_BS20.tif:0322-0266-0115:322	177	1016.412	116.383	265.99	179905	179905	322
664	210421N2-2_BS20.tif:0323-0268-0137:323	177	986.503	136.351	268.686	174611	174611	323
665	210421N2-2_BS20.tif:0324-0272-0132:324	177	972.26	133.34	271.989	172090	172090	324
666	210421N2-2_BS20.tif:0325-0267-0132:325	177	1004.328	133.228	266.795	177766	177766	325
667	210421N2-2_BS20.tif:0326-0265-0130:326	177	1061.452	131.418	264.75	187877	187877	326
668	210421N2-2_BS20.tif:0327-0274-0136:327	177	1033	137.452	274.024	182841	182841	327
669	210421N2-2_BS20.tif:0328-0272-0138:328	177	1091.661	139.127	272.072	193224	193224	328
670	210421N2-2_BS20.tif:0329-0298-0163:329	177	993.169	164.536	298.1	175791	175791	329
671	210421N2-2_BS20.tif:0330-0293-0160:330	177	951.96	160.596	292.838	168497	168497	330
672	210421N2-2_BS20.tif:0331-0275-0142:331	177	1032	143.321	274.933	182664	182664	331
673	210421N2-2_BS20.tif:0332-0264-0138:332	177	1001.079	139.525	264.545	177191	177191	332
674	210421N2-2_BS20.tif:0333-0260-0147:333	177	1179.136	148.515	260.028	208707	208707	333
675	210421N2-2_BS20.tif:0334-0281-0150:334	177	1173.633	151.412	281.149	207733	207733	334
676	210421N2-2_BS20.tif:0335-0284-0153:335	177	1216.915	154.656	284.104	215394	215394	335
677	210421N2-2_BS20.tif:0336-0297-0161:336	177	1064.61	162.708	297.095	188436	188436	336
678	210421N2-2_BS20.tif:0337-0301-0168:337	177	1092.994	169.581	301.279	193460	193460	337
679	210421N2-2_BS20.tif:0338-0293-0160:338	177	1119.006	161.528	293.288	198064	198064	338
680	210421N2-2_BS20.tif:0339-0286-0152:339	177	1089.65	153.177	286.106	192868	192868	339
681	210421N2-2_BS20.tif:0340-0267-0140:340	177	1159.627	141.532	267.068	205254	205254	340
682	210421N2-2_BS20.tif:0341-0265-0137:341	177	1250.932	138.541	265.379	221415	221415	341
