# Supplementary material for: Molecular encoding and synaptic decoding of context during salt chemotaxis in C. elegans
Source: Nat Commun. 2022 May 27;13:2928. doi: 10.1038/s41467-022-30279-7 (PMC9142520; doi:10.1038/s41467-022-30279-7)
Supplement: Supplementary file 7 — Source Data [file 41467_2022_30279_MOESM7_ESM.zip › Source Data/Imaging/Fig.5/5B/210421N2-3_BS20_Results.csv]

	Label	Area	Mean	XM	YM	IntDen	RawIntDen	Slice	stimulus
1	210421N2-3_BS20.tif:0001-0361-0412:1	177	2849.599	411.31	361.503	504379	504379	1	137
2	210421N2-3_BS20.tif:0002-0373-0408:2	177	2677.548	407.179	373.551	473926	473926	2
3	210421N2-3_BS20.tif:0003-0406-0401:3	177	2705.927	400.301	406.587	478949	478949	3
4	210421N2-3_BS20.tif:0004-0427-0398:4	177	2363.989	398.527	427.515	418426	418426	4
5	210421N2-3_BS20.tif:0005-0351-0408:5	177	2891.966	407.62	352.099	511878	511878	5
6	210421N2-3_BS20.tif:0006-0344-0400:6	177	2887.944	399.753	344.283	511166	511166	6
7	210421N2-3_BS20.tif:0007-0344-0409:7	177	2903.74	408.537	344.568	513962	513962	7
8	210421N2-3_BS20.tif:0008-0341-0415:8	177	2942.023	414.613	341.37	520738	520738	8
9	210421N2-3_BS20.tif:0009-0323-0416:9	177	3042.684	415.812	323.467	538555	538555	9
10	210421N2-3_BS20.tif:0010-0317-0426:10	177	3172.288	425.859	317.605	561495	561495	10
11	210421N2-3_BS20.tif:0011-0318-0436:11	177	3154.689	435.813	318.342	558380	558380	11
12	210421N2-3_BS20.tif:0012-0315-0448:12	177	3412.571	447.929	315.585	604025	604025	12
13	210421N2-3_BS20.tif:0013-0311-0446:13	177	3317.531	446.061	311.585	587203	587203	13
14	210421N2-3_BS20.tif:0014-0298-0457:14	177	3473.497	456.934	298.314	614809	614809	14
15	210421N2-3_BS20.tif:0015-0287-0463:15	177	3590.497	463.059	287.28	635518	635518	15
16	210421N2-3_BS20.tif:0016-0278-0470:16	177	3252.638	469.595	278.369	575717	575717	16
17	210421N2-3_BS20.tif:0017-0263-0469:17	177	3448.898	468.702	263.175	610455	610455	17
18	210421N2-3_BS20.tif:0018-0250-0468:18	177	3205.52	467.613	250.3	567377	567377	18
19	210421N2-3_BS20.tif:0019-0238-0473:19	177	2424.588	471.729	238.366	429152	429152	19
20	210421N2-3_BS20.tif:0020-0226-0466:20	177	3211.401	465.613	226.095	568418	568418	20
21	210421N2-3_BS20.tif:0021-0234-0470:21	177	3104.011	469.454	234.13	549410	549410	21
22	210421N2-3_BS20.tif:0022-0244-0466:22	177	3798.887	465.927	244.05	672403	672403	22
23	210421N2-3_BS20.tif:0023-0242-0455:23	177	3597.638	454.862	242.203	636782	636782	23
24	210421N2-3_BS20.tif:0024-0255-0452:24	177	3918.356	452.065	255.254	693549	693549	24
25	210421N2-3_BS20.tif:0025-0236-0463:25	177	3404.282	462.859	235.989	602558	602558	25
26	210421N2-3_BS20.tif:0026-0240-0457:26	177	3652.944	456.657	240.007	646571	646571	26
27	210421N2-3_BS20.tif:0027-0257-0456:27	177	3056.508	456.019	257.164	541002	541002	27
28	210421N2-3_BS20.tif:0028-0267-0418:28	177	2984.514	417.955	267.793	528259	528259	28
29	210421N2-3_BS20.tif:0029-0232-0432:29	177	3180.712	431.865	232.632	562986	562986	29
30	210421N2-3_BS20.tif:0030-0230-0447:30	177	3512.972	447.069	230.477	621796	621796	30
31	210421N2-3_BS20.tif:0031-0244-0435:31	177	3373.486	434.797	244.434	597107	597107	31
32	210421N2-3_BS20.tif:0032-0246-0435:32	177	3625.904	435.064	246.262	641785	641785	32
33	210421N2-3_BS20.tif:0033-0246-0433:33	177	4044.751	433.211	246.638	715921	715921	33
34	210421N2-3_BS20.tif:0034-0246-0443:34	177	3472.497	443.111	246.505	614632	614632	34
35	210421N2-3_BS20.tif:0035-0249-0437:35	177	3499.141	436.928	249.69	619348	619348	35
36	210421N2-3_BS20.tif:0036-0256-0449:36	177	3665.525	449.157	256.542	648798	648798	36
37	210421N2-3_BS20.tif:0037-0257-0437:37	177	3689.424	436.936	257.751	653028	653028	37
38	210421N2-3_BS20.tif:0038-0256-0437:38	177	3521.243	436.821	256.744	623260	623260	38
39	210421N2-3_BS20.tif:0039-0258-0437:39	177	3402.169	436.728	258.628	602184	602184	39
40	210421N2-3_BS20.tif:0040-0260-0440:40	177	3542.525	439.852	260.657	627027	627027	40
41	210421N2-3_BS20.tif:0041-0267-0449:41	177	3562.028	448.623	267.682	630479	630479	41
42	210421N2-3_BS20.tif:0042-0271-0439:42	177	3377.209	438.866	271.826	597766	597766	42
43	210421N2-3_BS20.tif:0043-0276-0434:43	177	3251.932	433.731	276.754	575592	575592	43
44	210421N2-3_BS20.tif:0044-0282-0436:44	177	3141.141	435.614	282.668	555982	555982	44
45	210421N2-3_BS20.tif:0045-0283-0435:45	177	3097.972	434.558	283.526	548341	548341	45
46	210421N2-3_BS20.tif:0046-0283-0434:46	177	3160.096	433.474	283.437	559337	559337	46
47	210421N2-3_BS20.tif:0047-0283-0430:47	177	3066.508	429.64	283.578	542772	542772	47
48	210421N2-3_BS20.tif:0048-0286-0435:48	177	3074.119	434.554	286.518	544119	544119	48
49	210421N2-3_BS20.tif:0049-0286-0425:49	177	2942.446	424.582	286.476	520813	520813	49
50	210421N2-3_BS20.tif:0050-0285-0423:50	177	3064.746	422.603	285.305	542460	542460	50
51	210421N2-3_BS20.tif:0051-0290-0423:51	177	3154.497	422.563	290.178	558346	558346	51
52	210421N2-3_BS20.tif:0052-0294-0428:52	177	3265.401	427.52	294.219	577976	577976	52
53	210421N2-3_BS20.tif:0053-0290-0420:53	177	3295.407	419.669	290.255	583287	583287	53
54	210421N2-3_BS20.tif:0054-0290-0422:54	177	3222.599	421.637	290.058	570400	570400	54
55	210421N2-3_BS20.tif:0055-0295-0419:55	177	3158.96	418.649	295.226	559136	559136	55
56	210421N2-3_BS20.tif:0056-0293-0418:56	177	3207.588	417.719	293.081	567743	567743	56
57	210421N2-3_BS20.tif:0057-0301-0417:57	177	3202.638	416.658	301.021	566867	566867	57
58	210421N2-3_BS20.tif:0058-0298-0421:58	177	2978.379	420.539	298.22	527173	527173	58
59	210421N2-3_BS20.tif:0059-0288-0429:59	177	2982.407	428.606	288.015	527886	527886	59
60	210421N2-3_BS20.tif:0060-0277-0450:60	177	3247.373	449.757	277.295	574785	574785	60
61	210421N2-3_BS20.tif:0061-0266-0469:61	177	2874.192	468.412	266.199	508732	508732	61
62	210421N2-3_BS20.tif:0062-0252-0427:62	177	2923.333	426.8	253.127	517430	517430	62
63	210421N2-3_BS20.tif:0063-0250-0403:63	177	3142.119	402.802	250.384	556155	556155	63
64	210421N2-3_BS20.tif:0064-0263-0406:64	177	2962.78	405.825	263.49	524412	524412	64
65	210421N2-3_BS20.tif:0065-0269-0407:65	177	3138.638	406.962	269.565	555539	555539	65
66	210421N2-3_BS20.tif:0066-0274-0414:66	177	3036.966	413.811	274.509	537543	537543	66
67	210421N2-3_BS20.tif:0067-0277-0409:67	177	3185.508	408.894	277.539	563835	563835	67
68	210421N2-3_BS20.tif:0068-0281-0429:68	177	3217.746	428.861	281.519	569541	569541	68
69	210421N2-3_BS20.tif:0069-0281-0407:69	177	2874.492	406.76	281.884	508785	508785	69
70	210421N2-3_BS20.tif:0070-0274-0413:70	177	2887.864	413.033	274.215	511152	511152	70
71	210421N2-3_BS20.tif:0071-0265-0428:71	177	2742.689	427.634	264.985	485456	485456	71
72	210421N2-3_BS20.tif:0072-0254-0416:72	177	2821.073	415.755	254.391	499330	499330	72
73	210421N2-3_BS20.tif:0073-0243-0433:73	177	2875.107	432.88	243.292	508894	508894	73
74	210421N2-3_BS20.tif:0074-0230-0433:74	177	2562.011	432.434	230.235	453476	453476	74
75	210421N2-3_BS20.tif:0075-0221-0421:75	177	3073.107	420.735	221.292	543940	543940	75
76	210421N2-3_BS20.tif:0076-0224-0412:76	177	2812.565	411.597	224.326	497824	497824	76
77	210421N2-3_BS20.tif:0077-0229-0412:77	177	2643.537	411.498	229.588	467906	467906	77
78	210421N2-3_BS20.tif:0078-0239-0432:78	177	2745.136	431.912	239.47	485889	485889	78
79	210421N2-3_BS20.tif:0079-0246-0438:79	177	2909.644	438.001	246.235	515007	515007	79
80	210421N2-3_BS20.tif:0080-0252-0440:80	177	3124.441	439.83	252.378	553026	553026	80
81	210421N2-3_BS20.tif:0081-0253-0449:81	177	3312.525	448.896	253.127	586317	586317	81
82	210421N2-3_BS20.tif:0082-0255-0437:82	177	3349.588	436.756	255.058	592877	592877	82
83	210421N2-3_BS20.tif:0083-0263-0444:83	177	3074.079	443.636	263.491	544112	544112	83
84	210421N2-3_BS20.tif:0084-0272-0449:84	177	3154.062	448.799	272.217	558269	558269	84
85	210421N2-3_BS20.tif:0085-0273-0443:85	177	3129.441	442.672	273.556	553911	553911	85
86	210421N2-3_BS20.tif:0086-0273-0436:86	177	3207.328	435.791	273.376	567697	567697	86
87	210421N2-3_BS20.tif:0087-0275-0440:87	177	3027.266	439.662	275.778	535826	535826	87
88	210421N2-3_BS20.tif:0088-0282-0435:88	177	2930.102	434.568	282.497	518628	518628	88
89	210421N2-3_BS20.tif:0089-0294-0430:89	177	3075.927	429.479	294.437	544439	544439	89
90	210421N2-3_BS20.tif:0090-0305-0437:90	177	3144.39	436.597	305.219	556557	556557	90
91	210421N2-3_BS20.tif:0091-0303-0434:91	177	2782.384	433.509	303.256	492482	492482	91
92	210421N2-3_BS20.tif:0092-0299-0434:92	177	2851.65	433.73	299.043	504742	504742	92
93	210421N2-3_BS20.tif:0093-0290-0438:93	177	2797.006	437.6	290.547	495070	495070	93
94	210421N2-3_BS20.tif:0094-0282-0438:94	177	2805.599	437.658	282.344	496591	496591	94
95	210421N2-3_BS20.tif:0095-0282-0435:95	177	2907.537	434.749	282.277	514634	514634	95
96	210421N2-3_BS20.tif:0096-0280-0435:96	177	2956.277	434.791	280.298	523261	523261	96
97	210421N2-3_BS20.tif:0097-0279-0446:97	177	2924.429	445.814	279.624	517624	517624	97
98	210421N2-3_BS20.tif:0098-0277-0438:98	177	2846.186	438.045	277.378	503775	503775	98
99	210421N2-3_BS20.tif:0099-0274-0459:99	177	2891.034	458.867	274.512	511713	511713	99
100	210421N2-3_BS20.tif:0100-0268-0466:100	177	2657.927	465.748	268.062	470453	470453	100
101	210421N2-3_BS20.tif:0101-0260-0463:101	177	3118.52	462.953	260.253	551978	551978	101
102	210421N2-3_BS20.tif:0102-0252-0453:102	177	2924.288	452.883	252.236	517599	517599	102
103	210421N2-3_BS20.tif:0103-0237-0436:103	177	2871.746	435.663	237.189	508299	508299	103
104	210421N2-3_BS20.tif:0104-0229-0437:104	177	3062.763	436.8	229.388	542109	542109	104
105	210421N2-3_BS20.tif:0105-0221-0432:105	177	3025.249	432.042	221.256	535469	535469	105
106	210421N2-3_BS20.tif:0106-0222-0419:106	177	2909.599	418.784	222.308	514999	514999	106
107	210421N2-3_BS20.tif:0107-0220-0414:107	177	2785.695	414.135	220.339	493068	493068	107
108	210421N2-3_BS20.tif:0108-0219-0410:108	177	2613.825	409.879	219.313	462647	462647	108
109	210421N2-3_BS20.tif:0109-0224-0407:109	177	2673.763	407.134	224.223	473256	473256	109
110	210421N2-3_BS20.tif:0110-0230-0413:110	177	2777.395	413.054	230.132	491599	491599	110
111	210421N2-3_BS20.tif:0111-0231-0416:111	177	3027.441	415.868	231.444	535857	535857	111
112	210421N2-3_BS20.tif:0112-0223-0416:112	177	2949.345	415.872	223.296	522034	522034	112
113	210421N2-3_BS20.tif:0113-0231-0416:113	177	2763.734	415.677	231.213	489181	489181	113
114	210421N2-3_BS20.tif:0114-0230-0410:114	177	2930.051	409.641	230.145	518619	518619	114
115	210421N2-3_BS20.tif:0115-0227-0405:115	177	3081.898	404.778	227.13	545496	545496	115
116	210421N2-3_BS20.tif:0116-0229-0388:116	177	3010.328	387.747	229.053	532828	532828	116
117	210421N2-3_BS20.tif:0117-0219-0406:117	177	2832.311	406.06	218.993	501319	501319	117
118	210421N2-3_BS20.tif:0118-0222-0407:118	177	3003.644	407.056	222.285	531645	531645	118
119	210421N2-3_BS20.tif:0119-0227-0408:119	177	3059.35	407.843	227.21	541505	541505	119
120	210421N2-3_BS20.tif:0120-0227-0412:120	177	3191.186	411.856	227.056	564840	564840	120
121	210421N2-3_BS20.tif:0121-0224-0410:121	177	3222.192	410.004	224.314	570328	570328	121
122	210421N2-3_BS20.tif:0122-0228-0415:122	177	3113.096	414.726	228.496	551018	551018	122
123	210421N2-3_BS20.tif:0123-0226-0415:123	177	3269.627	414.898	226.204	578724	578724	123
124	210421N2-3_BS20.tif:0124-0229-0413:124	177	3492.294	412.998	229.325	618136	618136	124
125	210421N2-3_BS20.tif:0125-0226-0412:125	177	3407.712	412.022	226.338	603165	603165	125
126	210421N2-3_BS20.tif:0126-0231-0434:126	177	3128.13	433.725	231.296	553679	553679	126
127	210421N2-3_BS20.tif:0127-0237-0433:127	177	3112.373	432.871	237.367	550890	550890	127
128	210421N2-3_BS20.tif:0128-0234-0431:128	177	3051.13	431.006	234.543	540050	540050	128
129	210421N2-3_BS20.tif:0129-0235-0432:129	177	3071.774	431.782	235.612	543704	543704	129
130	210421N2-3_BS20.tif:0130-0239-0431:130	177	3151.401	431.052	239.585	557798	557798	130
131	210421N2-3_BS20.tif:0131-0246-0430:131	177	3084.684	429.609	246.402	545989	545989	131
132	210421N2-3_BS20.tif:0132-0241-0438:132	177	2962.232	437.675	241.519	524315	524315	132
133	210421N2-3_BS20.tif:0133-0234-0432:133	177	2754.141	431.616	234.674	487483	487483	133
134	210421N2-3_BS20.tif:0134-0243-0431:134	177	2723.791	430.86	243.746	482111	482111	134
135	210421N2-3_BS20.tif:0135-0244-0435:135	177	2682.373	434.669	244.926	474780	474780	135
136	210421N2-3_BS20.tif:0136-0247-0434:136	177	2980.023	433.938	247.562	527464	527464	136
137	210421N2-3_BS20.tif:0137-0245-0436:137	177	2934.186	435.693	245.461	519351	519351	137
138	210421N2-3_BS20.tif:0138-0248-0439:138	177	2771.22	438.624	248.241	490506	490506	138
139	210421N2-3_BS20.tif:0139-0252-0438:139	177	2775.198	437.723	252.443	491210	491210	139
140	210421N2-3_BS20.tif:0140-0252-0437:140	177	2809.52	436.797	252.493	497285	497285	140
141	210421N2-3_BS20.tif:0141-0254-0435:141	177	2818.073	434.927	254.607	498799	498799	141
142	210421N2-3_BS20.tif:0142-0249-0441:142	177	2889.424	440.72	249.424	511428	511428	142
143	210421N2-3_BS20.tif:0143-0242-0435:143	177	2777.774	434.75	242.542	491666	491666	143
144	210421N2-3_BS20.tif:0144-0256-0437:144	177	2589.164	436.326	256.328	458282	458282	144
145	210421N2-3_BS20.tif:0145-0258-0432:145	177	2725.429	431.634	258.393	482401	482401	145
146	210421N2-3_BS20.tif:0146-0262-0436:146	177	2939.22	435.483	262.374	520242	520242	146
147	210421N2-3_BS20.tif:0147-0262-0434:147	177	3037.068	433.692	262.627	537561	537561	147
148	210421N2-3_BS20.tif:0148-0256-0438:148	177	2904.655	438.004	256.631	514124	514124	148
149	210421N2-3_BS20.tif:0149-0251-0433:149	177	2932.559	432.782	251.571	519063	519063	149
150	210421N2-3_BS20.tif:0150-0245-0435:150	177	2983.395	434.781	245.366	528061	528061	150
151	210421N2-3_BS20.tif:0151-0232-0434:151	177	2846.175	433.611	232.356	503773	503773	151
152	210421N2-3_BS20.tif:0152-0229-0431:152	177	2934.548	430.958	229.568	519415	519415	152
153	210421N2-3_BS20.tif:0153-0249-0428:153	177	3148.797	428.317	249.2	557337	557337	153
154	210421N2-3_BS20.tif:0154-0249-0438:154	177	3077.508	438.053	249.392	544719	544719	154
155	210421N2-3_BS20.tif:0155-0245-0440:155	177	3145.904	440.248	245.238	556825	556825	155
156	210421N2-3_BS20.tif:0156-0238-0429:156	177	3058.486	429.116	238.219	541352	541352	156
157	210421N2-3_BS20.tif:0157-0234-0443:157	177	2932.554	442.962	234.328	519062	519062	157
158	210421N2-3_BS20.tif:0158-0234-0443:158	177	3094.102	443.077	234.329	547656	547656	158
159	210421N2-3_BS20.tif:0159-0228-0425:159	177	2801.266	425.02	228.216	495824	495824	159
160	210421N2-3_BS20.tif:0160-0228-0424:160	177	2753.141	423.795	228.375	487306	487306	160
161	210421N2-3_BS20.tif:0161-0231-0431:161	177	2780.379	430.709	231.224	492127	492127	161
162	210421N2-3_BS20.tif:0162-0239-0438:162	177	3045.706	438.094	238.868	539090	539090	162
163	210421N2-3_BS20.tif:0163-0246-0441:163	177	3115.147	440.607	246.107	551381	551381	163
164	210421N2-3_BS20.tif:0164-0261-0447:164	177	2833.034	446.592	261.242	501447	501447	164
165	210421N2-3_BS20.tif:0165-0255-0446:165	177	2960.395	445.779	255.389	523990	523990	165
166	210421N2-3_BS20.tif:0166-0250-0441:166	177	2844.034	440.522	250.226	503394	503394	166
167	210421N2-3_BS20.tif:0167-0247-0439:167	177	3012.503	438.715	247.211	533213	533213	167
168	210421N2-3_BS20.tif:0168-0256-0445:168	177	2788.119	444.762	256.284	493497	493497	168
169	210421N2-3_BS20.tif:0169-0254-0436:169	177	2585.548	435.454	254.151	457642	457642	169
170	210421N2-3_BS20.tif:0170-0257-0439:170	177	2405.435	438.78	257.127	425762	425762	170
171	210421N2-3_BS20.tif:0171-0263-0439:171	177	2681.492	438.484	263.72	474624	474624	171
172	210421N2-3_BS20.tif:0172-0263-0443:172	177	2878.469	442.531	263.307	509489	509489	172
173	210421N2-3_BS20.tif:0173-0267-0436:173	177	2739.288	435.836	267.064	484854	484854	173
174	210421N2-3_BS20.tif:0174-0279-0436:174	177	2505.294	435.59	279.414	443437	443437	174
175	210421N2-3_BS20.tif:0175-0287-0435:175	177	2364.689	434.594	287.125	418550	418550	175
176	210421N2-3_BS20.tif:0176-0280-0441:176	177	2348.475	440.557	280.083	415680	415680	176
177	210421N2-3_BS20.tif:0177-0276-0437:177	177	2586.045	436.681	276.338	457730	457730	177
178	210421N2-3_BS20.tif:0178-0275-0438:178	177	2709.034	437.762	275.004	479499	479499	178
179	210421N2-3_BS20.tif:0179-0279-0438:179	177	2536.153	437.596	279.291	448899	448899	179
180	210421N2-3_BS20.tif:0180-0280-0440:180	177	2677.904	439.651	280.358	473989	473989	180
181	210421N2-3_BS20.tif:0181-0281-0441:181	177	2866.525	440.461	281.182	507375	507375	181
182	210421N2-3_BS20.tif:0182-0283-0435:182	177	2629.746	434.633	283.305	465465	465465	182
183	210421N2-3_BS20.tif:0183-0281-0437:183	177	2606.147	436.712	281.459	461288	461288	183
184	210421N2-3_BS20.tif:0184-0278-0438:184	177	2565.124	437.502	278.209	454027	454027	184
185	210421N2-3_BS20.tif:0185-0275-0438:185	177	2513.39	437.389	275.405	444870	444870	185
186	210421N2-3_BS20.tif:0186-0276-0441:186	177	2673.107	440.753	276.451	473140	473140	186
187	210421N2-3_BS20.tif:0187-0268-0439:187	177	2623.966	438.534	268.499	464442	464442	187
188	210421N2-3_BS20.tif:0188-0266-0427:188	177	2875.881	426.801	266.557	509031	509031	188
189	210421N2-3_BS20.tif:0189-0268-0425:189	177	2890.898	424.538	268.104	511689	511689	189
190	210421N2-3_BS20.tif:0190-0275-0435:190	177	2074.147	435.172	275.462	367124	367124	190
191	210421N2-3_BS20.tif:0191-0265-0459:191	177	2756.153	458.657	265.34	487839	487839	191
192	210421N2-3_BS20.tif:0192-0268-0439:192	177	2690.706	439.299	268.781	476255	476255	192
193	210421N2-3_BS20.tif:0193-0286-0419:193	177	2623.096	418.627	286.472	464288	464288	193
194	210421N2-3_BS20.tif:0194-0266-0435:194	177	2593.588	434.349	266.551	459065	459065	194
195	210421N2-3_BS20.tif:0195-0267-0446:195	177	2773.458	445.949	267.393	490902	490902	195
196	210421N2-3_BS20.tif:0196-0272-0446:196	177	2562.384	445.874	272.348	453542	453542	196
197	210421N2-3_BS20.tif:0197-0269-0445:197	177	2626.531	444.792	269.308	464896	464896	197
198	210421N2-3_BS20.tif:0198-0255-0437:198	177	2782.831	437.013	255.556	492561	492561	198
199	210421N2-3_BS20.tif:0199-0266-0433:199	177	2591.61	432.551	266.547	458715	458715	199
200	210421N2-3_BS20.tif:0200-0250-0452:200	177	2430.508	451.581	250.264	430200	430200	200
201	210421N2-3_BS20.tif:0201-0268-0442:201	177	1981.842	441.338	268.59	350786	350786	201
202	210421N2-3_BS20.tif:0202-0295-0448:202	177	2572.638	447.703	295.132	455357	455357	202
203	210421N2-3_BS20.tif:0203-0293-0431:203	177	2643.802	430.755	292.961	467953	467953	203
204	210421N2-3_BS20.tif:0204-0278-0432:204	177	2648.124	431.643	278.05	468718	468718	204
205	210421N2-3_BS20.tif:0205-0289-0430:205	177	2492.311	429.878	288.631	441139	441139	205
206	210421N2-3_BS20.tif:0206-0284-0433:206	177	2496.401	432.718	283.81	441863	441863	206
207	210421N2-3_BS20.tif:0207-0276-0436:207	177	2594.141	435.724	275.833	459163	459163	207
208	210421N2-3_BS20.tif:0208-0281-0428:208	177	2450.497	427.826	280.772	433738	433738	208
209	210421N2-3_BS20.tif:0209-0282-0429:209	177	2460.243	428.757	281.785	435463	435463	209
210	210421N2-3_BS20.tif:0210-0287-0425:210	177	2787.927	424.853	286.717	493463	493463	210
211	210421N2-3_BS20.tif:0211-0302-0421:211	177	2331.554	420.706	301.839	412685	412685	211
212	210421N2-3_BS20.tif:0212-0300-0415:212	177	2294.475	414.644	299.881	406122	406122	212
213	210421N2-3_BS20.tif:0213-0295-0419:213	177	2232.294	418.718	294.746	395116	395116	213
214	210421N2-3_BS20.tif:0214-0297-0433:214	177	2346.13	432.751	297.017	415265	415265	214
215	210421N2-3_BS20.tif:0215-0289-0431:215	177	2244.514	430.547	288.818	397279	397279	215
216	210421N2-3_BS20.tif:0216-0285-0443:216	177	2404.61	442.817	284.985	425616	425616	216
217	210421N2-3_BS20.tif:0217-0281-0463:217	177	2314.898	462.811	280.943	409737	409737	217
218	210421N2-3_BS20.tif:0218-0264-0444:218	177	2591.74	443.828	263.806	458738	458738	218
219	210421N2-3_BS20.tif:0219-0260-0434:219	177	2454.701	433.503	260.168	434482	434482	219
220	210421N2-3_BS20.tif:0220-0269-0433:220	177	2490.073	432.5	268.905	440743	440743	220
221	210421N2-3_BS20.tif:0221-0271-0440:221	177	2700.718	439.453	271.128	478027	478027	221
222	210421N2-3_BS20.tif:0222-0266-0441:222	177	2649.672	440.66	266.379	468992	468992	222
223	210421N2-3_BS20.tif:0223-0267-0439:223	177	2533.463	438.615	267.287	448423	448423	223
224	210421N2-3_BS20.tif:0224-0269-0436:224	177	2518.638	435.681	269.205	445799	445799	224
225	210421N2-3_BS20.tif:0225-0271-0432:225	177	2535.48	431.588	270.937	448780	448780	225
226	210421N2-3_BS20.tif:0226-0271-0443:226	177	2751.226	442.773	270.909	486967	486967	226
227	210421N2-3_BS20.tif:0227-0266-0446:227	177	2903.175	445.81	266.181	513862	513862	227
228	210421N2-3_BS20.tif:0228-0257-0438:228	177	2772.469	437.478	257.045	490727	490727	228
229	210421N2-3_BS20.tif:0229-0249-0444:229	177	2772.763	443.478	249.295	490779	490779	229
230	210421N2-3_BS20.tif:0230-0246-0439:230	177	2908.271	438.537	246.37	514764	514764	230
231	210421N2-3_BS20.tif:0231-0241-0444:231	177	2716.633	443.733	241.273	480844	480844	231
232	210421N2-3_BS20.tif:0232-0251-0434:232	177	2882.028	433.771	251.338	510119	510119	232
233	210421N2-3_BS20.tif:0233-0257-0435:233	177	3027.644	434.771	257.443	535893	535893	233
234	210421N2-3_BS20.tif:0234-0264-0443:234	177	2838.384	442.77	263.807	502394	502394	234
235	210421N2-3_BS20.tif:0235-0304-0443:235	177	1800.74	443.064	304.077	318731	318731	235
236	210421N2-3_BS20.tif:0236-0309-0432:236	177	2628.78	431.745	308.552	465294	465294	236
237	210421N2-3_BS20.tif:0237-0282-0429:237	177	2555.418	428.332	282.23	452309	452309	237
238	210421N2-3_BS20.tif:0238-0278-0431:238	177	2524.232	430.419	278.226	446789	446789	238
239	210421N2-3_BS20.tif:0239-0275-0426:239	177	2663.723	425.38	274.94	471479	471479	239
240	210421N2-3_BS20.tif:0240-0274-0429:240	177	2832.972	428.373	274.146	501436	501436	240
241	210421N2-3_BS20.tif:0241-0282-0431:241	177	2464.616	430.615	281.851	436237	436237	241
242	210421N2-3_BS20.tif:0242-0296-0430:242	177	2442.486	429.584	296.327	432320	432320	242
243	210421N2-3_BS20.tif:0243-0291-0418:243	177	2953.565	417.897	291.315	522781	522781	243
244	210421N2-3_BS20.tif:0244-0288-0421:244	177	3164.102	420.919	288.417	560046	560046	244
245	210421N2-3_BS20.tif:0245-0287-0441:245	177	2688.373	440.559	287.247	475842	475842	245
246	210421N2-3_BS20.tif:0246-0278-0444:246	177	2705.785	443.667	278.455	478924	478924	246
247	210421N2-3_BS20.tif:0247-0272-0434:247	177	2795.452	433.719	272.496	494795	494795	247
248	210421N2-3_BS20.tif:0248-0261-0427:248	177	2793.763	426.702	261.208	494496	494496	248
249	210421N2-3_BS20.tif:0249-0262-0427:249	177	2826.119	426.987	261.975	500223	500223	249
250	210421N2-3_BS20.tif:0250-0211-0450:250	177	2417.26	449.719	210.592	427855	427855	250
251	210421N2-3_BS20.tif:0251-0256-0433:251	177	2991.819	432.462	256.276	529552	529552	251
252	210421N2-3_BS20.tif:0252-0267-0400:252	177	547.028	399.303	266.931	96824	96824	252
253	210421N2-3_BS20.tif:0253-0226-0424:253	177	2066.932	423.266	226.219	365847	365847	253
254	210421N2-3_BS20.tif:0254-0239-0432:254	177	2405.791	431.061	239.822	425825	425825	254
255	210421N2-3_BS20.tif:0255-0237-0437:255	177	2293.141	436.076	238.041	405886	405886	255
256	210421N2-3_BS20.tif:0256-0233-0434:256	177	2517.819	433.42	233.724	445654	445654	256
257	210421N2-3_BS20.tif:0257-0229-0430:257	177	2840.249	429.438	229.625	502724	502724	257
258	210421N2-3_BS20.tif:0258-0231-0425:258	177	3199.35	424.204	231.604	566285	566285	258
259	210421N2-3_BS20.tif:0259-0226-0428:259	177	2678.994	427.1	227.324	474182	474182	259
260	210421N2-3_BS20.tif:0260-0228-0427:260	177	2474	426.115	229.169	437898	437898	260
261	210421N2-3_BS20.tif:0261-0229-0428:261	177	2253.605	427.205	230.228	398888	398888	261
262	210421N2-3_BS20.tif:0262-0229-0428:262	177	2307.944	427.272	230.199	408506	408506	262
263	210421N2-3_BS20.tif:0263-0235-0417:263	177	2181.192	416.09	236.084	386071	386071	263
264	210421N2-3_BS20.tif:0264-0228-0420:264	177	2473.124	419.754	229.001	437743	437743	264
265	210421N2-3_BS20.tif:0265-0221-0422:265	177	2881.215	421.845	222.228	509975	509975	265
266	210421N2-3_BS20.tif:0266-0226-0423:266	177	2758.712	422.634	227.457	488292	488292	266
267	210421N2-3_BS20.tif:0267-0228-0430:267	177	2263.141	428.997	229.459	400576	400576	267
268	210421N2-3_BS20.tif:0268-0224-0430:268	177	2349.768	429.461	225.367	415909	415909	268
269	210421N2-3_BS20.tif:0269-0229-0419:269	177	2167.548	418.196	230.377	383656	383656	269
270	210421N2-3_BS20.tif:0270-0222-0409:270	177	2186.249	408.28	223.581	386966	386966	270
271	210421N2-3_BS20.tif:0271-0225-0405:271	177	2182.989	404.059	226.414	386389	386389	271
272	210421N2-3_BS20.tif:0272-0226-0401:272	177	2344.175	400.257	227.629	414919	414919	272
273	210421N2-3_BS20.tif:0273-0218-0407:273	177	2222.983	406.053	219.653	393468	393468	273
274	210421N2-3_BS20.tif:0274-0223-0406:274	177	2041.633	405.125	224.515	361369	361369	274
275	210421N2-3_BS20.tif:0275-0231-0412:275	177	2304.864	411.052	232.337	407961	407961	275
276	210421N2-3_BS20.tif:0276-0223-0415:276	177	2283.514	414.224	224.402	404182	404182	276
277	210421N2-3_BS20.tif:0277-0219-0404:277	177	2554.373	403.413	220.225	452124	452124	277
278	210421N2-3_BS20.tif:0278-0228-0408:278	177	2612.944	407.13	229.638	462491	462491	278
279	210421N2-3_BS20.tif:0279-0227-0400:279	177	2534.13	399.287	228.532	448541	448541	279
280	210421N2-3_BS20.tif:0280-0225-0407:280	177	1967.571	406.423	226.238	348260	348260	280
281	210421N2-3_BS20.tif:0281-0225-0412:281	177	2389.35	411.422	226.416	422915	422915	281
282	210421N2-3_BS20.tif:0282-0221-0408:282	177	2352.831	407.156	222.382	416451	416451	282
283	210421N2-3_BS20.tif:0283-0220-0405:283	177	2513.09	404.18	221.449	444817	444817	283
284	210421N2-3_BS20.tif:0284-0221-0404:284	177	2538.164	403.286	222.408	449255	449255	284
285	210421N2-3_BS20.tif:0285-0232-0387:285	177	2214.859	386.837	233.081	392030	392030	285
286	210421N2-3_BS20.tif:0286-0220-0406:286	177	2738.243	405.373	220.595	484669	484669	286
287	210421N2-3_BS20.tif:0287-0216-0407:287	177	2706.209	406.412	217.334	478999	478999	287
288	210421N2-3_BS20.tif:0288-0229-0399:288	177	2832.689	398.343	230.199	501386	501386	288
289	210421N2-3_BS20.tif:0289-0231-0405:289	177	2875.672	404.391	232.389	508994	508994	289
290	210421N2-3_BS20.tif:0290-0233-0370:290	177	2673.282	370.149	234.174	473171	473171	290
291	210421N2-3_BS20.tif:0291-0219-0425:291	177	2623.237	424.103	219.716	464313	464313	291
292	210421N2-3_BS20.tif:0292-0224-0417:292	177	2870.452	416.48	225.109	508070	508070	292
293	210421N2-3_BS20.tif:0293-0228-0405:293	177	2882.548	405.599	229.307	510211	510211	293
294	210421N2-3_BS20.tif:0294-0225-0402:294	177	2948.893	402.48	226.15	521954	521954	294
295	210421N2-3_BS20.tif:0295-0228-0398:295	177	2859.672	398.882	228.918	506162	506162	295
296	210421N2-3_BS20.tif:0296-0238-0359:296	177	2086.209	358.417	238.699	369259	369259	296
297	210421N2-3_BS20.tif:0297-0220-0421:297	177	2760.627	420.993	221.124	488631	488631	297
298	210421N2-3_BS20.tif:0298-0242-0383:298	177	2688.864	383.144	243.389	475929	475929	298
299	210421N2-3_BS20.tif:0299-0255-0380:299	177	2449.825	379.639	254.676	433619	433619	299
300	210421N2-3_BS20.tif:0300-0227-0425:300	177	2475.791	424.543	227.632	438215	438215	300
301	210421N2-3_BS20.tif:0301-0221-0402:301	177	2802.023	402.107	221.863	495958	495958	301
302	210421N2-3_BS20.tif:0302-0222-0405:302	177	2821.395	405.087	222.073	499387	499387	302
303	210421N2-3_BS20.tif:0303-0222-0401:303	177	2530.791	400.949	222.027	447950	447950	303
304	210421N2-3_BS20.tif:0304-0223-0401:304	177	2537.802	401.04	222.892	449191	449191	304
305	210421N2-3_BS20.tif:0305-0225-0406:305	177	2645.921	406.059	224.71	468328	468328	305
306	210421N2-3_BS20.tif:0306-0228-0409:306	177	2933.582	408.82	228.179	519244	519244	306
307	210421N2-3_BS20.tif:0307-0228-0410:307	177	2876.339	410.072	228.045	509112	509112	307
308	210421N2-3_BS20.tif:0308-0228-0409:308	177	2854.955	409.229	228.119	505327	505327	308
309	210421N2-3_BS20.tif:0309-0228-0409:309	177	2478.751	408.924	228.068	438739	438739	309
310	210421N2-3_BS20.tif:0310-0229-0413:310	177	2311.621	413.02	228.923	409157	409157	310
311	210421N2-3_BS20.tif:0311-0232-0415:311	177	2335.938	415.472	232.15	413461	413461	311
312	210421N2-3_BS20.tif:0312-0234-0416:312	177	2282.068	416.432	234.052	403926	403926	312
313	210421N2-3_BS20.tif:0313-0234-0421:313	177	2344.983	421.411	233.929	415062	415062	313
314	210421N2-3_BS20.tif:0314-0238-0425:314	177	2627.718	425.141	238.038	465106	465106	314
315	210421N2-3_BS20.tif:0315-0247-0424:315	177	2527.356	423.898	247.048	447342	447342	315
316	210421N2-3_BS20.tif:0316-0243-0424:316	177	2435.215	423.952	243.007	431033	431033	316
317	210421N2-3_BS20.tif:0317-0238-0424:317	177	2453.407	424.06	237.935	434253	434253	317
318	210421N2-3_BS20.tif:0318-0239-0422:318	177	2355.853	421.826	239.028	416986	416986	318
319	210421N2-3_BS20.tif:0319-0244-0426:319	177	2513.605	425.814	244.127	444908	444908	319
320	210421N2-3_BS20.tif:0320-0249-0430:320	177	2439.175	429.563	248.911	431734	431734	320
321	210421N2-3_BS20.tif:0321-0248-0425:321	177	2486.333	424.882	247.902	440081	440081	321
322	210421N2-3_BS20.tif:0322-0247-0427:322	177	2435.525	426.494	246.888	431088	431088	322
323	210421N2-3_BS20.tif:0323-0242-0429:323	177	2427.638	428.763	241.93	429692	429692	323
324	210421N2-3_BS20.tif:0324-0242-0423:324	177	2406.763	422.725	241.961	425997	425997	324
325	210421N2-3_BS20.tif:0325-0249-0422:325	177	2369.672	421.595	248.816	419432	419432	325
326	210421N2-3_BS20.tif:0326-0245-0429:326	177	2395.774	428.588	244.74	424052	424052	326
327	210421N2-3_BS20.tif:0327-0245-0430:327	177	2313.136	429.67	244.604	409425	409425	327
328	210421N2-3_BS20.tif:0328-0244-0427:328	177	2409.65	426.77	243.858	426508	426508	328
329	210421N2-3_BS20.tif:0329-0241-0428:329	177	2316.831	427.44	240.695	410079	410079	329
330	210421N2-3_BS20.tif:0330-0240-0428:330	177	2410.288	427.583	239.95	426621	426621	330
331	210421N2-3_BS20.tif:0331-0250-0423:331	177	2351.497	422.651	250.031	416215	416215	331
332	210421N2-3_BS20.tif:0332-0254-0422:332	177	2326.74	421.897	253.822	411833	411833	332
333	210421N2-3_BS20.tif:0333-0254-0423:333	177	2369.056	422.597	253.795	419323	419323	333
334	210421N2-3_BS20.tif:0334-0254-0424:334	177	2635.904	423.961	253.919	466555	466555	334
335	210421N2-3_BS20.tif:0335-0255-0434:335	177	2437.141	433.746	254.719	431374	431374	335
336	210421N2-3_BS20.tif:0336-0250-0439:336	177	2376.994	438.412	249.861	420728	420728	336
337	210421N2-3_BS20.tif:0337-0245-0429:337	177	2347.458	428.499	244.703	415500	415500	337
338	210421N2-3_BS20.tif:0338-0238-0431:338	177	2289.831	430.565	237.909	405300	405300	338
339	210421N2-3_BS20.tif:0339-0239-0427:339	177	2226.531	426.522	238.608	394096	394096	339
340	210421N2-3_BS20.tif:0340-0242-0424:340	177	2493.147	423.795	241.947	441287	441287	340
341	210421N2-3_BS20.tif:0341-0243-0427:341	177	2425.045	426.92	242.888	429233	429233	341
342	210421N2-3_BS20.tif:0342-0242-0432:342	177	2457.181	431.899	241.839	434921	434921	342
343	210421N2-3_BS20.tif:0343-0237-0428:343	177	2475.74	427.577	236.938	438206	438206	343
344	210421N2-3_BS20.tif:0344-0240-0428:344	177	2520.904	427.641	239.778	446200	446200	344
345	210421N2-3_BS20.tif:0345-0242-0434:345	177	2426.243	433.615	241.648	429445	429445	345
346	210421N2-3_BS20.tif:0346-0246-0429:346	177	2468.757	428.742	245.802	436970	436970	346
347	210421N2-3_BS20.tif:0347-0246-0431:347	177	2557.977	430.713	245.844	452762	452762	347
348	210421N2-3_BS20.tif:0348-0243-0431:348	177	2522.079	430.794	242.913	446408	446408	348
349	210421N2-3_BS20.tif:0349-0235-0429:349	177	2669.955	428.935	234.862	472582	472582	349
350	210421N2-3_BS20.tif:0350-0225-0430:350	177	2398.932	429.806	224.605	424611	424611	350
351	210421N2-3_BS20.tif:0351-0235-0425:351	177	2224.712	424.63	234.681	393774	393774	351
352	210421N2-3_BS20.tif:0352-0248-0429:352	177	2446.345	428.62	247.678	433003	433003	352
353	210421N2-3_BS20.tif:0353-0251-0431:353	177	2502.424	430.685	250.628	442929	442929	353
354	210421N2-3_BS20.tif:0354-0258-0433:354	177	2272.655	432.431	257.806	402260	402260	354
355	210421N2-3_BS20.tif:0355-0239-0430:355	177	2337.13	429.384	238.949	413672	413672	355
356	210421N2-3_BS20.tif:0356-0233-0434:356	177	2328.91	433.796	232.536	412217	412217	356
357	210421N2-3_BS20.tif:0357-0233-0427:357	177	2195.542	426.641	232.826	388611	388611	357
358	210421N2-3_BS20.tif:0358-0247-0425:358	177	2400.48	424.535	246.709	424885	424885	358
359	210421N2-3_BS20.tif:0359-0246-0428:359	177	2448.102	427.608	245.828	433314	433314	359
360	210421N2-3_BS20.tif:0360-0242-0425:360	177	2438.701	424.866	241.899	431650	431650	360
361	210421N2-3_BS20.tif:0361-0236-0426:361	177	2359.237	425.793	235.602	417585	417585	361
362	210421N2-3_BS20.tif:0362-0227-0424:362	177	2252.864	423.414	226.953	398757	398757	362
363	210421N2-3_BS20.tif:0363-0230-0420:363	177	2316.373	419.447	229.945	409998	409998	363
364	210421N2-3_BS20.tif:0364-0224-0425:364	177	2317.497	424.495	223.836	410197	410197	364
365	210421N2-3_BS20.tif:0365-0226-0416:365	177	2265.203	415.828	225.569	400941	400941	365
366	210421N2-3_BS20.tif:0366-0225-0414:366	177	2180.006	413.679	224.613	385861	385861	366
367	210421N2-3_BS20.tif:0367-0228-0414:367	177	1988.672	413.439	227.69	351995	351995	367
368	210421N2-3_BS20.tif:0368-0233-0414:368	177	2103.367	413.51	232.968	372296	372296	368
369	210421N2-3_BS20.tif:0369-0228-0409:369	177	2275.333	408.766	228.125	402734	402734	369
370	210421N2-3_BS20.tif:0370-0226-0407:370	177	2079.085	406.369	226.132	367998	367998	370
371	210421N2-3_BS20.tif:0371-0234-0406:371	177	2261.503	405.598	234.135	400286	400286	371
372	210421N2-3_BS20.tif:0372-0232-0406:372	177	2389.305	406.074	232.129	422907	422907	372
373	210421N2-3_BS20.tif:0373-0223-0400:373	177	2454.531	399.901	223.054	434452	434452	373
374	210421N2-3_BS20.tif:0374-0232-0394:374	177	2365.13	393.866	232.079	418628	418628	374
375	210421N2-3_BS20.tif:0375-0227-0394:375	177	2366.718	394.106	226.864	418909	418909	375
376	210421N2-3_BS20.tif:0376-0225-0385:376	177	2241.492	384.96	225.172	396744	396744	376
377	210421N2-3_BS20.tif:0377-0230-0386:377	177	2169.429	385.934	230.31	383989	383989	377
378	210421N2-3_BS20.tif:0378-0232-0387:378	177	2056.266	387.19	232.027	363959	363959	378
379	210421N2-3_BS20.tif:0379-0234-0389:379	177	2290.876	389.085	234.169	405485	405485	379
380	210421N2-3_BS20.tif:0380-0228-0394:380	177	2229.621	393.848	228.253	394643	394643	380
381	210421N2-3_BS20.tif:0381-0227-0407:381	177	2106.147	406.664	227.272	372788	372788	381
382	210421N2-3_BS20.tif:0382-0238-0419:382	177	2105.695	418.657	237.937	372708	372708	382
383	210421N2-3_BS20.tif:0383-0244-0405:383	177	2211.119	404.767	243.66	391368	391368	383
384	210421N2-3_BS20.tif:0384-0237-0403:384	177	2226.181	402.649	236.795	394034	394034	384
385	210421N2-3_BS20.tif:0385-0227-0402:385	177	2276.39	401.709	226.734	402921	402921	385
386	210421N2-3_BS20.tif:0386-0222-0404:386	177	2303.593	403.757	222.036	407736	407736	386
387	210421N2-3_BS20.tif:0387-0235-0403:387	177	2405.277	402.749	234.92	425734	425734	387
388	210421N2-3_BS20.tif:0388-0236-0408:388	177	2473.949	407.677	235.935	437889	437889	388
389	210421N2-3_BS20.tif:0389-0228-0413:389	177	2563.582	412.701	227.98	453754	453754	389
390	210421N2-3_BS20.tif:0390-0225-0412:390	177	2484.294	412.07	224.827	439720	439720	390
391	210421N2-3_BS20.tif:0391-0235-0409:391	177	2569.102	409.148	234.962	454731	454731	391
392	210421N2-3_BS20.tif:0392-0239-0418:392	177	2706.977	417.669	238.914	479135	479135	392
393	210421N2-3_BS20.tif:0393-0229-0422:393	177	2266.136	421.732	228.968	401106	401106	393
394	210421N2-3_BS20.tif:0394-0227-0415:394	177	2168.102	414.581	226.95	383754	383754	394
395	210421N2-3_BS20.tif:0395-0238-0420:395	177	2261.661	419.832	237.807	400314	400314	395
396	210421N2-3_BS20.tif:0396-0231-0420:396	177	2137.712	419.617	230.989	378375	378375	396
397	210421N2-3_BS20.tif:0397-0231-0418:397	177	2253.215	417.756	230.908	398819	398819	397
398	210421N2-3_BS20.tif:0398-0225-0411:398	177	2088.847	410.828	224.915	369726	369726	398
399	210421N2-3_BS20.tif:0399-0227-0404:399	177	2205.486	403.55	227.152	390371	390371	399
400	210421N2-3_BS20.tif:0400-0234-0403:400	177	2201.011	403.095	234.23	389579	389579	400
401	210421N2-3_BS20.tif:0401-0229-0407:401	177	2458.26	407.24	228.804	435112	435112	401
402	210421N2-3_BS20.tif:0402-0222-0402:402	177	2261.712	402.235	222.327	400323	400323	402
403	210421N2-3_BS20.tif:0403-0230-0395:403	177	2164.26	394.784	230.206	383074	383074	403
404	210421N2-3_BS20.tif:0404-0231-0395:404	177	2200.78	394.937	230.998	389538	389538	404
405	210421N2-3_BS20.tif:0405-0222-0390:405	177	2210.559	390.043	222.118	391269	391269	405
406	210421N2-3_BS20.tif:0406-0230-0394:406	177	2180.175	393.92	229.962	385891	385891	406
407	210421N2-3_BS20.tif:0407-0227-0396:407	177	1849.661	395.428	227.06	327390	327390	407
408	210421N2-3_BS20.tif:0408-0227-0396:408	177	2242.525	395.736	227.212	396927	396927	408
409	210421N2-3_BS20.tif:0409-0228-0395:409	177	2365.955	394.963	227.791	418774	418774	409
410	210421N2-3_BS20.tif:0410-0232-0389:410	177	2405.565	389.051	231.657	425785	425785	410
411	210421N2-3_BS20.tif:0411-0233-0386:411	177	2490.616	386.187	232.531	440839	440839	411
412	210421N2-3_BS20.tif:0412-0228-0384:412	177	2335.209	384.043	227.666	413332	413332	412
413	210421N2-3_BS20.tif:0413-0234-0379:413	177	2467.379	379.241	233.576	436726	436726	413
414	210421N2-3_BS20.tif:0414-0240-0376:414	177	2185.316	376.097	239.756	386801	386801	414
415	210421N2-3_BS20.tif:0415-0240-0376:415	177	1998.486	375.745	239.848	353732	353732	415
416	210421N2-3_BS20.tif:0416-0242-0376:416	177	1891.034	375.889	241.834	334713	334713	416
417	210421N2-3_BS20.tif:0417-0247-0378:417	177	2001.599	377.773	246.815	354283	354283	417
418	210421N2-3_BS20.tif:0418-0246-0377:418	177	2214.282	376.915	245.507	391928	391928	418
419	210421N2-3_BS20.tif:0419-0244-0374:419	177	2300.288	373.84	243.693	407151	407151	419
420	210421N2-3_BS20.tif:0420-0242-0374:420	177	1952.006	373.933	241.555	345505	345505	420
421	210421N2-3_BS20.tif:0421-0239-0372:421	177	2161.655	372.208	238.837	382613	382613	421
422	210421N2-3_BS20.tif:0001-0362-0167:1	177	2303.13	166.06	362.477	407654	407654	1
423	210421N2-3_BS20.tif:0002-0374-0162:2	177	2294.282	161.312	374.52	406088	406088	2
424	210421N2-3_BS20.tif:0003-0407-0155:3	177	2270.153	154.232	407.514	401817	401817	3
425	210421N2-3_BS20.tif:0004-0428-0152:4	177	1977.582	152.656	428.438	350032	350032	4
426	210421N2-3_BS20.tif:0005-0352-0162:5	177	2591.13	161.873	353.121	458630	458630	5
427	210421N2-3_BS20.tif:0006-0345-0154:6	177	2721.949	154.175	345.064	481785	481785	6
428	210421N2-3_BS20.tif:0007-0346-0163:7	177	2751.028	162.889	346.035	486932	486932	7
429	210421N2-3_BS20.tif:0008-0342-0169:8	177	2702.706	168.997	342.306	478379	478379	8
430	210421N2-3_BS20.tif:0009-0324-0171:9	177	2644.876	170.9	324.429	468143	468143	9
431	210421N2-3_BS20.tif:0010-0318-0181:10	177	2824.955	180.891	318.474	500017	500017	10
432	210421N2-3_BS20.tif:0011-0319-0191:11	177	2853.379	190.804	319.33	505048	505048	11
433	210421N2-3_BS20.tif:0012-0317-0203:12	177	3009.785	202.947	317.252	532732	532732	12
434	210421N2-3_BS20.tif:0013-0312-0201:13	177	2970.186	201.087	312.498	525723	525723	13
435	210421N2-3_BS20.tif:0014-0299-0211:14	177	3196.345	211.289	299.332	565753	565753	14
436	210421N2-3_BS20.tif:0015-0289-0218:15	177	3160.271	217.994	288.916	559368	559368	15
437	210421N2-3_BS20.tif:0016-0280-0225:16	177	2851.61	224.602	279.983	504735	504735	16
438	210421N2-3_BS20.tif:0017-0264-0224:17	177	2960.718	223.752	264.199	524047	524047	17
439	210421N2-3_BS20.tif:0018-0251-0223:18	177	2884.192	222.686	251.317	510502	510502	18
440	210421N2-3_BS20.tif:0019-0240-0227:19	177	2312.966	226.601	240	409395	409395	19
441	210421N2-3_BS20.tif:0020-0227-0220:20	177	2932.04	220.132	227.227	518971	518971	20
442	210421N2-3_BS20.tif:0021-0235-0225:21	177	2726.328	224.535	235.192	482560	482560	21
443	210421N2-3_BS20.tif:0022-0245-0221:22	177	3008.463	220.799	245.053	532498	532498	22
444	210421N2-3_BS20.tif:0023-0243-0210:23	177	3151.559	210.101	243.221	557826	557826	23
445	210421N2-3_BS20.tif:0024-0257-0207:24	177	3129.825	207.326	256.838	553979	553979	24
446	210421N2-3_BS20.tif:0025-0237-0217:25	177	3101.876	217.289	237.095	549032	549032	25
447	210421N2-3_BS20.tif:0026-0241-0211:26	177	3486.486	211.172	241.088	617108	617108	26
448	210421N2-3_BS20.tif:0027-0259-0211:27	177	2719.362	210.957	258.899	481327	481327	27
449	210421N2-3_BS20.tif:0028-0268-0172:28	177	2652.384	172.499	268.854	469472	469472	28
450	210421N2-3_BS20.tif:0029-0233-0186:29	177	2827.61	186.255	233.513	500487	500487	29
451	210421N2-3_BS20.tif:0030-0231-0202:30	177	3132.153	202.161	231.375	554391	554391	30
452	210421N2-3_BS20.tif:0031-0246-0189:31	177	2966.667	189.202	245.736	525100	525100	31
453	210421N2-3_BS20.tif:0032-0247-0189:32	177	3020.548	189.311	247.001	534637	534637	32
454	210421N2-3_BS20.tif:0033-0248-0188:33	177	3091.831	188.275	247.947	547254	547254	33
455	210421N2-3_BS20.tif:0034-0248-0198:34	177	3066.102	198.231	247.992	542700	542700	34
456	210421N2-3_BS20.tif:0035-0251-0191:35	177	3140.655	191.423	251.108	555896	555896	35
457	210421N2-3_BS20.tif:0036-0257-0203:36	177	3106.785	203.575	257.314	549901	549901	36
458	210421N2-3_BS20.tif:0037-0258-0191:37	177	3106.938	191.445	258.444	549928	549928	37
459	210421N2-3_BS20.tif:0038-0258-0191:38	177	3111.876	191.191	258.226	550802	550802	38
460	210421N2-3_BS20.tif:0039-0260-0191:39	177	2996.955	191.233	260.16	530461	530461	39
461	210421N2-3_BS20.tif:0040-0262-0194:40	177	3037.282	194.143	262.337	537599	537599	40
462	210421N2-3_BS20.tif:0041-0269-0203:41	177	3172.605	203.06	269.317	561551	561551	41
463	210421N2-3_BS20.tif:0042-0273-0194:42	177	3056.26	193.849	273.285	540958	540958	42
464	210421N2-3_BS20.tif:0043-0278-0189:43	177	2851.559	188.785	278.251	504726	504726	43
465	210421N2-3_BS20.tif:0044-0283-0191:44	177	2738.277	190.795	283.52	484675	484675	44
466	210421N2-3_BS20.tif:0045-0284-0189:45	177	2814.661	188.973	284.436	498195	498195	45
467	210421N2-3_BS20.tif:0046-0284-0188:46	177	2886.921	187.857	284.344	510985	510985	46
468	210421N2-3_BS20.tif:0047-0284-0185:47	177	2744.814	184.845	284.458	485832	485832	47
469	210421N2-3_BS20.tif:0048-0287-0190:48	177	2726.949	189.776	287.461	482670	482670	48
470	210421N2-3_BS20.tif:0049-0287-0179:49	177	2772.26	178.999	287.434	490690	490690	49
471	210421N2-3_BS20.tif:0050-0286-0177:50	177	2874.514	177.051	286.212	508789	508789	50
472	210421N2-3_BS20.tif:0051-0291-0177:51	177	2976.944	176.868	291.151	526919	526919	51
473	210421N2-3_BS20.tif:0052-0296-0182:52	177	2985.322	181.874	295.876	528402	528402	52
474	210421N2-3_BS20.tif:0053-0292-0175:53	177	2907.842	174.745	291.916	514688	514688	53
475	210421N2-3_BS20.tif:0054-0291-0176:54	177	2957.164	176.153	291.136	523418	523418	54
476	210421N2-3_BS20.tif:0055-0297-0174:55	177	2855.175	173.801	296.836	505366	505366	55
477	210421N2-3_BS20.tif:0056-0294-0173:56	177	2925.994	172.911	294.143	517901	517901	56
478	210421N2-3_BS20.tif:0057-0302-0172:57	177	2933.045	171.769	302.064	519149	519149	57
479	210421N2-3_BS20.tif:0058-0299-0175:58	177	2988.441	175.058	299.357	528954	528954	58
480	210421N2-3_BS20.tif:0059-0289-0183:59	177	3074.989	183.11	289.106	544273	544273	59
481	210421N2-3_BS20.tif:0060-0278-0205:60	177	3089.921	204.977	278.438	546916	546916	60
482	210421N2-3_BS20.tif:0061-0267-0223:61	177	2929.48	222.708	267.295	518518	518518	61
483	210421N2-3_BS20.tif:0062-0253-0181:62	177	2797.435	181.607	254.498	495146	495146	62
484	210421N2-3_BS20.tif:0063-0251-0158:63	177	2956.927	158.077	251.448	523376	523376	63
485	210421N2-3_BS20.tif:0064-0264-0161:64	177	2875.938	161.026	264.54	509041	509041	64
486	210421N2-3_BS20.tif:0065-0271-0162:65	177	3052.147	162.171	271.269	540230	540230	65
487	210421N2-3_BS20.tif:0066-0275-0169:66	177	2960.972	168.944	275.488	524092	524092	66
488	210421N2-3_BS20.tif:0067-0279-0163:67	177	2989.689	163.459	279.196	529175	529175	67
489	210421N2-3_BS20.tif:0068-0283-0183:68	177	3074.655	183.392	283.04	544214	544214	68
490	210421N2-3_BS20.tif:0069-0282-0161:69	177	2708.232	161.423	282.939	479357	479357	69
491	210421N2-3_BS20.tif:0070-0275-0168:70	177	2777.056	168.43	275.138	491539	491539	70
492	210421N2-3_BS20.tif:0071-0266-0182:71	177	2713.356	182.063	265.893	480264	480264	71
493	210421N2-3_BS20.tif:0072-0256-0171:72	177	2749.52	171.115	255.947	486665	486665	72
494	210421N2-3_BS20.tif:0073-0245-0188:73	177	2713.74	188.2	244.812	480332	480332	73
495	210421N2-3_BS20.tif:0074-0232-0187:74	177	2658.616	186.959	231.845	470575	470575	74
496	210421N2-3_BS20.tif:0075-0223-0176:75	177	2856.571	176.214	222.843	505613	505613	75
497	210421N2-3_BS20.tif:0076-0226-0167:76	177	2740.898	167.054	225.932	485139	485139	76
498	210421N2-3_BS20.tif:0077-0231-0166:77	177	2541.492	166.377	230.978	449844	449844	77
499	210421N2-3_BS20.tif:0078-0241-0187:78	177	2718.277	187.213	240.9	481135	481135	78
500	210421N2-3_BS20.tif:0079-0247-0193:79	177	2724.508	193.271	247.276	482238	482238	79
501	210421N2-3_BS20.tif:0080-0254-0195:80	177	2926.186	195.132	254.002	517935	517935	80
502	210421N2-3_BS20.tif:0081-0254-0204:81	177	3121.915	204.085	254.109	552579	552579	81
503	210421N2-3_BS20.tif:0082-0256-0192:82	177	3150.514	191.955	256.022	557641	557641	82
504	210421N2-3_BS20.tif:0083-0265-0198:83	177	3008.808	198.213	265.098	532559	532559	83
505	210421N2-3_BS20.tif:0084-0273-0204:84	177	3075.412	203.95	273.162	544348	544348	84
506	210421N2-3_BS20.tif:0085-0274-0197:85	177	3079.169	197.209	274.453	545013	545013	85
507	210421N2-3_BS20.tif:0086-0274-0191:86	177	3150.192	190.96	274.264	557584	557584	86
508	210421N2-3_BS20.tif:0087-0277-0195:87	177	2916.079	194.816	277.282	516146	516146	87
509	210421N2-3_BS20.tif:0088-0283-0189:88	177	2918.311	188.95	283.45	516541	516541	88
510	210421N2-3_BS20.tif:0089-0295-0184:89	177	2925.169	184.014	295.318	517755	517755	89
511	210421N2-3_BS20.tif:0090-0306-0191:90	177	3062.667	191.119	306.246	542092	542092	90
512	210421N2-3_BS20.tif:0091-0304-0188:91	177	2795.429	188.01	304.378	494791	494791	91
513	210421N2-3_BS20.tif:0092-0300-0189:92	177	2849.056	188.918	300.184	504283	504283	92
514	210421N2-3_BS20.tif:0093-0292-0193:93	177	3015.079	192.88	292.103	533669	533669	93
515	210421N2-3_BS20.tif:0094-0283-0192:94	177	2938.565	192.257	283.415	520126	520126	94
516	210421N2-3_BS20.tif:0095-0283-0190:95	177	2836.119	189.899	283.387	501993	501993	95
517	210421N2-3_BS20.tif:0096-0281-0189:96	177	2874.119	189.319	281.319	508719	508719	96
518	210421N2-3_BS20.tif:0097-0281-0200:97	177	2883.881	200.31	281.159	510447	510447	97
519	210421N2-3_BS20.tif:0098-0278-0193:98	177	2787.339	193.144	278.281	493359	493359	98
520	210421N2-3_BS20.tif:0099-0276-0213:99	177	2854.864	213.366	275.986	505311	505311	99
521	210421N2-3_BS20.tif:0100-0269-0221:100	177	2553.52	220.669	269.058	451973	451973	100
522	210421N2-3_BS20.tif:0101-0261-0218:101	177	2921.989	218.074	261.1	517192	517192	101
523	210421N2-3_BS20.tif:0102-0253-0207:102	177	2827.13	207.474	253.205	500402	500402	102
524	210421N2-3_BS20.tif:0103-0238-0190:103	177	2792.09	190.357	238.075	494200	494200	103
525	210421N2-3_BS20.tif:0104-0231-0191:104	177	2816.407	191.382	230.923	498504	498504	104
526	210421N2-3_BS20.tif:0105-0223-0187:105	177	2682.972	187.189	222.777	474886	474886	105
527	210421N2-3_BS20.tif:0106-0224-0173:106	177	2484.266	173.346	223.857	439715	439715	106
528	210421N2-3_BS20.tif:0107-0221-0169:107	177	2578.994	169.18	221.102	456482	456482	107
529	210421N2-3_BS20.tif:0108-0220-0164:108	177	2517.712	164.243	220.035	445635	445635	108
530	210421N2-3_BS20.tif:0109-0225-0162:109	177	2408.881	162.307	225.045	426372	426372	109
531	210421N2-3_BS20.tif:0110-0231-0168:110	177	2510.475	168.3	230.924	444354	444354	110
532	210421N2-3_BS20.tif:0111-0233-0171:111	177	2633.429	171.069	232.822	466117	466117	111
533	210421N2-3_BS20.tif:0112-0224-0170:112	177	2664.192	170.43	224.092	471562	471562	112
534	210421N2-3_BS20.tif:0113-0232-0170:113	177	2645.797	170.305	231.913	468306	468306	113
535	210421N2-3_BS20.tif:0114-0231-0165:114	177	2794.333	164.926	231.011	494597	494597	114
536	210421N2-3_BS20.tif:0115-0228-0160:115	177	2793.797	160.085	227.891	494502	494502	115
537	210421N2-3_BS20.tif:0116-0230-0142:116	177	2738.842	142.28	229.896	484775	484775	116
538	210421N2-3_BS20.tif:0117-0220-0160:117	177	2459.706	160.716	219.627	435368	435368	117
539	210421N2-3_BS20.tif:0118-0223-0162:118	177	2689.305	162.269	223.069	476007	476007	118
540	210421N2-3_BS20.tif:0119-0228-0162:119	177	2810.655	162.389	227.86	497486	497486	119
541	210421N2-3_BS20.tif:0120-0228-0166:120	177	2857.441	166.29	227.807	505767	505767	120
542	210421N2-3_BS20.tif:0121-0225-0165:121	177	2831.107	165.202	225.016	501106	501106	121
543	210421N2-3_BS20.tif:0122-0229-0169:122	177	2912.045	169.265	229.141	515432	515432	122
544	210421N2-3_BS20.tif:0123-0227-0170:123	177	2978.571	170.077	226.94	527207	527207	123
545	210421N2-3_BS20.tif:0124-0231-0167:124	177	2850.808	167.386	230.648	504593	504593	124
546	210421N2-3_BS20.tif:0125-0227-0166:125	177	2954.209	166.381	226.943	522895	522895	125
547	210421N2-3_BS20.tif:0126-0232-0188:126	177	2806.712	188.408	232.055	496788	496788	126
548	210421N2-3_BS20.tif:0127-0238-0188:127	177	2918.915	188.105	238.152	516648	516648	127
549	210421N2-3_BS20.tif:0128-0235-0186:128	177	2858.531	186.313	235.261	505960	505960	128
550	210421N2-3_BS20.tif:0129-0237-0186:129	177	2720.927	186.341	237.042	481604	481604	129
551	210421N2-3_BS20.tif:0130-0240-0186:130	177	2648.429	186.306	240.284	468772	468772	130
552	210421N2-3_BS20.tif:0131-0247-0184:131	177	2504.282	184.364	247.051	443258	443258	131
553	210421N2-3_BS20.tif:0132-0243-0192:132	177	2408.424	192.395	242.868	426291	426291	132
554	210421N2-3_BS20.tif:0133-0235-0186:133	177	2473.65	186.387	235.433	437836	437836	133
555	210421N2-3_BS20.tif:0134-0244-0186:134	177	2345.463	186.06	244.539	415147	415147	134
556	210421N2-3_BS20.tif:0135-0246-0189:135	177	2546.893	189.337	246.385	450800	450800	135
557	210421N2-3_BS20.tif:0136-0248-0189:136	177	2598.542	189.211	248.407	459942	459942	136
558	210421N2-3_BS20.tif:0137-0247-0191:137	177	2654.932	190.996	246.93	469923	469923	137
559	210421N2-3_BS20.tif:0138-0249-0194:138	177	2575.35	193.948	249.264	455837	455837	138
560	210421N2-3_BS20.tif:0139-0253-0193:139	177	2491.531	193.074	253.463	441001	441001	139
561	210421N2-3_BS20.tif:0140-0254-0192:140	177	2682.616	192.169	254.006	474823	474823	140
562	210421N2-3_BS20.tif:0141-0255-0190:141	177	2641.407	190.246	255.375	467529	467529	141
563	210421N2-3_BS20.tif:0142-0251-0195:142	177	2802.085	195.487	250.915	495969	495969	142
564	210421N2-3_BS20.tif:0143-0244-0190:143	177	2810.266	190.161	244.194	497417	497417	143
565	210421N2-3_BS20.tif:0144-0257-0191:144	177	2642.797	191.086	257.42	467775	467775	144
566	210421N2-3_BS20.tif:0145-0259-0187:145	177	2782.972	187.024	259.388	492586	492586	145
567	210421N2-3_BS20.tif:0146-0264-0190:146	177	2849.486	190.241	264.051	504359	504359	146
568	210421N2-3_BS20.tif:0147-0263-0188:147	177	2815.328	188.455	263.469	498313	498313	147
569	210421N2-3_BS20.tif:0148-0257-0193:148	177	2873.107	193.302	257.457	508540	508540	148
570	210421N2-3_BS20.tif:0149-0252-0187:149	177	2840.797	187.599	252.339	502821	502821	149
571	210421N2-3_BS20.tif:0150-0246-0189:150	177	2907.565	189.543	246.305	514639	514639	150
572	210421N2-3_BS20.tif:0151-0233-0188:151	177	2766.78	188.586	233.297	489720	489720	151
573	210421N2-3_BS20.tif:0152-0231-0186:152	177	2864.672	186.4	231.09	507047	507047	152
574	210421N2-3_BS20.tif:0153-0250-0183:153	177	2763.237	183.647	250.006	489093	489093	153
575	210421N2-3_BS20.tif:0154-0251-0192:154	177	2835.983	192.715	250.729	501969	501969	154
576	210421N2-3_BS20.tif:0155-0247-0195:155	177	2885.994	195.495	246.561	510821	510821	155
577	210421N2-3_BS20.tif:0156-0240-0183:156	177	2666.938	183.691	239.509	472048	472048	156
578	210421N2-3_BS20.tif:0157-0235-0197:157	177	2955.718	197.438	235.139	523162	523162	157
579	210421N2-3_BS20.tif:0158-0236-0198:158	177	2997.085	198.335	235.707	530484	530484	158
580	210421N2-3_BS20.tif:0159-0229-0180:159	177	2661.04	180.448	229.029	471004	471004	159
581	210421N2-3_BS20.tif:0160-0230-0178:160	177	2629.927	178.623	229.706	465497	465497	160
582	210421N2-3_BS20.tif:0161-0232-0185:161	177	2728.542	185.483	232.049	482952	482952	161
583	210421N2-3_BS20.tif:0162-0240-0193:162	177	2889.836	193.369	239.887	511501	511501	162
584	210421N2-3_BS20.tif:0163-0248-0196:163	177	2655.073	196.115	247.87	469948	469948	163
585	210421N2-3_BS20.tif:0164-0263-0201:164	177	2743.61	201.343	262.936	485619	485619	164
586	210421N2-3_BS20.tif:0165-0257-0201:165	177	2853.175	201.096	256.894	505012	505012	165
587	210421N2-3_BS20.tif:0166-0251-0195:166	177	2837.028	195.179	251.27	502154	502154	166
588	210421N2-3_BS20.tif:0167-0248-0194:167	177	2825.35	193.954	248.232	500087	500087	167
589	210421N2-3_BS20.tif:0168-0257-0200:168	177	2726.853	200.047	257.315	482653	482653	168
590	210421N2-3_BS20.tif:0169-0255-0190:169	177	2701.847	190.124	255.407	478227	478227	169
591	210421N2-3_BS20.tif:0170-0258-0194:170	177	2297.153	193.89	258.059	406596	406596	170
592	210421N2-3_BS20.tif:0171-0265-0193:171	177	2589.407	193.019	265.26	458325	458325	171
593	210421N2-3_BS20.tif:0172-0264-0197:172	177	2684.333	197.136	264.363	475127	475127	172
594	210421N2-3_BS20.tif:0173-0268-0191:173	177	2664.345	191.068	268.139	471589	471589	173
595	210421N2-3_BS20.tif:0174-0281-0191:174	177	2497.446	190.823	281.042	442048	442048	174
596	210421N2-3_BS20.tif:0175-0288-0190:175	177	2283.915	189.809	288.373	404253	404253	175
597	210421N2-3_BS20.tif:0176-0281-0195:176	177	2618.537	195.179	281.321	463481	463481	176
598	210421N2-3_BS20.tif:0177-0277-0192:177	177	2503	191.83	277.555	443031	443031	177
599	210421N2-3_BS20.tif:0178-0276-0193:178	177	2598.718	192.941	276.233	459973	459973	178
600	210421N2-3_BS20.tif:0179-0281-0192:179	177	2742.565	192.284	281.235	485434	485434	179
601	210421N2-3_BS20.tif:0180-0282-0194:180	177	2772.548	194.143	282.282	490741	490741	180
602	210421N2-3_BS20.tif:0181-0282-0195:181	177	2852.316	195.047	282.396	504860	504860	181
603	210421N2-3_BS20.tif:0182-0284-0190:182	177	2570.576	189.964	284.334	454992	454992	182
604	210421N2-3_BS20.tif:0183-0282-0192:183	177	2477.249	191.836	282.519	438473	438473	183
605	210421N2-3_BS20.tif:0184-0279-0192:184	177	2574.825	192.217	279.329	455744	455744	184
606	210421N2-3_BS20.tif:0185-0276-0192:185	177	2434.497	191.932	276.436	430906	430906	185
607	210421N2-3_BS20.tif:0186-0277-0196:186	177	2477.305	195.927	277.566	438483	438483	186
608	210421N2-3_BS20.tif:0187-0270-0193:187	177	2372.571	193.18	270.171	419945	419945	187
609	210421N2-3_BS20.tif:0188-0268-0182:188	177	2558.61	182.005	268.062	452874	452874	188
610	210421N2-3_BS20.tif:0189-0269-0180:189	177	2573.644	179.857	269.137	455535	455535	189
611	210421N2-3_BS20.tif:0190-0276-0190:190	177	1718.853	190.151	276.55	304237	304237	190
612	210421N2-3_BS20.tif:0191-0266-0213:191	177	2479.695	213.171	266.428	438906	438906	191
613	210421N2-3_BS20.tif:0192-0269-0193:192	177	2354.701	194.078	269.902	416782	416782	192
614	210421N2-3_BS20.tif:0193-0287-0174:193	177	2289.621	173.787	287.542	405263	405263	193
615	210421N2-3_BS20.tif:0194-0267-0189:194	177	2422.068	188.754	267.586	428706	428706	194
616	210421N2-3_BS20.tif:0195-0268-0201:195	177	2424.158	201.075	268.509	429076	429076	195
617	210421N2-3_BS20.tif:0196-0273-0201:196	177	2415.463	201.029	273.463	427537	427537	196
618	210421N2-3_BS20.tif:0197-0270-0200:197	177	2418.554	199.955	270.329	428084	428084	197
619	210421N2-3_BS20.tif:0198-0257-0192:198	177	2497.514	192.309	257.169	442060	442060	198
620	210421N2-3_BS20.tif:0199-0268-0187:199	177	2520.819	187.176	268.222	446185	446185	199
621	210421N2-3_BS20.tif:0200-0251-0206:200	177	2505.605	206.149	251.303	443492	443492	200
622	210421N2-3_BS20.tif:0201-0269-0197:201	177	2081.847	196.072	269.793	368487	368487	201
623	210421N2-3_BS20.tif:0202-0297-0203:202	177	2550.542	202.932	296.972	451446	451446	202
624	210421N2-3_BS20.tif:0203-0294-0186:203	177	2597.994	185.925	294.121	459845	459845	203
625	210421N2-3_BS20.tif:0204-0280-0186:204	177	2718.136	186.18	280.049	481110	481110	204
626	210421N2-3_BS20.tif:0205-0290-0185:205	177	2567.096	184.902	290.002	454376	454376	205
627	210421N2-3_BS20.tif:0206-0285-0188:206	177	2714.605	187.901	285.12	480485	480485	206
628	210421N2-3_BS20.tif:0207-0277-0191:207	177	2662.475	190.863	277.08	471258	471258	207
629	210421N2-3_BS20.tif:0208-0283-0183:208	177	2366.305	182.934	282.793	418836	418836	208
630	210421N2-3_BS20.tif:0209-0283-0184:209	177	2505.051	183.823	283.147	443394	443394	209
631	210421N2-3_BS20.tif:0210-0288-0180:210	177	2711.531	179.967	287.934	479941	479941	210
632	210421N2-3_BS20.tif:0211-0303-0175:211	177	2367.588	175.082	302.895	419063	419063	211
633	210421N2-3_BS20.tif:0212-0301-0169:212	177	2407.198	169.028	300.884	426074	426074	212
634	210421N2-3_BS20.tif:0213-0296-0174:213	177	2282.294	173.73	296.144	403966	403966	213
635	210421N2-3_BS20.tif:0214-0298-0187:214	177	2538.333	187.038	298.272	449285	449285	214
636	210421N2-3_BS20.tif:0215-0290-0185:215	177	2290.288	185.076	290.064	405381	405381	215
637	210421N2-3_BS20.tif:0216-0287-0198:216	177	2446.746	198.013	286.98	433074	433074	216
638	210421N2-3_BS20.tif:0217-0282-0218:217	177	2213.616	217.671	281.988	391810	391810	217
639	210421N2-3_BS20.tif:0218-0265-0198:218	177	2735.74	198.404	264.939	484226	484226	218
640	210421N2-3_BS20.tif:0219-0262-0188:219	177	2627.249	188.065	262.051	465023	465023	219
641	210421N2-3_BS20.tif:0220-0270-0188:220	177	2507.689	187.802	270.133	443861	443861	220
642	210421N2-3_BS20.tif:0221-0272-0194:221	177	2801.085	194.085	272.292	495792	495792	221
643	210421N2-3_BS20.tif:0222-0268-0195:222	177	2748.271	195.398	268.052	486444	486444	222
644	210421N2-3_BS20.tif:0223-0269-0194:223	177	2535.785	193.937	269.031	448834	448834	223
645	210421N2-3_BS20.tif:0224-0271-0191:224	177	2569.712	191.006	270.972	454839	454839	224
646	210421N2-3_BS20.tif:0225-0272-0187:225	177	2507.791	186.893	272.186	443879	443879	225
647	210421N2-3_BS20.tif:0226-0272-0198:226	177	2769.119	198.131	272.291	490134	490134	226
648	210421N2-3_BS20.tif:0227-0268-0201:227	177	2951.701	201.148	267.933	522451	522451	227
649	210421N2-3_BS20.tif:0228-0258-0193:228	177	2876.458	192.939	258.292	509133	509133	228
650	210421N2-3_BS20.tif:0229-0251-0198:229	177	2862.78	198.348	251.062	506712	506712	229
651	210421N2-3_BS20.tif:0230-0248-0193:230	177	2893.797	193.375	248.05	512202	512202	230
652	210421N2-3_BS20.tif:0231-0243-0199:231	177	2758.311	199.045	243.07	488221	488221	231
653	210421N2-3_BS20.tif:0232-0253-0189:232	177	2658.955	189.106	253.02	470635	470635	232
654	210421N2-3_BS20.tif:0233-0259-0189:233	177	2764.333	189.325	259.057	489287	489287	233
655	210421N2-3_BS20.tif:0234-0265-0198:234	177	2783.345	197.983	265.123	492652	492652	234
656	210421N2-3_BS20.tif:0235-0306-0198:235	177	4136.158	197.568	306.343	732100	732100	235
657	210421N2-3_BS20.tif:0236-0311-0187:236	177	2739.904	186.881	310.192	484963	484963	236
658	210421N2-3_BS20.tif:0237-0284-0184:237	177	2681.723	183.715	284.019	474665	474665	237
659	210421N2-3_BS20.tif:0238-0280-0186:238	177	2675.243	185.702	280.087	473518	473518	238
660	210421N2-3_BS20.tif:0239-0276-0180:239	177	2868.588	180.007	276.136	507740	507740	239
661	210421N2-3_BS20.tif:0240-0276-0183:240	177	3001.232	182.981	275.89	531218	531218	240
662	210421N2-3_BS20.tif:0241-0283-0186:241	177	2463	185.776	283.116	435951	435951	241
663	210421N2-3_BS20.tif:0242-0298-0184:242	177	2596.328	184.158	298.237	459550	459550	242
664	210421N2-3_BS20.tif:0243-0293-0173:243	177	2756.232	172.919	293.035	487853	487853	243
665	210421N2-3_BS20.tif:0244-0289-0176:244	177	2810.751	176.088	289.358	497503	497503	244
666	210421N2-3_BS20.tif:0245-0288-0195:245	177	2661.955	195.026	288.447	471166	471166	245
667	210421N2-3_BS20.tif:0246-0280-0199:246	177	2817.429	198.834	280.375	498685	498685	246
668	210421N2-3_BS20.tif:0247-0274-0189:247	177	2723.554	188.958	274.207	482069	482069	247
669	210421N2-3_BS20.tif:0248-0262-0181:248	177	2632.282	181.456	262.398	465914	465914	248
670	210421N2-3_BS20.tif:0249-0263-0181:249	177	2692.537	181.748	263.307	476579	476579	249
671	210421N2-3_BS20.tif:0250-0212-0204:250	177	2494.78	204.313	211.779	441576	441576	250
672	210421N2-3_BS20.tif:0251-0257-0187:251	177	2648.141	187.152	257.805	468721	468721	251
673	210421N2-3_BS20.tif:0252-0268-0154:252	177	2320.949	153.979	268.076	410808	410808	252
674	210421N2-3_BS20.tif:0253-0227-0178:253	177	2286.136	178.142	227.335	404646	404646	253
675	210421N2-3_BS20.tif:0254-0240-0186:254	177	2650.017	185.857	241.048	469053	469053	254
676	210421N2-3_BS20.tif:0255-0239-0191:255	177	2640.537	190.874	239.992	467375	467375	255
677	210421N2-3_BS20.tif:0256-0234-0189:256	177	2722.955	188.982	235.164	481963	481963	256
678	210421N2-3_BS20.tif:0257-0230-0185:257	177	2666.819	184.895	231.216	472027	472027	257
679	210421N2-3_BS20.tif:0258-0232-0180:258	177	2728.401	179.757	232.951	482927	482927	258
680	210421N2-3_BS20.tif:0259-0228-0183:259	177	2726.91	182.621	228.995	482663	482663	259
681	210421N2-3_BS20.tif:0260-0229-0181:260	177	2509.667	180.961	230.263	444211	444211	260
682	210421N2-3_BS20.tif:0261-0230-0183:261	177	2343.864	182.762	231.366	414864	414864	261
683	210421N2-3_BS20.tif:0262-0230-0183:262	177	2323.147	182.72	231.335	411197	411197	262
684	210421N2-3_BS20.tif:0263-0237-0171:263	177	2351.034	170.87	237.957	416133	416133	263
685	210421N2-3_BS20.tif:0264-0230-0175:264	177	2572.96	175.033	230.812	455414	455414	264
686	210421N2-3_BS20.tif:0265-0223-0176:265	177	2883.701	176.292	224.001	510415	510415	265
687	210421N2-3_BS20.tif:0266-0227-0178:266	177	2758.605	178.063	228.405	488273	488273	266
688	210421N2-3_BS20.tif:0267-0229-0184:267	177	2482.853	184.002	230.416	439465	439465	267
689	210421N2-3_BS20.tif:0268-0225-0185:268	177	2312.22	184.903	226.318	409263	409263	268
690	210421N2-3_BS20.tif:0269-0231-0173:269	177	2318.565	173.054	232.094	410386	410386	269
691	210421N2-3_BS20.tif:0270-0224-0164:270	177	2273.689	163.706	225.18	402443	402443	270
692	210421N2-3_BS20.tif:0271-0227-0159:271	177	2400.282	158.926	227.955	424850	424850	271
693	210421N2-3_BS20.tif:0272-0228-0155:272	177	2373.655	155.08	229.171	420137	420137	272
694	210421N2-3_BS20.tif:0273-0220-0161:273	177	2370.661	161.049	221.043	419607	419607	273
695	210421N2-3_BS20.tif:0274-0224-0160:274	177	2377.757	160.101	225.289	420863	420863	274
696	210421N2-3_BS20.tif:0275-0232-0166:275	177	2530.333	165.945	233.17	447869	447869	275
697	210421N2-3_BS20.tif:0276-0225-0170:276	177	2519.492	169.581	225.962	445950	445950	276
698	210421N2-3_BS20.tif:0277-0220-0159:277	177	2416.006	158.718	221.048	427633	427633	277
699	210421N2-3_BS20.tif:0278-0230-0163:278	177	2801.633	162.438	231.116	495889	495889	278
700	210421N2-3_BS20.tif:0279-0229-0154:279	177	2681.797	153.917	230.045	474678	474678	279
701	210421N2-3_BS20.tif:0280-0226-0162:280	177	2001.746	161.745	227.087	354309	354309	280
702	210421N2-3_BS20.tif:0281-0226-0167:281	177	2464.944	166.67	227.25	436295	436295	281
703	210421N2-3_BS20.tif:0282-0223-0162:282	177	2601.667	161.675	224.022	460495	460495	282
704	210421N2-3_BS20.tif:0283-0222-0160:283	177	2756.525	159.465	222.939	487905	487905	283
705	210421N2-3_BS20.tif:0284-0223-0159:284	177	2720.525	158.695	223.938	481533	481533	284
706	210421N2-3_BS20.tif:0285-0233-0141:285	177	2313.718	141.23	233.902	409528	409528	285
707	210421N2-3_BS20.tif:0286-0221-0160:286	177	2568.26	159.94	221.209	454582	454582	286
708	210421N2-3_BS20.tif:0287-0218-0162:287	177	2722.599	161.632	218.977	481900	481900	287
709	210421N2-3_BS20.tif:0288-0230-0154:288	177	2611.435	153.538	231.253	462224	462224	288
710	210421N2-3_BS20.tif:0289-0233-0159:289	177	2747.311	158.999	234.138	486274	486274	289
711	210421N2-3_BS20.tif:0290-0234-0124:290	177	2450.627	124.968	234.975	433761	433761	290
712	210421N2-3_BS20.tif:0291-0220-0179:291	177	2594.938	178.545	220.349	459304	459304	291
713	210421N2-3_BS20.tif:0292-0225-0171:292	177	2643.791	171.038	226.014	467951	467951	292
714	210421N2-3_BS20.tif:0293-0230-0160:293	177	2568.588	161.085	230.783	454640	454640	293
715	210421N2-3_BS20.tif:0294-0226-0156:294	177	2432.881	157.212	227.13	430620	430620	294
716	210421N2-3_BS20.tif:0295-0229-0153:295	177	2341.734	153.953	229.877	414487	414487	295
717	210421N2-3_BS20.tif:0296-0239-0113:296	177	1755.814	112.325	239.395	310779	310779	296
718	210421N2-3_BS20.tif:0297-0221-0175:297	177	2405.655	175.528	221.96	425801	425801	297
719	210421N2-3_BS20.tif:0298-0243-0137:298	177	2447.514	137.923	244.346	433210	433210	298
720	210421N2-3_BS20.tif:0299-0256-0134:299	177	1987.977	134.084	255.223	351872	351872	299
721	210421N2-3_BS20.tif:0300-0228-0179:300	177	2329.881	179.072	228.455	412389	412389	300
722	210421N2-3_BS20.tif:0301-0222-0156:301	177	2271.452	156.634	222.689	402047	402047	301
723	210421N2-3_BS20.tif:0302-0224-0160:302	177	2350.09	160.244	223.204	415966	415966	302
724	210421N2-3_BS20.tif:0303-0223-0155:303	177	2059.373	155.45	222.383	364509	364509	303
725	210421N2-3_BS20.tif:0304-0224-0155:304	177	2070.802	155.637	223.211	366532	366532	304
726	210421N2-3_BS20.tif:0305-0226-0161:305	177	2176.571	161.301	225.34	385253	385253	305
727	210421N2-3_BS20.tif:0306-0230-0163:306	177	2245.232	163.515	229.285	397406	397406	306
728	210421N2-3_BS20.tif:0307-0230-0164:307	177	2204.542	164.615	229	390204	390204	307
729	210421N2-3_BS20.tif:0308-0230-0164:308	177	2199.345	164.425	229.14	389284	389284	308
730	210421N2-3_BS20.tif:0309-0229-0163:309	177	1991.599	163.35	228.436	352513	352513	309
731	210421N2-3_BS20.tif:0310-0230-0167:310	177	1857.169	167.406	229.234	328719	328719	310
732	210421N2-3_BS20.tif:0311-0234-0170:311	177	1775.61	170.518	233.162	314283	314283	311
733	210421N2-3_BS20.tif:0312-0235-0170:312	177	1791.068	170.715	234.179	317019	317019	312
734	210421N2-3_BS20.tif:0313-0235-0176:313	177	1784.887	176.539	234.337	315925	315925	313
735	210421N2-3_BS20.tif:0314-0239-0180:314	177	2018.644	180.287	238.491	357300	357300	314
736	210421N2-3_BS20.tif:0315-0249-0178:315	177	1912.514	178.584	248.213	338515	338515	315
737	210421N2-3_BS20.tif:0316-0244-0179:316	177	1926.876	179.201	243.493	341057	341057	316
738	210421N2-3_BS20.tif:0317-0239-0179:317	177	1983.48	179.299	238.487	351076	351076	317
739	210421N2-3_BS20.tif:0318-0241-0177:318	177	1900.469	177.264	240.278	336383	336383	318
740	210421N2-3_BS20.tif:0319-0246-0181:319	177	2079.469	181.2	245.455	368066	368066	319
741	210421N2-3_BS20.tif:0320-0250-0184:320	177	2175.599	184.54	249.523	385081	385081	320
742	210421N2-3_BS20.tif:0321-0250-0180:321	177	2067.367	180.301	249.293	365924	365924	321
743	210421N2-3_BS20.tif:0322-0248-0181:322	177	2112.186	181.465	247.431	373857	373857	322
744	210421N2-3_BS20.tif:0323-0244-0184:323	177	2174.322	184.273	243.431	384855	384855	323
745	210421N2-3_BS20.tif:0324-0244-0178:324	177	2234.237	178.168	243.544	395460	395460	324
746	210421N2-3_BS20.tif:0325-0250-0176:325	177	2183.333	176.596	249.558	386450	386450	325
747	210421N2-3_BS20.tif:0326-0246-0183:326	177	2138.051	183.472	245.4	378435	378435	326
748	210421N2-3_BS20.tif:0327-0246-0184:327	177	2078.853	184.548	245.37	367957	367957	327
749	210421N2-3_BS20.tif:0328-0246-0182:328	177	2137.938	182.14	245.185	378415	378415	328
750	210421N2-3_BS20.tif:0329-0242-0182:329	177	2181.096	182.391	241.378	386054	386054	329
751	210421N2-3_BS20.tif:0330-0242-0182:330	177	2264.452	182.468	241.344	400808	400808	330
752	210421N2-3_BS20.tif:0331-0252-0177:331	177	2096.757	177.471	251.373	371126	371126	331
753	210421N2-3_BS20.tif:0332-0256-0177:332	177	2087.684	177.321	255.399	369520	369520	332
754	210421N2-3_BS20.tif:0333-0255-0177:333	177	2147.605	177.277	254.544	380126	380126	333
755	210421N2-3_BS20.tif:0334-0255-0179:334	177	2287.853	179.351	254.687	404950	404950	334
756	210421N2-3_BS20.tif:0335-0256-0189:335	177	2266.655	189.183	255.63	401198	401198	335
757	210421N2-3_BS20.tif:0336-0251-0193:336	177	2353.655	193.434	250.635	416597	416597	336
758	210421N2-3_BS20.tif:0337-0246-0183:337	177	2312.678	183.447	245.65	409344	409344	337
759	210421N2-3_BS20.tif:0338-0239-0185:338	177	2224.141	185.556	238.754	393673	393673	338
760	210421N2-3_BS20.tif:0339-0240-0181:339	177	2210.514	181.532	239.52	391261	391261	339
761	210421N2-3_BS20.tif:0340-0244-0179:340	177	2302	179.362	243.33	407454	407454	340
762	210421N2-3_BS20.tif:0341-0245-0182:341	177	2425.989	182.346	244.464	429400	429400	341
763	210421N2-3_BS20.tif:0342-0244-0187:342	177	2474.565	187.371	243.352	437998	437998	342
764	210421N2-3_BS20.tif:0343-0239-0182:343	177	2536.983	182.6	238.423	449046	449046	343
765	210421N2-3_BS20.tif:0344-0241-0183:344	177	2541.006	183.284	240.631	449758	449758	344
766	210421N2-3_BS20.tif:0345-0243-0188:345	177	2580.542	188.565	242.594	456756	456756	345
767	210421N2-3_BS20.tif:0346-0247-0184:346	177	2592.463	184.283	246.658	458866	458866	346
768	210421N2-3_BS20.tif:0347-0247-0185:347	177	2611.627	185.613	246.683	462258	462258	347
769	210421N2-3_BS20.tif:0348-0245-0185:348	177	2544.65	185.691	244.322	450403	450403	348
770	210421N2-3_BS20.tif:0349-0236-0184:349	177	2616.938	184.485	235.68	463198	463198	349
771	210421N2-3_BS20.tif:0350-0226-0185:350	177	2411.983	185.332	225.547	426921	426921	350
772	210421N2-3_BS20.tif:0351-0236-0179:351	177	2227.689	179.632	235.671	394301	394301	351
773	210421N2-3_BS20.tif:0352-0249-0183:352	177	2407.441	183.474	248.712	426117	426117	352
774	210421N2-3_BS20.tif:0353-0252-0185:353	177	2565.429	185.524	251.729	454081	454081	353
775	210421N2-3_BS20.tif:0354-0260-0187:354	177	2513.627	187.269	259.539	444912	444912	354
776	210421N2-3_BS20.tif:0355-0241-0184:355	177	2597.893	184.419	240.452	459827	459827	355
777	210421N2-3_BS20.tif:0356-0234-0189:356	177	2436.616	189.272	233.627	431281	431281	356
778	210421N2-3_BS20.tif:0357-0234-0181:357	177	2379.836	181.549	233.597	421231	421231	357
779	210421N2-3_BS20.tif:0358-0248-0179:358	177	2513.768	179.62	247.439	444937	444937	358
780	210421N2-3_BS20.tif:0359-0247-0182:359	177	2525.237	182.59	246.657	446967	446967	359
781	210421N2-3_BS20.tif:0360-0244-0180:360	177	2371.073	180.417	243.139	419680	419680	360
782	210421N2-3_BS20.tif:0361-0237-0181:361	177	2473.266	181.423	236.396	437768	437768	361
783	210421N2-3_BS20.tif:0362-0229-0178:362	177	2362.814	178.496	228.305	418218	418218	362
784	210421N2-3_BS20.tif:0363-0232-0174:363	177	2256.073	174.464	231.141	399325	399325	363
785	210421N2-3_BS20.tif:0364-0226-0179:364	177	2403.949	179.48	225.072	425499	425499	364
786	210421N2-3_BS20.tif:0365-0227-0171:365	177	2402.864	171.459	226.248	425307	425307	365
787	210421N2-3_BS20.tif:0366-0226-0169:366	177	2234.525	169.333	225.332	395511	395511	366
788	210421N2-3_BS20.tif:0367-0229-0168:367	177	2090.915	168.522	228.247	370092	370092	367
789	210421N2-3_BS20.tif:0368-0234-0169:368	177	2263.661	169.24	233.61	400668	400668	368
790	210421N2-3_BS20.tif:0369-0230-0164:369	177	2128.565	164.34	229.287	376756	376756	369
791	210421N2-3_BS20.tif:0370-0228-0161:370	177	2083.774	161.427	227.122	368828	368828	370
792	210421N2-3_BS20.tif:0371-0236-0160:371	177	2029.881	160.637	235.112	359289	359289	371
793	210421N2-3_BS20.tif:0372-0234-0161:372	177	2134.22	161.475	233.294	377757	377757	372
794	210421N2-3_BS20.tif:0373-0224-0155:373	177	2026.249	155.085	223.478	358646	358646	373
795	210421N2-3_BS20.tif:0374-0234-0149:374	177	1941.147	149.159	233.034	343583	343583	374
796	210421N2-3_BS20.tif:0375-0229-0149:375	177	1953.209	149.289	227.927	345718	345718	375
797	210421N2-3_BS20.tif:0376-0227-0140:376	177	2001.729	140.231	226.173	354306	354306	376
798	210421N2-3_BS20.tif:0377-0232-0141:377	177	1923.288	141.393	231.262	340422	340422	377
799	210421N2-3_BS20.tif:0378-0233-0141:378	177	1874.774	141.644	232.451	331835	331835	378
800	210421N2-3_BS20.tif:0379-0235-0144:379	177	2022.802	144.317	234.43	358036	358036	379
801	210421N2-3_BS20.tif:0380-0229-0148:380	177	2019.525	148.56	228.648	357456	357456	380
802	210421N2-3_BS20.tif:0381-0229-0161:381	177	2005.446	161.454	228.241	354964	354964	381
803	210421N2-3_BS20.tif:0382-0240-0173:382	177	1938.198	173.464	239.156	343061	343061	382
804	210421N2-3_BS20.tif:0383-0245-0159:383	177	2051.164	159.728	244.316	363056	363056	383
805	210421N2-3_BS20.tif:0384-0238-0157:384	177	2106.565	157.4	237.288	372862	372862	384
806	210421N2-3_BS20.tif:0385-0228-0156:385	177	2022.492	156.625	227.202	357981	357981	385
807	210421N2-3_BS20.tif:0386-0224-0159:386	177	1992.91	159.199	223.062	352745	352745	386
808	210421N2-3_BS20.tif:0387-0237-0157:387	177	1970.52	157.646	235.903	348782	348782	387
809	210421N2-3_BS20.tif:0388-0238-0162:388	177	2017.678	162.501	236.963	357129	357129	388
810	210421N2-3_BS20.tif:0389-0230-0167:389	177	2154.492	167.44	229.136	381345	381345	389
811	210421N2-3_BS20.tif:0390-0226-0167:390	177	2053.452	167.298	225.379	363461	363461	390
812	210421N2-3_BS20.tif:0391-0237-0164:391	177	1976.605	164.233	235.96	349859	349859	391
813	210421N2-3_BS20.tif:0392-0240-0172:392	177	2201.751	172.256	239.361	389710	389710	392
814	210421N2-3_BS20.tif:0393-0231-0177:393	177	1943.571	177.207	230.084	344012	344012	393
815	210421N2-3_BS20.tif:0394-0229-0169:394	177	1834.503	169.597	228.155	324707	324707	394
816	210421N2-3_BS20.tif:0395-0239-0175:395	177	1985.458	175.213	238.468	351426	351426	395
817	210421N2-3_BS20.tif:0396-0233-0175:396	177	1861.565	175.064	232.25	329497	329497	396
818	210421N2-3_BS20.tif:0397-0232-0172:397	177	2088.096	172.569	231.504	369593	369593	397
819	210421N2-3_BS20.tif:0398-0227-0166:398	177	2145.989	166.382	226.294	379840	379840	398
820	210421N2-3_BS20.tif:0399-0229-0158:399	177	2088.684	158.482	228.407	369697	369697	399
821	210421N2-3_BS20.tif:0400-0235-0158:400	177	2066.051	158.463	234.88	365691	365691	400
822	210421N2-3_BS20.tif:0401-0231-0161:401	177	1928.469	161.599	230.239	341339	341339	401
823	210421N2-3_BS20.tif:0402-0223-0157:402	177	1795.644	157.22	222.425	317829	317829	402
824	210421N2-3_BS20.tif:0403-0232-0149:403	177	1681.209	149.345	231.027	297574	297574	403
825	210421N2-3_BS20.tif:0404-0233-0149:404	177	1663.051	149.223	231.826	294360	294360	404
826	210421N2-3_BS20.tif:0405-0224-0145:405	177	1603.333	145.01	223.059	283790	283790	405
827	210421N2-3_BS20.tif:0406-0231-0148:406	177	1685.345	148.317	230.434	298306	298306	406
828	210421N2-3_BS20.tif:0407-0228-0150:407	177	1675.582	150.236	227.513	296578	296578	407
829	210421N2-3_BS20.tif:0408-0229-0151:408	177	1801.508	151.131	228.168	318867	318867	408
830	210421N2-3_BS20.tif:0409-0229-0149:409	177	2061.593	149.304	228.259	364902	364902	409
831	210421N2-3_BS20.tif:0410-0233-0143:410	177	2134.689	143.383	232.099	377840	377840	410
832	210421N2-3_BS20.tif:0411-0234-0141:411	177	2133.22	141.048	233.29	377580	377580	411
833	210421N2-3_BS20.tif:0412-0230-0138:412	177	1951.237	138.28	228.809	345369	345369	412
834	210421N2-3_BS20.tif:0413-0236-0134:413	177	1998.435	134.107	234.858	353723	353723	413
835	210421N2-3_BS20.tif:0414-0241-0131:414	177	1733.887	131.232	240.179	306898	306898	414
836	210421N2-3_BS20.tif:0415-0241-0130:415	177	1725.633	130.308	240.3	305437	305437	415
837	210421N2-3_BS20.tif:0416-0243-0130:416	177	1580.215	130.272	242.322	279698	279698	416
838	210421N2-3_BS20.tif:0417-0248-0132:417	177	1643.034	132.083	247.145	290817	290817	417
839	210421N2-3_BS20.tif:0418-0247-0131:418	177	1901.616	131.283	246.038	336586	336586	418
840	210421N2-3_BS20.tif:0419-0246-0128:419	177	1854.463	128.227	244.869	328240	328240	419
841	210421N2-3_BS20.tif:0420-0243-0128:420	177	1716.582	128.206	242.194	303835	303835	420
842	210421N2-3_BS20.tif:0421-0240-0126:421	177	1637.136	126.457	239.205	289773	289773	421
