# Supplementary material for: Molecular encoding and synaptic decoding of context during salt chemotaxis in C. elegans
Source: Nat Commun. 2022 May 27;13:2928. doi: 10.1038/s41467-022-30279-7 (PMC9142520; doi:10.1038/s41467-022-30279-7)
Supplement: Supplementary file 7 — Source Data [file 41467_2022_30279_MOESM7_ESM.zip › Source Data/Imaging/Fig.5/5B/210421N2-5_BS20_Results.csv]

	Label	Area	Mean	XM	YM	IntDen	RawIntDen	Slice	stimulus
1	210421N2-5_BS20.tif:0001-0217-0370:1	177	1125.164	369.059	217.861	199154	199154	1	154
2	210421N2-5_BS20.tif:0002-0229-0364:2	177	1100.977	363.404	229.613	194873	194873	2
3	210421N2-5_BS20.tif:0003-0289-0353:3	177	1350.266	352.536	289.898	238997	238997	3
4	210421N2-5_BS20.tif:0004-0261-0353:4	177	1379.169	351.786	261.375	244113	244113	4
5	210421N2-5_BS20.tif:0005-0247-0352:5	177	1444.706	350.942	247.345	255713	255713	5
6	210421N2-5_BS20.tif:0006-0244-0348:6	177	1340.859	347.099	244.056	237332	237332	6
7	210421N2-5_BS20.tif:0007-0241-0350:7	177	1380.734	348.766	241.465	244390	244390	7
8	210421N2-5_BS20.tif:0008-0240-0350:8	177	1366.226	348.788	240.615	241822	241822	8
9	210421N2-5_BS20.tif:0009-0241-0348:9	177	1221.757	347.111	241.436	216251	216251	9
10	210421N2-5_BS20.tif:0010-0241-0346:10	177	1249.288	344.89	241.335	221124	221124	10
11	210421N2-5_BS20.tif:0011-0241-0346:11	177	1274.492	344.762	241.487	225585	225585	11
12	210421N2-5_BS20.tif:0012-0246-0343:12	177	1388.169	341.933	246.499	245706	245706	12
13	210421N2-5_BS20.tif:0013-0261-0341:13	177	1243.175	339.97	261.377	220042	220042	13
14	210421N2-5_BS20.tif:0014-0268-0335:14	177	1302.52	334.014	267.936	230546	230546	14
15	210421N2-5_BS20.tif:0015-0264-0340:15	177	1319.085	338.901	264.196	233478	233478	15
16	210421N2-5_BS20.tif:0016-0258-0345:16	177	1396.638	344.059	257.911	247205	247205	16
17	210421N2-5_BS20.tif:0017-0199-0384:17	177	1090.695	383.243	199.684	193053	193053	17
18	210421N2-5_BS20.tif:0018-0215-0385:18	177	1182.797	384.494	215.814	209355	209355	18
19	210421N2-5_BS20.tif:0019-0222-0391:19	177	1128.808	390.112	222.834	199799	199799	19
20	210421N2-5_BS20.tif:0020-0226-0390:20	177	1154.588	389.198	227.011	204362	204362	20
21	210421N2-5_BS20.tif:0021-0228-0384:21	177	1221.644	383.281	228.69	216231	216231	21
22	210421N2-5_BS20.tif:0022-0226-0369:22	177	1203.379	368.31	226.821	212998	212998	22
23	210421N2-5_BS20.tif:0023-0226-0368:23	177	1231.169	367.222	226.762	217917	217917	23
24	210421N2-5_BS20.tif:0024-0225-0369:24	177	1253.062	368.179	226.071	221792	221792	24
25	210421N2-5_BS20.tif:0025-0224-0370:25	177	1078.893	369.341	224.793	190964	190964	25
26	210421N2-5_BS20.tif:0026-0220-0370:26	177	1059.407	369.202	220.761	187515	187515	26
27	210421N2-5_BS20.tif:0027-0216-0370:27	177	1185.328	369.079	216.828	209803	209803	27
28	210421N2-5_BS20.tif:0028-0215-0371:28	177	1160.932	369.847	215.815	205485	205485	28
29	210421N2-5_BS20.tif:0029-0209-0372:29	177	1201.35	370.997	210.138	212639	212639	29
30	210421N2-5_BS20.tif:0030-0210-0377:30	177	1119.689	376.067	210.593	198185	198185	30
31	210421N2-5_BS20.tif:0031-0198-0378:31	177	1055.068	376.924	198.827	186747	186747	31
32	210421N2-5_BS20.tif:0032-0211-0376:32	177	963.768	375.134	212.013	170587	170587	32
33	210421N2-5_BS20.tif:0033-0214-0372:33	177	1099.836	371.04	215.223	194671	194671	33
34	210421N2-5_BS20.tif:0034-0216-0372:34	177	1043.921	370.959	217.069	184774	184774	34
35	210421N2-5_BS20.tif:0035-0220-0366:35	177	1160.469	364.982	221.062	205403	205403	35
36	210421N2-5_BS20.tif:0036-0231-0364:36	177	1216.672	362.934	232.242	215351	215351	36
37	210421N2-5_BS20.tif:0037-0233-0364:37	177	1197.322	362.813	234.176	211926	211926	37
38	210421N2-5_BS20.tif:0038-0237-0365:38	177	1330.808	363.718	238.01	235553	235553	38
39	210421N2-5_BS20.tif:0039-0233-0361:39	177	1255.356	359.963	233.988	222198	222198	39
40	210421N2-5_BS20.tif:0040-0231-0362:40	177	1407.661	360.698	232.038	249156	249156	40
41	210421N2-5_BS20.tif:0041-0228-0360:41	177	1439.356	358.74	228.912	254766	254766	41
42	210421N2-5_BS20.tif:0042-0234-0343:42	177	944.576	343.07	234.074	167190	167190	42
43	210421N2-5_BS20.tif:0043-0305-0327:43	177	1158.379	327.266	305.615	205033	205033	43
44	210421N2-5_BS20.tif:0044-0329-0375:44	177	1356.299	374.442	329.635	240065	240065	44
45	210421N2-5_BS20.tif:0045-0315-0383:45	177	1343.751	382.346	315.867	237844	237844	45
46	210421N2-5_BS20.tif:0046-0296-0368:46	177	1471.644	367.392	296.702	260481	260481	46
47	210421N2-5_BS20.tif:0047-0290-0367:47	177	1490.638	366.319	291.043	263843	263843	47
48	210421N2-5_BS20.tif:0048-0287-0368:48	177	1637.497	367.465	287.91	289837	289837	48
49	210421N2-5_BS20.tif:0049-0294-0364:49	177	1482.09	363.587	294.768	262330	262330	49
50	210421N2-5_BS20.tif:0050-0299-0368:50	177	1314.983	367.424	299.92	232752	232752	50
51	210421N2-5_BS20.tif:0051-0302-0374:51	177	1368.051	373.427	302.809	242145	242145	51
52	210421N2-5_BS20.tif:0052-0311-0364:52	177	1338.508	363.425	311.839	236916	236916	52
53	210421N2-5_BS20.tif:0053-0298-0354:53	177	1315.876	353.318	298.841	232910	232910	53
54	210421N2-5_BS20.tif:0054-0280-0362:54	177	1353.339	361.343	280.899	239541	239541	54
55	210421N2-5_BS20.tif:0055-0278-0366:55	177	1386.554	365.57	278.581	245420	245420	55
56	210421N2-5_BS20.tif:0056-0276-0367:56	177	1450.61	366.449	276.597	256758	256758	56
57	210421N2-5_BS20.tif:0057-0275-0361:57	177	1388.537	360.392	275.684	245771	245771	57
58	210421N2-5_BS20.tif:0058-0273-0356:58	177	1375.508	355.597	273.824	243465	243465	58
59	210421N2-5_BS20.tif:0059-0273-0357:59	177	1359.333	356.583	273.693	240602	240602	59
60	210421N2-5_BS20.tif:0060-0274-0356:60	177	1372.605	355.845	274.717	242951	242951	60
61	210421N2-5_BS20.tif:0061-0278-0358:61	177	1315.819	357.509	278.821	232900	232900	61
62	210421N2-5_BS20.tif:0062-0279-0359:62	177	1399.102	358.334	279.586	247641	247641	62
63	210421N2-5_BS20.tif:0063-0277-0356:63	177	1307.497	355.431	277.634	231427	231427	63
64	210421N2-5_BS20.tif:0064-0276-0340:64	177	1216.492	339.583	276.737	215319	215319	64
65	210421N2-5_BS20.tif:0065-0281-0351:65	177	1197.401	350.414	281.9	211940	211940	65
66	210421N2-5_BS20.tif:0066-0286-0351:66	177	1263.062	350.584	286.782	223562	223562	66
67	210421N2-5_BS20.tif:0067-0294-0354:67	177	1348.299	353.381	294.708	238649	238649	67
68	210421N2-5_BS20.tif:0068-0301-0358:68	177	1505.424	357.579	302.176	266460	266460	68
69	210421N2-5_BS20.tif:0069-0329-0373:69	177	1350.096	372.294	329.892	238967	238967	69
70	210421N2-5_BS20.tif:0070-0353-0417:70	177	1394.26	417.506	353.698	246784	246784	70
71	210421N2-5_BS20.tif:0071-0317-0397:71	177	1286.791	396.067	317.83	227762	227762	71
72	210421N2-5_BS20.tif:0072-0304-0393:72	177	1370.78	392.521	305.063	242628	242628	72
73	210421N2-5_BS20.tif:0073-0299-0391:73	177	1387.667	390.309	300.126	245617	245617	73
74	210421N2-5_BS20.tif:0074-0299-0387:74	177	1546.633	386.757	299.78	273754	273754	74
75	210421N2-5_BS20.tif:0075-0306-0388:75	177	1488.475	387.421	306.771	263460	263460	75
76	210421N2-5_BS20.tif:0076-0307-0392:76	177	1584.373	391.76	307.704	280434	280434	76
77	210421N2-5_BS20.tif:0077-0309-0395:77	177	1499.87	394.293	310.112	265477	265477	77
78	210421N2-5_BS20.tif:0078-0313-0398:78	177	1539.153	397.213	313.895	272430	272430	78
79	210421N2-5_BS20.tif:0079-0322-0404:79	177	1432.893	403.309	322.76	253622	253622	79
80	210421N2-5_BS20.tif:0080-0328-0399:80	177	1483.689	398.449	328.891	262613	262613	80
81	210421N2-5_BS20.tif:0081-0333-0389:81	177	1557.282	388.468	333.884	275639	275639	81
82	210421N2-5_BS20.tif:0082-0324-0382:82	177	1547.35	381.162	324.881	273881	273881	82
83	210421N2-5_BS20.tif:0083-0301-0362:83	177	810.243	362.502	301.155	143413	143413	83
84	210421N2-5_BS20.tif:0084-0278-0344:84	177	1205.915	343.411	278.604	213447	213447	84
85	210421N2-5_BS20.tif:0085-0264-0353:85	177	1300.209	352.424	264.509	230137	230137	85
86	210421N2-5_BS20.tif:0086-0262-0350:86	177	1248.718	349.331	262.85	221023	221023	86
87	210421N2-5_BS20.tif:0087-0264-0352:87	177	1295.531	351.169	264.491	229309	229309	87
88	210421N2-5_BS20.tif:0088-0268-0351:88	177	1345.712	350.562	268.65	238191	238191	88
89	210421N2-5_BS20.tif:0089-0268-0352:89	177	1297.362	351.096	268.64	229633	229633	89
90	210421N2-5_BS20.tif:0090-0269-0352:90	177	1309.65	351.334	269.617	231808	231808	90
91	210421N2-5_BS20.tif:0091-0270-0351:91	177	1358.412	350.291	270.526	240439	240439	91
92	210421N2-5_BS20.tif:0092-0269-0352:92	177	1314.548	351.239	269.607	232675	232675	92
93	210421N2-5_BS20.tif:0093-0269-0350:93	177	1404.119	349.402	269.534	248529	248529	93
94	210421N2-5_BS20.tif:0094-0263-0352:94	177	1428.424	351.569	263.542	252831	252831	94
95	210421N2-5_BS20.tif:0095-0252-0355:95	177	1492.226	354.474	252.41	264124	264124	95
96	210421N2-5_BS20.tif:0096-0249-0352:96	177	1397.785	351.54	249.405	247408	247408	96
97	210421N2-5_BS20.tif:0097-0246-0353:97	177	1350.254	352.446	246.483	238995	238995	97
98	210421N2-5_BS20.tif:0098-0244-0354:98	177	1353.497	353.311	244.365	239569	239569	98
99	210421N2-5_BS20.tif:0099-0230-0354:99	177	1308.356	353.106	230.309	231579	231579	99
100	210421N2-5_BS20.tif:0100-0219-0360:100	177	1141.701	359.457	219.819	202081	202081	100
101	210421N2-5_BS20.tif:0101-0213-0357:101	177	1194.61	356.277	213.718	211446	211446	101
102	210421N2-5_BS20.tif:0102-0213-0358:102	177	1275.446	357.18	213.439	225754	225754	102
103	210421N2-5_BS20.tif:0103-0216-0361:103	177	1401.655	360.385	216.399	248093	248093	103
104	210421N2-5_BS20.tif:0104-0218-0358:104	177	1430.203	357.575	218.534	253146	253146	104
105	210421N2-5_BS20.tif:0105-0222-0366:105	177	1422.203	365.559	222.774	251730	251730	105
106	210421N2-5_BS20.tif:0106-0227-0367:106	177	1381.672	366.505	227.717	244556	244556	106
107	210421N2-5_BS20.tif:0107-0223-0361:107	177	1279.87	360.473	223.924	226537	226537	107
108	210421N2-5_BS20.tif:0108-0224-0361:108	177	1332.463	360.627	224.667	235846	235846	108
109	210421N2-5_BS20.tif:0109-0222-0356:109	177	1325.52	355.298	222.794	234617	234617	109
110	210421N2-5_BS20.tif:0110-0222-0353:110	177	1307.554	352.002	222.58	231437	231437	110
111	210421N2-5_BS20.tif:0111-0226-0373:111	177	1440.39	372.394	226.566	254949	254949	111
112	210421N2-5_BS20.tif:0112-0242-0381:112	177	1424.192	380.609	242.477	252082	252082	112
113	210421N2-5_BS20.tif:0113-0233-0385:113	177	1455.689	384.631	233.546	257657	257657	113
114	210421N2-5_BS20.tif:0114-0227-0378:114	177	1471.452	377.857	227.695	260447	260447	114
115	210421N2-5_BS20.tif:0115-0202-0373:115	177	1216.966	372.268	202.846	215403	215403	115
116	210421N2-5_BS20.tif:0116-0199-0366:116	177	1148.384	365.076	199.741	203264	203264	116
117	210421N2-5_BS20.tif:0117-0207-0357:117	177	1364.537	356.212	207.75	241523	241523	117
118	210421N2-5_BS20.tif:0118-0219-0358:118	177	1389.565	357.127	219.8	245953	245953	118
119	210421N2-5_BS20.tif:0119-0226-0363:119	177	1434.26	362.093	226.525	253864	253864	119
120	210421N2-5_BS20.tif:0120-0224-0363:120	177	1400.718	362.147	224.83	247927	247927	120
121	210421N2-5_BS20.tif:0121-0223-0365:121	177	1509.266	364.295	223.648	267140	267140	121
122	210421N2-5_BS20.tif:0122-0221-0364:122	177	1447.373	363.291	221.592	256185	256185	122
123	210421N2-5_BS20.tif:0123-0221-0361:123	177	1540.362	360.315	221.579	272644	272644	123
124	210421N2-5_BS20.tif:0124-0222-0365:124	177	1423.593	364.13	222.908	251976	251976	124
125	210421N2-5_BS20.tif:0125-0227-0360:125	177	1403.056	359.426	227.927	248341	248341	125
126	210421N2-5_BS20.tif:0126-0226-0362:126	177	1194.887	361.11	226.618	211495	211495	126
127	210421N2-5_BS20.tif:0127-0225-0359:127	177	1256.424	358.341	225.64	222387	222387	127
128	210421N2-5_BS20.tif:0128-0227-0355:128	177	1258.61	354.576	227.781	222774	222774	128
129	210421N2-5_BS20.tif:0129-0228-0357:129	177	1340.113	356.223	228.539	237200	237200	129
130	210421N2-5_BS20.tif:0130-0230-0360:130	177	1169.638	359.175	230.465	207026	207026	130
131	210421N2-5_BS20.tif:0131-0228-0359:131	177	1183.627	358.37	228.544	209502	209502	131
132	210421N2-5_BS20.tif:0132-0227-0359:132	177	1251.006	358.417	227.804	221428	221428	132
133	210421N2-5_BS20.tif:0133-0228-0356:133	177	1249.175	355.042	228.828	221104	221104	133
134	210421N2-5_BS20.tif:0134-0230-0357:134	177	1268.107	356.06	230.506	224455	224455	134
135	210421N2-5_BS20.tif:0135-0229-0354:135	177	1253.853	353.171	230.006	221932	221932	135
136	210421N2-5_BS20.tif:0136-0232-0358:136	177	1157.684	357.314	232.793	204910	204910	136
137	210421N2-5_BS20.tif:0137-0233-0355:137	177	1269.802	354.076	233.515	224755	224755	137
138	210421N2-5_BS20.tif:0138-0234-0352:138	177	1254.554	351.33	234.73	222056	222056	138
139	210421N2-5_BS20.tif:0139-0235-0356:139	177	1289.955	355.149	235.577	228322	228322	139
140	210421N2-5_BS20.tif:0140-0236-0353:140	177	1269.678	352.025	236.736	224733	224733	140
141	210421N2-5_BS20.tif:0141-0241-0354:141	177	1339.102	353.247	241.493	237021	237021	141
142	210421N2-5_BS20.tif:0142-0247-0353:142	177	1288.085	352.134	247.714	227991	227991	142
143	210421N2-5_BS20.tif:0143-0246-0351:143	177	1383.282	350.277	246.558	244841	244841	143
144	210421N2-5_BS20.tif:0144-0248-0355:144	177	1390.311	354.1	248.614	246085	246085	144
145	210421N2-5_BS20.tif:0145-0247-0348:145	177	1331.565	347.19	247.626	235687	235687	145
146	210421N2-5_BS20.tif:0146-0249-0346:146	177	1269.418	345.261	249.531	224687	224687	146
147	210421N2-5_BS20.tif:0147-0250-0348:147	177	1228.582	347.506	250.792	217459	217459	147
148	210421N2-5_BS20.tif:0148-0250-0352:148	177	1236.712	351.273	250.519	218898	218898	148
149	210421N2-5_BS20.tif:0149-0256-0347:149	177	1283.593	346.539	256.969	227196	227196	149
150	210421N2-5_BS20.tif:0150-0263-0347:150	177	1197.689	346.274	263.915	211991	211991	150
151	210421N2-5_BS20.tif:0151-0267-0346:151	177	1140.751	345.233	267.761	201913	201913	151
152	210421N2-5_BS20.tif:0152-0268-0349:152	177	1223.254	348.253	268.937	216516	216516	152
153	210421N2-5_BS20.tif:0153-0267-0353:153	177	1331.147	352.325	267.7	235613	235613	153
154	210421N2-5_BS20.tif:0154-0265-0347:154	177	1299.328	346.064	265.776	229981	229981	154
155	210421N2-5_BS20.tif:0155-0251-0349:155	177	1342	348.139	251.482	237534	237534	155
156	210421N2-5_BS20.tif:0156-0238-0351:156	177	1304.898	350.009	238.512	230967	230967	156
157	210421N2-5_BS20.tif:0157-0235-0358:157	177	1358.266	357.291	235.497	240413	240413	157
158	210421N2-5_BS20.tif:0158-0230-0354:158	177	1318.203	353.289	230.584	233322	233322	158
159	210421N2-5_BS20.tif:0159-0220-0360:159	177	1242.085	359.25	220.667	219849	219849	159
160	210421N2-5_BS20.tif:0160-0220-0360:160	177	1107.017	358.888	220.817	195942	195942	160
161	210421N2-5_BS20.tif:0161-0215-0362:161	177	1177.006	361.395	215.613	208330	208330	161
162	210421N2-5_BS20.tif:0162-0217-0363:162	177	1179.554	362.2	217.401	208781	208781	162
163	210421N2-5_BS20.tif:0163-0223-0365:163	177	1274.932	364.304	223.688	225663	225663	163
164	210421N2-5_BS20.tif:0164-0225-0362:164	177	1231.514	361.287	225.581	217978	217978	164
165	210421N2-5_BS20.tif:0165-0222-0366:165	177	1181.124	365.105	222.543	209059	209059	165
166	210421N2-5_BS20.tif:0166-0227-0365:166	177	1251.718	364.307	227.489	221554	221554	166
167	210421N2-5_BS20.tif:0167-0228-0368:167	177	1299.458	366.993	228.577	230004	230004	167
168	210421N2-5_BS20.tif:0168-0221-0359:168	177	1339.87	358.459	221.412	237157	237157	168
169	210421N2-5_BS20.tif:0169-0221-0366:169	177	1219.243	365.364	221.429	215806	215806	169
170	210421N2-5_BS20.tif:0170-0217-0372:170	177	1393.627	371.244	217.346	246672	246672	170
171	210421N2-5_BS20.tif:0171-0222-0358:171	177	1193.124	357.177	222.524	211183	211183	171
172	210421N2-5_BS20.tif:0172-0203-0371:172	177	1167.678	370.27	203.409	206679	206679	172
173	210421N2-5_BS20.tif:0173-0208-0373:173	177	1143.814	372.097	208.477	202455	202455	173
174	210421N2-5_BS20.tif:0174-0212-0370:174	177	1172.718	369.14	212.403	207571	207571	174
175	210421N2-5_BS20.tif:0175-0222-0373:175	177	1335.181	372.045	222.376	236327	236327	175
176	210421N2-5_BS20.tif:0176-0224-0374:176	177	1356.559	373.23	224.757	240111	240111	176
177	210421N2-5_BS20.tif:0177-0317-0341:177	177	1247.373	341.149	318.398	220785	220785	177
178	210421N2-5_BS20.tif:0178-0309-0373:178	177	1271.266	372.112	309.985	225014	225014	178
179	210421N2-5_BS20.tif:0179-0288-0364:179	177	1387.525	362.783	288.707	245592	245592	179
180	210421N2-5_BS20.tif:0180-0285-0357:180	177	1318.531	355.9	286.041	233380	233380	180
181	210421N2-5_BS20.tif:0181-0282-0357:181	177	1333.977	355.811	283.087	236114	236114	181
182	210421N2-5_BS20.tif:0182-0282-0357:182	177	1324.678	355.619	282.856	234468	234468	182
183	210421N2-5_BS20.tif:0183-0287-0354:183	177	1372.678	352.802	287.914	242964	242964	183
184	210421N2-5_BS20.tif:0184-0291-0357:184	177	1358.684	355.566	291.725	240487	240487	184
185	210421N2-5_BS20.tif:0185-0292-0360:185	177	1322.226	358.884	292.946	234034	234034	185
186	210421N2-5_BS20.tif:0186-0296-0361:186	177	1279.011	359.896	297.264	226385	226385	186
187	210421N2-5_BS20.tif:0187-0303-0363:187	177	1297.847	361.779	304.094	229719	229719	187
188	210421N2-5_BS20.tif:0188-0307-0370:188	177	1248.554	368.813	307.708	220994	220994	188
189	210421N2-5_BS20.tif:0189-0287-0360:189	177	1395.644	358.608	287.555	247029	247029	189
190	210421N2-5_BS20.tif:0190-0288-0352:190	177	1338.605	350.87	288.515	236933	236933	190
191	210421N2-5_BS20.tif:0191-0286-0352:191	177	1403.853	350.884	286.698	248482	248482	191
192	210421N2-5_BS20.tif:0192-0286-0357:192	177	1410.35	355.745	286.76	249632	249632	192
193	210421N2-5_BS20.tif:0193-0287-0359:193	177	1376.983	357.807	287.535	243726	243726	193
194	210421N2-5_BS20.tif:0194-0289-0356:194	177	1442.927	354.844	289.573	255398	255398	194
195	210421N2-5_BS20.tif:0195-0291-0360:195	177	1326.605	358.756	291.569	234809	234809	195
196	210421N2-5_BS20.tif:0196-0288-0358:196	177	1285.147	356.945	288.422	227471	227471	196
197	210421N2-5_BS20.tif:0197-0281-0358:197	177	1253.599	356.619	281.488	221887	221887	197
198	210421N2-5_BS20.tif:0198-0282-0357:198	177	1255.458	355.904	282.796	222216	222216	198
199	210421N2-5_BS20.tif:0199-0285-0356:199	177	1249.175	354.79	285.563	221104	221104	199
200	210421N2-5_BS20.tif:0200-0288-0356:200	177	1293.254	354.89	288.655	228906	228906	200
201	210421N2-5_BS20.tif:0201-0292-0356:201	177	1242.362	354.802	292.702	219898	219898	201
202	210421N2-5_BS20.tif:0202-0292-0354:202	177	1310.831	352.878	292.766	232017	232017	202
203	210421N2-5_BS20.tif:0203-0273-0351:203	177	1268.559	349.721	273.632	224535	224535	203
204	210421N2-5_BS20.tif:0204-0272-0348:204	177	1347.311	346.816	272.903	238474	238474	204
205	210421N2-5_BS20.tif:0205-0278-0357:205	177	1278.362	355.851	278.58	226270	226270	205
206	210421N2-5_BS20.tif:0206-0283-0354:206	177	1245.068	352.829	283.588	220377	220377	206
207	210421N2-5_BS20.tif:0207-0285-0343:207	177	1234.576	341.911	285.576	218520	218520	207
208	210421N2-5_BS20.tif:0208-0277-0353:208	177	1294.175	351.985	277.449	229069	229069	208
209	210421N2-5_BS20.tif:0209-0266-0358:209	177	1263.412	356.58	266.476	223624	223624	209
210	210421N2-5_BS20.tif:0210-0267-0352:210	177	1356.74	350.844	267.59	240143	240143	210
211	210421N2-5_BS20.tif:0211-0270-0349:211	177	1314.305	347.749	270.584	232632	232632	211
212	210421N2-5_BS20.tif:0212-0274-0353:212	177	1243.588	351.851	274.561	220115	220115	212
213	210421N2-5_BS20.tif:0213-0273-0357:213	177	1154.102	355.963	273.719	204276	204276	213
214	210421N2-5_BS20.tif:0214-0265-0357:214	177	1190.198	355.801	265.538	210665	210665	214
215	210421N2-5_BS20.tif:0215-0253-0347:215	177	1231.621	345.916	253.599	217997	217997	215
216	210421N2-5_BS20.tif:0216-0241-0347:216	177	1082.452	345.827	241.71	191594	191594	216
217	210421N2-5_BS20.tif:0217-0240-0352:217	177	1052.175	350.721	240.571	186235	186235	217
218	210421N2-5_BS20.tif:0218-0242-0348:218	177	1142.74	346.718	242.848	202265	202265	218
219	210421N2-5_BS20.tif:0219-0245-0350:219	177	1152.181	348.733	245.608	203936	203936	219
220	210421N2-5_BS20.tif:0220-0249-0348:220	177	1199.593	346.761	249.478	212328	212328	220
221	210421N2-5_BS20.tif:0221-0257-0346:221	177	1252.232	344.598	257.405	221645	221645	221
222	210421N2-5_BS20.tif:0222-0256-0350:222	177	1239.927	348.807	256.587	219467	219467	222
223	210421N2-5_BS20.tif:0223-0261-0347:223	177	1303.836	345.797	261.463	230779	230779	223
224	210421N2-5_BS20.tif:0224-0268-0350:224	177	1206.65	348.529	268.848	213577	213577	224
225	210421N2-5_BS20.tif:0225-0272-0349:225	177	1274.35	347.61	272.718	225560	225560	225
226	210421N2-5_BS20.tif:0226-0275-0350:226	177	1329.045	348.563	275.747	235241	235241	226
227	210421N2-5_BS20.tif:0227-0293-0352:227	177	1226	350.634	293.969	217002	217002	227
228	210421N2-5_BS20.tif:0228-0294-0354:228	177	1286.362	352.906	294.428	227686	227686	228
229	210421N2-5_BS20.tif:0229-0293-0356:229	177	1241.605	354.844	293.865	219764	219764	229
230	210421N2-5_BS20.tif:0230-0295-0356:230	177	1229.469	354.555	295.853	217616	217616	230
231	210421N2-5_BS20.tif:0231-0300-0358:231	177	1219.492	356.672	301.036	215850	215850	231
232	210421N2-5_BS20.tif:0232-0284-0365:232	177	1094.226	363.762	284.601	193678	193678	232
233	210421N2-5_BS20.tif:0233-0263-0370:233	177	1553.028	369.2	263.572	274886	274886	233
234	210421N2-5_BS20.tif:0234-0258-0363:234	177	1791.384	362.152	258.717	317075	317075	234
235	210421N2-5_BS20.tif:0235-0260-0353:235	177	1623.175	352.275	260.838	287302	287302	235
236	210421N2-5_BS20.tif:0236-0248-0351:236	177	1565.04	350.323	248.891	277012	277012	236
237	210421N2-5_BS20.tif:0237-0242-0346:237	177	1316.051	344.929	242.988	232941	232941	237
238	210421N2-5_BS20.tif:0238-0310-0338:238	177	1464.599	337.776	310.948	259234	259234	238
239	210421N2-5_BS20.tif:0239-0317-0362:239	177	1448.492	361.9	317.026	256383	256383	239
240	210421N2-5_BS20.tif:0240-0310-0366:240	177	1295.729	365.764	309.783	229344	229344	240
241	210421N2-5_BS20.tif:0241-0305-0367:241	177	1314.362	366.799	305.104	232642	232642	241
242	210421N2-5_BS20.tif:0242-0308-0365:242	177	1471.74	365.075	307.938	260498	260498	242
243	210421N2-5_BS20.tif:0243-0311-0369:243	177	1402.424	368.676	310.561	248229	248229	243
244	210421N2-5_BS20.tif:0244-0297-0378:244	177	1235.718	378.194	297.149	218722	218722	244
245	210421N2-5_BS20.tif:0245-0288-0369:245	177	1413.977	369.044	287.722	250274	250274	245
246	210421N2-5_BS20.tif:0246-0298-0363:246	177	1357.113	363.152	297.788	240209	240209	246
247	210421N2-5_BS20.tif:0247-0311-0361:247	177	1314.424	360.658	311.043	232653	232653	247
248	210421N2-5_BS20.tif:0248-0312-0366:248	177	1280.712	365.506	311.84	226686	226686	248
249	210421N2-5_BS20.tif:0249-0292-0368:249	177	1291.119	367.599	291.729	228528	228528	249
250	210421N2-5_BS20.tif:0250-0287-0362:250	177	1357.22	361.699	286.909	240228	240228	250
251	210421N2-5_BS20.tif:0251-0286-0357:251	177	1299.565	356.815	286.038	230023	230023	251
252	210421N2-5_BS20.tif:0252-0286-0355:252	177	1298.328	354.579	285.813	229804	229804	252
253	210421N2-5_BS20.tif:0253-0286-0357:253	177	1379.424	356.973	285.807	244158	244158	253
254	210421N2-5_BS20.tif:0254-0289-0359:254	177	1330.977	358.629	288.564	235583	235583	254
255	210421N2-5_BS20.tif:0255-0291-0360:255	177	1295.52	359.668	290.436	229307	229307	255
256	210421N2-5_BS20.tif:0256-0293-0360:256	177	1308.729	359.816	292.457	231645	231645	256
257	210421N2-5_BS20.tif:0257-0295-0359:257	177	1348.706	358.877	294.524	238721	238721	257
258	210421N2-5_BS20.tif:0258-0294-0359:258	177	1346.797	358.602	293.871	238383	238383	258
259	210421N2-5_BS20.tif:0259-0289-0360:259	177	1368.994	359.785	288.908	242312	242312	259
260	210421N2-5_BS20.tif:0260-0294-0351:260	177	1246.192	350.486	293.591	220576	220576	260
261	210421N2-5_BS20.tif:0261-0285-0357:261	177	1316.294	356.632	284.745	232984	232984	261
262	210421N2-5_BS20.tif:0262-0279-0354:262	177	1372.305	353.655	278.666	242898	242898	262
263	210421N2-5_BS20.tif:0263-0278-0355:263	177	1293.864	354.584	277.854	229014	229014	263
264	210421N2-5_BS20.tif:0264-0279-0355:264	177	1257.181	354.604	278.496	222521	222521	264
265	210421N2-5_BS20.tif:0265-0280-0355:265	177	1238.605	354.616	279.558	219233	219233	265
266	210421N2-5_BS20.tif:0266-0278-0351:266	177	1335.994	350.618	277.622	236471	236471	266
267	210421N2-5_BS20.tif:0267-0263-0347:267	177	1310.181	346.323	262.569	231902	231902	267
268	210421N2-5_BS20.tif:0268-0254-0346:268	177	1287.588	345.361	253.357	227903	227903	268
269	210421N2-5_BS20.tif:0269-0254-0349:269	177	1307.407	348.392	253.801	231411	231411	269
270	210421N2-5_BS20.tif:0270-0256-0348:270	177	1337.734	347.534	255.554	236779	236779	270
271	210421N2-5_BS20.tif:0271-0258-0348:271	177	1380.124	347.758	257.559	244282	244282	271
272	210421N2-5_BS20.tif:0272-0261-0350:272	177	1411.322	349.481	260.904	249804	249804	272
273	210421N2-5_BS20.tif:0273-0264-0350:273	177	1307.734	349.519	263.565	231469	231469	273
274	210421N2-5_BS20.tif:0274-0266-0350:274	177	1298.87	349.604	265.502	229900	229900	274
275	210421N2-5_BS20.tif:0275-0267-0352:275	177	1312.13	351.438	266.783	232247	232247	275
276	210421N2-5_BS20.tif:0276-0251-0357:276	177	1502.723	356.803	250.32	265982	265982	276
277	210421N2-5_BS20.tif:0277-0238-0343:277	177	1334.056	342.458	237.677	236128	236128	277
278	210421N2-5_BS20.tif:0278-0239-0348:278	177	1374.345	347.356	238.721	243259	243259	278
279	210421N2-5_BS20.tif:0279-0252-0346:279	177	1391.266	345.522	251.578	246254	246254	279
280	210421N2-5_BS20.tif:0280-0265-0352:280	177	1409.322	351.52	264.753	249450	249450	280
281	210421N2-5_BS20.tif:0281-0268-0353:281	177	1343.808	352.319	267.71	237854	237854	281
282	210421N2-5_BS20.tif:0282-0273-0354:282	177	1354.983	353.345	272.833	239832	239832	282
283	210421N2-5_BS20.tif:0283-0273-0355:283	177	1353.124	354.488	272.87	239503	239503	283
284	210421N2-5_BS20.tif:0284-0278-0351:284	177	1370.254	350.518	277.688	242535	242535	284
285	210421N2-5_BS20.tif:0285-0282-0356:285	177	1426.305	355.472	281.619	252456	252456	285
286	210421N2-5_BS20.tif:0286-0279-0356:286	177	1435.384	355.558	278.816	254063	254063	286
287	210421N2-5_BS20.tif:0287-0280-0350:287	177	1420.825	349.669	279.786	251486	251486	287
288	210421N2-5_BS20.tif:0288-0280-0350:288	177	1408.277	349.742	279.693	249265	249265	288
289	210421N2-5_BS20.tif:0289-0282-0351:289	177	1392.034	350.769	281.952	246390	246390	289
290	210421N2-5_BS20.tif:0290-0279-0356:290	177	1404.136	355.683	278.946	248532	248532	290
291	210421N2-5_BS20.tif:0291-0282-0350:291	177	1417.994	349.816	281.508	250985	250985	291
292	210421N2-5_BS20.tif:0292-0290-0347:292	177	1424.249	346.618	289.77	252092	252092	292
293	210421N2-5_BS20.tif:0293-0297-0359:293	177	1315.356	358.631	296.601	232818	232818	293
294	210421N2-5_BS20.tif:0294-0282-0350:294	177	1291.955	349.552	281.979	228676	228676	294
295	210421N2-5_BS20.tif:0295-0271-0345:295	177	1325.701	344.726	270.823	234649	234649	295
296	210421N2-5_BS20.tif:0296-0256-0352:296	177	1350.571	351.897	255.805	239051	239051	296
297	210421N2-5_BS20.tif:0297-0257-0347:297	177	1388.017	346.403	256.814	245679	245679	297
298	210421N2-5_BS20.tif:0298-0290-0356:298	177	1403.588	355.842	289.762	248435	248435	298
299	210421N2-5_BS20.tif:0299-0301-0357:299	177	1363.944	356.485	300.907	241418	241418	299
300	210421N2-5_BS20.tif:0300-0302-0356:300	177	1401.927	355.683	302.046	248141	248141	300
301	210421N2-5_BS20.tif:0301-0295-0357:301	177	1394.944	356.805	294.93	246905	246905	301
302	210421N2-5_BS20.tif:0302-0291-0354:302	177	1355.627	353.869	291.041	239946	239946	302
303	210421N2-5_BS20.tif:0303-0291-0358:303	177	1419.373	357.683	291.204	251229	251229	303
304	210421N2-5_BS20.tif:0304-0299-0363:304	177	1383.322	362.839	298.956	244848	244848	304
305	210421N2-5_BS20.tif:0305-0306-0373:305	177	1396.062	372.623	306.09	247103	247103	305
306	210421N2-5_BS20.tif:0306-0306-0361:306	177	1334.548	360.89	305.896	236215	236215	306
307	210421N2-5_BS20.tif:0307-0301-0355:307	177	1364.616	354.596	300.866	241537	241537	307
308	210421N2-5_BS20.tif:0308-0282-0350:308	177	1332.254	349.779	281.834	235809	235809	308
309	210421N2-5_BS20.tif:0309-0277-0338:309	177	1352.345	337.622	276.708	239365	239365	309
310	210421N2-5_BS20.tif:0310-0273-0345:310	177	1302.633	344.507	272.549	230566	230566	310
311	210421N2-5_BS20.tif:0311-0270-0356:311	177	1308.661	355.645	269.473	231633	231633	311
312	210421N2-5_BS20.tif:0312-0250-0350:312	177	1527.215	349.686	249.54	270317	270317	312
313	210421N2-5_BS20.tif:0313-0253-0345:313	177	1270.836	344.503	252.969	224938	224938	313
314	210421N2-5_BS20.tif:0314-0251-0348:314	177	1420.333	348.007	250.824	251399	251399	314
315	210421N2-5_BS20.tif:0315-0260-0362:315	177	1466.475	361.498	260.47	259566	259566	315
316	210421N2-5_BS20.tif:0316-0263-0366:316	177	1474.09	365.442	262.755	260914	260914	316
317	210421N2-5_BS20.tif:0317-0253-0359:317	177	1292.689	358.505	252.767	228806	228806	317
318	210421N2-5_BS20.tif:0318-0222-0356:318	177	1441.503	355.515	221.534	255146	255146	318
319	210421N2-5_BS20.tif:0319-0199-0362:319	177	1296.593	361.594	198.439	229497	229497	319
320	210421N2-5_BS20.tif:0320-0198-0370:320	177	1272.989	369.803	197.294	225319	225319	320
321	210421N2-5_BS20.tif:0321-0210-0368:321	177	1230.638	367.593	209.514	217823	217823	321
322	210421N2-5_BS20.tif:0322-0214-0372:322	177	1280.079	371.676	213.609	226574	226574	322
323	210421N2-5_BS20.tif:0323-0213-0372:323	177	1313.729	371.807	212.763	232530	232530	323
324	210421N2-5_BS20.tif:0324-0211-0374:324	177	1245.977	373.694	210.441	220538	220538	324
325	210421N2-5_BS20.tif:0325-0210-0375:325	177	1193.91	374.864	209.312	211322	211322	325
326	210421N2-5_BS20.tif:0326-0209-0380:326	177	1160.576	379.816	208.372	205422	205422	326
327	210421N2-5_BS20.tif:0327-0210-0380:327	177	1171.729	379.946	209.589	207396	207396	327
328	210421N2-5_BS20.tif:0328-0208-0381:328	177	1141.514	380.753	207.332	202048	202048	328
329	210421N2-5_BS20.tif:0329-0209-0382:329	177	1147.424	381.946	208.536	203094	203094	329
330	210421N2-5_BS20.tif:0330-0210-0383:330	177	1248.593	382.614	209.712	221001	221001	330
331	210421N2-5_BS20.tif:0331-0210-0385:331	177	1244.35	384.736	209.728	220250	220250	331
332	210421N2-5_BS20.tif:0332-0209-0386:332	177	1227.571	385.705	208.707	217280	217280	332
333	210421N2-5_BS20.tif:0333-0205-0385:333	177	1192.785	384.915	204.192	211123	211123	333
334	210421N2-5_BS20.tif:0334-0206-0383:334	177	1207.153	382.985	205.161	213666	213666	334
335	210421N2-5_BS20.tif:0335-0206-0380:335	177	1224.571	379.637	205.666	216749	216749	335
336	210421N2-5_BS20.tif:0336-0207-0382:336	177	1208.164	381.303	206.522	213845	213845	336
337	210421N2-5_BS20.tif:0337-0219-0394:337	177	1176.198	394.071	218.502	208187	208187	337
338	210421N2-5_BS20.tif:0338-0236-0395:338	177	1192.605	394.593	235.591	211091	211091	338
339	210421N2-5_BS20.tif:0339-0256-0382:339	177	1113.328	381.931	256.806	197059	197059	339
340	210421N2-5_BS20.tif:0340-0241-0398:340	177	1236.412	398.641	240.193	218845	218845	340
341	210421N2-5_BS20.tif:0341-0221-0387:341	177	1212.418	387.146	220.429	214598	214598	341
342	210421N2-5_BS20.tif:0342-0225-0387:342	177	1221.373	386.995	224.5	216183	216183	342
343	210421N2-5_BS20.tif:0343-0231-0390:343	177	1226.904	389.661	230.862	217162	217162	343
344	210421N2-5_BS20.tif:0344-0232-0382:344	177	1207.299	382.002	231.255	213692	213692	344
345	210421N2-5_BS20.tif:0345-0233-0377:345	177	1206.215	376.688	232.579	213500	213500	345
346	210421N2-5_BS20.tif:0346-0232-0374:346	177	1171.74	373.734	231.484	207398	207398	346
347	210421N2-5_BS20.tif:0347-0237-0372:347	177	1299.927	372.015	236.706	230087	230087	347
348	210421N2-5_BS20.tif:0348-0238-0359:348	177	1259.531	358.765	237.595	222937	222937	348
349	210421N2-5_BS20.tif:0349-0241-0362:349	177	1328.102	361.885	240.697	235074	235074	349
350	210421N2-5_BS20.tif:0350-0250-0364:350	177	1205.062	363.735	249.481	213296	213296	350
351	210421N2-5_BS20.tif:0351-0255-0355:351	177	1233.746	354.999	254.445	218373	218373	351
352	210421N2-5_BS20.tif:0352-0258-0352:352	177	1221.678	352.045	257.341	216237	216237	352
353	210421N2-5_BS20.tif:0353-0265-0354:353	177	1241.102	353.593	264.346	219675	219675	353
354	210421N2-5_BS20.tif:0354-0277-0354:354	177	1289.537	353.621	276.351	228248	228248	354
355	210421N2-5_BS20.tif:0355-0311-0341:355	177	1520.791	340.499	311.727	269180	269180	355
356	210421N2-5_BS20.tif:0356-0280-0353:356	177	1355.565	352.272	280.687	239935	239935	356
357	210421N2-5_BS20.tif:0357-0265-0355:357	177	1542.237	354.588	264.537	272976	272976	357
358	210421N2-5_BS20.tif:0358-0265-0362:358	177	1524.955	361.59	264.643	269917	269917	358
359	210421N2-5_BS20.tif:0359-0271-0359:359	177	1482.034	358.444	270.526	262320	262320	359
360	210421N2-5_BS20.tif:0360-0270-0354:360	177	1468.006	353.551	269.57	259837	259837	360
361	210421N2-5_BS20.tif:0361-0272-0354:361	177	1544.215	353.515	271.61	273326	273326	361
362	210421N2-5_BS20.tif:0362-0274-0353:362	177	1545.028	352.775	273.407	273470	273470	362
363	210421N2-5_BS20.tif:0363-0273-0354:363	177	1557.78	353.566	272.593	275727	275727	363
364	210421N2-5_BS20.tif:0364-0270-0350:364	177	1406.39	349.473	269.575	248931	248931	364
365	210421N2-5_BS20.tif:0365-0270-0355:365	177	1435.938	354.526	269.703	254161	254161	365
366	210421N2-5_BS20.tif:0366-0271-0354:366	177	1480.757	353.686	270.55	262094	262094	366
367	210421N2-5_BS20.tif:0367-0272-0351:367	177	1429.565	350.31	271.714	253033	253033	367
368	210421N2-5_BS20.tif:0368-0275-0341:368	177	1465.853	340.578	274.847	259456	259456	368
369	210421N2-5_BS20.tif:0369-0287-0340:369	177	1272.232	339.456	286.58	225185	225185	369
370	210421N2-5_BS20.tif:0370-0286-0355:370	177	1317.672	354.558	285.574	233228	233228	370
371	210421N2-5_BS20.tif:0371-0290-0354:371	177	1266.661	353.594	289.663	224199	224199	371
372	210421N2-5_BS20.tif:0372-0287-0359:372	177	1296.508	358.061	287.417	229482	229482	372
373	210421N2-5_BS20.tif:0373-0289-0363:373	177	1383.588	362.582	288.327	244895	244895	373
374	210421N2-5_BS20.tif:0374-0287-0364:374	177	1335.237	363.421	286.701	236337	236337	374
375	210421N2-5_BS20.tif:0375-0283-0364:375	177	1346.141	363.67	282.814	238267	238267	375
376	210421N2-5_BS20.tif:0376-0279-0362:376	177	1232.559	361.565	278.624	218163	218163	376
377	210421N2-5_BS20.tif:0377-0276-0358:377	177	1262.119	357.623	275.714	223395	223395	377
378	210421N2-5_BS20.tif:0378-0258-0358:378	177	1168.689	357.578	259.007	206858	206858	378
379	210421N2-5_BS20.tif:0379-0270-0362:379	177	1233.729	361.611	270.583	218370	218370	379
380	210421N2-5_BS20.tif:0380-0297-0364:380	177	1302	363.119	297.906	230454	230454	380
381	210421N2-5_BS20.tif:0381-0280-0356:381	177	1446.175	355.459	280.195	255973	255973	381
382	210421N2-5_BS20.tif:0382-0272-0355:382	177	1462.153	354.476	272.271	258801	258801	382
383	210421N2-5_BS20.tif:0383-0269-0356:383	177	1470.463	355.447	268.987	260272	260272	383
384	210421N2-5_BS20.tif:0384-0269-0353:384	177	1355.232	352.463	269.151	239876	239876	384
385	210421N2-5_BS20.tif:0385-0271-0354:385	177	1282.458	353.424	271.038	226995	226995	385
386	210421N2-5_BS20.tif:0386-0274-0349:386	177	1252.791	348.292	274.558	221744	221744	386
387	210421N2-5_BS20.tif:0387-0281-0346:387	177	1305.729	345.181	281.489	231114	231114	387
388	210421N2-5_BS20.tif:0388-0272-0357:388	177	1270.497	356.445	272.039	224878	224878	388
389	210421N2-5_BS20.tif:0389-0272-0371:389	177	1018.209	370.308	273.065	180223	180223	389
390	210421N2-5_BS20.tif:0390-0269-0368:390	177	1318.531	367.63	269.526	233380	233380	390
391	210421N2-5_BS20.tif:0391-0254-0354:391	177	1403.452	353.44	254.094	248411	248411	391
392	210421N2-5_BS20.tif:0392-0260-0352:392	177	1362.282	351.63	260.253	241124	241124	392
393	210421N2-5_BS20.tif:0393-0264-0353:393	177	1359.407	352.548	263.93	240615	240615	393
394	210421N2-5_BS20.tif:0394-0267-0355:394	177	1334.718	354.409	267.189	236245	236245	394
395	210421N2-5_BS20.tif:0395-0266-0355:395	177	1374.548	354.589	266.153	243295	243295	395
396	210421N2-5_BS20.tif:0396-0267-0353:396	177	1289.35	352.468	267.188	228215	228215	396
397	210421N2-5_BS20.tif:0397-0268-0351:397	177	1330.74	350.511	268.178	235541	235541	397
398	210421N2-5_BS20.tif:0398-0269-0354:398	177	1291.915	353.64	269.37	228669	228669	398
399	210421N2-5_BS20.tif:0399-0268-0358:399	177	1351.435	357.523	268.252	239204	239204	399
400	210421N2-5_BS20.tif:0400-0270-0356:400	177	1343.746	355.45	269.929	237843	237843	400
401	210421N2-5_BS20.tif:0401-0272-0355:401	177	1387.655	354.363	272.571	245615	245615	401
402	210421N2-5_BS20.tif:0402-0276-0348:402	177	1404.305	347.702	276.357	248562	248562	402
403	210421N2-5_BS20.tif:0403-0278-0354:403	177	1377.113	353.389	278.36	243749	243749	403
404	210421N2-5_BS20.tif:0404-0277-0358:404	177	1336.949	357.578	276.892	236640	236640	404
405	210421N2-5_BS20.tif:0405-0276-0360:405	177	1283.079	359.296	276.127	227105	227105	405
406	210421N2-5_BS20.tif:0406-0277-0360:406	177	1316.859	359.268	277.448	233084	233084	406
407	210421N2-5_BS20.tif:0407-0277-0362:407	177	1345.638	361.306	277.27	238178	238178	407
408	210421N2-5_BS20.tif:0408-0278-0363:408	177	1385.944	362.782	278.193	245312	245312	408
409	210421N2-5_BS20.tif:0409-0277-0364:409	177	1354.554	363.628	276.892	239756	239756	409
410	210421N2-5_BS20.tif:0410-0274-0366:410	177	1302.734	365.396	274.467	230584	230584	410
411	210421N2-5_BS20.tif:0411-0274-0364:411	177	1296.842	363.379	274.131	229541	229541	411
412	210421N2-5_BS20.tif:0412-0274-0362:412	177	1344.435	361.362	274.169	237965	237965	412
413	210421N2-5_BS20.tif:0413-0272-0366:413	177	1346.316	365.403	272.287	238298	238298	413
414	210421N2-5_BS20.tif:0414-0271-0357:414	177	1292.006	356.532	270.937	228685	228685	414
415	210421N2-5_BS20.tif:0415-0266-0352:415	177	1157.915	351.288	266.19	204951	204951	415
416	210421N2-5_BS20.tif:0416-0237-0355:416	177	1215.734	354.568	236.79	215185	215185	416
417	210421N2-5_BS20.tif:0417-0305-0381:417	177	1419.401	380.704	305.879	251234	251234	417
418	210421N2-5_BS20.tif:0418-0278-0378:418	177	1214.136	377.651	278.883	214902	214902	418
419	210421N2-5_BS20.tif:0419-0269-0370:419	177	1197.774	369.302	269.19	212006	212006	419
420	210421N2-5_BS20.tif:0420-0267-0370:420	177	1264.599	369.661	267.265	223834	223834	420
421	210421N2-5_BS20.tif:0421-0263-0370:421	177	1210.814	369.442	263.222	214314	214314	421
422	210421N2-5_BS20.tif:0422-0263-0366:422	177	1195.249	365.35	263.257	211559	211559	422
423	210421N2-5_BS20.tif:0423-0267-0366:423	177	1180.305	365.559	266.92	208914	208914	423
424	210421N2-5_BS20.tif:0424-0274-0352:424	177	1295	351.508	274.428	229215	229215	424
425	210421N2-5_BS20.tif:0425-0273-0350:425	177	1333.271	349.622	273.359	235989	235989	425
426	210421N2-5_BS20.tif:0426-0277-0354:426	177	1304.989	353.448	277.144	230983	230983	426
427	210421N2-5_BS20.tif:0427-0278-0356:427	177	1399.712	355.484	278.233	247749	247749	427
428	210421N2-5_BS20.tif:0428-0279-0356:428	177	1474.898	355.398	279.543	261057	261057	428
429	210421N2-5_BS20.tif:0429-0283-0351:429	177	1411.379	350.399	283.358	249814	249814	429
430	210421N2-5_BS20.tif:0430-0277-0349:430	177	1412.497	348.42	277.298	250012	250012	430
431	210421N2-5_BS20.tif:0431-0273-0347:431	177	1362.525	346.288	273.492	241167	241167	431
432	210421N2-5_BS20.tif:0432-0269-0350:432	177	1056.446	349.972	269.885	186991	186991	432
433	210421N2-5_BS20.tif:0433-0299-0375:433	177	1245.418	374.842	300.495	220439	220439	433
434	210421N2-5_BS20.tif:0434-0283-0362:434	177	1163.593	361.094	283.499	205956	205956	434
435	210421N2-5_BS20.tif:0435-0274-0364:435	177	1359.497	363.674	274.127	240631	240631	435
436	210421N2-5_BS20.tif:0436-0269-0371:436	177	1365.452	370.304	269.389	241685	241685	436
437	210421N2-5_BS20.tif:0437-0275-0363:437	177	1379.073	362.452	275.377	244096	244096	437
438	210421N2-5_BS20.tif:0438-0285-0366:438	177	1368.514	365.306	285.678	242227	242227	438
439	210421N2-5_BS20.tif:0439-0290-0372:439	177	1396.983	371.29	290.273	247266	247266	439
440	210421N2-5_BS20.tif:0440-0299-0375:440	177	1406.429	374.399	299.358	248938	248938	440
441	210421N2-5_BS20.tif:0441-0302-0382:441	177	1446.441	381.533	302.294	256020	256020	441
442	210421N2-5_BS20.tif:0442-0304-0388:442	177	1352.994	387.216	304.571	239480	239480	442
443	210421N2-5_BS20.tif:0443-0308-0378:443	177	1419.395	377.55	308.648	251233	251233	443
444	210421N2-5_BS20.tif:0444-0303-0371:444	177	1389.718	370.622	303.279	245980	245980	444
445	210421N2-5_BS20.tif:0445-0296-0365:445	177	1337.48	364.366	296.6	236734	236734	445
446	210421N2-5_BS20.tif:0446-0296-0361:446	177	1300.362	360.76	296.359	230164	230164	446
447	210421N2-5_BS20.tif:0447-0291-0361:447	177	1320.672	360.514	291.218	233759	233759	447
448	210421N2-5_BS20.tif:0448-0291-0360:448	177	1364.09	359.513	290.755	241444	241444	448
449	210421N2-5_BS20.tif:0449-0292-0358:449	177	1497.887	357.976	292.374	265126	265126	449
450	210421N2-5_BS20.tif:0450-0291-0358:450	177	1442.017	357.986	291.318	255237	255237	450
451	210421N2-5_BS20.tif:0001-0219-0124:1	177	813.695	123.787	219.456	144024	144024	1
452	210421N2-5_BS20.tif:0002-0231-0119:2	177	758.322	118.603	231.343	134223	134223	2
453	210421N2-5_BS20.tif:0003-0290-0107:3	177	901.774	107.34	290.721	159614	159614	3
454	210421N2-5_BS20.tif:0004-0262-0107:4	177	896.164	106.602	262.057	158621	158621	4
455	210421N2-5_BS20.tif:0005-0249-0107:5	177	933.876	106.422	248.78	165296	165296	5
456	210421N2-5_BS20.tif:0006-0245-0103:6	177	823.932	102.504	244.953	145836	145836	6
457	210421N2-5_BS20.tif:0007-0243-0104:7	177	906.78	103.741	242.84	160500	160500	7
458	210421N2-5_BS20.tif:0008-0242-0104:8	177	929.983	103.555	241.887	164607	164607	8
459	210421N2-5_BS20.tif:0009-0243-0103:9	177	838.051	102.536	242.834	148335	148335	9
460	210421N2-5_BS20.tif:0010-0243-0101:10	177	813.147	100.428	242.902	143927	143927	10
461	210421N2-5_BS20.tif:0011-0243-0100:11	177	842.096	99.678	243.002	149051	149051	11
462	210421N2-5_BS20.tif:0012-0248-0098:12	177	824.232	97.562	247.919	145889	145889	12
463	210421N2-5_BS20.tif:0013-0263-0095:13	177	811.277	94.687	262.753	143596	143596	13
464	210421N2-5_BS20.tif:0014-0269-0089:14	177	872.537	88.823	268.934	154439	154439	14
465	210421N2-5_BS20.tif:0015-0266-0094:15	177	910.226	93.563	265.701	161110	161110	15
466	210421N2-5_BS20.tif:0016-0259-0100:16	177	892.576	99.542	258.813	157986	157986	16
467	210421N2-5_BS20.tif:0017-0200-0138:17	177	692.831	137.655	200.778	122631	122631	17
468	210421N2-5_BS20.tif:0018-0216-0139:18	177	805.017	139.085	216.979	142488	142488	18
469	210421N2-5_BS20.tif:0019-0223-0146:19	177	713.785	145.263	223.823	126340	126340	19
470	210421N2-5_BS20.tif:0020-0228-0145:20	177	760.497	144.395	228.753	134608	134608	20
471	210421N2-5_BS20.tif:0021-0229-0139:21	177	741.226	138.324	229.737	131197	131197	21
472	210421N2-5_BS20.tif:0022-0227-0124:22	177	730.141	123.42	227.839	129235	129235	22
473	210421N2-5_BS20.tif:0023-0228-0123:23	177	773.842	122.234	228.755	136970	136970	23
474	210421N2-5_BS20.tif:0024-0227-0124:24	177	776.842	123.365	227.942	137501	137501	24
475	210421N2-5_BS20.tif:0025-0226-0124:25	177	711.237	123.49	226.567	125889	125889	25
476	210421N2-5_BS20.tif:0026-0221-0124:26	177	754.023	123.483	221.855	133462	133462	26
477	210421N2-5_BS20.tif:0027-0218-0124:27	177	813.944	123.484	218.572	144068	144068	27
478	210421N2-5_BS20.tif:0028-0216-0125:28	177	810.339	124.36	216.803	143430	143430	28
479	210421N2-5_BS20.tif:0029-0211-0126:29	177	846.226	125.551	211.829	149782	149782	29
480	210421N2-5_BS20.tif:0030-0211-0132:30	177	807.701	131.26	211.725	142963	142963	30
481	210421N2-5_BS20.tif:0031-0199-0132:31	177	794.989	131.471	199.793	140713	140713	31
482	210421N2-5_BS20.tif:0032-0212-0131:32	177	720.559	130.31	212.852	127539	127539	32
483	210421N2-5_BS20.tif:0033-0216-0127:33	177	807.554	126.32	216.749	142937	142937	33
484	210421N2-5_BS20.tif:0034-0217-0126:34	177	847.881	125.354	217.938	150075	150075	34
485	210421N2-5_BS20.tif:0035-0221-0121:35	177	832.362	120.404	221.795	147328	147328	35
486	210421N2-5_BS20.tif:0036-0233-0119:36	177	873.847	118.257	233.786	154671	154671	36
487	210421N2-5_BS20.tif:0037-0234-0118:37	177	835.345	117.468	235.049	147856	147856	37
488	210421N2-5_BS20.tif:0038-0238-0119:38	177	946.983	118.238	239.041	167616	167616	38
489	210421N2-5_BS20.tif:0039-0234-0116:39	177	834.927	115.304	235.019	147782	147782	39
490	210421N2-5_BS20.tif:0040-0233-0116:40	177	985.904	115.275	233.769	174505	174505	40
491	210421N2-5_BS20.tif:0041-0229-0114:41	177	968.537	113.362	229.979	171431	171431	41
492	210421N2-5_BS20.tif:0042-0235-0098:42	177	643.847	97.898	235.279	113961	113961	42
493	210421N2-5_BS20.tif:0043-0306-0081:43	177	802.955	81.841	306.354	142123	142123	43
494	210421N2-5_BS20.tif:0044-0330-0129:44	177	933.627	129.062	330.537	165252	165252	44
495	210421N2-5_BS20.tif:0045-0316-0137:45	177	916.915	137.06	316.86	162294	162294	45
496	210421N2-5_BS20.tif:0046-0297-0123:46	177	989.017	122.826	297.547	175056	175056	46
497	210421N2-5_BS20.tif:0047-0292-0122:47	177	1012.469	121.629	292.422	179207	179207	47
498	210421N2-5_BS20.tif:0048-0289-0123:48	177	1088.774	122.874	289.375	192713	192713	48
499	210421N2-5_BS20.tif:0049-0295-0119:49	177	999.249	118.789	295.748	176867	176867	49
500	210421N2-5_BS20.tif:0050-0300-0122:50	177	916.633	122.01	300.732	162244	162244	50
501	210421N2-5_BS20.tif:0051-0303-0128:51	177	930.119	127.953	303.563	164631	164631	51
502	210421N2-5_BS20.tif:0052-0313-0119:52	177	957.525	118.739	313.359	169482	169482	52
503	210421N2-5_BS20.tif:0053-0300-0108:53	177	933.056	107.96	300.465	165151	165151	53
504	210421N2-5_BS20.tif:0054-0282-0117:54	177	974	116.706	282.382	172398	172398	54
505	210421N2-5_BS20.tif:0055-0279-0121:55	177	931.751	121.013	279.695	164920	164920	55
506	210421N2-5_BS20.tif:0056-0277-0122:56	177	860.379	121.855	277.688	152287	152287	56
507	210421N2-5_BS20.tif:0057-0277-0115:57	177	886.514	114.972	277.514	156913	156913	57
508	210421N2-5_BS20.tif:0058-0275-0111:58	177	905.429	110.79	275.396	160261	160261	58
509	210421N2-5_BS20.tif:0059-0275-0112:59	177	896.554	111.761	275.3	158690	158690	59
510	210421N2-5_BS20.tif:0060-0276-0111:60	177	850.209	110.884	276.493	150487	150487	60
511	210421N2-5_BS20.tif:0061-0279-0112:61	177	842.186	112.059	279.678	149067	149067	61
512	210421N2-5_BS20.tif:0062-0280-0113:62	177	925.458	112.884	280.571	163806	163806	62
513	210421N2-5_BS20.tif:0063-0278-0111:63	177	862.073	110.751	278.659	152587	152587	63
514	210421N2-5_BS20.tif:0064-0277-0095:64	177	853.35	94.875	277.569	151043	151043	64
515	210421N2-5_BS20.tif:0065-0282-0105:65	177	862.938	105.161	282.546	152740	152740	65
516	210421N2-5_BS20.tif:0066-0287-0106:66	177	871.927	105.899	287.624	154331	154331	66
517	210421N2-5_BS20.tif:0067-0295-0109:67	177	900.079	108.81	295.52	159314	159314	67
518	210421N2-5_BS20.tif:0068-0303-0113:68	177	1007.497	112.882	303.476	178327	178327	68
519	210421N2-5_BS20.tif:0069-0331-0127:69	177	1008.215	127.035	331.428	178454	178454	69
520	210421N2-5_BS20.tif:0070-0354-0171:70	177	1000.746	171.885	354.46	177132	177132	70
521	210421N2-5_BS20.tif:0071-0318-0151:71	177	962.819	150.423	318.645	170419	170419	71
522	210421N2-5_BS20.tif:0072-0306-0148:72	177	948.345	147.721	306.452	167857	167857	72
523	210421N2-5_BS20.tif:0073-0301-0145:73	177	1011.429	144.858	301.489	179023	179023	73
524	210421N2-5_BS20.tif:0074-0300-0142:74	177	1039.582	141.821	300.524	184006	184006	74
525	210421N2-5_BS20.tif:0075-0307-0142:75	177	1024.667	142.024	307.65	181366	181366	75
526	210421N2-5_BS20.tif:0076-0308-0147:76	177	1078.215	146.928	308.619	190844	190844	76
527	210421N2-5_BS20.tif:0077-0311-0149:77	177	1028.469	148.885	311.469	182039	182039	77
528	210421N2-5_BS20.tif:0078-0314-0152:78	177	1008.429	151.938	314.861	178492	178492	78
529	210421N2-5_BS20.tif:0079-0323-0158:79	177	1003.09	157.905	323.713	177547	177547	79
530	210421N2-5_BS20.tif:0080-0330-0153:80	177	1124.429	152.993	330.288	199024	199024	80
531	210421N2-5_BS20.tif:0081-0334-0143:81	177	1111.299	143.089	334.751	196700	196700	81
532	210421N2-5_BS20.tif:0082-0326-0136:82	177	1123.96	135.868	326.303	198941	198941	82
533	210421N2-5_BS20.tif:0083-0302-0116:83	177	411.876	116.723	302.474	72902	72902	83
534	210421N2-5_BS20.tif:0084-0279-0098:84	177	843.571	98.01	279.529	149312	149312	84
535	210421N2-5_BS20.tif:0085-0265-0108:85	177	934.61	107.886	265.484	165426	165426	85
536	210421N2-5_BS20.tif:0086-0264-0104:86	177	948.339	104.102	264.48	167856	167856	86
537	210421N2-5_BS20.tif:0087-0265-0106:87	177	913.859	106.058	265.693	161753	161753	87
538	210421N2-5_BS20.tif:0088-0269-0106:88	177	886.52	105.97	269.765	156914	156914	88
539	210421N2-5_BS20.tif:0089-0269-0106:89	177	876.429	106.043	269.596	155128	155128	89
540	210421N2-5_BS20.tif:0090-0270-0106:90	177	904.051	106.072	270.628	160017	160017	90
541	210421N2-5_BS20.tif:0091-0271-0105:91	177	909.384	104.967	271.628	160961	160961	91
542	210421N2-5_BS20.tif:0092-0270-0106:92	177	849.52	106.055	270.562	150365	150365	92
543	210421N2-5_BS20.tif:0093-0270-0105:93	177	902.74	104.696	270.635	159785	159785	93
544	210421N2-5_BS20.tif:0094-0265-0107:94	177	924.22	106.917	265.376	163587	163587	94
545	210421N2-5_BS20.tif:0095-0253-0109:95	177	900.588	109.034	253.677	159404	159404	95
546	210421N2-5_BS20.tif:0096-0250-0107:96	177	881	106.887	250.444	155937	155937	96
547	210421N2-5_BS20.tif:0097-0247-0108:97	177	866.96	107.848	247.513	153452	153452	97
548	210421N2-5_BS20.tif:0098-0245-0108:98	177	961.61	108.047	245.483	170205	170205	98
549	210421N2-5_BS20.tif:0099-0231-0109:99	177	944.136	108.549	231.386	167112	167112	99
550	210421N2-5_BS20.tif:0100-0221-0115:100	177	870.237	114.532	221.293	154032	154032	100
551	210421N2-5_BS20.tif:0101-0214-0112:101	177	913.226	111.665	214.609	161641	161641	101
552	210421N2-5_BS20.tif:0102-0214-0112:102	177	982.91	111.897	214.47	173975	173975	102
553	210421N2-5_BS20.tif:0103-0217-0116:103	177	971.186	115.835	217.377	171900	171900	103
554	210421N2-5_BS20.tif:0104-0220-0112:104	177	1026.136	112.143	220.26	181626	181626	104
555	210421N2-5_BS20.tif:0105-0223-0120:105	177	1020.531	120.092	223.668	180634	180634	105
556	210421N2-5_BS20.tif:0106-0228-0121:106	177	1025.915	120.89	228.767	181587	181587	106
557	210421N2-5_BS20.tif:0107-0225-0115:107	177	1038.712	114.846	225.565	183852	183852	107
558	210421N2-5_BS20.tif:0108-0225-0115:108	177	1019.825	114.832	225.787	180509	180509	108
559	210421N2-5_BS20.tif:0109-0224-0110:109	177	1021.791	110.126	224.333	180857	180857	109
560	210421N2-5_BS20.tif:0110-0223-0107:110	177	951.266	106.867	223.506	168374	168374	110
561	210421N2-5_BS20.tif:0111-0227-0128:111	177	958.237	127.932	227.588	169608	169608	111
562	210421N2-5_BS20.tif:0112-0243-0135:112	177	986.503	135.296	243.474	174611	174611	112
563	210421N2-5_BS20.tif:0113-0234-0139:113	177	944.096	139.263	234.643	167105	167105	113
564	210421N2-5_BS20.tif:0114-0229-0133:114	177	911.181	133.111	229.434	161279	161279	114
565	210421N2-5_BS20.tif:0115-0204-0127:115	177	852.203	126.944	204.427	150840	150840	115
566	210421N2-5_BS20.tif:0116-0201-0120:116	177	876.746	119.705	201.388	155184	155184	116
567	210421N2-5_BS20.tif:0117-0208-0112:117	177	911.294	111.673	208.751	161299	161299	117
568	210421N2-5_BS20.tif:0118-0220-0112:118	177	882.661	112.042	220.753	156231	156231	118
569	210421N2-5_BS20.tif:0119-0227-0117:119	177	920.621	116.943	227.55	162950	162950	119
570	210421N2-5_BS20.tif:0120-0226-0118:120	177	904.345	117.586	226.46	160069	160069	120
571	210421N2-5_BS20.tif:0121-0224-0120:121	177	901.531	119.447	224.621	159571	159571	121
572	210421N2-5_BS20.tif:0122-0222-0119:122	177	854.938	118.699	222.655	151324	151324	122
573	210421N2-5_BS20.tif:0123-0222-0116:123	177	951.605	115.739	222.656	168434	168434	123
574	210421N2-5_BS20.tif:0124-0224-0120:124	177	906.746	119.414	224.419	160494	160494	124
575	210421N2-5_BS20.tif:0125-0228-0115:125	177	852.441	114.699	228.905	150882	150882	125
576	210421N2-5_BS20.tif:0126-0227-0116:126	177	793.915	115.843	227.663	140523	140523	126
577	210421N2-5_BS20.tif:0127-0226-0114:127	177	767.051	113.612	226.613	135768	135768	127
578	210421N2-5_BS20.tif:0128-0228-0110:128	177	807.486	109.856	228.774	142925	142925	128
579	210421N2-5_BS20.tif:0129-0229-0111:129	177	846.831	111.167	229.515	149889	149889	129
580	210421N2-5_BS20.tif:0130-0231-0114:130	177	757.548	113.969	231.427	134086	134086	130
581	210421N2-5_BS20.tif:0131-0229-0114:131	177	726.277	113.555	229.592	128551	128551	131
582	210421N2-5_BS20.tif:0132-0229-0114:132	177	768.153	113.772	229.348	135963	135963	132
583	210421N2-5_BS20.tif:0133-0229-0110:133	177	805.983	109.719	229.789	142659	142659	133
584	210421N2-5_BS20.tif:0134-0231-0111:134	177	827.921	110.995	231.284	146542	146542	134
585	210421N2-5_BS20.tif:0135-0231-0108:135	177	830.718	108.005	231.228	147037	147037	135
586	210421N2-5_BS20.tif:0136-0234-0113:136	177	704.627	112.367	234.276	124719	124719	136
587	210421N2-5_BS20.tif:0137-0234-0109:137	177	813.972	108.871	234.591	144073	144073	137
588	210421N2-5_BS20.tif:0138-0236-0106:138	177	785.78	106.014	236.225	139083	139083	138
589	210421N2-5_BS20.tif:0139-0236-0110:139	177	823.271	109.778	236.665	145719	145719	139
590	210421N2-5_BS20.tif:0140-0237-0107:140	177	823.452	106.782	237.862	145751	145751	140
591	210421N2-5_BS20.tif:0141-0242-0109:141	177	857.559	108.594	242.498	151788	151788	141
592	210421N2-5_BS20.tif:0142-0248-0107:142	177	886.802	106.643	248.747	156964	156964	142
593	210421N2-5_BS20.tif:0143-0247-0106:143	177	879.531	105.772	247.547	155677	155677	143
594	210421N2-5_BS20.tif:0144-0249-0109:144	177	877.571	108.926	249.625	155330	155330	144
595	210421N2-5_BS20.tif:0145-0248-0103:145	177	899.311	102.59	248.484	159178	159178	145
596	210421N2-5_BS20.tif:0146-0250-0100:146	177	833.921	99.976	250.443	147604	147604	146
597	210421N2-5_BS20.tif:0147-0251-0103:147	177	770.192	102.762	251.572	136324	136324	147
598	210421N2-5_BS20.tif:0148-0251-0107:148	177	852.48	106.636	251.499	150889	150889	148
599	210421N2-5_BS20.tif:0149-0258-0102:149	177	889.153	101.866	258.249	157380	157380	149
600	210421N2-5_BS20.tif:0150-0265-0102:150	177	769.757	101.747	265.186	136247	136247	150
601	210421N2-5_BS20.tif:0151-0269-0100:151	177	813.113	100.035	269.303	143921	143921	151
602	210421N2-5_BS20.tif:0152-0270-0104:152	177	845.531	103.667	270.27	149659	149659	152
603	210421N2-5_BS20.tif:0153-0268-0108:153	177	905.689	107.675	268.432	160307	160307	153
604	210421N2-5_BS20.tif:0154-0267-0101:154	177	921.282	100.959	267.126	163067	163067	154
605	210421N2-5_BS20.tif:0155-0252-0104:155	177	962.446	103.651	252.38	170353	170353	155
606	210421N2-5_BS20.tif:0156-0240-0105:156	177	898.599	104.955	240.117	159052	159052	156
607	210421N2-5_BS20.tif:0157-0237-0113:157	177	958.503	112.655	237.221	169655	169655	157
608	210421N2-5_BS20.tif:0158-0231-0109:158	177	914.412	108.79	231.605	161851	161851	158
609	210421N2-5_BS20.tif:0159-0222-0115:159	177	885.559	114.806	222.064	156744	156744	159
610	210421N2-5_BS20.tif:0160-0222-0114:160	177	866.463	113.907	222.215	153364	153364	160
611	210421N2-5_BS20.tif:0161-0217-0116:161	177	867.876	116.078	217.13	153614	153614	161
612	210421N2-5_BS20.tif:0162-0218-0117:162	177	881.836	117.186	218.531	156085	156085	162
613	210421N2-5_BS20.tif:0163-0224-0120:163	177	873.232	119.59	224.588	154562	154562	163
614	210421N2-5_BS20.tif:0164-0227-0117:164	177	807.333	116.638	227.095	142898	142898	164
615	210421N2-5_BS20.tif:0165-0223-0120:165	177	866.819	119.879	223.611	153427	153427	165
616	210421N2-5_BS20.tif:0166-0228-0120:166	177	921.04	119.835	228.646	163024	163024	166
617	210421N2-5_BS20.tif:0167-0230-0122:167	177	916.124	121.905	230.155	162154	162154	167
618	210421N2-5_BS20.tif:0168-0222-0114:168	177	949.915	114.009	222.402	168135	168135	168
619	210421N2-5_BS20.tif:0169-0222-0121:169	177	880.701	120.929	222.456	155884	155884	169
620	210421N2-5_BS20.tif:0170-0218-0127:170	177	941.661	126.644	218.558	166674	166674	170
621	210421N2-5_BS20.tif:0171-0223-0113:171	177	863.028	112.668	223.528	152756	152756	171
622	210421N2-5_BS20.tif:0172-0204-0126:172	177	865.124	125.803	204.314	153127	153127	172
623	210421N2-5_BS20.tif:0173-0209-0127:173	177	812.458	126.919	209.428	143805	143805	173
624	210421N2-5_BS20.tif:0174-0213-0125:174	177	830.102	124.677	213.527	146928	146928	174
625	210421N2-5_BS20.tif:0175-0223-0127:175	177	969.254	126.887	223.411	171558	171558	175
626	210421N2-5_BS20.tif:0176-0226-0129:176	177	1030.395	128.689	226.199	182380	182380	176
627	210421N2-5_BS20.tif:0177-0318-0095:177	177	862.305	95.859	319.088	152628	152628	177
628	210421N2-5_BS20.tif:0178-0310-0127:178	177	834.051	127.021	310.83	147627	147627	178
629	210421N2-5_BS20.tif:0179-0289-0118:179	177	884.379	117.457	289.515	156535	156535	179
630	210421N2-5_BS20.tif:0180-0287-0112:180	177	851.271	111.083	287.26	150675	150675	180
631	210421N2-5_BS20.tif:0181-0284-0112:181	177	909.282	110.998	284.18	160943	160943	181
632	210421N2-5_BS20.tif:0182-0283-0111:182	177	905.819	110.131	283.614	160330	160330	182
633	210421N2-5_BS20.tif:0183-0289-0109:183	177	886.644	107.959	289.263	156936	156936	183
634	210421N2-5_BS20.tif:0184-0292-0111:184	177	932.966	110.073	292.435	165135	165135	184
635	210421N2-5_BS20.tif:0185-0294-0115:185	177	868.531	113.883	294.193	153730	153730	185
636	210421N2-5_BS20.tif:0186-0298-0116:186	177	983.927	115.021	298.45	174155	174155	186
637	210421N2-5_BS20.tif:0187-0304-0117:187	177	929.282	116.291	304.57	164483	164483	187
638	210421N2-5_BS20.tif:0188-0308-0124:188	177	830.073	123.39	308.413	146923	146923	188
639	210421N2-5_BS20.tif:0189-0288-0115:189	177	954.141	113.97	288.349	168883	168883	189
640	210421N2-5_BS20.tif:0190-0289-0107:190	177	898	106.109	289.31	158946	158946	190
641	210421N2-5_BS20.tif:0191-0287-0107:191	177	986.226	106.059	287.533	174562	174562	191
642	210421N2-5_BS20.tif:0192-0288-0112:192	177	874.938	110.868	288.354	154864	154864	192
643	210421N2-5_BS20.tif:0193-0288-0113:193	177	945.339	112.271	288.354	167325	167325	193
644	210421N2-5_BS20.tif:0194-0291-0111:194	177	864.266	110.049	291.076	152975	152975	194
645	210421N2-5_BS20.tif:0195-0293-0114:195	177	825.599	113.117	293.153	146131	146131	195
646	210421N2-5_BS20.tif:0196-0289-0113:196	177	838.514	112.216	289.385	148417	148417	196
647	210421N2-5_BS20.tif:0197-0282-0112:197	177	850.277	111.34	282.393	150499	150499	197
648	210421N2-5_BS20.tif:0198-0284-0112:198	177	729.542	111.073	284.15	129129	129129	198
649	210421N2-5_BS20.tif:0199-0286-0111:199	177	808.316	110.058	286.286	143072	143072	199
650	210421N2-5_BS20.tif:0200-0289-0111:200	177	723.249	109.981	289.528	128015	128015	200
651	210421N2-5_BS20.tif:0201-0294-0110:201	177	806.751	109.211	294.131	142795	142795	201
652	210421N2-5_BS20.tif:0202-0294-0109:202	177	831.701	108.003	294.085	147211	147211	202
653	210421N2-5_BS20.tif:0203-0274-0105:203	177	815.271	104.308	274.364	144303	144303	203
654	210421N2-5_BS20.tif:0204-0274-0103:204	177	759.819	101.917	274.287	134488	134488	204
655	210421N2-5_BS20.tif:0205-0279-0112:205	177	780.492	110.944	279.279	138147	138147	205
656	210421N2-5_BS20.tif:0206-0285-0108:206	177	846.655	107.3	285.116	149858	149858	206
657	210421N2-5_BS20.tif:0207-0287-0098:207	177	820.469	97.134	286.969	145223	145223	207
658	210421N2-5_BS20.tif:0208-0278-0108:208	177	839.983	107.343	278.31	148677	148677	208
659	210421N2-5_BS20.tif:0209-0267-0112:209	177	869.887	111.487	267.363	153970	153970	209
660	210421N2-5_BS20.tif:0210-0269-0107:210	177	818.768	105.905	269.036	144922	144922	210
661	210421N2-5_BS20.tif:0211-0272-0104:211	177	846.056	102.895	272.089	149752	149752	211
662	210421N2-5_BS20.tif:0212-0276-0108:212	177	743.186	107.128	276.045	131544	131544	212
663	210421N2-5_BS20.tif:0213-0275-0112:213	177	730.164	111.076	275.187	129239	129239	213
664	210421N2-5_BS20.tif:0214-0266-0112:214	177	769.339	111.052	266.407	136173	136173	214
665	210421N2-5_BS20.tif:0215-0254-0101:215	177	783.333	100.44	254.575	138650	138650	215
666	210421N2-5_BS20.tif:0216-0243-0101:216	177	728.876	100.184	243.111	129011	129011	216
667	210421N2-5_BS20.tif:0217-0242-0106:217	177	739.158	105.252	242.082	130831	130831	217
668	210421N2-5_BS20.tif:0218-0244-0102:218	177	807.791	101.4	244.259	142979	142979	218
669	210421N2-5_BS20.tif:0219-0247-0104:219	177	816.87	103.353	247.047	144586	144586	219
670	210421N2-5_BS20.tif:0220-0250-0102:220	177	871.599	101.438	250.391	154273	154273	220
671	210421N2-5_BS20.tif:0221-0258-0100:221	177	860.91	99.341	258.395	152381	152381	221
672	210421N2-5_BS20.tif:0222-0258-0105:222	177	840.542	104.004	257.972	148776	148776	222
673	210421N2-5_BS20.tif:0223-0262-0101:223	177	919.503	100.476	262.393	162752	162752	223
674	210421N2-5_BS20.tif:0224-0270-0104:224	177	849.441	103.328	270.213	150351	150351	224
675	210421N2-5_BS20.tif:0225-0274-0103:225	177	811.277	102.311	274.054	143596	143596	225
676	210421N2-5_BS20.tif:0226-0276-0104:226	177	784.379	103.218	276.441	138835	138835	226
677	210421N2-5_BS20.tif:0227-0295-0106:227	177	747.661	104.987	295.172	132336	132336	227
678	210421N2-5_BS20.tif:0228-0295-0109:228	177	735.266	107.76	295.345	130142	130142	228
679	210421N2-5_BS20.tif:0229-0295-0111:229	177	705.09	110.007	295.222	124801	124801	229
680	210421N2-5_BS20.tif:0230-0297-0110:230	177	781.548	109.097	297.213	138334	138334	230
681	210421N2-5_BS20.tif:0231-0302-0112:231	177	803.842	111.165	302.305	142280	142280	231
682	210421N2-5_BS20.tif:0232-0285-0119:232	177	645.576	118.113	285.492	114267	114267	232
683	210421N2-5_BS20.tif:0233-0264-0125:233	177	879.232	123.977	264.39	155624	155624	233
684	210421N2-5_BS20.tif:0234-0260-0118:234	177	985.904	117.147	260.354	174505	174505	234
685	210421N2-5_BS20.tif:0235-0262-0108:235	177	934.791	107.034	262.393	165458	165458	235
686	210421N2-5_BS20.tif:0236-0249-0106:236	177	945.802	105.203	249.569	167407	167407	236
687	210421N2-5_BS20.tif:0237-0243-0101:237	177	841.876	100.141	243.682	149012	149012	237
688	210421N2-5_BS20.tif:0238-0311-0092:238	177	959.147	92.548	311.552	169769	169769	238
689	210421N2-5_BS20.tif:0239-0318-0116:239	177	938.548	116.553	317.538	166123	166123	239
690	210421N2-5_BS20.tif:0240-0311-0120:240	177	836.011	120.309	310.296	147974	147974	240
691	210421N2-5_BS20.tif:0241-0306-0121:241	177	847.78	121.547	305.42	150057	150057	241
692	210421N2-5_BS20.tif:0242-0309-0120:242	177	858.486	120.156	308.303	151952	151952	242
693	210421N2-5_BS20.tif:0243-0312-0123:243	177	884.486	123.221	311.32	156554	156554	243
694	210421N2-5_BS20.tif:0244-0299-0133:244	177	728.537	133.269	298.521	128951	128951	244
695	210421N2-5_BS20.tif:0245-0289-0124:245	177	758.701	124.18	288.431	134290	134290	245
696	210421N2-5_BS20.tif:0246-0299-0118:246	177	742.328	118.147	298.408	131392	131392	246
697	210421N2-5_BS20.tif:0247-0313-0115:247	177	708.808	115.661	312.283	125459	125459	247
698	210421N2-5_BS20.tif:0248-0313-0120:248	177	770.339	120.44	312.335	136350	136350	248
699	210421N2-5_BS20.tif:0249-0293-0122:249	177	765.028	122.575	292.178	135410	135410	249
700	210421N2-5_BS20.tif:0250-0288-0116:250	177	714.079	116.316	287.404	126392	126392	250
701	210421N2-5_BS20.tif:0251-0288-0112:251	177	744.757	112.284	287.073	131822	131822	251
702	210421N2-5_BS20.tif:0252-0287-0109:252	177	781.407	109.358	286.336	138309	138309	252
703	210421N2-5_BS20.tif:0253-0288-0112:253	177	744.881	112.342	286.983	131844	131844	253
704	210421N2-5_BS20.tif:0254-0290-0113:254	177	758.034	113.506	289.242	134172	134172	254
705	210421N2-5_BS20.tif:0255-0292-0114:255	177	781.802	114.422	291.203	138379	138379	255
706	210421N2-5_BS20.tif:0256-0294-0114:256	177	795.333	114.511	293.245	140774	140774	256
707	210421N2-5_BS20.tif:0257-0296-0114:257	177	774.198	114.244	295.328	137033	137033	257
708	210421N2-5_BS20.tif:0258-0296-0113:258	177	818.599	113.47	295.022	144892	144892	258
709	210421N2-5_BS20.tif:0259-0291-0115:259	177	820.537	115.115	290.105	145235	145235	259
710	210421N2-5_BS20.tif:0260-0295-0105:260	177	773.582	105.323	294.268	136924	136924	260
711	210421N2-5_BS20.tif:0261-0287-0111:261	177	806.684	111.52	285.798	142783	142783	261
712	210421N2-5_BS20.tif:0262-0280-0108:262	177	823.215	108.616	279.43	145709	145709	262
713	210421N2-5_BS20.tif:0263-0280-0109:263	177	761.757	109.375	279.003	134831	134831	263
714	210421N2-5_BS20.tif:0264-0280-0110:264	177	732.768	109.972	279.162	129700	129700	264
715	210421N2-5_BS20.tif:0265-0281-0109:265	177	749.757	109.515	280.109	132707	132707	265
716	210421N2-5_BS20.tif:0266-0280-0105:266	177	779.949	105.657	278.862	138051	138051	266
717	210421N2-5_BS20.tif:0267-0264-0101:267	177	842.514	101.447	263.234	149125	149125	267
718	210421N2-5_BS20.tif:0268-0255-0100:268	177	892.333	100.321	254.212	157943	157943	268
719	210421N2-5_BS20.tif:0269-0256-0104:269	177	816.78	103.872	255.006	144570	144570	269
720	210421N2-5_BS20.tif:0270-0257-0103:270	177	881.395	103.058	255.96	156007	156007	270
721	210421N2-5_BS20.tif:0271-0260-0103:271	177	876.435	103.157	258.968	155129	155129	271
722	210421N2-5_BS20.tif:0272-0263-0104:272	177	920.266	104.459	262.024	162887	162887	272
723	210421N2-5_BS20.tif:0273-0265-0105:273	177	884.486	105.006	264.241	156554	156554	273
724	210421N2-5_BS20.tif:0274-0267-0105:274	177	799.011	105.109	266.057	141425	141425	274
725	210421N2-5_BS20.tif:0275-0269-0106:275	177	824.475	106.388	268.047	145932	145932	275
726	210421N2-5_BS20.tif:0276-0252-0112:276	177	1002.13	112.329	251.186	177377	177377	276
727	210421N2-5_BS20.tif:0277-0239-0098:277	177	907.78	98.124	238.232	160677	160677	277
728	210421N2-5_BS20.tif:0278-0241-0102:278	177	903.186	102.563	240.039	159864	159864	278
729	210421N2-5_BS20.tif:0279-0253-0100:279	177	921.836	100.635	252.3	163165	163165	279
730	210421N2-5_BS20.tif:0280-0267-0106:280	177	898.215	106.538	266.032	158984	158984	280
731	210421N2-5_BS20.tif:0281-0269-0107:281	177	927.412	107.359	268.279	164152	164152	281
732	210421N2-5_BS20.tif:0282-0275-0108:282	177	892.554	108.297	273.944	157982	157982	282
733	210421N2-5_BS20.tif:0283-0275-0110:283	177	872.469	109.996	274.054	154427	154427	283
734	210421N2-5_BS20.tif:0284-0279-0105:284	177	940.508	105.421	278.151	166470	166470	284
735	210421N2-5_BS20.tif:0285-0283-0110:285	177	934.893	110.314	282.067	165476	165476	285
736	210421N2-5_BS20.tif:0286-0280-0110:286	177	949.068	110.598	279.286	167985	167985	286
737	210421N2-5_BS20.tif:0287-0281-0104:287	177	977.192	104.56	280.343	172963	172963	287
738	210421N2-5_BS20.tif:0288-0281-0105:288	177	874.893	105.166	280.203	154856	154856	288
739	210421N2-5_BS20.tif:0289-0284-0106:289	177	838.446	106.189	282.88	148405	148405	289
740	210421N2-5_BS20.tif:0290-0281-0111:290	177	846.395	111.038	279.942	149812	149812	290
741	210421N2-5_BS20.tif:0291-0283-0105:291	177	964.616	105.303	282.182	170737	170737	291
742	210421N2-5_BS20.tif:0292-0291-0102:292	177	926.35	102.127	290.248	163964	163964	292
743	210421N2-5_BS20.tif:0293-0298-0113:293	177	785.446	113.636	297.096	139024	139024	293
744	210421N2-5_BS20.tif:0294-0284-0104:294	177	722.345	104.607	282.943	127855	127855	294
745	210421N2-5_BS20.tif:0295-0273-0100:295	177	795.729	100.187	271.947	140844	140844	295
746	210421N2-5_BS20.tif:0296-0257-0107:296	177	795.401	107.294	256.37	140786	140786	296
747	210421N2-5_BS20.tif:0297-0258-0101:297	177	752.294	101.661	257.143	133156	133156	297
748	210421N2-5_BS20.tif:0298-0291-0111:298	177	794.588	111.202	290.351	140642	140642	298
749	210421N2-5_BS20.tif:0299-0303-0111:299	177	786.299	111.482	301.835	139175	139175	299
750	210421N2-5_BS20.tif:0300-0304-0111:300	177	740.734	111.228	302.812	131110	131110	300
751	210421N2-5_BS20.tif:0301-0296-0112:301	177	770.169	112.218	295.324	136320	136320	301
752	210421N2-5_BS20.tif:0302-0292-0109:302	177	864.983	109.243	291.386	153102	153102	302
753	210421N2-5_BS20.tif:0303-0293-0113:303	177	778.435	113.142	292.07	137783	137783	303
754	210421N2-5_BS20.tif:0304-0300-0117:304	177	863.062	117.608	299.358	152762	152762	304
755	210421N2-5_BS20.tif:0305-0308-0127:305	177	792.881	127.456	307.062	140340	140340	305
756	210421N2-5_BS20.tif:0306-0307-0116:306	177	763.198	116.322	306.328	135086	135086	306
757	210421N2-5_BS20.tif:0307-0303-0110:307	177	758.633	110.018	302.058	134278	134278	307
758	210421N2-5_BS20.tif:0308-0284-0105:308	177	760.588	105.261	283.048	134624	134624	308
759	210421N2-5_BS20.tif:0309-0278-0093:309	177	770.729	92.898	277.117	136419	136419	309
760	210421N2-5_BS20.tif:0310-0274-0099:310	177	807.859	99.4	273.151	142991	142991	310
761	210421N2-5_BS20.tif:0311-0271-0110:311	177	827.706	110.461	270.241	146504	146504	311
762	210421N2-5_BS20.tif:0312-0251-0105:312	177	938.237	105.153	250.006	166068	166068	312
763	210421N2-5_BS20.tif:0313-0254-0099:313	177	808.514	99.492	253.346	143107	143107	313
764	210421N2-5_BS20.tif:0314-0253-0103:314	177	736.706	103.385	251.981	130397	130397	314
765	210421N2-5_BS20.tif:0315-0261-0116:315	177	854.876	116.4	260.807	151313	151313	315
766	210421N2-5_BS20.tif:0316-0264-0121:316	177	824.13	120.959	263.204	145871	145871	316
767	210421N2-5_BS20.tif:0317-0254-0113:317	177	740.955	113.329	253.414	131149	131149	317
768	210421N2-5_BS20.tif:0318-0224-0111:318	177	869.61	111.069	223.045	153921	153921	318
769	210421N2-5_BS20.tif:0319-0200-0117:319	177	786.718	117.11	199.368	139249	139249	319
770	210421N2-5_BS20.tif:0320-0199-0125:320	177	764.345	125.345	198.221	135289	135289	320
771	210421N2-5_BS20.tif:0321-0211-0123:321	177	776.52	123.262	210.268	137444	137444	321
772	210421N2-5_BS20.tif:0322-0216-0127:322	177	753.073	127.416	214.988	133294	133294	322
773	210421N2-5_BS20.tif:0323-0215-0127:323	177	741.667	127.547	214.213	131275	131275	323
774	210421N2-5_BS20.tif:0324-0212-0128:324	177	735.277	128.523	211.455	130144	130144	324
775	210421N2-5_BS20.tif:0325-0211-0130:325	177	713.254	130.374	210.388	126246	126246	325
776	210421N2-5_BS20.tif:0326-0210-0134:326	177	679.305	134.7	209.33	120237	120237	326
777	210421N2-5_BS20.tif:0327-0211-0135:327	177	719.209	135.506	210.439	127300	127300	327
778	210421N2-5_BS20.tif:0328-0209-0135:328	177	612.158	136.003	208.22	108352	108352	328
779	210421N2-5_BS20.tif:0329-0210-0136:329	177	631.548	136.751	209.433	111784	111784	329
780	210421N2-5_BS20.tif:0330-0212-0137:330	177	677.339	137.659	211.083	119889	119889	330
781	210421N2-5_BS20.tif:0331-0212-0139:331	177	680.034	139.618	211.221	120366	120366	331
782	210421N2-5_BS20.tif:0332-0211-0140:332	177	694.706	140.669	210.095	122963	122963	332
783	210421N2-5_BS20.tif:0333-0206-0140:333	177	692.271	140.279	205.126	122532	122532	333
784	210421N2-5_BS20.tif:0334-0207-0138:334	177	719.701	138.539	206.233	127387	127387	334
785	210421N2-5_BS20.tif:0335-0208-0135:335	177	725.949	135.472	206.966	128493	128493	335
786	210421N2-5_BS20.tif:0336-0209-0136:336	177	679.169	136.586	207.865	120213	120213	336
787	210421N2-5_BS20.tif:0337-0220-0149:337	177	635.09	149.607	219.477	112411	112411	337
788	210421N2-5_BS20.tif:0338-0237-0149:338	177	745.119	149.65	236.429	131886	131886	338
789	210421N2-5_BS20.tif:0339-0257-0136:339	177	653.39	136.702	257.927	115650	115650	339
790	210421N2-5_BS20.tif:0340-0242-0152:340	177	650.412	153.522	241.181	115123	115123	340
791	210421N2-5_BS20.tif:0341-0222-0142:341	177	608.169	142.403	221.364	107646	107646	341
792	210421N2-5_BS20.tif:0342-0226-0142:342	177	644.429	142.305	225.649	114064	114064	342
793	210421N2-5_BS20.tif:0343-0233-0144:343	177	619.339	144.796	232.309	109623	109623	343
794	210421N2-5_BS20.tif:0344-0233-0137:344	177	655.475	137.294	232.234	116019	116019	344
795	210421N2-5_BS20.tif:0345-0234-0131:345	177	668.655	131.447	233.453	118352	118352	345
796	210421N2-5_BS20.tif:0346-0233-0128:346	177	633.141	128.347	232.38	112066	112066	346
797	210421N2-5_BS20.tif:0347-0239-0127:347	177	631.627	127.266	238.29	111798	111798	347
798	210421N2-5_BS20.tif:0348-0240-0114:348	177	630.034	114.129	239.271	111516	111516	348
799	210421N2-5_BS20.tif:0349-0243-0117:349	177	627.898	117.266	242.145	111138	111138	349
800	210421N2-5_BS20.tif:0350-0251-0118:350	177	612.373	118.494	250.247	108390	108390	350
801	210421N2-5_BS20.tif:0351-0256-0110:351	177	568.452	110.468	255.329	100616	100616	351
802	210421N2-5_BS20.tif:0352-0259-0107:352	177	555.079	107.252	258.363	98249	98249	352
803	210421N2-5_BS20.tif:0353-0266-0109:353	177	582.113	108.982	265.418	103034	103034	353
804	210421N2-5_BS20.tif:0354-0278-0108:354	177	586.384	108.471	277.208	103790	103790	354
805	210421N2-5_BS20.tif:0355-0312-0095:355	177	634.203	95.264	312.553	112254	112254	355
806	210421N2-5_BS20.tif:0356-0281-0107:356	177	623.989	107.158	281.696	110446	110446	356
807	210421N2-5_BS20.tif:0357-0266-0109:357	177	684.333	109.696	265.165	121127	121127	357
808	210421N2-5_BS20.tif:0358-0266-0116:358	177	627.768	116.63	265.385	111115	111115	358
809	210421N2-5_BS20.tif:0359-0272-0113:359	177	675.729	113.44	271.516	119604	119604	359
810	210421N2-5_BS20.tif:0360-0271-0108:360	177	678.311	108.594	270.47	120061	120061	360
811	210421N2-5_BS20.tif:0361-0274-0108:361	177	636.898	108.69	273.242	112731	112731	361
812	210421N2-5_BS20.tif:0362-0275-0108:362	177	657.78	108.167	274.421	116427	116427	362
813	210421N2-5_BS20.tif:0363-0274-0109:363	177	628.616	109.13	273.451	111265	111265	363
814	210421N2-5_BS20.tif:0364-0271-0104:364	177	563.379	104.329	270.313	99718	99718	364
815	210421N2-5_BS20.tif:0365-0271-0109:365	177	583.944	109.537	270.538	103358	103358	365
816	210421N2-5_BS20.tif:0366-0272-0109:366	177	596.661	109.138	271.358	105609	105609	366
817	210421N2-5_BS20.tif:0367-0273-0105:367	177	563.785	105.197	272.516	99790	99790	367
818	210421N2-5_BS20.tif:0368-0277-0096:368	177	543.864	96.126	276.154	96264	96264	368
819	210421N2-5_BS20.tif:0369-0288-0094:369	177	470.972	94.462	287.05	83362	83362	369
820	210421N2-5_BS20.tif:0370-0287-0110:370	177	471.819	110.136	286.311	83512	83512	370
821	210421N2-5_BS20.tif:0371-0291-0108:371	177	404.955	108.752	290.256	71677	71677	371
822	210421N2-5_BS20.tif:0372-0288-0113:372	177	455.842	113.321	288.268	80684	80684	372
823	210421N2-5_BS20.tif:0373-0290-0118:373	177	480.056	118.065	289.111	84970	84970	373
824	210421N2-5_BS20.tif:0374-0289-0119:374	177	443.661	119.319	287.927	78528	78528	374
825	210421N2-5_BS20.tif:0375-0285-0118:375	177	432.249	118.868	284.062	76508	76508	375
826	210421N2-5_BS20.tif:0376-0281-0117:376	177	451.164	117.377	280.003	79856	79856	376
827	210421N2-5_BS20.tif:0377-0278-0113:377	177	395.356	113.439	276.851	69978	69978	377
828	210421N2-5_BS20.tif:0378-0259-0112:378	177	410.893	112.666	259.818	72728	72728	378
829	210421N2-5_BS20.tif:0379-0271-0116:379	177	394.746	116.535	271.436	69870	69870	379
830	210421N2-5_BS20.tif:0380-0298-0118:380	177	528.91	117.698	298.836	93617	93617	380
831	210421N2-5_BS20.tif:0381-0281-0110:381	177	555.169	110.434	281.17	98265	98265	381
832	210421N2-5_BS20.tif:0382-0273-0110:382	177	525.853	110.175	273.226	93076	93076	382
833	210421N2-5_BS20.tif:0383-0270-0110:383	177	538.13	110.473	270.088	95249	95249	383
834	210421N2-5_BS20.tif:0384-0271-0107:384	177	465.842	107.284	270.542	82454	82454	384
835	210421N2-5_BS20.tif:0385-0272-0108:385	177	404.124	108.23	271.927	71530	71530	385
836	210421N2-5_BS20.tif:0386-0276-0103:386	177	387.39	103.323	275.688	68568	68568	386
837	210421N2-5_BS20.tif:0387-0283-0100:387	177	414.616	100.295	282.632	73387	73387	387
838	210421N2-5_BS20.tif:0388-0273-0112:388	177	459.825	112.397	272.789	81389	81389	388
839	210421N2-5_BS20.tif:0389-0273-0125:389	177	352.616	124.691	274.111	62413	62413	389
840	210421N2-5_BS20.tif:0390-0271-0123:390	177	435.226	123.102	271.006	77035	77035	390
841	210421N2-5_BS20.tif:0391-0255-0108:391	177	489.107	108.346	255.084	86572	86572	391
842	210421N2-5_BS20.tif:0392-0262-0107:392	177	520.876	107.064	261.808	92195	92195	392
843	210421N2-5_BS20.tif:0393-0266-0108:393	177	465.169	108.082	265.591	82335	82335	393
844	210421N2-5_BS20.tif:0394-0268-0109:394	177	524.593	109.498	268.108	92853	92853	394
845	210421N2-5_BS20.tif:0395-0267-0110:395	177	471.333	110.003	267.038	83426	83426	395
846	210421N2-5_BS20.tif:0396-0268-0108:396	177	425.429	107.902	267.919	75301	75301	396
847	210421N2-5_BS20.tif:0397-0269-0105:397	177	492.797	105.437	268.91	87225	87225	397
848	210421N2-5_BS20.tif:0398-0270-0108:398	177	507.808	108.305	270.255	89882	89882	398
849	210421N2-5_BS20.tif:0399-0270-0112:399	177	470.599	112.09	269.733	83296	83296	399
850	210421N2-5_BS20.tif:0400-0272-0110:400	177	485.017	110.12	271.617	85848	85848	400
851	210421N2-5_BS20.tif:0401-0274-0110:401	177	526.006	109.965	273.939	93103	93103	401
852	210421N2-5_BS20.tif:0402-0278-0103:402	177	444.621	103.211	277.686	78698	78698	402
853	210421N2-5_BS20.tif:0403-0280-0108:403	177	514.068	108.411	279.588	90990	90990	403
854	210421N2-5_BS20.tif:0404-0278-0113:404	177	476.91	113.276	277.993	84413	84413	404
855	210421N2-5_BS20.tif:0405-0277-0114:405	177	436.977	114.272	277.108	77345	77345	405
856	210421N2-5_BS20.tif:0406-0279-0114:406	177	406.712	114.588	278.755	71988	71988	406
857	210421N2-5_BS20.tif:0407-0278-0116:407	177	409.729	116.491	278.317	72522	72522	407
858	210421N2-5_BS20.tif:0408-0280-0118:408	177	419.751	118.197	279.731	74296	74296	408
859	210421N2-5_BS20.tif:0409-0278-0119:409	177	390	119.184	278.101	69030	69030	409
860	210421N2-5_BS20.tif:0410-0276-0121:410	177	465.836	120.992	275.981	82453	82453	410
861	210421N2-5_BS20.tif:0411-0275-0119:411	177	451.13	119.151	274.974	79850	79850	411
862	210421N2-5_BS20.tif:0412-0275-0116:412	177	444.531	116.587	274.863	78682	78682	412
863	210421N2-5_BS20.tif:0413-0273-0120:413	177	449.706	120.387	273.065	79598	79598	413
864	210421N2-5_BS20.tif:0414-0272-0111:414	177	456.328	111.54	271.77	80770	80770	414
865	210421N2-5_BS20.tif:0415-0267-0106:415	177	390.972	106.301	266.809	69202	69202	415
866	210421N2-5_BS20.tif:0416-0238-0109:416	177	463.859	109.518	237.798	82103	82103	416
867	210421N2-5_BS20.tif:0417-0306-0135:417	177	541.531	135.56	306.75	95851	95851	417
868	210421N2-5_BS20.tif:0418-0279-0132:418	177	452.757	132.308	279.758	80138	80138	418
869	210421N2-5_BS20.tif:0419-0270-0124:419	177	444.356	124.095	269.998	78651	78651	419
870	210421N2-5_BS20.tif:0420-0269-0125:420	177	465.345	125.076	268.758	82366	82366	420
871	210421N2-5_BS20.tif:0421-0265-0124:421	177	445.175	124.131	264.735	78796	78796	421
872	210421N2-5_BS20.tif:0422-0265-0120:422	177	423.288	120.345	264.637	74922	74922	422
873	210421N2-5_BS20.tif:0423-0268-0120:423	177	422.136	120.373	268.05	74718	74718	423
874	210421N2-5_BS20.tif:0424-0276-0107:424	177	413.068	107.057	275.732	73113	73113	424
875	210421N2-5_BS20.tif:0425-0274-0105:425	177	435.424	105.226	274.131	77070	77070	425
876	210421N2-5_BS20.tif:0426-0278-0108:426	177	462.61	108.496	277.99	81882	81882	426
877	210421N2-5_BS20.tif:0427-0279-0111:427	177	469.678	111.171	279.079	83133	83133	427
878	210421N2-5_BS20.tif:0428-0281-0110:428	177	524.667	110.511	280.861	92866	92866	428
879	210421N2-5_BS20.tif:0429-0284-0105:429	177	524	105.483	284.259	92748	92748	429
880	210421N2-5_BS20.tif:0430-0278-0103:430	177	519.994	103.369	277.982	92039	92039	430
881	210421N2-5_BS20.tif:0431-0275-0102:431	177	504.299	101.957	274.853	89261	89261	431
882	210421N2-5_BS20.tif:0432-0270-0104:432	177	413.367	104.831	270.548	73166	73166	432
883	210421N2-5_BS20.tif:0433-0300-0129:433	177	418.339	129.538	301.228	74046	74046	433
884	210421N2-5_BS20.tif:0434-0284-0116:434	177	443.949	115.584	284.552	78579	78579	434
885	210421N2-5_BS20.tif:0435-0275-0119:435	177	493.373	119.483	275.181	87327	87327	435
886	210421N2-5_BS20.tif:0436-0271-0125:436	177	452.548	125.544	270.768	80101	80101	436
887	210421N2-5_BS20.tif:0437-0277-0118:437	177	447.356	118.023	276.731	79182	79182	437
888	210421N2-5_BS20.tif:0438-0287-0120:438	177	485.859	120.35	286.951	85997	85997	438
889	210421N2-5_BS20.tif:0439-0291-0126:439	177	487.017	126.161	291.387	86202	86202	439
890	210421N2-5_BS20.tif:0440-0300-0129:440	177	514.797	129.289	300.047	91119	91119	440
891	210421N2-5_BS20.tif:0441-0303-0137:441	177	539.424	136.963	303.047	95478	95478	441
892	210421N2-5_BS20.tif:0442-0306-0142:442	177	534.107	142.091	305.929	94537	94537	442
893	210421N2-5_BS20.tif:0443-0310-0132:443	177	504.198	132.348	309.842	89243	89243	443
894	210421N2-5_BS20.tif:0444-0304-0125:444	177	503.633	125.485	303.719	89143	89143	444
895	210421N2-5_BS20.tif:0445-0298-0120:445	177	491.644	119.82	297.643	87021	87021	445
896	210421N2-5_BS20.tif:0446-0297-0116:446	177	521.497	116.06	296.868	92305	92305	446
897	210421N2-5_BS20.tif:0447-0293-0115:447	177	495.672	115.468	292.661	87734	87734	447
898	210421N2-5_BS20.tif:0448-0292-0114:448	177	469.463	114.647	291.73	83095	83095	448
899	210421N2-5_BS20.tif:0449-0294-0113:449	177	541.571	113.363	293.712	95858	95858	449
900	210421N2-5_BS20.tif:0450-0293-0113:450	177	571.243	113.467	293.031	101110	101110	450
