# Supplementary material for: Molecular encoding and synaptic decoding of context during salt chemotaxis in C. elegans
Source: Nat Commun. 2022 May 27;13:2928. doi: 10.1038/s41467-022-30279-7 (PMC9142520; doi:10.1038/s41467-022-30279-7)
Supplement: Supplementary file 7 — Source Data [file 41467_2022_30279_MOESM7_ESM.zip › Source Data/Imaging/Fig.5/5B/210421N2-6_BS20_Results.csv]

	Label	Area	Mean	XM	YM	IntDen	RawIntDen	Slice	stimulus
1	210421N2-6_BS20.tif:0001-0286-0442:1	177	2208.492	442.389	287.345	390903	390903	1	137
2	210421N2-6_BS20.tif:0002-0291-0426:2	177	2254.927	426.209	292.199	399122	399122	2
3	210421N2-6_BS20.tif:0003-0307-0408:3	177	2230.723	408.19	308.565	394838	394838	3
4	210421N2-6_BS20.tif:0004-0311-0390:4	177	2272.814	390.147	312.259	402288	402288	4
5	210421N2-6_BS20.tif:0005-0309-0386:5	177	2161.085	386.182	310.584	382512	382512	5
6	210421N2-6_BS20.tif:0006-0305-0390:6	177	2124.141	390.013	306.317	375973	375973	6
7	210421N2-6_BS20.tif:0007-0301-0390:7	177	2259.955	390.285	302.342	400012	400012	7
8	210421N2-6_BS20.tif:0008-0298-0386:8	177	2149.921	386.112	299.322	380536	380536	8
9	210421N2-6_BS20.tif:0009-0303-0384:9	177	2166.989	384.088	304.216	383557	383557	9
10	210421N2-6_BS20.tif:0010-0301-0390:10	177	2160.164	390.229	301.979	382349	382349	10
11	210421N2-6_BS20.tif:0011-0298-0394:11	177	2197.418	394.337	299.093	388943	388943	11
12	210421N2-6_BS20.tif:0012-0295-0393:12	177	2176.65	392.946	296.078	385267	385267	12
13	210421N2-6_BS20.tif:0013-0298-0386:13	177	2143.469	386.099	299.155	379394	379394	13
14	210421N2-6_BS20.tif:0014-0309-0366:14	177	2061.774	366.03	310.512	364934	364934	14
15	210421N2-6_BS20.tif:0015-0322-0383:15	177	2013	383.067	323.689	356301	356301	15
16	210421N2-6_BS20.tif:0016-0296-0404:16	177	2125.356	404.285	295.975	376188	376188	16
17	210421N2-6_BS20.tif:0017-0268-0406:17	177	2274.638	405.823	269.229	402611	402611	17
18	210421N2-6_BS20.tif:0018-0264-0403:18	177	2187.254	403.474	265.198	387144	387144	18
19	210421N2-6_BS20.tif:0019-0270-0404:19	177	2217.322	404.979	270.571	392466	392466	19
20	210421N2-6_BS20.tif:0020-0272-0405:20	177	2240.339	405.783	272.814	396540	396540	20
21	210421N2-6_BS20.tif:0021-0279-0400:21	177	2312.537	400.5	279.931	409319	409319	21
22	210421N2-6_BS20.tif:0022-0300-0416:22	177	2306.316	416.227	301.212	408218	408218	22
23	210421N2-6_BS20.tif:0023-0319-0383:23	177	2301.362	382.534	319.094	407341	407341	23
24	210421N2-6_BS20.tif:0024-0294-0389:24	177	2393.006	388.574	295.046	423562	423562	24
25	210421N2-6_BS20.tif:0025-0281-0390:25	177	2310.175	389.178	281.387	408901	408901	25
26	210421N2-6_BS20.tif:0026-0275-0388:26	177	2236.153	387.254	275.452	395799	395799	26
27	210421N2-6_BS20.tif:0027-0275-0384:27	177	2277.395	383.77	275.217	403099	403099	27
28	210421N2-6_BS20.tif:0028-0282-0386:28	177	2367.966	385.746	282.332	419130	419130	28
29	210421N2-6_BS20.tif:0029-0287-0389:29	177	2365.102	388.656	287.153	418623	418623	29
30	210421N2-6_BS20.tif:0030-0290-0389:30	177	2364.249	389.062	289.869	418472	418472	30
31	210421N2-6_BS20.tif:0031-0286-0391:31	177	2394.876	390.969	286.121	423893	423893	31
32	210421N2-6_BS20.tif:0032-0287-0389:32	177	2380.181	388.92	286.739	421292	421292	32
33	210421N2-6_BS20.tif:0033-0288-0386:33	177	2204.955	386.212	287.913	390277	390277	33
34	210421N2-6_BS20.tif:0034-0289-0386:34	177	2225.435	386.076	288.97	393902	393902	34
35	210421N2-6_BS20.tif:0035-0292-0387:35	177	2047.802	387.473	292.341	362461	362461	35
36	210421N2-6_BS20.tif:0036-0240-0463:36	177	582.277	463.633	240.624	103063	103063	36
37	210421N2-6_BS20.tif:0037-0254-0432:37	177	2053.78	431.012	254.866	363519	363519	37
38	210421N2-6_BS20.tif:0038-0258-0429:38	177	2176.559	429.617	257.741	385251	385251	38
39	210421N2-6_BS20.tif:0039-0260-0433:39	177	2032.085	432.672	259.632	359679	359679	39
40	210421N2-6_BS20.tif:0040-0262-0435:40	177	2040.294	434.612	261.748	361132	361132	40
41	210421N2-6_BS20.tif:0041-0262-0439:41	177	1970.034	438.86	261.549	348696	348696	41
42	210421N2-6_BS20.tif:0042-0272-0432:42	177	2002.706	431.723	271.492	354479	354479	42
43	210421N2-6_BS20.tif:0043-0272-0434:43	177	2026.616	433.997	271.662	358711	358711	43
44	210421N2-6_BS20.tif:0044-0268-0435:44	177	1871.531	434.584	267.772	331261	331261	44
45	210421N2-6_BS20.tif:0045-0263-0437:45	177	1890.424	436.898	262.624	334605	334605	45
46	210421N2-6_BS20.tif:0046-0278-0438:46	177	1884.469	437.975	278.044	333551	333551	46
47	210421N2-6_BS20.tif:0047-0296-0428:47	177	1949.056	427.878	296.181	344983	344983	47
48	210421N2-6_BS20.tif:0048-0301-0422:48	177	1951.316	422.11	301.246	345383	345383	48
49	210421N2-6_BS20.tif:0049-0297-0425:49	177	2062.825	424.776	297.102	365120	365120	49
50	210421N2-6_BS20.tif:0050-0290-0415:50	177	2145.068	414.574	290.205	379677	379677	50
51	210421N2-6_BS20.tif:0051-0287-0417:51	177	2219.379	416.613	287.254	392830	392830	51
52	210421N2-6_BS20.tif:0052-0284-0414:52	177	2303.548	413.87	284.343	407728	407728	52
53	210421N2-6_BS20.tif:0053-0284-0417:53	177	2276.011	416.797	284.357	402854	402854	53
54	210421N2-6_BS20.tif:0054-0290-0417:54	177	2275.311	417.067	290.265	402730	402730	54
55	210421N2-6_BS20.tif:0055-0292-0415:55	177	2301.446	414.862	291.985	407356	407356	55
56	210421N2-6_BS20.tif:0056-0290-0415:56	177	2257.915	414.59	290.13	399651	399651	56
57	210421N2-6_BS20.tif:0057-0292-0414:57	177	2201.864	413.854	292.429	389730	389730	57
58	210421N2-6_BS20.tif:0058-0291-0412:58	177	2204.452	411.78	291.448	390188	390188	58
59	210421N2-6_BS20.tif:0059-0291-0412:59	177	2205.186	411.456	291.317	390318	390318	59
60	210421N2-6_BS20.tif:0060-0290-0409:60	177	2183.932	408.957	290.324	386556	386556	60
61	210421N2-6_BS20.tif:0061-0299-0412:61	177	2195.972	412.163	299.326	388687	388687	61
62	210421N2-6_BS20.tif:0062-0305-0404:62	177	2015.87	403.891	305.177	356809	356809	62
63	210421N2-6_BS20.tif:0063-0301-0401:63	177	2001.576	400.855	301.24	354279	354279	63
64	210421N2-6_BS20.tif:0064-0292-0394:64	177	2045.215	393.91	292.314	362003	362003	64
65	210421N2-6_BS20.tif:0065-0293-0396:65	177	2005	396.202	293.724	354885	354885	65
66	210421N2-6_BS20.tif:0066-0290-0400:66	177	2023.718	399.828	290.556	358198	358198	66
67	210421N2-6_BS20.tif:0067-0290-0408:67	177	2032.65	407.829	290.218	359779	359779	67
68	210421N2-6_BS20.tif:0068-0290-0409:68	177	1952.571	409.015	290.05	345605	345605	68
69	210421N2-6_BS20.tif:0069-0281-0414:69	177	1938.175	413.77	281.44	343057	343057	69
70	210421N2-6_BS20.tif:0070-0280-0409:70	177	2210.542	409.043	279.908	391266	391266	70
71	210421N2-6_BS20.tif:0071-0285-0412:71	177	2144.887	411.75	285.005	379645	379645	71
72	210421N2-6_BS20.tif:0072-0290-0411:72	177	2314.237	410.871	290.19	409620	409620	72
73	210421N2-6_BS20.tif:0073-0285-0415:73	177	2153.073	414.678	284.841	381094	381094	73
74	210421N2-6_BS20.tif:0074-0278-0417:74	177	2066.39	416.679	277.797	365751	365751	74
75	210421N2-6_BS20.tif:0075-0281-0420:75	177	2147.949	419.745	280.853	380187	380187	75
76	210421N2-6_BS20.tif:0076-0287-0423:76	177	2242.627	422.524	286.715	396945	396945	76
77	210421N2-6_BS20.tif:0077-0293-0427:77	177	2289.576	426.793	292.829	405255	405255	77
78	210421N2-6_BS20.tif:0078-0286-0442:78	177	2019.616	441.815	285.996	357472	357472	78
79	210421N2-6_BS20.tif:0079-0276-0429:79	177	2244.26	428.799	276.015	397234	397234	79
80	210421N2-6_BS20.tif:0080-0273-0430:80	177	2354.48	429.983	272.985	416743	416743	80
81	210421N2-6_BS20.tif:0081-0275-0428:81	177	2364.989	427.89	275.129	418603	418603	81
82	210421N2-6_BS20.tif:0082-0274-0428:82	177	2230.814	427.63	274.116	394854	394854	82
83	210421N2-6_BS20.tif:0083-0275-0430:83	177	2251.379	429.34	274.945	398494	398494	83
84	210421N2-6_BS20.tif:0084-0274-0432:84	177	2347.819	431.862	273.903	415564	415564	84
85	210421N2-6_BS20.tif:0085-0271-0429:85	177	2335.435	428.401	270.838	413372	413372	85
86	210421N2-6_BS20.tif:0086-0268-0430:86	177	2268.164	429.712	267.71	401465	401465	86
87	210421N2-6_BS20.tif:0087-0267-0430:87	177	2197.898	429.865	266.439	389028	389028	87
88	210421N2-6_BS20.tif:0088-0268-0432:88	177	2294.994	431.769	267.882	406214	406214	88
89	210421N2-6_BS20.tif:0089-0268-0432:89	177	2317.706	431.611	267.831	410234	410234	89
90	210421N2-6_BS20.tif:0090-0262-0432:90	177	2219.322	431.444	261.978	392820	392820	90
91	210421N2-6_BS20.tif:0091-0253-0436:91	177	2192.028	435.651	252.884	387989	387989	91
92	210421N2-6_BS20.tif:0092-0253-0437:92	177	2105.277	436.788	253.009	372634	372634	92
93	210421N2-6_BS20.tif:0093-0278-0430:93	177	2174.949	430.047	278.314	384966	384966	93
94	210421N2-6_BS20.tif:0094-0280-0428:94	177	2129.763	428.028	280.288	376968	376968	94
95	210421N2-6_BS20.tif:0095-0278-0423:95	177	2199.542	422.769	277.99	389319	389319	95
96	210421N2-6_BS20.tif:0096-0274-0413:96	177	2106.153	412.502	274.52	372789	372789	96
97	210421N2-6_BS20.tif:0097-0274-0417:97	177	2297.689	416.794	274.261	406691	406691	97
98	210421N2-6_BS20.tif:0098-0273-0421:98	177	2444.441	420.792	272.936	432666	432666	98
99	210421N2-6_BS20.tif:0099-0273-0420:99	177	2646.096	419.614	273.139	468359	468359	99
100	210421N2-6_BS20.tif:0100-0275-0425:100	177	2533.554	424.404	275.099	448439	448439	100
101	210421N2-6_BS20.tif:0101-0281-0423:101	177	2165.153	422.926	281.472	383232	383232	101
102	210421N2-6_BS20.tif:0102-0279-0420:102	177	2105.672	419.794	279.348	372704	372704	102
103	210421N2-6_BS20.tif:0103-0276-0417:103	177	2153.237	416.421	276.25	381123	381123	103
104	210421N2-6_BS20.tif:0104-0276-0418:104	177	2389.78	417.555	276.349	422991	422991	104
105	210421N2-6_BS20.tif:0105-0283-0411:105	177	2418.797	410.48	283.151	428127	428127	105
106	210421N2-6_BS20.tif:0106-0321-0367:106	177	2014.119	367.208	321.438	356499	356499	106
107	210421N2-6_BS20.tif:0107-0286-0378:107	177	2270.678	377.597	286.718	401910	401910	107
108	210421N2-6_BS20.tif:0108-0276-0372:108	177	2309.695	371.449	276.387	408816	408816	108
109	210421N2-6_BS20.tif:0109-0272-0367:109	177	2338.463	366.378	272.655	413908	413908	109
110	210421N2-6_BS20.tif:0110-0275-0370:110	177	2388.734	369.479	275.603	422806	422806	110
111	210421N2-6_BS20.tif:0111-0282-0365:111	177	2302.311	364.609	282.7	407509	407509	111
112	210421N2-6_BS20.tif:0112-0291-0364:112	177	2141.548	363.353	291.535	379054	379054	112
113	210421N2-6_BS20.tif:0113-0307-0386:113	177	2360.186	385.781	307.738	417753	417753	113
114	210421N2-6_BS20.tif:0114-0295-0394:114	177	2442.209	393.869	295.541	432271	432271	114
115	210421N2-6_BS20.tif:0115-0286-0395:115	177	2304.073	394.624	286.191	407821	407821	115
116	210421N2-6_BS20.tif:0116-0287-0394:116	177	2296.407	393.673	287.178	406464	406464	116
117	210421N2-6_BS20.tif:0117-0285-0395:117	177	2266.887	394.684	285.03	401239	401239	117
118	210421N2-6_BS20.tif:0118-0288-0393:118	177	2299.559	392.866	287.83	407022	407022	118
119	210421N2-6_BS20.tif:0119-0289-0395:119	177	2335.503	394.925	289.003	413384	413384	119
120	210421N2-6_BS20.tif:0120-0289-0393:120	177	2327.932	392.758	288.772	412044	412044	120
121	210421N2-6_BS20.tif:0121-0289-0392:121	177	2339.695	391.952	289.183	414126	414126	121
122	210421N2-6_BS20.tif:0122-0288-0393:122	177	2454.311	392.959	288.079	434413	434413	122
123	210421N2-6_BS20.tif:0123-0288-0391:123	177	2364.136	390.694	288.326	418452	418452	123
124	210421N2-6_BS20.tif:0124-0288-0391:124	177	2362.034	390.66	288.428	418080	418080	124
125	210421N2-6_BS20.tif:0125-0291-0393:125	177	2356	392.376	291.468	417012	417012	125
126	210421N2-6_BS20.tif:0126-0290-0394:126	177	2311.186	393.559	290.213	409080	409080	126
127	210421N2-6_BS20.tif:0127-0284-0398:127	177	2329.147	397.73	284.565	412259	412259	127
128	210421N2-6_BS20.tif:0128-0281-0399:128	177	2365.588	398.614	281.111	418709	418709	128
129	210421N2-6_BS20.tif:0129-0286-0391:129	177	2233.571	390.31	286.579	395342	395342	129
130	210421N2-6_BS20.tif:0130-0302-0376:130	177	2662.475	375.319	302.13	471258	471258	130
131	210421N2-6_BS20.tif:0131-0302-0372:131	177	2232.22	371.224	301.917	395103	395103	131
132	210421N2-6_BS20.tif:0132-0283-0378:132	177	2431.384	377.395	283.059	430355	430355	132
133	210421N2-6_BS20.tif:0133-0280-0372:133	177	2456.701	371.465	280.095	434836	434836	133
134	210421N2-6_BS20.tif:0134-0277-0371:134	177	2480.503	370.519	277.433	439049	439049	134
135	210421N2-6_BS20.tif:0135-0278-0371:135	177	2456.887	370.315	278.27	434869	434869	135
136	210421N2-6_BS20.tif:0136-0279-0371:136	177	2416.492	370.469	279.153	427719	427719	136
137	210421N2-6_BS20.tif:0137-0279-0372:137	177	2458.503	371.329	279.527	435155	435155	137
138	210421N2-6_BS20.tif:0138-0279-0373:138	177	2398.791	372.425	279.471	424586	424586	138
139	210421N2-6_BS20.tif:0139-0280-0374:139	177	2382.836	373.384	280.464	421762	421762	139
140	210421N2-6_BS20.tif:0140-0280-0376:140	177	2331.469	375.023	280.455	412670	412670	140
141	210421N2-6_BS20.tif:0141-0281-0376:141	177	2393.452	375.156	281.359	423641	423641	141
142	210421N2-6_BS20.tif:0142-0280-0377:142	177	2325.119	376.842	280.426	411546	411546	142
143	210421N2-6_BS20.tif:0143-0285-0379:143	177	2157.328	378.53	284.65	381847	381847	143
144	210421N2-6_BS20.tif:0144-0287-0373:144	177	2194.068	372.617	286.975	388350	388350	144
145	210421N2-6_BS20.tif:0145-0285-0371:145	177	2152.638	370.347	285.375	381017	381017	145
146	210421N2-6_BS20.tif:0146-0287-0366:146	177	2127.768	365.408	287.247	376615	376615	146
147	210421N2-6_BS20.tif:0147-0286-0366:147	177	2140.424	365.303	285.831	378855	378855	147
148	210421N2-6_BS20.tif:0148-0288-0360:148	177	2088.266	359.521	288.092	369623	369623	148
149	210421N2-6_BS20.tif:0149-0288-0354:149	177	2061.48	353.367	288.213	364882	364882	149
150	210421N2-6_BS20.tif:0150-0292-0362:150	177	2063.294	361.41	292.497	365203	365203	150
151	210421N2-6_BS20.tif:0151-0322-0386:151	177	2076.525	385.641	322.265	367545	367545	151
152	210421N2-6_BS20.tif:0152-0296-0409:152	177	2313.243	409.95	296.57	409444	409444	152
153	210421N2-6_BS20.tif:0153-0282-0392:153	177	2328.712	391.9	283.327	412182	412182	153
154	210421N2-6_BS20.tif:0154-0279-0392:154	177	2273.644	391.659	279.278	402435	402435	154
155	210421N2-6_BS20.tif:0155-0278-0392:155	177	2218.633	391.369	278.369	392698	392698	155
156	210421N2-6_BS20.tif:0156-0283-0387:156	177	2225.915	386.407	282.995	393987	393987	156
157	210421N2-6_BS20.tif:0157-0284-0388:157	177	2219.435	387.301	284.406	392840	392840	157
158	210421N2-6_BS20.tif:0158-0288-0390:158	177	2173.299	389.689	288.031	384674	384674	158
159	210421N2-6_BS20.tif:0159-0290-0391:159	177	2262.621	390.806	290.489	400484	400484	159
160	210421N2-6_BS20.tif:0160-0292-0394:160	177	2263.373	393.341	292.274	400617	400617	160
161	210421N2-6_BS20.tif:0161-0292-0395:161	177	2234.028	394.519	292.118	395423	395423	161
162	210421N2-6_BS20.tif:0162-0293-0395:162	177	2166.271	394.264	293.168	383430	383430	162
163	210421N2-6_BS20.tif:0163-0294-0394:163	177	2250.52	393.487	294.213	398342	398342	163
164	210421N2-6_BS20.tif:0164-0295-0393:164	177	2191.237	392.435	295.331	387849	387849	164
165	210421N2-6_BS20.tif:0165-0296-0392:165	177	2255.887	391.244	296.397	399292	399292	165
166	210421N2-6_BS20.tif:0166-0300-0389:166	177	2152.26	388.55	299.87	380950	380950	166
167	210421N2-6_BS20.tif:0167-0301-0388:167	177	2217.486	387.811	301.075	392495	392495	167
168	210421N2-6_BS20.tif:0168-0303-0387:168	177	2211.379	386.92	303.432	391414	391414	168
169	210421N2-6_BS20.tif:0169-0304-0389:169	177	2174.661	388.794	304.075	384915	384915	169
170	210421N2-6_BS20.tif:0170-0305-0389:170	177	2216.407	388.932	305.586	392304	392304	170
171	210421N2-6_BS20.tif:0171-0306-0392:171	177	2152.373	391.658	306.54	380970	380970	171
172	210421N2-6_BS20.tif:0172-0299-0401:172	177	2256.463	400.345	299.182	399394	399394	172
173	210421N2-6_BS20.tif:0173-0293-0404:173	177	2216.571	403.378	293.339	392333	392333	173
174	210421N2-6_BS20.tif:0174-0294-0398:174	177	2214.525	397.444	294.043	391971	391971	174
175	210421N2-6_BS20.tif:0175-0292-0394:175	177	2219.401	393.503	292.179	392834	392834	175
176	210421N2-6_BS20.tif:0176-0295-0392:176	177	2249.881	392.05	295.054	398229	398229	176
177	210421N2-6_BS20.tif:0177-0296-0394:177	177	2172.119	393.922	296.324	384465	384465	177
178	210421N2-6_BS20.tif:0178-0293-0396:178	177	2222.203	396.043	293.028	393330	393330	178
179	210421N2-6_BS20.tif:0179-0291-0393:179	177	2228.011	393.309	291.201	394358	394358	179
180	210421N2-6_BS20.tif:0180-0290-0393:180	177	2122.079	392.721	290.282	375608	375608	180
181	210421N2-6_BS20.tif:0181-0293-0391:181	177	2297.768	390.67	293.139	406705	406705	181
182	210421N2-6_BS20.tif:0182-0295-0392:182	177	2310.938	391.568	295.532	409036	409036	182
183	210421N2-6_BS20.tif:0183-0298-0397:183	177	2433.186	396.549	298.565	430674	430674	183
184	210421N2-6_BS20.tif:0184-0295-0403:184	177	2257.141	402.422	295.286	399514	399514	184
185	210421N2-6_BS20.tif:0185-0291-0402:185	177	2227	401.378	291.525	394179	394179	185
186	210421N2-6_BS20.tif:0186-0293-0400:186	177	2213.141	399.557	293.462	391726	391726	186
187	210421N2-6_BS20.tif:0187-0292-0402:187	177	2150.921	401.378	292.316	380713	380713	187
188	210421N2-6_BS20.tif:0188-0293-0401:188	177	2185.333	400.678	292.934	386804	386804	188
189	210421N2-6_BS20.tif:0189-0295-0403:189	177	2188.056	403.022	295.379	387286	387286	189
190	210421N2-6_BS20.tif:0190-0294-0406:190	177	2176.395	405.765	294.085	385222	385222	190
191	210421N2-6_BS20.tif:0191-0292-0406:191	177	2211.373	405.886	292.114	391413	391413	191
192	210421N2-6_BS20.tif:0192-0292-0413:192	177	2187.198	412.708	292.092	387134	387134	192
193	210421N2-6_BS20.tif:0193-0293-0407:193	177	2179.249	406.65	293.018	385727	385727	193
194	210421N2-6_BS20.tif:0194-0294-0402:194	177	2142.141	401.604	294.03	379159	379159	194
195	210421N2-6_BS20.tif:0195-0292-0401:195	177	2251.232	400.45	292.321	398468	398468	195
196	210421N2-6_BS20.tif:0196-0293-0398:196	177	2194.056	397.483	293.217	388348	388348	196
197	210421N2-6_BS20.tif:0197-0294-0395:197	177	2212.944	394.742	294.491	391691	391691	197
198	210421N2-6_BS20.tif:0198-0295-0395:198	177	2293.441	394.714	295.534	405939	405939	198
199	210421N2-6_BS20.tif:0199-0298-0397:199	177	2303.633	396.508	298.433	407743	407743	199
200	210421N2-6_BS20.tif:0200-0303-0399:200	177	2253.836	398.579	303.403	398929	398929	200
201	210421N2-6_BS20.tif:0201-0294-0397:201	177	2259.401	396.653	294.428	399914	399914	201
202	210421N2-6_BS20.tif:0202-0287-0392:202	177	2301.503	391.743	287.48	407366	407366	202
203	210421N2-6_BS20.tif:0203-0289-0394:203	177	2161	393.667	289.12	382497	382497	203
204	210421N2-6_BS20.tif:0204-0291-0394:204	177	2271.034	393.512	291.396	401973	401973	204
205	210421N2-6_BS20.tif:0205-0291-0396:205	177	2352.582	395.449	291.591	416407	416407	205
206	210421N2-6_BS20.tif:0206-0291-0397:206	177	2319.254	396.267	291.435	410508	410508	206
207	210421N2-6_BS20.tif:0207-0292-0398:207	177	2265.22	397.449	292.443	400944	400944	207
208	210421N2-6_BS20.tif:0208-0293-0403:208	177	2259.689	402.473	293.226	399965	399965	208
209	210421N2-6_BS20.tif:0209-0295-0404:209	177	2202.169	403.724	295.333	389784	389784	209
210	210421N2-6_BS20.tif:0210-0295-0403:210	177	2223.672	402.4	295.086	393590	393590	210
211	210421N2-6_BS20.tif:0211-0297-0403:211	177	2239.282	402.63	297.335	396353	396353	211
212	210421N2-6_BS20.tif:0212-0301-0399:212	177	2175.141	398.565	301.267	385000	385000	212
213	210421N2-6_BS20.tif:0213-0302-0395:213	177	2122.576	394.82	302.298	375696	375696	213
214	210421N2-6_BS20.tif:0214-0305-0395:214	177	2154.706	394.47	305.268	381383	381383	214
215	210421N2-6_BS20.tif:0215-0301-0399:215	177	2224.463	398.411	301.373	393730	393730	215
216	210421N2-6_BS20.tif:0216-0295-0395:216	177	2275.085	394.795	295.629	402690	402690	216
217	210421N2-6_BS20.tif:0217-0291-0396:217	177	2370.706	395.857	291.763	419615	419615	217
218	210421N2-6_BS20.tif:0218-0291-0398:218	177	2324.701	397.413	291.325	411472	411472	218
219	210421N2-6_BS20.tif:0219-0298-0395:219	177	2132.215	394.512	298.42	377402	377402	219
220	210421N2-6_BS20.tif:0220-0301-0394:220	177	2198.48	393.606	301.469	389131	389131	220
221	210421N2-6_BS20.tif:0221-0304-0393:221	177	2194.531	392.661	304.251	388432	388432	221
222	210421N2-6_BS20.tif:0222-0306-0393:222	177	2063.915	392.478	306.402	365313	365313	222
223	210421N2-6_BS20.tif:0223-0297-0397:223	177	2065.91	396.317	297.222	365666	365666	223
224	210421N2-6_BS20.tif:0224-0289-0389:224	177	2289.503	388.445	289.324	405242	405242	224
225	210421N2-6_BS20.tif:0225-0287-0388:225	177	2278.661	387.51	287.277	403323	403323	225
226	210421N2-6_BS20.tif:0226-0288-0387:226	177	2119.469	386.397	288.424	375146	375146	226
227	210421N2-6_BS20.tif:0227-0293-0385:227	177	2290.655	384.456	293.198	405446	405446	227
228	210421N2-6_BS20.tif:0228-0300-0383:228	177	2258.09	382.501	300.486	399682	399682	228
229	210421N2-6_BS20.tif:0229-0302-0384:229	177	2282.13	383.482	302.341	403937	403937	229
230	210421N2-6_BS20.tif:0230-0305-0385:230	177	2245.294	384.758	305.318	397417	397417	230
231	210421N2-6_BS20.tif:0231-0301-0392:231	177	2035.706	391.238	300.957	360320	360320	231
232	210421N2-6_BS20.tif:0232-0287-0383:232	177	2066.486	382.504	287.104	365768	365768	232
233	210421N2-6_BS20.tif:0233-0289-0378:233	177	2138.983	377.292	289.197	378600	378600	233
234	210421N2-6_BS20.tif:0234-0287-0378:234	177	2077.288	377.265	287.282	367680	367680	234
235	210421N2-6_BS20.tif:0235-0286-0380:235	177	2050.079	379.233	285.899	362864	362864	235
236	210421N2-6_BS20.tif:0236-0285-0382:236	177	2077.418	381.293	285.522	367703	367703	236
237	210421N2-6_BS20.tif:0237-0286-0381:237	177	2037.525	380.52	286.412	360642	360642	237
238	210421N2-6_BS20.tif:0238-0286-0381:238	177	2061.073	380.502	286.193	364810	364810	238
239	210421N2-6_BS20.tif:0239-0286-0378:239	177	2004.294	376.963	286.536	354760	354760	239
240	210421N2-6_BS20.tif:0240-0285-0362:240	177	2357.605	361.246	285.648	417296	417296	240
241	210421N2-6_BS20.tif:0241-0280-0356:241	177	2191.582	355.214	280.405	387910	387910	241
242	210421N2-6_BS20.tif:0242-0279-0357:242	177	2029.819	356.37	279.425	359278	359278	242
243	210421N2-6_BS20.tif:0243-0277-0375:243	177	2158.13	374.765	277.286	381989	381989	243
244	210421N2-6_BS20.tif:0244-0280-0377:244	177	2098.395	376.556	280.658	371416	371416	244
245	210421N2-6_BS20.tif:0245-0285-0378:245	177	1993.955	378.018	285.465	352930	352930	245
246	210421N2-6_BS20.tif:0246-0285-0381:246	177	1906.87	380.586	285.315	337516	337516	246
247	210421N2-6_BS20.tif:0247-0286-0381:247	177	1913.661	380.919	286.42	338718	338718	247
248	210421N2-6_BS20.tif:0248-0286-0380:248	177	1802.147	379.804	286.635	318980	318980	248
249	210421N2-6_BS20.tif:0249-0295-0390:249	177	1946.463	389.926	295.331	344524	344524	249
250	210421N2-6_BS20.tif:0250-0292-0393:250	177	2025.277	392.823	292.374	358474	358474	250
251	210421N2-6_BS20.tif:0251-0290-0394:251	177	2111.271	393.65	290.578	373695	373695	251
252	210421N2-6_BS20.tif:0252-0285-0396:252	177	2112.446	395.855	285.372	373903	373903	252
253	210421N2-6_BS20.tif:0253-0285-0397:253	177	2152.164	396.898	284.932	380933	380933	253
254	210421N2-6_BS20.tif:0254-0283-0399:254	177	2143.153	399.097	282.857	379338	379338	254
255	210421N2-6_BS20.tif:0255-0285-0399:255	177	2093.921	398.754	284.965	370624	370624	255
256	210421N2-6_BS20.tif:0256-0284-0397:256	177	2080.853	396.606	284.064	368311	368311	256
257	210421N2-6_BS20.tif:0257-0285-0397:257	177	2111.22	396.514	285.035	373686	373686	257
258	210421N2-6_BS20.tif:0258-0289-0400:258	177	2065.429	399.644	289.31	365581	365581	258
259	210421N2-6_BS20.tif:0259-0291-0401:259	177	2180.565	400.521	291.193	385960	385960	259
260	210421N2-6_BS20.tif:0260-0292-0402:260	177	2223.983	401.262	292.28	393645	393645	260
261	210421N2-6_BS20.tif:0261-0292-0407:261	177	2258.379	406.683	292.336	399733	399733	261
262	210421N2-6_BS20.tif:0262-0295-0416:262	177	2235.373	415.777	294.954	395661	395661	262
263	210421N2-6_BS20.tif:0263-0292-0414:263	177	2244.661	414.12	292.138	397305	397305	263
264	210421N2-6_BS20.tif:0264-0293-0411:264	177	2180.339	410.939	292.989	385920	385920	264
265	210421N2-6_BS20.tif:0265-0293-0411:265	177	2283.435	410.595	293.029	404168	404168	265
266	210421N2-6_BS20.tif:0266-0292-0412:266	177	2208.107	411.432	291.927	390835	390835	266
267	210421N2-6_BS20.tif:0267-0294-0415:267	177	2314.91	414.832	293.856	409739	409739	267
268	210421N2-6_BS20.tif:0268-0291-0416:268	177	2267.153	415.959	291.07	401286	401286	268
269	210421N2-6_BS20.tif:0269-0291-0425:269	177	2142.073	424.637	291.243	379147	379147	269
270	210421N2-6_BS20.tif:0270-0300-0410:270	177	2197.588	409.74	300.128	388973	388973	270
271	210421N2-6_BS20.tif:0271-0288-0393:271	177	2088.972	392.265	288.185	369748	369748	271
272	210421N2-6_BS20.tif:0272-0275-0389:272	177	2194.576	388.138	275.261	388440	388440	272
273	210421N2-6_BS20.tif:0273-0271-0387:273	177	2074.972	386.466	271.154	367270	367270	273
274	210421N2-6_BS20.tif:0274-0272-0390:274	177	2108.13	389.323	272.216	373139	373139	274
275	210421N2-6_BS20.tif:0275-0279-0393:275	177	2148.655	392.48	279.535	380312	380312	275
276	210421N2-6_BS20.tif:0276-0289-0396:276	177	2027.582	395.144	289.296	358882	358882	276
277	210421N2-6_BS20.tif:0277-0288-0395:277	177	2109.96	394.553	288.008	373463	373463	277
278	210421N2-6_BS20.tif:0278-0293-0390:278	177	1937.537	389.608	292.947	342944	342944	278
279	210421N2-6_BS20.tif:0279-0293-0393:279	177	2100.254	392.22	293.317	371745	371745	279
280	210421N2-6_BS20.tif:0280-0293-0393:280	177	2077.605	392.377	293.25	367736	367736	280
281	210421N2-6_BS20.tif:0281-0293-0394:281	177	2105.299	393.461	293.346	372638	372638	281
282	210421N2-6_BS20.tif:0282-0293-0395:282	177	2037.034	394.079	293.421	360555	360555	282
283	210421N2-6_BS20.tif:0283-0292-0395:283	177	2117.814	394.466	292.54	374853	374853	283
284	210421N2-6_BS20.tif:0284-0295-0397:284	177	2116.667	396.222	295.611	374650	374650	284
285	210421N2-6_BS20.tif:0285-0296-0396:285	177	2224.915	395.61	296.382	393810	393810	285
286	210421N2-6_BS20.tif:0286-0301-0390:286	177	2201.096	389.686	301.261	389594	389594	286
287	210421N2-6_BS20.tif:0287-0298-0391:287	177	2185.017	390.713	298.553	386748	386748	287
288	210421N2-6_BS20.tif:0288-0300-0390:288	177	2228.282	389.631	300.33	394406	394406	288
289	210421N2-6_BS20.tif:0289-0299-0390:289	177	2113.701	389.289	299.258	374125	374125	289
290	210421N2-6_BS20.tif:0290-0298-0390:290	177	1997.847	389.336	298.096	353619	353619	290
291	210421N2-6_BS20.tif:0291-0296-0391:291	177	2014.424	390.353	296.161	356553	356553	291
292	210421N2-6_BS20.tif:0292-0294-0392:292	177	1943.554	391.219	294.344	344009	344009	292
293	210421N2-6_BS20.tif:0293-0291-0393:293	177	1933.023	392.331	291.165	342145	342145	293
294	210421N2-6_BS20.tif:0294-0291-0393:294	177	1965.282	392.313	291.347	347855	347855	294
295	210421N2-6_BS20.tif:0295-0292-0391:295	177	1994.215	390.462	292.432	352976	352976	295
296	210421N2-6_BS20.tif:0296-0293-0392:296	177	1981.994	391.26	293.149	350813	350813	296
297	210421N2-6_BS20.tif:0297-0292-0393:297	177	1972.09	392.092	292.281	349060	349060	297
298	210421N2-6_BS20.tif:0298-0291-0393:298	177	2142.339	392.44	291.634	379194	379194	298
299	210421N2-6_BS20.tif:0299-0292-0394:299	177	2204.904	393.381	292.547	390268	390268	299
300	210421N2-6_BS20.tif:0300-0296-0392:300	177	2169.316	391.511	296.562	383969	383969	300
301	210421N2-6_BS20.tif:0301-0296-0390:301	177	2449.633	389.747	296.487	433585	433585	301
302	210421N2-6_BS20.tif:0302-0299-0387:302	177	2515.768	386.881	299.518	445291	445291	302
303	210421N2-6_BS20.tif:0303-0304-0382:303	177	2567.588	381.449	304.602	454463	454463	303
304	210421N2-6_BS20.tif:0304-0309-0378:304	177	2497.983	377.348	309.595	442143	442143	304
305	210421N2-6_BS20.tif:0305-0321-0380:305	177	2310.147	379.51	321.353	408896	408896	305
306	210421N2-6_BS20.tif:0306-0307-0399:306	177	2178.237	398.756	307.342	385548	385548	306
307	210421N2-6_BS20.tif:0307-0295-0404:307	177	2269.011	403.381	295.606	401615	401615	307
308	210421N2-6_BS20.tif:0308-0291-0399:308	177	2262.593	398.466	291.295	400479	400479	308
309	210421N2-6_BS20.tif:0309-0289-0398:309	177	2307.35	397.658	289.304	408401	408401	309
310	210421N2-6_BS20.tif:0310-0289-0399:310	177	2099.994	398.731	289.067	371699	371699	310
311	210421N2-6_BS20.tif:0311-0288-0408:311	177	2089.475	407.812	288.087	369837	369837	311
312	210421N2-6_BS20.tif:0312-0276-0453:312	177	1890.294	453.382	276.624	334582	334582	312
313	210421N2-6_BS20.tif:0313-0272-0417:313	177	1964.062	416.302	273.094	347639	347639	313
314	210421N2-6_BS20.tif:0314-0283-0409:314	177	1944.791	409.572	282.828	344228	344228	314
315	210421N2-6_BS20.tif:0315-0284-0417:315	177	2165.983	417.038	284.175	383379	383379	315
316	210421N2-6_BS20.tif:0316-0289-0418:316	177	2149.141	417.833	288.86	380398	380398	316
317	210421N2-6_BS20.tif:0317-0288-0420:317	177	2181.514	419.63	288.165	386128	386128	317
318	210421N2-6_BS20.tif:0318-0288-0421:318	177	2201.559	420.593	287.827	389676	389676	318
319	210421N2-6_BS20.tif:0319-0288-0422:319	177	2228.384	421.835	288.071	394424	394424	319
320	210421N2-6_BS20.tif:0320-0290-0423:320	177	2191.774	422.746	289.675	387944	387944	320
321	210421N2-6_BS20.tif:0321-0290-0424:321	177	2214.181	423.914	290.165	391910	391910	321
322	210421N2-6_BS20.tif:0322-0293-0422:322	177	2236.661	421.71	292.98	395889	395889	322
323	210421N2-6_BS20.tif:0323-0297-0424:323	177	2080.384	423.816	296.777	368228	368228	323
324	210421N2-6_BS20.tif:0324-0297-0422:324	177	2255.588	422.039	297.086	399239	399239	324
325	210421N2-6_BS20.tif:0325-0295-0426:325	177	2182.418	425.596	294.907	386288	386288	325
326	210421N2-6_BS20.tif:0326-0282-0434:326	177	2140.141	433.905	281.944	378805	378805	326
327	210421N2-6_BS20.tif:0327-0279-0431:327	177	2207.158	430.734	278.785	390667	390667	327
328	210421N2-6_BS20.tif:0328-0290-0423:328	177	2201.74	422.615	290.052	389708	389708	328
329	210421N2-6_BS20.tif:0329-0291-0421:329	177	2158.045	420.661	291.376	381974	381974	329
330	210421N2-6_BS20.tif:0330-0295-0421:330	177	2153.469	420.947	295.386	381164	381164	330
331	210421N2-6_BS20.tif:0331-0292-0419:331	177	2215.893	418.836	291.969	392213	392213	331
332	210421N2-6_BS20.tif:0332-0282-0417:332	177	2173.441	416.747	282.158	384699	384699	332
333	210421N2-6_BS20.tif:0333-0287-0418:333	177	2230.989	417.872	287.202	394885	394885	333
334	210421N2-6_BS20.tif:0334-0282-0408:334	177	2213.757	407.656	282.376	391835	391835	334
335	210421N2-6_BS20.tif:0335-0282-0405:335	177	2175.288	404.516	282.392	385026	385026	335
336	210421N2-6_BS20.tif:0336-0280-0418:336	177	2082	417.808	280.3	368514	368514	336
337	210421N2-6_BS20.tif:0337-0280-0425:337	177	2040.78	424.863	280.039	361218	361218	337
338	210421N2-6_BS20.tif:0338-0260-0449:338	177	2257.367	448.911	260.219	399554	399554	338
339	210421N2-6_BS20.tif:0339-0292-0401:339	177	1929.356	400.747	292.446	341496	341496	339
340	210421N2-6_BS20.tif:0340-0280-0414:340	177	1889.429	413.896	280.103	334429	334429	340
341	210421N2-6_BS20.tif:0341-0269-0447:341	177	2113.734	446.415	269.512	374131	374131	341
342	210421N2-6_BS20.tif:0342-0278-0424:342	177	2128.429	423.352	278.237	376732	376732	342
343	210421N2-6_BS20.tif:0343-0279-0427:343	177	2041.932	426.337	279.464	361422	361422	343
344	210421N2-6_BS20.tif:0344-0279-0424:344	177	2138.181	423.443	279.445	378458	378458	344
345	210421N2-6_BS20.tif:0345-0282-0425:345	177	2170.689	424.652	282.453	384212	384212	345
346	210421N2-6_BS20.tif:0346-0282-0422:346	177	2263.452	421.505	282.494	400631	400631	346
347	210421N2-6_BS20.tif:0347-0284-0423:347	177	2257.48	422.841	284.353	399574	399574	347
348	210421N2-6_BS20.tif:0348-0288-0422:348	177	2127.565	421.812	288.271	376579	376579	348
349	210421N2-6_BS20.tif:0349-0288-0422:349	177	2313.169	421.772	288.083	409431	409431	349
350	210421N2-6_BS20.tif:0350-0288-0429:350	177	2120.808	428.541	288.316	375383	375383	350
351	210421N2-6_BS20.tif:0351-0281-0420:351	177	2104.215	419.855	281.209	372446	372446	351
352	210421N2-6_BS20.tif:0352-0279-0422:352	177	2217.898	421.738	279.006	392568	392568	352
353	210421N2-6_BS20.tif:0353-0278-0428:353	177	2273.153	427.821	277.991	402348	402348	353
354	210421N2-6_BS20.tif:0354-0277-0426:354	177	2347.395	425.667	277.026	415489	415489	354
355	210421N2-6_BS20.tif:0355-0277-0424:355	177	2403.864	424.009	276.912	425484	425484	355
356	210421N2-6_BS20.tif:0356-0276-0429:356	177	2468.062	428.313	276.157	436847	436847	356
357	210421N2-6_BS20.tif:0357-0277-0428:357	177	2265.525	427.17	277.379	400998	400998	357
358	210421N2-6_BS20.tif:0358-0281-0425:358	177	2051.096	424.443	281.579	363044	363044	358
359	210421N2-6_BS20.tif:0359-0283-0426:359	177	1954.774	425.304	283.776	345995	345995	359
360	210421N2-6_BS20.tif:0360-0284-0426:360	177	2063.74	425.304	284.461	365282	365282	360
361	210421N2-6_BS20.tif:0361-0281-0427:361	177	2141.949	426.593	281.606	379125	379125	361
362	210421N2-6_BS20.tif:0362-0279-0426:362	177	2060.243	425.44	279.386	364663	364663	362
363	210421N2-6_BS20.tif:0363-0280-0425:363	177	2241.328	424.778	280.49	396715	396715	363
364	210421N2-6_BS20.tif:0364-0282-0426:364	177	2301.503	425.91	282.36	407366	407366	364
365	210421N2-6_BS20.tif:0365-0284-0426:365	177	2302.621	425.949	284.325	407564	407564	365
366	210421N2-6_BS20.tif:0366-0286-0425:366	177	2272.305	424.795	286.537	402198	402198	366
367	210421N2-6_BS20.tif:0367-0288-0428:367	177	2332.61	427.578	288.337	412872	412872	367
368	210421N2-6_BS20.tif:0368-0289-0430:368	177	2242.458	430.035	289.56	396915	396915	368
369	210421N2-6_BS20.tif:0369-0291-0423:369	177	2259.983	422.964	291.489	400017	400017	369
370	210421N2-6_BS20.tif:0370-0293-0426:370	177	2239.186	425.726	293.186	396336	396336	370
371	210421N2-6_BS20.tif:0371-0293-0429:371	177	2263.898	428.809	293.435	400710	400710	371
372	210421N2-6_BS20.tif:0372-0292-0441:372	177	2120.169	440.891	292.361	375270	375270	372
373	210421N2-6_BS20.tif:0373-0287-0432:373	177	2171.768	431.718	287.373	384403	384403	373
374	210421N2-6_BS20.tif:0374-0288-0422:374	177	2219.158	421.936	288.364	392791	392791	374
375	210421N2-6_BS20.tif:0375-0287-0423:375	177	2259.836	423.045	287.377	399991	399991	375
376	210421N2-6_BS20.tif:0376-0287-0424:376	177	2320.701	423.663	287.369	410764	410764	376
377	210421N2-6_BS20.tif:0377-0287-0426:377	177	2253.678	425.408	287.449	398901	398901	377
378	210421N2-6_BS20.tif:0378-0290-0424:378	177	2209.243	423.769	290.654	391036	391036	378
379	210421N2-6_BS20.tif:0379-0298-0426:379	177	2462.802	425.93	298.411	435916	435916	379
380	210421N2-6_BS20.tif:0380-0305-0413:380	177	2408.944	412.582	304.982	426383	426383	380
381	210421N2-6_BS20.tif:0381-0299-0420:381	177	2336.819	419.633	299.099	413617	413617	381
382	210421N2-6_BS20.tif:0382-0300-0411:382	177	2226.571	410.355	300.439	394103	394103	382
383	210421N2-6_BS20.tif:0383-0281-0402:383	177	2091.107	401.463	281.222	370126	370126	383
384	210421N2-6_BS20.tif:0384-0289-0406:384	177	2183.893	405.433	289.334	386549	386549	384
385	210421N2-6_BS20.tif:0385-0287-0417:385	177	2202.492	416.704	287.279	389841	389841	385
386	210421N2-6_BS20.tif:0386-0284-0419:386	177	2216.249	418.508	284.148	392276	392276	386
387	210421N2-6_BS20.tif:0387-0294-0411:387	177	2145.237	410.764	294.23	379707	379707	387
388	210421N2-6_BS20.tif:0388-0277-0419:388	177	2322.955	418.469	276.817	411163	411163	388
389	210421N2-6_BS20.tif:0389-0309-0408:389	177	2195.017	408.599	310.084	388518	388518	389
390	210421N2-6_BS20.tif:0390-0286-0420:390	177	2093.616	420.424	286.815	370570	370570	390
391	210421N2-6_BS20.tif:0391-0249-0431:391	177	2037.305	430.816	248.927	360603	360603	391
392	210421N2-6_BS20.tif:0392-0281-0400:392	177	1924.712	401.123	282.348	340674	340674	392
393	210421N2-6_BS20.tif:0393-0334-0423:393	177	2090.373	423.353	335.033	369996	369996	393
394	210421N2-6_BS20.tif:0394-0313-0440:394	177	2151.644	439.746	313.602	380841	380841	394
395	210421N2-6_BS20.tif:0395-0272-0420:395	177	2119.424	419.856	273.937	375138	375138	395
396	210421N2-6_BS20.tif:0396-0266-0415:396	177	2221.299	414.249	266.321	393170	393170	396
397	210421N2-6_BS20.tif:0397-0267-0418:397	177	2277.768	417.121	267.156	403165	403165	397
398	210421N2-6_BS20.tif:0398-0285-0421:398	177	2494.232	420.238	285.046	441479	441479	398
399	210421N2-6_BS20.tif:0399-0286-0424:399	177	2315.277	423.666	286.23	409804	409804	399
400	210421N2-6_BS20.tif:0400-0284-0429:400	177	2135.124	428.385	284.146	377917	377917	400
401	210421N2-6_BS20.tif:0401-0288-0429:401	177	2099.119	428.534	287.997	371544	371544	401
402	210421N2-6_BS20.tif:0402-0293-0431:402	177	2149.469	430.599	292.995	380456	380456	402
403	210421N2-6_BS20.tif:0403-0299-0436:403	177	2085.113	435.778	299.175	369065	369065	403
404	210421N2-6_BS20.tif:0404-0289-0442:404	177	2030.181	441.626	289.046	359342	359342	404
405	210421N2-6_BS20.tif:0405-0286-0455:405	177	1978.311	454.365	285.893	350161	350161	405
406	210421N2-6_BS20.tif:0406-0284-0426:406	177	2073.22	426.111	284.147	366960	366960	406
407	210421N2-6_BS20.tif:0407-0289-0420:407	177	2145.345	420.812	289.237	379726	379726	407
408	210421N2-6_BS20.tif:0408-0295-0406:408	177	1926.305	406.574	295.058	340956	340956	408
409	210421N2-6_BS20.tif:0409-0296-0385:409	177	2229.226	385.279	296.695	394573	394573	409
410	210421N2-6_BS20.tif:0410-0290-0376:410	177	2211.469	375.878	290.755	391430	391430	410
411	210421N2-6_BS20.tif:0411-0288-0379:411	177	2212.825	379.424	288.743	391670	391670	411
412	210421N2-6_BS20.tif:0412-0288-0378:412	177	2231.859	378.283	289.103	395039	395039	412
413	210421N2-6_BS20.tif:0413-0285-0376:413	177	2264.475	376.326	285.907	400812	400812	413
414	210421N2-6_BS20.tif:0001-0288-0196:1	177	902.927	196.616	288.881	159818	159818	1
415	210421N2-6_BS20.tif:0002-0292-0180:2	177	942.853	180.651	293.05	166885	166885	2
416	210421N2-6_BS20.tif:0003-0309-0162:3	177	932.904	162.788	309.876	165124	165124	3
417	210421N2-6_BS20.tif:0004-0312-0145:4	177	975.395	145.509	312.958	172645	172645	4
418	210421N2-6_BS20.tif:0005-0311-0141:5	177	949.446	141.449	311.796	168052	168052	5
419	210421N2-6_BS20.tif:0006-0306-0144:6	177	915.802	144.663	307.015	162097	162097	6
420	210421N2-6_BS20.tif:0007-0302-0145:7	177	973.588	145.426	303.11	172325	172325	7
421	210421N2-6_BS20.tif:0008-0300-0140:8	177	893.475	140.642	300.896	158145	158145	8
422	210421N2-6_BS20.tif:0009-0304-0138:9	177	905.282	138.713	305.077	160235	160235	9
423	210421N2-6_BS20.tif:0010-0302-0145:10	177	924.966	145.337	303.01	163719	163719	10
424	210421N2-6_BS20.tif:0011-0299-0149:11	177	910.52	149.479	300.107	161162	161162	11
425	210421N2-6_BS20.tif:0012-0296-0147:12	177	919.729	147.602	297.223	162792	162792	12
426	210421N2-6_BS20.tif:0013-0299-0141:13	177	948.492	141.354	300.115	167883	167883	13
427	210421N2-6_BS20.tif:0014-0311-0120:14	177	897.791	120.658	311.821	158909	158909	14
428	210421N2-6_BS20.tif:0015-0323-0137:15	177	903.559	137.582	324.286	159930	159930	15
429	210421N2-6_BS20.tif:0016-0297-0158:16	177	917.621	158.829	297.013	162419	162419	16
430	210421N2-6_BS20.tif:0017-0269-0160:17	177	964.842	160.656	270.244	170777	170777	17
431	210421N2-6_BS20.tif:0018-0266-0158:18	177	988.232	158.69	267.032	174917	174917	18
432	210421N2-6_BS20.tif:0019-0271-0159:19	177	1045.599	159.942	271.813	185071	185071	19
433	210421N2-6_BS20.tif:0020-0273-0160:20	177	1026.819	160.931	274.025	181747	181747	20
434	210421N2-6_BS20.tif:0021-0280-0154:21	177	1032.684	154.902	281.118	182785	182785	21
435	210421N2-6_BS20.tif:0022-0301-0171:22	177	1041.91	171.472	302.258	184418	184418	22
436	210421N2-6_BS20.tif:0023-0320-0137:23	177	1113.243	137.245	319.988	197044	197044	23
437	210421N2-6_BS20.tif:0024-0295-0143:24	177	1114.418	143.381	295.96	197252	197252	24
438	210421N2-6_BS20.tif:0025-0283-0144:25	177	1125.791	144.003	282.978	199265	199265	25
439	210421N2-6_BS20.tif:0026-0277-0142:26	177	1046.056	142.082	277.097	185152	185152	26
440	210421N2-6_BS20.tif:0027-0276-0139:27	177	1027.305	138.94	276.252	181833	181833	27
441	210421N2-6_BS20.tif:0028-0283-0141:28	177	1054.175	140.852	283.202	186589	186589	28
442	210421N2-6_BS20.tif:0029-0289-0143:29	177	1010.39	142.934	288.852	178839	178839	29
443	210421N2-6_BS20.tif:0030-0292-0143:30	177	1038.017	143.408	291.806	183729	183729	30
444	210421N2-6_BS20.tif:0031-0287-0146:31	177	1071.316	146.058	287.212	189623	189623	31
445	210421N2-6_BS20.tif:0032-0288-0143:32	177	1036.74	143.235	287.997	183503	183503	32
446	210421N2-6_BS20.tif:0033-0289-0140:33	177	996.91	140.363	289.124	176453	176453	33
447	210421N2-6_BS20.tif:0034-0290-0140:34	177	1033.859	140.296	290.079	182993	182993	34
448	210421N2-6_BS20.tif:0035-0294-0142:35	177	863.169	142.167	293.921	152781	152781	35
449	210421N2-6_BS20.tif:0036-0241-0217:36	177	431.977	217.58	241.507	76460	76460	36
450	210421N2-6_BS20.tif:0037-0255-0186:37	177	981.994	185.708	256.14	173813	173813	37
451	210421N2-6_BS20.tif:0038-0259-0184:38	177	997.927	184.795	259.092	176633	176633	38
452	210421N2-6_BS20.tif:0039-0261-0187:39	177	973.282	187.349	260.916	172271	172271	39
453	210421N2-6_BS20.tif:0040-0264-0189:40	177	936.508	189.424	263.514	165762	165762	40
454	210421N2-6_BS20.tif:0041-0263-0193:41	177	943.418	193.472	262.855	166985	166985	41
455	210421N2-6_BS20.tif:0042-0273-0186:42	177	940.616	186.296	272.648	166489	166489	42
456	210421N2-6_BS20.tif:0043-0273-0189:43	177	950.61	189.023	272.994	168258	168258	43
457	210421N2-6_BS20.tif:0044-0270-0189:44	177	889.847	189.336	269.797	157503	157503	44
458	210421N2-6_BS20.tif:0045-0264-0191:45	177	882.35	191.345	264.019	156176	156176	45
459	210421N2-6_BS20.tif:0046-0279-0192:46	177	880.254	192.284	278.997	155805	155805	46
460	210421N2-6_BS20.tif:0047-0297-0182:47	177	927.119	182.223	297.082	164100	164100	47
461	210421N2-6_BS20.tif:0048-0302-0177:48	177	923.311	177.02	302.168	163426	163426	48
462	210421N2-6_BS20.tif:0049-0298-0179:49	177	942.492	179.126	298.053	166821	166821	49
463	210421N2-6_BS20.tif:0050-0292-0169:50	177	1021.599	169.084	291.909	180823	180823	50
464	210421N2-6_BS20.tif:0051-0288-0171:51	177	1024.972	171.014	288.358	181420	181420	51
465	210421N2-6_BS20.tif:0052-0285-0169:52	177	1073.446	168.957	285.346	190000	190000	52
466	210421N2-6_BS20.tif:0053-0286-0171:53	177	1098.932	171.287	286.107	194511	194511	53
467	210421N2-6_BS20.tif:0054-0292-0172:54	177	1040.508	172.012	292.048	184170	184170	54
468	210421N2-6_BS20.tif:0055-0293-0169:55	177	1040.706	169.306	293.236	184205	184205	55
469	210421N2-6_BS20.tif:0056-0291-0169:56	177	1052.548	169.211	291.172	186301	186301	56
470	210421N2-6_BS20.tif:0057-0294-0168:57	177	1041.35	168.2	293.956	184319	184319	57
471	210421N2-6_BS20.tif:0058-0293-0167:58	177	1025.441	166.797	293.081	181503	181503	58
472	210421N2-6_BS20.tif:0059-0292-0166:59	177	1064.254	166.041	292.316	188373	188373	59
473	210421N2-6_BS20.tif:0060-0291-0164:60	177	1026.418	163.993	291.434	181676	181676	60
474	210421N2-6_BS20.tif:0061-0301-0167:61	177	1061.299	167.046	300.887	187850	187850	61
475	210421N2-6_BS20.tif:0062-0306-0159:62	177	999.655	158.987	306.033	176939	176939	62
476	210421N2-6_BS20.tif:0063-0302-0156:63	177	1004.006	155.743	302.029	177709	177709	63
477	210421N2-6_BS20.tif:0064-0293-0149:64	177	972.062	148.964	293.043	172055	172055	64
478	210421N2-6_BS20.tif:0065-0295-0151:65	177	965.638	151.169	295.013	170918	170918	65
479	210421N2-6_BS20.tif:0066-0292-0154:66	177	971.486	154.153	291.856	171953	171953	66
480	210421N2-6_BS20.tif:0067-0291-0162:67	177	1062.621	162.337	291.208	188084	188084	67
481	210421N2-6_BS20.tif:0068-0291-0164:68	177	980.203	163.93	291.03	173496	173496	68
482	210421N2-6_BS20.tif:0069-0283-0168:69	177	985.791	168.179	283.024	174485	174485	69
483	210421N2-6_BS20.tif:0070-0281-0164:70	177	1121.13	164.071	280.9	198440	198440	70
484	210421N2-6_BS20.tif:0071-0286-0166:71	177	1093.915	166.177	285.941	193623	193623	71
485	210421N2-6_BS20.tif:0072-0292-0165:72	177	1172.26	165.178	291.696	207490	207490	72
486	210421N2-6_BS20.tif:0073-0286-0169:73	177	1162.571	169.162	285.898	205775	205775	73
487	210421N2-6_BS20.tif:0074-0279-0172:74	177	1071.203	171.83	278.986	189603	189603	74
488	210421N2-6_BS20.tif:0075-0282-0174:75	177	1119.644	174.309	281.962	198177	198177	75
489	210421N2-6_BS20.tif:0076-0288-0177:76	177	1132.65	177.184	287.834	200479	200479	76
490	210421N2-6_BS20.tif:0077-0294-0181:77	177	1149.373	181.331	294.041	203439	203439	77
491	210421N2-6_BS20.tif:0078-0288-0196:78	177	1012.35	196.28	287.934	179186	179186	78
492	210421N2-6_BS20.tif:0079-0278-0184:79	177	1107.153	183.848	277.727	195966	195966	79
493	210421N2-6_BS20.tif:0080-0275-0185:80	177	1180	184.883	274.744	208860	208860	80
494	210421N2-6_BS20.tif:0081-0277-0183:81	177	1151.955	182.994	276.858	203896	203896	81
495	210421N2-6_BS20.tif:0082-0276-0182:82	177	1126.96	182.345	275.762	199472	199472	82
496	210421N2-6_BS20.tif:0083-0276-0184:83	177	1168.525	184.132	276.156	206829	206829	83
497	210421N2-6_BS20.tif:0084-0275-0187:84	177	1199.667	187.076	275.024	212341	212341	84
498	210421N2-6_BS20.tif:0085-0273-0183:85	177	1139.842	183.219	272.5	201752	201752	85
499	210421N2-6_BS20.tif:0086-0269-0185:86	177	1133.554	184.815	268.888	200639	200639	86
500	210421N2-6_BS20.tif:0087-0268-0185:87	177	1168.723	185.006	267.556	206864	206864	87
501	210421N2-6_BS20.tif:0088-0269-0186:88	177	1182.559	186.176	269.028	209313	209313	88
502	210421N2-6_BS20.tif:0089-0269-0186:89	177	1164.757	186.19	268.942	206162	206162	89
503	210421N2-6_BS20.tif:0090-0263-0186:90	177	1100.723	186.209	263.057	194828	194828	90
504	210421N2-6_BS20.tif:0091-0254-0190:91	177	1088.181	190.392	254.1	192608	192608	91
505	210421N2-6_BS20.tif:0092-0255-0191:92	177	996.972	191.171	254.84	176464	176464	92
506	210421N2-6_BS20.tif:0093-0279-0184:93	177	1074.576	184.263	279.195	190200	190200	93
507	210421N2-6_BS20.tif:0094-0281-0183:94	177	1077.102	182.955	281.275	190647	190647	94
508	210421N2-6_BS20.tif:0095-0279-0177:95	177	1081.011	177.171	279.082	191339	191339	95
509	210421N2-6_BS20.tif:0096-0276-0167:96	177	1036.78	167.312	276.155	183510	183510	96
510	210421N2-6_BS20.tif:0097-0275-0171:97	177	1143.791	171.333	275.246	202451	202451	97
511	210421N2-6_BS20.tif:0098-0274-0175:98	177	1173.158	175.382	274.02	207649	207649	98
512	210421N2-6_BS20.tif:0099-0275-0174:99	177	1389.497	174.274	274.834	245941	245941	99
513	210421N2-6_BS20.tif:0100-0276-0179:100	177	1258.605	179.156	276.136	222773	222773	100
514	210421N2-6_BS20.tif:0101-0283-0178:101	177	1089.542	178.147	283.156	192849	192849	101
515	210421N2-6_BS20.tif:0102-0280-0175:102	177	1051.853	175.052	280.241	186178	186178	102
516	210421N2-6_BS20.tif:0103-0277-0171:103	177	1137.921	171.178	277.403	201412	201412	103
517	210421N2-6_BS20.tif:0104-0278-0173:104	177	1243.548	172.889	277.962	220108	220108	104
518	210421N2-6_BS20.tif:0105-0285-0165:105	177	1226.893	165.076	284.85	217160	217160	105
519	210421N2-6_BS20.tif:0106-0322-0121:106	177	980.441	121.565	322.448	173538	173538	106
520	210421N2-6_BS20.tif:0107-0287-0132:107	177	1161.153	132.503	287.63	205524	205524	107
521	210421N2-6_BS20.tif:0108-0277-0127:108	177	1165.898	126.777	277.13	206364	206364	108
522	210421N2-6_BS20.tif:0109-0274-0121:109	177	1205.305	121.037	273.959	213339	213339	109
523	210421N2-6_BS20.tif:0110-0277-0125:110	177	1175.362	124.638	276.84	208039	208039	110
524	210421N2-6_BS20.tif:0111-0284-0119:111	177	1128.486	119.258	283.885	199742	199742	111
525	210421N2-6_BS20.tif:0112-0292-0118:112	177	1041.226	117.988	292.235	184297	184297	112
526	210421N2-6_BS20.tif:0113-0309-0141:113	177	1164.226	140.854	308.893	206068	206068	113
527	210421N2-6_BS20.tif:0114-0297-0149:114	177	1202.972	148.915	296.701	212926	212926	114
528	210421N2-6_BS20.tif:0115-0287-0150:115	177	1192.435	149.809	287.121	211061	211061	115
529	210421N2-6_BS20.tif:0116-0288-0149:116	177	1171.418	148.786	288.218	207341	207341	116
530	210421N2-6_BS20.tif:0117-0286-0149:117	177	1183.638	149.07	285.999	209504	209504	117
531	210421N2-6_BS20.tif:0118-0289-0148:118	177	1186.599	148.033	288.83	210028	210028	118
532	210421N2-6_BS20.tif:0119-0290-0150:119	177	1194.492	149.892	290.095	211425	211425	119
533	210421N2-6_BS20.tif:0120-0290-0147:120	177	1183.051	147.222	289.791	209400	209400	120
534	210421N2-6_BS20.tif:0121-0291-0147:121	177	1136.661	146.957	290.668	201189	201189	121
535	210421N2-6_BS20.tif:0122-0290-0147:122	177	1175.78	147.315	289.799	208113	208113	122
536	210421N2-6_BS20.tif:0123-0290-0146:123	177	1208.842	145.82	289.82	213965	213965	123
537	210421N2-6_BS20.tif:0124-0290-0146:124	177	1246.582	145.836	289.972	220645	220645	124
538	210421N2-6_BS20.tif:0125-0293-0147:125	177	1189.548	147.125	292.97	210550	210550	125
539	210421N2-6_BS20.tif:0126-0291-0149:126	177	1167.034	148.906	291.198	206565	206565	126
540	210421N2-6_BS20.tif:0127-0286-0153:127	177	1214.085	152.849	286.054	214893	214893	127
541	210421N2-6_BS20.tif:0128-0282-0153:128	177	1261.927	153.192	282.221	223361	223361	128
542	210421N2-6_BS20.tif:0129-0288-0145:129	177	1098.435	145.044	288.06	194423	194423	129
543	210421N2-6_BS20.tif:0130-0304-0130:130	177	1127.294	129.971	303.609	199531	199531	130
544	210421N2-6_BS20.tif:0131-0303-0126:131	177	909.91	125.825	302.724	161054	161054	131
545	210421N2-6_BS20.tif:0132-0284-0132:132	177	994.881	132.1	283.957	176094	176094	132
546	210421N2-6_BS20.tif:0133-0281-0127:133	177	1027.35	126.696	280.936	181841	181841	133
547	210421N2-6_BS20.tif:0134-0279-0126:134	177	1048.797	125.732	278.935	185637	185637	134
548	210421N2-6_BS20.tif:0135-0279-0125:135	177	1052.198	125.053	279.219	186239	186239	135
549	210421N2-6_BS20.tif:0136-0280-0126:136	177	1023.102	125.751	280.05	181089	181089	136
550	210421N2-6_BS20.tif:0137-0281-0127:137	177	1030.22	126.626	280.881	182349	182349	137
551	210421N2-6_BS20.tif:0138-0281-0128:138	177	1030.136	127.638	280.837	182334	182334	138
552	210421N2-6_BS20.tif:0139-0282-0129:139	177	1019.305	128.644	281.842	180417	180417	139
553	210421N2-6_BS20.tif:0140-0282-0130:140	177	1009.463	129.85	281.818	178675	178675	140
554	210421N2-6_BS20.tif:0141-0282-0130:141	177	1015.706	129.953	282.239	179780	179780	141
555	210421N2-6_BS20.tif:0142-0282-0132:142	177	878.582	131.674	281.773	155509	155509	142
556	210421N2-6_BS20.tif:0143-0286-0134:143	177	902.87	133.529	285.681	159808	159808	143
557	210421N2-6_BS20.tif:0144-0288-0128:144	177	938.881	127.724	287.809	166182	166182	144
558	210421N2-6_BS20.tif:0145-0287-0125:145	177	929.39	124.77	286.645	164502	164502	145
559	210421N2-6_BS20.tif:0146-0289-0120:146	177	1017.706	120.05	288.495	180134	180134	146
560	210421N2-6_BS20.tif:0147-0287-0121:147	177	936.158	120.461	286.696	165700	165700	147
561	210421N2-6_BS20.tif:0148-0289-0115:148	177	947.588	114.649	288.796	167723	167723	148
562	210421N2-6_BS20.tif:0149-0289-0109:149	177	900.514	108.576	288.7	159391	159391	149
563	210421N2-6_BS20.tif:0150-0293-0117:150	177	910.746	116.655	293.126	161202	161202	150
564	210421N2-6_BS20.tif:0151-0323-0140:151	177	983.825	140.034	322.664	174137	174137	151
565	210421N2-6_BS20.tif:0152-0297-0163:152	177	1041.763	164.587	297.37	184392	184392	152
566	210421N2-6_BS20.tif:0153-0283-0146:153	177	1104.627	146.505	284.322	195519	195519	153
567	210421N2-6_BS20.tif:0154-0280-0147:154	177	1041.74	146.726	280.165	184388	184388	154
568	210421N2-6_BS20.tif:0155-0280-0147:155	177	1017.345	146.663	279.776	180070	180070	155
569	210421N2-6_BS20.tif:0156-0284-0142:156	177	1011.056	141.774	283.988	178957	178957	156
570	210421N2-6_BS20.tif:0157-0286-0142:157	177	1017.972	141.849	285.882	180181	180181	157
571	210421N2-6_BS20.tif:0158-0289-0145:158	177	1050.136	144.696	289.063	185874	185874	158
572	210421N2-6_BS20.tif:0159-0292-0146:159	177	1030.017	145.781	291.796	182313	182313	159
573	210421N2-6_BS20.tif:0160-0294-0149:160	177	1032.446	148.766	293.644	182743	182743	160
574	210421N2-6_BS20.tif:0161-0293-0150:161	177	1042.045	149.664	292.888	184442	184442	161
575	210421N2-6_BS20.tif:0162-0294-0149:162	177	1084.158	149.194	293.916	191896	191896	162
576	210421N2-6_BS20.tif:0163-0295-0149:163	177	1008.458	148.628	294.949	178497	178497	163
577	210421N2-6_BS20.tif:0164-0296-0148:164	177	1015.322	147.727	296.185	179712	179712	164
578	210421N2-6_BS20.tif:0165-0298-0146:165	177	1063.774	146.169	297.863	188288	188288	165
579	210421N2-6_BS20.tif:0166-0301-0143:166	177	1045.706	143.122	300.942	185090	185090	166
580	210421N2-6_BS20.tif:0167-0302-0143:167	177	988.04	142.718	302.142	174883	174883	167
581	210421N2-6_BS20.tif:0168-0305-0142:168	177	1052.124	141.693	304.87	186226	186226	168
582	210421N2-6_BS20.tif:0169-0305-0143:169	177	1016.757	143.088	304.852	179966	179966	169
583	210421N2-6_BS20.tif:0170-0307-0144:170	177	1022.881	143.984	306.784	181050	181050	170
584	210421N2-6_BS20.tif:0171-0308-0147:171	177	1037.927	146.758	307.763	183713	183713	171
585	210421N2-6_BS20.tif:0172-0300-0155:172	177	1028.209	155.139	299.905	181993	181993	172
586	210421N2-6_BS20.tif:0173-0295-0159:173	177	1013.751	158.578	294.68	179434	179434	173
587	210421N2-6_BS20.tif:0174-0295-0153:174	177	1019.621	152.655	295.006	180473	180473	174
588	210421N2-6_BS20.tif:0175-0293-0148:175	177	1035.028	147.934	293.114	183200	183200	175
589	210421N2-6_BS20.tif:0176-0296-0147:176	177	1004.441	146.952	295.974	177786	177786	176
590	210421N2-6_BS20.tif:0177-0298-0149:177	177	1060.186	148.707	297.648	187653	187653	177
591	210421N2-6_BS20.tif:0178-0294-0151:178	177	990.492	150.885	293.865	175317	175317	178
592	210421N2-6_BS20.tif:0179-0292-0148:179	177	1003.107	147.944	291.953	177550	177550	179
593	210421N2-6_BS20.tif:0180-0291-0147:180	177	1079.944	146.911	290.944	191150	191150	180
594	210421N2-6_BS20.tif:0181-0294-0145:181	177	1057.633	145.376	293.928	187201	187201	181
595	210421N2-6_BS20.tif:0182-0297-0147:182	177	1075.531	146.907	296.679	190369	190369	182
596	210421N2-6_BS20.tif:0183-0300-0152:183	177	1168.819	151.722	299.642	206881	206881	183
597	210421N2-6_BS20.tif:0184-0296-0157:184	177	1096.062	157.029	296.144	194003	194003	184
598	210421N2-6_BS20.tif:0185-0293-0157:185	177	1071.26	156.703	292.793	189613	189613	185
599	210421N2-6_BS20.tif:0186-0295-0155:186	177	1027.554	154.56	294.843	181877	181877	186
600	210421N2-6_BS20.tif:0187-0294-0156:187	177	977.13	155.97	293.643	172952	172952	187
601	210421N2-6_BS20.tif:0188-0294-0156:188	177	1003.294	155.723	293.764	177583	177583	188
602	210421N2-6_BS20.tif:0189-0297-0158:189	177	993.723	157.922	296.724	175889	175889	189
603	210421N2-6_BS20.tif:0190-0295-0161:190	177	1019.751	160.703	294.906	180496	180496	190
604	210421N2-6_BS20.tif:0191-0293-0161:191	177	1055.825	160.617	293.073	186881	186881	191
605	210421N2-6_BS20.tif:0192-0293-0168:192	177	960.373	167.666	292.954	169986	169986	192
606	210421N2-6_BS20.tif:0193-0294-0161:193	177	1075.034	161.109	293.904	190281	190281	193
607	210421N2-6_BS20.tif:0194-0295-0156:194	177	951.017	156.057	295.04	168330	168330	194
608	210421N2-6_BS20.tif:0195-0293-0155:195	177	983.977	154.84	293.216	174164	174164	195
609	210421N2-6_BS20.tif:0196-0294-0152:196	177	979.311	151.874	294.065	173338	173338	196
610	210421N2-6_BS20.tif:0197-0296-0150:197	177	1006.441	149.682	295.703	178140	178140	197
611	210421N2-6_BS20.tif:0198-0297-0150:198	177	1006.91	149.511	296.859	178223	178223	198
612	210421N2-6_BS20.tif:0199-0299-0151:199	177	1011.339	150.78	299.353	179007	179007	199
613	210421N2-6_BS20.tif:0200-0305-0153:200	177	994.932	153.026	304.835	176103	176103	200
614	210421N2-6_BS20.tif:0201-0295-0152:201	177	1079.684	151.652	295.261	191104	191104	201
615	210421N2-6_BS20.tif:0202-0289-0147:202	177	1056.814	146.548	288.942	187056	187056	202
616	210421N2-6_BS20.tif:0203-0290-0148:203	177	1008.079	148.048	290.298	178430	178430	203
617	210421N2-6_BS20.tif:0204-0292-0148:204	177	1059.294	147.979	292.189	187495	187495	204
618	210421N2-6_BS20.tif:0205-0293-0150:205	177	1106.356	149.907	292.922	195825	195825	205
619	210421N2-6_BS20.tif:0206-0292-0151:206	177	1085.864	150.905	292.377	192198	192198	206
620	210421N2-6_BS20.tif:0207-0294-0152:207	177	1032.237	151.978	293.991	182706	182706	207
621	210421N2-6_BS20.tif:0208-0294-0157:208	177	1089.915	156.962	294.336	192915	192915	208
622	210421N2-6_BS20.tif:0209-0297-0159:209	177	967.147	158.69	296.918	171185	171185	209
623	210421N2-6_BS20.tif:0210-0296-0157:210	177	984.497	156.909	296.159	174256	174256	210
624	210421N2-6_BS20.tif:0211-0298-0158:211	177	990.073	157.622	298.258	175243	175243	211
625	210421N2-6_BS20.tif:0212-0302-0154:212	177	912.797	153.689	302.32	161565	161565	212
626	210421N2-6_BS20.tif:0213-0303-0150:213	177	929.757	149.845	303.22	164567	164567	213
627	210421N2-6_BS20.tif:0214-0306-0149:214	177	1012.282	149.047	306.226	179174	179174	214
628	210421N2-6_BS20.tif:0215-0302-0154:215	177	974.017	153.377	302.243	172401	172401	215
629	210421N2-6_BS20.tif:0216-0296-0150:216	177	1061	149.678	296.378	187797	187797	216
630	210421N2-6_BS20.tif:0217-0293-0151:217	177	1112.345	150.849	292.99	196885	196885	217
631	210421N2-6_BS20.tif:0218-0292-0152:218	177	1129.486	152.021	292.103	199919	199919	218
632	210421N2-6_BS20.tif:0219-0300-0149:219	177	1011.644	148.892	299.843	179061	179061	219
633	210421N2-6_BS20.tif:0220-0303-0148:220	177	1062.503	148.215	302.863	188063	188063	220
634	210421N2-6_BS20.tif:0221-0305-0148:221	177	1024.062	147.659	305.231	181259	181259	221
635	210421N2-6_BS20.tif:0222-0308-0147:222	177	949.831	146.981	307.809	168120	168120	222
636	210421N2-6_BS20.tif:0223-0298-0151:223	177	968.203	150.858	298.226	171372	171372	223
637	210421N2-6_BS20.tif:0224-0290-0144:224	177	1077.695	143.723	290.181	190752	190752	224
638	210421N2-6_BS20.tif:0225-0288-0143:225	177	1065.475	142.702	288.261	188589	188589	225
639	210421N2-6_BS20.tif:0226-0290-0141:226	177	980.65	140.958	289.974	173575	173575	226
640	210421N2-6_BS20.tif:0227-0294-0140:227	177	1070.311	139.644	293.989	189445	189445	227
641	210421N2-6_BS20.tif:0228-0301-0138:228	177	1072.921	137.55	300.938	189907	189907	228
642	210421N2-6_BS20.tif:0229-0303-0138:229	177	1115.384	138.048	303.062	197423	197423	229
643	210421N2-6_BS20.tif:0230-0306-0140:230	177	1086.051	139.634	306.035	192231	192231	230
644	210421N2-6_BS20.tif:0231-0302-0146:231	177	959.638	145.823	301.947	169856	169856	231
645	210421N2-6_BS20.tif:0232-0288-0138:232	177	950.328	137.515	288.05	168208	168208	232
646	210421N2-6_BS20.tif:0233-0290-0132:233	177	1030.192	132.074	290.036	182344	182344	233
647	210421N2-6_BS20.tif:0234-0288-0132:234	177	984.525	131.857	288.187	174261	174261	234
648	210421N2-6_BS20.tif:0235-0287-0134:235	177	1031.282	133.838	286.814	182537	182537	235
649	210421N2-6_BS20.tif:0236-0287-0137:236	177	979.633	136.417	286.818	173395	173395	236
650	210421N2-6_BS20.tif:0237-0288-0136:237	177	960.107	135.48	287.71	169939	169939	237
651	210421N2-6_BS20.tif:0238-0288-0136:238	177	932.407	135.602	287.707	165036	165036	238
652	210421N2-6_BS20.tif:0239-0288-0132:239	177	970.006	131.84	287.947	171691	171691	239
653	210421N2-6_BS20.tif:0240-0287-0117:240	177	1098.814	116.567	286.737	194490	194490	240
654	210421N2-6_BS20.tif:0241-0281-0110:241	177	1011.379	109.909	280.968	179014	179014	241
655	210421N2-6_BS20.tif:0242-0280-0112:242	177	964.904	111.692	280.119	170788	170788	242
656	210421N2-6_BS20.tif:0243-0278-0130:243	177	1024.492	129.861	277.888	181335	181335	243
657	210421N2-6_BS20.tif:0244-0282-0131:244	177	1078.78	131.056	281.712	190944	190944	244
658	210421N2-6_BS20.tif:0245-0287-0133:245	177	919.621	132.863	286.774	162773	162773	245
659	210421N2-6_BS20.tif:0246-0286-0135:246	177	995.011	134.878	285.985	176117	176117	246
660	210421N2-6_BS20.tif:0247-0287-0136:247	177	900.04	135.743	287.135	159307	159307	247
661	210421N2-6_BS20.tif:0248-0288-0134:248	177	876.65	134.143	287.781	155167	155167	248
662	210421N2-6_BS20.tif:0249-0296-0145:249	177	897.96	144.851	296.261	158939	158939	249
663	210421N2-6_BS20.tif:0250-0293-0148:250	177	997.859	147.58	293.091	176621	176621	250
664	210421N2-6_BS20.tif:0251-0292-0148:251	177	986.921	147.964	291.648	174685	174685	251
665	210421N2-6_BS20.tif:0252-0287-0151:252	177	1001.78	150.763	286.606	177315	177315	252
666	210421N2-6_BS20.tif:0253-0286-0152:253	177	1011.35	151.74	285.84	179009	179009	253
667	210421N2-6_BS20.tif:0254-0284-0154:254	177	1070.39	153.811	283.785	189459	189459	254
668	210421N2-6_BS20.tif:0255-0286-0153:255	177	1031.667	153.08	285.937	182605	182605	255
669	210421N2-6_BS20.tif:0256-0285-0151:256	177	989.379	150.758	285.003	175120	175120	256
670	210421N2-6_BS20.tif:0257-0286-0151:257	177	1005.062	151.021	285.98	177896	177896	257
671	210421N2-6_BS20.tif:0258-0291-0154:258	177	1016.655	153.913	290.764	179948	179948	258
672	210421N2-6_BS20.tif:0259-0293-0155:259	177	1035.458	155.049	292.782	183276	183276	259
673	210421N2-6_BS20.tif:0260-0294-0156:260	177	1064.989	156.002	293.778	188503	188503	260
674	210421N2-6_BS20.tif:0261-0294-0161:261	177	1064.288	161.326	293.781	188379	188379	261
675	210421N2-6_BS20.tif:0262-0296-0170:262	177	1088.537	170.058	296.043	192671	192671	262
676	210421N2-6_BS20.tif:0263-0293-0169:263	177	1078	168.908	293.091	190806	190806	263
677	210421N2-6_BS20.tif:0264-0294-0166:264	177	1080	165.755	294.006	191160	191160	264
678	210421N2-6_BS20.tif:0265-0294-0165:265	177	1095.599	165.158	293.984	193921	193921	265
679	210421N2-6_BS20.tif:0266-0293-0166:266	177	1115.254	165.967	292.806	197400	197400	266
680	210421N2-6_BS20.tif:0267-0295-0170:267	177	1118.266	169.863	294.946	197933	197933	267
681	210421N2-6_BS20.tif:0268-0292-0171:268	177	1066.237	170.887	292.054	188724	188724	268
682	210421N2-6_BS20.tif:0269-0292-0180:269	177	978.554	179.657	292.035	173204	173204	269
683	210421N2-6_BS20.tif:0270-0301-0165:270	177	1048.497	164.712	301.084	185584	185584	270
684	210421N2-6_BS20.tif:0271-0289-0148:271	177	1000.548	147.557	289.066	177097	177097	271
685	210421N2-6_BS20.tif:0272-0277-0143:272	177	1063.593	142.834	276.704	188256	188256	272
686	210421N2-6_BS20.tif:0273-0272-0142:273	177	1001.367	141.58	272.132	177242	177242	273
687	210421N2-6_BS20.tif:0274-0273-0145:274	177	979.819	144.539	273.211	173428	173428	274
688	210421N2-6_BS20.tif:0275-0281-0148:275	177	1022.785	147.682	281.048	181033	181033	275
689	210421N2-6_BS20.tif:0276-0291-0150:276	177	1001.39	149.93	290.85	177246	177246	276
690	210421N2-6_BS20.tif:0277-0289-0150:277	177	940.107	149.613	289.073	166399	166399	277
691	210421N2-6_BS20.tif:0278-0295-0144:278	177	863.904	143.936	294.717	152911	152911	278
692	210421N2-6_BS20.tif:0279-0295-0147:279	177	997.571	146.807	294.986	176570	176570	279
693	210421N2-6_BS20.tif:0280-0294-0147:280	177	967.136	146.926	294.273	171183	171183	280
694	210421N2-6_BS20.tif:0281-0294-0149:281	177	956.277	148.639	294.346	169261	169261	281
695	210421N2-6_BS20.tif:0282-0295-0149:282	177	1005.74	148.723	295.05	178016	178016	282
696	210421N2-6_BS20.tif:0283-0294-0150:283	177	983.78	149.721	293.844	174129	174129	283
697	210421N2-6_BS20.tif:0284-0297-0151:284	177	985.198	150.758	296.839	174380	174380	284
698	210421N2-6_BS20.tif:0285-0297-0151:285	177	979.356	150.688	297.209	173346	173346	285
699	210421N2-6_BS20.tif:0286-0302-0145:286	177	991.61	144.658	302.069	175515	175515	286
700	210421N2-6_BS20.tif:0287-0300-0146:287	177	1031.288	145.482	300.058	182538	182538	287
701	210421N2-6_BS20.tif:0288-0301-0145:288	177	997.073	144.715	301.245	176482	176482	288
702	210421N2-6_BS20.tif:0289-0300-0144:289	177	965.13	143.86	300.393	170828	170828	289
703	210421N2-6_BS20.tif:0290-0299-0144:290	177	934.288	143.906	299.242	165369	165369	290
704	210421N2-6_BS20.tif:0291-0297-0146:291	177	903.26	145.573	297.319	159877	159877	291
705	210421N2-6_BS20.tif:0292-0295-0146:292	177	908.232	145.777	295.373	160757	160757	292
706	210421N2-6_BS20.tif:0293-0292-0148:293	177	872.006	147.465	292.254	154345	154345	293
707	210421N2-6_BS20.tif:0294-0293-0148:294	177	884.48	147.501	293.07	156553	156553	294
708	210421N2-6_BS20.tif:0295-0294-0146:295	177	956.593	145.599	294.028	169317	169317	295
709	210421N2-6_BS20.tif:0296-0294-0146:296	177	937.192	145.897	294.311	165883	165883	296
710	210421N2-6_BS20.tif:0297-0293-0147:297	177	891.277	146.772	293.263	157756	157756	297
711	210421N2-6_BS20.tif:0298-0293-0148:298	177	1013.531	147.65	293.055	179395	179395	298
712	210421N2-6_BS20.tif:0299-0294-0148:299	177	1060.435	147.974	293.978	187697	187697	299
713	210421N2-6_BS20.tif:0300-0298-0146:300	177	1081.164	145.917	298.008	191366	191366	300
714	210421N2-6_BS20.tif:0301-0298-0145:301	177	1165.768	144.698	297.944	206341	206341	301
715	210421N2-6_BS20.tif:0302-0300-0142:302	177	1185.232	141.771	300.289	209786	209786	302
716	210421N2-6_BS20.tif:0303-0306-0136:303	177	1245.39	135.894	305.732	220434	220434	303
717	210421N2-6_BS20.tif:0304-0311-0132:304	177	1244.831	131.958	310.727	220335	220335	304
718	210421N2-6_BS20.tif:0305-0322-0134:305	177	1085.74	133.882	322.03	192176	192176	305
719	210421N2-6_BS20.tif:0306-0308-0153:306	177	1024.576	153.051	307.985	181350	181350	306
720	210421N2-6_BS20.tif:0307-0297-0158:307	177	1120.35	157.9	296.848	198302	198302	307
721	210421N2-6_BS20.tif:0308-0292-0153:308	177	1132.797	152.923	292.05	200505	200505	308
722	210421N2-6_BS20.tif:0309-0290-0153:309	177	1125.565	152.665	289.983	199225	199225	309
723	210421N2-6_BS20.tif:0310-0290-0153:310	177	1102.61	152.888	289.922	195162	195162	310
724	210421N2-6_BS20.tif:0311-0289-0163:311	177	1062.667	162.623	289.221	188092	188092	311
725	210421N2-6_BS20.tif:0312-0277-0207:312	177	842.175	207.435	277.908	149065	149065	312
726	210421N2-6_BS20.tif:0313-0273-0171:313	177	958.65	170.873	274.424	169681	169681	313
727	210421N2-6_BS20.tif:0314-0284-0164:314	177	914.994	164.532	283.883	161954	161954	314
728	210421N2-6_BS20.tif:0315-0286-0172:315	177	922.87	171.853	285.56	163348	163348	315
729	210421N2-6_BS20.tif:0316-0290-0173:316	177	930.169	172.598	289.696	164640	164640	316
730	210421N2-6_BS20.tif:0317-0290-0174:317	177	1010.734	173.817	289.685	178900	178900	317
731	210421N2-6_BS20.tif:0318-0289-0175:318	177	1052.311	174.904	288.8	186259	186259	318
732	210421N2-6_BS20.tif:0319-0289-0177:319	177	1063.328	176.653	289.15	188209	188209	319
733	210421N2-6_BS20.tif:0320-0291-0177:320	177	1033.124	177.257	290.749	182863	182863	320
734	210421N2-6_BS20.tif:0321-0292-0179:321	177	1003.881	178.824	291.593	177687	177687	321
735	210421N2-6_BS20.tif:0322-0294-0177:322	177	1016.237	176.708	294.006	179874	179874	322
736	210421N2-6_BS20.tif:0323-0298-0179:323	177	1040	178.716	297.732	184080	184080	323
737	210421N2-6_BS20.tif:0324-0299-0177:324	177	1090.621	176.797	298.465	193040	193040	324
738	210421N2-6_BS20.tif:0325-0296-0180:325	177	1087.209	180.067	295.932	192436	192436	325
739	210421N2-6_BS20.tif:0326-0283-0189:326	177	1032.136	188.935	283.052	182688	182688	326
740	210421N2-6_BS20.tif:0327-0280-0185:327	177	1020.921	185.265	279.909	180703	180703	327
741	210421N2-6_BS20.tif:0328-0291-0177:328	177	955.328	177.063	290.913	169093	169093	328
742	210421N2-6_BS20.tif:0329-0293-0175:329	177	939.107	175.165	292.834	166222	166222	329
743	210421N2-6_BS20.tif:0330-0297-0176:330	177	901.65	175.945	296.794	159592	159592	330
744	210421N2-6_BS20.tif:0331-0293-0174:331	177	1001.949	173.813	293.102	177345	177345	331
745	210421N2-6_BS20.tif:0332-0284-0172:332	177	972.797	171.822	283.79	172185	172185	332
746	210421N2-6_BS20.tif:0333-0289-0173:333	177	958.056	172.686	288.675	169576	169576	333
747	210421N2-6_BS20.tif:0334-0284-0162:334	177	1048.006	162.292	283.888	185497	185497	334
748	210421N2-6_BS20.tif:0335-0283-0159:335	177	914.842	159.162	283.267	161927	161927	335
749	210421N2-6_BS20.tif:0336-0282-0172:336	177	925.169	172.414	281.856	163755	163755	336
750	210421N2-6_BS20.tif:0337-0281-0179:337	177	880.384	179.261	281.136	155828	155828	337
751	210421N2-6_BS20.tif:0338-0261-0204:338	177	1010.983	204.081	261.316	178944	178944	338
752	210421N2-6_BS20.tif:0339-0293-0155:339	177	836.48	155.247	293.735	148057	148057	339
753	210421N2-6_BS20.tif:0340-0281-0168:340	177	854.04	168.131	281.325	151165	151165	340
754	210421N2-6_BS20.tif:0341-0270-0202:341	177	870.237	201.489	270.89	154032	154032	341
755	210421N2-6_BS20.tif:0342-0279-0178:342	177	943.475	177.88	279.219	166995	166995	342
756	210421N2-6_BS20.tif:0343-0280-0181:343	177	948.881	180.984	280.388	167952	167952	343
757	210421N2-6_BS20.tif:0344-0280-0179:344	177	960.379	178.514	280.354	169987	169987	344
758	210421N2-6_BS20.tif:0345-0283-0179:345	177	992.379	179.178	283.202	175651	175651	345
759	210421N2-6_BS20.tif:0346-0283-0176:346	177	994.418	176.056	283.612	176012	176012	346
760	210421N2-6_BS20.tif:0347-0286-0178:347	177	1013.712	177.746	286.07	179427	179427	347
761	210421N2-6_BS20.tif:0348-0289-0177:348	177	980.825	176.644	289.489	173606	173606	348
762	210421N2-6_BS20.tif:0349-0289-0176:349	177	1062.593	175.902	289.18	188079	188079	349
763	210421N2-6_BS20.tif:0350-0290-0183:350	177	1029.542	182.984	290.003	182229	182229	350
764	210421N2-6_BS20.tif:0351-0282-0175:351	177	936.825	174.681	282.329	165818	165818	351
765	210421N2-6_BS20.tif:0352-0280-0176:352	177	1007	175.905	280.094	178239	178239	352
766	210421N2-6_BS20.tif:0353-0279-0182:353	177	1025.712	182.164	279.125	181551	181551	353
767	210421N2-6_BS20.tif:0354-0279-0180:354	177	1066.345	179.993	278.845	188743	188743	354
768	210421N2-6_BS20.tif:0355-0279-0179:355	177	1146.39	178.862	278.711	202911	202911	355
769	210421N2-6_BS20.tif:0356-0277-0183:356	177	1180.712	183.026	277.197	208986	208986	356
770	210421N2-6_BS20.tif:0357-0278-0182:357	177	1088.226	182.019	278.438	192616	192616	357
771	210421N2-6_BS20.tif:0358-0283-0180:358	177	885.401	179.697	283.259	156716	156716	358
772	210421N2-6_BS20.tif:0359-0285-0180:359	177	890.232	180.038	285.329	157571	157571	359
773	210421N2-6_BS20.tif:0360-0285-0180:360	177	965.751	179.954	285.418	170938	170938	360
774	210421N2-6_BS20.tif:0361-0283-0182:361	177	1030.605	181.856	283.314	182417	182417	361
775	210421N2-6_BS20.tif:0362-0280-0181:362	177	959.836	180.633	280.208	169891	169891	362
776	210421N2-6_BS20.tif:0363-0282-0179:363	177	1092.808	179.114	282.04	193427	193427	363
777	210421N2-6_BS20.tif:0364-0283-0181:364	177	1100.446	180.801	283.26	194779	194779	364
778	210421N2-6_BS20.tif:0365-0286-0180:365	177	1079.565	180.144	285.919	191083	191083	365
779	210421N2-6_BS20.tif:0366-0288-0180:366	177	1109.153	179.81	288.08	196320	196320	366
780	210421N2-6_BS20.tif:0367-0289-0182:367	177	1083.746	181.998	289.304	191823	191823	367
781	210421N2-6_BS20.tif:0368-0291-0185:368	177	1085.751	184.983	291.135	192178	192178	368
782	210421N2-6_BS20.tif:0369-0293-0178:369	177	1112.887	177.822	293.003	196981	196981	369
783	210421N2-6_BS20.tif:0370-0294-0180:370	177	1080.028	180.005	294.17	191165	191165	370
784	210421N2-6_BS20.tif:0371-0295-0184:371	177	1084.096	183.887	295.045	191885	191885	371
785	210421N2-6_BS20.tif:0372-0294-0195:372	177	1017.706	195.022	294.047	180134	180134	372
786	210421N2-6_BS20.tif:0373-0288-0186:373	177	1043.48	186.12	288.407	184696	184696	373
787	210421N2-6_BS20.tif:0374-0289-0176:374	177	1010.644	176.203	289.433	178884	178884	374
788	210421N2-6_BS20.tif:0375-0288-0178:375	177	959.429	177.81	288.411	169819	169819	375
789	210421N2-6_BS20.tif:0376-0289-0179:376	177	974.655	178.67	288.928	172514	172514	376
790	210421N2-6_BS20.tif:0377-0288-0180:377	177	968.192	179.91	288.407	171370	171370	377
791	210421N2-6_BS20.tif:0378-0292-0179:378	177	1036.559	178.627	292.11	183471	183471	378
792	210421N2-6_BS20.tif:0379-0299-0180:379	177	1116.621	179.851	299.313	197642	197642	379
793	210421N2-6_BS20.tif:0380-0306-0167:380	177	1194.661	166.729	306.101	211455	211455	380
794	210421N2-6_BS20.tif:0381-0301-0175:381	177	1134.22	174.713	300.933	200757	200757	381
795	210421N2-6_BS20.tif:0382-0302-0165:382	177	1205.627	164.892	301.901	213396	213396	382
796	210421N2-6_BS20.tif:0383-0283-0157:383	177	1070.136	156.704	283.054	189414	189414	383
797	210421N2-6_BS20.tif:0384-0290-0161:384	177	1122.232	160.603	290.34	198635	198635	384
798	210421N2-6_BS20.tif:0385-0289-0172:385	177	1165.893	171.677	288.972	206363	206363	385
799	210421N2-6_BS20.tif:0386-0285-0173:386	177	1140.944	172.946	285.193	201947	201947	386
800	210421N2-6_BS20.tif:0387-0295-0166:387	177	1086.045	165.753	295.21	192230	192230	387
801	210421N2-6_BS20.tif:0388-0278-0173:388	177	1166.203	172.9	277.908	206418	206418	388
802	210421N2-6_BS20.tif:0389-0310-0162:389	177	1103.469	163.108	311.336	195314	195314	389
803	210421N2-6_BS20.tif:0390-0287-0174:390	177	1018.576	174.811	287.818	180288	180288	390
804	210421N2-6_BS20.tif:0391-0250-0186:391	177	909.927	185.758	250.09	161057	161057	391
805	210421N2-6_BS20.tif:0392-0282-0154:392	177	847.695	155.702	283.76	150042	150042	392
806	210421N2-6_BS20.tif:0393-0335-0177:393	177	1032.124	177.496	336.058	182686	182686	393
807	210421N2-6_BS20.tif:0394-0314-0194:394	177	1052.836	193.886	314.582	186352	186352	394
808	210421N2-6_BS20.tif:0395-0273-0174:395	177	1044.746	174.14	275.06	184920	184920	395
809	210421N2-6_BS20.tif:0396-0267-0169:396	177	1136.588	168.635	267.466	201176	201176	396
810	210421N2-6_BS20.tif:0397-0268-0172:397	177	1202.672	171.624	268.187	212873	212873	397
811	210421N2-6_BS20.tif:0398-0286-0175:398	177	1261.294	174.649	285.998	223249	223249	398
812	210421N2-6_BS20.tif:0399-0287-0179:399	177	1112.831	178.469	287.214	196971	196971	399
813	210421N2-6_BS20.tif:0400-0285-0183:400	177	1111.034	182.775	285.22	196653	196653	400
814	210421N2-6_BS20.tif:0401-0289-0183:401	177	1086.486	182.829	289.103	192308	192308	401
815	210421N2-6_BS20.tif:0402-0294-0185:402	177	1068.734	184.818	293.992	189166	189166	402
816	210421N2-6_BS20.tif:0403-0300-0191:403	177	1046.531	190.686	300.218	185236	185236	403
817	210421N2-6_BS20.tif:0404-0290-0197:404	177	1053.181	196.694	290.086	186413	186413	404
818	210421N2-6_BS20.tif:0405-0287-0209:405	177	1013.751	208.613	286.996	179434	179434	405
819	210421N2-6_BS20.tif:0406-0285-0180:406	177	1054.559	180.678	285.303	186657	186657	406
820	210421N2-6_BS20.tif:0407-0290-0175:407	177	1052.333	175.617	290.302	186263	186263	407
821	210421N2-6_BS20.tif:0408-0296-0160:408	177	920.463	160.817	296.486	162922	162922	408
822	210421N2-6_BS20.tif:0409-0297-0139:409	177	1048.113	139.733	297.451	185516	185516	409
823	210421N2-6_BS20.tif:0410-0291-0130:410	177	1088.678	130.622	291.463	192696	192696	410
824	210421N2-6_BS20.tif:0411-0289-0134:411	177	1033.525	134.527	289.422	182934	182934	411
825	210421N2-6_BS20.tif:0412-0290-0133:412	177	1110.249	133.562	290.267	196514	196514	412
826	210421N2-6_BS20.tif:0413-0287-0131:413	177	1118.186	131.594	287.166	197919	197919	413
