# Supplementary material for: Molecular encoding and synaptic decoding of context during salt chemotaxis in C. elegans
Source: Nat Commun. 2022 May 27;13:2928. doi: 10.1038/s41467-022-30279-7 (PMC9142520; doi:10.1038/s41467-022-30279-7)
Supplement: Supplementary file 7 — Source Data [file 41467_2022_30279_MOESM7_ESM.zip › Source Data/Imaging/Fig.5/5B/210421N2-7_BS20_Results.csv]

	Label	Area	Mean	XM	YM	IntDen	RawIntDen	Slice	stimulus
1	210421N2-7_BS20.tif:0001-0301-0344:1	177	2206.525	343.09	302.038	390555	390555	1	321
2	210421N2-7_BS20.tif:0002-0295-0344:2	177	2410.339	343.206	296.108	426630	426630	2
3	210421N2-7_BS20.tif:0003-0292-0341:3	177	2398.712	340.272	292.888	424572	424572	3
4	210421N2-7_BS20.tif:0004-0303-0341:4	177	2397.836	340.254	304.373	424417	424417	4
5	210421N2-7_BS20.tif:0005-0301-0360:5	177	2291.785	359.487	302.028	405646	405646	5
6	210421N2-7_BS20.tif:0006-0296-0366:6	177	2304.921	365.334	297.121	407971	407971	6
7	210421N2-7_BS20.tif:0007-0305-0368:7	177	2231.667	367.21	306.21	395005	395005	7
8	210421N2-7_BS20.tif:0008-0300-0391:8	177	2255.876	390.521	301.19	399290	399290	8
9	210421N2-7_BS20.tif:0009-0307-0395:9	177	2445.718	394.643	307.841	432892	432892	9
10	210421N2-7_BS20.tif:0010-0307-0383:10	177	1941.186	381.943	308.117	343590	343590	10
11	210421N2-7_BS20.tif:0011-0284-0360:11	177	2096.825	358.914	284.799	371138	371138	11
12	210421N2-7_BS20.tif:0012-0278-0361:12	177	2067.424	360.034	278.991	365934	365934	12
13	210421N2-7_BS20.tif:0013-0276-0365:13	177	2120.294	364.055	277.038	375292	375292	13
14	210421N2-7_BS20.tif:0014-0254-0356:14	177	2074.621	355.11	255.281	367208	367208	14
15	210421N2-7_BS20.tif:0015-0266-0368:15	177	2040.35	366.823	267.389	361142	361142	15
16	210421N2-7_BS20.tif:0016-0267-0372:16	177	2017.678	370.921	268.081	357129	357129	16
17	210421N2-7_BS20.tif:0017-0266-0376:17	177	2092.175	374.74	266.881	370315	370315	17
18	210421N2-7_BS20.tif:0018-0259-0373:18	177	1984.282	371.628	259.712	351218	351218	18
19	210421N2-7_BS20.tif:0019-0253-0374:19	177	2192.774	373.014	254.069	388121	388121	19
20	210421N2-7_BS20.tif:0020-0245-0365:20	177	1884.593	364.043	245.643	333573	333573	20
21	210421N2-7_BS20.tif:0021-0260-0360:21	177	1893.61	358.995	260.856	335169	335169	21
22	210421N2-7_BS20.tif:0022-0276-0368:22	177	2197.424	366.839	277.009	388944	388944	22
23	210421N2-7_BS20.tif:0023-0279-0367:23	177	2193.87	365.927	280.075	388315	388315	23
24	210421N2-7_BS20.tif:0024-0265-0365:24	177	2106.944	363.989	266.131	372929	372929	24
25	210421N2-7_BS20.tif:0025-0257-0367:25	177	2021.322	365.71	257.943	357774	357774	25
26	210421N2-7_BS20.tif:0026-0261-0363:26	177	2034.684	361.641	261.622	360139	360139	26
27	210421N2-7_BS20.tif:0027-0263-0360:27	177	2048.808	358.858	264.089	362639	362639	27
28	210421N2-7_BS20.tif:0028-0264-0359:28	177	2071.966	357.574	265.06	366738	366738	28
29	210421N2-7_BS20.tif:0029-0261-0350:29	177	2149.537	348.798	262.15	380468	380468	29
30	210421N2-7_BS20.tif:0030-0260-0350:30	177	2038.006	349.156	261.279	360727	360727	30
31	210421N2-7_BS20.tif:0031-0283-0369:31	177	2226.678	368.236	283.938	394122	394122	31
32	210421N2-7_BS20.tif:0032-0275-0379:32	177	2138.282	378.015	276.103	378476	378476	32
33	210421N2-7_BS20.tif:0033-0278-0362:33	177	2078.548	360.769	279.005	367903	367903	33
34	210421N2-7_BS20.tif:0034-0277-0365:34	177	1996.22	363.679	277.999	353331	353331	34
35	210421N2-7_BS20.tif:0035-0275-0364:35	177	2038.26	362.766	275.763	360772	360772	35
36	210421N2-7_BS20.tif:0036-0275-0364:36	177	1993.401	362.693	275.883	352832	352832	36
37	210421N2-7_BS20.tif:0037-0273-0371:37	177	1912.068	369.847	273.886	338436	338436	37
38	210421N2-7_BS20.tif:0038-0268-0374:38	177	1949.734	372.816	268.807	345103	345103	38
39	210421N2-7_BS20.tif:0039-0264-0372:39	177	2042.96	371.193	264.884	361604	361604	39
40	210421N2-7_BS20.tif:0040-0269-0362:40	177	2063.944	361.027	269.796	365318	365318	40
41	210421N2-7_BS20.tif:0041-0277-0356:41	177	1982.61	355.06	277.899	350922	350922	41
42	210421N2-7_BS20.tif:0042-0289-0370:42	177	1823.548	368.926	289.933	322768	322768	42
43	210421N2-7_BS20.tif:0043-0293-0381:43	177	1786.853	380.202	293.902	316273	316273	43
44	210421N2-7_BS20.tif:0044-0286-0382:44	177	2154.791	381.055	287.264	381398	381398	44
45	210421N2-7_BS20.tif:0045-0280-0380:45	177	1961.638	378.804	280.938	347210	347210	45
46	210421N2-7_BS20.tif:0046-0275-0386:46	177	2044.994	385.059	275.765	361964	361964	46
47	210421N2-7_BS20.tif:0047-0278-0393:47	177	2082.864	392.121	279.055	368667	368667	47
48	210421N2-7_BS20.tif:0048-0317-0442:48	177	1662.605	442.303	318.648	294281	294281	48
49	210421N2-7_BS20.tif:0049-0304-0418:49	177	2101.638	417.219	304.594	371990	371990	49
50	210421N2-7_BS20.tif:0050-0293-0389:50	177	2097.328	388.501	293.891	371227	371227	50
51	210421N2-7_BS20.tif:0051-0284-0395:51	177	2222.492	394.929	285.087	393381	393381	51
52	210421N2-7_BS20.tif:0052-0280-0381:52	177	2061.791	380.994	281.134	364937	364937	52
53	210421N2-7_BS20.tif:0053-0288-0373:53	177	1812.22	373.389	289.828	320763	320763	53
54	210421N2-7_BS20.tif:0054-0291-0371:54	177	2132.949	370.676	292.012	377532	377532	54
55	210421N2-7_BS20.tif:0055-0290-0363:55	177	2229.362	362.53	291.623	394597	394597	55
56	210421N2-7_BS20.tif:0056-0286-0352:56	177	2024.373	352.008	287.644	358314	358314	56
57	210421N2-7_BS20.tif:0057-0284-0359:57	177	1984.294	358.978	285.598	351220	351220	57
58	210421N2-7_BS20.tif:0058-0287-0353:58	177	1900.661	352.855	288.542	336417	336417	58
59	210421N2-7_BS20.tif:0059-0302-0348:59	177	2111.774	347.742	303.125	373784	373784	59
60	210421N2-7_BS20.tif:0060-0285-0352:60	177	2100.232	351.169	286.312	371741	371741	60
61	210421N2-7_BS20.tif:0061-0276-0353:61	177	1968.712	352.427	277.409	348462	348462	61
62	210421N2-7_BS20.tif:0062-0270-0352:62	177	1819.045	350.875	271.46	321971	321971	62
63	210421N2-7_BS20.tif:0063-0278-0353:63	177	1911.96	352.897	279.159	338417	338417	63
64	210421N2-7_BS20.tif:0064-0267-0342:64	177	2016.847	342.457	268.724	356982	356982	64
65	210421N2-7_BS20.tif:0065-0285-0369:65	177	2033.181	368.502	286.268	359873	359873	65
66	210421N2-7_BS20.tif:0066-0297-0366:66	177	1712.87	365.365	297.16	303178	303178	66
67	210421N2-7_BS20.tif:0067-0289-0356:67	177	1887.701	356.531	290.788	334123	334123	67
68	210421N2-7_BS20.tif:0068-0281-0363:68	177	1962.729	363.323	282.965	347403	347403	68
69	210421N2-7_BS20.tif:0069-0279-0358:69	177	1820.249	358.145	281.021	322184	322184	69
70	210421N2-7_BS20.tif:0070-0276-0354:70	177	1727.559	354.162	278.102	305778	305778	70
71	210421N2-7_BS20.tif:0071-0273-0352:71	177	1763.13	352.08	274.881	312074	312074	71
72	210421N2-7_BS20.tif:0072-0272-0350:72	177	1883.853	350.379	273.804	333442	333442	72
73	210421N2-7_BS20.tif:0073-0268-0349:73	177	1951.757	349.457	270.065	345461	345461	73
74	210421N2-7_BS20.tif:0074-0267-0351:74	177	2107.141	351.243	268.715	372964	372964	74
75	210421N2-7_BS20.tif:0075-0272-0350:75	177	1907.181	350.263	274.034	337571	337571	75
76	210421N2-7_BS20.tif:0076-0266-0352:76	177	1746.192	352.179	267.883	309076	309076	76
77	210421N2-7_BS20.tif:0077-0263-0353:77	177	2120.644	353.465	264.896	375354	375354	77
78	210421N2-7_BS20.tif:0078-0256-0353:78	177	2184.186	353.131	257.532	386601	386601	78
79	210421N2-7_BS20.tif:0079-0165-0361:79	177	1603.927	359.799	165.406	283895	283895	79
80	210421N2-7_BS20.tif:0080-0218-0366:80	177	1942.701	366.357	218.829	343858	343858	80
81	210421N2-7_BS20.tif:0081-0235-0383:81	177	1952.288	382.828	235.463	345555	345555	81
82	210421N2-7_BS20.tif:0082-0224-0386:82	177	2007.011	385.917	225.125	355241	355241	82
83	210421N2-7_BS20.tif:0083-0221-0375:83	177	2031.017	375.011	222.296	359490	359490	83
84	210421N2-7_BS20.tif:0084-0218-0373:84	177	2023.977	373.021	219.421	358244	358244	84
85	210421N2-7_BS20.tif:0085-0221-0367:85	177	2089.983	367.108	222.455	369927	369927	85
86	210421N2-7_BS20.tif:0086-0223-0364:86	177	2016.808	364.106	224.669	356975	356975	86
87	210421N2-7_BS20.tif:0087-0225-0362:87	177	2095.13	362.634	226.279	370838	370838	87
88	210421N2-7_BS20.tif:0088-0228-0365:88	177	2062.186	364.961	229.245	365007	365007	88
89	210421N2-7_BS20.tif:0089-0223-0364:89	177	2017.384	364.124	224.45	357077	357077	89
90	210421N2-7_BS20.tif:0090-0219-0364:90	177	2113.119	364.374	220.349	374022	374022	90
91	210421N2-7_BS20.tif:0091-0217-0361:91	177	2199.864	361.127	218.024	389376	389376	91
92	210421N2-7_BS20.tif:0092-0212-0362:92	177	1993.299	361.885	213.502	352814	352814	92
93	210421N2-7_BS20.tif:0093-0209-0367:93	177	1869.525	367.181	210.233	330906	330906	93
94	210421N2-7_BS20.tif:0094-0215-0366:94	177	1890.096	366.255	216.227	334547	334547	94
95	210421N2-7_BS20.tif:0095-0215-0368:95	177	1755.435	367.596	216.522	310712	310712	95
96	210421N2-7_BS20.tif:0096-0214-0367:96	177	1862.395	366.463	215.165	329644	329644	96
97	210421N2-7_BS20.tif:0097-0212-0367:97	177	1917.288	366.588	213.284	339360	339360	97
98	210421N2-7_BS20.tif:0098-0214-0368:98	177	1951.249	367.606	215.314	345371	345371	98
99	210421N2-7_BS20.tif:0099-0213-0370:99	177	1978.277	369.759	213.85	350155	350155	99
100	210421N2-7_BS20.tif:0100-0213-0368:100	177	1987.458	367.664	214.377	351780	351780	100
101	210421N2-7_BS20.tif:0101-0216-0368:101	177	1869.107	367.669	217.295	330832	330832	101
102	210421N2-7_BS20.tif:0102-0221-0366:102	177	1874.113	366.003	222.325	331718	331718	102
103	210421N2-7_BS20.tif:0103-0228-0363:103	177	2100.96	363.212	229.647	371870	371870	103
104	210421N2-7_BS20.tif:0104-0234-0358:104	177	2031.983	358.058	235.249	359661	359661	104
105	210421N2-7_BS20.tif:0105-0240-0354:105	177	2058.169	354.087	241.173	364296	364296	105
106	210421N2-7_BS20.tif:0106-0237-0350:106	177	1927.565	350.387	238.525	341179	341179	106
107	210421N2-7_BS20.tif:0107-0242-0350:107	177	1986.362	350.372	243.317	351586	351586	107
108	210421N2-7_BS20.tif:0108-0249-0354:108	177	2011.435	354.297	250.298	356024	356024	108
109	210421N2-7_BS20.tif:0109-0242-0338:109	177	2120.966	338.071	243.236	375411	375411	109
110	210421N2-7_BS20.tif:0110-0238-0322:110	177	1989.633	322.006	239.562	352165	352165	110
111	210421N2-7_BS20.tif:0111-0235-0334:111	177	1755.271	334.487	236.767	310683	310683	111
112	210421N2-7_BS20.tif:0112-0241-0320:112	177	1762.729	319.669	242.289	312003	312003	112
113	210421N2-7_BS20.tif:0113-0267-0342:113	177	1916.068	341.505	268.74	339144	339144	113
114	210421N2-7_BS20.tif:0114-0273-0345:114	177	1852.362	345.144	274.851	327868	327868	114
115	210421N2-7_BS20.tif:0115-0278-0344:115	177	1947.22	344.268	279.777	344658	344658	115
116	210421N2-7_BS20.tif:0116-0278-0348:116	177	2078.729	348.342	280.245	367935	367935	116
117	210421N2-7_BS20.tif:0117-0280-0347:117	177	2231.531	347.188	281.884	394981	394981	117
118	210421N2-7_BS20.tif:0118-0288-0342:118	177	1998.119	342.413	289.743	353667	353667	118
119	210421N2-7_BS20.tif:0119-0285-0352:119	177	1950.249	352.598	286.779	345194	345194	119
120	210421N2-7_BS20.tif:0120-0283-0358:120	177	1946.701	358.038	284.666	344566	344566	120
121	210421N2-7_BS20.tif:0121-0279-0351:121	177	1895.734	351.543	281.154	335545	335545	121
122	210421N2-7_BS20.tif:0122-0282-0349:122	177	2093.989	349.015	283.737	370636	370636	122
123	210421N2-7_BS20.tif:0123-0282-0344:123	177	1929.068	344.343	283.42	341445	341445	123
124	210421N2-7_BS20.tif:0124-0279-0351:124	177	1974.373	351.578	280.939	349464	349464	124
125	210421N2-7_BS20.tif:0125-0286-0345:125	177	1695.017	345.83	287.472	300018	300018	125
126	210421N2-7_BS20.tif:0126-0293-0353:126	177	1869.503	353.332	294.493	330902	330902	126
127	210421N2-7_BS20.tif:0127-0289-0354:127	177	1852.215	354.551	290.994	327842	327842	127
128	210421N2-7_BS20.tif:0128-0290-0354:128	177	1940.243	354.529	291.678	343423	343423	128
129	210421N2-7_BS20.tif:0129-0288-0355:129	177	2036.695	355.516	290.006	360495	360495	129
130	210421N2-7_BS20.tif:0130-0287-0354:130	177	1988.831	354.728	289.142	352023	352023	130
131	210421N2-7_BS20.tif:0131-0292-0355:131	177	2115.785	355.49	293.932	374494	374494	131
132	210421N2-7_BS20.tif:0132-0297-0355:132	177	1952.983	355.573	298.963	345678	345678	132
133	210421N2-7_BS20.tif:0133-0306-0363:133	177	2105.158	363.529	307.759	372613	372613	133
134	210421N2-7_BS20.tif:0134-0312-0366:134	177	2173.734	366.661	313.888	384751	384751	134
135	210421N2-7_BS20.tif:0135-0309-0367:135	177	2066.028	367.812	310.772	365687	365687	135
136	210421N2-7_BS20.tif:0136-0309-0367:136	177	2110.847	367.87	310.774	373620	373620	136
137	210421N2-7_BS20.tif:0137-0312-0366:137	177	2089.791	366.569	313.882	369893	369893	137
138	210421N2-7_BS20.tif:0138-0312-0375:138	177	2027.678	375.89	313.838	358899	358899	138
139	210421N2-7_BS20.tif:0139-0312-0376:139	177	2000.181	376.654	313.494	354032	354032	139
140	210421N2-7_BS20.tif:0140-0314-0378:140	177	1911.508	378.823	315.878	338337	338337	140
141	210421N2-7_BS20.tif:0141-0316-0381:141	177	1936.141	382.015	318.258	342697	342697	141
142	210421N2-7_BS20.tif:0142-0317-0393:142	177	1906.102	393.874	318.923	337380	337380	142
143	210421N2-7_BS20.tif:0143-0316-0397:143	177	1962.028	397.89	317.899	347279	347279	143
144	210421N2-7_BS20.tif:0144-0316-0398:144	177	1994.531	399.131	317.808	353032	353032	144
145	210421N2-7_BS20.tif:0145-0316-0400:145	177	2071.147	400.648	317.733	366593	366593	145
146	210421N2-7_BS20.tif:0146-0321-0409:146	177	2035.927	410.122	322.723	360359	360359	146
147	210421N2-7_BS20.tif:0147-0325-0411:147	177	1983.74	411.638	326.944	351122	351122	147
148	210421N2-7_BS20.tif:0148-0322-0397:148	177	2045.333	397.781	323.683	362024	362024	148
149	210421N2-7_BS20.tif:0149-0315-0394:149	177	2178.085	394.462	316.858	385521	385521	149
150	210421N2-7_BS20.tif:0150-0316-0395:150	177	2170.898	395.507	317.705	384249	384249	150
151	210421N2-7_BS20.tif:0151-0318-0389:151	177	2393.04	389.663	319.587	423568	423568	151
152	210421N2-7_BS20.tif:0152-0317-0391:152	177	2184.559	391.474	318.432	386667	386667	152
153	210421N2-7_BS20.tif:0153-0317-0386:153	177	2095.215	386.764	318.599	370853	370853	153
154	210421N2-7_BS20.tif:0154-0314-0386:154	177	2049.701	386.646	315.876	362797	362797	154
155	210421N2-7_BS20.tif:0155-0315-0386:155	177	2127.949	386.681	316.662	376647	376647	155
156	210421N2-7_BS20.tif:0156-0312-0389:156	177	2089.373	389.42	313.766	369819	369819	156
157	210421N2-7_BS20.tif:0157-0307-0385:157	177	2146.955	385.714	308.931	380011	380011	157
158	210421N2-7_BS20.tif:0158-0306-0383:158	177	2140.881	383.795	307.647	378936	378936	158
159	210421N2-7_BS20.tif:0159-0304-0375:159	177	2229.017	375.792	306.063	394536	394536	159
160	210421N2-7_BS20.tif:0160-0311-0369:160	177	2255.136	369.482	312.944	399159	399159	160
161	210421N2-7_BS20.tif:0161-0313-0377:161	177	2265.198	377.763	314.996	400940	400940	161
162	210421N2-7_BS20.tif:0162-0315-0389:162	177	2303.158	389.588	316.776	407659	407659	162
163	210421N2-7_BS20.tif:0163-0314-0393:163	177	2055.915	393.628	315.766	363897	363897	163
164	210421N2-7_BS20.tif:0164-0314-0393:164	177	2132.096	393.975	315.898	377381	377381	164
165	210421N2-7_BS20.tif:0165-0311-0398:165	177	2383.373	398.944	312.878	421857	421857	165
166	210421N2-7_BS20.tif:0166-0316-0398:166	177	2287.469	398.871	317.763	404882	404882	166
167	210421N2-7_BS20.tif:0167-0315-0399:167	177	2134.113	399.465	317.01	377738	377738	167
168	210421N2-7_BS20.tif:0168-0314-0390:168	177	2333.435	390.83	315.488	413018	413018	168
169	210421N2-7_BS20.tif:0169-0316-0390:169	177	2272.435	390.782	317.707	402221	402221	169
170	210421N2-7_BS20.tif:0170-0314-0397:170	177	2290.316	398.018	315.661	405386	405386	170
171	210421N2-7_BS20.tif:0171-0311-0375:171	177	2397.525	374.834	312.435	424362	424362	171
172	210421N2-7_BS20.tif:0172-0300-0367:172	177	2298.983	367.544	301.828	406920	406920	172
173	210421N2-7_BS20.tif:0173-0293-0367:173	177	2389.102	367.214	294.809	422871	422871	173
174	210421N2-7_BS20.tif:0174-0290-0366:174	177	2294.141	366.442	291.845	406063	406063	174
175	210421N2-7_BS20.tif:0175-0289-0367:175	177	2289.023	367.524	290.634	405157	405157	175
176	210421N2-7_BS20.tif:0176-0296-0364:176	177	2403.249	364.559	297.587	425375	425375	176
177	210421N2-7_BS20.tif:0177-0310-0363:177	177	2445.254	363.102	311.589	432810	432810	177
178	210421N2-7_BS20.tif:0178-0308-0366:178	177	2336.119	366.132	309.973	413493	413493	178
179	210421N2-7_BS20.tif:0179-0305-0369:179	177	2463.774	369.496	306.829	436088	436088	179
180	210421N2-7_BS20.tif:0180-0300-0371:180	177	2421.192	371.229	301.948	428551	428551	180
181	210421N2-7_BS20.tif:0181-0306-0357:181	177	2339.333	357.44	307.803	414062	414062	181
182	210421N2-7_BS20.tif:0182-0312-0367:182	177	2172.446	367.332	314.089	384523	384523	182
183	210421N2-7_BS20.tif:0183-0309-0377:183	177	2271.011	377.687	310.983	401969	401969	183
184	210421N2-7_BS20.tif:0184-0307-0380:184	177	2138.497	380.892	309.005	378514	378514	184
185	210421N2-7_BS20.tif:0185-0309-0389:185	177	2143.186	389.798	310.984	379344	379344	185
186	210421N2-7_BS20.tif:0186-0314-0389:186	177	2144.237	389.614	315.717	379530	379530	186
187	210421N2-7_BS20.tif:0187-0312-0377:187	177	2181.695	377.311	313.942	386160	386160	187
188	210421N2-7_BS20.tif:0188-0301-0352:188	177	2158.333	352.233	302.958	382025	382025	188
189	210421N2-7_BS20.tif:0189-0291-0382:189	177	2066.384	380.842	291.881	365750	365750	189
190	210421N2-7_BS20.tif:0190-0277-0359:190	177	2283.825	358.392	278.546	404237	404237	190
191	210421N2-7_BS20.tif:0191-0297-0403:191	177	1981.141	403.178	298.411	350662	350662	191
192	210421N2-7_BS20.tif:0192-0300-0374:192	177	2105.514	373.123	300.019	372676	372676	192
193	210421N2-7_BS20.tif:0193-0298-0387:193	177	2154.621	386.493	298.664	381368	381368	193
194	210421N2-7_BS20.tif:0194-0301-0394:194	177	2368.78	393.735	301.488	419274	419274	194
195	210421N2-7_BS20.tif:0195-0299-0400:195	177	2193.379	399.683	299.476	388228	388228	195
196	210421N2-7_BS20.tif:0196-0299-0405:196	177	2430.96	404.891	299.659	430280	430280	196
197	210421N2-7_BS20.tif:0197-0300-0405:197	177	2283.621	404.916	300.579	404201	404201	197
198	210421N2-7_BS20.tif:0198-0300-0404:198	177	2751.763	403.727	300.409	487062	487062	198
199	210421N2-7_BS20.tif:0199-0304-0407:199	177	2370.04	406.929	304.725	419497	419497	199
200	210421N2-7_BS20.tif:0200-0298-0410:200	177	2106.605	410.102	298.657	372869	372869	200
201	210421N2-7_BS20.tif:0201-0297-0410:201	177	2154.254	410.156	297.497	381303	381303	201
202	210421N2-7_BS20.tif:0202-0304-0414:202	177	2264.706	414.273	304.835	400853	400853	202
203	210421N2-7_BS20.tif:0203-0298-0435:203	177	2415.825	434.834	298.241	427601	427601	203
204	210421N2-7_BS20.tif:0204-0303-0440:204	177	2142.96	440.683	303.735	379304	379304	204
205	210421N2-7_BS20.tif:0205-0306-0448:205	177	2460.774	448.464	306.411	435557	435557	205
206	210421N2-7_BS20.tif:0206-0300-0447:206	177	2264.571	447.163	300.206	400829	400829	206
207	210421N2-7_BS20.tif:0207-0295-0449:207	177	2122.955	449.31	295.084	375763	375763	207
208	210421N2-7_BS20.tif:0208-0291-0446:208	177	2135.446	446.276	291.55	377974	377974	208
209	210421N2-7_BS20.tif:0209-0288-0441:209	177	2393.068	440.929	288.606	423573	423573	209
210	210421N2-7_BS20.tif:0210-0286-0439:210	177	2625.542	439.016	286.64	464721	464721	210
211	210421N2-7_BS20.tif:0211-0285-0445:211	177	2466.181	445.172	285.878	436514	436514	211
212	210421N2-7_BS20.tif:0212-0288-0451:212	177	2474.153	451.065	288.641	437925	437925	212
213	210421N2-7_BS20.tif:0213-0292-0454:213	177	2235.458	454.218	292.325	395676	395676	213
214	210421N2-7_BS20.tif:0214-0292-0449:214	177	2379.175	449.107	292.288	421114	421114	214
215	210421N2-7_BS20.tif:0215-0293-0453:215	177	2368.006	453.532	293.074	419137	419137	215
216	210421N2-7_BS20.tif:0216-0290-0454:216	177	2094.593	454.402	290.16	370743	370743	216
217	210421N2-7_BS20.tif:0217-0297-0442:217	177	1960.299	442.115	297.666	346973	346973	217
218	210421N2-7_BS20.tif:0218-0293-0431:218	177	2116.712	431.027	293.68	374658	374658	218
219	210421N2-7_BS20.tif:0219-0295-0429:219	177	2239.48	429.177	295.526	396388	396388	219
220	210421N2-7_BS20.tif:0220-0291-0429:220	177	2485.633	429.006	291.717	439957	439957	220
221	210421N2-7_BS20.tif:0221-0293-0435:221	177	2486.802	434.672	293.709	440164	440164	221
222	210421N2-7_BS20.tif:0222-0290-0435:222	177	2571.305	434.955	290.373	455121	455121	222
223	210421N2-7_BS20.tif:0223-0283-0439:223	177	2236.192	439.085	283.435	395806	395806	223
224	210421N2-7_BS20.tif:0224-0278-0442:224	177	2270.977	442.171	278.075	401963	401963	224
225	210421N2-7_BS20.tif:0225-0274-0439:225	177	2251.983	439.007	274.27	398601	398601	225
226	210421N2-7_BS20.tif:0226-0285-0441:226	177	2186.689	441.016	285.834	387044	387044	226
227	210421N2-7_BS20.tif:0227-0324-0412:227	177	1991.056	412.121	325.605	352417	352417	227
228	210421N2-7_BS20.tif:0228-0338-0380:228	177	2346.554	379.554	338.692	415340	415340	228
229	210421N2-7_BS20.tif:0229-0317-0376:229	177	2352.938	375.371	316.935	416470	416470	229
230	210421N2-7_BS20.tif:0230-0303-0375:230	177	2522.915	374.635	303.435	446556	446556	230
231	210421N2-7_BS20.tif:0231-0302-0373:231	177	2608.718	372.515	302.71	461743	461743	231
232	210421N2-7_BS20.tif:0232-0302-0373:232	177	2499.339	372.819	302.745	442383	442383	232
233	210421N2-7_BS20.tif:0233-0302-0376:233	177	2384.678	376.002	302.348	422088	422088	233
234	210421N2-7_BS20.tif:0234-0304-0380:234	177	2310.847	380.365	304.343	409020	409020	234
235	210421N2-7_BS20.tif:0235-0309-0379:235	177	2310.158	378.888	309.835	408898	408898	235
236	210421N2-7_BS20.tif:0236-0309-0378:236	177	2144.401	377.712	309.622	379559	379559	236
237	210421N2-7_BS20.tif:0237-0317-0378:237	177	2171.96	378.101	317.595	384437	384437	237
238	210421N2-7_BS20.tif:0238-0310-0383:238	177	2140.977	382.855	310.831	378953	378953	238
239	210421N2-7_BS20.tif:0239-0308-0378:239	177	2120.774	378.091	308.873	375377	375377	239
240	210421N2-7_BS20.tif:0240-0313-0373:240	177	2092.429	372.634	314.063	370360	370360	240
241	210421N2-7_BS20.tif:0241-0318-0369:241	177	2135.215	369.013	318.96	377933	377933	241
242	210421N2-7_BS20.tif:0242-0316-0370:242	177	2237.243	369.701	316.959	395992	395992	242
243	210421N2-7_BS20.tif:0243-0308-0359:243	177	2312.401	358.489	308.99	409295	409295	243
244	210421N2-7_BS20.tif:0244-0304-0352:244	177	2342.633	351.562	305.104	414646	414646	244
245	210421N2-7_BS20.tif:0245-0304-0352:245	177	2222.938	351.959	305.441	393460	393460	245
246	210421N2-7_BS20.tif:0246-0307-0365:246	177	2191.045	364.808	308.364	387815	387815	246
247	210421N2-7_BS20.tif:0247-0313-0376:247	177	2284.808	375.96	314.369	404411	404411	247
248	210421N2-7_BS20.tif:0248-0314-0385:248	177	2295.554	384.878	315.069	406313	406313	248
249	210421N2-7_BS20.tif:0249-0316-0384:249	177	2438.559	384.214	317.174	431625	431625	249
250	210421N2-7_BS20.tif:0250-0318-0389:250	177	2271.345	389.308	318.933	402028	402028	250
251	210421N2-7_BS20.tif:0251-0316-0394:251	177	2210.294	394.03	316.594	391222	391222	251
252	210421N2-7_BS20.tif:0252-0314-0395:252	177	2258.435	395.084	314.624	399743	399743	252
253	210421N2-7_BS20.tif:0253-0314-0394:253	177	2282.085	394.298	315.084	403929	403929	253
254	210421N2-7_BS20.tif:0254-0312-0394:254	177	2249.254	394.414	312.846	398118	398118	254
255	210421N2-7_BS20.tif:0255-0316-0399:255	177	2221.48	399.347	316.555	393202	393202	255
256	210421N2-7_BS20.tif:0256-0314-0401:256	177	2278.938	401.342	314.818	403372	403372	256
257	210421N2-7_BS20.tif:0257-0313-0402:257	177	2272.232	402.111	313.62	402185	402185	257
258	210421N2-7_BS20.tif:0258-0319-0407:258	177	2336.65	407.227	319.946	413587	413587	258
259	210421N2-7_BS20.tif:0259-0313-0427:259	177	2173.678	427.421	313.736	384741	384741	259
260	210421N2-7_BS20.tif:0260-0307-0425:260	177	2245.311	425.27	307.901	397420	397420	260
261	210421N2-7_BS20.tif:0261-0311-0408:261	177	2183.684	407.92	311.77	386512	386512	261
262	210421N2-7_BS20.tif:0262-0308-0397:262	177	2151.017	396.892	308.886	380730	380730	262
263	210421N2-7_BS20.tif:0263-0311-0396:263	177	2123.424	396.062	312.011	375846	375846	263
264	210421N2-7_BS20.tif:0264-0311-0396:264	177	2282.362	395.969	311.617	403978	403978	264
265	210421N2-7_BS20.tif:0265-0313-0393:265	177	2406.791	393.029	313.728	426002	426002	265
266	210421N2-7_BS20.tif:0266-0312-0399:266	177	2370.39	398.802	312.727	419559	419559	266
267	210421N2-7_BS20.tif:0267-0311-0398:267	177	2361.554	397.95	311.663	417995	417995	267
268	210421N2-7_BS20.tif:0268-0310-0396:268	177	2321.458	396.111	310.647	410898	410898	268
269	210421N2-7_BS20.tif:0269-0316-0398:269	177	2275.921	397.976	316.923	402838	402838	269
270	210421N2-7_BS20.tif:0270-0319-0396:270	177	2338.542	395.847	319.748	413922	413922	270
271	210421N2-7_BS20.tif:0271-0313-0392:271	177	2272.785	392.141	313.701	402283	402283	271
272	210421N2-7_BS20.tif:0272-0306-0403:272	177	2409.48	403.066	306.817	426478	426478	272
273	210421N2-7_BS20.tif:0273-0317-0424:273	177	2171.825	424.003	317.458	384413	384413	273
274	210421N2-7_BS20.tif:0274-0316-0425:274	177	2442.395	425.223	316.772	432304	432304	274
275	210421N2-7_BS20.tif:0275-0316-0426:275	177	2361.531	426.093	316.568	417991	417991	275
276	210421N2-7_BS20.tif:0276-0309-0434:276	177	2420.65	434.515	309.414	428455	428455	276
277	210421N2-7_BS20.tif:0277-0300-0434:277	177	2463.316	434.633	300.332	436007	436007	277
278	210421N2-7_BS20.tif:0278-0299-0437:278	177	2387.757	437.385	299.49	422633	422633	278
279	210421N2-7_BS20.tif:0279-0297-0438:279	177	2344.023	438.241	297.198	414892	414892	279
280	210421N2-7_BS20.tif:0280-0297-0441:280	177	2223.576	441.261	297.067	393573	393573	280
281	210421N2-7_BS20.tif:0281-0300-0445:281	177	2125.379	445.269	300.348	376192	376192	281
282	210421N2-7_BS20.tif:0282-0303-0448:282	177	2252	448.373	303.254	398604	398604	282
283	210421N2-7_BS20.tif:0283-0306-0446:283	177	2391.22	446.696	306.373	423246	423246	283
284	210421N2-7_BS20.tif:0284-0284-0450:284	177	2385.989	450.287	284.061	422320	422320	284
285	210421N2-7_BS20.tif:0285-0268-0447:285	177	2195.989	447.335	267.861	388690	388690	285
286	210421N2-7_BS20.tif:0286-0260-0454:286	177	2141.588	454.373	259.995	379061	379061	286
287	210421N2-7_BS20.tif:0287-0276-0455:287	177	2179.932	455.528	276.446	385848	385848	287
288	210421N2-7_BS20.tif:0288-0291-0451:288	177	2198.13	451.236	291.643	389069	389069	288
289	210421N2-7_BS20.tif:0289-0303-0442:289	177	2239.079	442.547	303.615	396317	396317	289
290	210421N2-7_BS20.tif:0290-0303-0443:290	177	2211.254	443.51	303.388	391392	391392	290
291	210421N2-7_BS20.tif:0291-0300-0439:291	177	2422.87	439.098	300.445	428848	428848	291
292	210421N2-7_BS20.tif:0292-0295-0443:292	177	2432.537	443.224	295.665	430559	430559	292
293	210421N2-7_BS20.tif:0293-0290-0441:293	177	2325.073	441.001	290.297	411538	411538	293
294	210421N2-7_BS20.tif:0294-0288-0441:294	177	2265.565	440.996	288.729	401005	401005	294
295	210421N2-7_BS20.tif:0295-0287-0440:295	177	2250.209	440.173	287.753	398287	398287	295
296	210421N2-7_BS20.tif:0296-0285-0441:296	177	2269.22	441.184	285.523	401652	401652	296
297	210421N2-7_BS20.tif:0297-0288-0444:297	177	2378.062	444.32	288.398	420917	420917	297
298	210421N2-7_BS20.tif:0298-0300-0434:298	177	2366.661	433.954	300.638	418899	418899	298
299	210421N2-7_BS20.tif:0299-0305-0441:299	177	2249.475	441.123	305.518	398157	398157	299
300	210421N2-7_BS20.tif:0300-0308-0438:300	177	2366.13	438.331	308.66	418805	418805	300
301	210421N2-7_BS20.tif:0301-0300-0443:301	177	2453.802	443.177	300.558	434323	434323	301
302	210421N2-7_BS20.tif:0302-0284-0439:302	177	2548.881	439.061	284.52	451152	451152	302
303	210421N2-7_BS20.tif:0303-0284-0441:303	177	2280.78	441.334	284.39	403698	403698	303
304	210421N2-7_BS20.tif:0304-0286-0444:304	177	2205.006	444.2	286.346	390286	390286	304
305	210421N2-7_BS20.tif:0305-0288-0439:305	177	2135.153	439.107	288.623	377922	377922	305
306	210421N2-7_BS20.tif:0306-0309-0436:306	177	2220.565	436.265	309.154	393040	393040	306
307	210421N2-7_BS20.tif:0307-0312-0430:307	177	2356.26	430.035	312.59	417058	417058	307
308	210421N2-7_BS20.tif:0308-0314-0433:308	177	2380.661	433.091	314.866	421377	421377	308
309	210421N2-7_BS20.tif:0309-0302-0435:309	177	2306.463	434.829	302.655	408244	408244	309
310	210421N2-7_BS20.tif:0310-0295-0435:310	177	2253.718	435.174	295.804	398908	398908	310
311	210421N2-7_BS20.tif:0311-0292-0438:311	177	2259.401	438.022	292.537	399914	399914	311
312	210421N2-7_BS20.tif:0312-0290-0435:312	177	2211.638	435.202	290.803	391460	391460	312
313	210421N2-7_BS20.tif:0313-0292-0435:313	177	2243.537	435.364	292.695	397106	397106	313
314	210421N2-7_BS20.tif:0314-0296-0434:314	177	2333.407	434.3	296.218	413013	413013	314
315	210421N2-7_BS20.tif:0315-0294-0435:315	177	2247.316	435.091	294.558	397775	397775	315
316	210421N2-7_BS20.tif:0316-0292-0440:316	177	2224.006	440.17	292.756	393649	393649	316
317	210421N2-7_BS20.tif:0317-0296-0431:317	177	2272.345	431.261	296.366	402205	402205	317
318	210421N2-7_BS20.tif:0318-0296-0430:318	177	2229.91	429.744	296.63	394694	394694	318
319	210421N2-7_BS20.tif:0319-0300-0429:319	177	2167.91	429.227	300.54	383720	383720	319
320	210421N2-7_BS20.tif:0320-0300-0429:320	177	2180.791	429.299	300.69	386000	386000	320
321	210421N2-7_BS20.tif:0321-0301-0428:321	177	2187.175	428.063	301.441	387130	387130	321
322	210421N2-7_BS20.tif:0322-0306-0425:322	177	2128.339	425.125	306.847	376716	376716	322
323	210421N2-7_BS20.tif:0323-0305-0422:323	177	2152.802	422.114	305.486	381046	381046	323
324	210421N2-7_BS20.tif:0324-0305-0424:324	177	2104.847	424.286	305.696	372558	372558	324
325	210421N2-7_BS20.tif:0325-0309-0426:325	177	2138.158	426.112	309.459	378454	378454	325
326	210421N2-7_BS20.tif:0326-0311-0425:326	177	2153.102	425.303	311.915	381099	381099	326
327	210421N2-7_BS20.tif:0327-0320-0414:327	177	2307.096	414.16	320.736	408356	408356	327
328	210421N2-7_BS20.tif:0328-0319-0414:328	177	2329.13	414.285	319.715	412256	412256	328
329	210421N2-7_BS20.tif:0329-0314-0410:329	177	2350.655	409.984	314.653	416066	416066	329
330	210421N2-7_BS20.tif:0330-0313-0408:330	177	2423.644	407.816	313.914	428985	428985	330
331	210421N2-7_BS20.tif:0331-0318-0405:331	177	2401.215	405.263	318.878	425015	425015	331
332	210421N2-7_BS20.tif:0332-0315-0406:332	177	2361.78	405.986	315.801	418035	418035	332
333	210421N2-7_BS20.tif:0333-0314-0414:333	177	2474.09	414.096	314.721	437914	437914	333
334	210421N2-7_BS20.tif:0334-0308-0418:334	177	2436.508	417.97	308.963	431262	431262	334
335	210421N2-7_BS20.tif:0335-0306-0422:335	177	2369.915	422.274	306.632	419475	419475	335
336	210421N2-7_BS20.tif:0336-0306-0432:336	177	2521.977	432.178	306.745	446390	446390	336
337	210421N2-7_BS20.tif:0337-0308-0435:337	177	2479.322	435.475	308.726	438840	438840	337
338	210421N2-7_BS20.tif:0338-0308-0440:338	177	2476.079	440.212	308.481	438266	438266	338
339	210421N2-7_BS20.tif:0339-0308-0444:339	177	2461.734	444.137	308.439	435727	435727	339
340	210421N2-7_BS20.tif:0340-0310-0442:340	177	2340.141	442.366	310.804	414205	414205	340
341	210421N2-7_BS20.tif:0341-0299-0446:341	177	2125.949	446.138	299.692	376293	376293	341
342	210421N2-7_BS20.tif:0342-0291-0444:342	177	2211.373	444.273	291.104	391413	391413	342
343	210421N2-7_BS20.tif:0343-0292-0442:343	177	2289.288	442.08	292.74	405204	405204	343
344	210421N2-7_BS20.tif:0344-0292-0444:344	177	2269.062	444.336	292.451	401624	401624	344
345	210421N2-7_BS20.tif:0345-0296-0442:345	177	2354.655	442.394	296.209	416774	416774	345
346	210421N2-7_BS20.tif:0346-0299-0449:346	177	2381.356	449.156	299.059	421500	421500	346
347	210421N2-7_BS20.tif:0347-0290-0447:347	177	2447.52	447.505	290.351	433211	433211	347
348	210421N2-7_BS20.tif:0348-0287-0445:348	177	2431.91	445.587	287.097	430448	430448	348
349	210421N2-7_BS20.tif:0349-0284-0450:349	177	2428.328	450.216	283.767	429814	429814	349
350	210421N2-7_BS20.tif:0350-0281-0453:350	177	2336.797	453.486	280.704	413613	413613	350
351	210421N2-7_BS20.tif:0351-0275-0457:351	177	2229.198	457.563	275.157	394568	394568	351
352	210421N2-7_BS20.tif:0352-0265-0458:352	177	2227.955	458.361	264.938	394348	394348	352
353	210421N2-7_BS20.tif:0353-0262-0457:353	177	2222.209	457.608	261.74	393331	393331	353
354	210421N2-7_BS20.tif:0354-0260-0456:354	177	2329.412	455.891	260.146	412306	412306	354
355	210421N2-7_BS20.tif:0355-0268-0455:355	177	2091.605	455.314	267.836	370214	370214	355
356	210421N2-7_BS20.tif:0356-0282-0446:356	177	2198.322	446.533	282.433	389103	389103	356
357	210421N2-7_BS20.tif:0357-0289-0445:357	177	2149.763	445.736	289.579	380508	380508	357
358	210421N2-7_BS20.tif:0358-0289-0443:358	177	2155.949	443.466	289.438	381603	381603	358
359	210421N2-7_BS20.tif:0359-0296-0448:359	177	2191.181	448.482	296.655	387839	387839	359
360	210421N2-7_BS20.tif:0360-0295-0441:360	177	2181.61	441.235	295.423	386145	386145	360
361	210421N2-7_BS20.tif:0361-0301-0443:361	177	2280.463	443.148	301.546	403642	403642	361
362	210421N2-7_BS20.tif:0362-0299-0439:362	177	2235.74	439.107	299.856	395726	395726	362
363	210421N2-7_BS20.tif:0363-0292-0439:363	177	2227.599	439.212	292.675	394285	394285	363
364	210421N2-7_BS20.tif:0364-0296-0444:364	177	2277.881	444.126	296.778	403185	403185	364
365	210421N2-7_BS20.tif:0365-0299-0438:365	177	2269.695	438.275	299.572	401736	401736	365
366	210421N2-7_BS20.tif:0366-0291-0436:366	177	2304.051	436.094	291.671	407817	407817	366
367	210421N2-7_BS20.tif:0367-0285-0440:367	177	2154.966	440.253	285.473	381429	381429	367
368	210421N2-7_BS20.tif:0368-0286-0438:368	177	2101.825	438.085	286.738	372023	372023	368
369	210421N2-7_BS20.tif:0369-0285-0465:369	177	2031.412	465.754	285.236	359560	359560	369
370	210421N2-7_BS20.tif:0370-0266-0470:370	177	2123.288	470.18	265.991	375822	375822	370
371	210421N2-7_BS20.tif:0371-0262-0456:371	177	2254.819	456.438	261.933	399103	399103	371
372	210421N2-7_BS20.tif:0372-0260-0456:372	177	2237.938	456.156	259.996	396115	396115	372
373	210421N2-7_BS20.tif:0373-0259-0452:373	177	2224.949	452.287	259.368	393816	393816	373
374	210421N2-7_BS20.tif:0374-0260-0446:374	177	2108.588	446.43	260.288	373220	373220	374
375	210421N2-7_BS20.tif:0375-0259-0451:375	177	2131.215	451.329	259.15	377225	377225	375
376	210421N2-7_BS20.tif:0376-0257-0453:376	177	2070.977	453.468	257.167	366563	366563	376
377	210421N2-7_BS20.tif:0377-0254-0454:377	177	2147.04	453.781	254.406	380026	380026	377
378	210421N2-7_BS20.tif:0378-0256-0456:378	177	2058.977	456.373	256.182	364439	364439	378
379	210421N2-7_BS20.tif:0379-0255-0457:379	177	2195.017	457.068	255.301	388518	388518	379
380	210421N2-7_BS20.tif:0380-0252-0459:380	177	2214.147	459.391	252.278	391904	391904	380
381	210421N2-7_BS20.tif:0381-0252-0458:381	177	2234.542	458.333	252.192	395514	395514	381
382	210421N2-7_BS20.tif:0382-0253-0454:382	177	2368.028	453.978	253.524	419141	419141	382
383	210421N2-7_BS20.tif:0383-0256-0451:383	177	2315.514	451.39	256.14	409846	409846	383
384	210421N2-7_BS20.tif:0384-0253-0455:384	177	2180.644	455.324	252.839	385974	385974	384
385	210421N2-7_BS20.tif:0385-0244-0461:385	177	2144.757	461.321	243.757	379622	379622	385
386	210421N2-7_BS20.tif:0386-0248-0462:386	177	2359.949	462.003	247.956	417711	417711	386
387	210421N2-7_BS20.tif:0387-0265-0456:387	177	2347.04	456.251	265.227	415426	415426	387
388	210421N2-7_BS20.tif:0388-0287-0446:388	177	2339.847	446.066	287.591	414153	414153	388
389	210421N2-7_BS20.tif:0389-0297-0438:389	177	2345.808	438.059	297.449	415208	415208	389
390	210421N2-7_BS20.tif:0390-0295-0436:390	177	2371.751	436.485	295.92	419800	419800	390
391	210421N2-7_BS20.tif:0391-0293-0433:391	177	2291.102	432.926	293.361	405525	405525	391
392	210421N2-7_BS20.tif:0392-0284-0432:392	177	2206.345	431.853	284.56	390523	390523	392
393	210421N2-7_BS20.tif:0393-0285-0431:393	177	2326.621	431.259	285.721	411812	411812	393
394	210421N2-7_BS20.tif:0394-0285-0428:394	177	2272.684	427.966	285.741	402265	402265	394
395	210421N2-7_BS20.tif:0395-0282-0429:395	177	2182.695	428.846	282.285	386337	386337	395
396	210421N2-7_BS20.tif:0396-0281-0429:396	177	2190.599	429.259	281.737	387736	387736	396
397	210421N2-7_BS20.tif:0397-0281-0428:397	177	2280.073	427.848	281.642	403573	403573	397
398	210421N2-7_BS20.tif:0398-0284-0430:398	177	2233.927	429.77	284.727	395405	395405	398
399	210421N2-7_BS20.tif:0399-0288-0425:399	177	2241.712	424.828	288.436	396783	396783	399
400	210421N2-7_BS20.tif:0400-0289-0426:400	177	2366.718	425.636	289.722	418909	418909	400
401	210421N2-7_BS20.tif:0401-0291-0424:401	177	2252.107	424.137	291.409	398623	398623	401
402	210421N2-7_BS20.tif:0402-0286-0426:402	177	2183.831	425.981	286.63	386538	386538	402
403	210421N2-7_BS20.tif:0403-0287-0426:403	177	2343.395	426.056	287.898	414781	414781	403
404	210421N2-7_BS20.tif:0404-0288-0422:404	177	2260.712	422.238	288.752	400146	400146	404
405	210421N2-7_BS20.tif:0405-0288-0421:405	177	2231.362	421.121	288.646	394951	394951	405
406	210421N2-7_BS20.tif:0406-0284-0421:406	177	2286.503	421.299	284.82	404711	404711	406
407	210421N2-7_BS20.tif:0407-0282-0425:407	177	2291.831	424.901	282.743	405654	405654	407
408	210421N2-7_BS20.tif:0408-0281-0426:408	177	2342.26	425.782	281.858	414580	414580	408
409	210421N2-7_BS20.tif:0409-0281-0422:409	177	2330.627	421.954	281.627	412521	412521	409
410	210421N2-7_BS20.tif:0410-0281-0423:410	177	2350.78	423.046	281.579	416088	416088	410
411	210421N2-7_BS20.tif:0411-0281-0423:411	177	2309.192	422.789	281.605	408727	408727	411
412	210421N2-7_BS20.tif:0412-0284-0425:412	177	2248.169	424.533	284.564	397926	397926	412
413	210421N2-7_BS20.tif:0413-0289-0422:413	177	2331	422.114	289.874	412587	412587	413
414	210421N2-7_BS20.tif:0414-0299-0417:414	177	2193.531	417.054	299.841	388255	388255	414
415	210421N2-7_BS20.tif:0415-0296-0417:415	177	2206.593	417.064	296.863	390567	390567	415
416	210421N2-7_BS20.tif:0416-0294-0414:416	177	2249.627	414.234	294.618	398184	398184	416
417	210421N2-7_BS20.tif:0417-0294-0416:417	177	2349.169	416.122	294.751	415803	415803	417
418	210421N2-7_BS20.tif:0418-0295-0417:418	177	2334.379	417.047	295.466	413185	413185	418
419	210421N2-7_BS20.tif:0419-0300-0412:419	177	2204.881	411.902	300.81	390264	390264	419
420	210421N2-7_BS20.tif:0420-0309-0411:420	177	2264.774	410.755	309.786	400865	400865	420
421	210421N2-7_BS20.tif:0421-0311-0417:421	177	2194.492	417.095	311.876	388425	388425	421
422	210421N2-7_BS20.tif:0422-0290-0411:422	177	2259.763	410.923	290.903	399978	399978	422
423	210421N2-7_BS20.tif:0423-0290-0412:423	177	2325.689	412.136	290.487	411647	411647	423
424	210421N2-7_BS20.tif:0424-0292-0421:424	177	2297.271	421.277	292.575	406617	406617	424
425	210421N2-7_BS20.tif:0425-0291-0429:425	177	2326.254	429.39	291.76	411747	411747	425
426	210421N2-7_BS20.tif:0426-0293-0437:426	177	2390.808	437.251	293.425	423173	423173	426
427	210421N2-7_BS20.tif:0427-0294-0439:427	177	2402.938	439.208	294.526	425320	425320	427
428	210421N2-7_BS20.tif:0428-0290-0433:428	177	2301.582	433.413	290.245	407380	407380	428
429	210421N2-7_BS20.tif:0429-0285-0435:429	177	2354.277	435.063	285.686	416707	416707	429
430	210421N2-7_BS20.tif:0430-0285-0434:430	177	2400.339	434.568	285.065	424860	424860	430
431	210421N2-7_BS20.tif:0431-0288-0435:431	177	2344.299	435.136	288.249	414941	414941	431
432	210421N2-7_BS20.tif:0432-0285-0436:432	177	2346.367	436.148	285.704	415307	415307	432
433	210421N2-7_BS20.tif:0433-0282-0437:433	177	2355.768	437.301	282.688	416971	416971	433
434	210421N2-7_BS20.tif:0434-0284-0438:434	177	2436.136	438.448	284.573	431196	431196	434
435	210421N2-7_BS20.tif:0435-0282-0440:435	177	2448.655	439.973	282.185	433412	433412	435
436	210421N2-7_BS20.tif:0436-0280-0439:436	177	2251.797	438.871	280.579	398568	398568	436
437	210421N2-7_BS20.tif:0437-0280-0437:437	177	2291.011	437.049	280.378	405509	405509	437
438	210421N2-7_BS20.tif:0438-0276-0435:438	177	2416.062	435.116	276.108	427643	427643	438
439	210421N2-7_BS20.tif:0439-0275-0431:439	177	2467.723	430.949	275.089	436787	436787	439
440	210421N2-7_BS20.tif:0440-0277-0433:440	177	2327.401	432.966	276.936	411950	411950	440
441	210421N2-7_BS20.tif:0441-0276-0432:441	177	2380.797	432.019	276.175	421401	421401	441
442	210421N2-7_BS20.tif:0442-0275-0431:442	177	2366.571	431.155	275.465	418883	418883	442
443	210421N2-7_BS20.tif:0443-0275-0431:443	177	2326.13	431.079	275.609	411725	411725	443
444	210421N2-7_BS20.tif:0444-0274-0430:444	177	2401.78	430.218	274.591	425115	425115	444
445	210421N2-7_BS20.tif:0445-0275-0431:445	177	2483.068	431.241	275.234	439503	439503	445
446	210421N2-7_BS20.tif:0446-0276-0436:446	177	2376.508	436.259	275.988	420642	420642	446
447	210421N2-7_BS20.tif:0447-0272-0445:447	177	2250.847	445.291	272.012	398400	398400	447
448	210421N2-7_BS20.tif:0448-0266-0449:448	177	2203.379	449.193	266.697	389998	389998	448
449	210421N2-7_BS20.tif:0449-0270-0434:449	177	2303.226	434.442	270.217	407671	407671	449
450	210421N2-7_BS20.tif:0450-0277-0429:450	177	2313.09	429.254	277.331	409417	409417	450
451	210421N2-7_BS20.tif:0451-0282-0425:451	177	2295.322	424.76	282.751	406272	406272	451
452	210421N2-7_BS20.tif:0452-0290-0415:452	177	2606.203	415.181	290.818	461298	461298	452
453	210421N2-7_BS20.tif:0453-0302-0422:453	177	2514.023	421.611	302.612	444982	444982	453
454	210421N2-7_BS20.tif:0454-0291-0432:454	177	2374.13	431.928	291.637	420221	420221	454
455	210421N2-7_BS20.tif:0455-0290-0431:455	177	2463.226	431.019	290.477	435991	435991	455
456	210421N2-7_BS20.tif:0456-0287-0429:456	177	2240.915	428.9	287.817	396642	396642	456
457	210421N2-7_BS20.tif:0457-0290-0425:457	177	2597.475	424.802	290.48	459753	459753	457
458	210421N2-7_BS20.tif:0458-0296-0425:458	177	2515.723	425.148	296.569	445283	445283	458
459	210421N2-7_BS20.tif:0459-0287-0421:459	177	2428.593	420.604	287.425	429861	429861	459
460	210421N2-7_BS20.tif:0460-0288-0416:460	177	2475.164	415.826	288.655	438104	438104	460
461	210421N2-7_BS20.tif:0461-0285-0410:461	177	2523.949	409.879	285.549	446739	446739	461
462	210421N2-7_BS20.tif:0462-0292-0399:462	177	2487.593	399.055	292.556	440304	440304	462
463	210421N2-7_BS20.tif:0463-0317-0409:463	177	2327.548	408.991	317.284	411976	411976	463
464	210421N2-7_BS20.tif:0464-0306-0446:464	177	2112.966	446.322	305.372	373995	373995	464
465	210421N2-7_BS20.tif:0465-0272-0458:465	177	2242.853	458.565	271.996	396985	396985	465
466	210421N2-7_BS20.tif:0466-0251-0442:466	177	2214.791	441.422	250.706	392018	392018	466
467	210421N2-7_BS20.tif:0467-0258-0436:467	177	2169.073	436.437	257.565	383926	383926	467
468	210421N2-7_BS20.tif:0468-0265-0433:468	177	2200.356	433.266	265.189	389463	389463	468
469	210421N2-7_BS20.tif:0469-0271-0435:469	177	2145.842	435.359	270.853	379814	379814	469
470	210421N2-7_BS20.tif:0470-0277-0435:470	177	2182.288	435.451	277.054	386265	386265	470
471	210421N2-7_BS20.tif:0471-0278-0439:471	177	2119.186	439.29	277.831	375096	375096	471
472	210421N2-7_BS20.tif:0472-0278-0440:472	177	2054.864	439.992	278.22	363711	363711	472
473	210421N2-7_BS20.tif:0473-0276-0441:473	177	2046.949	441.08	275.775	362310	362310	473
474	210421N2-7_BS20.tif:0474-0274-0444:474	177	2097.605	444.346	274.05	371276	371276	474
475	210421N2-7_BS20.tif:0475-0272-0442:475	177	2080.362	442.341	271.817	368224	368224	475
476	210421N2-7_BS20.tif:0476-0273-0439:476	177	2187.175	439.305	273.08	387130	387130	476
477	210421N2-7_BS20.tif:0477-0274-0438:477	177	2196.825	438.282	274.097	388838	388838	477
478	210421N2-7_BS20.tif:0478-0275-0437:478	177	2190.328	437.288	275.337	387688	387688	478
479	210421N2-7_BS20.tif:0479-0273-0440:479	177	2160.299	439.959	273.179	382373	382373	479
480	210421N2-7_BS20.tif:0480-0270-0441:480	177	2223.689	441.168	270.019	393593	393593	480
481	210421N2-7_BS20.tif:0481-0267-0440:481	177	2282.966	439.963	266.736	404085	404085	481
482	210421N2-7_BS20.tif:0482-0262-0439:482	177	2356.706	439.11	262.239	417137	417137	482
483	210421N2-7_BS20.tif:0483-0257-0441:483	177	2358.181	440.735	256.96	417398	417398	483
484	210421N2-7_BS20.tif:0484-0249-0443:484	177	2168.198	443	248.879	383771	383771	484
485	210421N2-7_BS20.tif:0485-0249-0443:485	177	2099.853	443.382	249.442	371674	371674	485
486	210421N2-7_BS20.tif:0486-0260-0441:486	177	2214.35	441.295	260.325	391940	391940	486
487	210421N2-7_BS20.tif:0487-0270-0438:487	177	2243.52	438.408	270.164	397103	397103	487
488	210421N2-7_BS20.tif:0488-0276-0435:488	177	2376.169	435.506	276.447	420582	420582	488
489	210421N2-7_BS20.tif:0489-0278-0439:489	177	2301.881	439.011	278.57	407433	407433	489
490	210421N2-7_BS20.tif:0490-0280-0438:490	177	2473.876	438.427	280.243	437876	437876	490
491	210421N2-7_BS20.tif:0491-0279-0433:491	177	2244	433.27	279.297	397188	397188	491
492	210421N2-7_BS20.tif:0492-0279-0433:492	177	2317.379	432.938	279.525	410176	410176	492
493	210421N2-7_BS20.tif:0493-0282-0434:493	177	2348.712	434.152	282.716	415722	415722	493
494	210421N2-7_BS20.tif:0494-0285-0431:494	177	2449.102	431.182	285.491	433491	433491	494
495	210421N2-7_BS20.tif:0495-0288-0430:495	177	2390.768	429.983	288.318	423166	423166	495
496	210421N2-7_BS20.tif:0496-0287-0427:496	177	2366.644	427.01	287.442	418896	418896	496
497	210421N2-7_BS20.tif:0497-0289-0424:497	177	2253.667	424.046	289.949	398899	398899	497
498	210421N2-7_BS20.tif:0498-0287-0427:498	177	2271.887	426.999	287.885	402124	402124	498
499	210421N2-7_BS20.tif:0499-0284-0434:499	177	2369.864	434.049	284.358	419466	419466	499
500	210421N2-7_BS20.tif:0500-0289-0441:500	177	2407	440.983	289.36	426039	426039	500
501	210421N2-7_BS20.tif:0501-0284-0433:501	177	2318.712	433.182	284.591	410412	410412	501
502	210421N2-7_BS20.tif:0502-0279-0428:502	177	2279.153	427.853	279.562	403410	403410	502
503	210421N2-7_BS20.tif:0503-0275-0423:503	177	2214.972	423.08	275.711	392050	392050	503
504	210421N2-7_BS20.tif:0504-0274-0422:504	177	2206.322	421.884	274.555	390519	390519	504
505	210421N2-7_BS20.tif:0505-0273-0425:505	177	2288.904	424.681	273.373	405136	405136	505
506	210421N2-7_BS20.tif:0506-0273-0427:506	177	2235.017	426.951	273.651	395598	395598	506
507	210421N2-7_BS20.tif:0507-0273-0428:507	177	2247.237	427.986	273.47	397761	397761	507
508	210421N2-7_BS20.tif:0508-0272-0427:508	177	2268.712	427.294	272.903	401562	401562	508
509	210421N2-7_BS20.tif:0509-0271-0428:509	177	2149.65	427.875	271.62	380488	380488	509
510	210421N2-7_BS20.tif:0510-0273-0429:510	177	2262.282	428.739	273.388	400424	400424	510
511	210421N2-7_BS20.tif:0511-0275-0429:511	177	2214.898	429.088	275.73	392037	392037	511
512	210421N2-7_BS20.tif:0512-0295-0432:512	177	2191.87	432.163	295.469	387961	387961	512
513	210421N2-7_BS20.tif:0513-0304-0433:513	177	2187.452	433.083	304.396	387179	387179	513
514	210421N2-7_BS20.tif:0514-0300-0435:514	177	2254.672	435.046	300.787	399077	399077	514
515	210421N2-7_BS20.tif:0515-0292-0436:515	177	2275.644	436.35	292.113	402789	402789	515
516	210421N2-7_BS20.tif:0516-0280-0435:516	177	2326.791	435.456	280.589	411842	411842	516
517	210421N2-7_BS20.tif:0517-0266-0443:517	177	2199.836	443.468	266.038	389371	389371	517
518	210421N2-7_BS20.tif:0518-0234-0444:518	177	2258.198	444.51	233.897	399701	399701	518
519	210421N2-7_BS20.tif:0519-0249-0422:519	177	1981.774	424.419	248.735	350774	350774	519
520	210421N2-7_BS20.tif:0520-0252-0437:520	177	2069.345	436.515	253.306	366274	366274	520
521	210421N2-7_BS20.tif:0521-0258-0440:521	177	2106.186	440.037	258.147	372795	372795	521
522	210421N2-7_BS20.tif:0522-0261-0439:522	177	2030.339	439.207	261.304	359370	359370	522
523	210421N2-7_BS20.tif:0523-0262-0439:523	177	2047.667	439.272	262.437	362437	362437	523
524	210421N2-7_BS20.tif:0524-0264-0441:524	177	2087.757	441.148	263.718	369533	369533	524
525	210421N2-7_BS20.tif:0525-0264-0440:525	177	2162.571	440.315	263.822	382775	382775	525
526	210421N2-7_BS20.tif:0526-0265-0440:526	177	2181.192	440.203	264.899	386071	386071	526
527	210421N2-7_BS20.tif:0527-0266-0438:527	177	2109.39	438.262	265.987	373362	373362	527
528	210421N2-7_BS20.tif:0528-0267-0439:528	177	2085.136	438.756	267.159	369069	369069	528
529	210421N2-7_BS20.tif:0529-0265-0444:529	177	2155.655	443.932	264.672	381551	381551	529
530	210421N2-7_BS20.tif:0530-0259-0448:530	177	1986.045	447.688	259.039	351530	351530	530
531	210421N2-7_BS20.tif:0531-0249-0447:531	177	2081.085	447.247	248.822	368352	368352	531
532	210421N2-7_BS20.tif:0532-0250-0449:532	177	2077.452	449.321	250.265	367709	367709	532
533	210421N2-7_BS20.tif:0533-0263-0442:533	177	2216.893	442.267	263.35	392390	392390	533
534	210421N2-7_BS20.tif:0534-0279-0432:534	177	2323.305	432.28	279.523	411225	411225	534
535	210421N2-7_BS20.tif:0535-0280-0427:535	177	2306.768	427.17	280.403	408298	408298	535
536	210421N2-7_BS20.tif:0536-0278-0423:536	177	2169.763	423.034	278.514	384048	384048	536
537	210421N2-7_BS20.tif:0537-0281-0424:537	177	2293.723	423.767	281.568	405989	405989	537
538	210421N2-7_BS20.tif:0538-0279-0427:538	177	2134.028	426.99	279.571	377723	377723	538
539	210421N2-7_BS20.tif:0539-0275-0429:539	177	2139.701	429.231	275.743	378727	378727	539
540	210421N2-7_BS20.tif:0540-0275-0431:540	177	2079.48	430.6	275.834	368068	368068	540
541	210421N2-7_BS20.tif:0541-0277-0430:541	177	2152.836	430.167	277.564	381052	381052	541
542	210421N2-7_BS20.tif:0542-0276-0427:542	177	2149.723	427.049	276.361	380501	380501	542
543	210421N2-7_BS20.tif:0543-0274-0426:543	177	2283.028	426.044	274.357	404096	404096	543
544	210421N2-7_BS20.tif:0544-0274-0426:544	177	2162.955	425.963	274.376	382843	382843	544
545	210421N2-7_BS20.tif:0545-0273-0428:545	177	2120.588	427.895	273.566	375344	375344	545
546	210421N2-7_BS20.tif:0546-0273-0432:546	177	2040.915	431.508	273.903	361242	361242	546
547	210421N2-7_BS20.tif:0547-0278-0432:547	177	2234.678	432.231	278.794	395538	395538	547
548	210421N2-7_BS20.tif:0548-0278-0429:548	177	2269.294	429.169	278.425	401665	401665	548
549	210421N2-7_BS20.tif:0549-0282-0429:549	177	2245.113	428.753	282.511	397385	397385	549
550	210421N2-7_BS20.tif:0550-0296-0432:550	177	2137.356	432.294	296.317	378312	378312	550
551	210421N2-7_BS20.tif:0551-0298-0428:551	177	2222.757	428.141	298.9	393428	393428	551
552	210421N2-7_BS20.tif:0552-0296-0423:552	177	2152.797	422.932	296.613	381045	381045	552
553	210421N2-7_BS20.tif:0553-0294-0420:553	177	2060.904	419.886	294.685	364780	364780	553
554	210421N2-7_BS20.tif:0554-0297-0423:554	177	2233.147	423.034	297.692	395267	395267	554
555	210421N2-7_BS20.tif:0555-0294-0426:555	177	2213.797	426.204	294.286	391842	391842	555
556	210421N2-7_BS20.tif:0556-0294-0434:556	177	2310.492	434.323	294.635	408957	408957	556
557	210421N2-7_BS20.tif:0557-0297-0437:557	177	2142.13	437.636	297.387	379157	379157	557
558	210421N2-7_BS20.tif:0558-0291-0435:558	177	2072.605	435.379	291.722	366851	366851	558
559	210421N2-7_BS20.tif:0559-0294-0431:559	177	2060.198	431.458	294.63	364655	364655	559
560	210421N2-7_BS20.tif:0560-0299-0431:560	177	2114.701	431.52	299.526	374302	374302	560
561	210421N2-7_BS20.tif:0561-0299-0434:561	177	2105.362	434.545	299.574	372649	372649	561
562	210421N2-7_BS20.tif:0562-0285-0438:562	177	2050.678	438.437	285.683	362970	362970	562
563	210421N2-7_BS20.tif:0563-0282-0437:563	177	2078.701	436.998	282.686	367930	367930	563
564	210421N2-7_BS20.tif:0564-0280-0435:564	177	2046.508	434.92	280.356	362232	362232	564
565	210421N2-7_BS20.tif:0565-0278-0436:565	177	2051.266	436.072	278.259	363074	363074	565
566	210421N2-7_BS20.tif:0566-0268-0443:566	177	1970.215	443.537	268.344	348728	348728	566
567	210421N2-7_BS20.tif:0567-0209-0441:567	177	1643.136	440.744	209.559	290835	290835	567
568	210421N2-7_BS20.tif:0568-0241-0417:568	177	1431.328	415.954	242.423	253345	253345	568
569	210421N2-7_BS20.tif:0569-0256-0440:569	177	1951.475	439.422	255.877	345411	345411	569
570	210421N2-7_BS20.tif:0570-0260-0439:570	177	2092.672	438.901	260.27	370403	370403	570
571	210421N2-7_BS20.tif:0571-0263-0438:571	177	2054.379	437.718	263.107	363625	363625	571
572	210421N2-7_BS20.tif:0572-0264-0440:572	177	2068.638	440.11	263.904	366149	366149	572
573	210421N2-7_BS20.tif:0573-0264-0442:573	177	2034.073	442.158	263.97	360031	360031	573
574	210421N2-7_BS20.tif:0574-0265-0443:574	177	2103.266	443.264	264.647	372278	372278	574
575	210421N2-7_BS20.tif:0575-0264-0441:575	177	2059.35	440.933	263.927	364505	364505	575
576	210421N2-7_BS20.tif:0576-0262-0443:576	177	1989.514	443.052	261.889	352144	352144	576
577	210421N2-7_BS20.tif:0001-0302-0098:1	177	623.887	97.785	302.595	110428	110428	1
578	210421N2-7_BS20.tif:0002-0296-0099:2	177	693.497	98.599	296.679	122749	122749	2
579	210421N2-7_BS20.tif:0003-0293-0096:3	177	683.944	95.577	293.571	121058	121058	3
580	210421N2-7_BS20.tif:0004-0305-0096:4	177	690.723	95.518	305.483	122258	122258	4
581	210421N2-7_BS20.tif:0005-0302-0114:5	177	668.695	113.967	302.564	118359	118359	5
582	210421N2-7_BS20.tif:0006-0298-0121:6	177	664.367	120.612	298.416	117593	117593	6
583	210421N2-7_BS20.tif:0007-0307-0122:7	177	661.78	121.65	307.367	117135	117135	7
584	210421N2-7_BS20.tif:0008-0302-0146:8	177	638.164	145.546	302.431	112955	112955	8
585	210421N2-7_BS20.tif:0009-0308-0150:9	177	650.655	149.8	308.546	115166	115166	9
586	210421N2-7_BS20.tif:0010-0309-0137:10	177	588.74	136.937	309.501	104207	104207	10
587	210421N2-7_BS20.tif:0011-0285-0115:11	177	592.525	114.578	285.681	104877	104877	11
588	210421N2-7_BS20.tif:0012-0279-0116:12	177	594.61	115.611	279.655	105246	105246	12
589	210421N2-7_BS20.tif:0013-0277-0119:13	177	599.441	118.821	277.702	106101	106101	13
590	210421N2-7_BS20.tif:0014-0255-0110:14	177	618.147	109.87	255.821	109412	109412	14
591	210421N2-7_BS20.tif:0015-0268-0122:15	177	614.463	121.863	268.545	108760	108760	15
592	210421N2-7_BS20.tif:0016-0268-0127:16	177	623.819	126.659	268.669	110416	110416	16
593	210421N2-7_BS20.tif:0017-0267-0131:17	177	640.028	130.666	267.625	113285	113285	17
594	210421N2-7_BS20.tif:0018-0260-0128:18	177	582.079	127.552	260.664	103028	103028	18
595	210421N2-7_BS20.tif:0019-0255-0128:19	177	620.932	128.023	255.52	109905	109905	19
596	210421N2-7_BS20.tif:0020-0246-0119:20	177	527.305	118.793	246.389	93333	93333	20
597	210421N2-7_BS20.tif:0021-0262-0115:21	177	566.102	114.536	262.318	100200	100200	21
598	210421N2-7_BS20.tif:0022-0277-0122:22	177	599.565	121.824	277.792	106123	106123	22
599	210421N2-7_BS20.tif:0023-0280-0121:23	177	634.48	120.869	280.62	112303	112303	23
600	210421N2-7_BS20.tif:0024-0266-0120:24	177	552.672	119.532	266.808	97823	97823	24
601	210421N2-7_BS20.tif:0025-0258-0122:25	177	577.627	121.463	258.75	102240	102240	25
602	210421N2-7_BS20.tif:0026-0262-0117:26	177	578	116.774	262.708	102306	102306	26
603	210421N2-7_BS20.tif:0027-0265-0115:27	177	576.582	114.624	265.327	102055	102055	27
604	210421N2-7_BS20.tif:0028-0266-0113:28	177	591.972	112.812	266.377	104779	104779	28
605	210421N2-7_BS20.tif:0029-0263-0105:29	177	607.559	104.615	263.399	107538	107538	29
606	210421N2-7_BS20.tif:0030-0262-0105:30	177	569.282	104.758	262.615	100763	100763	30
607	210421N2-7_BS20.tif:0031-0284-0124:31	177	600.842	123.79	284.525	106349	106349	31
608	210421N2-7_BS20.tif:0032-0277-0133:32	177	575.966	132.81	277.537	101946	101946	32
609	210421N2-7_BS20.tif:0033-0279-0116:33	177	579.311	115.765	279.763	102538	102538	33
610	210421N2-7_BS20.tif:0034-0278-0119:34	177	560.627	118.761	278.66	99231	99231	34
611	210421N2-7_BS20.tif:0035-0276-0119:35	177	561.254	118.584	276.481	99342	99342	35
612	210421N2-7_BS20.tif:0036-0276-0118:36	177	564.175	117.921	276.612	99859	99859	36
613	210421N2-7_BS20.tif:0037-0274-0126:37	177	562.463	125.624	274.62	99556	99556	37
614	210421N2-7_BS20.tif:0038-0269-0128:38	177	552.028	128.021	269.455	97709	97709	38
615	210421N2-7_BS20.tif:0039-0265-0127:39	177	511.096	126.875	265.395	90464	90464	39
616	210421N2-7_BS20.tif:0040-0271-0116:40	177	553.034	115.779	271.341	97887	97887	40
617	210421N2-7_BS20.tif:0041-0278-0111:41	177	545.751	110.763	278.758	96598	96598	41
618	210421N2-7_BS20.tif:0042-0290-0124:42	177	523.13	123.831	290.622	92594	92594	42
619	210421N2-7_BS20.tif:0043-0294-0135:43	177	535.299	134.939	294.662	94748	94748	43
620	210421N2-7_BS20.tif:0044-0288-0136:44	177	585.39	135.918	288.462	103614	103614	44
621	210421N2-7_BS20.tif:0045-0281-0134:45	177	551.22	133.805	281.53	97566	97566	45
622	210421N2-7_BS20.tif:0046-0276-0140:46	177	565.282	139.982	276.412	100055	100055	46
623	210421N2-7_BS20.tif:0047-0279-0147:47	177	612.633	146.898	279.837	108436	108436	47
624	210421N2-7_BS20.tif:0048-0318-0196:48	177	467.734	196.353	319.52	82789	82789	48
625	210421N2-7_BS20.tif:0049-0305-0172:49	177	565.559	171.792	305.797	100104	100104	49
626	210421N2-7_BS20.tif:0050-0294-0144:50	177	548.446	143.74	294.686	97075	97075	50
627	210421N2-7_BS20.tif:0051-0285-0149:51	177	606.299	149.45	285.817	107315	107315	51
628	210421N2-7_BS20.tif:0052-0281-0136:52	177	596.791	136.166	281.992	105632	105632	52
629	210421N2-7_BS20.tif:0053-0290-0128:53	177	490.006	128.427	290.807	86731	86731	53
630	210421N2-7_BS20.tif:0054-0292-0126:54	177	563.96	126.067	292.762	99821	99821	54
631	210421N2-7_BS20.tif:0055-0292-0117:55	177	585.61	117.337	292.744	103653	103653	55
632	210421N2-7_BS20.tif:0056-0288-0107:56	177	555.571	107.365	288.723	98336	98336	56
633	210421N2-7_BS20.tif:0057-0285-0114:57	177	501.554	114.3	286.073	88775	88775	57
634	210421N2-7_BS20.tif:0058-0289-0108:58	177	489.147	108.208	289.707	86579	86579	58
635	210421N2-7_BS20.tif:0059-0303-0103:59	177	544.322	103.197	303.926	96345	96345	59
636	210421N2-7_BS20.tif:0060-0287-0106:60	177	560.712	106.392	287.669	99246	99246	60
637	210421N2-7_BS20.tif:0061-0277-0107:61	177	513.531	107.523	277.968	90895	90895	61
638	210421N2-7_BS20.tif:0062-0271-0106:62	177	516.401	105.694	272.172	91403	91403	62
639	210421N2-7_BS20.tif:0063-0279-0107:63	177	514.797	107.801	279.828	91119	91119	63
640	210421N2-7_BS20.tif:0064-0268-0096:64	177	535.249	97.087	269.242	94739	94739	64
641	210421N2-7_BS20.tif:0065-0286-0123:65	177	540.701	123.258	286.991	95704	95704	65
642	210421N2-7_BS20.tif:0066-0298-0120:66	177	467.045	119.717	297.92	82667	82667	66
643	210421N2-7_BS20.tif:0067-0290-0111:67	177	531.825	111.795	291.249	94133	94133	67
644	210421N2-7_BS20.tif:0068-0282-0117:68	177	542.056	117.905	283.394	95944	95944	68
645	210421N2-7_BS20.tif:0069-0281-0112:69	177	542.836	112.956	282.009	96082	96082	69
646	210421N2-7_BS20.tif:0070-0278-0108:70	177	522.96	108.852	279.174	92564	92564	70
647	210421N2-7_BS20.tif:0071-0274-0106:71	177	485.802	106.942	275.146	85987	85987	71
648	210421N2-7_BS20.tif:0072-0274-0105:72	177	517.169	105.806	275.026	91539	91539	72
649	210421N2-7_BS20.tif:0073-0269-0104:73	177	509.729	104.878	270.501	90222	90222	73
650	210421N2-7_BS20.tif:0074-0268-0106:74	177	522.469	106.864	269.322	92477	92477	74
651	210421N2-7_BS20.tif:0075-0273-0104:75	177	503.78	105.061	274.442	89169	89169	75
652	210421N2-7_BS20.tif:0076-0268-0106:76	177	472.746	107.097	269.168	83676	83676	76
653	210421N2-7_BS20.tif:0077-0264-0108:77	177	538.977	108.838	265.416	95399	95399	77
654	210421N2-7_BS20.tif:0078-0257-0107:78	177	544.938	107.858	258.272	96454	96454	78
655	210421N2-7_BS20.tif:0079-0166-0115:79	177	442.548	114.663	166.196	78331	78331	79
656	210421N2-7_BS20.tif:0080-0219-0120:80	177	492.983	121.094	219.565	87258	87258	80
657	210421N2-7_BS20.tif:0081-0237-0137:81	177	482.565	137.653	236.891	85414	85414	81
658	210421N2-7_BS20.tif:0082-0226-0140:82	177	476.164	140.856	226.875	84281	84281	82
659	210421N2-7_BS20.tif:0083-0222-0129:83	177	507.153	129.842	222.981	89766	89766	83
660	210421N2-7_BS20.tif:0084-0219-0127:84	177	504.525	127.821	220.072	89301	89301	84
661	210421N2-7_BS20.tif:0085-0223-0121:85	177	502.158	121.931	223.788	88882	88882	85
662	210421N2-7_BS20.tif:0086-0225-0118:86	177	495.503	118.85	225.908	87704	87704	86
663	210421N2-7_BS20.tif:0087-0226-0117:87	177	500.944	117.853	227.08	88667	88667	87
664	210421N2-7_BS20.tif:0088-0229-0119:88	177	514.864	119.755	229.954	91131	91131	88
665	210421N2-7_BS20.tif:0089-0225-0119:89	177	500.119	119.481	225.771	88521	88521	89
666	210421N2-7_BS20.tif:0090-0221-0119:90	177	499.153	119.781	221.783	88350	88350	90
667	210421N2-7_BS20.tif:0091-0218-0116:91	177	540.373	116.618	218.949	95646	95646	91
668	210421N2-7_BS20.tif:0092-0214-0116:92	177	512.102	116.874	214.781	90642	90642	92
669	210421N2-7_BS20.tif:0093-0210-0122:93	177	484.768	122.513	211.025	85804	85804	93
670	210421N2-7_BS20.tif:0094-0216-0121:94	177	470.503	121.763	217.054	83279	83279	94
671	210421N2-7_BS20.tif:0095-0217-0122:95	177	450.023	122.87	217.957	79654	79654	95
672	210421N2-7_BS20.tif:0096-0215-0121:96	177	471.186	121.777	216.122	83400	83400	96
673	210421N2-7_BS20.tif:0097-0213-0121:97	177	500.469	121.825	214.237	88583	88583	97
674	210421N2-7_BS20.tif:0098-0215-0122:98	177	491.802	122.897	216.187	87049	87049	98
675	210421N2-7_BS20.tif:0099-0214-0124:99	177	485.706	125.084	214.865	85970	85970	99
676	210421N2-7_BS20.tif:0100-0215-0123:100	177	481.04	123.63	215.865	85144	85144	100
677	210421N2-7_BS20.tif:0101-0217-0122:101	177	478.198	122.718	218.141	84641	84641	101
678	210421N2-7_BS20.tif:0102-0223-0120:102	177	493.955	121.011	223.829	87430	87430	102
679	210421N2-7_BS20.tif:0103-0230-0117:103	177	517.836	117.942	230.812	91657	91657	103
680	210421N2-7_BS20.tif:0104-0235-0112:104	177	529.763	112.857	236.053	93768	93768	104
681	210421N2-7_BS20.tif:0105-0241-0108:105	177	506.734	108.759	242.193	89692	89692	105
682	210421N2-7_BS20.tif:0106-0238-0105:106	177	479.853	105.837	239.243	84934	84934	106
683	210421N2-7_BS20.tif:0107-0243-0105:107	177	511.819	105.894	244.192	90592	90592	107
684	210421N2-7_BS20.tif:0108-0250-0109:108	177	480.977	109.732	251.14	85133	85133	108
685	210421N2-7_BS20.tif:0109-0243-0092:109	177	512.226	93.056	244.091	90664	90664	109
686	210421N2-7_BS20.tif:0110-0239-0076:110	177	511.294	77.049	240.409	90499	90499	110
687	210421N2-7_BS20.tif:0111-0236-0089:111	177	458.729	89.686	237.195	81195	81195	111
688	210421N2-7_BS20.tif:0112-0242-0074:112	177	421.977	74.633	243.163	74690	74690	112
689	210421N2-7_BS20.tif:0113-0268-0096:113	177	485.395	96.618	269.324	85915	85915	113
690	210421N2-7_BS20.tif:0114-0274-0099:114	177	492.367	100.004	275.319	87149	87149	114
691	210421N2-7_BS20.tif:0115-0279-0098:115	177	512.548	99.025	280.39	90721	90721	115
692	210421N2-7_BS20.tif:0116-0280-0102:116	177	543.113	103.179	281.294	96131	96131	116
693	210421N2-7_BS20.tif:0117-0281-0101:117	177	579.751	102.213	282.62	102616	102616	117
694	210421N2-7_BS20.tif:0118-0289-0096:118	177	504.418	96.93	290.45	89282	89282	118
695	210421N2-7_BS20.tif:0119-0286-0107:119	177	511.825	107.969	287.52	90593	90593	119
696	210421N2-7_BS20.tif:0120-0284-0112:120	177	523.486	112.855	285.493	92657	92657	120
697	210421N2-7_BS20.tif:0121-0281-0106:121	177	506.192	106.832	282.384	89596	89596	121
698	210421N2-7_BS20.tif:0122-0284-0103:122	177	549.463	103.831	285.3	97255	97255	122
699	210421N2-7_BS20.tif:0123-0283-0099:123	177	528.305	99.641	284.324	93510	93510	123
700	210421N2-7_BS20.tif:0124-0281-0105:124	177	507.938	106.281	282.406	89905	89905	124
701	210421N2-7_BS20.tif:0125-0287-0099:125	177	469.582	100.277	288.39	83116	83116	125
702	210421N2-7_BS20.tif:0126-0294-0107:126	177	477.898	107.991	295.367	84588	84588	126
703	210421N2-7_BS20.tif:0127-0291-0109:127	177	509.514	109.787	292.337	90184	90184	127
704	210421N2-7_BS20.tif:0128-0292-0108:128	177	526.22	109.124	293.226	93141	93141	128
705	210421N2-7_BS20.tif:0129-0289-0109:129	177	565.475	110.388	290.59	100089	100089	129
706	210421N2-7_BS20.tif:0130-0289-0109:130	177	592.537	110.077	290.289	104879	104879	130
707	210421N2-7_BS20.tif:0131-0294-0110:131	177	605.373	110.898	295.215	107151	107151	131
708	210421N2-7_BS20.tif:0132-0299-0110:132	177	592.096	110.827	300.331	104801	104801	132
709	210421N2-7_BS20.tif:0133-0307-0117:133	177	601.712	118.08	308.505	106503	106503	133
710	210421N2-7_BS20.tif:0134-0313-0120:134	177	628.203	121.06	314.394	111192	111192	134
711	210421N2-7_BS20.tif:0135-0310-0122:135	177	598.689	122.831	311.368	105968	105968	135
712	210421N2-7_BS20.tif:0136-0310-0122:136	177	647.232	122.873	311.483	114560	114560	136
713	210421N2-7_BS20.tif:0137-0313-0120:137	177	668.565	121.215	314.783	118336	118336	137
714	210421N2-7_BS20.tif:0138-0314-0130:138	177	693.797	130.875	315.255	122802	122802	138
715	210421N2-7_BS20.tif:0139-0313-0130:139	177	632.119	131.207	314.565	111885	111885	139
716	210421N2-7_BS20.tif:0140-0316-0132:140	177	646.429	133.203	317.347	114418	114418	140
717	210421N2-7_BS20.tif:0141-0318-0136:141	177	646.91	136.987	319.484	114503	114503	141
718	210421N2-7_BS20.tif:0142-0319-0147:142	177	675.446	148.205	320.186	119554	119554	142
719	210421N2-7_BS20.tif:0143-0318-0151:143	177	667.712	152.177	319.28	118185	118185	143
720	210421N2-7_BS20.tif:0144-0317-0152:144	177	635.435	153.268	318.467	112472	112472	144
721	210421N2-7_BS20.tif:0145-0317-0154:145	177	687.831	155.092	318.425	121746	121746	145
722	210421N2-7_BS20.tif:0146-0322-0164:146	177	689.395	165.024	323.45	122023	122023	146
723	210421N2-7_BS20.tif:0147-0327-0165:147	177	694.78	166.054	328.243	122976	122976	147
724	210421N2-7_BS20.tif:0148-0323-0152:148	177	737.13	152.707	324.349	130472	130472	148
725	210421N2-7_BS20.tif:0149-0317-0148:149	177	805.542	149.009	318.008	142581	142581	149
726	210421N2-7_BS20.tif:0150-0317-0149:150	177	753.508	150.075	318.445	133371	133371	150
727	210421N2-7_BS20.tif:0151-0319-0144:151	177	844.994	144.845	320.319	149564	149564	151
728	210421N2-7_BS20.tif:0152-0318-0145:152	177	784.395	146.045	319.399	138838	138838	152
729	210421N2-7_BS20.tif:0153-0318-0141:153	177	737.412	141.863	319.44	130522	130522	153
730	210421N2-7_BS20.tif:0154-0316-0141:154	177	777.011	141.709	317.357	137531	137531	154
731	210421N2-7_BS20.tif:0155-0317-0140:155	177	760.051	141.081	318.133	134529	134529	155
732	210421N2-7_BS20.tif:0156-0313-0143:156	177	772.124	144.018	314.498	136666	136666	156
733	210421N2-7_BS20.tif:0157-0309-0140:157	177	784.119	140.95	310.163	138789	138789	157
734	210421N2-7_BS20.tif:0158-0307-0138:158	177	802.345	138.722	308.331	142015	142015	158
735	210421N2-7_BS20.tif:0159-0306-0130:159	177	848.768	130.956	307.204	150232	150232	159
736	210421N2-7_BS20.tif:0160-0312-0123:160	177	866.164	124.011	313.491	153311	153311	160
737	210421N2-7_BS20.tif:0161-0314-0132:161	177	861.028	132.808	315.725	152402	152402	161
738	210421N2-7_BS20.tif:0162-0316-0143:162	177	842.977	144.084	317.408	149207	149207	162
739	210421N2-7_BS20.tif:0163-0315-0147:163	177	799.395	148.141	316.555	141493	141493	163
740	210421N2-7_BS20.tif:0164-0316-0148:164	177	854.328	148.969	317.198	151216	151216	164
741	210421N2-7_BS20.tif:0165-0312-0153:165	177	914.452	154.054	313.703	161858	161858	165
742	210421N2-7_BS20.tif:0166-0317-0153:166	177	856.949	153.902	318.637	151680	151680	166
743	210421N2-7_BS20.tif:0167-0317-0153:167	177	862.153	154.104	318.382	152601	152601	167
744	210421N2-7_BS20.tif:0168-0315-0145:168	177	890.181	145.903	316.446	157562	157562	168
745	210421N2-7_BS20.tif:0169-0317-0144:169	177	843.825	145.326	318.594	149357	149357	169
746	210421N2-7_BS20.tif:0170-0315-0152:170	177	885.062	153.066	316.577	156656	156656	170
747	210421N2-7_BS20.tif:0171-0312-0130:171	177	927.04	130.173	313.19	164086	164086	171
748	210421N2-7_BS20.tif:0172-0301-0122:172	177	899.424	122.756	302.489	159198	159198	172
749	210421N2-7_BS20.tif:0173-0294-0121:173	177	954.401	122.133	295.416	168929	168929	173
750	210421N2-7_BS20.tif:0174-0292-0121:174	177	902.644	121.674	293.229	159768	159768	174
751	210421N2-7_BS20.tif:0175-0290-0122:175	177	916.271	122.722	291.558	162180	162180	175
752	210421N2-7_BS20.tif:0176-0297-0119:176	177	942.232	119.939	298.413	166775	166775	176
753	210421N2-7_BS20.tif:0177-0311-0117:177	177	948.412	118.033	312.229	167869	167869	177
754	210421N2-7_BS20.tif:0178-0309-0120:178	177	938.203	121.09	310.637	166062	166062	178
755	210421N2-7_BS20.tif:0179-0306-0124:179	177	936.158	124.778	307.573	165700	165700	179
756	210421N2-7_BS20.tif:0180-0302-0125:180	177	922.74	125.885	303.358	163325	163325	180
757	210421N2-7_BS20.tif:0181-0308-0111:181	177	964.412	112.136	309.181	170701	170701	181
758	210421N2-7_BS20.tif:0182-0314-0121:182	177	928.034	121.99	315.305	164262	164262	182
759	210421N2-7_BS20.tif:0183-0310-0131:183	177	878.102	132.172	311.659	155424	155424	183
760	210421N2-7_BS20.tif:0184-0308-0135:184	177	837.322	135.841	309.676	148206	148206	184
761	210421N2-7_BS20.tif:0185-0310-0144:185	177	767.203	144.866	311.692	135795	135795	185
762	210421N2-7_BS20.tif:0186-0315-0143:186	177	783.486	144.041	316.364	138677	138677	186
763	210421N2-7_BS20.tif:0187-0313-0131:187	177	794.051	132.018	314.603	140547	140547	187
764	210421N2-7_BS20.tif:0188-0303-0107:188	177	829.514	107.818	304.169	146824	146824	188
765	210421N2-7_BS20.tif:0189-0292-0136:189	177	747.345	135.777	292.595	132280	132280	189
766	210421N2-7_BS20.tif:0190-0278-0113:190	177	786.458	113.587	279.161	139203	139203	190
767	210421N2-7_BS20.tif:0191-0298-0157:191	177	693.638	157.41	299.024	122774	122774	191
768	210421N2-7_BS20.tif:0192-0301-0128:192	177	743.034	128.08	300.773	131517	131517	192
769	210421N2-7_BS20.tif:0193-0299-0141:193	177	754.605	141.475	299.357	133565	133565	193
770	210421N2-7_BS20.tif:0194-0302-0149:194	177	763.91	148.97	302.372	135212	135212	194
771	210421N2-7_BS20.tif:0195-0300-0154:195	177	718.734	154.469	300.623	127216	127216	195
772	210421N2-7_BS20.tif:0196-0300-0160:196	177	760.401	160.214	300.74	134591	134591	196
773	210421N2-7_BS20.tif:0197-0301-0160:197	177	688.463	160.355	301.62	121858	121858	197
774	210421N2-7_BS20.tif:0198-0301-0158:198	177	743.864	158.57	301.531	131664	131664	198
775	210421N2-7_BS20.tif:0199-0306-0162:199	177	655.124	162.064	306.463	115957	115957	199
776	210421N2-7_BS20.tif:0200-0300-0164:200	177	641.469	164.484	300.395	113540	113540	200
777	210421N2-7_BS20.tif:0201-0298-0165:201	177	609.718	165.142	298.542	107920	107920	201
778	210421N2-7_BS20.tif:0202-0306-0169:202	177	679.186	169.298	306.212	120216	120216	202
779	210421N2-7_BS20.tif:0203-0299-0189:203	177	723.87	189.344	299.348	128125	128125	203
780	210421N2-7_BS20.tif:0204-0304-0194:204	177	631.271	194.949	304.82	111735	111735	204
781	210421N2-7_BS20.tif:0205-0307-0203:205	177	700.751	203.48	307.575	124033	124033	205
782	210421N2-7_BS20.tif:0206-0302-0201:206	177	664.814	201.584	301.981	117672	117672	206
783	210421N2-7_BS20.tif:0207-0296-0204:207	177	642.463	204.302	296.318	113716	113716	207
784	210421N2-7_BS20.tif:0208-0293-0200:208	177	613.842	200.612	293.243	108650	108650	208
785	210421N2-7_BS20.tif:0209-0289-0195:209	177	729.932	195.561	289.574	129198	129198	209
786	210421N2-7_BS20.tif:0210-0287-0193:210	177	715.249	193.746	287.499	126599	126599	210
787	210421N2-7_BS20.tif:0211-0287-0200:211	177	711.153	200.356	287.222	125874	125874	211
788	210421N2-7_BS20.tif:0212-0289-0205:212	177	707.904	205.527	289.505	125299	125299	212
789	210421N2-7_BS20.tif:0213-0293-0208:213	177	688.633	208.532	293.502	121888	121888	213
790	210421N2-7_BS20.tif:0214-0293-0203:214	177	675.695	203.563	293.457	119598	119598	214
791	210421N2-7_BS20.tif:0215-0294-0208:215	177	686.011	208.419	294.394	121424	121424	215
792	210421N2-7_BS20.tif:0216-0291-0209:216	177	651.955	209.281	291.405	115396	115396	216
793	210421N2-7_BS20.tif:0217-0299-0196:217	177	633.808	196.566	299.296	112184	112184	217
794	210421N2-7_BS20.tif:0218-0295-0185:218	177	624.582	185.601	295.417	110551	110551	218
795	210421N2-7_BS20.tif:0219-0296-0184:219	177	717.785	184.362	296.731	127048	127048	219
796	210421N2-7_BS20.tif:0220-0292-0184:220	177	697.181	184.332	292.712	123401	123401	220
797	210421N2-7_BS20.tif:0221-0294-0189:221	177	694.876	189.469	294.828	122993	122993	221
798	210421N2-7_BS20.tif:0222-0291-0189:222	177	746.588	189.682	291.5	132146	132146	222
799	210421N2-7_BS20.tif:0223-0285-0193:223	177	657.429	193.497	285.264	116365	116365	223
800	210421N2-7_BS20.tif:0224-0279-0196:224	177	685.401	196.545	279.391	121316	121316	224
801	210421N2-7_BS20.tif:0225-0275-0193:225	177	652.458	193.642	275.439	115485	115485	225
802	210421N2-7_BS20.tif:0226-0287-0195:226	177	629.994	195.613	287.486	111509	111509	226
803	210421N2-7_BS20.tif:0227-0325-0166:227	177	630.198	166.496	326.406	111545	111545	227
804	210421N2-7_BS20.tif:0228-0339-0134:228	177	698.407	134.409	339.382	123618	123618	228
805	210421N2-7_BS20.tif:0229-0318-0130:229	177	739.61	130.453	317.89	130911	130911	229
806	210421N2-7_BS20.tif:0230-0304-0130:230	177	681.977	130.163	304.688	120710	120710	230
807	210421N2-7_BS20.tif:0231-0304-0127:231	177	686.079	127.433	304.323	121436	121436	231
808	210421N2-7_BS20.tif:0232-0304-0127:232	177	677.424	127.342	304.264	119904	119904	232
809	210421N2-7_BS20.tif:0233-0303-0130:233	177	629.932	130.442	303.591	111498	111498	233
810	210421N2-7_BS20.tif:0234-0305-0135:234	177	637.525	135.193	305.656	112842	112842	234
811	210421N2-7_BS20.tif:0235-0311-0134:235	177	667.768	134.315	311.291	118195	118195	235
812	210421N2-7_BS20.tif:0236-0310-0132:236	177	664.056	132.288	310.499	117538	117538	236
813	210421N2-7_BS20.tif:0237-0318-0133:237	177	664.068	133.24	318.474	117540	117540	237
814	210421N2-7_BS20.tif:0238-0311-0137:238	177	666.051	137.446	311.522	117891	117891	238
815	210421N2-7_BS20.tif:0239-0309-0133:239	177	635.362	133.221	309.627	112459	112459	239
816	210421N2-7_BS20.tif:0240-0315-0127:240	177	668.542	127.391	315.263	118332	118332	240
817	210421N2-7_BS20.tif:0241-0319-0124:241	177	657.616	124.146	319.639	116398	116398	241
818	210421N2-7_BS20.tif:0242-0318-0125:242	177	713.915	125.123	318.186	126363	126363	242
819	210421N2-7_BS20.tif:0243-0310-0113:243	177	746.175	113.38	310.136	132073	132073	243
820	210421N2-7_BS20.tif:0244-0306-0106:244	177	777.61	106.491	306.143	137637	137637	244
821	210421N2-7_BS20.tif:0245-0306-0107:245	177	738.39	107.324	306.386	130695	130695	245
822	210421N2-7_BS20.tif:0246-0309-0119:246	177	763.542	119.586	309.396	135147	135147	246
823	210421N2-7_BS20.tif:0247-0315-0130:247	177	800.147	130.59	315.445	141626	141626	247
824	210421N2-7_BS20.tif:0248-0315-0139:248	177	800.48	139.274	315.658	141685	141685	248
825	210421N2-7_BS20.tif:0249-0318-0139:249	177	850.198	139.126	318.356	150485	150485	249
826	210421N2-7_BS20.tif:0250-0319-0144:250	177	806.384	144.184	319.753	142730	142730	250
827	210421N2-7_BS20.tif:0251-0317-0149:251	177	754.215	149.105	317.512	133496	133496	251
828	210421N2-7_BS20.tif:0252-0315-0150:252	177	821.588	149.983	315.359	145421	145421	252
829	210421N2-7_BS20.tif:0253-0316-0149:253	177	825.938	149.054	316.425	146191	146191	253
830	210421N2-7_BS20.tif:0254-0313-0149:254	177	813.684	149.366	313.553	144022	144022	254
831	210421N2-7_BS20.tif:0255-0317-0154:255	177	807.808	154.154	317.623	142982	142982	255
832	210421N2-7_BS20.tif:0256-0315-0155:256	177	842.384	155.626	315.528	149102	149102	256
833	210421N2-7_BS20.tif:0257-0314-0157:257	177	863.299	157.011	314.656	152804	152804	257
834	210421N2-7_BS20.tif:0258-0321-0162:258	177	860.582	162.125	321.415	152323	152323	258
835	210421N2-7_BS20.tif:0259-0315-0182:259	177	809.898	182.223	315.335	143352	143352	259
836	210421N2-7_BS20.tif:0260-0309-0180:260	177	863.565	180.101	309.429	152851	152851	260
837	210421N2-7_BS20.tif:0261-0312-0162:261	177	779.045	162.422	312.656	137891	137891	261
838	210421N2-7_BS20.tif:0262-0309-0152:262	177	800.949	152.056	309.739	141768	141768	262
839	210421N2-7_BS20.tif:0263-0313-0151:263	177	805.542	151.101	313.373	142581	142581	263
840	210421N2-7_BS20.tif:0264-0312-0151:264	177	859.785	151.212	312.571	152182	152182	264
841	210421N2-7_BS20.tif:0265-0314-0148:265	177	900.921	148.219	314.645	159463	159463	265
842	210421N2-7_BS20.tif:0266-0313-0153:266	177	894.226	153.407	313.66	158278	158278	266
843	210421N2-7_BS20.tif:0267-0313-0153:267	177	882.576	153.229	313.066	156216	156216	267
844	210421N2-7_BS20.tif:0268-0311-0151:268	177	884.362	151.095	311.528	156532	156532	268
845	210421N2-7_BS20.tif:0269-0318-0153:269	177	842.362	153.141	318.325	149098	149098	269
846	210421N2-7_BS20.tif:0270-0320-0151:270	177	872.311	151.052	320.667	154399	154399	270
847	210421N2-7_BS20.tif:0271-0314-0147:271	177	830.785	147.111	314.757	147049	147049	271
848	210421N2-7_BS20.tif:0272-0307-0158:272	177	863.96	158.26	307.816	152921	152921	272
849	210421N2-7_BS20.tif:0273-0318-0178:273	177	823.706	178.396	318.475	145796	145796	273
850	210421N2-7_BS20.tif:0274-0318-0180:274	177	930.034	180.054	318.2	164616	164616	274
851	210421N2-7_BS20.tif:0275-0317-0180:275	177	898.763	180.451	317.464	159081	159081	275
852	210421N2-7_BS20.tif:0276-0310-0189:276	177	933.441	189.29	310.471	165219	165219	276
853	210421N2-7_BS20.tif:0277-0301-0189:277	177	943.74	189.494	301.427	167042	167042	277
854	210421N2-7_BS20.tif:0278-0301-0191:278	177	913.638	191.739	301.128	161714	161714	278
855	210421N2-7_BS20.tif:0279-0298-0192:279	177	853.441	192.555	298.383	151059	151059	279
856	210421N2-7_BS20.tif:0280-0298-0196:280	177	834.429	196.279	298.322	147694	147694	280
857	210421N2-7_BS20.tif:0281-0301-0199:281	177	819.503	199.682	301.535	145052	145052	281
858	210421N2-7_BS20.tif:0282-0304-0202:282	177	852.034	202.762	304.487	150810	150810	282
859	210421N2-7_BS20.tif:0283-0308-0201:283	177	899.638	201.481	308.056	159236	159236	283
860	210421N2-7_BS20.tif:0284-0285-0204:284	177	892.678	204.57	285.322	158004	158004	284
861	210421N2-7_BS20.tif:0285-0269-0201:285	177	797.282	201.749	269.309	141119	141119	285
862	210421N2-7_BS20.tif:0286-0261-0209:286	177	835.153	209.26	261.361	147822	147822	286
863	210421N2-7_BS20.tif:0287-0277-0210:287	177	813.497	210.298	277.493	143989	143989	287
864	210421N2-7_BS20.tif:0288-0293-0205:288	177	859.944	205.484	293.335	152210	152210	288
865	210421N2-7_BS20.tif:0289-0305-0196:289	177	834.921	196.721	305.261	147781	147781	289
866	210421N2-7_BS20.tif:0290-0304-0198:290	177	843.006	198.355	304.54	149212	149212	290
867	210421N2-7_BS20.tif:0291-0301-0193:291	177	905.011	193.495	301.453	160187	160187	291
868	210421N2-7_BS20.tif:0292-0297-0198:292	177	976.616	198.217	297.212	172861	172861	292
869	210421N2-7_BS20.tif:0293-0291-0195:293	177	951.678	195.648	291.428	168447	168447	293
870	210421N2-7_BS20.tif:0294-0290-0195:294	177	908.757	195.56	290.375	160850	160850	294
871	210421N2-7_BS20.tif:0295-0289-0195:295	177	905.633	195.273	289.388	160297	160297	295
872	210421N2-7_BS20.tif:0296-0286-0196:296	177	872.463	196.326	286.55	154426	154426	296
873	210421N2-7_BS20.tif:0297-0289-0199:297	177	910.316	199.39	289.642	161126	161126	297
874	210421N2-7_BS20.tif:0298-0302-0188:298	177	950.215	188.573	302.279	168188	168188	298
875	210421N2-7_BS20.tif:0299-0307-0195:299	177	903.932	195.529	307.24	159996	159996	299
876	210421N2-7_BS20.tif:0300-0310-0193:300	177	923.249	193.325	310.425	163415	163415	300
877	210421N2-7_BS20.tif:0301-0302-0197:301	177	969.712	197.647	302.308	171639	171639	301
878	210421N2-7_BS20.tif:0302-0286-0193:302	177	1004.836	193.635	286.154	177856	177856	302
879	210421N2-7_BS20.tif:0303-0285-0196:303	177	964.277	196.381	285.575	170677	170677	303
880	210421N2-7_BS20.tif:0304-0288-0198:304	177	888.989	198.731	288.35	157351	157351	304
881	210421N2-7_BS20.tif:0305-0290-0193:305	177	861.655	193.576	290.427	152513	152513	305
882	210421N2-7_BS20.tif:0306-0310-0190:306	177	914.147	190.559	310.414	161804	161804	306
883	210421N2-7_BS20.tif:0307-0313-0184:307	177	945.904	184.525	313.617	167425	167425	307
884	210421N2-7_BS20.tif:0308-0316-0187:308	177	1012.633	187.591	316.341	179236	179236	308
885	210421N2-7_BS20.tif:0309-0304-0189:309	177	968.322	189.394	304.336	171393	171393	309
886	210421N2-7_BS20.tif:0310-0297-0190:310	177	938.706	190.216	297.509	166151	166151	310
887	210421N2-7_BS20.tif:0311-0293-0192:311	177	943.181	192.533	293.677	166943	166943	311
888	210421N2-7_BS20.tif:0312-0292-0190:312	177	925.322	190.266	292.506	163782	163782	312
889	210421N2-7_BS20.tif:0313-0294-0190:313	177	934.785	190.278	294.341	165457	165457	313
890	210421N2-7_BS20.tif:0314-0297-0189:314	177	983.785	189.14	297.427	174130	174130	314
891	210421N2-7_BS20.tif:0315-0296-0189:315	177	967.412	189.485	296.284	171232	171232	315
892	210421N2-7_BS20.tif:0316-0294-0194:316	177	977.401	194.577	294.349	173000	173000	316
893	210421N2-7_BS20.tif:0317-0297-0185:317	177	868.305	185.649	297.516	153690	153690	317
894	210421N2-7_BS20.tif:0318-0297-0184:318	177	883.045	184.312	297.679	156299	156299	318
895	210421N2-7_BS20.tif:0319-0301-0184:319	177	822.729	184.136	301.557	145623	145623	319
896	210421N2-7_BS20.tif:0320-0301-0184:320	177	803.576	184.174	301.75	142233	142233	320
897	210421N2-7_BS20.tif:0321-0302-0182:321	177	850.102	182.605	302.562	150468	150468	321
898	210421N2-7_BS20.tif:0322-0307-0179:322	177	816.271	179.5	307.701	144480	144480	322
899	210421N2-7_BS20.tif:0323-0306-0176:323	177	834.051	176.498	306.607	147627	147627	323
900	210421N2-7_BS20.tif:0324-0306-0179:324	177	763.124	179.241	306.849	135073	135073	324
901	210421N2-7_BS20.tif:0325-0310-0181:325	177	785.232	181.032	310.489	138986	138986	325
902	210421N2-7_BS20.tif:0326-0313-0180:326	177	864.017	180.107	313.27	152931	152931	326
903	210421N2-7_BS20.tif:0327-0321-0169:327	177	908.232	169.126	321.527	160757	160757	327
904	210421N2-7_BS20.tif:0328-0320-0169:328	177	899.842	169.138	320.548	159272	159272	328
905	210421N2-7_BS20.tif:0329-0315-0164:329	177	906.401	164.235	315.38	160433	160433	329
906	210421N2-7_BS20.tif:0330-0314-0162:330	177	885.712	162.36	314.608	156771	156771	330
907	210421N2-7_BS20.tif:0331-0320-0160:331	177	902.379	160.124	320.142	159721	159721	331
908	210421N2-7_BS20.tif:0332-0316-0160:332	177	865.006	160.313	316.572	153106	153106	332
909	210421N2-7_BS20.tif:0333-0315-0168:333	177	990.96	168.568	315.646	175400	175400	333
910	210421N2-7_BS20.tif:0334-0310-0172:334	177	1010.243	172.358	310.206	178813	178813	334
911	210421N2-7_BS20.tif:0335-0307-0176:335	177	1033.525	176.595	307.615	182934	182934	335
912	210421N2-7_BS20.tif:0336-0308-0186:336	177	1076.294	186.434	308.257	190504	190504	336
913	210421N2-7_BS20.tif:0337-0309-0190:337	177	1072.294	190.259	309.705	189796	189796	337
914	210421N2-7_BS20.tif:0338-0309-0194:338	177	1073.751	194.577	309.564	190054	190054	338
915	210421N2-7_BS20.tif:0339-0309-0198:339	177	1061.237	198.447	309.535	187839	187839	339
916	210421N2-7_BS20.tif:0340-0312-0197:340	177	973.175	196.982	312.274	172252	172252	340
917	210421N2-7_BS20.tif:0341-0301-0201:341	177	862.271	200.914	301.233	152622	152622	341
918	210421N2-7_BS20.tif:0342-0292-0199:342	177	874.706	199.061	292.31	154823	154823	342
919	210421N2-7_BS20.tif:0343-0294-0196:343	177	838.424	196.353	294.364	148401	148401	343
920	210421N2-7_BS20.tif:0344-0293-0199:344	177	875.763	199.065	293.5	155010	155010	344
921	210421N2-7_BS20.tif:0345-0297-0197:345	177	985.158	197.179	297.512	174373	174373	345
922	210421N2-7_BS20.tif:0346-0300-0203:346	177	1021.808	203.49	300.264	180860	180860	346
923	210421N2-7_BS20.tif:0347-0292-0201:347	177	1036.367	201.749	292.198	183437	183437	347
924	210421N2-7_BS20.tif:0348-0288-0200:348	177	1023.802	200.325	288.527	181213	181213	348
925	210421N2-7_BS20.tif:0349-0285-0204:349	177	1015.435	204.716	285.232	179732	179732	349
926	210421N2-7_BS20.tif:0350-0282-0208:350	177	1032.096	208.432	282.301	182681	182681	350
927	210421N2-7_BS20.tif:0351-0277-0212:351	177	1015	212.356	277.203	179655	179655	351
928	210421N2-7_BS20.tif:0352-0266-0213:352	177	933.797	213.365	266.477	165282	165282	352
929	210421N2-7_BS20.tif:0353-0263-0212:353	177	981.254	212.509	263.229	173682	173682	353
930	210421N2-7_BS20.tif:0354-0261-0210:354	177	944.644	210.46	261.663	167202	167202	354
931	210421N2-7_BS20.tif:0355-0269-0209:355	177	867.073	209.718	269.428	153472	153472	355
932	210421N2-7_BS20.tif:0356-0283-0201:356	177	886.226	201.349	283.669	156862	156862	356
933	210421N2-7_BS20.tif:0357-0290-0200:357	177	973.701	200.438	290.701	172345	172345	357
934	210421N2-7_BS20.tif:0358-0290-0198:358	177	941.04	198.401	290.55	166564	166564	358
935	210421N2-7_BS20.tif:0359-0298-0203:359	177	977.87	203.158	298.215	173083	173083	359
936	210421N2-7_BS20.tif:0360-0296-0196:360	177	943.22	196.255	296.521	166950	166950	360
937	210421N2-7_BS20.tif:0361-0302-0198:361	177	1002.028	198.073	302.662	177359	177359	361
938	210421N2-7_BS20.tif:0362-0301-0194:362	177	1020.35	194.131	301.371	180602	180602	362
939	210421N2-7_BS20.tif:0363-0293-0194:363	177	1005.994	194.346	293.754	178061	178061	363
940	210421N2-7_BS20.tif:0364-0298-0198:364	177	1018.763	198.536	298.282	180321	180321	364
941	210421N2-7_BS20.tif:0365-0300-0193:365	177	1021.102	193.146	300.52	180735	180735	365
942	210421N2-7_BS20.tif:0366-0293-0190:366	177	1038.881	190.738	293.229	183882	183882	366
943	210421N2-7_BS20.tif:0367-0286-0195:367	177	960.605	195.436	286.521	170027	170027	367
944	210421N2-7_BS20.tif:0368-0288-0193:368	177	995.718	193.282	288.252	176242	176242	368
945	210421N2-7_BS20.tif:0369-0287-0219:369	177	917.418	219.919	287.098	162383	162383	369
946	210421N2-7_BS20.tif:0370-0267-0225:370	177	974.949	224.822	267.445	172566	172566	370
947	210421N2-7_BS20.tif:0371-0263-0211:371	177	1058.78	211.226	263.404	187404	187404	371
948	210421N2-7_BS20.tif:0372-0261-0210:372	177	1028.085	210.536	261.375	181971	181971	372
949	210421N2-7_BS20.tif:0373-0261-0207:373	177	988.718	207.114	261.139	175003	175003	373
950	210421N2-7_BS20.tif:0374-0262-0201:374	177	973.938	201.262	261.946	172387	172387	374
951	210421N2-7_BS20.tif:0375-0261-0205:375	177	988.932	205.79	261.097	175041	175041	375
952	210421N2-7_BS20.tif:0376-0259-0208:376	177	983.469	208.413	259.011	174074	174074	376
953	210421N2-7_BS20.tif:0377-0256-0208:377	177	1042.249	208.42	256.304	184478	184478	377
954	210421N2-7_BS20.tif:0378-0257-0211:378	177	963.045	211.427	257.513	170459	170459	378
955	210421N2-7_BS20.tif:0379-0256-0211:379	177	1032.91	211.692	256.673	182825	182825	379
956	210421N2-7_BS20.tif:0380-0254-0214:380	177	1025.48	214.275	254.128	181510	181510	380
957	210421N2-7_BS20.tif:0381-0253-0213:381	177	1049.593	213.381	253.662	185778	185778	381
958	210421N2-7_BS20.tif:0382-0255-0208:382	177	1056.695	208.709	255.181	187035	187035	382
959	210421N2-7_BS20.tif:0383-0258-0206:383	177	1080.508	206.643	257.867	191250	191250	383
960	210421N2-7_BS20.tif:0384-0254-0210:384	177	985.655	210.505	254.33	174461	174461	384
961	210421N2-7_BS20.tif:0385-0245-0215:385	177	960.463	215.75	245.346	170002	170002	385
962	210421N2-7_BS20.tif:0386-0249-0216:386	177	1038.593	216.302	249.371	183831	183831	386
963	210421N2-7_BS20.tif:0387-0266-0211:387	177	1023.994	210.864	266.422	181247	181247	387
964	210421N2-7_BS20.tif:0388-0289-0200:388	177	1149.051	200.237	289.033	203382	203382	388
965	210421N2-7_BS20.tif:0389-0298-0192:389	177	1166.876	192.401	298.332	206537	206537	389
966	210421N2-7_BS20.tif:0390-0297-0191:390	177	1096.898	191.183	297.082	194151	194151	390
967	210421N2-7_BS20.tif:0391-0294-0187:391	177	1132.062	187.348	294.507	200375	200375	391
968	210421N2-7_BS20.tif:0392-0286-0186:392	177	1002.446	186.364	286.31	177433	177433	392
969	210421N2-7_BS20.tif:0393-0287-0186:393	177	1095.226	186.171	287.256	193855	193855	393
970	210421N2-7_BS20.tif:0394-0287-0182:394	177	1045.746	182.501	287.14	185097	185097	394
971	210421N2-7_BS20.tif:0395-0283-0183:395	177	1050.61	183.417	283.363	185958	185958	395
972	210421N2-7_BS20.tif:0396-0283-0184:396	177	987.932	184.252	283.251	174864	174864	396
973	210421N2-7_BS20.tif:0397-0282-0183:397	177	1020.836	183.012	282.75	180688	180688	397
974	210421N2-7_BS20.tif:0398-0286-0184:398	177	1053.853	184.526	286.271	186532	186532	398
975	210421N2-7_BS20.tif:0399-0289-0179:399	177	1006.655	179.642	289.596	178178	178178	399
976	210421N2-7_BS20.tif:0400-0291-0180:400	177	1037.983	180.436	291.299	183723	183723	400
977	210421N2-7_BS20.tif:0401-0292-0179:401	177	1040.74	179.411	292.602	184211	184211	401
978	210421N2-7_BS20.tif:0402-0287-0181:402	177	1009.853	181.307	287.758	178744	178744	402
979	210421N2-7_BS20.tif:0403-0289-0181:403	177	1047.169	181.161	289.336	185349	185349	403
980	210421N2-7_BS20.tif:0404-0289-0177:404	177	1029.983	177.246	289.677	182307	182307	404
981	210421N2-7_BS20.tif:0405-0289-0176:405	177	1045.35	176.054	289.664	185027	185027	405
982	210421N2-7_BS20.tif:0406-0286-0176:406	177	1043.944	176.281	286.279	184778	184778	406
983	210421N2-7_BS20.tif:0407-0284-0179:407	177	1040.311	179.522	284.247	184135	184135	407
984	210421N2-7_BS20.tif:0408-0283-0180:408	177	1098.169	180.584	283.419	194376	194376	408
985	210421N2-7_BS20.tif:0409-0282-0177:409	177	1069.655	177.171	282.603	189329	189329	409
986	210421N2-7_BS20.tif:0410-0282-0178:410	177	1042.407	178.176	282.743	184506	184506	410
987	210421N2-7_BS20.tif:0411-0282-0177:411	177	1035.955	177.665	282.755	183364	183364	411
988	210421N2-7_BS20.tif:0412-0285-0179:412	177	1070.085	179.409	285.645	189405	189405	412
989	210421N2-7_BS20.tif:0413-0291-0177:413	177	1077.395	177.105	291.261	190699	190699	413
990	210421N2-7_BS20.tif:0414-0300-0171:414	177	1043.78	171.466	300.634	184749	184749	414
991	210421N2-7_BS20.tif:0415-0298-0171:415	177	1073.006	171.449	298.266	189922	189922	415
992	210421N2-7_BS20.tif:0416-0295-0169:416	177	1102.938	169.139	295.572	195220	195220	416
993	210421N2-7_BS20.tif:0417-0296-0171:417	177	1099.695	171.035	296.183	194646	194646	417
994	210421N2-7_BS20.tif:0418-0296-0171:418	177	1163.249	171.362	296.55	205895	205895	418
995	210421N2-7_BS20.tif:0419-0301-0166:419	177	1048.136	166.276	301.842	185520	185520	419
996	210421N2-7_BS20.tif:0420-0310-0165:420	177	1038.186	165.343	310.639	183759	183759	420
997	210421N2-7_BS20.tif:0421-0312-0171:421	177	1030.842	171.421	312.693	182459	182459	421
998	210421N2-7_BS20.tif:0422-0291-0165:422	177	1106.458	165.341	291.766	195843	195843	422
999	210421N2-7_BS20.tif:0423-0291-0167:423	177	1208.802	167.153	291.425	213958	213958	423
1000	210421N2-7_BS20.tif:0424-0293-0176:424	177	1205.486	176.148	293.556	213371	213371	424
1001	210421N2-7_BS20.tif:0425-0293-0184:425	177	1262.311	184.196	293.183	223429	223429	425
1002	210421N2-7_BS20.tif:0426-0294-0191:426	177	1268.113	191.647	294.507	224456	224456	426
1003	210421N2-7_BS20.tif:0427-0295-0193:427	177	1271.023	193.519	295.48	224971	224971	427
1004	210421N2-7_BS20.tif:0428-0291-0188:428	177	1125.734	188.32	291.318	199255	199255	428
1005	210421N2-7_BS20.tif:0429-0287-0189:429	177	1170.045	189.547	287.2	207098	207098	429
1006	210421N2-7_BS20.tif:0430-0286-0189:430	177	1254.469	189.285	286.404	222041	222041	430
1007	210421N2-7_BS20.tif:0431-0289-0189:431	177	1141.198	189.595	289.345	201992	201992	431
1008	210421N2-7_BS20.tif:0432-0287-0191:432	177	1124.525	191.016	287.302	199041	199041	432
1009	210421N2-7_BS20.tif:0433-0284-0192:433	177	1153.508	192.416	284.334	204171	204171	433
1010	210421N2-7_BS20.tif:0434-0286-0193:434	177	1165.52	193.208	286.24	206297	206297	434
1011	210421N2-7_BS20.tif:0435-0283-0194:435	177	1189.695	194.384	283.357	210576	210576	435
1012	210421N2-7_BS20.tif:0436-0282-0193:436	177	1077.667	193.24	282.093	190747	190747	436
1013	210421N2-7_BS20.tif:0437-0281-0191:437	177	1124.266	191.354	281.399	198995	198995	437
1014	210421N2-7_BS20.tif:0438-0277-0189:438	177	1161.684	189.519	277.306	205618	205618	438
1015	210421N2-7_BS20.tif:0439-0276-0185:439	177	1140.09	185.567	276.344	201796	201796	439
1016	210421N2-7_BS20.tif:0440-0278-0187:440	177	1167.034	187.28	278.265	206565	206565	440
1017	210421N2-7_BS20.tif:0441-0277-0186:441	177	1164.684	186.37	277.458	206149	206149	441
1018	210421N2-7_BS20.tif:0442-0277-0185:442	177	1126.785	185.697	277.247	199441	199441	442
1019	210421N2-7_BS20.tif:0443-0277-0185:443	177	1111.096	185.726	277.285	196664	196664	443
1020	210421N2-7_BS20.tif:0444-0276-0185:444	177	1179.475	185.213	276.222	208767	208767	444
1021	210421N2-7_BS20.tif:0445-0276-0186:445	177	1186.452	186.355	276.429	210002	210002	445
1022	210421N2-7_BS20.tif:0446-0277-0191:446	177	1147.271	191.577	277.271	203067	203067	446
1023	210421N2-7_BS20.tif:0447-0273-0200:447	177	1022.215	200.347	273.25	180932	180932	447
1024	210421N2-7_BS20.tif:0448-0268-0204:448	177	997.068	204.007	268.411	176481	176481	448
1025	210421N2-7_BS20.tif:0449-0271-0189:449	177	1048.565	189.292	271.266	185596	185596	449
1026	210421N2-7_BS20.tif:0450-0278-0184:450	177	1036.316	184.266	278.244	183428	183428	450
1027	210421N2-7_BS20.tif:0451-0284-0179:451	177	1085.825	179.479	284.203	192191	192191	451
1028	210421N2-7_BS20.tif:0452-0292-0170:452	177	1161.966	170.386	292.193	205668	205668	452
1029	210421N2-7_BS20.tif:0453-0303-0176:453	177	1136.288	176.354	303.438	201123	201123	453
1030	210421N2-7_BS20.tif:0454-0293-0186:454	177	1088.299	186.634	293.119	192629	192629	454
1031	210421N2-7_BS20.tif:0455-0291-0186:455	177	1155.412	186.191	291.559	204508	204508	455
1032	210421N2-7_BS20.tif:0456-0289-0184:456	177	1000.006	184.346	289.388	177001	177001	456
1033	210421N2-7_BS20.tif:0457-0291-0179:457	177	1173.621	179.714	291.322	207731	207731	457
1034	210421N2-7_BS20.tif:0458-0297-0180:458	177	1111.232	180.415	297.329	196688	196688	458
1035	210421N2-7_BS20.tif:0459-0288-0175:459	177	1066.718	175.436	288.326	188809	188809	459
1036	210421N2-7_BS20.tif:0460-0290-0170:460	177	1082.91	170.74	290.071	191675	191675	460
1037	210421N2-7_BS20.tif:0461-0286-0165:461	177	1159.91	165.302	286.28	205304	205304	461
1038	210421N2-7_BS20.tif:0462-0293-0154:462	177	1124.723	154.508	293.473	199076	199076	462
1039	210421N2-7_BS20.tif:0463-0318-0163:463	177	1039.215	163.425	318.373	183941	183941	463
1040	210421N2-7_BS20.tif:0464-0308-0200:464	177	1060.616	200.453	307.272	187729	187729	464
1041	210421N2-7_BS20.tif:0465-0274-0213:465	177	1130.39	213.274	274.127	200079	200079	465
1042	210421N2-7_BS20.tif:0466-0252-0196:466	177	1137.497	195.905	252.265	201337	201337	466
1043	210421N2-7_BS20.tif:0467-0259-0191:467	177	1124.028	191.421	259.193	198953	198953	467
1044	210421N2-7_BS20.tif:0468-0267-0188:468	177	1162.791	188.248	267.119	205814	205814	468
1045	210421N2-7_BS20.tif:0469-0272-0190:469	177	1061.802	190.372	272.324	187939	187939	469
1046	210421N2-7_BS20.tif:0470-0278-0190:470	177	1087.853	190.313	278.5	192550	192550	470
1047	210421N2-7_BS20.tif:0471-0279-0194:471	177	1076.599	194.244	279.285	190558	190558	471
1048	210421N2-7_BS20.tif:0472-0280-0194:472	177	1053.977	194.565	280.149	186554	186554	472
1049	210421N2-7_BS20.tif:0473-0277-0195:473	177	1057.542	195.577	277.221	187185	187185	473
1050	210421N2-7_BS20.tif:0474-0276-0198:474	177	1047.65	198.718	276.057	185434	185434	474
1051	210421N2-7_BS20.tif:0475-0273-0197:475	177	1067.751	197.314	273.369	188992	188992	475
1052	210421N2-7_BS20.tif:0476-0274-0194:476	177	1036.836	194.312	274.642	183520	183520	476
1053	210421N2-7_BS20.tif:0477-0275-0193:477	177	1047.203	193.303	275.671	185355	185355	477
1054	210421N2-7_BS20.tif:0478-0277-0192:478	177	1033.26	192.699	277.139	182887	182887	478
1055	210421N2-7_BS20.tif:0479-0275-0194:479	177	1085.186	194.912	275.071	192078	192078	479
1056	210421N2-7_BS20.tif:0480-0271-0196:480	177	1123.52	196.273	271.442	198863	198863	480
1057	210421N2-7_BS20.tif:0481-0268-0194:481	177	1086.74	194.739	268.209	192353	192353	481
1058	210421N2-7_BS20.tif:0482-0264-0194:482	177	1159.073	194.384	264.055	205156	205156	482
1059	210421N2-7_BS20.tif:0483-0258-0195:483	177	1122.887	195.673	258.356	198751	198751	483
1060	210421N2-7_BS20.tif:0484-0250-0197:484	177	995.887	197.685	250.287	176272	176272	484
1061	210421N2-7_BS20.tif:0485-0251-0198:485	177	1008.65	198.402	251.167	178531	178531	485
1062	210421N2-7_BS20.tif:0486-0261-0196:486	177	1036.966	196.355	261.565	183543	183543	486
1063	210421N2-7_BS20.tif:0487-0271-0193:487	177	1074.774	193.466	271.318	190235	190235	487
1064	210421N2-7_BS20.tif:0488-0277-0190:488	177	1155.842	190.428	277.583	204584	204584	488
1065	210421N2-7_BS20.tif:0489-0280-0193:489	177	1118.644	193.689	280.234	198000	198000	489
1066	210421N2-7_BS20.tif:0490-0281-0193:490	177	1198.746	193.413	281.302	212178	212178	490
1067	210421N2-7_BS20.tif:0491-0280-0188:491	177	1075.136	188.299	280.467	190299	190299	491
1068	210421N2-7_BS20.tif:0492-0280-0187:492	177	1088.864	187.688	280.625	192729	192729	492
1069	210421N2-7_BS20.tif:0493-0284-0189:493	177	1152.475	189.193	284.274	203988	203988	493
1070	210421N2-7_BS20.tif:0494-0287-0186:494	177	1228.418	186.179	287.03	217430	217430	494
1071	210421N2-7_BS20.tif:0495-0289-0184:495	177	1197.345	184.7	289.417	211930	211930	495
1072	210421N2-7_BS20.tif:0496-0288-0182:496	177	1085.949	182.284	288.473	192213	192213	496
1073	210421N2-7_BS20.tif:0497-0291-0179:497	177	1041.503	179.376	291.487	184346	184346	497
1074	210421N2-7_BS20.tif:0498-0289-0182:498	177	1044.237	182.349	289.403	184830	184830	498
1075	210421N2-7_BS20.tif:0499-0285-0188:499	177	1148.492	188.771	285.377	203283	203283	499
1076	210421N2-7_BS20.tif:0500-0290-0196:500	177	1201.102	196.097	290.32	212595	212595	500
1077	210421N2-7_BS20.tif:0501-0285-0188:501	177	1163.74	188.245	285.413	205982	205982	501
1078	210421N2-7_BS20.tif:0502-0281-0182:502	177	1121.525	182.527	281.114	198510	198510	502
1079	210421N2-7_BS20.tif:0503-0277-0178:503	177	1044.977	178.343	277.341	184961	184961	503
1080	210421N2-7_BS20.tif:0504-0275-0176:504	177	996.525	176.653	275.615	176385	176385	504
1081	210421N2-7_BS20.tif:0505-0274-0179:505	177	1054.39	179.57	274.464	186627	186627	505
1082	210421N2-7_BS20.tif:0506-0274-0182:506	177	1002.559	182.184	274.673	177453	177453	506
1083	210421N2-7_BS20.tif:0507-0274-0183:507	177	1008.977	183.237	274.599	178589	178589	507
1084	210421N2-7_BS20.tif:0508-0274-0182:508	177	1012.802	182.542	274.404	179266	179266	508
1085	210421N2-7_BS20.tif:0509-0272-0182:509	177	975.096	182.741	272.829	172592	172592	509
1086	210421N2-7_BS20.tif:0510-0274-0183:510	177	1034.831	183.6	274.338	183165	183165	510
1087	210421N2-7_BS20.tif:0511-0277-0184:511	177	1043.107	184.458	277.226	184630	184630	511
1088	210421N2-7_BS20.tif:0512-0296-0187:512	177	1105.435	187.231	296.645	195662	195662	512
1089	210421N2-7_BS20.tif:0513-0305-0187:513	177	1066.949	187.564	305.603	188850	188850	513
1090	210421N2-7_BS20.tif:0514-0302-0189:514	177	1120.734	189.425	302.285	198370	198370	514
1091	210421N2-7_BS20.tif:0515-0293-0190:515	177	1194.282	190.667	293.208	211388	211388	515
1092	210421N2-7_BS20.tif:0516-0282-0190:516	177	1198.65	190.219	282.138	212161	212161	516
1093	210421N2-7_BS20.tif:0517-0267-0198:517	177	1151.548	198.242	267.376	203824	203824	517
1094	210421N2-7_BS20.tif:0518-0235-0199:518	177	1113.424	199.492	235.518	197076	197076	518
1095	210421N2-7_BS20.tif:0519-0250-0176:519	177	893.017	179.116	250.286	158064	158064	519
1096	210421N2-7_BS20.tif:0520-0253-0191:520	177	1020.424	191.093	254.818	180615	180615	520
1097	210421N2-7_BS20.tif:0521-0260-0194:521	177	1170.616	194.448	260.006	207199	207199	521
1098	210421N2-7_BS20.tif:0522-0263-0193:522	177	1092.785	193.749	262.969	193423	193423	522
1099	210421N2-7_BS20.tif:0523-0263-0194:523	177	1039.712	194.398	263.741	184029	184029	523
1100	210421N2-7_BS20.tif:0524-0265-0195:524	177	973.277	195.758	265.144	172270	172270	524
1101	210421N2-7_BS20.tif:0525-0265-0195:525	177	1130.593	195.436	265.301	200115	200115	525
1102	210421N2-7_BS20.tif:0526-0267-0195:526	177	1063.288	195.371	266.958	188202	188202	526
1103	210421N2-7_BS20.tif:0527-0267-0193:527	177	997.751	193.504	267.419	176602	176602	527
1104	210421N2-7_BS20.tif:0528-0269-0193:528	177	1031.266	193.599	269.019	182534	182534	528
1105	210421N2-7_BS20.tif:0529-0266-0198:529	177	1050.695	198.741	266.145	185973	185973	529
1106	210421N2-7_BS20.tif:0530-0261-0202:530	177	1000.65	202.67	260.845	177115	177115	530
1107	210421N2-7_BS20.tif:0531-0250-0202:531	177	981.475	202.367	250.283	173721	173721	531
1108	210421N2-7_BS20.tif:0532-0252-0203:532	177	1023.887	203.656	252.146	181228	181228	532
1109	210421N2-7_BS20.tif:0533-0264-0197:533	177	1104.254	197.113	264.381	195453	195453	533
1110	210421N2-7_BS20.tif:0534-0280-0187:534	177	1178.514	187.291	280.332	208597	208597	534
1111	210421N2-7_BS20.tif:0535-0281-0182:535	177	1179.04	182.2	281.267	208690	208690	535
1112	210421N2-7_BS20.tif:0536-0279-0178:536	177	1057.023	178.285	279.708	187093	187093	536
1113	210421N2-7_BS20.tif:0537-0282-0178:537	177	1083.316	178.598	282.472	191747	191747	537
1114	210421N2-7_BS20.tif:0538-0280-0182:538	177	1082.972	182.182	280.42	191686	191686	538
1115	210421N2-7_BS20.tif:0539-0277-0184:539	177	1073.079	184.436	277.379	189935	189935	539
1116	210421N2-7_BS20.tif:0540-0277-0185:540	177	1091.463	185.488	277.336	193189	193189	540
1117	210421N2-7_BS20.tif:0541-0278-0185:541	177	1022.062	185.422	278.857	180905	180905	541
1118	210421N2-7_BS20.tif:0542-0277-0182:542	177	1000.429	182.372	277.477	177076	177076	542
1119	210421N2-7_BS20.tif:0543-0275-0181:543	177	1033.446	181.388	275.623	182920	182920	543
1120	210421N2-7_BS20.tif:0544-0275-0180:544	177	1015.881	180.784	275.536	179811	179811	544
1121	210421N2-7_BS20.tif:0545-0274-0183:545	177	960.904	183.417	274.756	170080	170080	545
1122	210421N2-7_BS20.tif:0546-0275-0186:546	177	999.825	186.451	275.486	176969	176969	546
1123	210421N2-7_BS20.tif:0547-0280-0187:547	177	1037.356	187.359	280.31	183612	183612	547
1124	210421N2-7_BS20.tif:0548-0279-0184:548	177	1075.729	184.392	279.515	190404	190404	548
1125	210421N2-7_BS20.tif:0549-0283-0183:549	177	1095.395	183.626	283.603	193885	193885	549
1126	210421N2-7_BS20.tif:0550-0297-0186:550	177	1092.972	186.497	297.433	193456	193456	550
1127	210421N2-7_BS20.tif:0551-0300-0182:551	177	1145.593	182.436	300.258	202770	202770	551
1128	210421N2-7_BS20.tif:0552-0297-0177:552	177	1112.39	177.476	297.626	196893	196893	552
1129	210421N2-7_BS20.tif:0553-0295-0175:553	177	1058.192	175.128	295.684	187300	187300	553
1130	210421N2-7_BS20.tif:0554-0298-0177:554	177	1080.718	177.458	298.686	191287	191287	554
1131	210421N2-7_BS20.tif:0555-0295-0180:555	177	1115.096	180.578	295.463	197372	197372	555
1132	210421N2-7_BS20.tif:0556-0295-0189:556	177	1084.469	189.142	295.64	191951	191951	556
1133	210421N2-7_BS20.tif:0557-0298-0192:557	177	1089.469	192.395	298.534	192836	192836	557
1134	210421N2-7_BS20.tif:0558-0293-0190:558	177	1030.164	190.136	293.307	182339	182339	558
1135	210421N2-7_BS20.tif:0559-0295-0186:559	177	1013.983	186.364	295.73	179475	179475	559
1136	210421N2-7_BS20.tif:0560-0300-0186:560	177	1060.04	186.359	300.615	187627	187627	560
1137	210421N2-7_BS20.tif:0561-0300-0189:561	177	1029.977	189.388	300.779	182306	182306	561
1138	210421N2-7_BS20.tif:0562-0287-0193:562	177	1089.35	193.233	287.25	192815	192815	562
1139	210421N2-7_BS20.tif:0563-0284-0191:563	177	1014.243	191.383	284.157	179521	179521	563
1140	210421N2-7_BS20.tif:0564-0281-0189:564	177	1101.638	189.42	281.495	194990	194990	564
1141	210421N2-7_BS20.tif:0565-0279-0191:565	177	1085.401	191.019	279.338	192116	192116	565
1142	210421N2-7_BS20.tif:0566-0269-0198:566	177	1067.435	198.253	269.495	188936	188936	566
1143	210421N2-7_BS20.tif:0567-0210-0195:567	177	888.463	195.139	211.159	157258	157258	567
1144	210421N2-7_BS20.tif:0568-0242-0171:568	177	729.446	170.025	243.881	129112	129112	568
1145	210421N2-7_BS20.tif:0569-0257-0194:569	177	988.062	194.179	257.264	174887	174887	569
1146	210421N2-7_BS20.tif:0570-0261-0193:570	177	1040.282	193.856	261.397	184130	184130	570
1147	210421N2-7_BS20.tif:0571-0264-0192:571	177	1011.04	192.85	264.245	178954	178954	571
1148	210421N2-7_BS20.tif:0572-0265-0195:572	177	973.825	195.296	265.26	172367	172367	572
1149	210421N2-7_BS20.tif:0573-0265-0197:573	177	1067.237	197.328	265.468	188901	188901	573
1150	210421N2-7_BS20.tif:0574-0266-0198:574	177	1035.497	198.251	266.118	183283	183283	574
1151	210421N2-7_BS20.tif:0575-0265-0195:575	177	1015.068	195.72	265.424	179667	179667	575
1152	210421N2-7_BS20.tif:0576-0263-0198:576	177	1007.989	198.268	263.27	178414	178414	576
