# Supplementary material for: Molecular encoding and synaptic decoding of context during salt chemotaxis in C. elegans
Source: Nat Commun. 2022 May 27;13:2928. doi: 10.1038/s41467-022-30279-7 (PMC9142520; doi:10.1038/s41467-022-30279-7)
Supplement: Supplementary file 7 — Source Data [file 41467_2022_30279_MOESM7_ESM.zip › Source Data/Imaging/Fig.5/5B/210421N2-8_BS20_Results.csv]

	Label	Area	Mean	XM	YM	IntDen	RawIntDen	Slice	stimulus
1	210421N2-8_BS20.tif:0001-0302-0330:1	177	1279.48	328.803	302.666	226468	226468	1	119
2	210421N2-8_BS20.tif:0002-0273-0310:2	177	1397.09	309.1	273.701	247285	247285	2
3	210421N2-8_BS20.tif:0003-0253-0319:3	177	1416.61	318.617	254.227	250740	250740	3
4	210421N2-8_BS20.tif:0004-0242-0327:4	177	1349.249	325.532	242.488	238817	238817	4
5	210421N2-8_BS20.tif:0005-0230-0330:5	177	1393.627	328.657	230.822	246672	246672	5
6	210421N2-8_BS20.tif:0006-0214-0333:6	177	1349.537	331.857	214.782	238868	238868	6
7	210421N2-8_BS20.tif:0007-0192-0341:7	177	1333.056	339.467	192.428	235951	235951	7
8	210421N2-8_BS20.tif:0008-0189-0341:8	177	1315.153	339.849	189.584	232782	232782	8
9	210421N2-8_BS20.tif:0009-0201-0338:9	177	1129.418	336.835	201.614	199907	199907	9
10	210421N2-8_BS20.tif:0010-0227-0330:10	177	1223.582	328.711	227.598	216574	216574	10
11	210421N2-8_BS20.tif:0011-0234-0327:11	177	1272.678	325.831	234.715	225264	225264	11
12	210421N2-8_BS20.tif:0012-0243-0331:12	177	1354.729	329.72	243.645	239787	239787	12
13	210421N2-8_BS20.tif:0013-0250-0330:13	177	1386.559	328.571	250.885	245421	245421	13
14	210421N2-8_BS20.tif:0014-0261-0329:14	177	1384.136	327.529	261.668	244992	244992	14
15	210421N2-8_BS20.tif:0015-0272-0331:15	177	1183.514	329.728	272.479	209482	209482	15
16	210421N2-8_BS20.tif:0016-0286-0333:16	177	1345.215	331.821	286.838	238103	238103	16
17	210421N2-8_BS20.tif:0017-0299-0336:17	177	1359.215	334.857	299.854	240581	240581	17
18	210421N2-8_BS20.tif:0018-0323-0347:18	177	1351.638	345.837	323.711	239240	239240	18
19	210421N2-8_BS20.tif:0019-0296-0351:19	177	1417.74	349.702	296.853	250940	250940	19
20	210421N2-8_BS20.tif:0020-0294-0347:20	177	1352.073	345.651	294.324	239317	239317	20
21	210421N2-8_BS20.tif:0021-0315-0357:21	177	1572.023	355.7	315.795	278248	278248	21
22	210421N2-8_BS20.tif:0022-0303-0357:22	177	1528.328	355.745	303.781	270514	270514	22
23	210421N2-8_BS20.tif:0023-0310-0350:23	177	1724.316	348.74	310.791	305204	305204	23
24	210421N2-8_BS20.tif:0024-0311-0342:24	177	1543.842	340.86	311.907	273260	273260	24
25	210421N2-8_BS20.tif:0025-0311-0335:25	177	1356.751	333.73	311.686	240145	240145	25
26	210421N2-8_BS20.tif:0026-0310-0336:26	177	1314.763	334.569	310.775	232713	232713	26
27	210421N2-8_BS20.tif:0027-0303-0338:27	177	1351.401	336.59	303.66	239198	239198	27
28	210421N2-8_BS20.tif:0028-0292-0330:28	177	1649.96	328.824	292.729	292043	292043	28
29	210421N2-8_BS20.tif:0029-0281-0327:29	177	1493.989	325.484	281.978	264436	264436	29
30	210421N2-8_BS20.tif:0030-0271-0325:30	177	1387.068	323.936	271.418	245511	245511	30
31	210421N2-8_BS20.tif:0031-0281-0331:31	177	1225.729	329.532	281.742	216954	216954	31
32	210421N2-8_BS20.tif:0032-0306-0335:32	177	1378.299	333.662	306.947	243959	243959	32
33	210421N2-8_BS20.tif:0033-0319-0340:33	177	1306	338.638	319.739	231162	231162	33
34	210421N2-8_BS20.tif:0034-0329-0354:34	177	1291.898	352.821	329.766	228666	228666	34
35	210421N2-8_BS20.tif:0035-0309-0355:35	177	1347.684	353.682	309.818	238540	238540	35
36	210421N2-8_BS20.tif:0036-0307-0360:36	177	1357.277	358.587	307.591	240238	240238	36
37	210421N2-8_BS20.tif:0037-0316-0365:37	177	1498.542	363.771	316.558	265242	265242	37
38	210421N2-8_BS20.tif:0038-0296-0394:38	177	1552.056	392.883	296.877	274714	274714	38
39	210421N2-8_BS20.tif:0039-0299-0397:39	177	1408.989	395.947	299.756	249391	249391	39
40	210421N2-8_BS20.tif:0040-0319-0397:40	177	1347.554	395.925	319.832	238517	238517	40
41	210421N2-8_BS20.tif:0041-0263-0349:41	177	1250.859	348.849	264.32	221402	221402	41
42	210421N2-8_BS20.tif:0042-0272-0374:42	177	1451.994	372.687	273.118	257003	257003	42
43	210421N2-8_BS20.tif:0043-0276-0376:43	177	1444.107	374.405	276.578	255607	255607	43
44	210421N2-8_BS20.tif:0044-0278-0374:44	177	1561.791	372.464	278.888	276437	276437	44
45	210421N2-8_BS20.tif:0045-0277-0375:45	177	1599.797	373.516	277.68	283164	283164	45
46	210421N2-8_BS20.tif:0046-0269-0369:46	177	1632.017	367.547	269.651	288867	288867	46
47	210421N2-8_BS20.tif:0047-0268-0360:47	177	1681.175	358.425	268.711	297568	297568	47
48	210421N2-8_BS20.tif:0048-0264-0350:48	177	1615.638	348.359	264.429	285968	285968	48
49	210421N2-8_BS20.tif:0049-0245-0358:49	177	1502.65	356.374	245.705	265969	265969	49
50	210421N2-8_BS20.tif:0050-0251-0365:50	177	1399.723	363.575	251.969	247751	247751	50
51	210421N2-8_BS20.tif:0051-0292-0377:51	177	1342.932	375.604	292.792	237699	237699	51
52	210421N2-8_BS20.tif:0052-0293-0379:52	177	1464.028	377.558	293.76	259133	259133	52
53	210421N2-8_BS20.tif:0053-0286-0383:53	177	1641.949	381.52	286.626	290625	290625	53
54	210421N2-8_BS20.tif:0054-0280-0377:54	177	1795.299	375.586	280.858	317768	317768	54
55	210421N2-8_BS20.tif:0055-0286-0389:55	177	1698.859	387.588	286.715	300698	300698	55
56	210421N2-8_BS20.tif:0056-0297-0375:56	177	1497.638	373.67	297.637	265082	265082	56
57	210421N2-8_BS20.tif:0057-0256-0357:57	177	511.915	357.272	256.871	90609	90609	57
58	210421N2-8_BS20.tif:0058-0194-0353:58	177	1037.158	352.288	194.147	183577	183577	58
59	210421N2-8_BS20.tif:0059-0240-0362:59	177	1312.989	361.056	241.201	232399	232399	59
60	210421N2-8_BS20.tif:0060-0249-0365:60	177	1470.593	363.855	249.585	260295	260295	60
61	210421N2-8_BS20.tif:0061-0242-0364:61	177	1599.034	362.739	242.628	283029	283029	61
62	210421N2-8_BS20.tif:0062-0242-0363:62	177	1315.768	361.825	242.336	232891	232891	62
63	210421N2-8_BS20.tif:0063-0243-0362:63	177	1406.78	360.445	243.574	249000	249000	63
64	210421N2-8_BS20.tif:0064-0248-0362:64	177	1485.175	360.418	248.465	262876	262876	64
65	210421N2-8_BS20.tif:0065-0255-0367:65	177	1396.887	366.024	255.543	247249	247249	65
66	210421N2-8_BS20.tif:0066-0262-0362:66	177	1561.141	360.336	262.486	276322	276322	66
67	210421N2-8_BS20.tif:0067-0270-0361:67	177	1585.814	359.486	270.837	280689	280689	67
68	210421N2-8_BS20.tif:0068-0276-0363:68	177	1577.898	361.509	276.818	279288	279288	68
69	210421N2-8_BS20.tif:0069-0300-0359:69	177	1467.356	357.472	300.769	259722	259722	69
70	210421N2-8_BS20.tif:0070-0301-0374:70	177	1509.328	372.595	301.879	267151	267151	70
71	210421N2-8_BS20.tif:0071-0233-0379:71	177	1479.542	377.982	232.902	261879	261879	71
72	210421N2-8_BS20.tif:0072-0325-0375:72	177	1549.701	374.4	325.253	274297	274297	72
73	210421N2-8_BS20.tif:0073-0323-0389:73	177	1541.04	389.18	324.488	272764	272764	73
74	210421N2-8_BS20.tif:0074-0311-0402:74	177	1703.734	401.179	311.849	301561	301561	74
75	210421N2-8_BS20.tif:0075-0306-0403:75	177	1711.949	402.244	306.974	303015	303015	75
76	210421N2-8_BS20.tif:0076-0307-0399:76	177	1674.638	398.292	307.902	296411	296411	76
77	210421N2-8_BS20.tif:0077-0297-0409:77	177	1693.644	408.479	297.928	299775	299775	77
78	210421N2-8_BS20.tif:0078-0294-0407:78	177	1699.723	406.261	295.057	300851	300851	78
79	210421N2-8_BS20.tif:0079-0300-0410:79	177	1578.751	409.131	301.052	279439	279439	79
80	210421N2-8_BS20.tif:0080-0289-0411:80	177	1649.384	409.968	289.874	291941	291941	80
81	210421N2-8_BS20.tif:0081-0299-0408:81	177	1581.345	406.771	300.003	279898	279898	81
82	210421N2-8_BS20.tif:0082-0265-0420:82	177	1531.701	419.017	265.624	271111	271111	82
83	210421N2-8_BS20.tif:0083-0276-0404:83	177	1538.486	402.835	276.754	272312	272312	83
84	210421N2-8_BS20.tif:0084-0303-0402:84	177	1615.367	400.851	303.562	285920	285920	84
85	210421N2-8_BS20.tif:0085-0327-0404:85	177	1575.825	402.582	327.785	278921	278921	85
86	210421N2-8_BS20.tif:0086-0297-0391:86	177	1095.237	390.176	298.017	193857	193857	86
87	210421N2-8_BS20.tif:0087-0291-0375:87	177	1601.633	373.895	291.925	283489	283489	87
88	210421N2-8_BS20.tif:0088-0301-0379:88	177	1505.39	377.53	301.601	266454	266454	88
89	210421N2-8_BS20.tif:0089-0293-0379:89	177	1455.39	377.486	293.492	257604	257604	89
90	210421N2-8_BS20.tif:0090-0291-0375:90	177	1618.864	373.469	291.717	286539	286539	90
91	210421N2-8_BS20.tif:0091-0283-0364:91	177	1681.565	363.175	283.718	297637	297637	91
92	210421N2-8_BS20.tif:0092-0273-0365:92	177	1616.695	363.57	274.008	286155	286155	92
93	210421N2-8_BS20.tif:0093-0273-0365:93	177	1643.808	363.586	273.882	290954	290954	93
94	210421N2-8_BS20.tif:0094-0274-0371:94	177	1449.271	369.419	275.151	256521	256521	94
95	210421N2-8_BS20.tif:0095-0282-0373:95	177	1485.458	371.68	282.927	262926	262926	95
96	210421N2-8_BS20.tif:0096-0278-0375:96	177	1503.09	373.691	278.674	266047	266047	96
97	210421N2-8_BS20.tif:0097-0278-0377:97	177	1475.593	375.421	278.877	261180	261180	97
98	210421N2-8_BS20.tif:0098-0279-0376:98	177	1553.141	374.337	280.054	274906	274906	98
99	210421N2-8_BS20.tif:0099-0284-0374:99	177	1506.237	372.683	285.113	266604	266604	99
100	210421N2-8_BS20.tif:0100-0287-0376:100	177	1484.39	374.563	287.635	262737	262737	100
101	210421N2-8_BS20.tif:0101-0287-0376:101	177	1612.141	374.621	287.756	285349	285349	101
102	210421N2-8_BS20.tif:0102-0288-0377:102	177	1628.994	375.506	288.995	288332	288332	102
103	210421N2-8_BS20.tif:0103-0293-0377:103	177	1667.203	375.447	293.722	295095	295095	103
104	210421N2-8_BS20.tif:0104-0296-0378:104	177	1686.661	376.444	297.315	298539	298539	104
105	210421N2-8_BS20.tif:0105-0295-0394:105	177	1627.051	392.698	296.042	287988	287988	105
106	210421N2-8_BS20.tif:0106-0287-0383:106	177	1586.582	381.731	287.865	280825	280825	106
107	210421N2-8_BS20.tif:0107-0287-0381:107	177	1544.627	379.794	287.891	273399	273399	107
108	210421N2-8_BS20.tif:0108-0286-0391:108	177	1573.983	389.597	287.084	278595	278595	108
109	210421N2-8_BS20.tif:0109-0299-0391:109	177	1453.836	389.81	300.164	257329	257329	109
110	210421N2-8_BS20.tif:0110-0293-0401:110	177	1560.859	399.835	293.823	276272	276272	110
111	210421N2-8_BS20.tif:0111-0290-0395:111	177	1435.695	393.645	291.021	254118	254118	111
112	210421N2-8_BS20.tif:0112-0294-0388:112	177	1433.271	386.524	294.791	253689	253689	112
113	210421N2-8_BS20.tif:0113-0284-0381:113	177	1387.616	379.346	284.718	245608	245608	113
114	210421N2-8_BS20.tif:0114-0286-0390:114	177	1380.944	388.472	286.682	244427	244427	114
115	210421N2-8_BS20.tif:0115-0287-0382:115	177	1268.593	380.352	287.937	224541	224541	115
116	210421N2-8_BS20.tif:0116-0282-0375:116	177	1304.723	373.395	282.963	230936	230936	116
117	210421N2-8_BS20.tif:0117-0276-0369:117	177	1316.672	367.357	276.745	233051	233051	117
118	210421N2-8_BS20.tif:0118-0268-0367:118	177	1342.695	365.43	268.622	237657	237657	118
119	210421N2-8_BS20.tif:0119-0270-0368:119	177	1540.158	366.694	270.698	272608	272608	119
120	210421N2-8_BS20.tif:0120-0270-0361:120	177	1426.661	359.555	270.563	252519	252519	120
121	210421N2-8_BS20.tif:0121-0268-0364:121	177	1452.96	362.433	268.933	257174	257174	121
122	210421N2-8_BS20.tif:0122-0272-0363:122	177	1372.175	361.35	272.802	242875	242875	122
123	210421N2-8_BS20.tif:0123-0294-0370:123	177	1287.232	368.595	294.894	227840	227840	123
124	210421N2-8_BS20.tif:0124-0281-0369:124	177	1294.395	367.669	281.92	229108	229108	124
125	210421N2-8_BS20.tif:0125-0270-0377:125	177	1198.842	375.362	270.815	212195	212195	125
126	210421N2-8_BS20.tif:0126-0270-0376:126	177	1159.853	374.484	270.76	205294	205294	126
127	210421N2-8_BS20.tif:0127-0271-0380:127	177	1285.881	378.523	271.977	227601	227601	127
128	210421N2-8_BS20.tif:0128-0275-0382:128	177	1406.734	380.691	275.966	248992	248992	128
129	210421N2-8_BS20.tif:0129-0281-0383:129	177	1416.311	381.588	281.877	250687	250687	129
130	210421N2-8_BS20.tif:0130-0277-0387:130	177	1519.203	385.581	278.004	268899	268899	130
131	210421N2-8_BS20.tif:0131-0305-0388:131	177	1311.661	386.551	306.013	232164	232164	131
132	210421N2-8_BS20.tif:0132-0309-0392:132	177	1286.395	390.431	309.685	227692	227692	132
133	210421N2-8_BS20.tif:0133-0298-0397:133	177	1395.017	395.562	298.997	246918	246918	133
134	210421N2-8_BS20.tif:0134-0287-0395:134	177	1475.701	393.556	287.989	261199	261199	134
135	210421N2-8_BS20.tif:0135-0291-0392:135	177	1542.571	390.637	291.863	273035	273035	135
136	210421N2-8_BS20.tif:0136-0308-0400:136	177	1309.311	398.64	308.579	231748	231748	136
137	210421N2-8_BS20.tif:0137-0287-0385:137	177	1279.124	383.554	287.871	226405	226405	137
138	210421N2-8_BS20.tif:0138-0282-0393:138	177	1334.96	391.66	282.949	236288	236288	138
139	210421N2-8_BS20.tif:0139-0286-0392:139	177	1345.096	390.698	286.962	238082	238082	139
140	210421N2-8_BS20.tif:0140-0282-0358:140	177	1134.627	356.298	282.604	200829	200829	140
141	210421N2-8_BS20.tif:0141-0269-0366:141	177	1471.186	364.957	270.593	260400	260400	141
142	210421N2-8_BS20.tif:0142-0269-0374:142	177	1373.819	372.197	269.947	243166	243166	142
143	210421N2-8_BS20.tif:0143-0271-0372:143	177	1391.169	370.419	272.065	246237	246237	143
144	210421N2-8_BS20.tif:0144-0276-0368:144	177	1388.52	366.321	276.76	245768	245768	144
145	210421N2-8_BS20.tif:0145-0271-0362:145	177	1412.712	360.272	271.615	250050	250050	145
146	210421N2-8_BS20.tif:0146-0264-0365:146	177	1401.48	363.423	264.555	248062	248062	146
147	210421N2-8_BS20.tif:0147-0275-0377:147	177	1637.599	375.527	275.485	289855	289855	147
148	210421N2-8_BS20.tif:0148-0269-0366:148	177	1330.226	364.549	269.744	235450	235450	148
149	210421N2-8_BS20.tif:0149-0277-0374:149	177	1507.672	372.196	277.78	266858	266858	149
150	210421N2-8_BS20.tif:0150-0278-0372:150	177	1565.328	370.393	278.761	277063	277063	150
151	210421N2-8_BS20.tif:0151-0279-0374:151	177	1544.644	372.459	279.684	273402	273402	151
152	210421N2-8_BS20.tif:0152-0280-0380:152	177	1530.271	378.222	280.678	270858	270858	152
153	210421N2-8_BS20.tif:0153-0282-0378:153	177	1520.633	376.414	282.859	269152	269152	153
154	210421N2-8_BS20.tif:0154-0281-0380:154	177	1472.65	378.227	282.012	260659	260659	154
155	210421N2-8_BS20.tif:0155-0280-0383:155	177	1606.215	381.472	280.617	284300	284300	155
156	210421N2-8_BS20.tif:0156-0281-0379:156	177	1602.452	377.429	281.765	283634	283634	156
157	210421N2-8_BS20.tif:0157-0285-0379:157	177	1605.311	377.326	285.679	284140	284140	157
158	210421N2-8_BS20.tif:0158-0299-0378:158	177	1587.277	376.597	299.915	280948	280948	158
159	210421N2-8_BS20.tif:0159-0304-0378:159	177	1466.633	376.358	304.814	259594	259594	159
160	210421N2-8_BS20.tif:0160-0303-0380:160	177	1579.463	378.578	304.05	279565	279565	160
161	210421N2-8_BS20.tif:0161-0313-0371:161	177	1384.802	369.404	314.207	245110	245110	161
162	210421N2-8_BS20.tif:0162-0287-0379:162	177	1309.141	377.657	287.958	231718	231718	162
163	210421N2-8_BS20.tif:0163-0264-0375:163	177	1354.384	373.798	264.853	239726	239726	163
164	210421N2-8_BS20.tif:0164-0265-0375:164	177	1323.429	373.536	265.986	234247	234247	164
165	210421N2-8_BS20.tif:0165-0277-0383:165	177	1512.458	381.576	277.891	267705	267705	165
166	210421N2-8_BS20.tif:0166-0296-0376:166	177	1366.548	374.802	296.875	241879	241879	166
167	210421N2-8_BS20.tif:0167-0235-0369:167	177	1256.412	367.527	235.567	222385	222385	167
168	210421N2-8_BS20.tif:0168-0235-0361:168	177	1420.842	360.394	236.338	251489	251489	168
169	210421N2-8_BS20.tif:0169-0243-0368:169	177	1406.627	367.719	244.644	248973	248973	169
170	210421N2-8_BS20.tif:0170-0243-0370:170	177	1427.576	369.853	244.662	252681	252681	170
171	210421N2-8_BS20.tif:0171-0243-0370:171	177	1435.056	369.769	244.772	254005	254005	171
172	210421N2-8_BS20.tif:0172-0242-0368:172	177	1456.48	367.359	243.527	257797	257797	172
173	210421N2-8_BS20.tif:0173-0242-0368:173	177	1590.74	367.694	243.532	281561	281561	173
174	210421N2-8_BS20.tif:0174-0236-0363:174	177	1605.808	362.782	237.61	284228	284228	174
175	210421N2-8_BS20.tif:0175-0232-0366:175	177	1571.751	365.803	233.916	278200	278200	175
176	210421N2-8_BS20.tif:0176-0239-0364:176	177	1597.768	363.706	240.771	282805	282805	176
177	210421N2-8_BS20.tif:0177-0240-0363:177	177	1599.356	362.514	241.484	283086	283086	177
178	210421N2-8_BS20.tif:0178-0242-0363:178	177	1676.469	362.93	243.721	296735	296735	178
179	210421N2-8_BS20.tif:0179-0243-0364:179	177	1670.446	363.51	244.751	295669	295669	179
180	210421N2-8_BS20.tif:0180-0256-0367:180	177	1721.141	366.521	257.546	304642	304642	180
181	210421N2-8_BS20.tif:0181-0240-0370:181	177	1587.751	369.751	241.705	281032	281032	181
182	210421N2-8_BS20.tif:0182-0243-0358:182	177	1558.299	357.726	244.569	275819	275819	182
183	210421N2-8_BS20.tif:0183-0239-0361:183	177	1521.141	360.538	240.707	269242	269242	183
184	210421N2-8_BS20.tif:0184-0241-0384:184	177	1596.39	383.997	242.642	282561	282561	184
185	210421N2-8_BS20.tif:0185-0236-0384:185	177	1559.932	383.735	237.168	276108	276108	185
186	210421N2-8_BS20.tif:0186-0260-0349:186	177	1589.011	348.396	261.452	281255	281255	186
187	210421N2-8_BS20.tif:0187-0258-0350:187	177	1966.424	350.358	259.214	348057	348057	187
188	210421N2-8_BS20.tif:0188-0253-0368:188	177	2024.011	367.967	254.132	358250	358250	188
189	210421N2-8_BS20.tif:0189-0217-0392:189	177	1613.723	391.612	218.664	285629	285629	189
190	210421N2-8_BS20.tif:0190-0255-0401:190	177	1023.537	400.978	255.829	181166	181166	190
191	210421N2-8_BS20.tif:0191-0241-0405:191	177	1666.797	404.955	242.082	295023	295023	191
192	210421N2-8_BS20.tif:0192-0238-0396:192	177	1697.429	396.005	239.614	300445	300445	192
193	210421N2-8_BS20.tif:0193-0240-0396:193	177	1605.141	395.716	241.4	284110	284110	193
194	210421N2-8_BS20.tif:0194-0241-0369:194	177	1540.492	368.383	242.698	272667	272667	194
195	210421N2-8_BS20.tif:0195-0225-0357:195	177	1524.802	356.415	226.311	269890	269890	195
196	210421N2-8_BS20.tif:0196-0239-0361:196	177	1717.836	360.69	240.377	304057	304057	196
197	210421N2-8_BS20.tif:0197-0250-0362:197	177	1719.955	361.63	250.994	304432	304432	197
198	210421N2-8_BS20.tif:0198-0244-0364:198	177	1503.559	363.845	244.217	266130	266130	198
199	210421N2-8_BS20.tif:0199-0256-0363:199	177	1701.051	362.932	257.473	301086	301086	199
200	210421N2-8_BS20.tif:0200-0260-0364:200	177	1665.09	363.723	261.345	294721	294721	200
201	210421N2-8_BS20.tif:0201-0232-0374:201	177	1666.051	373.87	233.288	294891	294891	201
202	210421N2-8_BS20.tif:0202-0234-0377:202	177	1533.78	376.496	235.799	271479	271479	202
203	210421N2-8_BS20.tif:0203-0262-0359:203	177	1541.045	358.769	263.722	272765	272765	203
204	210421N2-8_BS20.tif:0204-0262-0368:204	177	1705.288	367.88	263.876	301836	301836	204
205	210421N2-8_BS20.tif:0205-0259-0366:205	177	1689.48	365.52	260.365	299038	299038	205
206	210421N2-8_BS20.tif:0206-0256-0365:206	177	1522.362	364.607	257.469	269458	269458	206
207	210421N2-8_BS20.tif:0207-0270-0365:207	177	1686.096	364.867	271.782	298439	298439	207
208	210421N2-8_BS20.tif:0208-0273-0361:208	177	1588.282	360.774	274.747	281126	281126	208
209	210421N2-8_BS20.tif:0209-0284-0365:209	177	1686.119	364.731	285.717	298443	298443	209
210	210421N2-8_BS20.tif:0210-0291-0369:210	177	1674.068	368.553	292.723	296310	296310	210
211	210421N2-8_BS20.tif:0211-0297-0368:211	177	1684.842	367.972	299.116	298217	298217	211
212	210421N2-8_BS20.tif:0212-0291-0373:212	177	1524.842	372.995	292.899	269897	269897	212
213	210421N2-8_BS20.tif:0213-0289-0376:213	177	1454.864	375.752	290.912	257511	257511	213
214	210421N2-8_BS20.tif:0214-0290-0374:214	177	1452.638	373.643	291.914	257117	257117	214
215	210421N2-8_BS20.tif:0215-0288-0376:215	177	1472.61	375.794	289.782	260652	260652	215
216	210421N2-8_BS20.tif:0216-0288-0374:216	177	1545.52	374.032	289.639	273557	273557	216
217	210421N2-8_BS20.tif:0217-0283-0374:217	177	1393.384	373.79	285.103	246629	246629	217
218	210421N2-8_BS20.tif:0218-0281-0372:218	177	1496.921	371.61	282.778	264955	264955	218
219	210421N2-8_BS20.tif:0219-0275-0369:219	177	1555.508	368.856	276.857	275325	275325	219
220	210421N2-8_BS20.tif:0220-0275-0368:220	177	1560.904	367.739	276.916	276280	276280	220
221	210421N2-8_BS20.tif:0221-0274-0368:221	177	1624.418	367.643	275.844	287522	287522	221
222	210421N2-8_BS20.tif:0222-0273-0370:222	177	1664.492	369.663	274.987	294615	294615	222
223	210421N2-8_BS20.tif:0223-0273-0364:223	177	1718.661	363.78	274.716	304203	304203	223
224	210421N2-8_BS20.tif:0224-0270-0364:224	177	1693.74	363.899	271.79	299792	299792	224
225	210421N2-8_BS20.tif:0225-0268-0366:225	177	1612.78	365.529	269.819	285462	285462	225
226	210421N2-8_BS20.tif:0226-0265-0363:226	177	1704.469	362.747	266.631	301691	301691	226
227	210421N2-8_BS20.tif:0227-0261-0362:227	177	1633.514	361.602	262.891	289132	289132	227
228	210421N2-8_BS20.tif:0228-0259-0364:228	177	1676.65	363.524	260.465	296767	296767	228
229	210421N2-8_BS20.tif:0229-0261-0363:229	177	1648.915	362.7	262.647	291858	291858	229
230	210421N2-8_BS20.tif:0230-0266-0366:230	177	1655.085	365.747	267.535	292950	292950	230
231	210421N2-8_BS20.tif:0231-0287-0369:231	177	1489.136	368.405	288.96	263577	263577	231
232	210421N2-8_BS20.tif:0232-0300-0372:232	177	1627.22	371.602	301.744	288018	288018	232
233	210421N2-8_BS20.tif:0233-0285-0383:233	177	1728.785	382.462	286.641	305995	305995	233
234	210421N2-8_BS20.tif:0234-0276-0374:234	177	1889.294	374.042	277.644	334405	334405	234
235	210421N2-8_BS20.tif:0235-0281-0379:235	177	1648.565	378.818	282.515	291796	291796	235
236	210421N2-8_BS20.tif:0236-0287-0380:236	177	1572.695	379.822	288.879	278367	278367	236
237	210421N2-8_BS20.tif:0237-0293-0382:237	177	1609.452	381.786	294.791	284873	284873	237
238	210421N2-8_BS20.tif:0238-0286-0385:238	177	1560.74	384.996	287.988	276251	276251	238
239	210421N2-8_BS20.tif:0239-0287-0390:239	177	1604.232	389.818	289.145	283949	283949	239
240	210421N2-8_BS20.tif:0240-0293-0393:240	177	1636.588	393.017	294.952	289676	289676	240
241	210421N2-8_BS20.tif:0241-0299-0405:241	177	1613.367	404.997	301.176	285566	285566	241
242	210421N2-8_BS20.tif:0242-0292-0384:242	177	1691.186	383.872	293.576	299340	299340	242
243	210421N2-8_BS20.tif:0243-0279-0375:243	177	1590.87	374.779	280.937	281584	281584	243
244	210421N2-8_BS20.tif:0244-0264-0361:244	177	1657.068	360.702	265.654	293301	293301	244
245	210421N2-8_BS20.tif:0245-0272-0372:245	177	1634.932	371.462	273.914	289383	289383	245
246	210421N2-8_BS20.tif:0246-0275-0371:246	177	1731.503	370.436	276.635	306476	306476	246
247	210421N2-8_BS20.tif:0247-0277-0365:247	177	1874.831	364.871	278.516	331845	331845	247
248	210421N2-8_BS20.tif:0248-0269-0374:248	177	1839.006	373.658	270.477	325504	325504	248
249	210421N2-8_BS20.tif:0249-0265-0371:249	177	1804.712	370.764	266.505	319434	319434	249
250	210421N2-8_BS20.tif:0250-0266-0366:250	177	1798.661	365.638	267.334	318363	318363	250
251	210421N2-8_BS20.tif:0251-0265-0362:251	177	1784.91	361.863	266.575	315929	315929	251
252	210421N2-8_BS20.tif:0252-0261-0360:252	177	1808.605	359.688	262.323	320123	320123	252
253	210421N2-8_BS20.tif:0253-0250-0366:253	177	1862.282	365.654	251.481	329624	329624	253
254	210421N2-8_BS20.tif:0254-0247-0366:254	177	1791.814	365.846	248.441	317151	317151	254
255	210421N2-8_BS20.tif:0255-0245-0366:255	177	1718.814	365.726	246.41	304230	304230	255
256	210421N2-8_BS20.tif:0256-0242-0366:256	177	1753.881	365.566	243.252	310437	310437	256
257	210421N2-8_BS20.tif:0257-0245-0364:257	177	1681.791	363.513	246.558	297677	297677	257
258	210421N2-8_BS20.tif:0258-0246-0360:258	177	1616.881	359.926	247.766	286188	286188	258
259	210421N2-8_BS20.tif:0259-0246-0369:259	177	1701.87	368.933	247.641	301231	301231	259
260	210421N2-8_BS20.tif:0260-0237-0366:260	177	1669.977	365.873	238.346	295586	295586	260
261	210421N2-8_BS20.tif:0261-0238-0365:261	177	1728.017	364.834	239.435	305859	305859	261
262	210421N2-8_BS20.tif:0262-0236-0367:262	177	1719.966	366.985	237.34	304434	304434	262
263	210421N2-8_BS20.tif:0263-0228-0368:263	177	1881.045	367.596	229.343	332945	332945	263
264	210421N2-8_BS20.tif:0264-0232-0368:264	177	2215.859	368.138	233.479	392207	392207	264
265	210421N2-8_BS20.tif:0265-0235-0361:265	177	1610.87	360.467	236.466	285124	285124	265
266	210421N2-8_BS20.tif:0266-0239-0360:266	177	1600.475	359.883	240.641	283284	283284	266
267	210421N2-8_BS20.tif:0267-0246-0363:267	177	1710.028	362.521	247.389	302675	302675	267
268	210421N2-8_BS20.tif:0268-0246-0365:268	177	1765.542	364.703	247.443	312501	312501	268
269	210421N2-8_BS20.tif:0269-0229-0401:269	177	1615.073	401.498	230.411	285868	285868	269
270	210421N2-8_BS20.tif:0270-0238-0392:270	177	1765.458	392.132	238.943	312486	312486	270
271	210421N2-8_BS20.tif:0271-0251-0333:271	177	1614.266	333.215	251.533	285725	285725	271
272	210421N2-8_BS20.tif:0272-0257-0365:272	177	1535.305	363.968	256.644	271749	271749	272
273	210421N2-8_BS20.tif:0273-0248-0365:273	177	1628.876	364.782	249.683	288311	288311	273
274	210421N2-8_BS20.tif:0274-0251-0363:274	177	1660.78	362.85	252.436	293958	293958	274
275	210421N2-8_BS20.tif:0275-0262-0365:275	177	1595.282	364.489	263.7	282365	282365	275
276	210421N2-8_BS20.tif:0276-0264-0369:276	177	1695.966	368.701	265.653	300186	300186	276
277	210421N2-8_BS20.tif:0277-0267-0360:277	177	1627.898	359.751	268.897	288138	288138	277
278	210421N2-8_BS20.tif:0278-0269-0367:278	177	1626.13	366.754	271.041	287825	287825	278
279	210421N2-8_BS20.tif:0279-0272-0367:279	177	1591.678	366.643	273.788	281727	281727	279
280	210421N2-8_BS20.tif:0280-0277-0372:280	177	1641.113	371.926	278.995	290477	290477	280
281	210421N2-8_BS20.tif:0281-0287-0371:281	177	1635.249	370.927	288.632	289439	289439	281
282	210421N2-8_BS20.tif:0282-0292-0376:282	177	1594.271	376.009	294.111	282186	282186	282
283	210421N2-8_BS20.tif:0283-0292-0381:283	177	1706.322	380.879	293.762	302019	302019	283
284	210421N2-8_BS20.tif:0284-0292-0382:284	177	1660.322	381.941	293.738	293877	293877	284
285	210421N2-8_BS20.tif:0285-0292-0389:285	177	1614.955	388.789	293.808	285847	285847	285
286	210421N2-8_BS20.tif:0286-0291-0392:286	177	1552.904	391.792	292.803	274864	274864	286
287	210421N2-8_BS20.tif:0287-0291-0394:287	177	1556.266	393.889	292.855	275459	275459	287
288	210421N2-8_BS20.tif:0288-0294-0397:288	177	1474.831	396.769	296.102	261045	261045	288
289	210421N2-8_BS20.tif:0289-0297-0397:289	177	1548.288	396.786	298.915	274047	274047	289
290	210421N2-8_BS20.tif:0290-0283-0394:290	177	1430.147	393.39	284.666	253136	253136	290
291	210421N2-8_BS20.tif:0291-0232-0379:291	177	1622.48	378.76	233.439	287179	287179	291
292	210421N2-8_BS20.tif:0292-0274-0378:292	177	1794.678	377.807	275.384	317658	317658	292
293	210421N2-8_BS20.tif:0293-0308-0368:293	177	1549.61	367.483	309.746	274281	274281	293
294	210421N2-8_BS20.tif:0294-0296-0382:294	177	1644.169	381.882	297.847	291018	291018	294
295	210421N2-8_BS20.tif:0295-0284-0379:295	177	1600.508	378.405	285.742	283290	283290	295
296	210421N2-8_BS20.tif:0296-0282-0367:296	177	1632.87	366.41	283.668	289018	289018	296
297	210421N2-8_BS20.tif:0297-0269-0357:297	177	1641.695	356.6	270.523	290580	290580	297
298	210421N2-8_BS20.tif:0298-0265-0358:298	177	1750.124	357.67	266.423	309772	309772	298
299	210421N2-8_BS20.tif:0299-0263-0367:299	177	1744.853	367.006	264.448	308839	308839	299
300	210421N2-8_BS20.tif:0300-0262-0366:300	177	1961.48	365.787	263.589	347182	347182	300
301	210421N2-8_BS20.tif:0301-0262-0361:301	177	1981.469	360.889	263.224	350720	350720	301
302	210421N2-8_BS20.tif:0302-0261-0362:302	177	1844.395	361.879	262.226	326458	326458	302
303	210421N2-8_BS20.tif:0303-0260-0369:303	177	1696.994	368.534	261.353	300368	300368	303
304	210421N2-8_BS20.tif:0304-0264-0375:304	177	1845.932	374.976	265.408	326730	326730	304
305	210421N2-8_BS20.tif:0305-0265-0358:305	177	1688.65	357.809	266.576	298891	298891	305
306	210421N2-8_BS20.tif:0306-0269-0372:306	177	1690.164	371.61	270.41	299159	299159	306
307	210421N2-8_BS20.tif:0307-0275-0368:307	177	1684.469	367.465	276.538	298151	298151	307
308	210421N2-8_BS20.tif:0308-0279-0370:308	177	1612.621	369.724	280.817	285434	285434	308
309	210421N2-8_BS20.tif:0309-0285-0378:309	177	1551.655	377.599	286.914	274643	274643	309
310	210421N2-8_BS20.tif:0310-0284-0382:310	177	1581.932	381.655	285.754	280002	280002	310
311	210421N2-8_BS20.tif:0311-0278-0381:311	177	1560.712	380.5	279.808	276246	276246	311
312	210421N2-8_BS20.tif:0312-0276-0383:312	177	1594.599	382.559	277.852	282244	282244	312
313	210421N2-8_BS20.tif:0313-0278-0384:313	177	1560.028	383.427	279.756	276125	276125	313
314	210421N2-8_BS20.tif:0314-0278-0383:314	177	1540.763	382.63	279.879	272715	272715	314
315	210421N2-8_BS20.tif:0315-0296-0388:315	177	1571.751	387.919	297.854	278200	278200	315
316	210421N2-8_BS20.tif:0316-0302-0373:316	177	1669.215	372.697	303.694	295451	295451	316
317	210421N2-8_BS20.tif:0317-0283-0376:317	177	1501.452	375.536	284.642	265757	265757	317
318	210421N2-8_BS20.tif:0318-0289-0383:318	177	1337.141	382.526	290.858	236674	236674	318
319	210421N2-8_BS20.tif:0319-0309-0395:319	177	1538.09	395.118	311.074	272242	272242	319
320	210421N2-8_BS20.tif:0320-0296-0401:320	177	1457.282	400.809	297.97	257939	257939	320
321	210421N2-8_BS20.tif:0321-0284-0396:321	177	1537.35	395.712	285.846	272111	272111	321
322	210421N2-8_BS20.tif:0322-0290-0403:322	177	1488.175	402.823	292.175	263407	263407	322
323	210421N2-8_BS20.tif:0323-0288-0407:323	177	1491.74	406.746	290.098	264038	264038	323
324	210421N2-8_BS20.tif:0324-0289-0408:324	177	1483.893	407.697	290.814	262649	262649	324
325	210421N2-8_BS20.tif:0325-0291-0410:325	177	1489.401	409.974	293.101	263624	263624	325
326	210421N2-8_BS20.tif:0326-0294-0413:326	177	1401.102	412.713	296.135	247995	247995	326
327	210421N2-8_BS20.tif:0327-0293-0409:327	177	1493.938	408.918	295.085	264427	264427	327
328	210421N2-8_BS20.tif:0328-0289-0409:328	177	1429.508	409.07	291.086	253023	253023	328
329	210421N2-8_BS20.tif:0329-0280-0411:329	177	1505.904	410.983	281.929	266545	266545	329
330	210421N2-8_BS20.tif:0330-0290-0415:330	177	1522.418	415.083	291.866	269468	269468	330
331	210421N2-8_BS20.tif:0331-0298-0407:331	177	1370.492	406.741	300.16	242577	242577	331
332	210421N2-8_BS20.tif:0332-0284-0411:332	177	1395.192	410.878	286.091	246949	246949	332
333	210421N2-8_BS20.tif:0333-0284-0406:333	177	1507.638	406.009	285.982	266852	266852	333
334	210421N2-8_BS20.tif:0334-0298-0405:334	177	1446.751	404.845	300.113	256075	256075	334
335	210421N2-8_BS20.tif:0335-0291-0403:335	177	1568.339	402.609	292.818	277596	277596	335
336	210421N2-8_BS20.tif:0336-0288-0405:336	177	1600.469	404.771	289.713	283283	283283	336
337	210421N2-8_BS20.tif:0337-0283-0402:337	177	1602.158	401.67	284.806	283582	283582	337
338	210421N2-8_BS20.tif:0338-0288-0404:338	177	1551.819	403.835	289.891	274672	274672	338
339	210421N2-8_BS20.tif:0339-0293-0407:339	177	1464.898	406.717	294.95	259287	259287	339
340	210421N2-8_BS20.tif:0340-0289-0402:340	177	1542.141	401.842	291.019	272959	272959	340
341	210421N2-8_BS20.tif:0341-0287-0399:341	177	1621.198	398.889	289.025	286952	286952	341
342	210421N2-8_BS20.tif:0342-0290-0402:342	177	1674.893	401.764	291.743	296456	296456	342
343	210421N2-8_BS20.tif:0343-0287-0399:343	177	1609.288	398.845	288.904	284844	284844	343
344	210421N2-8_BS20.tif:0344-0278-0391:344	177	1579.785	390.705	279.598	279622	279622	344
345	210421N2-8_BS20.tif:0345-0287-0386:345	177	1461.638	385.762	288.931	258710	258710	345
346	210421N2-8_BS20.tif:0346-0295-0397:346	177	1425.977	396.726	296.957	252398	252398	346
347	210421N2-8_BS20.tif:0347-0287-0403:347	177	1544.26	402.74	288.831	273334	273334	347
348	210421N2-8_BS20.tif:0348-0291-0404:348	177	1581.678	403.827	292.724	279957	279957	348
349	210421N2-8_BS20.tif:0349-0294-0403:349	177	1521.26	402.948	295.95	269263	269263	349
350	210421N2-8_BS20.tif:0350-0297-0404:350	177	1438.435	403.797	298.952	254603	254603	350
351	210421N2-8_BS20.tif:0351-0293-0403:351	177	1408.921	402.844	294.838	249379	249379	351
352	210421N2-8_BS20.tif:0352-0287-0409:352	177	1349.508	408.707	289.019	238863	238863	352
353	210421N2-8_BS20.tif:0353-0290-0413:353	177	1471.876	413.024	291.843	260522	260522	353
354	210421N2-8_BS20.tif:0354-0285-0422:354	177	1452.418	421.895	286.821	257078	257078	354
355	210421N2-8_BS20.tif:0355-0285-0419:355	177	1457.542	418.892	286.945	257985	257985	355
356	210421N2-8_BS20.tif:0356-0287-0417:356	177	1474.531	417.013	289.091	260992	260992	356
357	210421N2-8_BS20.tif:0357-0287-0420:357	177	1518.232	419.898	288.834	268727	268727	357
358	210421N2-8_BS20.tif:0358-0284-0421:358	177	1583.898	420.899	285.841	280350	280350	358
359	210421N2-8_BS20.tif:0359-0285-0423:359	177	1624.09	422.864	286.845	287464	287464	359
360	210421N2-8_BS20.tif:0360-0280-0427:360	177	1587.345	427.113	281.793	280960	280960	360
361	210421N2-8_BS20.tif:0361-0272-0429:361	177	1512.559	429.121	273.932	267723	267723	361
362	210421N2-8_BS20.tif:0362-0269-0434:362	177	1548.627	434.093	270.904	274107	274107	362
363	210421N2-8_BS20.tif:0363-0272-0445:363	177	1565.915	445.256	273.771	277167	277167	363
364	210421N2-8_BS20.tif:0364-0283-0432:364	177	1513.842	432.087	284.919	267950	267950	364
365	210421N2-8_BS20.tif:0365-0281-0437:365	177	1571.831	437.109	282.696	278214	278214	365
366	210421N2-8_BS20.tif:0366-0273-0434:366	177	1563.469	434.237	274.786	276734	276734	366
367	210421N2-8_BS20.tif:0367-0269-0436:367	177	1608.65	436.085	270.641	284731	284731	367
368	210421N2-8_BS20.tif:0368-0273-0439:368	177	1561.107	439.044	274.706	276316	276316	368
369	210421N2-8_BS20.tif:0369-0273-0439:369	177	1619.616	439.275	274.719	286672	286672	369
370	210421N2-8_BS20.tif:0370-0270-0441:370	177	1549.938	440.809	271.718	274339	274339	370
371	210421N2-8_BS20.tif:0371-0269-0442:371	177	1576.39	442.004	270.542	279021	279021	371
372	210421N2-8_BS20.tif:0372-0267-0444:372	177	1628.881	444.272	268.525	288312	288312	372
373	210421N2-8_BS20.tif:0373-0268-0442:373	177	1607.497	442.184	269.501	284527	284527	373
374	210421N2-8_BS20.tif:0001-0303-0084:1	177	963.667	83.226	303.636	170569	170569	1
375	210421N2-8_BS20.tif:0002-0274-0064:2	177	924.017	63.36	274.738	163551	163551	2
376	210421N2-8_BS20.tif:0003-0254-0074:3	177	958.333	74.236	255.127	169625	169625	3
377	210421N2-8_BS20.tif:0004-0243-0081:4	177	1025.345	80.382	243.589	181486	181486	4
378	210421N2-8_BS20.tif:0005-0232-0084:5	177	1003.113	83.366	232.53	177551	177551	5
379	210421N2-8_BS20.tif:0006-0216-0088:6	177	1027.497	87.277	216.493	181867	181867	6
380	210421N2-8_BS20.tif:0007-0193-0095:7	177	1029.011	94.355	193.649	182135	182135	7
381	210421N2-8_BS20.tif:0008-0190-0096:8	177	984.328	95.199	190.626	174226	174226	8
382	210421N2-8_BS20.tif:0009-0203-0092:9	177	872.119	91.549	203.494	154365	154365	9
383	210421N2-8_BS20.tif:0010-0228-0084:10	177	896.26	83.362	228.661	158638	158638	10
384	210421N2-8_BS20.tif:0011-0236-0081:11	177	946.113	80.327	236.352	167462	167462	11
385	210421N2-8_BS20.tif:0012-0244-0085:12	177	1013.056	84.221	244.578	179311	179311	12
386	210421N2-8_BS20.tif:0013-0252-0084:13	177	1061.271	83.132	252.392	187845	187845	13
387	210421N2-8_BS20.tif:0014-0262-0084:14	177	1033.446	82.836	262.646	182920	182920	14
388	210421N2-8_BS20.tif:0015-0273-0086:15	177	888.158	85.178	273.503	157204	157204	15
389	210421N2-8_BS20.tif:0016-0287-0088:16	177	974.729	87.244	287.826	172527	172527	16
390	210421N2-8_BS20.tif:0017-0300-0091:17	177	1033.599	90.074	300.659	182947	182947	17
391	210421N2-8_BS20.tif:0018-0324-0101:18	177	1065.328	100.328	324.704	188563	188563	18
392	210421N2-8_BS20.tif:0019-0297-0105:19	177	1105.412	104.043	297.907	195658	195658	19
393	210421N2-8_BS20.tif:0020-0295-0101:20	177	1046.921	100.086	295.583	185305	185305	20
394	210421N2-8_BS20.tif:0021-0316-0112:21	177	1087.373	110.805	316.852	192465	192465	21
395	210421N2-8_BS20.tif:0022-0305-0112:22	177	1089.734	111.042	305.396	192883	192883	22
396	210421N2-8_BS20.tif:0023-0312-0105:23	177	1145.345	103.787	312.555	202726	202726	23
397	210421N2-8_BS20.tif:0024-0313-0096:24	177	1115.345	95.273	313.507	197416	197416	24
398	210421N2-8_BS20.tif:0025-0312-0089:25	177	1021.723	88.088	312.786	180845	180845	25
399	210421N2-8_BS20.tif:0026-0312-0090:26	177	988.983	89.193	312.435	175050	175050	26
400	210421N2-8_BS20.tif:0027-0304-0092:27	177	1054.836	91.093	304.596	186706	186706	27
401	210421N2-8_BS20.tif:0028-0293-0085:28	177	1142.983	84.005	293.548	202308	202308	28
402	210421N2-8_BS20.tif:0029-0283-0082:29	177	1076.051	80.825	283.423	190461	190461	29
403	210421N2-8_BS20.tif:0030-0272-0080:30	177	970.362	79.149	272.398	171754	171754	30
404	210421N2-8_BS20.tif:0031-0282-0085:31	177	1013.158	84.413	282.752	179329	179329	31
405	210421N2-8_BS20.tif:0032-0308-0090:32	177	1045.175	89.052	308.484	184996	184996	32
406	210421N2-8_BS20.tif:0033-0320-0094:33	177	997.384	93.261	320.555	176537	176537	33
407	210421N2-8_BS20.tif:0034-0331-0108:34	177	995.164	107.291	331.499	176144	176144	34
408	210421N2-8_BS20.tif:0035-0310-0109:35	177	1024.102	108.157	310.838	181266	181266	35
409	210421N2-8_BS20.tif:0036-0308-0114:36	177	1046.107	113.159	308.748	185161	185161	36
410	210421N2-8_BS20.tif:0037-0317-0119:37	177	1096.412	118.215	317.769	194065	194065	37
411	210421N2-8_BS20.tif:0038-0298-0149:38	177	1134.599	148.155	298.64	200824	200824	38
412	210421N2-8_BS20.tif:0039-0300-0151:39	177	1058.48	150.251	300.729	187351	187351	39
413	210421N2-8_BS20.tif:0040-0320-0151:40	177	1023.825	150.272	320.795	181217	181217	40
414	210421N2-8_BS20.tif:0041-0264-0103:41	177	923.61	103.224	265.225	163479	163479	41
415	210421N2-8_BS20.tif:0042-0273-0128:42	177	1133.119	127.416	274.235	200562	200562	42
416	210421N2-8_BS20.tif:0043-0277-0131:43	177	1141.429	129.917	277.663	202033	202033	43
417	210421N2-8_BS20.tif:0044-0280-0129:44	177	1153.921	127.742	280.536	204244	204244	44
418	210421N2-8_BS20.tif:0045-0278-0129:45	177	1288.672	128.148	278.645	228095	228095	45
419	210421N2-8_BS20.tif:0046-0270-0123:46	177	1241.424	122.149	270.581	219732	219732	46
420	210421N2-8_BS20.tif:0047-0269-0115:47	177	1261.48	113.735	269.79	223282	223282	47
421	210421N2-8_BS20.tif:0048-0265-0104:48	177	1244.61	103.043	265.515	220296	220296	48
422	210421N2-8_BS20.tif:0049-0246-0113:49	177	1096.944	111.873	246.801	194159	194159	49
423	210421N2-8_BS20.tif:0050-0253-0120:50	177	1104.932	119.125	253.498	195573	195573	50
424	210421N2-8_BS20.tif:0051-0293-0131:51	177	1047.045	130.138	293.763	185327	185327	51
425	210421N2-8_BS20.tif:0052-0295-0133:52	177	1214.175	132.033	295.704	214909	214909	52
426	210421N2-8_BS20.tif:0053-0287-0137:53	177	1310.13	136.038	287.832	231893	231893	53
427	210421N2-8_BS20.tif:0054-0281-0132:54	177	1353.65	130.733	281.913	239596	239596	54
428	210421N2-8_BS20.tif:0055-0288-0143:55	177	1350.994	142.136	288.682	239126	239126	55
429	210421N2-8_BS20.tif:0056-0298-0129:56	177	1164.768	128.031	298.802	206164	206164	56
430	210421N2-8_BS20.tif:0057-0257-0111:57	177	330.169	111.108	258.029	58440	58440	57
431	210421N2-8_BS20.tif:0058-0195-0108:58	177	808.763	107.481	195.326	143151	143151	58
432	210421N2-8_BS20.tif:0059-0241-0116:59	177	1039.746	115.777	242.274	184035	184035	59
433	210421N2-8_BS20.tif:0060-0250-0120:60	177	1086.401	119.192	250.673	192293	192293	60
434	210421N2-8_BS20.tif:0061-0243-0119:61	177	1180.017	118.149	243.702	208863	208863	61
435	210421N2-8_BS20.tif:0062-0243-0117:62	177	1090.056	116.417	243.492	192940	192940	62
436	210421N2-8_BS20.tif:0063-0244-0116:63	177	1167.706	115.207	244.582	206684	206684	63
437	210421N2-8_BS20.tif:0064-0249-0116:64	177	1173.599	115.206	249.542	207727	207727	64
438	210421N2-8_BS20.tif:0065-0256-0121:65	177	1159.497	120.287	256.53	205231	205231	65
439	210421N2-8_BS20.tif:0066-0263-0116:66	177	1285.006	115.043	263.474	227446	227446	66
440	210421N2-8_BS20.tif:0067-0272-0116:67	177	1195.548	114.763	272.48	211612	211612	67
441	210421N2-8_BS20.tif:0068-0278-0117:68	177	1311.299	116.038	278.605	232100	232100	68
442	210421N2-8_BS20.tif:0069-0302-0113:69	177	1222.282	112.145	302.423	216344	216344	69
443	210421N2-8_BS20.tif:0070-0302-0128:70	177	1241.949	127.097	302.913	219825	219825	70
444	210421N2-8_BS20.tif:0071-0234-0133:71	177	1314.141	132.505	234.039	232603	232603	71
445	210421N2-8_BS20.tif:0072-0326-0129:72	177	1217.881	129.208	326.309	215565	215565	72
446	210421N2-8_BS20.tif:0073-0324-0143:73	177	1198.836	144.069	325.316	212194	212194	73
447	210421N2-8_BS20.tif:0074-0312-0157:74	177	1357.915	156.473	312.854	240351	240351	74
448	210421N2-8_BS20.tif:0075-0307-0158:75	177	1328.932	157.569	307.855	235221	235221	75
449	210421N2-8_BS20.tif:0076-0308-0154:76	177	1384.367	153.608	308.816	245033	245033	76
450	210421N2-8_BS20.tif:0077-0298-0164:77	177	1357.74	163.823	298.759	240320	240320	77
451	210421N2-8_BS20.tif:0078-0296-0161:78	177	1368.011	160.962	296.575	242138	242138	78
452	210421N2-8_BS20.tif:0079-0302-0165:79	177	1334.395	164.307	302.73	236188	236188	79
453	210421N2-8_BS20.tif:0080-0291-0165:80	177	1423.463	164.586	291.63	251953	251953	80
454	210421N2-8_BS20.tif:0081-0301-0162:81	177	1413.667	161.504	301.751	250219	250219	81
455	210421N2-8_BS20.tif:0082-0266-0174:82	177	1268.186	173.67	266.726	224469	224469	82
456	210421N2-8_BS20.tif:0083-0278-0158:83	177	1313.034	157.453	278.603	232407	232407	83
457	210421N2-8_BS20.tif:0084-0304-0156:84	177	1335.65	155.407	304.635	236410	236410	84
458	210421N2-8_BS20.tif:0085-0328-0158:85	177	1373.644	157.121	328.91	243135	243135	85
459	210421N2-8_BS20.tif:0086-0298-0145:86	177	1006.266	144.562	298.778	178109	178109	86
460	210421N2-8_BS20.tif:0087-0292-0129:87	177	1299.605	127.925	292.68	230030	230030	87
461	210421N2-8_BS20.tif:0088-0302-0133:88	177	1337.209	132.013	302.753	236686	236686	88
462	210421N2-8_BS20.tif:0089-0294-0133:89	177	1297.847	131.971	294.724	229719	229719	89
463	210421N2-8_BS20.tif:0090-0292-0129:90	177	1351.068	127.956	292.699	239139	239139	90
464	210421N2-8_BS20.tif:0091-0284-0118:91	177	1362.034	117.896	284.668	241080	241080	91
465	210421N2-8_BS20.tif:0092-0275-0120:92	177	1328.927	119.076	275.42	235220	235220	92
466	210421N2-8_BS20.tif:0093-0275-0120:93	177	1328.373	119.019	275.35	235122	235122	93
467	210421N2-8_BS20.tif:0094-0276-0125:94	177	1272.362	124.119	276.411	225208	225208	94
468	210421N2-8_BS20.tif:0095-0284-0128:95	177	1235.87	127.031	284.409	218749	218749	95
469	210421N2-8_BS20.tif:0096-0279-0130:96	177	1229.339	128.978	279.576	217593	217593	96
470	210421N2-8_BS20.tif:0097-0280-0131:97	177	1272.932	130.075	280.567	225309	225309	97
471	210421N2-8_BS20.tif:0098-0281-0130:98	177	1242.593	128.831	281.636	219939	219939	98
472	210421N2-8_BS20.tif:0099-0286-0128:99	177	1222.576	127.26	286.55	216396	216396	99
473	210421N2-8_BS20.tif:0100-0288-0131:100	177	1237.531	129.856	288.603	219043	219043	100
474	210421N2-8_BS20.tif:0101-0288-0131:101	177	1265.712	129.874	288.826	224031	224031	101
475	210421N2-8_BS20.tif:0102-0290-0131:102	177	1350.977	130.002	290.527	239123	239123	102
476	210421N2-8_BS20.tif:0103-0294-0131:103	177	1374.209	129.887	294.672	243235	243235	103
477	210421N2-8_BS20.tif:0104-0298-0132:104	177	1392.576	130.86	298.656	246486	246486	104
478	210421N2-8_BS20.tif:0105-0297-0148:105	177	1266.384	147.029	297.567	224150	224150	105
479	210421N2-8_BS20.tif:0106-0288-0138:106	177	1091.814	136.768	288.796	193251	193251	106
480	210421N2-8_BS20.tif:0107-0288-0135:107	177	1176.842	134.008	288.845	208301	208301	107
481	210421N2-8_BS20.tif:0108-0288-0145:108	177	1203.565	144.02	288.768	213031	213031	108
482	210421N2-8_BS20.tif:0109-0301-0146:109	177	1154.797	145.017	301.691	204399	204399	109
483	210421N2-8_BS20.tif:0110-0294-0156:110	177	1191.034	155.046	294.881	210813	210813	110
484	210421N2-8_BS20.tif:0111-0292-0149:111	177	1217.983	148.259	292.608	215583	215583	111
485	210421N2-8_BS20.tif:0112-0295-0142:112	177	1170.203	141.081	295.71	207126	207126	112
486	210421N2-8_BS20.tif:0113-0285-0135:113	177	1089.412	134.027	285.689	192826	192826	113
487	210421N2-8_BS20.tif:0114-0287-0145:114	177	1064.96	143.796	287.736	188498	188498	114
488	210421N2-8_BS20.tif:0115-0289-0136:115	177	1076.678	134.895	289.452	190572	190572	115
489	210421N2-8_BS20.tif:0116-0284-0129:116	177	1092.842	127.934	284.42	193433	193433	116
490	210421N2-8_BS20.tif:0117-0277-0123:117	177	1082.729	122.011	277.726	191643	191643	117
491	210421N2-8_BS20.tif:0118-0269-0121:118	177	1094.316	120.217	269.566	193694	193694	118
492	210421N2-8_BS20.tif:0119-0272-0123:119	177	1121.61	121.893	272.37	198525	198525	119
493	210421N2-8_BS20.tif:0120-0271-0116:120	177	1081.887	114.779	271.525	191494	191494	120
494	210421N2-8_BS20.tif:0121-0270-0119:121	177	1130.073	117.991	270.313	200023	200023	121
495	210421N2-8_BS20.tif:0122-0273-0117:122	177	1104.136	116.291	273.67	195432	195432	122
496	210421N2-8_BS20.tif:0123-0296-0125:123	177	1082.09	124.042	296.511	191530	191530	123
497	210421N2-8_BS20.tif:0124-0283-0124:124	177	1067.729	122.906	283.552	188988	188988	124
498	210421N2-8_BS20.tif:0125-0271-0131:125	177	959.616	130.089	271.923	169852	169852	125
499	210421N2-8_BS20.tif:0126-0271-0130:126	177	867.147	129.134	271.727	153485	153485	126
500	210421N2-8_BS20.tif:0127-0273-0134:127	177	1088.785	133.233	273.806	192715	192715	127
501	210421N2-8_BS20.tif:0128-0276-0137:128	177	1062.525	135.826	277.158	188067	188067	128
502	210421N2-8_BS20.tif:0129-0282-0138:129	177	1050.299	136.743	283.163	185903	185903	129
503	210421N2-8_BS20.tif:0130-0279-0141:130	177	1303.514	139.841	279.728	230722	230722	130
504	210421N2-8_BS20.tif:0131-0307-0142:131	177	1095.379	141.066	307.772	193882	193882	131
505	210421N2-8_BS20.tif:0132-0310-0146:132	177	1089.525	145.079	310.708	192846	192846	132
506	210421N2-8_BS20.tif:0133-0300-0151:133	177	1203.441	150.189	300.665	213009	213009	133
507	210421N2-8_BS20.tif:0134-0288-0149:134	177	1219.136	148.028	289.172	215787	215787	134
508	210421N2-8_BS20.tif:0135-0292-0146:135	177	1291.554	145.037	293.172	228605	228605	135
509	210421N2-8_BS20.tif:0136-0309-0154:136	177	1114.09	153.164	309.739	197194	197194	136
510	210421N2-8_BS20.tif:0137-0288-0140:137	177	1090.26	138.937	288.939	192976	192976	137
511	210421N2-8_BS20.tif:0138-0283-0147:138	177	1154.621	146.147	284.012	204368	204368	138
512	210421N2-8_BS20.tif:0139-0288-0147:139	177	1091.729	145.79	288.816	193236	193236	139
513	210421N2-8_BS20.tif:0140-0283-0112:140	177	1034.915	110.528	283.519	183180	183180	140
514	210421N2-8_BS20.tif:0141-0270-0120:141	177	1219.842	120.016	271.626	215912	215912	141
515	210421N2-8_BS20.tif:0142-0270-0128:142	177	1183.746	126.865	270.915	209523	209523	142
516	210421N2-8_BS20.tif:0143-0273-0127:143	177	1132.864	125.759	273.606	200517	200517	143
517	210421N2-8_BS20.tif:0144-0277-0122:144	177	1207.859	120.894	277.759	213791	213791	144
518	210421N2-8_BS20.tif:0145-0272-0116:145	177	1192.87	114.982	272.673	211138	211138	145
519	210421N2-8_BS20.tif:0146-0265-0120:146	177	1186.605	118.458	265.69	210029	210029	146
520	210421N2-8_BS20.tif:0147-0276-0132:147	177	1280.463	130.586	276.705	226642	226642	147
521	210421N2-8_BS20.tif:0148-0270-0121:148	177	1041.011	119.63	270.886	184259	184259	148
522	210421N2-8_BS20.tif:0149-0279-0128:149	177	1290.09	126.844	279.581	228346	228346	149
523	210421N2-8_BS20.tif:0150-0279-0126:150	177	1396.379	124.834	279.744	247159	247159	150
524	210421N2-8_BS20.tif:0151-0280-0129:151	177	1326.169	127.63	280.845	234732	234732	151
525	210421N2-8_BS20.tif:0152-0281-0134:152	177	1363.475	132.783	281.725	241335	241335	152
526	210421N2-8_BS20.tif:0153-0284-0133:153	177	1169.186	131.435	284.666	206946	206946	153
527	210421N2-8_BS20.tif:0154-0283-0134:154	177	1335.124	132.702	283.712	236317	236317	154
528	210421N2-8_BS20.tif:0155-0281-0138:155	177	1252.853	136.524	281.742	221755	221755	155
529	210421N2-8_BS20.tif:0156-0282-0133:156	177	1376.096	131.917	282.73	243569	243569	156
530	210421N2-8_BS20.tif:0157-0286-0133:157	177	1398.169	131.638	286.794	247476	247476	157
531	210421N2-8_BS20.tif:0158-0301-0133:158	177	1299.893	131.573	301.781	230081	230081	158
532	210421N2-8_BS20.tif:0159-0306-0132:159	177	1319.26	130.942	306.735	233509	233509	159
533	210421N2-8_BS20.tif:0160-0305-0134:160	177	1358.136	132.872	305.736	240390	240390	160
534	210421N2-8_BS20.tif:0161-0315-0125:161	177	1304.847	124.119	315.723	230958	230958	161
535	210421N2-8_BS20.tif:0162-0289-0134:162	177	1108.051	132.837	289.779	196125	196125	162
536	210421N2-8_BS20.tif:0163-0265-0130:163	177	1101.802	128.814	266.079	195019	195019	163
537	210421N2-8_BS20.tif:0164-0267-0130:164	177	1140.876	128.61	267.965	201935	201935	164
538	210421N2-8_BS20.tif:0165-0278-0137:165	177	1274.52	135.847	279.12	225590	225590	165
539	210421N2-8_BS20.tif:0166-0297-0131:166	177	1085.446	129.626	298.015	192124	192124	166
540	210421N2-8_BS20.tif:0167-0236-0123:167	177	1013.582	121.758	236.867	179404	179404	167
541	210421N2-8_BS20.tif:0168-0236-0115:168	177	1000.847	115.48	237.755	177150	177150	168
542	210421N2-8_BS20.tif:0169-0244-0123:169	177	936.09	123.455	246.263	165688	165688	169
543	210421N2-8_BS20.tif:0170-0245-0125:170	177	1023.096	125.395	246.596	181088	181088	170
544	210421N2-8_BS20.tif:0171-0244-0125:171	177	1003.633	125.321	246.27	177643	177643	171
545	210421N2-8_BS20.tif:0172-0243-0122:172	177	1118.492	122.427	244.896	197973	197973	172
546	210421N2-8_BS20.tif:0173-0243-0123:173	177	1132.243	123.292	244.987	200407	200407	173
547	210421N2-8_BS20.tif:0174-0237-0118:174	177	1263.661	118.359	238.966	223668	223668	174
548	210421N2-8_BS20.tif:0175-0234-0121:175	177	1185.638	121.157	235.562	209858	209858	175
549	210421N2-8_BS20.tif:0176-0241-0119:176	177	1311.836	119.053	242.485	232195	232195	176
550	210421N2-8_BS20.tif:0177-0241-0117:177	177	1302.949	117.387	242.774	230622	230622	177
551	210421N2-8_BS20.tif:0178-0244-0118:178	177	1427.034	118.213	245.556	252585	252585	178
552	210421N2-8_BS20.tif:0179-0245-0118:179	177	1408.141	118.311	246.602	249241	249241	179
553	210421N2-8_BS20.tif:0180-0257-0121:180	177	1424.723	121.39	258.834	252176	252176	180
554	210421N2-8_BS20.tif:0181-0242-0124:181	177	1434.316	124.405	243.593	253874	253874	181
555	210421N2-8_BS20.tif:0182-0245-0112:182	177	1293.61	112.435	246.53	228969	228969	182
556	210421N2-8_BS20.tif:0183-0241-0115:183	177	1321.068	115.326	242.515	233829	233829	183
557	210421N2-8_BS20.tif:0184-0243-0139:184	177	1376.972	139.193	244.487	243724	243724	184
558	210421N2-8_BS20.tif:0185-0237-0138:185	177	1379.706	138.309	238.361	244208	244208	185
559	210421N2-8_BS20.tif:0186-0262-0104:186	177	1332.311	103.774	263.253	235819	235819	186
560	210421N2-8_BS20.tif:0187-0259-0105:187	177	1530.169	105.858	260.479	270840	270840	187
561	210421N2-8_BS20.tif:0188-0254-0122:188	177	1555.588	122.474	255.482	275339	275339	188
562	210421N2-8_BS20.tif:0189-0219-0146:189	177	1457.881	146.521	220.501	258045	258045	189
563	210421N2-8_BS20.tif:0190-0256-0155:190	177	794.966	155.092	256.903	140709	140709	190
564	210421N2-8_BS20.tif:0191-0243-0160:191	177	1360.062	160.189	243.768	240731	240731	191
565	210421N2-8_BS20.tif:0192-0240-0151:192	177	1366.729	151.294	241.278	241911	241911	192
566	210421N2-8_BS20.tif:0193-0241-0150:193	177	1434.243	150.518	242.503	253861	253861	193
567	210421N2-8_BS20.tif:0194-0242-0123:194	177	1264.367	123.287	243.904	223793	223793	194
568	210421N2-8_BS20.tif:0195-0226-0111:195	177	1183.52	111.563	227.647	209483	209483	195
569	210421N2-8_BS20.tif:0196-0240-0116:196	177	1383.158	116.199	241.792	244819	244819	196
570	210421N2-8_BS20.tif:0197-0251-0116:197	177	1403.373	116.486	252.465	248397	248397	197
571	210421N2-8_BS20.tif:0198-0245-0118:198	177	1174.825	118.287	245.125	207944	207944	198
572	210421N2-8_BS20.tif:0199-0257-0117:199	177	1325.056	117.482	258.704	234535	234535	199
573	210421N2-8_BS20.tif:0200-0261-0119:200	177	1341.271	119.088	262.561	237405	237405	200
574	210421N2-8_BS20.tif:0201-0233-0129:201	177	1429.921	129.245	234.701	253096	253096	201
575	210421N2-8_BS20.tif:0202-0236-0131:202	177	1317.559	131.334	237.751	233208	233208	202
576	210421N2-8_BS20.tif:0203-0263-0114:203	177	1323.362	114.212	264.943	234235	234235	203
577	210421N2-8_BS20.tif:0204-0264-0123:204	177	1473.576	123.368	265.701	260823	260823	204
578	210421N2-8_BS20.tif:0205-0260-0120:205	177	1408.605	120.613	261.715	249323	249323	205
579	210421N2-8_BS20.tif:0206-0257-0119:206	177	1303.153	119.522	258.839	230658	230658	206
580	210421N2-8_BS20.tif:0207-0271-0120:207	177	1451.215	120.315	272.868	256865	256865	207
581	210421N2-8_BS20.tif:0208-0274-0116:208	177	1300.209	116.171	276.01	230137	230137	208
582	210421N2-8_BS20.tif:0209-0285-0119:209	177	1314.96	119.704	287.055	232748	232748	209
583	210421N2-8_BS20.tif:0210-0293-0123:210	177	1457.655	123.559	294.553	258005	258005	210
584	210421N2-8_BS20.tif:0211-0299-0123:211	177	1445.864	123.409	300.797	255918	255918	211
585	210421N2-8_BS20.tif:0212-0292-0128:212	177	1217.638	128.513	294.257	215522	215522	212
586	210421N2-8_BS20.tif:0213-0290-0131:213	177	1206.232	131.288	292.107	213503	213503	213
587	210421N2-8_BS20.tif:0214-0292-0129:214	177	1282.294	129.248	293.685	226966	226966	214
588	210421N2-8_BS20.tif:0215-0289-0131:215	177	1213.424	131.525	290.991	214776	214776	215
589	210421N2-8_BS20.tif:0216-0289-0129:216	177	1317.469	129.613	290.834	233192	233192	216
590	210421N2-8_BS20.tif:0217-0285-0129:217	177	1286.887	129.429	286.822	227779	227779	217
591	210421N2-8_BS20.tif:0218-0282-0127:218	177	1296.48	127.28	283.882	229477	229477	218
592	210421N2-8_BS20.tif:0219-0276-0124:219	177	1341.791	124.434	277.924	237497	237497	219
593	210421N2-8_BS20.tif:0220-0277-0123:220	177	1425.508	123.519	278.614	252315	252315	220
594	210421N2-8_BS20.tif:0221-0276-0122:221	177	1400.949	122.789	277.542	247968	247968	221
595	210421N2-8_BS20.tif:0222-0275-0124:222	177	1430.565	124.874	276.669	253210	253210	222
596	210421N2-8_BS20.tif:0223-0274-0119:223	177	1469.458	119.387	275.852	260094	260094	223
597	210421N2-8_BS20.tif:0224-0272-0119:224	177	1481.294	119.526	273.437	262189	262189	224
598	210421N2-8_BS20.tif:0225-0270-0120:225	177	1431.525	120.658	271.52	253380	253380	225
599	210421N2-8_BS20.tif:0226-0266-0118:226	177	1433.672	118.412	267.912	253760	253760	226
600	210421N2-8_BS20.tif:0227-0263-0116:227	177	1516.237	116.586	264.591	268374	268374	227
601	210421N2-8_BS20.tif:0228-0260-0118:228	177	1486.638	118.599	261.686	263135	263135	228
602	210421N2-8_BS20.tif:0229-0262-0117:229	177	1381.35	117.753	263.841	244499	244499	229
603	210421N2-8_BS20.tif:0230-0267-0121:230	177	1446.633	121.256	268.719	256054	256054	230
604	210421N2-8_BS20.tif:0231-0288-0123:231	177	1363.718	123.59	290.037	241378	241378	231
605	210421N2-8_BS20.tif:0232-0301-0126:232	177	1411.554	126.44	302.941	249845	249845	232
606	210421N2-8_BS20.tif:0233-0287-0137:233	177	1574.723	137.352	288.49	278726	278726	233
607	210421N2-8_BS20.tif:0234-0278-0129:234	177	1582.842	129.355	279.488	280163	280163	234
608	210421N2-8_BS20.tif:0235-0282-0133:235	177	1454.548	133.749	283.74	257455	257455	235
609	210421N2-8_BS20.tif:0236-0288-0135:236	177	1461.136	135.401	289.834	258621	258621	236
610	210421N2-8_BS20.tif:0237-0294-0136:237	177	1459.124	136.759	295.885	258265	258265	237
611	210421N2-8_BS20.tif:0238-0288-0140:238	177	1481.503	140.382	289.602	262226	262226	238
612	210421N2-8_BS20.tif:0239-0289-0144:239	177	1493.056	144.655	290.889	264271	264271	239
613	210421N2-8_BS20.tif:0240-0295-0148:240	177	1502.023	148.357	296.697	265858	265858	240
614	210421N2-8_BS20.tif:0241-0301-0159:241	177	1524.633	159.767	302.813	269860	269860	241
615	210421N2-8_BS20.tif:0242-0293-0139:242	177	1553.339	139.272	294.829	274941	274941	242
616	210421N2-8_BS20.tif:0243-0281-0130:243	177	1429.859	130.289	282.838	253085	253085	243
617	210421N2-8_BS20.tif:0244-0265-0116:244	177	1516.153	116.282	266.779	268359	268359	244
618	210421N2-8_BS20.tif:0245-0273-0126:245	177	1559.13	126.402	274.865	275966	275966	245
619	210421N2-8_BS20.tif:0246-0276-0125:246	177	1635.87	125.364	277.741	289549	289549	246
620	210421N2-8_BS20.tif:0247-0278-0120:247	177	1735.458	120.408	279.575	307176	307176	247
621	210421N2-8_BS20.tif:0248-0270-0128:248	177	1770.831	128.581	271.475	313437	313437	248
622	210421N2-8_BS20.tif:0249-0267-0126:249	177	1763.655	126.237	268.295	312167	312167	249
623	210421N2-8_BS20.tif:0250-0267-0120:250	177	1707.864	120.653	268.46	302292	302292	250
624	210421N2-8_BS20.tif:0251-0266-0117:251	177	1594.893	117.289	267.606	282296	282296	251
625	210421N2-8_BS20.tif:0252-0262-0114:252	177	1620.305	114.615	263.474	286794	286794	252
626	210421N2-8_BS20.tif:0253-0251-0121:253	177	1738.096	121.188	252.604	307643	307643	253
627	210421N2-8_BS20.tif:0254-0249-0121:254	177	1731.045	121.261	250.306	306395	306395	254
628	210421N2-8_BS20.tif:0255-0247-0120:255	177	1562.955	120.479	248.194	276643	276643	255
629	210421N2-8_BS20.tif:0256-0243-0120:256	177	1585.932	120.546	244.462	280710	280710	256
630	210421N2-8_BS20.tif:0257-0247-0118:257	177	1558.305	118.486	248.31	275820	275820	257
631	210421N2-8_BS20.tif:0258-0248-0115:258	177	1510.068	115.434	249.48	267282	267282	258
632	210421N2-8_BS20.tif:0259-0247-0124:259	177	1448.435	124.126	248.746	256373	256373	259
633	210421N2-8_BS20.tif:0260-0238-0121:260	177	1513.893	121.379	239.676	267959	267959	260
634	210421N2-8_BS20.tif:0261-0240-0119:261	177	1556.701	119.727	241.348	275536	275536	261
635	210421N2-8_BS20.tif:0262-0237-0122:262	177	1522.373	122.299	238.608	269460	269460	262
636	210421N2-8_BS20.tif:0263-0230-0123:263	177	1583.294	123.183	231.515	280243	280243	263
637	210421N2-8_BS20.tif:0264-0234-0123:264	177	1550.74	123.06	235.438	274481	274481	264
638	210421N2-8_BS20.tif:0265-0236-0115:265	177	1551.102	115.442	237.737	274545	274545	265
639	210421N2-8_BS20.tif:0266-0240-0115:266	177	1524.904	115.258	241.809	269908	269908	266
640	210421N2-8_BS20.tif:0267-0247-0117:267	177	1563.26	117.517	248.648	276697	276697	267
641	210421N2-8_BS20.tif:0268-0247-0119:268	177	1688.797	119.316	248.642	298917	298917	268
642	210421N2-8_BS20.tif:0269-0230-0155:269	177	1435.52	155.659	231.706	254087	254087	269
643	210421N2-8_BS20.tif:0270-0239-0146:270	177	1657.729	146.689	240.134	293418	293418	270
644	210421N2-8_BS20.tif:0271-0252-0087:271	177	1421.339	87.974	252.852	251577	251577	271
645	210421N2-8_BS20.tif:0272-0258-0119:272	177	1474.802	118.466	257.34	261040	261040	272
646	210421N2-8_BS20.tif:0273-0250-0120:273	177	1526.701	120.278	251.474	270226	270226	273
647	210421N2-8_BS20.tif:0274-0252-0118:274	177	1485.209	118.341	253.548	262882	262882	274
648	210421N2-8_BS20.tif:0275-0264-0119:275	177	1558.006	119.34	265.586	275767	275767	275
649	210421N2-8_BS20.tif:0276-0266-0124:276	177	1646.588	124.083	267.608	291446	291446	276
650	210421N2-8_BS20.tif:0277-0269-0115:277	177	1462.045	115.228	270.697	258782	258782	277
651	210421N2-8_BS20.tif:0278-0271-0122:278	177	1460.859	122.212	272.689	258572	258572	278
652	210421N2-8_BS20.tif:0279-0274-0122:279	177	1469.571	122.159	275.558	260114	260114	279
653	210421N2-8_BS20.tif:0280-0279-0127:280	177	1574.791	127.448	280.656	278738	278738	280
654	210421N2-8_BS20.tif:0281-0288-0126:281	177	1493.791	126.445	289.794	264401	264401	281
655	210421N2-8_BS20.tif:0282-0294-0131:282	177	1525.384	131.407	295.815	269993	269993	282
656	210421N2-8_BS20.tif:0283-0293-0136:283	177	1531.249	136.509	294.79	271031	271031	283
657	210421N2-8_BS20.tif:0284-0293-0137:284	177	1533.011	137.387	294.806	271343	271343	284
658	210421N2-8_BS20.tif:0285-0293-0144:285	177	1504.678	144.322	294.963	266328	266328	285
659	210421N2-8_BS20.tif:0286-0292-0146:286	177	1449.633	146.649	293.878	256585	256585	286
660	210421N2-8_BS20.tif:0287-0292-0149:287	177	1455.915	149.224	293.969	257697	257697	287
661	210421N2-8_BS20.tif:0288-0296-0152:288	177	1494.757	152.16	297.691	264572	264572	288
662	210421N2-8_BS20.tif:0289-0298-0151:289	177	1441.203	151.674	300.116	255093	255093	289
663	210421N2-8_BS20.tif:0290-0284-0148:290	177	1375.853	148.205	285.739	243526	243526	290
664	210421N2-8_BS20.tif:0291-0233-0133:291	177	1396.734	133.114	234.826	247222	247222	291
665	210421N2-8_BS20.tif:0292-0275-0132:292	177	1500.446	132.771	276.72	265579	265579	292
666	210421N2-8_BS20.tif:0293-0309-0122:293	177	1481.192	122.416	310.786	262171	262171	293
667	210421N2-8_BS20.tif:0294-0298-0137:294	177	1562.158	137.381	299.478	276502	276502	294
668	210421N2-8_BS20.tif:0295-0286-0133:295	177	1581.898	133.279	287.483	279996	279996	295
669	210421N2-8_BS20.tif:0296-0283-0121:296	177	1529.825	121.312	284.859	270779	270779	296
670	210421N2-8_BS20.tif:0297-0270-0112:297	177	1497.593	112.144	271.78	265074	265074	297
671	210421N2-8_BS20.tif:0298-0266-0113:298	177	1580.068	113.147	267.754	279672	279672	298
672	210421N2-8_BS20.tif:0299-0264-0122:299	177	1556.305	122.275	265.637	275466	275466	299
673	210421N2-8_BS20.tif:0300-0264-0121:300	177	1830.898	121.194	265.532	324069	324069	300
674	210421N2-8_BS20.tif:0301-0263-0115:301	177	1681.791	115.528	264.554	297677	297677	301
675	210421N2-8_BS20.tif:0302-0262-0117:302	177	1639.497	117.206	263.556	290191	290191	302
676	210421N2-8_BS20.tif:0303-0261-0123:303	177	1649.198	123.457	262.726	291908	291908	303
677	210421N2-8_BS20.tif:0304-0265-0130:304	177	1557.011	130.281	266.773	275591	275591	304
678	210421N2-8_BS20.tif:0305-0266-0113:305	177	1580.124	113.402	267.742	279682	279682	305
679	210421N2-8_BS20.tif:0306-0270-0126:306	177	1643.243	126.698	271.596	290854	290854	306
680	210421N2-8_BS20.tif:0307-0276-0122:307	177	1697.559	122.591	277.634	300468	300468	307
681	210421N2-8_BS20.tif:0308-0280-0125:308	177	1534.407	125.296	281.803	271590	271590	308
682	210421N2-8_BS20.tif:0309-0287-0132:309	177	1647.655	132.484	288.557	291635	291635	309
683	210421N2-8_BS20.tif:0310-0285-0137:310	177	1614.904	137.166	286.834	285838	285838	310
684	210421N2-8_BS20.tif:0311-0279-0135:311	177	1553.475	135.48	280.872	274965	274965	311
685	210421N2-8_BS20.tif:0312-0277-0137:312	177	1573.91	137.4	278.871	278582	278582	312
686	210421N2-8_BS20.tif:0313-0279-0138:313	177	1562.345	138.348	280.836	276535	276535	313
687	210421N2-8_BS20.tif:0314-0280-0137:314	177	1640.531	137.352	281.711	290374	290374	314
688	210421N2-8_BS20.tif:0315-0298-0143:315	177	1616.492	143.242	299.692	286119	286119	315
689	210421N2-8_BS20.tif:0316-0303-0128:316	177	1580.836	128.079	304.833	279808	279808	316
690	210421N2-8_BS20.tif:0317-0285-0130:317	177	1511.65	130.258	286.483	267562	267562	317
691	210421N2-8_BS20.tif:0318-0291-0137:318	177	1424.395	137.295	292.462	252118	252118	318
692	210421N2-8_BS20.tif:0319-0311-0150:319	177	1593.621	150.389	312.576	282071	282071	319
693	210421N2-8_BS20.tif:0320-0298-0156:320	177	1531.881	156.049	299.546	271143	271143	320
694	210421N2-8_BS20.tif:0321-0285-0150:321	177	1612.299	150.454	286.925	285377	285377	321
695	210421N2-8_BS20.tif:0322-0292-0158:322	177	1632.678	158.201	293.749	288984	288984	322
696	210421N2-8_BS20.tif:0323-0290-0162:323	177	1605.068	162.069	291.643	284097	284097	323
697	210421N2-8_BS20.tif:0324-0290-0162:324	177	1620.011	162.548	291.862	286742	286742	324
698	210421N2-8_BS20.tif:0325-0293-0164:325	177	1532.876	164.701	294.766	271319	271319	325
699	210421N2-8_BS20.tif:0326-0296-0167:326	177	1602.616	167.394	297.7	283663	283663	326
700	210421N2-8_BS20.tif:0327-0295-0164:327	177	1574.565	164.27	296.62	278698	278698	327
701	210421N2-8_BS20.tif:0328-0291-0164:328	177	1541.22	164.454	292.663	272796	272796	328
702	210421N2-8_BS20.tif:0329-0282-0165:329	177	1521.814	165.601	283.667	269361	269361	329
703	210421N2-8_BS20.tif:0330-0291-0170:330	177	1504.616	170.375	292.873	266317	266317	330
704	210421N2-8_BS20.tif:0331-0300-0161:331	177	1600.949	161.388	301.701	283368	283368	331
705	210421N2-8_BS20.tif:0332-0286-0165:332	177	1514.65	165.545	287.685	268093	268093	332
706	210421N2-8_BS20.tif:0333-0286-0161:333	177	1573.26	161.382	287.638	278467	278467	333
707	210421N2-8_BS20.tif:0334-0300-0160:334	177	1569.277	160.287	301.692	277762	277762	334
708	210421N2-8_BS20.tif:0335-0292-0157:335	177	1585.768	157.405	294.029	280681	280681	335
709	210421N2-8_BS20.tif:0336-0289-0159:336	177	1528.056	159.69	290.984	270466	270466	336
710	210421N2-8_BS20.tif:0337-0285-0156:337	177	1665.949	156.472	286.562	294873	294873	337
711	210421N2-8_BS20.tif:0338-0290-0158:338	177	1611.13	158.557	291.663	285170	285170	338
712	210421N2-8_BS20.tif:0339-0295-0161:339	177	1534.379	161.465	296.751	271585	271585	339
713	210421N2-8_BS20.tif:0340-0291-0157:340	177	1570.452	157.173	292.788	277970	277970	340
714	210421N2-8_BS20.tif:0341-0289-0154:341	177	1663.983	154.206	290.743	294525	294525	341
715	210421N2-8_BS20.tif:0342-0291-0156:342	177	1546.435	156.411	293.038	273719	273719	342
716	210421N2-8_BS20.tif:0343-0289-0154:343	177	1675.825	154.174	290.774	296621	296621	343
717	210421N2-8_BS20.tif:0344-0279-0145:344	177	1444.588	145.37	280.953	255692	255692	344
718	210421N2-8_BS20.tif:0345-0288-0140:345	177	1373.429	140.52	290.012	243097	243097	345
719	210421N2-8_BS20.tif:0346-0297-0151:346	177	1490.757	151.347	298.809	263864	263864	346
720	210421N2-8_BS20.tif:0347-0288-0158:347	177	1407.175	158.041	289.915	249070	249070	347
721	210421N2-8_BS20.tif:0348-0292-0158:348	177	1471.633	158.41	293.888	260479	260479	348
722	210421N2-8_BS20.tif:0349-0296-0158:349	177	1510.559	158.234	297.68	267369	267369	349
723	210421N2-8_BS20.tif:0350-0299-0158:350	177	1487.424	158.495	300.642	263274	263274	350
724	210421N2-8_BS20.tif:0351-0294-0158:351	177	1448.678	158.163	295.807	256416	256416	351
725	210421N2-8_BS20.tif:0352-0288-0163:352	177	1358.079	163.5	289.982	240380	240380	352
726	210421N2-8_BS20.tif:0353-0291-0168:353	177	1483.311	168.344	292.736	262546	262546	353
727	210421N2-8_BS20.tif:0354-0286-0176:354	177	1469.825	176.616	287.725	260159	260159	354
728	210421N2-8_BS20.tif:0355-0286-0173:355	177	1452.503	173.522	287.85	257093	257093	355
729	210421N2-8_BS20.tif:0356-0289-0172:356	177	1537.288	172.276	290.782	272100	272100	356
730	210421N2-8_BS20.tif:0357-0289-0174:357	177	1560.26	174.616	290.587	276166	276166	357
731	210421N2-8_BS20.tif:0358-0285-0176:358	177	1482.559	176.331	286.799	262413	262413	358
732	210421N2-8_BS20.tif:0359-0286-0178:359	177	1623.977	178.293	287.842	287444	287444	359
733	210421N2-8_BS20.tif:0360-0282-0182:360	177	1570.706	182.393	283.476	278015	278015	360
734	210421N2-8_BS20.tif:0361-0274-0184:361	177	1522.571	184.363	275.585	269495	269495	361
735	210421N2-8_BS20.tif:0362-0270-0189:362	177	1482.492	189.483	271.87	262401	262401	362
736	210421N2-8_BS20.tif:0363-0273-0200:363	177	1549.249	200.479	274.627	274217	274217	363
737	210421N2-8_BS20.tif:0364-0285-0187:364	177	1618.74	187.395	286.45	286517	286517	364
738	210421N2-8_BS20.tif:0365-0282-0192:365	177	1617.836	192.501	283.684	286357	286357	365
739	210421N2-8_BS20.tif:0366-0275-0189:366	177	1608.017	189.525	276.327	284619	284619	366
740	210421N2-8_BS20.tif:0367-0270-0191:367	177	1546.271	191.427	271.557	273690	273690	367
741	210421N2-8_BS20.tif:0368-0274-0194:368	177	1567.554	194.369	275.555	277457	277457	368
742	210421N2-8_BS20.tif:0369-0274-0194:369	177	1637.52	194.563	275.615	289841	289841	369
743	210421N2-8_BS20.tif:0370-0272-0195:370	177	1602.593	195.514	273.359	283659	283659	370
744	210421N2-8_BS20.tif:0371-0270-0196:371	177	1582.458	196.585	271.497	280095	280095	371
745	210421N2-8_BS20.tif:0372-0268-0199:372	177	1623.26	199.444	269.51	287317	287317	372
746	210421N2-8_BS20.tif:0373-0269-0197:373	177	1618.994	197.56	270.482	286562	286562	373
