# Supplementary material for: Molecular encoding and synaptic decoding of context during salt chemotaxis in C. elegans
Source: Nat Commun. 2022 May 27;13:2928. doi: 10.1038/s41467-022-30279-7 (PMC9142520; doi:10.1038/s41467-022-30279-7)
Supplement: Supplementary file 7 — Source Data [file 41467_2022_30279_MOESM7_ESM.zip › Source Data/Imaging/Fig.5/5B/210421N2-9_BS20_Results.csv]

	Label	Area	Mean	XM	YM	IntDen	RawIntDen	Slice	stimulus
1	210421N2-9_BS20.tif:0001-0238-0462:1	177	1549.531	462.59	238.058	274267	274267	1	178
2	210421N2-9_BS20.tif:0002-0233-0473:2	177	698.198	472.734	233.595	123581	123581	2
3	210421N2-9_BS20.tif:0003-0244-0466:3	177	1503.672	466.265	244.123	266150	266150	3
4	210421N2-9_BS20.tif:0004-0259-0457:4	177	1531.729	457.177	259	271116	271116	4
5	210421N2-9_BS20.tif:0005-0257-0466:5	177	1513.525	466.267	257.313	267894	267894	5
6	210421N2-9_BS20.tif:0006-0256-0464:6	177	1553.588	464.436	256.133	274985	274985	6
7	210421N2-9_BS20.tif:0007-0240-0458:7	177	1548.667	458.459	239.882	274114	274114	7
8	210421N2-9_BS20.tif:0008-0239-0461:8	177	1550.898	461.171	239.299	274509	274509	8
9	210421N2-9_BS20.tif:0009-0248-0458:9	177	1536.39	458.408	247.873	271941	271941	9
10	210421N2-9_BS20.tif:0010-0245-0457:10	177	1480.881	457.227	245.027	262116	262116	10
11	210421N2-9_BS20.tif:0011-0242-0450:11	177	1564.175	450.437	241.855	276859	276859	11
12	210421N2-9_BS20.tif:0012-0245-0447:12	177	1695.983	447.7	244.68	300189	300189	12
13	210421N2-9_BS20.tif:0013-0238-0449:13	177	1583.582	449.416	238.003	280294	280294	13
14	210421N2-9_BS20.tif:0014-0211-0441:14	177	1589.791	441.323	210.843	281393	281393	14
15	210421N2-9_BS20.tif:0015-0236-0455:15	177	1520.079	455.075	236.609	269054	269054	15
16	210421N2-9_BS20.tif:0016-0239-0452:16	177	1249.034	451.323	239.372	221079	221079	16
17	210421N2-9_BS20.tif:0017-0231-0440:17	177	1399.209	439.956	231.086	247660	247660	17
18	210421N2-9_BS20.tif:0018-0226-0429:18	177	1401.701	428.83	226.127	248101	248101	18
19	210421N2-9_BS20.tif:0019-0224-0431:19	177	1392.492	430.89	224.11	246471	246471	19
20	210421N2-9_BS20.tif:0020-0216-0425:20	177	1442.407	425.07	216.163	255306	255306	20
21	210421N2-9_BS20.tif:0021-0214-0422:21	177	1498.271	422.068	213.829	265194	265194	21
22	210421N2-9_BS20.tif:0022-0206-0417:22	177	1434.056	416.696	205.943	253828	253828	22
23	210421N2-9_BS20.tif:0023-0203-0406:23	177	1465.22	405.782	203.164	259344	259344	23
24	210421N2-9_BS20.tif:0024-0201-0401:24	177	1604.887	400.815	201.095	284065	284065	24
25	210421N2-9_BS20.tif:0025-0211-0404:25	177	1749.395	404.048	210.891	309643	309643	25
26	210421N2-9_BS20.tif:0026-0215-0410:26	177	1670.847	410.339	214.877	295740	295740	26
27	210421N2-9_BS20.tif:0027-0207-0397:27	177	1662.452	397.301	206.725	294254	294254	27
28	210421N2-9_BS20.tif:0028-0211-0412:28	177	1622.034	412.047	211.102	287100	287100	28
29	210421N2-9_BS20.tif:0029-0206-0415:29	177	1504.136	414.862	206.042	266232	266232	29
30	210421N2-9_BS20.tif:0030-0210-0411:30	177	1652.802	411.479	210.122	292546	292546	30
31	210421N2-9_BS20.tif:0031-0220-0423:31	177	1748.407	423.065	220.251	309468	309468	31
32	210421N2-9_BS20.tif:0032-0228-0425:32	177	1567.062	424.916	228.183	277370	277370	32
33	210421N2-9_BS20.tif:0033-0207-0411:33	177	1353.701	410.779	206.894	239605	239605	33
34	210421N2-9_BS20.tif:0034-0226-0319:34	177	1390.757	318.337	226.439	246164	246164	34
35	210421N2-9_BS20.tif:0035-0240-0357:35	177	1418.751	356.235	239.99	251119	251119	35
36	210421N2-9_BS20.tif:0036-0244-0365:36	177	1223.192	363.764	244.162	216505	216505	36
37	210421N2-9_BS20.tif:0037-0267-0351:37	177	1423.446	350.722	266.856	251950	251950	37
38	210421N2-9_BS20.tif:0038-0223-0381:38	177	1248.198	379.337	223.73	220931	220931	38
39	210421N2-9_BS20.tif:0039-0227-0376:39	177	1609.243	375.42	227.103	284836	284836	39
40	210421N2-9_BS20.tif:0040-0231-0372:40	177	1699.977	371.38	231.301	300896	300896	40
41	210421N2-9_BS20.tif:0041-0227-0373:41	177	1647.915	372.649	227.092	291681	291681	41
42	210421N2-9_BS20.tif:0042-0223-0360:42	177	1660.232	359.702	223.318	293861	293861	42
43	210421N2-9_BS20.tif:0043-0226-0359:43	177	1638.186	358.566	226.443	289959	289959	43
44	210421N2-9_BS20.tif:0044-0228-0364:44	177	1630.904	363.517	228.182	288670	288670	44
45	210421N2-9_BS20.tif:0045-0219-0368:45	177	1610.215	367.426	219.396	285008	285008	45
46	210421N2-9_BS20.tif:0046-0218-0366:46	177	1560.757	365.508	217.907	276254	276254	46
47	210421N2-9_BS20.tif:0047-0214-0364:47	177	1630.949	363.881	214.38	288678	288678	47
48	210421N2-9_BS20.tif:0048-0217-0365:48	177	1620.898	364.615	217.285	286899	286899	48
49	210421N2-9_BS20.tif:0049-0214-0365:49	177	1571.616	364.617	214.169	278176	278176	49
50	210421N2-9_BS20.tif:0050-0223-0370:50	177	1584.006	369.501	223.3	280369	280369	50
51	210421N2-9_BS20.tif:0051-0221-0370:51	177	1600.853	369.557	221.231	283351	283351	51
52	210421N2-9_BS20.tif:0052-0211-0369:52	177	1598.831	368.778	211.353	282993	282993	52
53	210421N2-9_BS20.tif:0053-0215-0376:53	177	1546.362	375.765	214.896	273706	273706	53
54	210421N2-9_BS20.tif:0054-0212-0375:54	177	1575.582	374.52	212.321	278878	278878	54
55	210421N2-9_BS20.tif:0055-0199-0384:55	177	1573.593	383.185	199.39	278526	278526	55
56	210421N2-9_BS20.tif:0056-0201-0372:56	177	1250.768	371.469	202.102	221386	221386	56
57	210421N2-9_BS20.tif:0057-0168-0348:57	177	456.373	348.36	168.26	80778	80778	57
58	210421N2-9_BS20.tif:0058-0219-0400:58	177	1232.514	398.459	219.168	218155	218155	58
59	210421N2-9_BS20.tif:0059-0210-0372:59	177	1393.373	371.78	211.057	246627	246627	59
60	210421N2-9_BS20.tif:0060-0210-0360:60	177	1469.695	359.988	210.349	260136	260136	60
61	210421N2-9_BS20.tif:0061-0223-0358:61	177	1509.87	357.704	223.237	267247	267247	61
62	210421N2-9_BS20.tif:0062-0205-0395:62	177	1477.141	394.577	204.126	261454	261454	62
63	210421N2-9_BS20.tif:0063-0207-0403:63	177	1392.508	402.559	207.331	246474	246474	63
64	210421N2-9_BS20.tif:0064-0216-0409:64	177	1345.831	408.484	216.014	238212	238212	64
65	210421N2-9_BS20.tif:0065-0221-0410:65	177	1474.977	409.811	220.992	261071	261071	65
66	210421N2-9_BS20.tif:0066-0225-0412:66	177	1395.537	411.619	225.361	247010	247010	66
67	210421N2-9_BS20.tif:0067-0229-0415:67	177	1416.062	414.926	229.292	250643	250643	67
68	210421N2-9_BS20.tif:0068-0224-0418:68	177	1486.073	417.738	224.398	263035	263035	68
69	210421N2-9_BS20.tif:0069-0223-0418:69	177	1564.305	417.705	223.378	276882	276882	69
70	210421N2-9_BS20.tif:0070-0218-0425:70	177	1500.271	425.035	218.251	265548	265548	70
71	210421N2-9_BS20.tif:0071-0203-0422:71	177	1499.621	421.448	203.214	265433	265433	71
72	210421N2-9_BS20.tif:0072-0212-0409:72	177	1567.627	408.874	211.991	277470	277470	72
73	210421N2-9_BS20.tif:0073-0219-0416:73	177	1569.497	415.916	219.124	277801	277801	73
74	210421N2-9_BS20.tif:0074-0221-0411:74	177	1582.853	410.787	220.946	280165	280165	74
75	210421N2-9_BS20.tif:0075-0223-0414:75	177	1630.633	413.366	223.093	288622	288622	75
76	210421N2-9_BS20.tif:0076-0226-0414:76	177	1572.153	413.792	225.928	278271	278271	76
77	210421N2-9_BS20.tif:0077-0224-0411:77	177	1572.254	410.691	224.247	278289	278289	77
78	210421N2-9_BS20.tif:0078-0215-0412:78	177	1602.017	411.472	215.222	283557	283557	78
79	210421N2-9_BS20.tif:0079-0213-0415:79	177	1736.678	414.666	213.486	307392	307392	79
80	210421N2-9_BS20.tif:0080-0208-0415:80	177	1736.955	414.646	208.21	307441	307441	80
81	210421N2-9_BS20.tif:0081-0206-0417:81	177	1620.13	416.557	205.979	286763	286763	81
82	210421N2-9_BS20.tif:0082-0200-0415:82	177	1628.203	414.482	199.877	288192	288192	82
83	210421N2-9_BS20.tif:0083-0216-0409:83	177	1619.531	408.554	216.028	286657	286657	83
84	210421N2-9_BS20.tif:0084-0213-0407:84	177	1557.847	406.564	213.054	275739	275739	84
85	210421N2-9_BS20.tif:0085-0198-0400:85	177	1568.085	399.576	198.311	277551	277551	85
86	210421N2-9_BS20.tif:0086-0196-0396:86	177	1582.927	395.707	196.371	280178	280178	86
87	210421N2-9_BS20.tif:0087-0202-0415:87	177	1556.062	414.659	202.042	275423	275423	87
88	210421N2-9_BS20.tif:0088-0214-0418:88	177	1534.621	417.685	214.029	271628	271628	88
89	210421N2-9_BS20.tif:0089-0217-0416:89	177	1544.237	415.519	217.2	273330	273330	89
90	210421N2-9_BS20.tif:0090-0216-0413:90	177	1605.305	412.768	215.896	284139	284139	90
91	210421N2-9_BS20.tif:0091-0205-0406:91	177	1497.785	405.932	205.453	265108	265108	91
92	210421N2-9_BS20.tif:0092-0203-0409:92	177	1558.785	408.453	202.904	275905	275905	92
93	210421N2-9_BS20.tif:0093-0206-0408:93	177	1575.864	407.626	206.083	278928	278928	93
94	210421N2-9_BS20.tif:0094-0209-0407:94	177	1547.153	406.559	209.324	273846	273846	94
95	210421N2-9_BS20.tif:0095-0207-0402:95	177	1454.825	401.479	206.902	257504	257504	95
96	210421N2-9_BS20.tif:0096-0209-0392:96	177	1520.74	391.887	209.018	269171	269171	96
97	210421N2-9_BS20.tif:0097-0210-0390:97	177	1420.017	389.605	209.918	251343	251343	97
98	210421N2-9_BS20.tif:0098-0197-0371:98	177	1575.712	370.816	197.321	278901	278901	98
99	210421N2-9_BS20.tif:0099-0202-0407:99	177	1409.667	406.954	202.156	249511	249511	99
100	210421N2-9_BS20.tif:0100-0279-0458:100	177	554.514	458.657	279.455	98149	98149	100
101	210421N2-9_BS20.tif:0101-0299-0470:101	177	1481.881	469.887	299.975	262293	262293	101
102	210421N2-9_BS20.tif:0102-0271-0448:102	177	1426.226	447.305	271.523	252442	252442	102
103	210421N2-9_BS20.tif:0103-0254-0443:103	177	1541.401	443.032	254.208	272828	272828	103
104	210421N2-9_BS20.tif:0104-0249-0440:104	177	1514.994	440.002	249.291	268154	268154	104
105	210421N2-9_BS20.tif:0105-0250-0434:105	177	1427.966	434.227	249.877	252750	252750	105
106	210421N2-9_BS20.tif:0106-0248-0444:106	177	1337.559	444.16	247.333	236748	236748	106
107	210421N2-9_BS20.tif:0107-0251-0445:107	177	1399.158	445.361	250.28	247651	247651	107
108	210421N2-9_BS20.tif:0108-0252-0450:108	177	1524.814	450.176	251.786	269892	269892	108
109	210421N2-9_BS20.tif:0109-0247-0451:109	177	1366.842	451.088	246.447	241931	241931	109
110	210421N2-9_BS20.tif:0110-0245-0449:110	177	1455.147	449.001	244.91	257561	257561	110
111	210421N2-9_BS20.tif:0111-0246-0453:111	177	1387.734	453.241	245.44	245629	245629	111
112	210421N2-9_BS20.tif:0112-0245-0455:112	177	1396.831	455.074	244.701	247239	247239	112
113	210421N2-9_BS20.tif:0113-0255-0453:113	177	1433.61	453.231	254.76	253749	253749	113
114	210421N2-9_BS20.tif:0114-0262-0452:114	177	1441.435	452.024	262.006	255134	255134	114
115	210421N2-9_BS20.tif:0115-0264-0441:115	177	1418.825	441.145	263.68	251132	251132	115
116	210421N2-9_BS20.tif:0116-0256-0440:116	177	1352.503	440.094	256.555	239393	239393	116
117	210421N2-9_BS20.tif:0117-0255-0443:117	177	1373.593	443.043	255.725	243126	243126	117
118	210421N2-9_BS20.tif:0118-0257-0445:118	177	1395.158	445.225	256.801	246943	246943	118
119	210421N2-9_BS20.tif:0119-0251-0448:119	177	1344.718	447.843	250.716	238015	238015	119
120	210421N2-9_BS20.tif:0120-0245-0443:120	177	1340.311	442.582	244.982	237235	237235	120
121	210421N2-9_BS20.tif:0121-0248-0446:121	177	1373.056	446.242	248.065	243031	243031	121
122	210421N2-9_BS20.tif:0122-0246-0445:122	177	1351.763	445.348	246.177	239262	239262	122
123	210421N2-9_BS20.tif:0123-0243-0445:123	177	1417.316	445.069	243.425	250865	250865	123
124	210421N2-9_BS20.tif:0124-0240-0444:124	177	1458.757	443.942	240.15	258200	258200	124
125	210421N2-9_BS20.tif:0125-0223-0442:125	177	1383.311	441.712	222.871	244846	244846	125
126	210421N2-9_BS20.tif:0126-0223-0433:126	177	1384.864	432.857	223.132	245121	245121	126
127	210421N2-9_BS20.tif:0127-0242-0443:127	177	1392.136	442.56	241.982	246408	246408	127
128	210421N2-9_BS20.tif:0128-0236-0453:128	177	1376.028	453.444	236.584	243557	243557	128
129	210421N2-9_BS20.tif:0129-0242-0443:129	177	1446.689	443.302	242.291	256064	256064	129
130	210421N2-9_BS20.tif:0130-0246-0437:130	177	1432.424	437.1	246.778	253539	253539	130
131	210421N2-9_BS20.tif:0131-0248-0437:131	177	1486.463	436.968	248.142	263104	263104	131
132	210421N2-9_BS20.tif:0132-0244-0441:132	177	1459.644	441.192	244.165	258357	258357	132
133	210421N2-9_BS20.tif:0133-0242-0439:133	177	1409.994	438.823	242.19	249569	249569	133
134	210421N2-9_BS20.tif:0134-0239-0442:134	177	1505.898	441.722	239.252	266544	266544	134
135	210421N2-9_BS20.tif:0135-0235-0441:135	177	1426.463	441.008	234.849	252484	252484	135
136	210421N2-9_BS20.tif:0136-0234-0440:136	177	1422.763	439.844	233.819	251829	251829	136
137	210421N2-9_BS20.tif:0137-0230-0449:137	177	1394.559	448.936	230.083	246837	246837	137
138	210421N2-9_BS20.tif:0138-0217-0435:138	177	1441.52	434.906	217.025	255149	255149	138
139	210421N2-9_BS20.tif:0139-0218-0432:139	177	1477.379	431.722	217.92	261496	261496	139
140	210421N2-9_BS20.tif:0140-0214-0437:140	177	1521.842	436.872	213.914	269366	269366	140
141	210421N2-9_BS20.tif:0141-0207-0427:141	177	1593.96	427.226	207.037	282131	282131	141
142	210421N2-9_BS20.tif:0142-0219-0434:142	177	1710.876	433.787	219.436	302825	302825	142
143	210421N2-9_BS20.tif:0143-0258-0456:143	177	1633.61	456.085	258.296	289149	289149	143
144	210421N2-9_BS20.tif:0144-0262-0449:144	177	1500.158	447.741	262.246	265528	265528	144
145	210421N2-9_BS20.tif:0145-0256-0444:145	177	1698.288	444.168	256.335	300597	300597	145
146	210421N2-9_BS20.tif:0146-0250-0444:146	177	1757.864	444.092	250.546	311142	311142	146
147	210421N2-9_BS20.tif:0147-0240-0449:147	177	1663.209	449.005	240.663	294388	294388	147
148	210421N2-9_BS20.tif:0148-0257-0449:148	177	1723.028	448.859	257.5	304976	304976	148
149	210421N2-9_BS20.tif:0149-0262-0452:149	177	1680.768	451.905	262.768	297496	297496	149
150	210421N2-9_BS20.tif:0150-0288-0452:150	177	1517.689	451.593	288.692	268631	268631	150
151	210421N2-9_BS20.tif:0151-0283-0451:151	177	1767.407	451.337	283.908	312831	312831	151
152	210421N2-9_BS20.tif:0152-0265-0448:152	177	1810.429	448.099	265.457	320446	320446	152
153	210421N2-9_BS20.tif:0153-0256-0444:153	177	1796.062	443.971	256.033	317903	317903	153
154	210421N2-9_BS20.tif:0154-0255-0440:154	177	1676.339	440.211	254.815	296712	296712	154
155	210421N2-9_BS20.tif:0155-0176-0372:155	177	559.746	372.476	176.548	99075	99075	155
156	210421N2-9_BS20.tif:0156-0190-0389:156	177	1230.435	388.674	190.485	217787	217787	156
157	210421N2-9_BS20.tif:0157-0220-0388:157	177	1476.226	387.827	220.373	261292	261292	157
158	210421N2-9_BS20.tif:0158-0228-0394:158	177	1510.565	393.703	228.096	267370	267370	158
159	210421N2-9_BS20.tif:0159-0213-0401:159	177	1389.859	400.554	213.472	246005	246005	159
160	210421N2-9_BS20.tif:0160-0208-0421:160	177	1462.915	420.938	208.49	258936	258936	160
161	210421N2-9_BS20.tif:0161-0217-0429:161	177	1741.531	429.057	217.461	308251	308251	161
162	210421N2-9_BS20.tif:0162-0223-0413:162	177	1690.254	412.956	223.261	299175	299175	162
163	210421N2-9_BS20.tif:0163-0223-0405:163	177	1673.158	405.011	223.339	296149	296149	163
164	210421N2-9_BS20.tif:0164-0217-0420:164	177	1675.944	419.57	217.111	296642	296642	164
165	210421N2-9_BS20.tif:0165-0219-0411:165	177	1674.085	410.927	219.109	296313	296313	165
166	210421N2-9_BS20.tif:0166-0213-0414:166	177	1615.203	413.559	213.421	285891	285891	166
167	210421N2-9_BS20.tif:0167-0208-0416:167	177	1621.023	415.488	208.124	286921	286921	167
168	210421N2-9_BS20.tif:0168-0197-0430:168	177	1497.559	429.752	197.338	265068	265068	168
169	210421N2-9_BS20.tif:0169-0213-0417:169	177	1147.254	416.098	213.494	203064	203064	169
170	210421N2-9_BS20.tif:0170-0243-0389:170	177	1110.305	389.149	243.35	196524	196524	170
171	210421N2-9_BS20.tif:0171-0227-0353:171	177	1466.718	353.02	227.692	259609	259609	171
172	210421N2-9_BS20.tif:0172-0220-0370:172	177	1428.734	369.477	221.19	252886	252886	172
173	210421N2-9_BS20.tif:0173-0219-0374:173	177	1496.22	373.682	220.183	264831	264831	173
174	210421N2-9_BS20.tif:0174-0217-0373:174	177	1358.774	372.559	218.583	240503	240503	174
175	210421N2-9_BS20.tif:0175-0212-0364:175	177	1523.373	363.703	213.455	269637	269637	175
176	210421N2-9_BS20.tif:0176-0212-0374:176	177	1528.949	373.682	212.799	270624	270624	176
177	210421N2-9_BS20.tif:0177-0205-0393:177	177	1367.198	393.119	205.386	241994	241994	177
178	210421N2-9_BS20.tif:0178-0211-0420:178	177	1786.864	420.039	211.97	316275	316275	178
179	210421N2-9_BS20.tif:0179-0218-0412:179	177	1739.124	411.51	219.208	307825	307825	179
180	210421N2-9_BS20.tif:0180-0210-0415:180	177	1739.282	414.935	211.201	307853	307853	180
181	210421N2-9_BS20.tif:0181-0211-0416:181	177	1729.13	415.978	212.286	306056	306056	181
182	210421N2-9_BS20.tif:0182-0219-0425:182	177	1701.537	425.082	220.506	301172	301172	182
183	210421N2-9_BS20.tif:0183-0225-0428:183	177	1600.209	428.124	226.115	283237	283237	183
184	210421N2-9_BS20.tif:0184-0230-0439:184	177	1619.729	438.994	231.236	286692	286692	184
185	210421N2-9_BS20.tif:0185-0242-0441:185	177	1682.175	441.074	243.262	297745	297745	185
186	210421N2-9_BS20.tif:0186-0240-0432:186	177	1630.288	432.05	241.561	288561	288561	186
187	210421N2-9_BS20.tif:0187-0238-0430:187	177	1657.367	430.23	239.446	293354	293354	187
188	210421N2-9_BS20.tif:0188-0234-0432:188	177	1675.797	432.267	235.558	296616	296616	188
189	210421N2-9_BS20.tif:0189-0230-0442:189	177	1615.113	442.505	231.343	285875	285875	189
190	210421N2-9_BS20.tif:0190-0228-0445:190	177	1599.768	445.003	229.274	283159	283159	190
191	210421N2-9_BS20.tif:0191-0240-0439:191	177	1549.068	438.879	241.41	274185	274185	191
192	210421N2-9_BS20.tif:0192-0247-0449:192	177	1468.051	448.918	248.554	259845	259845	192
193	210421N2-9_BS20.tif:0193-0248-0450:193	177	1489.277	449.892	249.329	263602	263602	193
194	210421N2-9_BS20.tif:0194-0223-0442:194	177	1483.921	442.16	224.334	262654	262654	194
195	210421N2-9_BS20.tif:0195-0195-0417:195	177	1406.949	416.679	196.174	249030	249030	195
196	210421N2-9_BS20.tif:0196-0202-0401:196	177	1885.52	400.669	203.688	333737	333737	196
197	210421N2-9_BS20.tif:0197-0202-0401:197	177	1529.023	401.131	203.3	270637	270637	197
198	210421N2-9_BS20.tif:0198-0209-0412:198	177	1480.215	411.931	210.055	261998	261998	198
199	210421N2-9_BS20.tif:0199-0209-0419:199	177	1483.288	418.756	210.082	262542	262542	199
200	210421N2-9_BS20.tif:0200-0204-0388:200	177	1474.876	388.197	204.555	261053	261053	200
201	210421N2-9_BS20.tif:0201-0208-0397:201	177	1484.893	397.113	208.607	262826	262826	201
202	210421N2-9_BS20.tif:0202-0210-0370:202	177	1083.379	368.798	209.474	191758	191758	202
203	210421N2-9_BS20.tif:0203-0214-0369:203	177	1415.367	369.272	215.19	250520	250520	203
204	210421N2-9_BS20.tif:0204-0211-0396:204	177	1528.441	395.948	212.488	270534	270534	204
205	210421N2-9_BS20.tif:0205-0208-0404:205	177	1453.379	403.807	209.543	257248	257248	205
206	210421N2-9_BS20.tif:0206-0204-0397:206	177	1424.633	396.626	205.162	252160	252160	206
207	210421N2-9_BS20.tif:0207-0208-0400:207	177	1445.249	399.499	209.506	255809	255809	207
208	210421N2-9_BS20.tif:0208-0219-0409:208	177	1465.576	408.854	220.294	259407	259407	208
209	210421N2-9_BS20.tif:0209-0237-0411:209	177	1413.356	410.449	238.474	250164	250164	209
210	210421N2-9_BS20.tif:0210-0240-0411:210	177	1563.26	411.008	241.099	276697	276697	210
211	210421N2-9_BS20.tif:0211-0224-0419:211	177	1863.169	418.828	225.126	329781	329781	211
212	210421N2-9_BS20.tif:0212-0213-0431:212	177	1612.667	430.727	214.269	285442	285442	212
213	210421N2-9_BS20.tif:0213-0201-0432:213	177	1464.384	431.643	202.078	259196	259196	213
214	210421N2-9_BS20.tif:0214-0213-0403:214	177	1527.13	401.992	214.305	270302	270302	214
215	210421N2-9_BS20.tif:0215-0208-0358:215	177	11119.243	360.474	210.637	1968106	1968106	215
216	210421N2-9_BS20.tif:0216-0239-0349:216	177	1270.797	348.565	239.798	224931	224931	216
217	210421N2-9_BS20.tif:0217-0239-0365:217	177	1385.972	364.507	240.571	245317	245317	217
218	210421N2-9_BS20.tif:0218-0242-0365:218	177	1484.825	364.587	243.607	262814	262814	218
219	210421N2-9_BS20.tif:0219-0244-0364:219	177	1379.266	363.529	245.124	244130	244130	219
220	210421N2-9_BS20.tif:0220-0238-0366:220	177	1410.119	365.417	239.434	249591	249591	220
221	210421N2-9_BS20.tif:0221-0232-0361:221	177	1455.35	360.532	233.396	257597	257597	221
222	210421N2-9_BS20.tif:0222-0230-0356:222	177	1473.384	355.168	231.575	260789	260789	222
223	210421N2-9_BS20.tif:0223-0219-0344:223	177	1592.023	343.8	220.487	281788	281788	223
224	210421N2-9_BS20.tif:0224-0214-0370:224	177	1490.395	369.168	215.161	263800	263800	224
225	210421N2-9_BS20.tif:0225-0218-0373:225	177	1625.153	372.401	219.175	287652	287652	225
226	210421N2-9_BS20.tif:0226-0223-0372:226	177	1662.249	371.573	223.945	294218	294218	226
227	210421N2-9_BS20.tif:0227-0227-0373:227	177	1603.633	372.57	227.944	283843	283843	227
228	210421N2-9_BS20.tif:0228-0229-0370:228	177	1528.39	369.713	229.892	270525	270525	228
229	210421N2-9_BS20.tif:0229-0226-0367:229	177	1592.463	366.575	227.14	281866	281866	229
230	210421N2-9_BS20.tif:0230-0225-0365:230	177	1562.927	364.494	226.098	276638	276638	230
231	210421N2-9_BS20.tif:0231-0212-0359:231	177	1505.723	358.498	212.951	266513	266513	231
232	210421N2-9_BS20.tif:0232-0204-0369:232	177	1325.395	368.201	205.12	234595	234595	232
233	210421N2-9_BS20.tif:0233-0215-0369:233	177	1424.859	368.658	216.506	252200	252200	233
234	210421N2-9_BS20.tif:0234-0207-0367:234	177	1438.785	366.593	208.569	254665	254665	234
235	210421N2-9_BS20.tif:0235-0226-0360:235	177	1482.124	359.417	227.22	262336	262336	235
236	210421N2-9_BS20.tif:0236-0225-0352:236	177	1586.983	351.625	226.506	280896	280896	236
237	210421N2-9_BS20.tif:0237-0220-0369:237	177	1483.627	368.628	221.717	262602	262602	237
238	210421N2-9_BS20.tif:0238-0221-0372:238	177	1453.932	371.472	222.225	257346	257346	238
239	210421N2-9_BS20.tif:0239-0218-0374:239	177	1449.734	373.654	219.229	256603	256603	239
240	210421N2-9_BS20.tif:0240-0212-0376:240	177	1344.147	375.499	213.146	237914	237914	240
241	210421N2-9_BS20.tif:0241-0203-0380:241	177	1444	379.731	204.569	255588	255588	241
242	210421N2-9_BS20.tif:0242-0208-0381:242	177	1404.164	380.357	209.483	248537	248537	242
243	210421N2-9_BS20.tif:0243-0214-0381:243	177	1606.633	380.671	215.122	284374	284374	243
244	210421N2-9_BS20.tif:0244-0209-0388:244	177	1564.068	387.956	210.171	276840	276840	244
245	210421N2-9_BS20.tif:0245-0209-0391:245	177	1610.797	390.601	210.316	285111	285111	245
246	210421N2-9_BS20.tif:0246-0208-0390:246	177	1654.977	389.734	209.156	292931	292931	246
247	210421N2-9_BS20.tif:0247-0197-0401:247	177	1470.661	400.826	198.627	260307	260307	247
248	210421N2-9_BS20.tif:0248-0214-0375:248	177	1308.605	374.507	214.375	231623	231623	248
249	210421N2-9_BS20.tif:0249-0237-0362:249	177	1459.441	361.451	238.384	258321	258321	249
250	210421N2-9_BS20.tif:0250-0229-0356:250	177	1479.616	355.471	230.633	261892	261892	250
251	210421N2-9_BS20.tif:0251-0221-0359:251	177	1621.48	358.332	222.446	287002	287002	251
252	210421N2-9_BS20.tif:0252-0215-0358:252	177	1641.452	357.639	216.1	290537	290537	252
253	210421N2-9_BS20.tif:0253-0217-0354:253	177	1433.893	353.599	218.411	253799	253799	253
254	210421N2-9_BS20.tif:0254-0237-0355:254	177	1443.119	354.616	238.577	255432	255432	254
255	210421N2-9_BS20.tif:0255-0259-0341:255	177	1569.605	340.67	260.262	277820	277820	255
256	210421N2-9_BS20.tif:0256-0245-0352:256	177	1703.751	352.024	245.375	301564	301564	256
257	210421N2-9_BS20.tif:0257-0228-0369:257	177	1733.836	368.52	229.114	306889	306889	257
258	210421N2-9_BS20.tif:0258-0222-0368:258	177	1704.09	367.797	223.451	301624	301624	258
259	210421N2-9_BS20.tif:0259-0226-0370:259	177	1686.514	369.404	226.803	298513	298513	259
260	210421N2-9_BS20.tif:0260-0217-0366:260	177	1667.011	365.622	218.173	295061	295061	260
261	210421N2-9_BS20.tif:0261-0222-0339:261	177	1081.864	339.082	222.617	191490	191490	261
262	210421N2-9_BS20.tif:0262-0254-0358:262	177	1426.983	357.281	254.117	252576	252576	262
263	210421N2-9_BS20.tif:0263-0258-0360:263	177	1445.384	359.606	259.228	255833	255833	263
264	210421N2-9_BS20.tif:0264-0263-0358:264	177	1437.028	357.849	264.5	254354	254354	264
265	210421N2-9_BS20.tif:0265-0268-0358:265	177	1470.266	357.812	269.59	260237	260237	265
266	210421N2-9_BS20.tif:0266-0267-0358:266	177	1466.096	357.481	268.522	259499	259499	266
267	210421N2-9_BS20.tif:0267-0272-0351:267	177	1589.141	350.667	273.541	281278	281278	267
268	210421N2-9_BS20.tif:0268-0279-0356:268	177	1758.565	355.498	280.341	311266	311266	268
269	210421N2-9_BS20.tif:0269-0293-0353:269	177	1450.831	352.731	294.296	256797	256797	269
270	210421N2-9_BS20.tif:0270-0275-0357:270	177	1534.91	356.628	276.345	271679	271679	270
271	210421N2-9_BS20.tif:0271-0269-0343:271	177	1447.497	342.428	270.65	256207	256207	271
272	210421N2-9_BS20.tif:0272-0268-0357:272	177	1497.684	356.462	269.717	265090	265090	272
273	210421N2-9_BS20.tif:0273-0268-0356:273	177	1680.667	355.458	269.238	297478	297478	273
274	210421N2-9_BS20.tif:0274-0270-0354:274	177	1725.311	353.537	271.704	305380	305380	274
275	210421N2-9_BS20.tif:0275-0270-0351:275	177	1752.316	350.187	271.554	310160	310160	275
276	210421N2-9_BS20.tif:0276-0266-0352:276	177	1691.859	351.301	267.44	299459	299459	276
277	210421N2-9_BS20.tif:0277-0261-0357:277	177	1675.463	356.188	262.712	296557	296557	277
278	210421N2-9_BS20.tif:0278-0272-0352:278	177	1704.989	351.444	273.462	301783	301783	278
279	210421N2-9_BS20.tif:0279-0277-0356:279	177	1731.028	355.371	278.379	306392	306392	279
280	210421N2-9_BS20.tif:0280-0274-0363:280	177	1565.345	362.148	275.614	277066	277066	280
281	210421N2-9_BS20.tif:0281-0274-0361:281	177	1597.893	360.324	275.801	282827	282827	281
282	210421N2-9_BS20.tif:0282-0264-0351:282	177	1679.915	350.314	265.439	297345	297345	282
283	210421N2-9_BS20.tif:0283-0272-0351:283	177	1652.864	350.32	273.348	292557	292557	283
284	210421N2-9_BS20.tif:0284-0268-0353:284	177	1624.571	352.096	269.291	287549	287549	284
285	210421N2-9_BS20.tif:0285-0267-0352:285	177	1581.582	351.275	268.552	279940	279940	285
286	210421N2-9_BS20.tif:0286-0266-0355:286	177	1593.107	354.311	267.602	281980	281980	286
287	210421N2-9_BS20.tif:0287-0269-0355:287	177	1602.847	354.393	270.629	283704	283704	287
288	210421N2-9_BS20.tif:0288-0256-0348:288	177	1562.395	347.419	257.431	276544	276544	288
289	210421N2-9_BS20.tif:0289-0248-0354:289	177	1575.689	353.206	249.13	278897	278897	289
290	210421N2-9_BS20.tif:0290-0249-0352:290	177	1556.271	351.26	250.229	275460	275460	290
291	210421N2-9_BS20.tif:0291-0244-0352:291	177	1537.791	351.338	245.477	272189	272189	291
292	210421N2-9_BS20.tif:0292-0244-0352:292	177	1541.621	351.579	245.551	272867	272867	292
293	210421N2-9_BS20.tif:0293-0246-0354:293	177	1547.881	353.682	247.087	273975	273975	293
294	210421N2-9_BS20.tif:0294-0243-0354:294	177	1530.186	353.764	243.954	270843	270843	294
295	210421N2-9_BS20.tif:0295-0239-0356:295	177	1524.435	355.398	240.071	269825	269825	295
296	210421N2-9_BS20.tif:0296-0229-0357:296	177	1629.367	356.454	230.107	288398	288398	296
297	210421N2-9_BS20.tif:0297-0212-0361:297	177	1589.113	360.684	213.133	281273	281273	297
298	210421N2-9_BS20.tif:0298-0190-0364:298	177	1509.04	363.497	191.176	267100	267100	298
299	210421N2-9_BS20.tif:0299-0204-0359:299	177	1278.13	358.485	206.553	226229	226229	299
300	210421N2-9_BS20.tif:0300-0215-0361:300	177	1560.305	360.298	216.575	276174	276174	300
301	210421N2-9_BS20.tif:0301-0214-0365:301	177	1475.034	364.233	215.614	261081	261081	301
302	210421N2-9_BS20.tif:0302-0218-0365:302	177	1607.497	364.569	219.4	284527	284527	302
303	210421N2-9_BS20.tif:0303-0217-0363:303	177	1554.508	362.452	218.334	275148	275148	303
304	210421N2-9_BS20.tif:0304-0217-0366:304	177	1555.876	364.992	218.759	275390	275390	304
305	210421N2-9_BS20.tif:0305-0213-0367:305	177	1621.034	366.428	214.644	286923	286923	305
306	210421N2-9_BS20.tif:0306-0235-0362:306	177	1633.469	361.28	236.379	289124	289124	306
307	210421N2-9_BS20.tif:0307-0222-0365:307	177	1639.463	364.594	222.865	290185	290185	307
308	210421N2-9_BS20.tif:0308-0167-0424:308	177	1350.966	422.356	167.53	239121	239121	308
309	210421N2-9_BS20.tif:0309-0204-0398:309	177	1491.684	396.976	203.924	264028	264028	309
310	210421N2-9_BS20.tif:0310-0212-0397:310	177	1624.757	396.838	213.334	287582	287582	310
311	210421N2-9_BS20.tif:0311-0207-0406:311	177	1718.401	405.597	208.304	304157	304157	311
312	210421N2-9_BS20.tif:0312-0207-0410:312	177	1629.831	409.829	208.179	288480	288480	312
313	210421N2-9_BS20.tif:0313-0215-0408:313	177	1494.401	407.876	216.463	264509	264509	313
314	210421N2-9_BS20.tif:0314-0223-0407:314	177	1620.13	406.715	224.013	286763	286763	314
315	210421N2-9_BS20.tif:0315-0216-0405:315	177	1522.672	404.756	217.425	269513	269513	315
316	210421N2-9_BS20.tif:0316-0214-0406:316	177	1535.819	405.453	215.363	271840	271840	316
317	210421N2-9_BS20.tif:0317-0211-0405:317	177	1591.808	404.601	212.476	281750	281750	317
318	210421N2-9_BS20.tif:0318-0193-0393:318	177	1463.588	392.56	194.291	259055	259055	318
319	210421N2-9_BS20.tif:0319-0184-0384:319	177	1418.079	383.769	185.306	251000	251000	319
320	210421N2-9_BS20.tif:0320-0205-0413:320	177	1430.808	412.277	206.035	253253	253253	320
321	210421N2-9_BS20.tif:0321-0216-0418:321	177	1414.011	417.848	217.172	250280	250280	321
322	210421N2-9_BS20.tif:0322-0219-0409:322	177	1497.678	408.948	220.361	265089	265089	322
323	210421N2-9_BS20.tif:0323-0211-0410:323	177	1564.774	409.508	212.457	276965	276965	323
324	210421N2-9_BS20.tif:0324-0209-0402:324	177	1586.288	401.582	210.034	280773	280773	324
325	210421N2-9_BS20.tif:0325-0204-0399:325	177	1485.412	398.684	205.492	262918	262918	325
326	210421N2-9_BS20.tif:0326-0200-0407:326	177	1419.136	406.827	201.543	251187	251187	326
327	210421N2-9_BS20.tif:0327-0204-0416:327	177	1533.006	415.824	205.407	271342	271342	327
328	210421N2-9_BS20.tif:0328-0215-0419:328	177	1542.277	418.744	216.167	272983	272983	328
329	210421N2-9_BS20.tif:0329-0221-0417:329	177	1484.164	416.78	222.157	262697	262697	329
330	210421N2-9_BS20.tif:0330-0221-0410:330	177	1494.621	409.759	222.627	264548	264548	330
331	210421N2-9_BS20.tif:0331-0218-0409:331	177	1365.802	408.843	219.519	241747	241747	331
332	210421N2-9_BS20.tif:0332-0213-0412:332	177	1449.271	411.496	213.967	256521	256521	332
333	210421N2-9_BS20.tif:0333-0192-0416:333	177	1555.887	415.629	193.171	275392	275392	333
334	210421N2-9_BS20.tif:0334-0212-0390:334	177	1393.362	388.771	212.942	246625	246625	334
335	210421N2-9_BS20.tif:0335-0216-0398:335	177	1673	397.541	216.062	296121	296121	335
336	210421N2-9_BS20.tif:0336-0198-0401:336	177	1518.525	400.21	199.126	268779	268779	336
337	210421N2-9_BS20.tif:0337-0203-0379:337	177	1505.401	378.556	204.076	266456	266456	337
338	210421N2-9_BS20.tif:0338-0210-0358:338	177	1593.107	357.295	211.198	281980	281980	338
339	210421N2-9_BS20.tif:0339-0202-0397:339	177	1423.548	395.929	203.299	251968	251968	339
340	210421N2-9_BS20.tif:0340-0223-0429:340	177	1492.52	428.002	224.427	264176	264176	340
341	210421N2-9_BS20.tif:0341-0225-0432:341	177	1313.418	430.373	225.972	232475	232475	341
342	210421N2-9_BS20.tif:0342-0216-0420:342	177	1588.757	419.288	217.304	281210	281210	342
343	210421N2-9_BS20.tif:0343-0206-0415:343	177	1582.22	414.136	207.43	280053	280053	343
344	210421N2-9_BS20.tif:0344-0201-0410:344	177	1591.576	409.021	202.254	281709	281709	344
345	210421N2-9_BS20.tif:0345-0209-0424:345	177	1515.192	423.044	210.354	268189	268189	345
346	210421N2-9_BS20.tif:0346-0215-0425:346	177	1608.158	424.035	216.383	284644	284644	346
347	210421N2-9_BS20.tif:0347-0213-0428:347	177	1684.006	427.191	214.487	298069	298069	347
348	210421N2-9_BS20.tif:0348-0222-0439:348	177	1671.831	438.134	223.12	295914	295914	348
349	210421N2-9_BS20.tif:0349-0227-0443:349	177	1658.605	442.404	228.624	293573	293573	349
350	210421N2-9_BS20.tif:0350-0229-0442:350	177	1774.96	441.233	230.459	314168	314168	350
351	210421N2-9_BS20.tif:0351-0226-0447:351	177	1604.955	446.278	227.598	284077	284077	351
352	210421N2-9_BS20.tif:0352-0241-0466:352	177	1576.328	465.142	242.161	279010	279010	352
353	210421N2-9_BS20.tif:0353-0200-0410:353	177	1186.757	410.036	200.235	210056	210056	353
354	210421N2-9_BS20.tif:0354-0210-0403:354	177	1421.576	402.325	210.634	251619	251619	354
355	210421N2-9_BS20.tif:0355-0228-0408:355	177	1524.864	407.409	228.731	269901	269901	355
356	210421N2-9_BS20.tif:0356-0227-0414:356	177	1579.243	413.838	227.632	279526	279526	356
357	210421N2-9_BS20.tif:0357-0216-0419:357	177	1553.056	418.595	216.161	274891	274891	357
358	210421N2-9_BS20.tif:0358-0215-0412:358	177	1598.859	411.36	215.36	282998	282998	358
359	210421N2-9_BS20.tif:0359-0205-0412:359	177	1513.39	411.269	205.436	267870	267870	359
360	210421N2-9_BS20.tif:0360-0204-0409:360	177	1666.288	408.47	204.385	294933	294933	360
361	210421N2-9_BS20.tif:0361-0196-0405:361	177	1516.373	404.321	196.432	268398	268398	361
362	210421N2-9_BS20.tif:0362-0203-0395:362	177	1656.271	394.202	203.288	293160	293160	362
363	210421N2-9_BS20.tif:0363-0207-0397:363	177	1634.96	396.133	207.575	289388	289388	363
364	210421N2-9_BS20.tif:0364-0206-0398:364	177	1569.949	397.42	206.529	277881	277881	364
365	210421N2-9_BS20.tif:0365-0203-0384:365	177	1519.763	383.476	203.408	268998	268998	365
366	210421N2-9_BS20.tif:0366-0228-0415:366	177	1586.458	414.613	227.033	280803	280803	366
367	210421N2-9_BS20.tif:0367-0233-0417:367	177	1701.554	416.35	233.341	301175	301175	367
368	210421N2-9_BS20.tif:0368-0227-0422:368	177	1744.429	421.574	227.442	308764	308764	368
369	210421N2-9_BS20.tif:0369-0218-0424:369	177	1812.102	423.783	218.234	320742	320742	369
370	210421N2-9_BS20.tif:0370-0193-0403:370	177	1531.695	402.253	193.461	271110	271110	370
371	210421N2-9_BS20.tif:0371-0203-0396:371	177	1533.814	395.29	203.765	271485	271485	371
372	210421N2-9_BS20.tif:0372-0204-0397:372	177	1628.842	396.109	204.051	288305	288305	372
373	210421N2-9_BS20.tif:0373-0210-0383:373	177	1556.271	382.388	210.249	275460	275460	373
374	210421N2-9_BS20.tif:0374-0217-0388:374	177	1591.701	387.045	217.29	281731	281731	374
375	210421N2-9_BS20.tif:0375-0215-0389:375	177	1604.955	388.303	215.294	284077	284077	375
376	210421N2-9_BS20.tif:0376-0210-0376:376	177	1708.249	375.141	210.52	302360	302360	376
377	210421N2-9_BS20.tif:0377-0208-0372:377	177	1704.034	371.326	208.536	301614	301614	377
378	210421N2-9_BS20.tif:0378-0211-0374:378	177	1648.695	372.954	211.647	291819	291819	378
379	210421N2-9_BS20.tif:0379-0212-0375:379	177	1651.056	374.175	212.333	292237	292237	379
380	210421N2-9_BS20.tif:0380-0220-0358:380	177	1632.271	357.455	220.276	288912	288912	380
381	210421N2-9_BS20.tif:0381-0218-0357:381	177	1720.729	356.188	218.213	304569	304569	381
382	210421N2-9_BS20.tif:0382-0204-0378:382	177	1647.209	377.514	204.469	291556	291556	382
383	210421N2-9_BS20.tif:0383-0218-0374:383	177	1594.797	373.165	218.302	282279	282279	383
384	210421N2-9_BS20.tif:0384-0225-0375:384	177	1672.333	374.438	225.265	296003	296003	384
385	210421N2-9_BS20.tif:0385-0222-0375:385	177	1709.633	374.548	222.271	302605	302605	385
386	210421N2-9_BS20.tif:0386-0224-0373:386	177	1770.169	372.661	224.154	313320	313320	386
387	210421N2-9_BS20.tif:0387-0221-0375:387	177	1667.565	374.443	221.019	295159	295159	387
388	210421N2-9_BS20.tif:0388-0199-0373:388	177	1692.294	372.208	199.387	299536	299536	388
389	210421N2-9_BS20.tif:0389-0236-0344:389	177	1784.333	344.052	235.861	315827	315827	389
390	210421N2-9_BS20.tif:0390-0245-0350:390	177	1706.582	349.37	246.003	302065	302065	390
391	210421N2-9_BS20.tif:0391-0249-0345:391	177	1781.989	344.602	249.357	315412	315412	391
392	210421N2-9_BS20.tif:0392-0251-0347:392	177	1735.723	346.434	251.549	307223	307223	392
393	210421N2-9_BS20.tif:0393-0254-0347:393	177	1671.294	346.157	254.202	295819	295819	393
394	210421N2-9_BS20.tif:0394-0259-0347:394	177	1761.458	346.584	259.31	311778	311778	394
395	210421N2-9_BS20.tif:0395-0257-0347:395	177	1761.367	346.259	257.188	311762	311762	395
396	210421N2-9_BS20.tif:0396-0261-0349:396	177	1717.814	348.187	261.726	304053	304053	396
397	210421N2-9_BS20.tif:0397-0264-0343:397	177	1702.367	342.436	264.597	301319	301319	397
398	210421N2-9_BS20.tif:0398-0266-0355:398	177	1664.22	354.219	266.31	294567	294567	398
399	210421N2-9_BS20.tif:0399-0265-0358:399	177	1796.763	357.315	265.432	318027	318027	399
400	210421N2-9_BS20.tif:0400-0266-0361:400	177	1814.616	360.13	266.43	321187	321187	400
401	210421N2-9_BS20.tif:0401-0160-0372:401	177	1050.616	371.766	161.455	185959	185959	401
402	210421N2-9_BS20.tif:0402-0209-0371:402	177	1730.079	370.766	209.447	306224	306224	402
403	210421N2-9_BS20.tif:0403-0209-0372:403	177	1716.644	371.469	209.344	303846	303846	403
404	210421N2-9_BS20.tif:0404-0200-0389:404	177	1610.282	388.517	200.3	285020	285020	404
405	210421N2-9_BS20.tif:0405-0218-0398:405	177	1846.192	397.694	218.089	326776	326776	405
406	210421N2-9_BS20.tif:0406-0204-0400:406	177	1772.734	399.382	204.462	313774	313774	406
407	210421N2-9_BS20.tif:0407-0195-0402:407	177	1666.045	401.279	195.023	294890	294890	407
408	210421N2-9_BS20.tif:0408-0203-0412:408	177	1754.672	411.547	203.334	310577	310577	408
409	210421N2-9_BS20.tif:0409-0213-0414:409	177	1746.797	413.502	213.42	309183	309183	409
410	210421N2-9_BS20.tif:0410-0213-0419:410	177	1704.028	418.666	213.266	301613	301613	410
411	210421N2-9_BS20.tif:0411-0217-0422:411	177	1720.819	421.673	217.282	304585	304585	411
412	210421N2-9_BS20.tif:0001-0239-0217:1	177	1011.684	217.711	239.002	179068	179068	1
413	210421N2-9_BS20.tif:0002-0234-0227:2	177	455.254	227.324	234.518	80580	80580	2
414	210421N2-9_BS20.tif:0003-0246-0220:3	177	944.571	220.856	245.765	167189	167189	3
415	210421N2-9_BS20.tif:0004-0260-0211:4	177	1011.74	211.671	260.179	179078	179078	4
416	210421N2-9_BS20.tif:0005-0259-0220:5	177	994.768	220.868	258.855	176074	176074	5
417	210421N2-9_BS20.tif:0006-0257-0219:6	177	1048.362	219.388	257.046	185560	185560	6
418	210421N2-9_BS20.tif:0007-0241-0213:7	177	1018.689	213.611	240.936	180308	180308	7
419	210421N2-9_BS20.tif:0008-0241-0215:8	177	998.395	215.723	240.746	176716	176716	8
420	210421N2-9_BS20.tif:0009-0249-0213:9	177	1044.514	213.398	248.817	184879	184879	9
421	210421N2-9_BS20.tif:0010-0246-0211:10	177	1000.356	211.44	245.82	177063	177063	10
422	210421N2-9_BS20.tif:0011-0243-0205:11	177	1015.989	205.442	242.697	179830	179830	11
423	210421N2-9_BS20.tif:0012-0246-0202:12	177	1022.367	202.41	245.766	180959	180959	12
424	210421N2-9_BS20.tif:0013-0239-0204:13	177	971.215	204.641	238.959	171905	171905	13
425	210421N2-9_BS20.tif:0014-0212-0196:14	177	1044.819	196.487	211.937	184933	184933	14
426	210421N2-9_BS20.tif:0015-0237-0209:15	177	985.876	209.937	237.734	174500	174500	15
427	210421N2-9_BS20.tif:0016-0240-0206:16	177	781.367	205.964	240.34	138302	138302	16
428	210421N2-9_BS20.tif:0017-0232-0194:17	177	880.712	194.722	232.005	155886	155886	17
429	210421N2-9_BS20.tif:0018-0227-0183:18	177	923.734	183.726	227.131	163501	163501	18
430	210421N2-9_BS20.tif:0019-0225-0185:19	177	956.124	185.565	224.883	169234	169234	19
431	210421N2-9_BS20.tif:0020-0217-0180:20	177	935.565	180.397	217.033	165595	165595	20
432	210421N2-9_BS20.tif:0021-0215-0176:21	177	976.814	176.691	214.841	172896	172896	21
433	210421N2-9_BS20.tif:0022-0207-0171:22	177	994.808	171.532	206.956	176081	176081	22
434	210421N2-9_BS20.tif:0023-0205-0160:23	177	981.989	160.562	204.734	173812	173812	23
435	210421N2-9_BS20.tif:0024-0203-0155:24	177	1063.842	155.679	202.606	188300	188300	24
436	210421N2-9_BS20.tif:0025-0212-0158:25	177	1166.339	158.605	211.939	206442	206442	25
437	210421N2-9_BS20.tif:0026-0216-0165:26	177	1110.006	165.496	215.852	196471	196471	26
438	210421N2-9_BS20.tif:0027-0208-0152:27	177	1104.52	152.519	207.854	195500	195500	27
439	210421N2-9_BS20.tif:0028-0213-0166:28	177	1150.661	166.728	212.696	203667	203667	28
440	210421N2-9_BS20.tif:0029-0208-0169:29	177	1046.503	169.821	207.635	185231	185231	29
441	210421N2-9_BS20.tif:0030-0212-0166:30	177	1111.073	166.729	211.656	196660	196660	30
442	210421N2-9_BS20.tif:0031-0222-0177:31	177	1183.661	177.798	221.734	209508	209508	31
443	210421N2-9_BS20.tif:0032-0230-0179:32	177	1056.842	179.932	229.641	187061	187061	32
444	210421N2-9_BS20.tif:0033-0208-0165:33	177	1056.706	165.496	207.857	187037	187037	33
445	210421N2-9_BS20.tif:0034-0227-0073:34	177	970.119	73.234	227.365	171711	171711	34
446	210421N2-9_BS20.tif:0035-0241-0111:35	177	1002.571	111.001	240.727	177455	177455	35
447	210421N2-9_BS20.tif:0036-0245-0120:36	177	933.768	118.873	245.049	165277	165277	36
448	210421N2-9_BS20.tif:0037-0269-0106:37	177	1001.52	105.841	268.392	177269	177269	37
449	210421N2-9_BS20.tif:0038-0224-0135:38	177	1032.61	134.196	224.469	182772	182772	38
450	210421N2-9_BS20.tif:0039-0228-0130:39	177	1304.712	130.226	228.244	230934	230934	39
451	210421N2-9_BS20.tif:0040-0233-0126:40	177	1306.667	126.157	233.02	231280	231280	40
452	210421N2-9_BS20.tif:0041-0228-0127:41	177	1354.531	127.445	228.214	239752	239752	41
453	210421N2-9_BS20.tif:0042-0224-0115:42	177	1351.921	114.971	224.437	239290	239290	42
454	210421N2-9_BS20.tif:0043-0228-0113:43	177	1318.164	113.133	228.276	233315	233315	43
455	210421N2-9_BS20.tif:0044-0229-0118:44	177	1345.294	118.423	229.291	238117	238117	44
456	210421N2-9_BS20.tif:0045-0221-0122:45	177	1269.508	122.282	220.909	224703	224703	45
457	210421N2-9_BS20.tif:0046-0219-0120:46	177	1245.418	120.324	219.136	220439	220439	46
458	210421N2-9_BS20.tif:0047-0216-0119:47	177	1244.847	119.207	216.049	220338	220338	47
459	210421N2-9_BS20.tif:0048-0218-0120:48	177	1224.401	120.061	218.27	216719	216719	48
460	210421N2-9_BS20.tif:0049-0215-0120:49	177	1236.808	119.996	215.111	218915	218915	49
461	210421N2-9_BS20.tif:0050-0225-0124:50	177	1232.006	124.377	224.86	218065	218065	50
462	210421N2-9_BS20.tif:0051-0222-0125:51	177	1245.689	125.099	222.334	220487	220487	51
463	210421N2-9_BS20.tif:0052-0213-0124:52	177	1313.644	124.029	212.944	232515	232515	52
464	210421N2-9_BS20.tif:0053-0216-0131:53	177	1189.966	131.048	215.917	210624	210624	53
465	210421N2-9_BS20.tif:0054-0214-0129:54	177	1309.672	129.283	213.928	231812	231812	54
466	210421N2-9_BS20.tif:0055-0201-0138:55	177	1246.169	138.169	200.787	220572	220572	55
467	210421N2-9_BS20.tif:0056-0202-0126:56	177	1019.006	126.211	202.92	180364	180364	56
468	210421N2-9_BS20.tif:0057-0170-0102:57	177	1298.65	102.414	170.149	229861	229861	57
469	210421N2-9_BS20.tif:0058-0220-0154:58	177	1079.446	153.19	219.981	191062	191062	58
470	210421N2-9_BS20.tif:0059-0211-0126:59	177	1153.966	126.433	211.903	204252	204252	59
471	210421N2-9_BS20.tif:0060-0212-0115:60	177	1190.441	115.208	211.818	210708	210708	60
472	210421N2-9_BS20.tif:0061-0224-0113:61	177	1292.458	112.948	224.361	228765	228765	61
473	210421N2-9_BS20.tif:0062-0206-0149:62	177	1226.661	149.154	204.984	217119	217119	62
474	210421N2-9_BS20.tif:0063-0209-0158:63	177	1183.266	158.176	208.753	209438	209438	63
475	210421N2-9_BS20.tif:0064-0217-0163:64	177	1201.881	163.434	216.884	212733	212733	64
476	210421N2-9_BS20.tif:0065-0222-0165:65	177	1216.559	165.173	221.831	215331	215331	65
477	210421N2-9_BS20.tif:0066-0227-0166:66	177	1208.429	166.617	226.665	213892	213892	66
478	210421N2-9_BS20.tif:0067-0230-0170:67	177	1282.571	170.243	230.134	227015	227015	67
479	210421N2-9_BS20.tif:0068-0226-0172:68	177	1326.395	172.58	225.642	234772	234772	68
480	210421N2-9_BS20.tif:0069-0225-0172:69	177	1356.661	172.568	224.746	240129	240129	69
481	210421N2-9_BS20.tif:0070-0220-0180:70	177	1319.215	180.355	219.701	233501	233501	70
482	210421N2-9_BS20.tif:0071-0205-0176:71	177	1289.757	176.263	204.746	228287	228287	71
483	210421N2-9_BS20.tif:0072-0213-0164:72	177	1432.299	163.942	213.148	253517	253517	72
484	210421N2-9_BS20.tif:0073-0220-0171:73	177	1385.927	170.925	220.235	245309	245309	73
485	210421N2-9_BS20.tif:0074-0222-0166:74	177	1449.768	165.86	222.098	256609	256609	74
486	210421N2-9_BS20.tif:0075-0224-0168:75	177	1540.384	168.204	224.412	272648	272648	75
487	210421N2-9_BS20.tif:0076-0227-0168:76	177	1479.977	168.304	227.189	261956	261956	76
488	210421N2-9_BS20.tif:0077-0226-0165:77	177	1396.09	165.219	226.145	247108	247108	77
489	210421N2-9_BS20.tif:0078-0216-0166:78	177	1465.119	166.392	216.451	259326	259326	78
490	210421N2-9_BS20.tif:0079-0215-0169:79	177	1449.068	169.606	215.227	256485	256485	79
491	210421N2-9_BS20.tif:0080-0210-0169:80	177	1515.401	169.417	210.189	268226	268226	80
492	210421N2-9_BS20.tif:0081-0207-0171:81	177	1428.35	171.178	207.484	252818	252818	81
493	210421N2-9_BS20.tif:0082-0201-0169:82	177	1400.452	169.406	201.147	247880	247880	82
494	210421N2-9_BS20.tif:0083-0217-0163:83	177	1354.418	163.51	217.223	239732	239732	83
495	210421N2-9_BS20.tif:0084-0214-0161:84	177	1314.949	161.507	214.476	232746	232746	84
496	210421N2-9_BS20.tif:0085-0200-0154:85	177	1367.938	154.454	200.015	242125	242125	85
497	210421N2-9_BS20.tif:0086-0198-0151:86	177	1334.582	151.049	198.047	236221	236221	86
498	210421N2-9_BS20.tif:0087-0203-0169:87	177	1361.446	169.419	203.201	240976	240976	87
499	210421N2-9_BS20.tif:0088-0215-0172:88	177	1329.13	172.394	215.199	235256	235256	88
500	210421N2-9_BS20.tif:0089-0218-0170:89	177	1340.864	170.348	218.512	237333	237333	89
501	210421N2-9_BS20.tif:0090-0217-0168:90	177	1326.328	167.953	217.099	234760	234760	90
502	210421N2-9_BS20.tif:0091-0207-0161:91	177	1274.599	161.182	207.119	225604	225604	91
503	210421N2-9_BS20.tif:0092-0204-0163:92	177	1341.102	163.153	204.365	237375	237375	92
504	210421N2-9_BS20.tif:0093-0207-0162:93	177	1309.977	162.13	207.24	231866	231866	93
505	210421N2-9_BS20.tif:0094-0211-0161:94	177	1297.819	161.101	211.156	229714	229714	94
506	210421N2-9_BS20.tif:0095-0208-0156:95	177	1237.559	156.214	208.047	219048	219048	95
507	210421N2-9_BS20.tif:0096-0210-0147:96	177	1237.192	147.171	210.221	218983	218983	96
508	210421N2-9_BS20.tif:0097-0211-0144:97	177	1173.299	144.074	211.296	207674	207674	97
509	210421N2-9_BS20.tif:0098-0199-0126:98	177	1154.181	126.233	198.943	204290	204290	98
510	210421N2-9_BS20.tif:0099-0203-0161:99	177	1065.644	161.204	203.325	188619	188619	99
511	210421N2-9_BS20.tif:0100-0280-0212:100	177	743.011	211.458	279.677	131513	131513	100
512	210421N2-9_BS20.tif:0101-0300-0224:101	177	1151.723	224.414	300.924	203855	203855	101
513	210421N2-9_BS20.tif:0102-0272-0202:102	177	1124.282	201.995	272.649	198998	198998	102
514	210421N2-9_BS20.tif:0103-0255-0198:103	177	1133.797	198.169	255.237	200682	200682	103
515	210421N2-9_BS20.tif:0104-0250-0195:104	177	1132.339	195.273	250.546	200424	200424	104
516	210421N2-9_BS20.tif:0105-0251-0189:105	177	1106.243	189.533	251.313	195805	195805	105
517	210421N2-9_BS20.tif:0106-0249-0198:106	177	1085.672	198.65	248.994	192164	192164	106
518	210421N2-9_BS20.tif:0107-0252-0200:107	177	1104.842	200.495	252.013	195557	195557	107
519	210421N2-9_BS20.tif:0108-0253-0205:108	177	1197.153	205.18	253.313	211896	211896	108
520	210421N2-9_BS20.tif:0109-0248-0206:109	177	1111.209	206.253	248.106	196684	196684	109
521	210421N2-9_BS20.tif:0110-0246-0203:110	177	1088.26	203.572	246.353	192622	192622	110
522	210421N2-9_BS20.tif:0111-0247-0208:111	177	1039.921	208.265	247.165	184066	184066	111
523	210421N2-9_BS20.tif:0112-0246-0209:112	177	1048.542	209.592	246.237	185592	185592	112
524	210421N2-9_BS20.tif:0113-0256-0208:113	177	1072.463	208.284	256.341	189826	189826	113
525	210421N2-9_BS20.tif:0114-0263-0206:114	177	1056.994	206.51	263.545	187088	187088	114
526	210421N2-9_BS20.tif:0115-0266-0195:115	177	1028.458	195.552	266.05	182037	182037	115
527	210421N2-9_BS20.tif:0116-0257-0194:116	177	913.458	194.596	257.928	161682	161682	116
528	210421N2-9_BS20.tif:0117-0257-0197:117	177	1000.034	197.363	257.803	177006	177006	117
529	210421N2-9_BS20.tif:0118-0259-0199:118	177	1030.537	199.557	259.185	182405	182405	118
530	210421N2-9_BS20.tif:0119-0252-0202:119	177	1043.881	202.518	252.247	184767	184767	119
531	210421N2-9_BS20.tif:0120-0246-0197:120	177	1031.915	197.189	246.56	182649	182649	120
532	210421N2-9_BS20.tif:0121-0249-0201:121	177	1035.689	201.284	249.507	183317	183317	121
533	210421N2-9_BS20.tif:0122-0247-0200:122	177	1008.876	200.376	247.589	178571	178571	122
534	210421N2-9_BS20.tif:0123-0245-0199:123	177	1029.158	199.52	245.407	182161	182161	123
535	210421N2-9_BS20.tif:0124-0241-0198:124	177	1018.723	198.47	241.673	180314	180314	124
536	210421N2-9_BS20.tif:0125-0224-0196:125	177	1025.017	196.449	224.38	181428	181428	125
537	210421N2-9_BS20.tif:0126-0224-0187:126	177	1024.169	187.521	224.586	181278	181278	126
538	210421N2-9_BS20.tif:0127-0243-0197:127	177	1099.492	197.248	243.323	194610	194610	127
539	210421N2-9_BS20.tif:0128-0238-0208:128	177	945.412	208.877	238.566	167338	167338	128
540	210421N2-9_BS20.tif:0129-0243-0198:129	177	1052.559	198.859	243.673	186303	186303	129
541	210421N2-9_BS20.tif:0130-0248-0191:130	177	984.322	192.14	248.488	174225	174225	130
542	210421N2-9_BS20.tif:0131-0249-0192:131	177	1196.684	192.473	249.474	211813	211813	131
543	210421N2-9_BS20.tif:0132-0245-0196:132	177	1148.333	196.499	245.522	203255	203255	132
544	210421N2-9_BS20.tif:0133-0243-0193:133	177	1081.774	193.745	243.47	191474	191474	133
545	210421N2-9_BS20.tif:0134-0241-0196:134	177	1129.96	196.645	241.005	200003	200003	134
546	210421N2-9_BS20.tif:0135-0236-0196:135	177	1120.48	196.48	236.33	198325	198325	135
547	210421N2-9_BS20.tif:0136-0235-0194:136	177	1110.78	194.672	235.3	196608	196608	136
548	210421N2-9_BS20.tif:0137-0232-0203:137	177	1095.288	203.554	232.307	193866	193866	137
549	210421N2-9_BS20.tif:0138-0218-0189:138	177	1174.232	189.665	218.187	207839	207839	138
550	210421N2-9_BS20.tif:0139-0219-0186:139	177	1155.045	186.677	219.254	204443	204443	139
551	210421N2-9_BS20.tif:0140-0215-0192:140	177	1169.452	192.279	215.121	206993	206993	140
552	210421N2-9_BS20.tif:0141-0208-0182:141	177	1205.102	182.483	208.107	213303	213303	141
553	210421N2-9_BS20.tif:0142-0220-0188:142	177	1284.831	188.559	220.302	227415	227415	142
554	210421N2-9_BS20.tif:0143-0259-0211:143	177	1281.559	211.346	259.353	226836	226836	143
555	210421N2-9_BS20.tif:0144-0263-0203:144	177	1269.294	202.462	263.251	224665	224665	144
556	210421N2-9_BS20.tif:0145-0257-0199:145	177	1244.288	199.569	257.394	220239	220239	145
557	210421N2-9_BS20.tif:0146-0251-0198:146	177	1281.079	198.824	251.369	226751	226751	146
558	210421N2-9_BS20.tif:0147-0241-0203:147	177	1314.435	203.846	241.482	232655	232655	147
559	210421N2-9_BS20.tif:0148-0258-0203:148	177	1293.186	203.786	258.487	228894	228894	148
560	210421N2-9_BS20.tif:0149-0264-0206:149	177	1373.379	206.587	264.323	243088	243088	149
561	210421N2-9_BS20.tif:0150-0290-0206:150	177	1254.757	206.395	290.224	222092	222092	150
562	210421N2-9_BS20.tif:0151-0285-0206:151	177	1391.661	206.522	285.264	246324	246324	151
563	210421N2-9_BS20.tif:0152-0267-0203:152	177	1349.085	203.241	267.113	238788	238788	152
564	210421N2-9_BS20.tif:0153-0257-0198:153	177	1357.638	198.571	257.339	240302	240302	153
565	210421N2-9_BS20.tif:0154-0256-0195:154	177	1317.322	195.314	256.262	233166	233166	154
566	210421N2-9_BS20.tif:0155-0177-0126:155	177	892.87	126.489	177.364	158038	158038	155
567	210421N2-9_BS20.tif:0156-0191-0143:156	177	1140.972	143.425	191.278	201952	201952	156
568	210421N2-9_BS20.tif:0157-0222-0143:157	177	1299.418	143.225	221.915	229997	229997	157
569	210421N2-9_BS20.tif:0158-0229-0148:158	177	1316.13	148.283	229.186	232955	232955	158
570	210421N2-9_BS20.tif:0159-0214-0155:159	177	1231.102	155.211	214.233	217905	217905	159
571	210421N2-9_BS20.tif:0160-0210-0175:160	177	1182.475	175.647	209.847	209298	209298	160
572	210421N2-9_BS20.tif:0161-0219-0183:161	177	1456.763	183.557	218.956	257847	257847	161
573	210421N2-9_BS20.tif:0162-0224-0167:162	177	1376.876	167.384	224.299	243707	243707	162
574	210421N2-9_BS20.tif:0163-0225-0160:163	177	1287.328	160.143	225.016	227857	227857	163
575	210421N2-9_BS20.tif:0164-0218-0174:164	177	1348.203	174.508	217.972	238632	238632	164
576	210421N2-9_BS20.tif:0165-0220-0166:165	177	1325.226	166.31	220.201	234565	234565	165
577	210421N2-9_BS20.tif:0166-0215-0168:166	177	1296.497	168.625	214.865	229480	229480	166
578	210421N2-9_BS20.tif:0167-0209-0170:167	177	1283.379	170.482	209.117	227158	227158	167
579	210421N2-9_BS20.tif:0168-0199-0184:168	177	1148	184.544	198.89	203196	203196	168
580	210421N2-9_BS20.tif:0169-0214-0171:169	177	1033.559	170.493	214.417	182940	182940	169
581	210421N2-9_BS20.tif:0170-0244-0143:170	177	920.35	143.353	244.147	162902	162902	170
582	210421N2-9_BS20.tif:0171-0228-0107:171	177	1241.847	107.811	228.586	219807	219807	171
583	210421N2-9_BS20.tif:0172-0221-0124:172	177	1298.04	124.195	222.106	229753	229753	172
584	210421N2-9_BS20.tif:0173-0220-0128:173	177	1317.836	128.463	221.339	233257	233257	173
585	210421N2-9_BS20.tif:0174-0219-0127:174	177	1219.927	127.26	220.153	215927	215927	174
586	210421N2-9_BS20.tif:0175-0214-0119:175	177	1339.22	119.094	215.224	237042	237042	175
587	210421N2-9_BS20.tif:0176-0213-0128:176	177	1369.983	128.418	214.189	242487	242487	176
588	210421N2-9_BS20.tif:0177-0206-0147:177	177	1088.96	147.721	206.719	192746	192746	177
589	210421N2-9_BS20.tif:0178-0213-0175:178	177	1487.785	175.298	213.79	263338	263338	178
590	210421N2-9_BS20.tif:0179-0219-0166:179	177	1467.78	166.078	220.226	259797	259797	179
591	210421N2-9_BS20.tif:0180-0211-0169:180	177	1429.989	169.543	212.216	253108	253108	180
592	210421N2-9_BS20.tif:0181-0213-0171:181	177	1474.373	171.33	213.847	260964	260964	181
593	210421N2-9_BS20.tif:0182-0221-0180:182	177	1485.254	180.254	221.942	262890	262890	182
594	210421N2-9_BS20.tif:0183-0226-0183:183	177	1350.373	183.444	226.949	239016	239016	183
595	210421N2-9_BS20.tif:0184-0231-0193:184	177	1451.621	193.372	232.124	256937	256937	184
596	210421N2-9_BS20.tif:0185-0243-0195:185	177	1373.768	195.713	244.329	243157	243157	185
597	210421N2-9_BS20.tif:0186-0242-0187:186	177	1450.684	187.315	243.037	256771	256771	186
598	210421N2-9_BS20.tif:0187-0239-0185:187	177	1422.712	185.558	240.354	251820	251820	187
599	210421N2-9_BS20.tif:0188-0236-0187:188	177	1411.254	187.521	237.098	249792	249792	188
600	210421N2-9_BS20.tif:0189-0231-0197:189	177	1396.119	197.397	232.359	247113	247113	189
601	210421N2-9_BS20.tif:0190-0229-0199:190	177	1294.757	199.79	230.45	229172	229172	190
602	210421N2-9_BS20.tif:0191-0241-0193:191	177	1298.605	193.617	242.58	229853	229853	191
603	210421N2-9_BS20.tif:0192-0249-0203:192	177	1258.48	203.818	250.214	222751	222751	192
604	210421N2-9_BS20.tif:0193-0249-0204:193	177	1397.508	204.794	250.445	247359	247359	193
605	210421N2-9_BS20.tif:0194-0224-0197:194	177	1380.655	197.348	225.608	244376	244376	194
606	210421N2-9_BS20.tif:0195-0196-0172:195	177	1437.356	172.371	197.352	254412	254412	195
607	210421N2-9_BS20.tif:0196-0203-0156:196	177	1500.328	156.387	204.837	265558	265558	196
608	210421N2-9_BS20.tif:0197-0204-0156:197	177	1552.689	155.924	204.858	274826	274826	197
609	210421N2-9_BS20.tif:0198-0210-0167:198	177	1544.588	166.914	211.174	273392	273392	198
610	210421N2-9_BS20.tif:0199-0210-0173:199	177	1650.91	173.373	211.229	292211	292211	199
611	210421N2-9_BS20.tif:0200-0205-0142:200	177	1599.723	143.06	205.678	283151	283151	200
612	210421N2-9_BS20.tif:0201-0209-0151:201	177	1577.78	152.143	209.825	279267	279267	201
613	210421N2-9_BS20.tif:0202-0211-0124:202	177	1189.972	122.945	210.203	210625	210625	202
614	210421N2-9_BS20.tif:0203-0215-0123:203	177	1328.616	123.665	215.983	235165	235165	203
615	210421N2-9_BS20.tif:0204-0213-0151:204	177	1542.554	151.436	213.661	273032	273032	204
616	210421N2-9_BS20.tif:0205-0210-0159:205	177	1608.52	159.245	210.839	284708	284708	205
617	210421N2-9_BS20.tif:0206-0205-0151:206	177	1475.554	151.402	205.734	261173	261173	206
618	210421N2-9_BS20.tif:0207-0209-0154:207	177	1473.435	154.435	210.085	260798	260798	207
619	210421N2-9_BS20.tif:0208-0220-0164:208	177	1387.288	164.598	221.194	245550	245550	208
620	210421N2-9_BS20.tif:0209-0239-0165:209	177	1373.339	165.59	239.934	243081	243081	209
621	210421N2-9_BS20.tif:0210-0241-0166:210	177	1529.096	166.556	242.28	270650	270650	210
622	210421N2-9_BS20.tif:0211-0225-0173:211	177	1614.203	173.797	226.531	285714	285714	211
623	210421N2-9_BS20.tif:0212-0215-0185:212	177	1489.39	185.809	215.996	263622	263622	212
624	210421N2-9_BS20.tif:0213-0202-0186:213	177	1464.153	186.581	203.341	259155	259155	213
625	210421N2-9_BS20.tif:0214-0214-0158:214	177	1570.418	157.261	215.435	277964	277964	214
626	210421N2-9_BS20.tif:0215-0209-0112:215	177	612.825	111.924	207.205	108470	108470	215
627	210421N2-9_BS20.tif:0216-0240-0103:216	177	1450.311	102.936	240.774	256705	256705	216
628	210421N2-9_BS20.tif:0217-0241-0119:217	177	1635.13	119.077	242.039	289418	289418	217
629	210421N2-9_BS20.tif:0218-0244-0120:218	177	1666.655	119.849	245.147	294998	294998	218
630	210421N2-9_BS20.tif:0219-0245-0119:219	177	1528.322	118.935	246.292	270513	270513	219
631	210421N2-9_BS20.tif:0220-0240-0120:220	177	1573.373	120.088	241.41	278487	278487	220
632	210421N2-9_BS20.tif:0221-0233-0115:221	177	1560.718	115.357	234.772	276247	276247	221
633	210421N2-9_BS20.tif:0222-0232-0110:222	177	1743.339	110.254	233.229	308571	308571	222
634	210421N2-9_BS20.tif:0223-0221-0099:223	177	1842.785	99.175	222.076	326173	326173	223
635	210421N2-9_BS20.tif:0224-0215-0124:224	177	1761.966	124.176	216.126	311868	311868	224
636	210421N2-9_BS20.tif:0225-0219-0127:225	177	1852.571	127.566	220.228	327905	327905	225
637	210421N2-9_BS20.tif:0226-0224-0126:226	177	1857.927	126.569	224.932	328853	328853	226
638	210421N2-9_BS20.tif:0227-0228-0127:227	177	1689.938	127.41	228.979	299119	299119	227
639	210421N2-9_BS20.tif:0228-0230-0125:228	177	1661.593	124.927	230.991	294102	294102	228
640	210421N2-9_BS20.tif:0229-0228-0121:229	177	1716.497	121.4	228.93	303820	303820	229
641	210421N2-9_BS20.tif:0230-0227-0120:230	177	1703.158	120.073	227.881	301459	301459	230
642	210421N2-9_BS20.tif:0231-0213-0113:231	177	1658.927	113.349	213.833	293630	293630	231
643	210421N2-9_BS20.tif:0232-0205-0123:232	177	1565.712	123.343	206.19	277131	277131	232
644	210421N2-9_BS20.tif:0233-0217-0124:233	177	1670.825	124.259	217.973	295736	295736	233
645	210421N2-9_BS20.tif:0234-0208-0122:234	177	1667.678	122.136	209.292	295179	295179	234
646	210421N2-9_BS20.tif:0235-0227-0114:235	177	1694.791	114.121	228	299978	299978	235
647	210421N2-9_BS20.tif:0236-0226-0106:236	177	1669.757	106.266	227.083	295547	295547	236
648	210421N2-9_BS20.tif:0237-0222-0124:237	177	1677.638	124.043	222.87	296942	296942	237
649	210421N2-9_BS20.tif:0238-0222-0127:238	177	1595.96	126.977	222.98	282485	282485	238
650	210421N2-9_BS20.tif:0239-0219-0129:239	177	1548.424	129.168	219.975	274071	274071	239
651	210421N2-9_BS20.tif:0240-0213-0131:240	177	1486.09	131.007	213.892	263038	263038	240
652	210421N2-9_BS20.tif:0241-0205-0135:241	177	1500.401	135.052	205.771	265571	265571	241
653	210421N2-9_BS20.tif:0242-0210-0135:242	177	1594.966	135.359	210.955	282309	282309	242
654	210421N2-9_BS20.tif:0243-0215-0136:243	177	1771.475	136.108	216.152	313551	313551	243
655	210421N2-9_BS20.tif:0244-0210-0143:244	177	1701.147	143.374	211.185	301103	301103	244
656	210421N2-9_BS20.tif:0245-0211-0145:245	177	1667.571	145.409	211.824	295160	295160	245
657	210421N2-9_BS20.tif:0246-0209-0145:246	177	1742.746	145.006	210.182	308466	308466	246
658	210421N2-9_BS20.tif:0247-0199-0156:247	177	1686.531	156.282	199.887	298516	298516	247
659	210421N2-9_BS20.tif:0248-0215-0129:248	177	1504.119	129.381	215.252	266229	266229	248
660	210421N2-9_BS20.tif:0249-0238-0116:249	177	1600.932	116.237	239.2	283365	283365	249
661	210421N2-9_BS20.tif:0250-0231-0110:250	177	1814.859	110.368	232.141	321230	321230	250
662	210421N2-9_BS20.tif:0251-0222-0114:251	177	1881.689	113.787	223.566	333059	333059	251
663	210421N2-9_BS20.tif:0252-0216-0112:252	177	1816.994	112.409	217.41	321608	321608	252
664	210421N2-9_BS20.tif:0253-0218-0109:253	177	1679.797	108.94	219.614	297324	297324	253
665	210421N2-9_BS20.tif:0254-0239-0110:254	177	1770.311	109.793	240.263	313345	313345	254
666	210421N2-9_BS20.tif:0255-0260-0096:255	177	1844.384	96.051	261.473	326456	326456	255
667	210421N2-9_BS20.tif:0256-0246-0107:256	177	2074.35	107.492	246.435	367160	367160	256
668	210421N2-9_BS20.tif:0257-0229-0123:257	177	2134.011	123.572	230.342	377720	377720	257
669	210421N2-9_BS20.tif:0258-0224-0123:258	177	1915.068	123.118	225.027	338967	338967	258
670	210421N2-9_BS20.tif:0259-0227-0124:259	177	2018.559	124.251	228.001	357285	357285	259
671	210421N2-9_BS20.tif:0260-0219-0120:260	177	2002.401	120.444	219.955	354425	354425	260
672	210421N2-9_BS20.tif:0261-0224-0094:261	177	1263.864	94.204	224.357	223704	223704	261
673	210421N2-9_BS20.tif:0262-0255-0112:262	177	1785.881	111.851	255.079	316101	316101	262
674	210421N2-9_BS20.tif:0263-0259-0114:263	177	1746.435	114.14	260.555	309119	309119	263
675	210421N2-9_BS20.tif:0264-0265-0113:264	177	1654.463	112.841	266.246	292840	292840	264
676	210421N2-9_BS20.tif:0265-0269-0113:265	177	1643.373	112.988	270.788	290877	290877	265
677	210421N2-9_BS20.tif:0266-0268-0112:266	177	1682.107	112.154	269.828	297733	297733	266
678	210421N2-9_BS20.tif:0267-0274-0106:267	177	1862.26	105.967	275.414	329620	329620	267
679	210421N2-9_BS20.tif:0268-0280-0111:268	177	1910.638	110.898	281.45	338183	338183	268
680	210421N2-9_BS20.tif:0269-0294-0107:269	177	1688.678	107.244	295.544	298896	298896	269
681	210421N2-9_BS20.tif:0270-0276-0112:270	177	1814.791	111.75	277.425	321218	321218	270
682	210421N2-9_BS20.tif:0271-0271-0097:271	177	1775.136	97.121	272.179	314199	314199	271
683	210421N2-9_BS20.tif:0272-0270-0111:272	177	1929.113	111.254	271.326	341453	341453	272
684	210421N2-9_BS20.tif:0273-0269-0110:273	177	2107.831	110.197	270.527	373086	373086	273
685	210421N2-9_BS20.tif:0274-0272-0109:274	177	2189.582	108.886	273.39	387556	387556	274
686	210421N2-9_BS20.tif:0275-0271-0105:275	177	2101.062	105.061	272.708	371888	371888	275
687	210421N2-9_BS20.tif:0276-0268-0107:276	177	2067.181	106.818	269.047	365891	365891	276
688	210421N2-9_BS20.tif:0277-0263-0111:277	177	2103.655	111.17	264.239	372347	372347	277
689	210421N2-9_BS20.tif:0278-0273-0107:278	177	2036.045	106.804	274.591	360380	360380	278
690	210421N2-9_BS20.tif:0279-0278-0111:279	177	2054.508	110.739	279.511	363648	363648	279
691	210421N2-9_BS20.tif:0280-0276-0117:280	177	1897.367	116.978	277.377	335834	335834	280
692	210421N2-9_BS20.tif:0281-0276-0115:281	177	1895.429	115.104	277.505	335491	335491	281
693	210421N2-9_BS20.tif:0282-0265-0106:282	177	1935.006	105.729	266.531	342496	342496	282
694	210421N2-9_BS20.tif:0283-0273-0105:283	177	2044.763	105.193	274.356	361923	361923	283
695	210421N2-9_BS20.tif:0284-0269-0107:284	177	1990.706	106.979	270.403	352355	352355	284
696	210421N2-9_BS20.tif:0285-0269-0106:285	177	2025.678	106.214	270.159	358545	358545	285
697	210421N2-9_BS20.tif:0286-0268-0110:286	177	1924.718	109.63	269.23	340675	340675	286
698	210421N2-9_BS20.tif:0287-0271-0110:287	177	2011.175	109.856	272.218	355978	355978	287
699	210421N2-9_BS20.tif:0288-0258-0103:288	177	1904.853	102.771	259.062	337159	337159	288
700	210421N2-9_BS20.tif:0289-0249-0108:289	177	2012.949	108.213	250.205	356292	356292	289
701	210421N2-9_BS20.tif:0290-0250-0106:290	177	1888.395	106.079	251.406	334246	334246	290
702	210421N2-9_BS20.tif:0291-0246-0106:291	177	1925.096	106.095	247.137	340742	340742	291
703	210421N2-9_BS20.tif:0292-0246-0107:292	177	1907.78	106.97	247.119	337677	337677	292
704	210421N2-9_BS20.tif:0293-0247-0109:293	177	1908.203	108.846	248.202	337752	337752	293
705	210421N2-9_BS20.tif:0294-0244-0109:294	177	1919.768	109.069	245.212	339799	339799	294
706	210421N2-9_BS20.tif:0295-0240-0110:295	177	1934.78	110.255	241.354	342456	342456	295
707	210421N2-9_BS20.tif:0296-0230-0111:296	177	2051.864	111.424	231.32	363180	363180	296
708	210421N2-9_BS20.tif:0297-0213-0116:297	177	2011.548	116.023	214.352	356044	356044	297
709	210421N2-9_BS20.tif:0298-0191-0119:298	177	1948.39	118.786	192.089	344865	344865	298
710	210421N2-9_BS20.tif:0299-0205-0113:299	177	1766.774	113.237	207.556	312719	312719	299
711	210421N2-9_BS20.tif:0300-0216-0115:300	177	2128.017	115.403	217.733	376659	376659	300
712	210421N2-9_BS20.tif:0301-0216-0119:301	177	2081.017	119.165	217.112	368340	368340	301
713	210421N2-9_BS20.tif:0302-0219-0120:302	177	2098.045	119.984	220.458	371354	371354	302
714	210421N2-9_BS20.tif:0303-0218-0118:303	177	2111.876	118.139	219.447	373802	373802	303
715	210421N2-9_BS20.tif:0304-0219-0120:304	177	2174.254	120.167	220.28	384843	384843	304
716	210421N2-9_BS20.tif:0305-0215-0122:305	177	2181.927	122.111	216.177	386201	386201	305
717	210421N2-9_BS20.tif:0306-0236-0116:306	177	2192.802	116.302	237.49	388126	388126	306
718	210421N2-9_BS20.tif:0307-0223-0120:307	177	2150.215	120.194	223.876	380588	380588	307
719	210421N2-9_BS20.tif:0308-0168-0178:308	177	1962.136	177.13	168.677	347298	347298	308
720	210421N2-9_BS20.tif:0309-0205-0152:309	177	2025.277	152.036	205.031	358474	358474	309
721	210421N2-9_BS20.tif:0310-0213-0152:310	177	2172.983	152.336	214.379	384618	384618	310
722	210421N2-9_BS20.tif:0311-0208-0161:311	177	2308.045	161.091	209.439	408524	408524	311
723	210421N2-9_BS20.tif:0312-0208-0165:312	177	2181.887	165.154	209.307	386194	386194	312
724	210421N2-9_BS20.tif:0313-0217-0163:313	177	2062.39	163.194	218.341	365043	365043	313
725	210421N2-9_BS20.tif:0314-0224-0162:314	177	2167.734	162.216	225.26	383689	383689	314
726	210421N2-9_BS20.tif:0315-0218-0160:315	177	2005.045	160.707	219.165	354893	354893	315
727	210421N2-9_BS20.tif:0316-0216-0160:316	177	1940.616	160.845	216.945	343489	343489	316
728	210421N2-9_BS20.tif:0317-0213-0160:317	177	1989.249	160.445	214.086	352097	352097	317
729	210421N2-9_BS20.tif:0318-0194-0148:318	177	1866.78	148.443	195.523	330420	330420	318
730	210421N2-9_BS20.tif:0319-0185-0139:319	177	1717.91	139.549	186.519	304070	304070	319
731	210421N2-9_BS20.tif:0320-0206-0167:320	177	1901.921	167.236	207.356	336640	336640	320
732	210421N2-9_BS20.tif:0321-0217-0173:321	177	1903.582	173.395	218.554	336934	336934	321
733	210421N2-9_BS20.tif:0322-0220-0164:322	177	1900.153	164.652	221.667	336327	336327	322
734	210421N2-9_BS20.tif:0323-0213-0164:323	177	2010.023	164.681	214.278	355774	355774	323
735	210421N2-9_BS20.tif:0324-0210-0156:324	177	1897.254	156.729	211.29	335814	335814	324
736	210421N2-9_BS20.tif:0325-0206-0153:325	177	1673.379	153.714	207.449	296188	296188	325
737	210421N2-9_BS20.tif:0326-0202-0161:326	177	1652.48	161.948	203.395	292489	292489	326
738	210421N2-9_BS20.tif:0327-0205-0170:327	177	1799.073	171.096	206.712	318436	318436	327
739	210421N2-9_BS20.tif:0328-0216-0173:328	177	1814.876	173.936	217.459	321233	321233	328
740	210421N2-9_BS20.tif:0329-0222-0171:329	177	1819.305	172.055	223.564	322017	322017	329
741	210421N2-9_BS20.tif:0330-0223-0164:330	177	1775.311	165.052	224.363	314230	314230	330
742	210421N2-9_BS20.tif:0331-0220-0164:331	177	1758.028	164.627	221.291	311171	311171	331
743	210421N2-9_BS20.tif:0332-0214-0166:332	177	1839.684	166.768	215.409	325624	325624	332
744	210421N2-9_BS20.tif:0333-0193-0171:333	177	1985.876	171.258	194.379	351500	351500	333
745	210421N2-9_BS20.tif:0334-0213-0144:334	177	2034.797	143.558	214.084	360159	360159	334
746	210421N2-9_BS20.tif:0335-0217-0152:335	177	2272.446	152.676	217.229	402223	402223	335
747	210421N2-9_BS20.tif:0336-0199-0155:336	177	2088.181	155.249	200.394	369608	369608	336
748	210421N2-9_BS20.tif:0337-0204-0134:337	177	2170.695	133.989	205.19	384213	384213	337
749	210421N2-9_BS20.tif:0338-0211-0112:338	177	2185.345	112.396	212.144	386806	386806	338
750	210421N2-9_BS20.tif:0339-0203-0151:339	177	2064.136	150.574	204.407	365352	365352	339
751	210421N2-9_BS20.tif:0340-0225-0183:340	177	2101.045	182.679	226.235	371885	371885	340
752	210421N2-9_BS20.tif:0341-0226-0187:341	177	1811.463	185.529	226.958	320629	320629	341
753	210421N2-9_BS20.tif:0342-0218-0175:342	177	2156.412	174.407	219.127	381685	381685	342
754	210421N2-9_BS20.tif:0343-0208-0169:343	177	2185.311	168.758	209.343	386800	386800	343
755	210421N2-9_BS20.tif:0344-0202-0165:344	177	2092.525	164.36	203.54	370377	370377	344
756	210421N2-9_BS20.tif:0345-0210-0178:345	177	2133.226	177.758	211.641	377581	377581	345
757	210421N2-9_BS20.tif:0346-0216-0180:346	177	2125.023	179.357	217.537	376129	376129	346
758	210421N2-9_BS20.tif:0347-0215-0183:347	177	2327.633	182.313	216.203	411991	411991	347
759	210421N2-9_BS20.tif:0348-0223-0194:348	177	2275.763	193.379	224.323	402810	402810	348
760	210421N2-9_BS20.tif:0349-0229-0198:349	177	2274.746	197.587	230.222	402630	402630	349
761	210421N2-9_BS20.tif:0350-0230-0197:350	177	2456.441	196.285	231.516	434790	434790	350
762	210421N2-9_BS20.tif:0351-0228-0202:351	177	2320.13	201.419	229.355	410663	410663	351
763	210421N2-9_BS20.tif:0352-0242-0221:352	177	2053.017	220.269	243.224	363384	363384	352
764	210421N2-9_BS20.tif:0353-0201-0164:353	177	1478.322	164.461	200.873	261663	261663	353
765	210421N2-9_BS20.tif:0354-0211-0157:354	177	1936.475	157.256	211.442	342756	342756	354
766	210421N2-9_BS20.tif:0355-0230-0162:355	177	2190.011	162.288	230.113	387632	387632	355
767	210421N2-9_BS20.tif:0356-0229-0169:356	177	2183.051	169.25	229.127	386400	386400	356
768	210421N2-9_BS20.tif:0357-0217-0174:357	177	2181.028	173.971	217.275	386042	386042	357
769	210421N2-9_BS20.tif:0358-0217-0166:358	177	2216.079	166.411	217.116	392246	392246	358
770	210421N2-9_BS20.tif:0359-0207-0166:359	177	2145.401	166.242	206.924	379736	379736	359
771	210421N2-9_BS20.tif:0360-0206-0164:360	177	2313.333	163.787	205.963	409460	409460	360
772	210421N2-9_BS20.tif:0361-0198-0159:361	177	2181.768	159.234	197.893	386173	386173	361
773	210421N2-9_BS20.tif:0362-0204-0149:362	177	2202.011	149.109	204.268	389756	389756	362
774	210421N2-9_BS20.tif:0363-0209-0151:363	177	2247.678	150.89	209.106	397839	397839	363
775	210421N2-9_BS20.tif:0364-0208-0152:364	177	2291.373	152.222	208.027	405573	405573	364
776	210421N2-9_BS20.tif:0365-0205-0138:365	177	2175.35	138.125	205.128	385037	385037	365
777	210421N2-9_BS20.tif:0366-0229-0169:366	177	2336.39	169.26	227.723	413541	413541	366
778	210421N2-9_BS20.tif:0367-0235-0171:367	177	2351.333	170.724	235.034	416186	416186	367
779	210421N2-9_BS20.tif:0368-0229-0176:368	177	2333.412	176.266	229.04	413014	413014	368
780	210421N2-9_BS20.tif:0369-0219-0178:369	177	2421.153	178.565	219.402	428544	428544	369
781	210421N2-9_BS20.tif:0370-0195-0157:370	177	2347.458	157.23	194.936	415500	415500	370
782	210421N2-9_BS20.tif:0371-0204-0150:371	177	2287.452	150.282	204.929	404879	404879	371
783	210421N2-9_BS20.tif:0372-0205-0151:372	177	2338.079	150.998	205.268	413840	413840	372
784	210421N2-9_BS20.tif:0373-0211-0138:373	177	2277.712	137.706	211.385	403155	403155	373
785	210421N2-9_BS20.tif:0374-0218-0142:374	177	2304.486	142.043	218.253	407894	407894	374
786	210421N2-9_BS20.tif:0375-0216-0144:375	177	2334.983	143.657	216.222	413292	413292	375
787	210421N2-9_BS20.tif:0376-0211-0130:376	177	2540.644	130.379	211.5	449694	449694	376
788	210421N2-9_BS20.tif:0377-0210-0127:377	177	2379.362	126.838	210.272	421147	421147	377
789	210421N2-9_BS20.tif:0378-0213-0128:378	177	2451.006	128.073	213.289	433828	433828	378
790	210421N2-9_BS20.tif:0379-0213-0129:379	177	2405.667	129.065	213.528	425803	425803	379
791	210421N2-9_BS20.tif:0380-0221-0113:380	177	2215.61	112.771	221.372	392163	392163	380
792	210421N2-9_BS20.tif:0381-0219-0111:381	177	2313.842	110.988	219.153	409550	409550	381
793	210421N2-9_BS20.tif:0382-0205-0133:382	177	2252.966	132.851	205.472	398775	398775	382
794	210421N2-9_BS20.tif:0383-0219-0128:383	177	2285.621	128.182	219.471	404555	404555	383
795	210421N2-9_BS20.tif:0384-0226-0129:384	177	2359.153	129.539	226.357	417570	417570	384
796	210421N2-9_BS20.tif:0385-0223-0130:385	177	2412.542	130.096	223.286	427020	427020	385
797	210421N2-9_BS20.tif:0386-0225-0128:386	177	2389.802	127.907	225.361	422995	422995	386
798	210421N2-9_BS20.tif:0387-0222-0129:387	177	2403.791	129.104	222.352	425471	425471	387
799	210421N2-9_BS20.tif:0388-0201-0127:388	177	2487.119	127.253	201.159	440220	440220	388
800	210421N2-9_BS20.tif:0389-0237-0098:389	177	2458.158	99.187	236.838	435094	435094	389
801	210421N2-9_BS20.tif:0390-0246-0104:390	177	2505.316	104.38	247.137	443441	443441	390
802	210421N2-9_BS20.tif:0391-0250-0100:391	177	2572.989	99.957	250.365	455419	455419	391
803	210421N2-9_BS20.tif:0392-0253-0102:392	177	2464.141	101.722	253.036	436153	436153	392
804	210421N2-9_BS20.tif:0393-0255-0101:393	177	2397.186	100.894	255.369	424302	424302	393
805	210421N2-9_BS20.tif:0394-0260-0102:394	177	2457.119	101.856	260.423	434910	434910	394
806	210421N2-9_BS20.tif:0395-0258-0101:395	177	2608.034	101.055	258.215	461622	461622	395
807	210421N2-9_BS20.tif:0396-0263-0103:396	177	2418.847	103.162	263.235	428136	428136	396
808	210421N2-9_BS20.tif:0397-0265-0098:397	177	2336.576	97.719	265.553	413574	413574	397
809	210421N2-9_BS20.tif:0398-0267-0109:398	177	2425.542	109.203	267.136	429321	429321	398
810	210421N2-9_BS20.tif:0399-0266-0112:399	177	2507.977	112.375	266.34	443912	443912	399
811	210421N2-9_BS20.tif:0400-0267-0115:400	177	2537.605	115.326	267.361	449156	449156	400
812	210421N2-9_BS20.tif:0401-0161-0126:401	177	1501.441	126.115	162.418	265755	265755	401
813	210421N2-9_BS20.tif:0402-0210-0125:402	177	2350.226	125.943	210.363	415990	415990	402
814	210421N2-9_BS20.tif:0403-0210-0126:403	177	2347.576	126.402	210.414	415521	415521	403
815	210421N2-9_BS20.tif:0404-0202-0144:404	177	2218.379	143.962	202.01	392653	392653	404
816	210421N2-9_BS20.tif:0405-0219-0153:405	177	2430.684	153.065	219.186	430231	430231	405
817	210421N2-9_BS20.tif:0406-0206-0154:406	177	2459.678	154.173	206.07	435363	435363	406
818	210421N2-9_BS20.tif:0407-0196-0156:407	177	2400.542	156.186	196.048	424896	424896	407
819	210421N2-9_BS20.tif:0408-0204-0167:408	177	2445.825	166.924	204.335	432911	432911	408
820	210421N2-9_BS20.tif:0409-0215-0168:409	177	2395.938	168.271	215.004	424081	424081	409
821	210421N2-9_BS20.tif:0410-0214-0173:410	177	2439.424	173.402	214.269	431778	431778	410
822	210421N2-9_BS20.tif:0411-0218-0176:411	177	2537.96	176.501	218.375	449219	449219	411
