# Supplementary material for: Molecular encoding and synaptic decoding of context during salt chemotaxis in C. elegans
Source: Nat Commun. 2022 May 27;13:2928. doi: 10.1038/s41467-022-30279-7 (PMC9142520; doi:10.1038/s41467-022-30279-7)
Supplement: Supplementary file 7 — Source Data [file 41467_2022_30279_MOESM7_ESM.zip › Source Data/Imaging/Fig.5/5B/210501N2-13_BS20_Results.csv]

	Label	Area	Mean	XM	YM	IntDen	RawIntDen	Slice	stimulus
1	210501N2-13_BS20.tif:0001-0242-0357:1	177	2988.638	356.185	242.548	528989	528989	1	100
2	210501N2-13_BS20.tif:0002-0222-0356:2	177	2651.282	355.323	222.584	469277	469277	2
3	210501N2-13_BS20.tif:0003-0198-0349:3	177	2724.294	348.366	198.505	482200	482200	3
4	210501N2-13_BS20.tif:0004-0193-0354:4	177	2292.966	354.116	193.499	405855	405855	4
5	210501N2-13_BS20.tif:0005-0225-0363:5	177	2605.04	363.304	225.276	461092	461092	5
6	210501N2-13_BS20.tif:0006-0239-0361:6	177	2420.062	360.791	239.034	428351	428351	6
7	210501N2-13_BS20.tif:0007-0248-0358:7	177	2442.989	357.93	247.373	432409	432409	7
8	210501N2-13_BS20.tif:0008-0223-0359:8	177	2470.249	358.84	222.583	437234	437234	8
9	210501N2-13_BS20.tif:0009-0232-0355:9	177	2638.209	354.877	232.434	466963	466963	9
10	210501N2-13_BS20.tif:0010-0238-0359:10	177	2529.271	358.753	238.2	447681	447681	10
11	210501N2-13_BS20.tif:0011-0257-0357:11	177	2837.814	356.601	256.914	502293	502293	11
12	210501N2-13_BS20.tif:0012-0255-0373:12	177	2475.492	372.634	254.829	438162	438162	12
13	210501N2-13_BS20.tif:0013-0271-0367:13	177	2447.316	366.683	270.758	433175	433175	13
14	210501N2-13_BS20.tif:0014-0291-0369:14	177	2441.571	368.887	291.115	432158	432158	14
15	210501N2-13_BS20.tif:0015-0294-0349:15	177	2435.757	349.086	293.821	431129	431129	15
16	210501N2-13_BS20.tif:0016-0294-0348:16	177	2359.147	347.806	294.091	417569	417569	16
17	210501N2-13_BS20.tif:0017-0287-0349:17	177	2567.062	349.201	287.403	454370	454370	17
18	210501N2-13_BS20.tif:0018-0255-0357:18	177	2340.446	357.238	255.764	414259	414259	18
19	210501N2-13_BS20.tif:0019-0209-0357:19	177	2352.881	356.42	209.836	416460	416460	19
20	210501N2-13_BS20.tif:0020-0194-0361:20	177	2513.056	360.236	194.78	444811	444811	20
21	210501N2-13_BS20.tif:0021-0209-0381:21	177	1042.458	380.699	208.956	184515	184515	21
22	210501N2-13_BS20.tif:0022-0251-0390:22	177	2876.141	389.301	251.503	509077	509077	22
23	210501N2-13_BS20.tif:0023-0242-0393:23	177	2441.599	392.792	243.186	432163	432163	23
24	210501N2-13_BS20.tif:0024-0232-0413:24	177	2211.22	412.385	232.752	391386	391386	24
25	210501N2-13_BS20.tif:0025-0247-0418:25	177	1915.328	416.887	247.142	339013	339013	25
26	210501N2-13_BS20.tif:0026-0255-0404:26	177	2331.977	403.053	255.551	412760	412760	26
27	210501N2-13_BS20.tif:0027-0248-0406:27	177	2532.508	405.227	248.5	448254	448254	27
28	210501N2-13_BS20.tif:0028-0254-0394:28	177	2290.429	393.251	254.345	405406	405406	28
29	210501N2-13_BS20.tif:0029-0239-0383:29	177	2348.186	382.093	239.453	415629	415629	29
30	210501N2-13_BS20.tif:0030-0231-0386:30	177	2371.339	384.985	231.237	419727	419727	30
31	210501N2-13_BS20.tif:0031-0224-0379:31	177	2336.497	378.074	224.546	413560	413560	31
32	210501N2-13_BS20.tif:0032-0214-0376:32	177	2094.288	375.073	214.502	370689	370689	32
33	210501N2-13_BS20.tif:0033-0217-0386:33	177	2165.893	385.123	217.685	383363	383363	33
34	210501N2-13_BS20.tif:0034-0227-0389:34	177	2434.508	388.552	227.349	430908	430908	34
35	210501N2-13_BS20.tif:0035-0226-0383:35	177	2484.994	381.963	226.449	439844	439844	35
36	210501N2-13_BS20.tif:0036-0224-0391:36	177	2404.825	390.336	224.648	425654	425654	36
37	210501N2-13_BS20.tif:0037-0219-0397:37	177	2466.582	396.4	219.522	436585	436585	37
38	210501N2-13_BS20.tif:0038-0219-0398:38	177	2775.203	397.346	219.712	491211	491211	38
39	210501N2-13_BS20.tif:0039-0215-0398:39	177	2613.39	397.399	215.468	462570	462570	39
40	210501N2-13_BS20.tif:0040-0221-0378:40	177	2431.559	377.443	221.708	430386	430386	40
41	210501N2-13_BS20.tif:0041-0216-0372:41	177	2126.542	371.374	216.784	376398	376398	41
42	210501N2-13_BS20.tif:0042-0216-0379:42	177	1945.26	378.089	216.597	344311	344311	42
43	210501N2-13_BS20.tif:0043-0217-0389:43	177	2084.09	388.056	217.655	368884	368884	43
44	210501N2-13_BS20.tif:0044-0218-0389:44	177	2191.192	388.071	218.331	387841	387841	44
45	210501N2-13_BS20.tif:0045-0215-0391:45	177	2284.814	390.121	215.473	404412	404412	45
46	210501N2-13_BS20.tif:0046-0216-0388:46	177	2140.35	387.157	216.471	378842	378842	46
47	210501N2-13_BS20.tif:0047-0221-0390:47	177	2393.407	389.025	221.454	423633	423633	47
48	210501N2-13_BS20.tif:0048-0218-0391:48	177	2278.695	389.851	218.412	403329	403329	48
49	210501N2-13_BS20.tif:0049-0227-0394:49	177	2490.904	393.126	227.447	440890	440890	49
50	210501N2-13_BS20.tif:0050-0225-0386:50	177	2130.955	385.442	225.485	377179	377179	50
51	210501N2-13_BS20.tif:0051-0222-0383:51	177	2076.757	382.542	222.426	367586	367586	51
52	210501N2-13_BS20.tif:0052-0219-0380:52	177	2197.26	379.619	219.649	388915	388915	52
53	210501N2-13_BS20.tif:0053-0223-0376:53	177	2089.169	375.489	223.387	369783	369783	53
54	210501N2-13_BS20.tif:0054-0234-0373:54	177	2162	372.589	234.262	382674	382674	54
55	210501N2-13_BS20.tif:0055-0231-0372:55	177	2178.277	371.469	231.459	385555	385555	55
56	210501N2-13_BS20.tif:0056-0229-0369:56	177	2355.893	368.684	229.277	416993	416993	56
57	210501N2-13_BS20.tif:0057-0235-0372:57	177	2643.429	371.639	235.439	467887	467887	57
58	210501N2-13_BS20.tif:0058-0239-0378:58	177	2852.706	377.217	239.441	504929	504929	58
59	210501N2-13_BS20.tif:0059-0231-0365:59	177	2393.576	364.912	231.945	423663	423663	59
60	210501N2-13_BS20.tif:0060-0226-0368:60	177	2372.429	367.875	226.649	419920	419920	60
61	210501N2-13_BS20.tif:0061-0224-0374:61	177	2212.492	373.301	224.625	391611	391611	61
62	210501N2-13_BS20.tif:0062-0239-0378:62	177	2886.486	377.331	239.328	510908	510908	62
63	210501N2-13_BS20.tif:0063-0241-0375:63	177	2285.006	374.826	241.425	404446	404446	63
64	210501N2-13_BS20.tif:0064-0239-0368:64	177	2126.232	367.688	239.382	376343	376343	64
65	210501N2-13_BS20.tif:0065-0237-0365:65	177	2121.548	364.649	237.32	375514	375514	65
66	210501N2-13_BS20.tif:0066-0235-0360:66	177	2087.311	359.618	234.994	369454	369454	66
67	210501N2-13_BS20.tif:0067-0235-0369:67	177	1998.164	368.593	234.971	353675	353675	67
68	210501N2-13_BS20.tif:0068-0244-0368:68	177	1975.571	367.341	243.92	349676	349676	68
69	210501N2-13_BS20.tif:0069-0244-0368:69	177	2023.294	367.44	244.058	358123	358123	69
70	210501N2-13_BS20.tif:0070-0242-0365:70	177	2033.13	364.617	241.969	359864	359864	70
71	210501N2-13_BS20.tif:0071-0243-0369:71	177	2121.073	368.442	243.387	375430	375430	71
72	210501N2-13_BS20.tif:0072-0246-0363:72	177	2071.864	362.411	246.099	366720	366720	72
73	210501N2-13_BS20.tif:0073-0248-0363:73	177	2056.22	362.411	248.344	363951	363951	73
74	210501N2-13_BS20.tif:0074-0250-0361:74	177	2081.068	360.622	250.111	368349	368349	74
75	210501N2-13_BS20.tif:0075-0251-0379:75	177	2211.508	378.16	250.69	391437	391437	75
76	210501N2-13_BS20.tif:0076-0252-0373:76	177	2193.944	372.519	251.688	388328	388328	76
77	210501N2-13_BS20.tif:0077-0253-0367:77	177	2397.955	366.227	253.183	424438	424438	77
78	210501N2-13_BS20.tif:0078-0258-0356:78	177	1928.503	355.338	258.011	341345	341345	78
79	210501N2-13_BS20.tif:0079-0258-0358:79	177	1962.034	356.883	258.074	347280	347280	79
80	210501N2-13_BS20.tif:0080-0259-0364:80	177	2004.164	363.322	258.644	354737	354737	80
81	210501N2-13_BS20.tif:0081-0261-0363:81	177	1953.966	362.201	260.887	345852	345852	81
82	210501N2-13_BS20.tif:0082-0261-0368:82	177	2453.921	367.273	260.683	434344	434344	82
83	210501N2-13_BS20.tif:0083-0263-0372:83	177	2374.537	371.175	262.557	420293	420293	83
84	210501N2-13_BS20.tif:0084-0265-0364:84	177	1831.508	363.082	264.803	324177	324177	84
85	210501N2-13_BS20.tif:0085-0266-0363:85	177	1788.819	361.845	265.73	316621	316621	85
86	210501N2-13_BS20.tif:0086-0267-0368:86	177	1692.87	366.991	266.733	299638	299638	86
87	210501N2-13_BS20.tif:0087-0268-0370:87	177	1729.52	368.917	267.708	306125	306125	87
88	210501N2-13_BS20.tif:0088-0268-0369:88	177	2059.056	367.923	267.813	364453	364453	88
89	210501N2-13_BS20.tif:0089-0259-0356:89	177	1991.582	355.301	259.416	352510	352510	89
90	210501N2-13_BS20.tif:0090-0242-0365:90	177	2123.582	364.425	242.246	375874	375874	90
91	210501N2-13_BS20.tif:0091-0241-0365:91	177	2233.74	364.303	241.372	395372	395372	91
92	210501N2-13_BS20.tif:0092-0254-0367:92	177	2368.107	366.353	254.46	419155	419155	92
93	210501N2-13_BS20.tif:0093-0258-0365:93	177	2526.09	364.342	258.125	447118	447118	93
94	210501N2-13_BS20.tif:0094-0257-0366:94	177	2905.836	365.264	257.314	514333	514333	94
95	210501N2-13_BS20.tif:0095-0257-0362:95	177	2586.401	361.392	256.818	457793	457793	95
96	210501N2-13_BS20.tif:0096-0254-0359:96	177	2316.424	358.539	254.376	410007	410007	96
97	210501N2-13_BS20.tif:0097-0255-0367:97	177	2946.102	366.392	254.969	521460	521460	97
98	210501N2-13_BS20.tif:0098-0256-0366:98	177	2744.48	365.338	255.65	485773	485773	98
99	210501N2-13_BS20.tif:0099-0241-0359:99	177	2342.373	358.642	241.237	414600	414600	99
100	210501N2-13_BS20.tif:0100-0233-0368:100	177	2208.226	367.551	233.169	390856	390856	100
101	210501N2-13_BS20.tif:0101-0228-0366:101	177	2108.898	365.393	228.303	373275	373275	101
102	210501N2-13_BS20.tif:0102-0227-0366:102	177	2058.424	365.277	227.428	364341	364341	102
103	210501N2-13_BS20.tif:0103-0247-0362:103	177	2106.034	361.684	247.422	372768	372768	103
104	210501N2-13_BS20.tif:0104-0251-0367:104	177	2154.887	366.642	251.177	381415	381415	104
105	210501N2-13_BS20.tif:0105-0247-0374:105	177	2507.734	373.586	247.206	443869	443869	105
106	210501N2-13_BS20.tif:0106-0242-0371:106	177	2052.672	370.452	242.296	363323	363323	106
107	210501N2-13_BS20.tif:0107-0241-0361:107	177	1975.141	360.198	241.242	349600	349600	107
108	210501N2-13_BS20.tif:0108-0243-0358:108	177	2098.983	357.537	242.85	371520	371520	108
109	210501N2-13_BS20.tif:0109-0250-0366:109	177	2066.768	365.337	249.891	365818	365818	109
110	210501N2-13_BS20.tif:0110-0254-0365:110	177	2030.927	364.218	254.343	359474	359474	110
111	210501N2-13_BS20.tif:0111-0253-0369:111	177	2037.384	368.389	253.047	360617	360617	111
112	210501N2-13_BS20.tif:0112-0256-0369:112	177	2184.977	368.574	256.069	386741	386741	112
113	210501N2-13_BS20.tif:0113-0255-0368:113	177	1924.78	367.245	255.102	340686	340686	113
114	210501N2-13_BS20.tif:0114-0244-0360:114	177	1934.605	359.788	244.103	342425	342425	114
115	210501N2-13_BS20.tif:0115-0242-0365:115	177	2025.277	364.735	242.38	358474	358474	115
116	210501N2-13_BS20.tif:0116-0242-0369:116	177	2356.266	368.419	242.385	417059	417059	116
117	210501N2-13_BS20.tif:0117-0249-0374:117	177	2555.921	373.31	249.377	452398	452398	117
118	210501N2-13_BS20.tif:0118-0248-0369:118	177	2297.294	368.67	247.994	406621	406621	118
119	210501N2-13_BS20.tif:0119-0253-0364:119	177	2155.051	363.585	253.19	381444	381444	119
120	210501N2-13_BS20.tif:0120-0256-0372:120	177	2404.785	371.692	255.926	425647	425647	120
121	210501N2-13_BS20.tif:0121-0252-0366:121	177	2542.836	366.1	252.02	450082	450082	121
122	210501N2-13_BS20.tif:0122-0251-0367:122	177	2512.514	367.225	251.204	444715	444715	122
123	210501N2-13_BS20.tif:0123-0247-0366:123	177	2338.446	366.05	247.361	413905	413905	123
124	210501N2-13_BS20.tif:0124-0226-0371:124	177	2728.559	370.423	226.831	482955	482955	124
125	210501N2-13_BS20.tif:0125-0216-0371:125	177	2216.169	370.588	216.72	392262	392262	125
126	210501N2-13_BS20.tif:0126-0217-0363:126	177	1992.26	362.88	217.504	352630	352630	126
127	210501N2-13_BS20.tif:0127-0230-0363:127	177	2121.028	362.633	230.45	375422	375422	127
128	210501N2-13_BS20.tif:0128-0234-0371:128	177	2250.712	370.576	234.421	398376	398376	128
129	210501N2-13_BS20.tif:0129-0232-0371:129	177	2278.65	370.239	232.599	403321	403321	129
130	210501N2-13_BS20.tif:0130-0221-0372:130	177	2131.328	371.209	221.714	377245	377245	130
131	210501N2-13_BS20.tif:0131-0227-0375:131	177	2092.062	374.175	227.631	370295	370295	131
132	210501N2-13_BS20.tif:0132-0229-0375:132	177	2053.621	374.05	229.319	363491	363491	132
133	210501N2-13_BS20.tif:0133-0229-0374:133	177	2451.023	372.954	229.53	433831	433831	133
134	210501N2-13_BS20.tif:0134-0228-0375:134	177	2798.723	373.922	228.505	495374	495374	134
135	210501N2-13_BS20.tif:0135-0223-0375:135	177	2338.718	374.005	223.353	413953	413953	135
136	210501N2-13_BS20.tif:0136-0216-0377:136	177	2064.616	376.009	216.437	365437	365437	136
137	210501N2-13_BS20.tif:0137-0221-0379:137	177	2187.859	378.017	221.256	387251	387251	137
138	210501N2-13_BS20.tif:0138-0226-0380:138	177	2589.638	378.986	226.365	458366	458366	138
139	210501N2-13_BS20.tif:0139-0227-0381:139	177	2287.819	380.034	227.246	404944	404944	139
140	210501N2-13_BS20.tif:0140-0221-0385:140	177	2143.96	384.173	221.465	379481	379481	140
141	210501N2-13_BS20.tif:0141-0215-0373:141	177	1868.367	372.599	215.462	330701	330701	141
142	210501N2-13_BS20.tif:0142-0230-0367:142	177	1917.181	366.389	230.646	339341	339341	142
143	210501N2-13_BS20.tif:0143-0235-0373:143	177	1859.294	372.429	235.563	329095	329095	143
144	210501N2-13_BS20.tif:0144-0244-0368:144	177	1499.87	367.216	244.209	265477	265477	144
145	210501N2-13_BS20.tif:0145-0256-0370:145	177	1652.147	369.205	256.111	292430	292430	145
146	210501N2-13_BS20.tif:0146-0259-0367:146	177	1579.661	366.231	259.183	279600	279600	146
147	210501N2-13_BS20.tif:0147-0260-0372:147	177	1555.424	371.111	260.343	275310	275310	147
148	210501N2-13_BS20.tif:0148-0264-0376:148	177	2485.96	375.113	263.746	440015	440015	148
149	210501N2-13_BS20.tif:0149-0256-0364:149	177	1952.768	363.685	255.939	345640	345640	149
150	210501N2-13_BS20.tif:0150-0244-0366:150	177	2143.734	365.55	243.909	379441	379441	150
151	210501N2-13_BS20.tif:0151-0203-0379:151	177	1860.362	379.323	203.478	329284	329284	151
152	210501N2-13_BS20.tif:0152-0211-0380:152	177	1876.797	379.837	211.029	332193	332193	152
153	210501N2-13_BS20.tif:0153-0225-0384:153	177	2095.684	382.931	225.475	370936	370936	153
154	210501N2-13_BS20.tif:0154-0233-0385:154	177	2177.096	384.107	233.468	385346	385346	154
155	210501N2-13_BS20.tif:0155-0225-0388:155	177	2076.932	387.099	225.557	367617	367617	155
156	210501N2-13_BS20.tif:0156-0225-0388:156	177	2271.52	387	225.401	402059	402059	156
157	210501N2-13_BS20.tif:0157-0227-0387:157	177	2243.78	385.776	227.348	397149	397149	157
158	210501N2-13_BS20.tif:0158-0243-0382:158	177	2589.921	381.525	243.833	458416	458416	158
159	210501N2-13_BS20.tif:0159-0224-0395:159	177	1524.186	393.979	223.626	269781	269781	159
160	210501N2-13_BS20.tif:0160-0214-0395:160	177	2037.593	393.805	214.267	360654	360654	160
161	210501N2-13_BS20.tif:0161-0214-0394:161	177	2345.395	392.719	214.227	415135	415135	161
162	210501N2-13_BS20.tif:0162-0219-0389:162	177	2898.209	388.182	219.489	512983	512983	162
163	210501N2-13_BS20.tif:0163-0220-0391:163	177	2613.35	389.966	220.496	462563	462563	163
164	210501N2-13_BS20.tif:0164-0213-0387:164	177	2235.774	386.495	213.766	395732	395732	164
165	210501N2-13_BS20.tif:0165-0201-0393:165	177	2001.774	391.928	201.272	354314	354314	165
166	210501N2-13_BS20.tif:0166-0212-0390:166	177	2240.294	388.761	212.399	396532	396532	166
167	210501N2-13_BS20.tif:0167-0218-0395:167	177	2094.073	393.902	218.297	370651	370651	167
168	210501N2-13_BS20.tif:0168-0233-0392:168	177	2472.723	391.017	233.365	437672	437672	168
169	210501N2-13_BS20.tif:0169-0228-0398:169	177	2238.633	397.124	228.794	396238	396238	169
170	210501N2-13_BS20.tif:0170-0232-0397:170	177	2426.842	396.225	232.373	429551	429551	170
171	210501N2-13_BS20.tif:0171-0234-0394:171	177	2746.955	393.181	234.69	486211	486211	171
172	210501N2-13_BS20.tif:0172-0219-0390:172	177	2451.774	389.172	219.399	433964	433964	172
173	210501N2-13_BS20.tif:0173-0204-0403:173	177	2191.898	401.785	204.041	387966	387966	173
174	210501N2-13_BS20.tif:0174-0204-0406:174	177	1979.763	404.636	203.681	350418	350418	174
175	210501N2-13_BS20.tif:0175-0212-0400:175	177	2149.006	398.74	211.955	380374	380374	175
176	210501N2-13_BS20.tif:0176-0218-0394:176	177	1935.056	393.014	218.787	342505	342505	176
177	210501N2-13_BS20.tif:0177-0210-0399:177	177	1971.237	398.049	210.533	348909	348909	177
178	210501N2-13_BS20.tif:0178-0205-0406:178	177	2033.277	404.809	205.132	359890	359890	178
179	210501N2-13_BS20.tif:0179-0216-0402:179	177	2070.588	400.711	216.105	366494	366494	179
180	210501N2-13_BS20.tif:0180-0228-0398:180	177	2318.441	396.926	228.289	410364	410364	180
181	210501N2-13_BS20.tif:0181-0226-0401:181	177	2305.011	400.247	226.402	407987	407987	181
182	210501N2-13_BS20.tif:0182-0216-0408:182	177	2562.492	407.043	216.53	453561	453561	182
183	210501N2-13_BS20.tif:0183-0210-0404:183	177	2593.175	403.211	210.57	458992	458992	183
184	210501N2-13_BS20.tif:0184-0207-0403:184	177	2399.175	401.95	207.625	424654	424654	184
185	210501N2-13_BS20.tif:0185-0209-0399:185	177	2539.339	397.995	209.569	449463	449463	185
186	210501N2-13_BS20.tif:0186-0214-0397:186	177	2523.463	395.867	214.752	446653	446653	186
187	210501N2-13_BS20.tif:0187-0217-0395:187	177	2486.542	393.965	217.687	440118	440118	187
188	210501N2-13_BS20.tif:0188-0219-0397:188	177	2735.158	396.003	219.484	484123	484123	188
189	210501N2-13_BS20.tif:0189-0214-0396:189	177	2363.65	395.28	214.499	418366	418366	189
190	210501N2-13_BS20.tif:0190-0221-0396:190	177	2534.847	394.926	221.807	448668	448668	190
191	210501N2-13_BS20.tif:0191-0220-0399:191	177	2585.469	398.028	220.57	457628	457628	191
192	210501N2-13_BS20.tif:0192-0213-0400:192	177	2514.525	399.166	213.48	445071	445071	192
193	210501N2-13_BS20.tif:0193-0212-0390:193	177	2310.073	389.297	212.611	408883	408883	193
194	210501N2-13_BS20.tif:0194-0226-0394:194	177	2621.339	392.859	226.402	463977	463977	194
195	210501N2-13_BS20.tif:0195-0220-0396:195	177	2463.514	395.133	220.522	436042	436042	195
196	210501N2-13_BS20.tif:0196-0214-0392:196	177	2360.898	391.24	214.621	417879	417879	196
197	210501N2-13_BS20.tif:0197-0214-0389:197	177	2311.797	388.122	214.541	409188	409188	197
198	210501N2-13_BS20.tif:0198-0221-0383:198	177	2194.876	382.434	221.595	388493	388493	198
199	210501N2-13_BS20.tif:0199-0226-0381:199	177	2159.904	380.155	226.642	382303	382303	199
200	210501N2-13_BS20.tif:0200-0222-0383:200	177	2312.356	382.442	222.564	409287	409287	200
201	210501N2-13_BS20.tif:0201-0218-0380:201	177	2208.599	379.313	218.544	390922	390922	201
202	210501N2-13_BS20.tif:0202-0228-0375:202	177	2612.525	374.332	228.487	462417	462417	202
203	210501N2-13_BS20.tif:0203-0225-0379:203	177	2107.136	378.241	225.874	372963	372963	203
204	210501N2-13_BS20.tif:0204-0213-0381:204	177	2044.237	380.409	213.551	361830	361830	204
205	210501N2-13_BS20.tif:0205-0212-0380:205	177	1997.983	379.238	212.716	353643	353643	205
206	210501N2-13_BS20.tif:0206-0222-0384:206	177	2211.61	383.332	222.707	391455	391455	206
207	210501N2-13_BS20.tif:0207-0222-0381:207	177	2066.164	380.448	222.848	365711	365711	207
208	210501N2-13_BS20.tif:0208-0223-0375:208	177	1950.525	374.536	223.647	345243	345243	208
209	210501N2-13_BS20.tif:0209-0225-0373:209	177	2050.503	372.614	225.704	362939	362939	209
210	210501N2-13_BS20.tif:0210-0225-0371:210	177	2031.48	370.739	225.644	359572	359572	210
211	210501N2-13_BS20.tif:0211-0229-0374:211	177	1918.339	373.856	229.285	339546	339546	211
212	210501N2-13_BS20.tif:0212-0233-0377:212	177	2495.684	376.217	233.692	441736	441736	212
213	210501N2-13_BS20.tif:0213-0233-0377:213	177	2498.52	376.715	233.524	442238	442238	213
214	210501N2-13_BS20.tif:0214-0229-0372:214	177	2108.887	371.214	229.555	373273	373273	214
215	210501N2-13_BS20.tif:0215-0230-0363:215	177	1913.78	362.663	230.346	338739	338739	215
216	210501N2-13_BS20.tif:0216-0235-0368:216	177	2010.644	367.719	235.52	355884	355884	216
217	210501N2-13_BS20.tif:0217-0237-0371:217	177	1961.751	370.627	237.222	347230	347230	217
218	210501N2-13_BS20.tif:0218-0235-0366:218	177	1871.379	365.524	235.456	331234	331234	218
219	210501N2-13_BS20.tif:0219-0238-0369:219	177	1842.966	368.497	238.328	326205	326205	219
220	210501N2-13_BS20.tif:0220-0240-0370:220	177	1906.638	369.477	240.224	337475	337475	220
221	210501N2-13_BS20.tif:0221-0241-0369:221	177	1872.288	368.634	241.072	331395	331395	221
222	210501N2-13_BS20.tif:0222-0246-0367:222	177	1897.277	366.488	245.936	335818	335818	222
223	210501N2-13_BS20.tif:0223-0244-0366:223	177	1948.723	365.377	244.475	344924	344924	223
224	210501N2-13_BS20.tif:0224-0243-0371:224	177	1895.028	370.533	243.213	335420	335420	224
225	210501N2-13_BS20.tif:0225-0244-0370:225	177	1954.525	369.392	244.256	345951	345951	225
226	210501N2-13_BS20.tif:0226-0243-0366:226	177	1944.655	365.629	243.377	344204	344204	226
227	210501N2-13_BS20.tif:0227-0240-0361:227	177	1838.972	360.501	240.395	325498	325498	227
228	210501N2-13_BS20.tif:0228-0235-0369:228	177	1934.508	368.607	235.51	342408	342408	228
229	210501N2-13_BS20.tif:0229-0243-0364:229	177	1913.571	363.551	243.007	338702	338702	229
230	210501N2-13_BS20.tif:0230-0245-0364:230	177	1932.475	363.46	245.076	342048	342048	230
231	210501N2-13_BS20.tif:0231-0242-0365:231	177	1966.898	364.553	242.446	348141	348141	231
232	210501N2-13_BS20.tif:0232-0244-0371:232	177	2057.35	370.572	244.192	364151	364151	232
233	210501N2-13_BS20.tif:0233-0248-0369:233	177	2505.045	368.421	248.202	443393	443393	233
234	210501N2-13_BS20.tif:0234-0247-0361:234	177	2035.102	360.617	247.222	360213	360213	234
235	210501N2-13_BS20.tif:0235-0244-0360:235	177	2053.35	359.595	244.059	363443	363443	235
236	210501N2-13_BS20.tif:0236-0249-0372:236	177	2207.921	371.648	248.655	390802	390802	236
237	210501N2-13_BS20.tif:0237-0250-0363:237	177	1946.825	362.454	249.839	344588	344588	237
238	210501N2-13_BS20.tif:0238-0254-0356:238	177	1785.345	355.296	253.976	316006	316006	238
239	210501N2-13_BS20.tif:0239-0254-0369:239	177	1904.243	368.35	254.119	337051	337051	239
240	210501N2-13_BS20.tif:0240-0254-0365:240	177	1823.746	364.187	254.193	322803	322803	240
241	210501N2-13_BS20.tif:0241-0247-0361:241	177	1828.141	360.319	247.301	323581	323581	241
242	210501N2-13_BS20.tif:0242-0245-0365:242	177	1847.26	364.642	245.332	326965	326965	242
243	210501N2-13_BS20.tif:0243-0248-0371:243	177	2161.48	370.538	248.252	382582	382582	243
244	210501N2-13_BS20.tif:0244-0248-0372:244	177	1975.633	371.447	248.004	349687	349687	244
245	210501N2-13_BS20.tif:0245-0246-0365:245	177	1954.723	364.673	246.21	345986	345986	245
246	210501N2-13_BS20.tif:0246-0251-0364:246	177	2517.695	363.446	251.23	445632	445632	246
247	210501N2-13_BS20.tif:0247-0255-0366:247	177	2402.949	365.28	255.07	425322	425322	247
248	210501N2-13_BS20.tif:0248-0255-0367:248	177	2382.542	366.37	254.965	421710	421710	248
249	210501N2-13_BS20.tif:0249-0257-0360:249	177	2169.989	359.784	256.889	384088	384088	249
250	210501N2-13_BS20.tif:0250-0247-0366:250	177	2280.977	366.071	246.79	403733	403733	250
251	210501N2-13_BS20.tif:0251-0242-0365:251	177	1989.277	364.547	242.122	352102	352102	251
252	210501N2-13_BS20.tif:0252-0246-0357:252	177	1742	356.281	246.098	308334	308334	252
253	210501N2-13_BS20.tif:0253-0250-0365:253	177	1805.785	364.085	250.043	319624	319624	253
254	210501N2-13_BS20.tif:0254-0257-0363:254	177	1826.791	362.165	256.977	323342	323342	254
255	210501N2-13_BS20.tif:0255-0258-0369:255	177	1833.802	368.094	257.911	324583	324583	255
256	210501N2-13_BS20.tif:0256-0263-0367:256	177	1769.983	366.175	262.862	313287	313287	256
257	210501N2-13_BS20.tif:0257-0266-0366:257	177	1831.424	365.131	265.997	324162	324162	257
258	210501N2-13_BS20.tif:0258-0264-0367:258	177	1841.78	366.267	264.062	325995	325995	258
259	210501N2-13_BS20.tif:0259-0265-0365:259	177	1840.949	364.297	265.066	325848	325848	259
260	210501N2-13_BS20.tif:0260-0265-0364:260	177	1877.102	363.195	265.033	332247	332247	260
261	210501N2-13_BS20.tif:0261-0263-0366:261	177	1841.384	365.156	262.935	325925	325925	261
262	210501N2-13_BS20.tif:0262-0256-0364:262	177	1822.588	363.289	256.231	322598	322598	262
263	210501N2-13_BS20.tif:0263-0248-0364:263	177	1859.203	363.492	247.94	329079	329079	263
264	210501N2-13_BS20.tif:0264-0240-0365:264	177	1891.802	364.419	240.118	334849	334849	264
265	210501N2-13_BS20.tif:0265-0243-0364:265	177	2028.949	363.5	242.919	359124	359124	265
266	210501N2-13_BS20.tif:0266-0254-0376:266	177	2302.429	375.277	253.46	407530	407530	266
267	210501N2-13_BS20.tif:0267-0255-0361:267	177	2156.588	360.328	255.032	381716	381716	267
268	210501N2-13_BS20.tif:0268-0252-0361:268	177	2438.661	360.282	251.872	431643	431643	268
269	210501N2-13_BS20.tif:0269-0245-0366:269	177	2458.124	365.549	244.73	435088	435088	269
270	210501N2-13_BS20.tif:0270-0236-0359:270	177	1955.09	358.41	236.042	346051	346051	270
271	210501N2-13_BS20.tif:0271-0250-0368:271	177	1761.932	367.05	250.269	311862	311862	271
272	210501N2-13_BS20.tif:0272-0260-0366:272	177	1757.864	365.232	260.089	311142	311142	272
273	210501N2-13_BS20.tif:0273-0264-0367:273	177	1782.441	366.27	264.123	315492	315492	273
274	210501N2-13_BS20.tif:0274-0262-0368:274	177	1879.412	367.444	261.823	332656	332656	274
275	210501N2-13_BS20.tif:0275-0254-0360:275	177	1717.305	359.501	254.304	303963	303963	275
276	210501N2-13_BS20.tif:0276-0254-0367:276	177	1782.316	366.381	254.185	315470	315470	276
277	210501N2-13_BS20.tif:0277-0252-0364:277	177	1761.881	363.383	252.105	311853	311853	277
278	210501N2-13_BS20.tif:0278-0252-0365:278	177	1987.718	364.246	252.358	351826	351826	278
279	210501N2-13_BS20.tif:0279-0254-0370:279	177	2317.74	369.258	254.092	410240	410240	279
280	210501N2-13_BS20.tif:0280-0256-0364:280	177	1868.322	363.79	256.358	330693	330693	280
281	210501N2-13_BS20.tif:0281-0253-0359:281	177	1975.548	358.308	253.456	349672	349672	281
282	210501N2-13_BS20.tif:0282-0254-0366:282	177	2094.842	365.371	254.225	370787	370787	282
283	210501N2-13_BS20.tif:0283-0253-0365:283	177	2235.751	364.377	253.397	395728	395728	283
284	210501N2-13_BS20.tif:0284-0248-0363:284	177	2155.243	362.247	248.678	381478	381478	284
285	210501N2-13_BS20.tif:0285-0255-0368:285	177	2542.243	367.773	254.33	449977	449977	285
286	210501N2-13_BS20.tif:0286-0250-0367:286	177	2246.898	366.538	250.555	397701	397701	286
287	210501N2-13_BS20.tif:0287-0244-0371:287	177	2663.35	370.323	244.402	471413	471413	287
288	210501N2-13_BS20.tif:0288-0231-0373:288	177	2302.898	372.523	231.511	407613	407613	288
289	210501N2-13_BS20.tif:0289-0225-0366:289	177	1999.147	365.56	225.016	353849	353849	289
290	210501N2-13_BS20.tif:0290-0231-0348:290	177	1763.751	347.325	231.105	312184	312184	290
291	210501N2-13_BS20.tif:0291-0246-0357:291	177	2237.859	357.274	245.439	396101	396101	291
292	210501N2-13_BS20.tif:0292-0260-0362:292	177	1735.237	361.334	260.245	307137	307137	292
293	210501N2-13_BS20.tif:0293-0266-0365:293	177	1765.441	364.63	265.656	312483	312483	293
294	210501N2-13_BS20.tif:0294-0270-0362:294	177	1723.966	361.035	270.22	305142	305142	294
295	210501N2-13_BS20.tif:0295-0266-0370:295	177	1779.384	369.161	266.047	314951	314951	295
296	210501N2-13_BS20.tif:0296-0254-0375:296	177	2061.463	374.427	253.771	364879	364879	296
297	210501N2-13_BS20.tif:0297-0249-0374:297	177	2209.859	373.485	249.059	391145	391145	297
298	210501N2-13_BS20.tif:0298-0256-0366:298	177	1707.469	365.443	256.107	302222	302222	298
299	210501N2-13_BS20.tif:0299-0253-0362:299	177	1827.198	361.902	252.702	323414	323414	299
300	210501N2-13_BS20.tif:0300-0250-0367:300	177	1745.554	366.329	250.203	308963	308963	300
301	210501N2-13_BS20.tif:0301-0239-0377:301	177	2683.723	376.572	238.905	475019	475019	301
302	210501N2-13_BS20.tif:0302-0248-0361:302	177	1909.887	360.491	248.269	338050	338050	302
303	210501N2-13_BS20.tif:0303-0250-0351:303	177	1918.282	350.761	249.838	339536	339536	303
304	210501N2-13_BS20.tif:0304-0245-0362:304	177	1765.198	361.946	244.829	312440	312440	304
305	210501N2-13_BS20.tif:0305-0235-0367:305	177	1833.689	366.727	235.358	324563	324563	305
306	210501N2-13_BS20.tif:0306-0240-0365:306	177	1871.734	364.482	240.269	331297	331297	306
307	210501N2-13_BS20.tif:0307-0247-0365:307	177	1790.339	364.615	247.154	316890	316890	307
308	210501N2-13_BS20.tif:0308-0242-0371:308	177	1830.373	370.701	242.267	323976	323976	308
309	210501N2-13_BS20.tif:0309-0236-0374:309	177	2094.147	373.361	236.451	370664	370664	309
310	210501N2-13_BS20.tif:0310-0231-0377:310	177	2206.61	376.314	231.335	390570	390570	310
311	210501N2-13_BS20.tif:0311-0235-0374:311	177	2009.887	373.452	235.205	355750	355750	311
312	210501N2-13_BS20.tif:0312-0238-0366:312	177	1849.266	365.569	238.157	327320	327320	312
313	210501N2-13_BS20.tif:0313-0236-0364:313	177	1847.763	364.151	236.055	327054	327054	313
314	210501N2-13_BS20.tif:0314-0226-0371:314	177	2162.446	370.352	226.2	382753	382753	314
315	210501N2-13_BS20.tif:0315-0222-0377:315	177	2483.424	376.109	222.334	439566	439566	315
316	210501N2-13_BS20.tif:0316-0232-0373:316	177	2015.48	371.964	232.69	356740	356740	316
317	210501N2-13_BS20.tif:0317-0225-0378:317	177	2110.373	377.049	225.632	373536	373536	317
318	210501N2-13_BS20.tif:0318-0224-0384:318	177	2253.147	382.818	224.516	398807	398807	318
319	210501N2-13_BS20.tif:0319-0223-0385:319	177	2039.559	383.957	223.496	361002	361002	319
320	210501N2-13_BS20.tif:0320-0220-0385:320	177	2088.723	383.876	220.606	369704	369704	320
321	210501N2-13_BS20.tif:0321-0224-0378:321	177	2057.531	377.162	224.328	364183	364183	321
322	210501N2-13_BS20.tif:0322-0222-0376:322	177	2055.588	375.102	222.356	363839	363839	322
323	210501N2-13_BS20.tif:0323-0222-0384:323	177	2188.52	382.938	222.417	387368	387368	323
324	210501N2-13_BS20.tif:0324-0221-0386:324	177	2057.401	384.832	221.431	364160	364160	324
325	210501N2-13_BS20.tif:0325-0218-0386:325	177	2160.39	384.948	218.303	382389	382389	325
326	210501N2-13_BS20.tif:0326-0220-0381:326	177	2149.898	379.985	220.365	380532	380532	326
327	210501N2-13_BS20.tif:0327-0216-0385:327	177	2033.102	383.837	216.508	359859	359859	327
328	210501N2-13_BS20.tif:0328-0218-0383:328	177	2138.169	381.905	218.532	378456	378456	328
329	210501N2-13_BS20.tif:0329-0221-0382:329	177	2056.006	380.933	221.455	363913	363913	329
330	210501N2-13_BS20.tif:0330-0219-0384:330	177	1860.356	382.987	219.502	329283	329283	330
331	210501N2-13_BS20.tif:0331-0216-0385:331	177	2041.249	384.15	216.536	361301	361301	331
332	210501N2-13_BS20.tif:0332-0214-0390:332	177	1948.588	388.775	214.547	344900	344900	332
333	210501N2-13_BS20.tif:0333-0218-0390:333	177	2226.333	388.977	218.592	394061	394061	333
334	210501N2-13_BS20.tif:0334-0218-0388:334	177	2217.322	387.262	218.334	392466	392466	334
335	210501N2-13_BS20.tif:0335-0224-0384:335	177	2142.04	382.936	224.545	379141	379141	335
336	210501N2-13_BS20.tif:0336-0230-0380:336	177	2427.243	378.865	230.501	429622	429622	336
337	210501N2-13_BS20.tif:0337-0226-0386:337	177	2016.52	384.696	226.567	356924	356924	337
338	210501N2-13_BS20.tif:0338-0222-0391:338	177	1887.469	390.066	222.656	334082	334082	338
339	210501N2-13_BS20.tif:0339-0216-0391:339	177	1923.65	390.445	216.487	340486	340486	339
340	210501N2-13_BS20.tif:0340-0214-0387:340	177	1887.237	386.131	214.515	334041	334041	340
341	210501N2-13_BS20.tif:0341-0210-0390:341	177	1837.367	388.999	210.471	325214	325214	341
342	210501N2-13_BS20.tif:0342-0211-0392:342	177	2040.904	390.833	211.529	361240	361240	342
343	210501N2-13_BS20.tif:0343-0221-0395:343	177	2079.814	393.885	221.321	368127	368127	343
344	210501N2-13_BS20.tif:0344-0217-0396:344	177	2105.277	394.976	217.707	372634	372634	344
345	210501N2-13_BS20.tif:0345-0213-0391:345	177	1865.61	390.175	213.513	330213	330213	345
346	210501N2-13_BS20.tif:0346-0215-0386:346	177	1898.977	384.832	215.495	336119	336119	346
347	210501N2-13_BS20.tif:0347-0218-0392:347	177	2034.508	390.802	218.42	360108	360108	347
348	210501N2-13_BS20.tif:0348-0227-0384:348	177	2669.667	383.085	227.645	472531	472531	348
349	210501N2-13_BS20.tif:0349-0225-0384:349	177	1905.017	383.492	225.775	337188	337188	349
350	210501N2-13_BS20.tif:0350-0217-0389:350	177	1938.684	388.165	217.404	343147	343147	350
351	210501N2-13_BS20.tif:0351-0217-0395:351	177	2007.763	393.716	217.532	355374	355374	351
352	210501N2-13_BS20.tif:0352-0213-0400:352	177	1954.938	398.982	213.484	346024	346024	352
353	210501N2-13_BS20.tif:0353-0209-0403:353	177	2067.475	401.994	209.35	365943	365943	353
354	210501N2-13_BS20.tif:0354-0216-0396:354	177	1971.26	395.047	216.419	348913	348913	354
355	210501N2-13_BS20.tif:0355-0219-0394:355	177	2019.395	392.725	219.615	357433	357433	355
356	210501N2-13_BS20.tif:0356-0220-0390:356	177	2140.78	389.027	220.401	378918	378918	356
357	210501N2-13_BS20.tif:0357-0221-0398:357	177	2032.751	396.783	221.402	359797	359797	357
358	210501N2-13_BS20.tif:0358-0214-0396:358	177	2066.09	394.632	214.428	365698	365698	358
359	210501N2-13_BS20.tif:0359-0213-0394:359	177	2207.706	393.093	213.497	390764	390764	359
360	210501N2-13_BS20.tif:0360-0210-0390:360	177	2087.22	389.201	210.396	369438	369438	360
361	210501N2-13_BS20.tif:0001-0244-0111:1	177	1797.768	110.987	243.995	318205	318205	1
362	210501N2-13_BS20.tif:0002-0223-0110:2	177	1740.119	110.032	223.449	308001	308001	2
363	210501N2-13_BS20.tif:0003-0200-0104:3	177	1680.729	103.919	200.253	297489	297489	3
364	210501N2-13_BS20.tif:0004-0194-0108:4	177	1334.74	108.631	194.542	236249	236249	4
365	210501N2-13_BS20.tif:0005-0226-0117:5	177	1585.362	117.423	226.442	280609	280609	5
366	210501N2-13_BS20.tif:0006-0241-0116:6	177	1463.921	116.205	240.89	259114	259114	6
367	210501N2-13_BS20.tif:0007-0250-0113:7	177	1402.559	113.137	249.444	248253	248253	7
368	210501N2-13_BS20.tif:0008-0224-0114:8	177	1512.994	114.364	223.854	267800	267800	8
369	210501N2-13_BS20.tif:0009-0233-0110:9	177	1609.729	110.214	233.469	284922	284922	9
370	210501N2-13_BS20.tif:0010-0240-0113:10	177	1613.107	113.187	239.91	285520	285520	10
371	210501N2-13_BS20.tif:0011-0258-0111:11	177	1800.056	110.967	257.908	318610	318610	11
372	210501N2-13_BS20.tif:0012-0256-0127:12	177	1605.938	127.073	255.883	284251	284251	12
373	210501N2-13_BS20.tif:0013-0272-0122:13	177	1517.017	122.281	271.872	268512	268512	13
374	210501N2-13_BS20.tif:0014-0293-0124:14	177	1516.977	124.185	292.696	268505	268505	14
375	210501N2-13_BS20.tif:0015-0295-0104:15	177	1376.825	103.934	294.894	243698	243698	15
376	210501N2-13_BS20.tif:0016-0295-0103:16	177	1380.785	103.03	295.149	244399	244399	16
377	210501N2-13_BS20.tif:0017-0288-0103:17	177	1417.921	102.923	288.269	250972	250972	17
378	210501N2-13_BS20.tif:0018-0256-0111:18	177	1340.994	111.49	256.652	237356	237356	18
379	210501N2-13_BS20.tif:0019-0211-0112:19	177	1482.266	112.057	211.57	262361	262361	19
380	210501N2-13_BS20.tif:0020-0196-0116:20	177	1538.605	115.879	196.483	272333	272333	20
381	210501N2-13_BS20.tif:0021-0211-0135:21	177	1121.232	135.072	210.949	198458	198458	21
382	210501N2-13_BS20.tif:0022-0252-0144:22	177	1833.497	144.075	252.348	324529	324529	22
383	210501N2-13_BS20.tif:0023-0243-0147:23	177	1446.588	147.209	243.929	256046	256046	23
384	210501N2-13_BS20.tif:0024-0234-0167:24	177	1494.322	167.113	234.493	264495	264495	24
385	210501N2-13_BS20.tif:0025-0248-0172:25	177	1443.056	171.872	248.647	255421	255421	25
386	210501N2-13_BS20.tif:0026-0256-0158:26	177	1594.955	157.871	256.41	282307	282307	26
387	210501N2-13_BS20.tif:0027-0250-0161:27	177	1595.571	160.696	250.405	282416	282416	27
388	210501N2-13_BS20.tif:0028-0255-0149:28	177	1571.124	148.714	255.38	278089	278089	28
389	210501N2-13_BS20.tif:0029-0241-0138:29	177	1595.198	137.72	241.248	282350	282350	29
390	210501N2-13_BS20.tif:0030-0232-0140:30	177	1634.35	139.92	232.333	289280	289280	30
391	210501N2-13_BS20.tif:0031-0225-0133:31	177	1589.537	132.828	225.437	281348	281348	31
392	210501N2-13_BS20.tif:0032-0215-0130:32	177	1585.655	129.947	215.475	280661	280661	32
393	210501N2-13_BS20.tif:0033-0219-0140:33	177	1620.701	140.043	219.329	286864	286864	33
394	210501N2-13_BS20.tif:0034-0228-0144:34	177	1660.565	143.896	228.486	293920	293920	34
395	210501N2-13_BS20.tif:0035-0227-0137:35	177	1737.277	136.769	227.255	307498	307498	35
396	210501N2-13_BS20.tif:0036-0225-0146:36	177	1579.017	145.722	225.602	279486	279486	36
397	210501N2-13_BS20.tif:0037-0220-0152:37	177	1657.475	151.788	220.505	293373	293373	37
398	210501N2-13_BS20.tif:0038-0221-0153:38	177	1816.96	152.854	221.449	321602	321602	38
399	210501N2-13_BS20.tif:0039-0216-0152:39	177	1791.429	151.983	216.434	317083	317083	39
400	210501N2-13_BS20.tif:0040-0223-0132:40	177	1683.672	132.112	223.347	298010	298010	40
401	210501N2-13_BS20.tif:0041-0217-0127:41	177	1454.881	126.968	217.812	257514	257514	41
402	210501N2-13_BS20.tif:0042-0217-0133:42	177	1456.927	133.182	217.644	257876	257876	42
403	210501N2-13_BS20.tif:0043-0219-0143:43	177	1544.102	143.134	219.373	273306	273306	43
404	210501N2-13_BS20.tif:0044-0219-0144:44	177	1574.503	143.813	219.592	278687	278687	44
405	210501N2-13_BS20.tif:0045-0216-0146:45	177	1548.757	145.749	216.524	274130	274130	45
406	210501N2-13_BS20.tif:0046-0217-0143:46	177	1560.362	142.867	217.575	276184	276184	46
407	210501N2-13_BS20.tif:0047-0223-0145:47	177	1622.791	144.89	223.32	287234	287234	47
408	210501N2-13_BS20.tif:0048-0219-0145:48	177	1702.695	144.856	219.342	301377	301377	48
409	210501N2-13_BS20.tif:0049-0228-0148:49	177	1737.09	147.926	228.232	307465	307465	49
410	210501N2-13_BS20.tif:0050-0227-0141:50	177	1562.751	141.017	227.227	276607	276607	50
411	210501N2-13_BS20.tif:0051-0223-0138:51	177	1546.316	138.206	223.601	273698	273698	51
412	210501N2-13_BS20.tif:0052-0221-0135:52	177	1622.582	135.172	221.413	287197	287197	52
413	210501N2-13_BS20.tif:0053-0224-0130:53	177	1654.401	130.205	224.461	292829	292829	53
414	210501N2-13_BS20.tif:0054-0235-0128:54	177	1679.774	128.166	235.409	297320	297320	54
415	210501N2-13_BS20.tif:0055-0232-0126:55	177	1645.91	126.212	232.464	291326	291326	55
416	210501N2-13_BS20.tif:0056-0230-0123:56	177	1610.237	123.296	230.314	285012	285012	56
417	210501N2-13_BS20.tif:0057-0236-0127:57	177	1796.791	127.096	236.405	318032	318032	57
418	210501N2-13_BS20.tif:0058-0240-0132:58	177	1989.667	131.775	240.247	352171	352171	58
419	210501N2-13_BS20.tif:0059-0233-0120:59	177	1623.893	120.445	233.431	287429	287429	59
420	210501N2-13_BS20.tif:0060-0227-0123:60	177	1687.35	123.188	227.573	298661	298661	60
421	210501N2-13_BS20.tif:0061-0225-0128:61	177	1781.955	127.961	225.459	315406	315406	61
422	210501N2-13_BS20.tif:0062-0240-0133:62	177	2041.062	132.662	240.308	361268	361268	62
423	210501N2-13_BS20.tif:0063-0242-0129:63	177	1746.288	129.368	242.401	309093	309093	63
424	210501N2-13_BS20.tif:0064-0241-0122:64	177	1596.644	122.359	241.045	282606	282606	64
425	210501N2-13_BS20.tif:0065-0239-0120:65	177	1687.458	120.3	239.08	298680	298680	65
426	210501N2-13_BS20.tif:0066-0236-0115:66	177	1642.853	115.25	236.219	290785	290785	66
427	210501N2-13_BS20.tif:0067-0236-0124:67	177	1648.887	124.34	236.174	291853	291853	67
428	210501N2-13_BS20.tif:0068-0245-0122:68	177	1698.119	122.273	245.073	300567	300567	68
429	210501N2-13_BS20.tif:0069-0245-0122:69	177	1709.028	122.141	245.101	302498	302498	69
430	210501N2-13_BS20.tif:0070-0243-0120:70	177	1743.633	120.145	243.13	308623	308623	70
431	210501N2-13_BS20.tif:0071-0245-0123:71	177	1742.819	123.216	245.02	308479	308479	71
432	210501N2-13_BS20.tif:0072-0247-0117:72	177	1706.944	117.235	247.136	302129	302129	72
433	210501N2-13_BS20.tif:0073-0250-0117:73	177	1702.412	117.234	250.017	301327	301327	73
434	210501N2-13_BS20.tif:0074-0251-0116:74	177	1840.989	116.1	251.136	325855	325855	74
435	210501N2-13_BS20.tif:0075-0252-0133:75	177	1898.847	132.724	251.886	336096	336096	75
436	210501N2-13_BS20.tif:0076-0253-0128:76	177	1791.898	127.946	252.893	317166	317166	76
437	210501N2-13_BS20.tif:0077-0254-0122:77	177	1947.339	121.545	254.098	344679	344679	77
438	210501N2-13_BS20.tif:0078-0260-0110:78	177	1592.316	110.171	259.661	281840	281840	78
439	210501N2-13_BS20.tif:0079-0260-0113:79	177	1597.542	112.871	259.602	282765	282765	79
440	210501N2-13_BS20.tif:0080-0260-0119:80	177	1666.169	118.919	259.75	294912	294912	80
441	210501N2-13_BS20.tif:0081-0262-0117:81	177	1700.254	117.07	261.969	300945	300945	81
442	210501N2-13_BS20.tif:0082-0262-0123:82	177	2018.819	122.509	261.887	357331	357331	82
443	210501N2-13_BS20.tif:0083-0264-0127:83	177	1833.814	126.345	263.656	324585	324585	83
444	210501N2-13_BS20.tif:0084-0266-0118:84	177	1666.514	117.826	265.895	294973	294973	84
445	210501N2-13_BS20.tif:0085-0267-0118:85	177	1570.537	117.694	266.696	277985	277985	85
446	210501N2-13_BS20.tif:0086-0268-0122:86	177	1648.774	121.735	267.751	291833	291833	86
447	210501N2-13_BS20.tif:0087-0269-0125:87	177	1574.898	124.611	268.543	278757	278757	87
448	210501N2-13_BS20.tif:0088-0269-0124:88	177	1778.836	123.338	268.875	314854	314854	88
449	210501N2-13_BS20.tif:0089-0261-0111:89	177	1682.322	110.973	260.857	297771	297771	89
450	210501N2-13_BS20.tif:0090-0243-0119:90	177	1951.056	118.95	243.171	345337	345337	90
451	210501N2-13_BS20.tif:0091-0242-0119:91	177	2036.508	118.87	242.238	360462	360462	91
452	210501N2-13_BS20.tif:0092-0256-0122:92	177	2075.22	121.827	256.138	367314	367314	92
453	210501N2-13_BS20.tif:0093-0259-0119:93	177	2264.492	118.717	259.058	400815	400815	93
454	210501N2-13_BS20.tif:0094-0259-0120:94	177	2491.983	119.754	258.845	441081	441081	94
455	210501N2-13_BS20.tif:0095-0258-0116:95	177	2336.921	115.698	257.885	413635	413635	95
456	210501N2-13_BS20.tif:0096-0256-0113:96	177	2058.345	112.943	255.914	364327	364327	96
457	210501N2-13_BS20.tif:0097-0256-0122:97	177	2447.91	121.575	256.013	433280	433280	97
458	210501N2-13_BS20.tif:0098-0257-0120:98	177	2348.706	119.72	256.787	415721	415721	98
459	210501N2-13_BS20.tif:0099-0243-0114:99	177	1962.853	114.046	242.864	347425	347425	99
460	210501N2-13_BS20.tif:0100-0234-0123:100	177	1859.582	123.003	234.234	329146	329146	100
461	210501N2-13_BS20.tif:0101-0230-0121:101	177	1787.718	121.034	230.105	316426	316426	101
462	210501N2-13_BS20.tif:0102-0229-0120:102	177	1802.322	120.08	228.984	319011	319011	102
463	210501N2-13_BS20.tif:0103-0248-0117:103	177	1700.876	117.182	248.363	301055	301055	103
464	210501N2-13_BS20.tif:0104-0252-0122:104	177	1729.825	122.039	252.249	306179	306179	104
465	210501N2-13_BS20.tif:0105-0249-0128:105	177	2021.638	127.814	248.808	357830	357830	105
466	210501N2-13_BS20.tif:0106-0244-0126:106	177	1658.525	126.091	243.91	293559	293559	106
467	210501N2-13_BS20.tif:0107-0243-0115:107	177	1543.548	114.994	242.72	273208	273208	107
468	210501N2-13_BS20.tif:0108-0244-0113:108	177	1580.429	112.834	243.829	279736	279736	108
469	210501N2-13_BS20.tif:0109-0251-0120:109	177	1567.429	119.898	250.768	277435	277435	109
470	210501N2-13_BS20.tif:0110-0256-0119:110	177	1530.819	118.968	255.849	270955	270955	110
471	210501N2-13_BS20.tif:0111-0254-0123:111	177	1584.734	123.149	253.871	280498	280498	111
472	210501N2-13_BS20.tif:0112-0257-0124:112	177	1595.492	123.882	257.01	282402	282402	112
473	210501N2-13_BS20.tif:0113-0256-0122:113	177	1516.119	122.018	256	268353	268353	113
474	210501N2-13_BS20.tif:0114-0245-0115:114	177	1505.023	115.253	245.193	266389	266389	114
475	210501N2-13_BS20.tif:0115-0244-0120:115	177	1532.328	120.263	244.041	271222	271222	115
476	210501N2-13_BS20.tif:0116-0243-0124:116	177	1804.13	123.652	243.233	319331	319331	116
477	210501N2-13_BS20.tif:0117-0251-0128:117	177	1912.136	127.601	250.876	338448	338448	117
478	210501N2-13_BS20.tif:0118-0249-0124:118	177	1737.056	123.89	249.028	307459	307459	118
479	210501N2-13_BS20.tif:0119-0255-0119:119	177	1570.78	119.018	254.663	278028	278028	119
480	210501N2-13_BS20.tif:0120-0258-0127:120	177	1667.638	126.779	257.483	295172	295172	120
481	210501N2-13_BS20.tif:0121-0254-0120:121	177	1620.226	119.809	253.716	286780	286780	121
482	210501N2-13_BS20.tif:0122-0252-0122:122	177	1851.989	122.151	252.171	327802	327802	122
483	210501N2-13_BS20.tif:0123-0248-0120:123	177	1939.847	120.118	248.099	343353	343353	123
484	210501N2-13_BS20.tif:0124-0228-0125:124	177	2076.678	124.919	228.154	367572	367572	124
485	210501N2-13_BS20.tif:0125-0218-0125:125	177	1704.633	125.146	218.145	301720	301720	125
486	210501N2-13_BS20.tif:0126-0218-0118:126	177	1487.017	118.145	218.47	263202	263202	126
487	210501N2-13_BS20.tif:0127-0231-0118:127	177	1640.271	118.015	231.417	290328	290328	127
488	210501N2-13_BS20.tif:0128-0235-0126:128	177	1780.418	125.982	235.307	315134	315134	128
489	210501N2-13_BS20.tif:0129-0233-0125:129	177	1906.966	124.855	233.306	337533	337533	129
490	210501N2-13_BS20.tif:0130-0223-0127:130	177	1631.249	126.82	223.301	288731	288731	130
491	210501N2-13_BS20.tif:0131-0229-0129:131	177	1734.972	129.037	229.174	307090	307090	131
492	210501N2-13_BS20.tif:0132-0230-0130:132	177	1726.119	129.621	230.448	305523	305523	132
493	210501N2-13_BS20.tif:0133-0230-0129:133	177	1953.203	128.394	230.383	345717	345717	133
494	210501N2-13_BS20.tif:0134-0230-0129:134	177	2180.39	128.818	230.039	385929	385929	134
495	210501N2-13_BS20.tif:0135-0224-0130:135	177	1816.339	129.433	224.373	321492	321492	135
496	210501N2-13_BS20.tif:0136-0217-0131:136	177	1709.045	130.834	217.368	302501	302501	136
497	210501N2-13_BS20.tif:0137-0222-0134:137	177	1769.124	133.56	222.384	313135	313135	137
498	210501N2-13_BS20.tif:0138-0228-0135:138	177	2008.294	134.506	228.064	355468	355468	138
499	210501N2-13_BS20.tif:0139-0228-0136:139	177	1859.441	135.358	228.249	329121	329121	139
500	210501N2-13_BS20.tif:0140-0223-0140:140	177	1672.768	139.756	223.296	296080	296080	140
501	210501N2-13_BS20.tif:0141-0216-0127:141	177	1642.249	127.241	216.366	290678	290678	141
502	210501N2-13_BS20.tif:0142-0232-0121:142	177	1721.955	121.152	232.099	304786	304786	142
503	210501N2-13_BS20.tif:0143-0237-0127:143	177	1553.203	127.387	237.166	274917	274917	143
504	210501N2-13_BS20.tif:0144-0245-0122:144	177	1431.966	121.87	245.018	253458	253458	144
505	210501N2-13_BS20.tif:0145-0257-0124:145	177	1544.593	123.934	257.011	273393	273393	145
506	210501N2-13_BS20.tif:0146-0260-0121:146	177	1493.113	120.864	259.99	264281	264281	146
507	210501N2-13_BS20.tif:0147-0262-0126:147	177	1476.565	125.852	261.95	261352	261352	147
508	210501N2-13_BS20.tif:0148-0265-0130:148	177	2051.147	129.59	264.827	363053	363053	148
509	210501N2-13_BS20.tif:0149-0258-0119:149	177	1611.153	119.037	257.646	285174	285174	149
510	210501N2-13_BS20.tif:0150-0246-0121:150	177	1614.949	120.778	245.699	285846	285846	150
511	210501N2-13_BS20.tif:0151-0204-0134:151	177	1507.249	134.407	204.667	266783	266783	151
512	210501N2-13_BS20.tif:0152-0212-0134:152	177	1597.198	134.592	211.904	282704	282704	152
513	210501N2-13_BS20.tif:0153-0226-0138:153	177	1728.294	137.633	226.452	305908	305908	153
514	210501N2-13_BS20.tif:0154-0234-0139:154	177	1802.667	138.681	234.206	319072	319072	154
515	210501N2-13_BS20.tif:0155-0227-0143:155	177	1652.328	142.813	227.381	292462	292462	155
516	210501N2-13_BS20.tif:0156-0227-0143:156	177	1805.113	142.529	227.179	319505	319505	156
517	210501N2-13_BS20.tif:0157-0228-0141:157	177	1860.859	140.529	228.244	329372	329372	157
518	210501N2-13_BS20.tif:0158-0245-0136:158	177	2117.588	135.968	245.276	374813	374813	158
519	210501N2-13_BS20.tif:0159-0226-0149:159	177	1414.266	148.746	225.542	250325	250325	159
520	210501N2-13_BS20.tif:0160-0215-0149:160	177	1773.78	148.683	215.352	313959	313959	160
521	210501N2-13_BS20.tif:0161-0215-0149:161	177	1847.904	148.349	215.171	327079	327079	161
522	210501N2-13_BS20.tif:0162-0221-0144:162	177	2190.35	143.546	221.124	387692	387692	162
523	210501N2-13_BS20.tif:0163-0221-0145:163	177	2090.667	144.683	221.336	370048	370048	163
524	210501N2-13_BS20.tif:0164-0215-0141:164	177	1689.972	141.235	215.401	299125	299125	164
525	210501N2-13_BS20.tif:0165-0202-0148:165	177	1645.006	147.492	202.425	291166	291166	165
526	210501N2-13_BS20.tif:0166-0214-0145:166	177	1726.994	144.366	214.193	305678	305678	166
527	210501N2-13_BS20.tif:0167-0219-0149:167	177	1721.763	148.584	219.232	304752	304752	167
528	210501N2-13_BS20.tif:0168-0234-0147:168	177	1891.102	146.2	234.424	334725	334725	168
529	210501N2-13_BS20.tif:0169-0230-0152:169	177	1643.876	151.874	230.348	290966	290966	169
530	210501N2-13_BS20.tif:0170-0233-0151:170	177	1876.977	150.794	233.131	332225	332225	170
531	210501N2-13_BS20.tif:0171-0235-0148:171	177	2273.017	147.813	235.435	402324	402324	171
532	210501N2-13_BS20.tif:0172-0220-0145:172	177	1849.136	144.301	220.349	327297	327297	172
533	210501N2-13_BS20.tif:0173-0206-0158:173	177	1685.203	157.273	206.054	298281	298281	173
534	210501N2-13_BS20.tif:0174-0205-0161:174	177	1658.729	160.034	204.943	293595	293595	174
535	210501N2-13_BS20.tif:0175-0213-0155:175	177	1696.638	154.177	213.123	300305	300305	175
536	210501N2-13_BS20.tif:0176-0220-0148:176	177	1575.746	147.755	220.449	278907	278907	176
537	210501N2-13_BS20.tif:0177-0212-0154:177	177	1549.542	153.439	212.492	274269	274269	177
538	210501N2-13_BS20.tif:0178-0206-0161:178	177	1635.322	160.208	206.367	289452	289452	178
539	210501N2-13_BS20.tif:0179-0217-0157:179	177	1711.35	156.226	217.186	302909	302909	179
540	210501N2-13_BS20.tif:0180-0229-0152:180	177	1892.808	151.679	229.206	335027	335027	180
541	210501N2-13_BS20.tif:0181-0227-0156:181	177	1766.379	155.489	227.333	312649	312649	181
542	210501N2-13_BS20.tif:0182-0218-0163:182	177	1954.011	162.398	218.323	345860	345860	182
543	210501N2-13_BS20.tif:0183-0211-0159:183	177	1935.435	158.425	211.403	342572	342572	183
544	210501N2-13_BS20.tif:0184-0208-0157:184	177	1994.35	156.554	208.501	353000	353000	184
545	210501N2-13_BS20.tif:0185-0210-0153:185	177	2079.418	152.661	210.309	368057	368057	185
546	210501N2-13_BS20.tif:0186-0216-0151:186	177	2094.333	150.661	216.122	370697	370697	186
547	210501N2-13_BS20.tif:0187-0219-0149:187	177	2044.13	148.689	219.166	361811	361811	187
548	210501N2-13_BS20.tif:0188-0220-0152:188	177	2095.136	151.329	220.417	370839	370839	188
549	210501N2-13_BS20.tif:0189-0215-0151:189	177	1884.441	150.551	215.312	333546	333546	189
550	210501N2-13_BS20.tif:0190-0223-0150:190	177	2097.373	149.741	223.154	371235	371235	190
551	210501N2-13_BS20.tif:0191-0222-0154:191	177	2047.977	153.478	222.207	362492	362492	191
552	210501N2-13_BS20.tif:0192-0215-0155:192	177	1993.441	154.558	215.135	352839	352839	192
553	210501N2-13_BS20.tif:0193-0214-0145:193	177	1871.938	144.707	214.32	331333	331333	193
554	210501N2-13_BS20.tif:0194-0227-0148:194	177	2207.802	147.51	227.216	390781	390781	194
555	210501N2-13_BS20.tif:0195-0221-0151:195	177	1941.503	150.39	221.416	343646	343646	195
556	210501N2-13_BS20.tif:0196-0216-0147:196	177	1818.226	146.669	216.23	321826	321826	196
557	210501N2-13_BS20.tif:0197-0216-0143:197	177	1912.633	142.811	215.978	338536	338536	197
558	210501N2-13_BS20.tif:0198-0223-0138:198	177	1745.531	137.578	223.18	308959	308959	198
559	210501N2-13_BS20.tif:0199-0228-0135:199	177	1766.141	134.767	228.099	312607	312607	199
560	210501N2-13_BS20.tif:0200-0223-0138:200	177	1851.627	137.491	223.401	327738	327738	200
561	210501N2-13_BS20.tif:0201-0219-0134:201	177	2003.91	133.721	219.26	354692	354692	201
562	210501N2-13_BS20.tif:0202-0229-0130:202	177	2152.503	129.432	229.321	380993	380993	202
563	210501N2-13_BS20.tif:0203-0227-0133:203	177	1698.356	132.921	227.22	300609	300609	203
564	210501N2-13_BS20.tif:0204-0214-0136:204	177	1716.548	135.592	214.519	303829	303829	204
565	210501N2-13_BS20.tif:0205-0213-0134:205	177	1787.588	133.8	213.442	316403	316403	205
566	210501N2-13_BS20.tif:0206-0224-0139:206	177	1816.203	138.731	224.351	321468	321468	206
567	210501N2-13_BS20.tif:0207-0224-0135:207	177	1728.723	135.103	224.221	305984	305984	207
568	210501N2-13_BS20.tif:0208-0225-0130:208	177	1665.74	130.08	225.399	294836	294836	208
569	210501N2-13_BS20.tif:0209-0227-0128:209	177	1709.712	127.99	227.155	302619	302619	209
570	210501N2-13_BS20.tif:0210-0226-0126:210	177	1674.288	125.954	226.445	296349	296349	210
571	210501N2-13_BS20.tif:0211-0230-0128:211	177	1631.04	128.175	230.137	288694	288694	211
572	210501N2-13_BS20.tif:0212-0235-0131:212	177	2077.678	130.678	234.99	367749	367749	212
573	210501N2-13_BS20.tif:0213-0234-0132:213	177	2002.508	131.688	234.412	354444	354444	213
574	210501N2-13_BS20.tif:0214-0230-0126:214	177	1815.271	125.669	230.244	321303	321303	214
575	210501N2-13_BS20.tif:0215-0231-0117:215	177	1540.672	117.342	231.27	272699	272699	215
576	210501N2-13_BS20.tif:0216-0237-0123:216	177	1636.136	123.07	237.125	289596	289596	216
577	210501N2-13_BS20.tif:0217-0238-0125:217	177	1600.949	125.195	238.175	283368	283368	217
578	210501N2-13_BS20.tif:0218-0237-0120:218	177	1581.559	120.271	236.943	279936	279936	218
579	210501N2-13_BS20.tif:0219-0240-0123:219	177	1564.723	123.263	239.882	276956	276956	219
580	210501N2-13_BS20.tif:0220-0241-0124:220	177	1623.853	124.054	241.026	287422	287422	220
581	210501N2-13_BS20.tif:0221-0242-0124:221	177	1588.802	124.125	242.089	281218	281218	221
582	210501N2-13_BS20.tif:0222-0247-0121:222	177	1702.395	121.143	247.041	301324	301324	222
583	210501N2-13_BS20.tif:0223-0246-0120:223	177	1694.299	120.061	245.919	299891	299891	223
584	210501N2-13_BS20.tif:0224-0244-0125:224	177	1677.13	125.072	244.162	296852	296852	224
585	210501N2-13_BS20.tif:0225-0246-0124:225	177	1684.22	123.929	245.78	298107	298107	225
586	210501N2-13_BS20.tif:0226-0245-0121:226	177	1616.463	120.988	244.952	286114	286114	226
587	210501N2-13_BS20.tif:0227-0242-0115:227	177	1609.124	115.184	241.899	284815	284815	227
588	210501N2-13_BS20.tif:0228-0236-0123:228	177	1747.186	122.947	236.417	309252	309252	228
589	210501N2-13_BS20.tif:0229-0244-0118:229	177	1741.915	117.871	244.034	308319	308319	229
590	210501N2-13_BS20.tif:0230-0246-0118:230	177	1780.757	117.831	246.094	315194	315194	230
591	210501N2-13_BS20.tif:0231-0244-0120:231	177	1708.949	119.851	244.007	302484	302484	231
592	210501N2-13_BS20.tif:0232-0246-0125:232	177	1843.989	124.84	245.782	326386	326386	232
593	210501N2-13_BS20.tif:0233-0250-0124:233	177	2096.723	123.474	249.739	371120	371120	233
594	210501N2-13_BS20.tif:0234-0248-0115:234	177	1790.068	114.771	248.19	316842	316842	234
595	210501N2-13_BS20.tif:0235-0245-0114:235	177	1908.418	113.869	245.069	337790	337790	235
596	210501N2-13_BS20.tif:0236-0251-0126:236	177	1943.977	125.596	250.366	344084	344084	236
597	210501N2-13_BS20.tif:0237-0251-0118:237	177	1655.441	117.726	250.813	293013	293013	237
598	210501N2-13_BS20.tif:0238-0255-0110:238	177	1595.13	109.953	254.931	282338	282338	238
599	210501N2-13_BS20.tif:0239-0256-0123:239	177	1695.927	122.912	255.678	300179	300179	239
600	210501N2-13_BS20.tif:0240-0256-0119:240	177	1658.429	118.836	255.767	293542	293542	240
601	210501N2-13_BS20.tif:0241-0248-0115:241	177	1708.39	115.024	248.019	302385	302385	241
602	210501N2-13_BS20.tif:0242-0247-0120:242	177	1686.729	119.976	246.803	298551	298551	242
603	210501N2-13_BS20.tif:0243-0249-0126:243	177	2019.226	125.542	249.282	357403	357403	243
604	210501N2-13_BS20.tif:0244-0249-0126:244	177	1796.237	125.963	249.029	317934	317934	244
605	210501N2-13_BS20.tif:0245-0248-0119:245	177	1815.616	118.926	247.873	321364	321364	245
606	210501N2-13_BS20.tif:0246-0253-0119:246	177	2254.672	118.424	252.626	399077	399077	246
607	210501N2-13_BS20.tif:0247-0257-0121:247	177	2178.718	120.35	256.61	385633	385633	247
608	210501N2-13_BS20.tif:0248-0257-0121:248	177	2326.356	120.475	256.633	411765	411765	248
609	210501N2-13_BS20.tif:0249-0258-0114:249	177	2179.927	113.709	257.878	385847	385847	249
610	210501N2-13_BS20.tif:0250-0248-0121:250	177	2066.271	120.805	247.751	365730	365730	250
611	210501N2-13_BS20.tif:0251-0244-0119:251	177	1797.904	118.86	243.685	318229	318229	251
612	210501N2-13_BS20.tif:0252-0248-0112:252	177	1627.277	111.826	247.695	288028	288028	252
613	210501N2-13_BS20.tif:0253-0252-0120:253	177	1660.011	119.749	251.657	293822	293822	253
614	210501N2-13_BS20.tif:0254-0258-0118:254	177	1690.537	117.721	257.948	299225	299225	254
615	210501N2-13_BS20.tif:0255-0259-0124:255	177	1681.345	123.713	258.951	297598	297598	255
616	210501N2-13_BS20.tif:0256-0264-0122:256	177	1661.588	121.688	263.845	294101	294101	256
617	210501N2-13_BS20.tif:0257-0267-0120:257	177	1677.322	119.747	266.944	296886	296886	257
618	210501N2-13_BS20.tif:0258-0265-0122:258	177	1686.706	121.692	264.966	298547	298547	258
619	210501N2-13_BS20.tif:0259-0267-0120:259	177	1648.898	119.615	266.622	291855	291855	259
620	210501N2-13_BS20.tif:0260-0267-0118:260	177	1731.847	117.737	266.671	306537	306537	260
621	210501N2-13_BS20.tif:0261-0264-0120:261	177	1857.316	119.673	263.961	328745	328745	261
622	210501N2-13_BS20.tif:0262-0258-0118:262	177	1717.198	118.058	257.736	303944	303944	262
623	210501N2-13_BS20.tif:0263-0249-0119:263	177	1799.339	118.762	248.945	318483	318483	263
624	210501N2-13_BS20.tif:0264-0241-0120:264	177	1914.379	119.743	241.07	338845	338845	264
625	210501N2-13_BS20.tif:0265-0244-0119:265	177	1971.61	118.62	243.91	348975	348975	265
626	210501N2-13_BS20.tif:0266-0255-0131:266	177	2240.237	130.314	254.572	396522	396522	266
627	210501N2-13_BS20.tif:0267-0257-0115:267	177	2146.04	114.259	256.53	379849	379849	267
628	210501N2-13_BS20.tif:0268-0253-0115:268	177	2383.367	114.515	252.907	421856	421856	268
629	210501N2-13_BS20.tif:0269-0246-0121:269	177	2208.051	120.461	245.866	390825	390825	269
630	210501N2-13_BS20.tif:0270-0237-0114:270	177	1760.492	113.679	237.065	311607	311607	270
631	210501N2-13_BS20.tif:0271-0251-0122:271	177	1646.904	121.823	251.105	291502	291502	271
632	210501N2-13_BS20.tif:0272-0261-0121:272	177	1642.701	120.731	260.925	290758	290758	272
633	210501N2-13_BS20.tif:0273-0265-0122:273	177	1657.232	121.755	264.919	293330	293330	273
634	210501N2-13_BS20.tif:0274-0263-0122:274	177	1734.429	121.834	262.792	306994	306994	274
635	210501N2-13_BS20.tif:0275-0255-0115:275	177	1590.362	115.049	255.11	281494	281494	275
636	210501N2-13_BS20.tif:0276-0255-0121:276	177	1782.429	120.872	255.018	315490	315490	276
637	210501N2-13_BS20.tif:0277-0253-0119:277	177	1768.514	118.797	253.135	313027	313027	277
638	210501N2-13_BS20.tif:0278-0253-0119:278	177	2043.271	118.657	253.14	361659	361659	278
639	210501N2-13_BS20.tif:0279-0256-0124:279	177	2315.282	123.481	255.643	409805	409805	279
640	210501N2-13_BS20.tif:0280-0258-0118:280	177	1755.096	118.333	257.754	310652	310652	280
641	210501N2-13_BS20.tif:0281-0254-0114:281	177	1790.113	113.751	254.308	316850	316850	281
642	210501N2-13_BS20.tif:0282-0255-0120:282	177	2224.158	119.722	255.096	393676	393676	282
643	210501N2-13_BS20.tif:0283-0254-0120:283	177	2120.588	119.558	254.313	375344	375344	283
644	210501N2-13_BS20.tif:0284-0250-0117:284	177	2049.028	116.73	249.842	362678	362678	284
645	210501N2-13_BS20.tif:0285-0256-0123:285	177	2201.418	122.631	255.457	389651	389651	285
646	210501N2-13_BS20.tif:0286-0252-0121:286	177	2211.763	120.91	251.861	391482	391482	286
647	210501N2-13_BS20.tif:0287-0245-0125:287	177	2637.096	124.565	245.263	466766	466766	287
648	210501N2-13_BS20.tif:0288-0233-0128:288	177	2069.011	127.748	232.948	366215	366215	288
649	210501N2-13_BS20.tif:0289-0226-0120:289	177	1848.949	119.918	226.01	327264	327264	289
650	210501N2-13_BS20.tif:0290-0232-0103:290	177	1640.362	102.74	232.098	290344	290344	290
651	210501N2-13_BS20.tif:0291-0248-0111:291	177	2003.785	111.057	247.478	354670	354670	291
652	210501N2-13_BS20.tif:0292-0261-0117:292	177	1767.153	116.797	261.161	312786	312786	292
653	210501N2-13_BS20.tif:0293-0267-0119:293	177	1801.09	119.159	266.679	318793	318793	293
654	210501N2-13_BS20.tif:0294-0272-0116:294	177	1826.192	115.729	271.741	323236	323236	294
655	210501N2-13_BS20.tif:0295-0268-0125:295	177	1831.424	124.635	267.818	324162	324162	295
656	210501N2-13_BS20.tif:0296-0255-0129:296	177	2067.746	128.852	254.898	365991	365991	296
657	210501N2-13_BS20.tif:0297-0250-0128:297	177	2227.164	127.832	249.918	394208	394208	297
658	210501N2-13_BS20.tif:0298-0258-0121:298	177	1671.571	120.811	257.804	295868	295868	298
659	210501N2-13_BS20.tif:0299-0254-0117:299	177	1877.814	117.086	253.665	332373	332373	299
660	210501N2-13_BS20.tif:0300-0252-0121:300	177	1756.774	120.92	251.753	310949	310949	300
661	210501N2-13_BS20.tif:0301-0240-0132:301	177	2378.102	131.767	239.871	420924	420924	301
662	210501N2-13_BS20.tif:0302-0250-0115:302	177	1723.927	114.955	249.642	305135	305135	302
663	210501N2-13_BS20.tif:0303-0252-0106:303	177	1801.655	106.049	251.493	318893	318893	303
664	210501N2-13_BS20.tif:0304-0246-0117:304	177	1861.921	117.237	245.903	329560	329560	304
665	210501N2-13_BS20.tif:0305-0237-0122:305	177	1964.079	122.002	236.813	347642	347642	305
666	210501N2-13_BS20.tif:0306-0241-0119:306	177	2121.633	118.917	241.17	375529	375529	306
667	210501N2-13_BS20.tif:0307-0248-0119:307	177	2120.153	118.973	248.082	375267	375267	307
668	210501N2-13_BS20.tif:0308-0243-0126:308	177	1959.192	125.91	243.3	346777	346777	308
669	210501N2-13_BS20.tif:0309-0238-0129:309	177	2188.52	128.729	238.075	387368	387368	309
670	210501N2-13_BS20.tif:0310-0232-0132:310	177	2186.751	131.645	232.345	387055	387055	310
671	210501N2-13_BS20.tif:0311-0236-0129:311	177	1890.768	128.773	236.291	334666	334666	311
672	210501N2-13_BS20.tif:0312-0239-0121:312	177	1791.362	120.952	239.124	317071	317071	312
673	210501N2-13_BS20.tif:0313-0237-0119:313	177	1849.91	119.425	237.15	327434	327434	313
674	210501N2-13_BS20.tif:0314-0227-0126:314	177	1950.068	125.818	227.413	345162	345162	314
675	210501N2-13_BS20.tif:0315-0223-0132:315	177	2386.441	131.436	223.209	422400	422400	315
676	210501N2-13_BS20.tif:0316-0233-0127:316	177	1969.831	126.695	233.448	348660	348660	316
677	210501N2-13_BS20.tif:0317-0227-0133:317	177	2134.164	132.675	227.268	377747	377747	317
678	210501N2-13_BS20.tif:0318-0226-0138:318	177	2352.78	137.711	225.984	416442	416442	318
679	210501N2-13_BS20.tif:0319-0224-0139:319	177	2102.706	138.617	224.229	372179	372179	319
680	210501N2-13_BS20.tif:0320-0222-0139:320	177	2091.412	138.65	222.126	370180	370180	320
681	210501N2-13_BS20.tif:0321-0225-0133:321	177	2031.52	132.6	225.256	359579	359579	321
682	210501N2-13_BS20.tif:0322-0223-0131:322	177	2073.119	130.524	223.397	366942	366942	322
683	210501N2-13_BS20.tif:0323-0223-0139:323	177	2202.638	138.345	223.352	389867	389867	323
684	210501N2-13_BS20.tif:0324-0223-0140:324	177	2086.384	139.723	222.979	369290	369290	324
685	210501N2-13_BS20.tif:0325-0219-0141:325	177	2011.282	140.388	219.315	355997	355997	325
686	210501N2-13_BS20.tif:0326-0221-0136:326	177	2112.695	135.506	221.285	373947	373947	326
687	210501N2-13_BS20.tif:0327-0217-0139:327	177	2088.904	138.572	217.271	369736	369736	327
688	210501N2-13_BS20.tif:0328-0220-0137:328	177	2085.412	136.77	220.022	369118	369118	328
689	210501N2-13_BS20.tif:0329-0222-0136:329	177	2131.836	135.485	222.251	377335	377335	329
690	210501N2-13_BS20.tif:0330-0220-0138:330	177	1961.192	137.586	220.266	347131	347131	330
691	210501N2-13_BS20.tif:0331-0218-0140:331	177	2023.418	139.666	218.186	358145	358145	331
692	210501N2-13_BS20.tif:0332-0215-0144:332	177	2027.565	143.567	215.368	358879	358879	332
693	210501N2-13_BS20.tif:0333-0220-0145:333	177	2034.169	144.375	220.211	360048	360048	333
694	210501N2-13_BS20.tif:0334-0219-0143:334	177	2144.435	142.47	219.26	379565	379565	334
695	210501N2-13_BS20.tif:0335-0226-0138:335	177	2234.944	137.629	226.028	395585	395585	335
696	210501N2-13_BS20.tif:0336-0232-0134:336	177	2484.876	133.566	231.976	439823	439823	336
697	210501N2-13_BS20.tif:0337-0228-0140:337	177	2128.96	139.617	228.148	376826	376826	337
698	210501N2-13_BS20.tif:0338-0224-0145:338	177	1953.356	144.95	224.217	345744	345744	338
699	210501N2-13_BS20.tif:0339-0217-0146:339	177	1924.593	145.721	217.437	340653	340653	339
700	210501N2-13_BS20.tif:0340-0216-0142:340	177	1887.876	141.671	216.253	334154	334154	340
701	210501N2-13_BS20.tif:0341-0211-0144:341	177	1986.593	143.703	211.312	351627	351627	341
702	210501N2-13_BS20.tif:0342-0212-0146:342	177	2145.644	145.542	212.275	379779	379779	342
703	210501N2-13_BS20.tif:0343-0222-0150:343	177	2064.881	149.195	222.243	365484	365484	343
704	210501N2-13_BS20.tif:0344-0218-0150:344	177	2197.61	149.756	218.379	388977	388977	344
705	210501N2-13_BS20.tif:0345-0214-0146:345	177	1882.955	145.455	214.466	333283	333283	345
706	210501N2-13_BS20.tif:0346-0216-0140:346	177	2048.763	139.55	216.324	362631	362631	346
707	210501N2-13_BS20.tif:0347-0219-0146:347	177	2126.305	145.47	219.272	376356	376356	347
708	210501N2-13_BS20.tif:0348-0229-0139:348	177	2547.605	138.435	229.136	450926	450926	348
709	210501N2-13_BS20.tif:0349-0226-0138:349	177	2022.028	138.05	226.495	357899	357899	349
710	210501N2-13_BS20.tif:0350-0218-0144:350	177	2040.893	143.568	218.41	361238	361238	350
711	210501N2-13_BS20.tif:0351-0218-0149:351	177	2108.226	148.438	218.313	373156	373156	351
712	210501N2-13_BS20.tif:0352-0215-0154:352	177	2034.09	153.732	215.11	360034	360034	352
713	210501N2-13_BS20.tif:0353-0210-0158:353	177	2084.644	157.373	210.307	368982	368982	353
714	210501N2-13_BS20.tif:0354-0217-0151:354	177	1989.017	150.382	217.303	352056	352056	354
715	210501N2-13_BS20.tif:0355-0221-0148:355	177	2050.412	147.575	221.093	362923	362923	355
716	210501N2-13_BS20.tif:0356-0222-0145:356	177	2123.028	144.418	222.136	375776	375776	356
717	210501N2-13_BS20.tif:0357-0222-0152:357	177	2146.362	151.499	222.182	379906	379906	357
718	210501N2-13_BS20.tif:0358-0216-0150:358	177	2142.26	149.421	216.05	379180	379180	358
719	210501N2-13_BS20.tif:0359-0215-0149:359	177	2129.689	148.498	215.127	376955	376955	359
720	210501N2-13_BS20.tif:0360-0211-0145:360	177	2082.407	144.462	211.219	368586	368586	360
