# Supplementary material for: Molecular encoding and synaptic decoding of context during salt chemotaxis in C. elegans
Source: Nat Commun. 2022 May 27;13:2928. doi: 10.1038/s41467-022-30279-7 (PMC9142520; doi:10.1038/s41467-022-30279-7)
Supplement: Supplementary file 7 — Source Data [file 41467_2022_30279_MOESM7_ESM.zip › Source Data/Imaging/Fig.5/5B/210501N2-14_BS20_Results.csv]

	Label	Area	Mean	XM	YM	IntDen	RawIntDen	Slice	stimulus
1	210501N2-14_BS20.tif:0001-0244-0399:1	177	637.831	399.419	244.204	112896	112896	1	214
2	210501N2-14_BS20.tif:0002-0255-0375:2	177	1082.983	376.49	254.985	191688	191688	2
3	210501N2-14_BS20.tif:0003-0255-0379:3	177	1459.65	378.76	256.043	258358	258358	3
4	210501N2-14_BS20.tif:0004-0232-0382:4	177	1437.237	381.713	232.489	254391	254391	4
5	210501N2-14_BS20.tif:0005-0223-0371:5	177	1369.571	370.827	223.564	242414	242414	5
6	210501N2-14_BS20.tif:0006-0237-0344:6	177	1574.938	343.906	237.146	278764	278764	6
7	210501N2-14_BS20.tif:0007-0229-0354:7	177	1411.655	353.735	229.553	249863	249863	7
8	210501N2-14_BS20.tif:0008-0232-0370:8	177	1506.554	369.87	232.586	266660	266660	8
9	210501N2-14_BS20.tif:0009-0237-0364:9	177	1514.559	363.981	237.44	268077	268077	9
10	210501N2-14_BS20.tif:0010-0240-0366:10	177	1549.215	366.159	240.5	274211	274211	10
11	210501N2-14_BS20.tif:0011-0247-0350:11	177	1455.729	349.702	247.48	257664	257664	11
12	210501N2-14_BS20.tif:0012-0213-0378:12	177	1318.672	377.588	213.022	233405	233405	12
13	210501N2-14_BS20.tif:0013-0221-0381:13	177	1481.565	380.522	221.157	262237	262237	13
14	210501N2-14_BS20.tif:0014-0221-0377:14	177	1560.893	376.889	221.584	276278	276278	14
15	210501N2-14_BS20.tif:0015-0208-0384:15	177	1535.531	384.129	208.569	271789	271789	15
16	210501N2-14_BS20.tif:0016-0239-0363:16	177	992.78	363.106	239.253	175722	175722	16
17	210501N2-14_BS20.tif:0017-0258-0318:17	177	967.429	317.755	258.31	171235	171235	17
18	210501N2-14_BS20.tif:0018-0218-0298:18	177	959.407	297.658	219.337	169815	169815	18
19	210501N2-14_BS20.tif:0019-0214-0325:19	177	1024.706	324.896	214.762	181373	181373	19
20	210501N2-14_BS20.tif:0020-0217-0329:20	177	1212.768	328.71	217.542	214660	214660	20
21	210501N2-14_BS20.tif:0021-0221-0340:21	177	1336.328	340.309	221.485	236530	236530	21
22	210501N2-14_BS20.tif:0022-0185-0414:22	177	1162.186	413.874	185.165	205707	205707	22
23	210501N2-14_BS20.tif:0023-0239-0416:23	177	1243.503	416.058	239.223	220100	220100	23
24	210501N2-14_BS20.tif:0024-0230-0417:24	177	1233.791	416.875	229.913	218381	218381	24
25	210501N2-14_BS20.tif:0025-0225-0416:25	177	1490.418	416.583	224.989	263804	263804	25
26	210501N2-14_BS20.tif:0026-0207-0419:26	177	1242.023	419.21	207.352	219838	219838	26
27	210501N2-14_BS20.tif:0027-0204-0387:27	177	1139.734	387.166	204.626	201733	201733	27
28	210501N2-14_BS20.tif:0028-0226-0399:28	177	1416.876	398.903	226.24	250787	250787	28
29	210501N2-14_BS20.tif:0029-0224-0402:29	177	1512.102	402.015	224.516	267642	267642	29
30	210501N2-14_BS20.tif:0030-0220-0401:30	177	1524.887	401.338	220.096	269905	269905	30
31	210501N2-14_BS20.tif:0031-0224-0397:31	177	1499.723	397.15	224.267	265451	265451	31
32	210501N2-14_BS20.tif:0032-0224-0395:32	177	1428.463	394.82	224.31	252838	252838	32
33	210501N2-14_BS20.tif:0033-0219-0397:33	177	1309.78	396.787	219.448	231831	231831	33
34	210501N2-14_BS20.tif:0034-0223-0391:34	177	1392.723	390.807	223.451	246512	246512	34
35	210501N2-14_BS20.tif:0035-0223-0390:35	177	1374.633	389.745	223.368	243310	243310	35
36	210501N2-14_BS20.tif:0036-0222-0386:36	177	1343.085	385.811	222.666	237726	237726	36
37	210501N2-14_BS20.tif:0037-0229-0379:37	177	1593.096	378.883	229.285	281978	281978	37
38	210501N2-14_BS20.tif:0038-0234-0381:38	177	1527.932	380.941	234.314	270444	270444	38
39	210501N2-14_BS20.tif:0039-0206-0388:39	177	1410.989	387.995	206.266	249745	249745	39
40	210501N2-14_BS20.tif:0040-0220-0398:40	177	1328.045	397.117	220.407	235064	235064	40
41	210501N2-14_BS20.tif:0041-0217-0394:41	177	1440.593	393.974	217.291	254985	254985	41
42	210501N2-14_BS20.tif:0042-0224-0384:42	177	1493.554	384.09	224.331	264359	264359	42
43	210501N2-14_BS20.tif:0043-0211-0411:43	177	1221.706	410.932	210.948	216242	216242	43
44	210501N2-14_BS20.tif:0044-0226-0419:44	177	1535.158	419.154	226.143	271723	271723	44
45	210501N2-14_BS20.tif:0045-0227-0392:45	177	1603.565	391.961	227.585	283831	283831	45
46	210501N2-14_BS20.tif:0046-0237-0385:46	177	1545.243	385.508	237.633	273508	273508	46
47	210501N2-14_BS20.tif:0047-0246-0377:47	177	1532.751	376.778	246.526	271297	271297	47
48	210501N2-14_BS20.tif:0048-0207-0446:48	177	1272.588	445.613	206.877	225248	225248	48
49	210501N2-14_BS20.tif:0049-0235-0423:49	177	1356.768	422.638	235.186	240148	240148	49
50	210501N2-14_BS20.tif:0050-0221-0419:50	177	1468.718	418.611	221.212	259963	259963	50
51	210501N2-14_BS20.tif:0051-0227-0433:51	177	1262.011	432.827	226.976	223376	223376	51
52	210501N2-14_BS20.tif:0052-0222-0437:52	177	1517.723	437.321	221.752	268637	268637	52
53	210501N2-14_BS20.tif:0053-0205-0400:53	177	1161.141	400.131	205.404	205522	205522	53
54	210501N2-14_BS20.tif:0054-0231-0399:54	177	1087.446	399.292	231.195	192478	192478	54
55	210501N2-14_BS20.tif:0055-0231-0409:55	177	1104.322	408.406	231.407	195465	195465	55
56	210501N2-14_BS20.tif:0056-0219-0401:56	177	1139.944	400.125	219.445	201770	201770	56
57	210501N2-14_BS20.tif:0057-0214-0391:57	177	1255.232	390.351	214.454	222176	222176	57
58	210501N2-14_BS20.tif:0058-0223-0397:58	177	1468.757	396.646	223.517	259970	259970	58
59	210501N2-14_BS20.tif:0059-0228-0418:59	177	1450.847	417.86	228.311	256800	256800	59
60	210501N2-14_BS20.tif:0060-0212-0396:60	177	1116.469	395.737	212.534	197615	197615	60
61	210501N2-14_BS20.tif:0061-0229-0398:61	177	1050.068	397.078	229.458	185862	185862	61
62	210501N2-14_BS20.tif:0062-0232-0401:62	177	1110.186	400.144	232.545	196503	196503	62
63	210501N2-14_BS20.tif:0063-0236-0401:63	177	1147.548	400.202	236.325	203116	203116	63
64	210501N2-14_BS20.tif:0064-0226-0395:64	177	1097	394.196	226.774	194169	194169	64
65	210501N2-14_BS20.tif:0065-0211-0378:65	177	1174.921	377.308	211.461	207961	207961	65
66	210501N2-14_BS20.tif:0066-0202-0398:66	177	1390.559	397.956	202.449	246129	246129	66
67	210501N2-14_BS20.tif:0067-0225-0406:67	177	1498.034	405.706	225.192	265152	265152	67
68	210501N2-14_BS20.tif:0068-0233-0406:68	177	1481.729	405.619	233.297	262266	262266	68
69	210501N2-14_BS20.tif:0069-0231-0414:69	177	1502.701	413.678	231.422	265978	265978	69
70	210501N2-14_BS20.tif:0070-0213-0381:70	177	1293.983	380.376	213.218	229035	229035	70
71	210501N2-14_BS20.tif:0071-0223-0390:71	177	1098.853	389.194	223.294	194497	194497	71
72	210501N2-14_BS20.tif:0072-0231-0391:72	177	1261.085	390.284	231.629	223212	223212	72
73	210501N2-14_BS20.tif:0073-0233-0392:73	177	1224.994	391.266	233.585	216824	216824	73
74	210501N2-14_BS20.tif:0074-0227-0388:74	177	1139.644	387.254	227.488	201717	201717	74
75	210501N2-14_BS20.tif:0075-0232-0391:75	177	1055.588	390.406	232.82	186839	186839	75
76	210501N2-14_BS20.tif:0076-0213-0372:76	177	1356.35	371.435	213.599	240074	240074	76
77	210501N2-14_BS20.tif:0077-0230-0401:77	177	1392.096	401.201	229.883	246401	246401	77
78	210501N2-14_BS20.tif:0078-0232-0411:78	177	1550.147	410.721	232.399	274376	274376	78
79	210501N2-14_BS20.tif:0079-0244-0402:79	177	1520.181	401.766	244.612	269072	269072	79
80	210501N2-14_BS20.tif:0080-0246-0409:80	177	1512.124	408.519	246.418	267646	267646	80
81	210501N2-14_BS20.tif:0081-0243-0409:81	177	1440.616	408.563	243.354	254989	254989	81
82	210501N2-14_BS20.tif:0082-0240-0411:82	177	1403.384	410.538	240.621	248399	248399	82
83	210501N2-14_BS20.tif:0083-0230-0411:83	177	1371.073	410.799	230.37	242680	242680	83
84	210501N2-14_BS20.tif:0084-0247-0446:84	177	1452.209	446.498	246.49	257041	257041	84
85	210501N2-14_BS20.tif:0085-0255-0451:85	177	1205.836	450.593	255.843	213433	213433	85
86	210501N2-14_BS20.tif:0086-0247-0449:86	177	1508.056	448.856	247.67	266926	266926	86
87	210501N2-14_BS20.tif:0087-0250-0437:87	177	1504.175	436.889	250.727	266239	266239	87
88	210501N2-14_BS20.tif:0088-0248-0437:88	177	1514.576	436.815	248.727	268080	268080	88
89	210501N2-14_BS20.tif:0089-0248-0441:89	177	1388.107	440.962	248.759	245695	245695	89
90	210501N2-14_BS20.tif:0090-0249-0432:90	177	1525.469	431.676	249.945	270008	270008	90
91	210501N2-14_BS20.tif:0091-0247-0459:91	177	1298.689	459.245	247.155	229868	229868	91
92	210501N2-14_BS20.tif:0092-0230-0433:92	177	1308.667	433.028	229.809	231634	231634	92
93	210501N2-14_BS20.tif:0093-0239-0431:93	177	1253.989	430.758	238.821	221956	221956	93
94	210501N2-14_BS20.tif:0094-0238-0426:94	177	1380.299	425.865	238.177	244313	244313	94
95	210501N2-14_BS20.tif:0095-0238-0436:95	177	1277.068	435.88	237.715	226041	226041	95
96	210501N2-14_BS20.tif:0096-0242-0421:96	177	1370.096	421.034	242.211	242507	242507	96
97	210501N2-14_BS20.tif:0097-0233-0431:97	177	1518.384	431.045	233.204	268754	268754	97
98	210501N2-14_BS20.tif:0098-0245-0421:98	177	1293.085	421.959	245.267	228876	228876	98
99	210501N2-14_BS20.tif:0099-0260-0438:99	177	1407.373	437.933	260.863	249105	249105	99
100	210501N2-14_BS20.tif:0100-0246-0429:100	177	1429.831	429.149	246.541	253080	253080	100
101	210501N2-14_BS20.tif:0101-0258-0441:101	177	1287.576	441.099	258.242	227901	227901	101
102	210501N2-14_BS20.tif:0102-0268-0471:102	177	934.085	469.955	268.24	165333	165333	102
103	210501N2-14_BS20.tif:0103-0241-0431:103	177	1304.667	430.872	241.216	230926	230926	103
104	210501N2-14_BS20.tif:0104-0235-0431:104	177	1306.746	431.359	234.704	231294	231294	104
105	210501N2-14_BS20.tif:0105-0224-0433:105	177	1259.418	433.54	223.905	222917	222917	105
106	210501N2-14_BS20.tif:0106-0223-0422:106	177	1320.13	422.525	222.837	233663	233663	106
107	210501N2-14_BS20.tif:0107-0235-0413:107	177	1403.616	413.298	234.777	248440	248440	107
108	210501N2-14_BS20.tif:0108-0292-0430:108	177	1269.367	430.927	292.706	224678	224678	108
109	210501N2-14_BS20.tif:0109-0285-0442:109	177	1289.881	441.932	285.316	228309	228309	109
110	210501N2-14_BS20.tif:0110-0247-0422:110	177	1398.638	421.901	247.679	247559	247559	110
111	210501N2-14_BS20.tif:0111-0258-0427:111	177	1259.808	427.32	258.783	222986	222986	111
112	210501N2-14_BS20.tif:0112-0274-0427:112	177	1343.672	426.94	274.98	237830	237830	112
113	210501N2-14_BS20.tif:0113-0263-0429:113	177	1397.023	429.161	263.952	247273	247273	113
114	210501N2-14_BS20.tif:0114-0266-0428:114	177	1261.814	427.713	266.384	223341	223341	114
115	210501N2-14_BS20.tif:0115-0268-0430:115	177	1244.582	429.87	268.304	220291	220291	115
116	210501N2-14_BS20.tif:0116-0263-0425:116	177	1311.706	424.957	263.436	232172	232172	116
117	210501N2-14_BS20.tif:0117-0259-0430:117	177	1471.655	429.78	259.141	260483	260483	117
118	210501N2-14_BS20.tif:0118-0260-0435:118	177	1460.412	435.2	259.746	258493	258493	118
119	210501N2-14_BS20.tif:0119-0259-0431:119	177	1525.254	430.871	258.669	269970	269970	119
120	210501N2-14_BS20.tif:0120-0251-0429:120	177	1507.599	428.883	251.434	266845	266845	120
121	210501N2-14_BS20.tif:0121-0243-0426:121	177	1444.746	426.001	244.031	255720	255720	121
122	210501N2-14_BS20.tif:0122-0242-0416:122	177	1378.045	415.754	241.611	243914	243914	122
123	210501N2-14_BS20.tif:0123-0237-0412:123	177	1524.395	411.744	236.678	269818	269818	123
124	210501N2-14_BS20.tif:0124-0222-0427:124	177	1168.169	426.615	222.012	206766	206766	124
125	210501N2-14_BS20.tif:0125-0248-0421:125	177	1688.441	421.004	247.961	298854	298854	125
126	210501N2-14_BS20.tif:0126-0228-0426:126	177	1388.215	425.865	228.098	245714	245714	126
127	210501N2-14_BS20.tif:0127-0222-0408:127	177	1423.486	408.735	221.81	251957	251957	127
128	210501N2-14_BS20.tif:0128-0243-0411:128	177	1283.407	410.624	242.799	227163	227163	128
129	210501N2-14_BS20.tif:0129-0235-0415:129	177	1306.48	414.464	234.791	231247	231247	129
130	210501N2-14_BS20.tif:0130-0233-0409:130	177	1357.011	408.751	232.974	240191	240191	130
131	210501N2-14_BS20.tif:0131-0236-0401:131	177	1451.695	400.908	235.869	256950	256950	131
132	210501N2-14_BS20.tif:0132-0225-0412:132	177	1428.011	411.744	225.286	252758	252758	132
133	210501N2-14_BS20.tif:0133-0212-0419:133	177	1213.712	418.932	211.924	214827	214827	133
134	210501N2-14_BS20.tif:0134-0209-0400:134	177	1230.169	399.867	209.156	217740	217740	134
135	210501N2-14_BS20.tif:0135-0214-0396:135	177	1156.418	395.69	214.246	204686	204686	135
136	210501N2-14_BS20.tif:0136-0215-0400:136	177	1006.65	399.806	215.271	178177	178177	136
137	210501N2-14_BS20.tif:0137-0220-0396:137	177	1130.056	395.803	220.107	200020	200020	137
138	210501N2-14_BS20.tif:0138-0219-0397:138	177	1356.407	396.856	219.214	240084	240084	138
139	210501N2-14_BS20.tif:0139-0226-0397:139	177	1371.124	396.689	226.179	242689	242689	139
140	210501N2-14_BS20.tif:0140-0221-0395:140	177	1204.407	394.578	220.99	213180	213180	140
141	210501N2-14_BS20.tif:0141-0222-0397:141	177	1142.627	396.414	221.893	202245	202245	141
142	210501N2-14_BS20.tif:0142-0223-0387:142	177	1011.605	386.647	222.938	179054	179054	142
143	210501N2-14_BS20.tif:0143-0225-0387:143	177	1097.102	386.649	225.41	194187	194187	143
144	210501N2-14_BS20.tif:0144-0214-0386:144	177	1161.04	385.671	214.051	205504	205504	144
145	210501N2-14_BS20.tif:0145-0225-0407:145	177	1393.514	406.635	224.761	246652	246652	145
146	210501N2-14_BS20.tif:0146-0229-0406:146	177	1551.226	405.859	229.288	274567	274567	146
147	210501N2-14_BS20.tif:0147-0237-0401:147	177	1490.153	400.563	236.915	263757	263757	147
148	210501N2-14_BS20.tif:0148-0240-0403:148	177	1560.847	402.707	240.048	276270	276270	148
149	210501N2-14_BS20.tif:0149-0222-0417:149	177	1326.955	416.44	222.113	234871	234871	149
150	210501N2-14_BS20.tif:0150-0203-0371:150	177	1223.254	370.416	203.266	216516	216516	150
151	210501N2-14_BS20.tif:0151-0224-0387:151	177	1212.407	386.589	224.021	214596	214596	151
152	210501N2-14_BS20.tif:0152-0231-0391:152	177	1169.565	390.448	231.431	207013	207013	152
153	210501N2-14_BS20.tif:0153-0233-0392:153	177	1201.582	391.483	233.007	212680	212680	153
154	210501N2-14_BS20.tif:0154-0231-0393:154	177	1088.271	392.667	231.419	192624	192624	154
155	210501N2-14_BS20.tif:0155-0227-0391:155	177	1206.723	390.577	227.407	213590	213590	155
156	210501N2-14_BS20.tif:0156-0222-0389:156	177	1191.345	388.347	222.211	210868	210868	156
157	210501N2-14_BS20.tif:0157-0224-0381:157	177	1230.294	380.383	224.452	217762	217762	157
158	210501N2-14_BS20.tif:0158-0231-0388:158	177	1188.887	387.387	231.263	210433	210433	158
159	210501N2-14_BS20.tif:0159-0234-0376:159	177	1197.186	375.431	234.456	211902	211902	159
160	210501N2-14_BS20.tif:0160-0233-0376:160	177	1190.107	375.574	233.155	210649	210649	160
161	210501N2-14_BS20.tif:0161-0213-0402:161	177	1278.655	401.748	212.756	226322	226322	161
162	210501N2-14_BS20.tif:0162-0231-0426:162	177	1298.367	426.254	231.313	229811	229811	162
163	210501N2-14_BS20.tif:0163-0241-0421:163	177	1475.672	420.544	240.938	261194	261194	163
164	210501N2-14_BS20.tif:0164-0242-0409:164	177	1540.045	408.798	241.717	272588	272588	164
165	210501N2-14_BS20.tif:0165-0238-0411:165	177	1442.842	410.626	237.786	255383	255383	165
166	210501N2-14_BS20.tif:0166-0231-0413:166	177	1507.864	412.805	230.969	266892	266892	166
167	210501N2-14_BS20.tif:0167-0222-0410:167	177	1448.294	409.763	221.683	256348	256348	167
168	210501N2-14_BS20.tif:0168-0218-0410:168	177	1543.571	409.424	217.766	273212	273212	168
169	210501N2-14_BS20.tif:0169-0224-0412:169	177	1576.96	411.769	223.756	279122	279122	169
170	210501N2-14_BS20.tif:0170-0236-0417:170	177	1468.746	416.715	235.678	259968	259968	170
171	210501N2-14_BS20.tif:0171-0232-0431:171	177	1407.153	430.902	231.381	249066	249066	171
172	210501N2-14_BS20.tif:0172-0241-0440:172	177	1348.944	439.987	240.331	238763	238763	172
173	210501N2-14_BS20.tif:0173-0231-0421:173	177	1178.768	420.879	230.699	208642	208642	173
174	210501N2-14_BS20.tif:0174-0219-0414:174	177	1201.689	413.895	219.027	212699	212699	174
175	210501N2-14_BS20.tif:0175-0224-0410:175	177	1072.379	409.335	223.916	189811	189811	175
176	210501N2-14_BS20.tif:0176-0230-0412:176	177	1117.311	411.366	230.013	197764	197764	176
177	210501N2-14_BS20.tif:0177-0231-0405:177	177	1167.768	404.485	231.118	206695	206695	177
178	210501N2-14_BS20.tif:0178-0229-0409:178	177	1118.379	408.487	228.888	197953	197953	178
179	210501N2-14_BS20.tif:0179-0221-0394:179	177	1091.746	393.562	221.163	193239	193239	179
180	210501N2-14_BS20.tif:0180-0209-0395:180	177	1245.096	395.002	209.146	220382	220382	180
181	210501N2-14_BS20.tif:0181-0258-0412:181	177	1415.548	411.942	258.25	250552	250552	181
182	210501N2-14_BS20.tif:0182-0231-0414:182	177	1491.107	414.102	231.271	263926	263926	182
183	210501N2-14_BS20.tif:0183-0251-0436:183	177	1155.768	436.254	251.552	204571	204571	183
184	210501N2-14_BS20.tif:0184-0247-0422:184	177	1249.718	422.026	247.124	221200	221200	184
185	210501N2-14_BS20.tif:0185-0245-0422:185	177	1319.616	422.168	245.074	233572	233572	185
186	210501N2-14_BS20.tif:0186-0240-0423:186	177	1494.729	422.966	240.263	264567	264567	186
187	210501N2-14_BS20.tif:0187-0234-0421:187	177	1490.593	421.026	234.238	263835	263835	187
188	210501N2-14_BS20.tif:0188-0232-0439:188	177	1539.723	438.996	232.159	272531	272531	188
189	210501N2-14_BS20.tif:0189-0244-0434:189	177	1515.48	433.676	244.501	268240	268240	189
190	210501N2-14_BS20.tif:0190-0228-0412:190	177	1484.808	411.871	228.441	262811	262811	190
191	210501N2-14_BS20.tif:0191-0254-0442:191	177	1495.881	442.2	254.514	264771	264771	191
192	210501N2-14_BS20.tif:0192-0221-0416:192	177	1295.91	415.921	221.332	229376	229376	192
193	210501N2-14_BS20.tif:0193-0250-0408:193	177	1182.062	408.027	250.601	209225	209225	193
194	210501N2-14_BS20.tif:0194-0220-0418:194	177	1186.232	417.857	220.506	209963	209963	194
195	210501N2-14_BS20.tif:0195-0213-0403:195	177	1232.102	402.369	213.444	218082	218082	195
196	210501N2-14_BS20.tif:0196-0222-0398:196	177	1190.831	397.445	222.293	210777	210777	196
197	210501N2-14_BS20.tif:0197-0223-0397:197	177	1244.712	396.721	223.595	220314	220314	197
198	210501N2-14_BS20.tif:0198-0224-0397:198	177	1173.209	396.475	224.729	207658	207658	198
199	210501N2-14_BS20.tif:0199-0230-0396:199	177	1110.853	395.404	230.621	196621	196621	199
200	210501N2-14_BS20.tif:0200-0228-0390:200	177	1137.294	389.364	228.464	201301	201301	200
201	210501N2-14_BS20.tif:0201-0221-0384:201	177	1064.056	383.571	221.69	188338	188338	201
202	210501N2-14_BS20.tif:0202-0227-0370:202	177	1115.266	369.396	227.652	197402	197402	202
203	210501N2-14_BS20.tif:0203-0236-0382:203	177	1173.04	381.53	236.684	207628	207628	203
204	210501N2-14_BS20.tif:0204-0235-0383:204	177	1169.395	382.574	235.814	206983	206983	204
205	210501N2-14_BS20.tif:0205-0228-0371:205	177	1218.006	370.282	228.739	215587	215587	205
206	210501N2-14_BS20.tif:0206-0207-0383:206	177	1185.339	382.925	207.508	209805	209805	206
207	210501N2-14_BS20.tif:0207-0250-0413:207	177	1184.486	413.075	250.253	209654	209654	207
208	210501N2-14_BS20.tif:0208-0238-0407:208	177	1236.09	407.213	238.152	218788	218788	208
209	210501N2-14_BS20.tif:0209-0234-0405:209	177	1438.39	405.732	234.105	254595	254595	209
210	210501N2-14_BS20.tif:0210-0228-0410:210	177	1567.768	410.742	228.324	277495	277495	210
211	210501N2-14_BS20.tif:0211-0223-0407:211	177	1558.836	407.544	223.522	275914	275914	211
212	210501N2-14_BS20.tif:0212-0221-0406:212	177	1581.825	406.652	221.696	279983	279983	212
213	210501N2-14_BS20.tif:0213-0221-0403:213	177	1599.441	403.765	221.714	283101	283101	213
214	210501N2-14_BS20.tif:0214-0223-0406:214	177	1607.638	406.674	223.805	284552	284552	214
215	210501N2-14_BS20.tif:0215-0226-0408:215	177	1635.119	408.474	226.553	289416	289416	215
216	210501N2-14_BS20.tif:0216-0226-0411:216	177	1604.791	411.685	226.798	284048	284048	216
217	210501N2-14_BS20.tif:0217-0222-0415:217	177	1561.802	415.568	222.617	276439	276439	217
218	210501N2-14_BS20.tif:0218-0228-0416:218	177	1476.299	416.43	228.629	261305	261305	218
219	210501N2-14_BS20.tif:0219-0223-0433:219	177	1616.712	433.71	223.477	286158	286158	219
220	210501N2-14_BS20.tif:0220-0233-0433:220	177	1341.65	433.252	233.365	237472	237472	220
221	210501N2-14_BS20.tif:0221-0244-0423:221	177	1310.701	423.634	244.143	231994	231994	221
222	210501N2-14_BS20.tif:0222-0238-0423:222	177	1206.746	423.616	238.143	213594	213594	222
223	210501N2-14_BS20.tif:0223-0229-0428:223	177	1286.977	428.738	229.092	227795	227795	223
224	210501N2-14_BS20.tif:0224-0235-0432:224	177	1201.028	432.607	235.303	212582	212582	224
225	210501N2-14_BS20.tif:0225-0229-0420:225	177	1167.362	420.568	228.942	206623	206623	225
226	210501N2-14_BS20.tif:0226-0225-0412:226	177	1117.429	412.16	225.212	197785	197785	226
227	210501N2-14_BS20.tif:0227-0228-0407:227	177	1115.056	407.218	228.219	197365	197365	227
228	210501N2-14_BS20.tif:0228-0230-0411:228	177	1162.164	411.37	230.427	205703	205703	228
229	210501N2-14_BS20.tif:0229-0218-0395:229	177	1193.695	394.972	218.5	211284	211284	229
230	210501N2-14_BS20.tif:0230-0232-0399:230	177	1148.492	399.244	232.405	203283	203283	230
231	210501N2-14_BS20.tif:0231-0239-0403:231	177	1221.271	403.135	239.238	216165	216165	231
232	210501N2-14_BS20.tif:0232-0228-0400:232	177	1210.571	400.063	228.347	214271	214271	232
233	210501N2-14_BS20.tif:0233-0212-0379:233	177	1262.542	378.945	212.759	223470	223470	233
234	210501N2-14_BS20.tif:0234-0197-0395:234	177	1190.853	394.733	197.711	210781	210781	234
235	210501N2-14_BS20.tif:0235-0251-0409:235	177	1570.746	408.219	251.391	278022	278022	235
236	210501N2-14_BS20.tif:0236-0234-0406:236	177	1251.011	405.537	234.368	221429	221429	236
237	210501N2-14_BS20.tif:0237-0218-0392:237	177	1123.503	391.386	218.078	198860	198860	237
238	210501N2-14_BS20.tif:0238-0214-0388:238	177	1122.407	387.395	214.165	198666	198666	238
239	210501N2-14_BS20.tif:0239-0222-0380:239	177	1135.277	379.379	222.341	200944	200944	239
240	210501N2-14_BS20.tif:0240-0227-0381:240	177	1239.672	380.43	227.348	219422	219422	240
241	210501N2-14_BS20.tif:0241-0215-0386:241	177	1112.198	385.591	215.163	196859	196859	241
242	210501N2-14_BS20.tif:0242-0207-0414:242	177	1074.87	413.731	206.352	190252	190252	242
243	210501N2-14_BS20.tif:0243-0214-0412:243	177	1304.91	412	213.719	230969	230969	243
244	210501N2-14_BS20.tif:0244-0228-0409:244	177	1422.305	408.746	227.577	251748	251748	244
245	210501N2-14_BS20.tif:0245-0235-0408:245	177	1367.006	407.68	234.802	241960	241960	245
246	210501N2-14_BS20.tif:0246-0238-0407:246	177	1453.633	406.677	237.978	257293	257293	246
247	210501N2-14_BS20.tif:0247-0240-0407:247	177	1505.486	406.661	239.849	266471	266471	247
248	210501N2-14_BS20.tif:0248-0238-0408:248	177	1553.068	407.96	237.979	274893	274893	248
249	210501N2-14_BS20.tif:0249-0233-0408:249	177	1554.678	407.729	233.113	275178	275178	249
250	210501N2-14_BS20.tif:0250-0219-0419:250	177	1480.638	418.799	218.743	262073	262073	250
251	210501N2-14_BS20.tif:0251-0213-0414:251	177	1185.627	413.551	212.695	209856	209856	251
252	210501N2-14_BS20.tif:0252-0228-0407:252	177	1201.678	406.671	227.447	212697	212697	252
253	210501N2-14_BS20.tif:0253-0228-0409:253	177	1171.486	408.772	227.513	207353	207353	253
254	210501N2-14_BS20.tif:0254-0228-0404:254	177	979.463	403.59	228.046	173365	173365	254
255	210501N2-14_BS20.tif:0255-0226-0398:255	177	1200.051	397.58	225.926	212409	212409	255
256	210501N2-14_BS20.tif:0256-0230-0419:256	177	1280.605	418.835	229.65	226667	226667	256
257	210501N2-14_BS20.tif:0257-0244-0413:257	177	1449.797	412.483	243.737	256614	256614	257
258	210501N2-14_BS20.tif:0258-0242-0410:258	177	1406.226	409.802	241.629	248902	248902	258
259	210501N2-14_BS20.tif:0259-0234-0407:259	177	1432.734	406.761	233.788	253594	253594	259
260	210501N2-14_BS20.tif:0260-0232-0406:260	177	1388.119	405.589	231.876	245697	245697	260
261	210501N2-14_BS20.tif:0261-0228-0406:261	177	1512.531	405.759	227.708	267718	267718	261
262	210501N2-14_BS20.tif:0262-0225-0408:262	177	1544.582	407.604	224.92	273391	273391	262
263	210501N2-14_BS20.tif:0263-0218-0413:263	177	1494.062	412.348	218.029	264449	264449	263
264	210501N2-14_BS20.tif:0264-0211-0419:264	177	990.701	418.641	210.653	175354	175354	264
265	210501N2-14_BS20.tif:0265-0223-0399:265	177	1050.023	398.627	222.616	185854	185854	265
266	210501N2-14_BS20.tif:0266-0232-0397:266	177	958.215	396.73	231.815	169604	169604	266
267	210501N2-14_BS20.tif:0267-0238-0393:267	177	1083.429	392.57	237.738	191767	191767	267
268	210501N2-14_BS20.tif:0268-0226-0409:268	177	1320.011	408.625	225.664	233642	233642	268
269	210501N2-14_BS20.tif:0269-0229-0408:269	177	1446.537	407.731	228.902	256037	256037	269
270	210501N2-14_BS20.tif:0270-0234-0358:270	177	990.842	357.513	234.032	175379	175379	270
271	210501N2-14_BS20.tif:0271-0240-0388:271	177	1021.972	387.229	240.509	180889	180889	271
272	210501N2-14_BS20.tif:0272-0242-0394:272	177	1119.475	393.366	241.971	198147	198147	272
273	210501N2-14_BS20.tif:0273-0244-0394:273	177	1172.203	393.41	244.171	207480	207480	273
274	210501N2-14_BS20.tif:0274-0239-0382:274	177	1141.028	381.324	239.307	201962	201962	274
275	210501N2-14_BS20.tif:0275-0233-0375:275	177	1168.113	374.264	233.431	206756	206756	275
276	210501N2-14_BS20.tif:0276-0235-0371:276	177	1290.192	370.422	235.183	228364	228364	276
277	210501N2-14_BS20.tif:0277-0233-0374:277	177	1319	373.568	233.156	233463	233463	277
278	210501N2-14_BS20.tif:0278-0212-0390:278	177	1041.729	389.406	211.911	184386	184386	278
279	210501N2-14_BS20.tif:0279-0209-0417:279	177	1099.288	417.175	208.976	194574	194574	279
280	210501N2-14_BS20.tif:0280-0243-0408:280	177	1407.006	408.38	243.072	249040	249040	280
281	210501N2-14_BS20.tif:0281-0245-0414:281	177	1521.921	414.671	245.204	269380	269380	281
282	210501N2-14_BS20.tif:0282-0235-0416:282	177	1562.345	416.673	234.943	276535	276535	282
283	210501N2-14_BS20.tif:0283-0230-0406:283	177	1542.667	406.849	230.438	273052	273052	283
284	210501N2-14_BS20.tif:0284-0229-0406:284	177	1566.65	406.63	229.283	277297	277297	284
285	210501N2-14_BS20.tif:0285-0228-0407:285	177	1585.051	407.423	227.994	280554	280554	285
286	210501N2-14_BS20.tif:0286-0228-0405:286	177	1504.548	405.856	227.919	266305	266305	286
287	210501N2-14_BS20.tif:0287-0227-0405:287	177	1508.198	405.654	227.146	266951	266951	287
288	210501N2-14_BS20.tif:0288-0225-0406:288	177	1470.966	406.773	225.015	260361	260361	288
289	210501N2-14_BS20.tif:0289-0226-0407:289	177	1482.621	407.783	225.865	262424	262424	289
290	210501N2-14_BS20.tif:0290-0224-0405:290	177	1456.028	405.524	223.912	257717	257717	290
291	210501N2-14_BS20.tif:0291-0223-0405:291	177	1531.734	405.715	222.999	271117	271117	291
292	210501N2-14_BS20.tif:0292-0225-0406:292	177	1535.955	406.515	225.174	271864	271864	292
293	210501N2-14_BS20.tif:0293-0226-0412:293	177	1538.893	412.506	226.002	272384	272384	293
294	210501N2-14_BS20.tif:0294-0225-0414:294	177	1494.395	414.667	224.957	264508	264508	294
295	210501N2-14_BS20.tif:0295-0223-0422:295	177	1479	422.783	223.14	261783	261783	295
296	210501N2-14_BS20.tif:0296-0227-0419:296	177	1520.395	419.633	227.053	269110	269110	296
297	210501N2-14_BS20.tif:0297-0227-0419:297	177	1477.181	419.704	226.85	261461	261461	297
298	210501N2-14_BS20.tif:0298-0237-0412:298	177	1544.22	413.037	237.146	273327	273327	298
299	210501N2-14_BS20.tif:0299-0226-0426:299	177	1424.576	427.122	225.666	252150	252150	299
300	210501N2-14_BS20.tif:0300-0226-0422:300	177	1392.017	422.824	226.045	246387	246387	300
301	210501N2-14_BS20.tif:0301-0238-0420:301	177	1553.232	420.699	237.778	274922	274922	301
302	210501N2-14_BS20.tif:0302-0233-0418:302	177	1435.35	418.335	232.873	254057	254057	302
303	210501N2-14_BS20.tif:0303-0213-0414:303	177	1230.927	414.609	212.817	217874	217874	303
304	210501N2-14_BS20.tif:0304-0218-0409:304	177	1189.034	409.509	217.648	210459	210459	304
305	210501N2-14_BS20.tif:0305-0236-0409:305	177	1214.525	409.513	235.677	214971	214971	305
306	210501N2-14_BS20.tif:0306-0235-0409:306	177	1340.119	409.21	234.431	237201	237201	306
307	210501N2-14_BS20.tif:0307-0222-0400:307	177	1219.548	400.255	221.697	215860	215860	307
308	210501N2-14_BS20.tif:0308-0218-0402:308	177	1146.288	402.197	217.615	202893	202893	308
309	210501N2-14_BS20.tif:0309-0211-0405:309	177	1187.859	405.252	210.615	210251	210251	309
310	210501N2-14_BS20.tif:0310-0232-0406:310	177	1178.068	406.425	231.69	208518	208518	310
311	210501N2-14_BS20.tif:0311-0226-0408:311	177	1182.593	408.016	225.647	209319	209319	311
312	210501N2-14_BS20.tif:0312-0224-0405:312	177	1256.819	405.268	223.628	222457	222457	312
313	210501N2-14_BS20.tif:0313-0208-0382:313	177	1111.825	382.374	208.091	196793	196793	313
314	210501N2-14_BS20.tif:0314-0227-0408:314	177	1227.559	407.61	227.63	217278	217278	314
315	210501N2-14_BS20.tif:0315-0246-0428:315	177	1324.328	428.888	245.69	234406	234406	315
316	210501N2-14_BS20.tif:0316-0232-0414:316	177	1359.407	413.831	231.915	240615	240615	316
317	210501N2-14_BS20.tif:0317-0215-0397:317	177	1036.316	396.847	214.945	183428	183428	317
318	210501N2-14_BS20.tif:0318-0206-0394:318	177	1149.136	393.488	206.246	203397	203397	318
319	210501N2-14_BS20.tif:0319-0214-0401:319	177	1027.678	399.948	214.224	181899	181899	319
320	210501N2-14_BS20.tif:0320-0224-0400:320	177	1083.379	399.059	224.113	191758	191758	320
321	210501N2-14_BS20.tif:0321-0223-0396:321	177	1295.237	395.157	222.716	229257	229257	321
322	210501N2-14_BS20.tif:0322-0224-0384:322	177	1192.802	383.549	224.131	211126	211126	322
323	210501N2-14_BS20.tif:0323-0227-0374:323	177	1131.271	373.318	227.068	200235	200235	323
324	210501N2-14_BS20.tif:0324-0214-0408:324	177	1216.904	407.417	214.364	215392	215392	324
325	210501N2-14_BS20.tif:0325-0223-0418:325	177	1326.452	417.37	222.649	234782	234782	325
326	210501N2-14_BS20.tif:0326-0221-0409:326	177	1400.977	408.482	220.647	247973	247973	326
327	210501N2-14_BS20.tif:0327-0234-0402:327	177	1399.977	401.901	233.645	247796	247796	327
328	210501N2-14_BS20.tif:0328-0240-0404:328	177	1506.887	403.799	239.558	266719	266719	328
329	210501N2-14_BS20.tif:0329-0232-0413:329	177	1560.107	412.683	231.698	276139	276139	329
330	210501N2-14_BS20.tif:0330-0216-0372:330	177	1075.729	371.876	216.362	190404	190404	330
331	210501N2-14_BS20.tif:0331-0225-0392:331	177	1416.706	390.933	225.336	250757	250757	331
332	210501N2-14_BS20.tif:0332-0230-0382:332	177	801.763	381.254	230.436	141912	141912	332
333	210501N2-14_BS20.tif:0333-0239-0385:333	177	1058.011	384.008	239.511	187268	187268	333
334	210501N2-14_BS20.tif:0334-0239-0387:334	177	1245.932	386.045	239.627	220530	220530	334
335	210501N2-14_BS20.tif:0335-0242-0388:335	177	1179.085	387.05	242.522	208698	208698	335
336	210501N2-14_BS20.tif:0336-0241-0382:336	177	1189.853	381.008	241.579	210604	210604	336
337	210501N2-14_BS20.tif:0337-0238-0371:337	177	1060.237	369.891	238.58	187662	187662	337
338	210501N2-14_BS20.tif:0338-0234-0384:338	177	1166.847	382.928	234.652	206532	206532	338
339	210501N2-14_BS20.tif:0339-0233-0382:339	177	1115.367	380.951	233.714	197420	197420	339
340	210501N2-14_BS20.tif:0340-0235-0375:340	177	977.684	374.108	235.788	173050	173050	340
341	210501N2-14_BS20.tif:0341-0235-0389:341	177	1057.203	388.045	235.747	187125	187125	341
342	210501N2-14_BS20.tif:0342-0240-0384:342	177	1037.712	383.039	240.67	183675	183675	342
343	210501N2-14_BS20.tif:0343-0250-0392:343	177	1248.819	391.012	250.622	221041	221041	343
344	210501N2-14_BS20.tif:0344-0258-0381:344	177	1236.571	380.134	258.61	218873	218873	344
345	210501N2-14_BS20.tif:0345-0242-0370:345	177	1236.78	368.869	242.526	218910	218910	345
346	210501N2-14_BS20.tif:0346-0246-0370:346	177	1194.655	369.053	246.503	211454	211454	346
347	210501N2-14_BS20.tif:0347-0198-0417:347	177	1102.542	416.45	197.696	195150	195150	347
348	210501N2-14_BS20.tif:0348-0271-0359:348	177	1447.746	358.747	271.441	256251	256251	348
349	210501N2-14_BS20.tif:0349-0277-0353:349	177	1273.616	352.431	277.019	225430	225430	349
350	210501N2-14_BS20.tif:0350-0240-0374:350	177	1446.684	373.289	240.476	256063	256063	350
351	210501N2-14_BS20.tif:0351-0243-0382:351	177	1374.136	381.047	242.928	243222	243222	351
352	210501N2-14_BS20.tif:0352-0239-0378:352	177	1584.203	378.731	238.852	280404	280404	352
353	210501N2-14_BS20.tif:0353-0243-0378:353	177	1514.554	378.268	243.105	268076	268076	353
354	210501N2-14_BS20.tif:0354-0243-0378:354	177	1539.797	378.538	242.51	272544	272544	354
355	210501N2-14_BS20.tif:0355-0249-0381:355	177	1591.78	381.419	248.757	281745	281745	355
356	210501N2-14_BS20.tif:0356-0236-0373:356	177	1284.655	373.248	236.138	227384	227384	356
357	210501N2-14_BS20.tif:0357-0232-0368:357	177	1285.169	368.143	232.002	227475	227475	357
358	210501N2-14_BS20.tif:0358-0249-0380:358	177	1352.712	380.302	249.509	239430	239430	358
359	210501N2-14_BS20.tif:0359-0246-0386:359	177	1227.062	386.027	246.292	217190	217190	359
360	210501N2-14_BS20.tif:0360-0241-0383:360	177	1352.853	383.296	241.151	239455	239455	360
361	210501N2-14_BS20.tif:0361-0231-0388:361	177	1371.446	388.522	231.17	242746	242746	361
362	210501N2-14_BS20.tif:0362-0191-0417:362	177	1381.972	418.123	190.711	244609	244609	362
363	210501N2-14_BS20.tif:0363-0172-0426:363	177	1065.226	427.182	171.503	188545	188545	363
364	210501N2-14_BS20.tif:0364-0179-0429:364	177	1100.384	428.348	178.938	194768	194768	364
365	210501N2-14_BS20.tif:0365-0186-0432:365	177	1172.847	433.412	187.09	207594	207594	365
366	210501N2-14_BS20.tif:0366-0197-0432:366	177	1246.508	433.344	196.397	220632	220632	366
367	210501N2-14_BS20.tif:0367-0195-0432:367	177	1266.39	433.433	194.455	224151	224151	367
368	210501N2-14_BS20.tif:0368-0176-0444:368	177	1275.362	445.186	175.647	225739	225739	368
369	210501N2-14_BS20.tif:0369-0159-0452:369	177	1330.158	453.376	158.535	235438	235438	369
370	210501N2-14_BS20.tif:0370-0042-0396:370	177	507.203	396.977	42.216	89775	89775	370
371	210501N2-14_BS20.tif:0371-0112-0352:371	177	94.198	352.822	112.562	16673	16673	371
372	210501N2-14_BS20.tif:0372-0182-0308:372	177	410.537	308.965	182.812	72665	72665	372
373	210501N2-14_BS20.tif:0373-0257-0338:373	177	465.232	338.429	257.234	82346	82346	373
374	210501N2-14_BS20.tif:0374-0332-0368:374	177	362.949	368.026	332.622	64242	64242	374
375	210501N2-14_BS20.tif:0375-0407-0398:375	177	165.124	398.25	407.769	29227	29227	375
376	210501N2-14_BS20.tif:0376-0313-0307:376	177	61.316	307.742	313.235	10853	10853	376
377	210501N2-14_BS20.tif:0377-0194-0300:377	177	403.141	301.211	194.12	71356	71356	377
378	210501N2-14_BS20.tif:0378-0235-0300:378	177	62.192	300.492	236.204	11008	11008	378
379	210501N2-14_BS20.tif:0379-0299-0321:379	177	104.944	321.902	299.474	18575	18575	379
380	210501N2-14_BS20.tif:0380-0335-0318:380	177	118.881	318.15	335.974	21042	21042	380
381	210501N2-14_BS20.tif:0381-0359-0291:381	177	103.023	291.937	359.874	18235	18235	381
382	210501N2-14_BS20.tif:0382-0416-0270:382	177	314.492	272.61	415.306	55665	55665	382
383	210501N2-14_BS20.tif:0383-0480-0271:383	177	84.887	272.912	479.974	15025	15025	383
384	210501N2-14_BS20.tif:0384-0465-0272:384	177	74.751	273.48	465.39	13231	13231	384
385	210501N2-14_BS20.tif:0385-0416-0270:385	177	271.814	272.583	415.013	48111	48111	385
386	210501N2-14_BS20.tif:0386-0367-0268:386	177	48.39	269.89	367.111	8565	8565	386
387	210501N2-14_BS20.tif:0387-0283-0310:387	177	810.701	311.808	286.082	143494	143494	387
388	210501N2-14_BS20.tif:0388-0185-0322:388	177	125.797	321.93	185.373	22266	22266	388
389	210501N2-14_BS20.tif:0389-0293-0300:389	177	1809.028	298.632	293.139	320198	320198	389
390	210501N2-14_BS20.tif:0390-0401-0278:390	177	144.989	278.592	401.352	25663	25663	390
391	210501N2-14_BS20.tif:0391-0330-0357:391	177	130.927	358.377	329.694	23174	23174	391
392	210501N2-14_BS20.tif:0392-0259-0436:392	177	409.311	435.777	259.588	72448	72448	392
393	210501N2-14_BS20.tif:0393-0315-0325:393	177	126.492	325.559	315.651	22389	22389	393
394	210501N2-14_BS20.tif:0394-0217-0393:394	177	978.079	393.524	218.193	173120	173120	394
395	210501N2-14_BS20.tif:0395-0237-0420:395	177	1156.74	419.981	237.238	204743	204743	395
396	210501N2-14_BS20.tif:0396-0228-0455:396	177	1212.305	454.938	228.662	214578	214578	396
397	210501N2-14_BS20.tif:0397-0217-0446:397	177	1263.605	445.389	217.561	223658	223658	397
398	210501N2-14_BS20.tif:0398-0213-0455:398	177	1209.469	454.202	213.358	214076	214076	398
399	210501N2-14_BS20.tif:0399-0205-0462:399	177	1205.441	461.55	205.291	213363	213363	399
400	210501N2-14_BS20.tif:0400-0203-0452:400	177	1223.621	451.629	203.477	216581	216581	400
401	210501N2-14_BS20.tif:0401-0197-0455:401	177	1239.023	454.603	197.501	219307	219307	401
402	210501N2-14_BS20.tif:0402-0197-0458:402	177	1244.78	457.718	197.693	220326	220326	402
403	210501N2-14_BS20.tif:0403-0190-0472:403	177	1063.056	470.648	190.29	188161	188161	403
404	210501N2-14_BS20.tif:0404-0242-0354:404	177	557.531	354.613	242.205	98683	98683	404
405	210501N2-14_BS20.tif:0405-0247-0347:405	177	496.339	347.335	247.247	87852	87852	405
406	210501N2-14_BS20.tif:0406-0252-0340:406	177	448.452	340.495	252.243	79376	79376	406
407	210501N2-14_BS20.tif:0001-0245-0153:1	177	480.847	153.932	245.38	85110	85110	1
408	210501N2-14_BS20.tif:0002-0256-0129:2	177	610.746	130.523	256.03	108102	108102	2
409	210501N2-14_BS20.tif:0003-0256-0133:3	177	965.571	133.612	257.075	170906	170906	3
410	210501N2-14_BS20.tif:0004-0233-0136:4	177	941.119	136.446	233.735	166578	166578	4
411	210501N2-14_BS20.tif:0005-0224-0125:5	177	907.627	125.738	224.718	160650	160650	5
412	210501N2-14_BS20.tif:0006-0238-0098:6	177	1007.633	98.735	238.436	178351	178351	6
413	210501N2-14_BS20.tif:0007-0230-0108:7	177	920.147	108.528	230.802	162866	162866	7
414	210501N2-14_BS20.tif:0008-0233-0124:8	177	972.062	124.605	233.806	172055	172055	8
415	210501N2-14_BS20.tif:0009-0238-0118:9	177	990.006	118.674	238.797	175231	175231	9
416	210501N2-14_BS20.tif:0010-0241-0121:10	177	1000.548	121.565	241.76	177097	177097	10
417	210501N2-14_BS20.tif:0011-0249-0104:11	177	950.119	104.447	249.639	168171	168171	11
418	210501N2-14_BS20.tif:0012-0214-0132:12	177	974.842	132.304	214.233	172547	172547	12
419	210501N2-14_BS20.tif:0013-0222-0135:13	177	1025.52	135.244	222.629	181517	181517	13
420	210501N2-14_BS20.tif:0014-0223-0131:14	177	1052.525	131.626	223.588	186297	186297	14
421	210501N2-14_BS20.tif:0015-0210-0139:15	177	963.362	139.478	210.542	170515	170515	15
422	210501N2-14_BS20.tif:0016-0240-0117:16	177	698.249	117.35	240.244	123590	123590	16
423	210501N2-14_BS20.tif:0017-0259-0072:17	177	820.073	72.318	259.015	145153	145153	17
424	210501N2-14_BS20.tif:0018-0219-0052:18	177	835.153	52.069	220.133	147822	147822	18
425	210501N2-14_BS20.tif:0019-0215-0079:19	177	825.226	79.271	215.766	146065	146065	19
426	210501N2-14_BS20.tif:0020-0218-0083:20	177	892.768	83.502	218.79	158020	158020	20
427	210501N2-14_BS20.tif:0021-0222-0094:21	177	844.712	94.478	222.668	149514	149514	21
428	210501N2-14_BS20.tif:0022-0186-0168:22	177	853.017	168.158	186.519	150984	150984	22
429	210501N2-14_BS20.tif:0023-0240-0170:23	177	865.39	170.56	240.736	153174	153174	23
430	210501N2-14_BS20.tif:0024-0231-0171:24	177	855.469	171.336	231.352	151418	151418	24
431	210501N2-14_BS20.tif:0025-0227-0171:25	177	1009.367	171.746	227.169	178658	178658	25
432	210501N2-14_BS20.tif:0026-0208-0174:26	177	847.153	174.491	208.535	149946	149946	26
433	210501N2-14_BS20.tif:0027-0205-0141:27	177	785.062	142.015	205.789	138956	138956	27
434	210501N2-14_BS20.tif:0028-0227-0153:28	177	971.435	153.624	227.648	171944	171944	28
435	210501N2-14_BS20.tif:0029-0225-0156:29	177	1036.175	156.731	225.714	183403	183403	29
436	210501N2-14_BS20.tif:0030-0221-0156:30	177	1021.605	156.582	221.561	180824	180824	30
437	210501N2-14_BS20.tif:0031-0226-0152:31	177	987.198	152.414	226.352	174734	174734	31
438	210501N2-14_BS20.tif:0032-0225-0150:32	177	955.328	150.225	225.604	169093	169093	32
439	210501N2-14_BS20.tif:0033-0221-0151:33	177	942.469	151.526	221.431	166817	166817	33
440	210501N2-14_BS20.tif:0034-0225-0146:34	177	952.842	146.396	225.452	168653	168653	34
441	210501N2-14_BS20.tif:0035-0224-0144:35	177	948.723	144.593	224.66	167924	167924	35
442	210501N2-14_BS20.tif:0036-0224-0141:36	177	941.966	141.32	224.492	166728	166728	36
443	210501N2-14_BS20.tif:0037-0230-0134:37	177	1003.254	134.278	230.645	177576	177576	37
444	210501N2-14_BS20.tif:0038-0236-0135:38	177	926.571	135.42	236.321	164003	164003	38
445	210501N2-14_BS20.tif:0039-0208-0142:39	177	950.186	142.696	208.52	168183	168183	39
446	210501N2-14_BS20.tif:0040-0221-0152:40	177	867.136	151.715	221.7	153483	153483	40
447	210501N2-14_BS20.tif:0041-0219-0149:41	177	928.458	149.34	219.499	164337	164337	41
448	210501N2-14_BS20.tif:0042-0225-0139:42	177	1017.322	139.384	225.873	180066	180066	42
449	210501N2-14_BS20.tif:0043-0212-0165:43	177	828.989	165.459	212.372	146731	146731	43
450	210501N2-14_BS20.tif:0044-0227-0174:44	177	966.435	174.479	227.511	171059	171059	44
451	210501N2-14_BS20.tif:0045-0228-0146:45	177	901.678	146.232	228.968	159597	159597	45
452	210501N2-14_BS20.tif:0046-0239-0140:46	177	967.169	140.638	239.693	171189	171189	46
453	210501N2-14_BS20.tif:0047-0248-0131:47	177	993.215	131.512	248.626	175799	175799	47
454	210501N2-14_BS20.tif:0048-0208-0200:48	177	925.672	199.851	208.472	163844	163844	48
455	210501N2-14_BS20.tif:0049-0236-0177:49	177	940.407	177.078	236.721	166452	166452	49
456	210501N2-14_BS20.tif:0050-0222-0173:50	177	965.718	173.001	222.574	170932	170932	50
457	210501N2-14_BS20.tif:0051-0228-0187:51	177	930.887	187.07	228.357	164767	164767	51
458	210501N2-14_BS20.tif:0052-0224-0192:52	177	992.469	192.046	224.102	175667	175667	52
459	210501N2-14_BS20.tif:0053-0206-0154:53	177	774.316	154.723	206.621	137054	137054	53
460	210501N2-14_BS20.tif:0054-0232-0153:54	177	782.944	153.715	232.319	138581	138581	54
461	210501N2-14_BS20.tif:0055-0233-0164:55	177	834.497	163.737	233.433	147706	147706	55
462	210501N2-14_BS20.tif:0056-0221-0155:56	177	849.124	154.79	221.408	150295	150295	56
463	210501N2-14_BS20.tif:0057-0215-0145:57	177	889.028	144.773	215.5	157358	157358	57
464	210501N2-14_BS20.tif:0058-0225-0152:58	177	983.164	151.896	225.508	174020	174020	58
465	210501N2-14_BS20.tif:0059-0229-0172:59	177	1031.198	172.106	229.572	182522	182522	59
466	210501N2-14_BS20.tif:0060-0213-0150:60	177	867.842	150.543	213.764	153608	153608	60
467	210501N2-14_BS20.tif:0061-0230-0152:61	177	872.073	151.847	230.603	154357	154357	61
468	210501N2-14_BS20.tif:0062-0233-0156:62	177	855.831	155.628	233.634	151482	151482	62
469	210501N2-14_BS20.tif:0063-0237-0155:63	177	878.277	154.846	237.581	155455	155455	63
470	210501N2-14_BS20.tif:0064-0228-0149:64	177	859.768	148.729	228.463	152179	152179	64
471	210501N2-14_BS20.tif:0065-0212-0133:65	177	889.497	132.6	212.697	157441	157441	65
472	210501N2-14_BS20.tif:0066-0203-0152:66	177	955.288	152.425	203.801	169086	169086	66
473	210501N2-14_BS20.tif:0067-0226-0161:67	177	1030.802	160.832	226.581	182452	182452	67
474	210501N2-14_BS20.tif:0068-0234-0160:68	177	1000.921	159.856	234.632	177163	177163	68
475	210501N2-14_BS20.tif:0069-0233-0168:69	177	1012.825	168.013	233.368	179270	179270	69
476	210501N2-14_BS20.tif:0070-0214-0135:70	177	971.78	134.93	214.238	172005	172005	70
477	210501N2-14_BS20.tif:0071-0224-0144:71	177	878.638	143.453	224.291	155519	155519	71
478	210501N2-14_BS20.tif:0072-0233-0145:72	177	913.949	144.852	233.446	161769	161769	72
479	210501N2-14_BS20.tif:0073-0235-0147:73	177	874.254	146.54	235.522	154743	154743	73
480	210501N2-14_BS20.tif:0074-0228-0142:74	177	848.955	141.671	228.806	150265	150265	74
481	210501N2-14_BS20.tif:0075-0234-0145:75	177	796.757	144.668	234.652	141026	141026	75
482	210501N2-14_BS20.tif:0076-0215-0126:76	177	882.955	125.891	215.497	156283	156283	76
483	210501N2-14_BS20.tif:0077-0231-0155:77	177	895.469	155.702	231.426	158498	158498	77
484	210501N2-14_BS20.tif:0078-0233-0165:78	177	946.814	165.073	233.692	167586	167586	78
485	210501N2-14_BS20.tif:0079-0246-0157:79	177	935.441	156.672	246.426	165573	165573	79
486	210501N2-14_BS20.tif:0080-0247-0164:80	177	943.768	163.615	247.589	167047	167047	80
487	210501N2-14_BS20.tif:0081-0244-0164:81	177	921.559	163.709	244.637	163116	163116	81
488	210501N2-14_BS20.tif:0082-0242-0165:82	177	861.949	164.957	242.499	152565	152565	82
489	210501N2-14_BS20.tif:0083-0231-0166:83	177	857.548	165.991	231.589	151786	151786	83
490	210501N2-14_BS20.tif:0084-0248-0200:84	177	876.39	200.582	247.663	155121	155121	84
491	210501N2-14_BS20.tif:0085-0257-0205:85	177	775.65	204.641	257.765	137290	137290	85
492	210501N2-14_BS20.tif:0086-0249-0203:86	177	863.977	202.915	249.59	152924	152924	86
493	210501N2-14_BS20.tif:0087-0252-0191:87	177	896.073	190.97	252.584	158605	158605	87
494	210501N2-14_BS20.tif:0088-0249-0192:88	177	901.079	191.678	249.879	159491	159491	88
495	210501N2-14_BS20.tif:0089-0250-0196:89	177	854.333	195.758	250.6	151217	151217	89
496	210501N2-14_BS20.tif:0090-0251-0186:90	177	913.983	185.984	251.643	161775	161775	90
497	210501N2-14_BS20.tif:0091-0248-0213:91	177	770.028	213.349	248.552	136295	136295	91
498	210501N2-14_BS20.tif:0092-0231-0187:92	177	861.181	187.344	231.254	152429	152429	92
499	210501N2-14_BS20.tif:0093-0240-0185:93	177	829.661	185.117	240.304	146850	146850	93
500	210501N2-14_BS20.tif:0094-0240-0181:94	177	867.983	181.066	240.327	153633	153633	94
501	210501N2-14_BS20.tif:0095-0239-0190:95	177	774.565	190.203	239.23	137098	137098	95
502	210501N2-14_BS20.tif:0096-0243-0176:96	177	865.469	176.088	243.533	153188	153188	96
503	210501N2-14_BS20.tif:0097-0235-0186:97	177	939.548	186.094	235.26	166300	166300	97
504	210501N2-14_BS20.tif:0098-0246-0175:98	177	755.746	176.219	246.445	133767	133767	98
505	210501N2-14_BS20.tif:0099-0261-0192:99	177	872.192	192.116	261.628	154378	154378	99
506	210501N2-14_BS20.tif:0100-0247-0184:100	177	892.237	183.811	247.715	157926	157926	100
507	210501N2-14_BS20.tif:0101-0260-0195:101	177	790.61	195.134	260.409	139938	139938	101
508	210501N2-14_BS20.tif:0102-0269-0225:102	177	634.819	224.424	269.676	112363	112363	102
509	210501N2-14_BS20.tif:0103-0242-0185:103	177	808.13	185.312	242.654	143039	143039	103
510	210501N2-14_BS20.tif:0104-0236-0185:104	177	818.898	185.8	236.541	144945	144945	104
511	210501N2-14_BS20.tif:0105-0226-0187:105	177	774.497	187.844	226.487	137086	137086	105
512	210501N2-14_BS20.tif:0106-0224-0177:106	177	841.26	177.587	224.507	148903	148903	106
513	210501N2-14_BS20.tif:0107-0236-0167:107	177	837.056	167.915	236.391	148159	148159	107
514	210501N2-14_BS20.tif:0108-0293-0184:108	177	722.429	184.924	293.969	127870	127870	108
515	210501N2-14_BS20.tif:0109-0286-0196:109	177	781.91	195.877	286.405	138398	138398	109
516	210501N2-14_BS20.tif:0110-0248-0176:110	177	774.893	176.248	248.444	137156	137156	110
517	210501N2-14_BS20.tif:0111-0259-0181:111	177	811.904	181.459	259.582	143707	143707	111
518	210501N2-14_BS20.tif:0112-0276-0181:112	177	800.299	181.166	276.582	141653	141653	112
519	210501N2-14_BS20.tif:0113-0265-0183:113	177	808	183.299	265.324	143016	143016	113
520	210501N2-14_BS20.tif:0114-0268-0182:114	177	765.226	181.831	267.889	135445	135445	114
521	210501N2-14_BS20.tif:0115-0269-0185:115	177	725.525	184.758	269.479	128418	128418	115
522	210501N2-14_BS20.tif:0116-0264-0180:116	177	728.367	179.869	264.429	128921	128921	116
523	210501N2-14_BS20.tif:0117-0260-0185:117	177	798.802	184.65	260.038	141388	141388	117
524	210501N2-14_BS20.tif:0118-0261-0190:118	177	793.175	189.892	260.998	140392	140392	118
525	210501N2-14_BS20.tif:0119-0260-0186:119	177	834.384	185.704	259.829	147686	147686	119
526	210501N2-14_BS20.tif:0120-0252-0183:120	177	804.486	183.076	252.745	142394	142394	120
527	210501N2-14_BS20.tif:0121-0244-0180:121	177	748.401	180.325	245.352	132467	132467	121
528	210501N2-14_BS20.tif:0122-0243-0170:122	177	743.017	170.027	242.891	131514	131514	122
529	210501N2-14_BS20.tif:0123-0239-0167:123	177	768.565	166.752	238.978	136036	136036	123
530	210501N2-14_BS20.tif:0124-0224-0181:124	177	647.537	181.098	224.092	114614	114614	124
531	210501N2-14_BS20.tif:0125-0249-0175:125	177	844.158	175.267	249.119	149416	149416	125
532	210501N2-14_BS20.tif:0126-0229-0180:126	177	714.023	179.863	229.252	126382	126382	126
533	210501N2-14_BS20.tif:0127-0223-0162:127	177	699.684	162.871	223.259	123844	123844	127
534	210501N2-14_BS20.tif:0128-0244-0165:128	177	686.288	165.036	244.15	121473	121473	128
535	210501N2-14_BS20.tif:0129-0237-0170:129	177	673.203	169.563	237.09	119157	119157	129
536	210501N2-14_BS20.tif:0130-0234-0163:130	177	674	163.177	234.159	119298	119298	130
537	210501N2-14_BS20.tif:0131-0237-0156:131	177	696.288	155.791	237.163	123243	123243	131
538	210501N2-14_BS20.tif:0132-0226-0167:132	177	716.232	166.893	226.575	126773	126773	132
539	210501N2-14_BS20.tif:0133-0213-0174:133	177	610.678	174.056	213.387	108090	108090	133
540	210501N2-14_BS20.tif:0134-0210-0155:134	177	617.486	155.128	210.435	109295	109295	134
541	210501N2-14_BS20.tif:0135-0216-0151:135	177	586.362	151.08	216.332	103786	103786	135
542	210501N2-14_BS20.tif:0136-0216-0155:136	177	573.209	155.064	216.407	101458	101458	136
543	210501N2-14_BS20.tif:0137-0221-0151:137	177	609.921	151.229	221.442	107956	107956	137
544	210501N2-14_BS20.tif:0138-0221-0152:138	177	653.062	152.171	221.136	115592	115592	138
545	210501N2-14_BS20.tif:0139-0228-0152:139	177	682.831	152.281	228.438	120861	120861	139
546	210501N2-14_BS20.tif:0140-0222-0149:140	177	643.328	149.337	222.243	113869	113869	140
547	210501N2-14_BS20.tif:0141-0223-0151:141	177	622.802	151.131	223.271	110236	110236	141
548	210501N2-14_BS20.tif:0142-0224-0142:142	177	613.407	142.001	224.221	108573	108573	142
549	210501N2-14_BS20.tif:0143-0227-0142:143	177	672.548	142.023	227.314	119041	119041	143
550	210501N2-14_BS20.tif:0144-0215-0140:144	177	653.379	140.311	215.504	115648	115648	144
551	210501N2-14_BS20.tif:0145-0227-0161:145	177	732.299	161.083	226.97	129617	129617	145
552	210501N2-14_BS20.tif:0146-0231-0160:146	177	789.04	160.285	231.226	139660	139660	146
553	210501N2-14_BS20.tif:0147-0238-0155:147	177	812.706	155.019	238.312	143849	143849	147
554	210501N2-14_BS20.tif:0148-0242-0158:148	177	842.983	157.84	241.878	149208	149208	148
555	210501N2-14_BS20.tif:0149-0223-0171:149	177	771.277	171.069	223.324	136516	136516	149
556	210501N2-14_BS20.tif:0150-0204-0125:150	177	782.203	125.341	204.344	138450	138450	150
557	210501N2-14_BS20.tif:0151-0225-0141:151	177	741.39	141.335	224.968	131226	131226	151
558	210501N2-14_BS20.tif:0152-0233-0146:152	177	744.192	145.884	233.083	131722	131722	152
559	210501N2-14_BS20.tif:0153-0234-0147:153	177	710.898	146.893	234.044	125829	125829	153
560	210501N2-14_BS20.tif:0154-0232-0147:154	177	715.932	146.966	232.205	126720	126720	154
561	210501N2-14_BS20.tif:0155-0229-0145:155	177	758.469	145.232	229.315	134249	134249	155
562	210501N2-14_BS20.tif:0156-0224-0143:156	177	765.977	142.956	224.109	135578	135578	156
563	210501N2-14_BS20.tif:0157-0226-0136:157	177	748.316	135.798	226.135	132452	132452	157
564	210501N2-14_BS20.tif:0158-0232-0142:158	177	768.638	142.073	232.282	136049	136049	158
565	210501N2-14_BS20.tif:0159-0236-0131:159	177	789.531	130.997	236.198	139747	139747	159
566	210501N2-14_BS20.tif:0160-0234-0130:160	177	817.91	130.077	234.22	144770	144770	160
567	210501N2-14_BS20.tif:0161-0215-0156:161	177	817.305	156.366	215.174	144663	144663	161
568	210501N2-14_BS20.tif:0162-0232-0180:162	177	800.96	180.796	232.892	141770	141770	162
569	210501N2-14_BS20.tif:0163-0242-0175:163	177	909.774	174.916	242.251	161030	161030	163
570	210501N2-14_BS20.tif:0164-0244-0164:164	177	873.785	163.772	243.784	154660	154660	164
571	210501N2-14_BS20.tif:0165-0239-0165:165	177	885.277	164.967	239.056	156694	156694	165
572	210501N2-14_BS20.tif:0166-0233-0168:166	177	909.113	167.758	232.911	160913	160913	166
573	210501N2-14_BS20.tif:0167-0223-0164:167	177	933.492	164.079	222.878	165228	165228	167
574	210501N2-14_BS20.tif:0168-0219-0164:168	177	987.068	163.901	218.985	174711	174711	168
575	210501N2-14_BS20.tif:0169-0225-0167:169	177	962.215	166.795	225.065	170312	170312	169
576	210501N2-14_BS20.tif:0170-0237-0172:170	177	947.723	171.862	236.793	167747	167747	170
577	210501N2-14_BS20.tif:0171-0233-0186:171	177	962.938	185.841	232.581	170440	170440	171
578	210501N2-14_BS20.tif:0172-0242-0195:172	177	927.672	194.996	241.701	164198	164198	172
579	210501N2-14_BS20.tif:0173-0232-0176:173	177	831.751	176.102	232.056	147220	147220	173
580	210501N2-14_BS20.tif:0174-0221-0169:174	177	804.695	169.062	221.148	142431	142431	174
581	210501N2-14_BS20.tif:0175-0225-0164:175	177	845.667	164.078	225.183	149683	149683	175
582	210501N2-14_BS20.tif:0176-0232-0166:176	177	823.034	166.225	232.138	145677	145677	176
583	210501N2-14_BS20.tif:0177-0233-0160:177	177	838.435	160.21	233.431	148403	148403	177
584	210501N2-14_BS20.tif:0178-0230-0164:178	177	810.638	163.97	230.343	143483	143483	178
585	210501N2-14_BS20.tif:0179-0222-0148:179	177	789.209	148.203	222.227	139690	139690	179
586	210501N2-14_BS20.tif:0180-0210-0150:180	177	873.028	150.09	210.234	154526	154526	180
587	210501N2-14_BS20.tif:0181-0259-0166:181	177	937.266	166.54	259.491	165896	165896	181
588	210501N2-14_BS20.tif:0182-0232-0168:182	177	912.718	168.272	232.58	161551	161551	182
589	210501N2-14_BS20.tif:0183-0252-0190:183	177	806.571	190.396	252.785	142763	142763	183
590	210501N2-14_BS20.tif:0184-0248-0176:184	177	893.763	175.974	248.433	158196	158196	184
591	210501N2-14_BS20.tif:0185-0246-0177:185	177	879.186	176.901	246.416	155616	155616	185
592	210501N2-14_BS20.tif:0186-0241-0178:186	177	1019.39	177.925	241.417	180432	180432	186
593	210501N2-14_BS20.tif:0187-0235-0176:187	177	985.91	176.02	235.344	174506	174506	187
594	210501N2-14_BS20.tif:0188-0233-0194:188	177	1073.35	193.809	233.47	189983	189983	188
595	210501N2-14_BS20.tif:0189-0246-0189:189	177	1017.972	188.564	246.259	180181	180181	189
596	210501N2-14_BS20.tif:0190-0229-0167:190	177	1018.994	166.819	229.547	180362	180362	190
597	210501N2-14_BS20.tif:0191-0255-0196:191	177	1018.955	196.42	255.708	180355	180355	191
598	210501N2-14_BS20.tif:0192-0222-0170:192	177	899.198	170.26	222.853	159158	159158	192
599	210501N2-14_BS20.tif:0193-0251-0162:193	177	840.638	162.077	251.837	148793	148793	193
600	210501N2-14_BS20.tif:0194-0221-0172:194	177	907.305	172.666	221.981	160593	160593	194
601	210501N2-14_BS20.tif:0195-0214-0157:195	177	904.977	157.212	214.899	160181	160181	195
602	210501N2-14_BS20.tif:0196-0223-0152:196	177	921.825	152.344	223.705	163163	163163	196
603	210501N2-14_BS20.tif:0197-0225-0152:197	177	913.175	152.158	225.667	161632	161632	197
604	210501N2-14_BS20.tif:0198-0225-0152:198	177	871.864	152.172	225.906	154320	154320	198
605	210501N2-14_BS20.tif:0199-0232-0150:199	177	900.644	150.218	232.704	159414	159414	199
606	210501N2-14_BS20.tif:0200-0229-0144:200	177	936.701	144.17	229.693	165796	165796	200
607	210501N2-14_BS20.tif:0201-0222-0139:201	177	873.514	138.983	222.911	154612	154612	201
608	210501N2-14_BS20.tif:0202-0228-0125:202	177	897.497	125.102	228.774	158857	158857	202
609	210501N2-14_BS20.tif:0203-0237-0136:203	177	938.294	136.356	237.805	166078	166078	203
610	210501N2-14_BS20.tif:0204-0236-0138:204	177	930.808	138.064	236.977	164753	164753	204
611	210501N2-14_BS20.tif:0205-0229-0125:205	177	1001.153	125.213	229.795	177204	177204	205
612	210501N2-14_BS20.tif:0206-0209-0137:206	177	910.757	137.5	209.486	161204	161204	206
613	210501N2-14_BS20.tif:0207-0251-0167:207	177	911.989	167.586	251.561	161422	161422	207
614	210501N2-14_BS20.tif:0208-0239-0161:208	177	967.136	161.878	239.779	171183	171183	208
615	210501N2-14_BS20.tif:0209-0235-0160:209	177	1125.107	160.997	235.747	199144	199144	209
616	210501N2-14_BS20.tif:0210-0229-0165:210	177	1119.887	165.904	229.784	198220	198220	210
617	210501N2-14_BS20.tif:0211-0224-0162:211	177	1064.616	162.811	224.899	188437	188437	211
618	210501N2-14_BS20.tif:0212-0223-0160:212	177	1114.102	161.336	223.713	197196	197196	212
619	210501N2-14_BS20.tif:0213-0223-0158:213	177	1109.655	158.868	223.654	196409	196409	213
620	210501N2-14_BS20.tif:0214-0225-0161:214	177	1106.593	161.844	225.763	195867	195867	214
621	210501N2-14_BS20.tif:0215-0227-0162:215	177	1122.949	163.173	227.996	198762	198762	215
622	210501N2-14_BS20.tif:0216-0228-0166:216	177	1089.836	166.936	228.772	192901	192901	216
623	210501N2-14_BS20.tif:0217-0223-0169:217	177	1036.22	170.141	224.057	183411	183411	217
624	210501N2-14_BS20.tif:0218-0230-0170:218	177	929.407	171.105	230.727	164505	164505	218
625	210501N2-14_BS20.tif:0219-0225-0187:219	177	1022.729	188.16	225.713	181023	181023	219
626	210501N2-14_BS20.tif:0220-0234-0187:220	177	939.966	188.186	234.786	166374	166374	220
627	210501N2-14_BS20.tif:0221-0245-0177:221	177	986.633	178.141	245.771	174634	174634	221
628	210501N2-14_BS20.tif:0222-0239-0177:222	177	913.797	178.23	239.805	161742	161742	222
629	210501N2-14_BS20.tif:0223-0230-0182:223	177	924.825	183.459	230.719	163694	163694	223
630	210501N2-14_BS20.tif:0224-0237-0186:224	177	849.757	187.178	237.561	150407	150407	224
631	210501N2-14_BS20.tif:0225-0230-0175:225	177	837.531	175.784	230.615	148243	148243	225
632	210501N2-14_BS20.tif:0226-0226-0166:226	177	814.847	167.058	226.439	144228	144228	226
633	210501N2-14_BS20.tif:0227-0229-0162:227	177	838.932	162.923	229.572	148491	148491	227
634	210501N2-14_BS20.tif:0228-0231-0166:228	177	855.367	166.953	231.906	151400	151400	228
635	210501N2-14_BS20.tif:0229-0220-0149:229	177	845.836	150.104	220.563	149713	149713	229
636	210501N2-14_BS20.tif:0230-0233-0154:230	177	817.48	154.752	233.657	144694	144694	230
637	210501N2-14_BS20.tif:0231-0240-0158:231	177	862.904	158.817	240.692	152734	152734	231
638	210501N2-14_BS20.tif:0232-0229-0154:232	177	880.525	155.073	229.758	155853	155853	232
639	210501N2-14_BS20.tif:0233-0213-0134:233	177	836.678	134.685	213.885	148092	148092	233
640	210501N2-14_BS20.tif:0234-0198-0149:234	177	850.305	149.57	198.951	150504	150504	234
641	210501N2-14_BS20.tif:0235-0252-0163:235	177	1134.548	162.721	252.725	200815	200815	235
642	210501N2-14_BS20.tif:0236-0235-0160:236	177	1043.633	160.339	235.345	184723	184723	236
643	210501N2-14_BS20.tif:0237-0220-0147:237	177	899.136	146.977	219.887	159147	159147	237
644	210501N2-14_BS20.tif:0238-0215-0142:238	177	866.226	142.225	215.275	153322	153322	238
645	210501N2-14_BS20.tif:0239-0224-0134:239	177	846.593	134.39	223.932	149847	149847	239
646	210501N2-14_BS20.tif:0240-0229-0136:240	177	904.384	135.961	229.018	160076	160076	240
647	210501N2-14_BS20.tif:0241-0217-0140:241	177	872.266	140.419	217.018	154391	154391	241
648	210501N2-14_BS20.tif:0242-0208-0168:242	177	926.503	168.353	207.804	163991	163991	242
649	210501N2-14_BS20.tif:0243-0215-0166:243	177	953.299	166.723	215.268	168734	168734	243
650	210501N2-14_BS20.tif:0244-0229-0163:244	177	1004	163.318	228.918	177708	177708	244
651	210501N2-14_BS20.tif:0245-0237-0162:245	177	967.576	162.109	236.631	171261	171261	245
652	210501N2-14_BS20.tif:0246-0240-0162:246	177	1044.684	161.743	239.902	184909	184909	246
653	210501N2-14_BS20.tif:0247-0241-0161:247	177	1099.017	161.201	241.174	194526	194526	247
654	210501N2-14_BS20.tif:0248-0239-0163:248	177	1165.932	163.054	239.31	206370	206370	248
655	210501N2-14_BS20.tif:0249-0234-0163:249	177	1171.949	162.846	234.45	207435	207435	249
656	210501N2-14_BS20.tif:0250-0220-0174:250	177	1198.412	173.992	220.175	212119	212119	250
657	210501N2-14_BS20.tif:0251-0214-0168:251	177	1053.435	168.153	213.709	186458	186458	251
658	210501N2-14_BS20.tif:0252-0229-0162:252	177	1036.384	161.78	228.896	183440	183440	252
659	210501N2-14_BS20.tif:0253-0229-0164:253	177	972.525	163.956	228.761	172137	172137	253
660	210501N2-14_BS20.tif:0254-0230-0159:254	177	796.153	159.056	229.882	140919	140919	254
661	210501N2-14_BS20.tif:0255-0228-0152:255	177	1026.215	152.3	227.817	181640	181640	255
662	210501N2-14_BS20.tif:0256-0231-0173:256	177	1042.593	173.505	231.095	184539	184539	256
663	210501N2-14_BS20.tif:0257-0246-0168:257	177	1059.243	167.535	245.682	187486	187486	257
664	210501N2-14_BS20.tif:0258-0243-0165:258	177	1064.627	164.875	242.95	188439	188439	258
665	210501N2-14_BS20.tif:0259-0235-0161:259	177	1019.508	161.272	235.165	180453	180453	259
666	210501N2-14_BS20.tif:0260-0234-0160:260	177	1012.825	160.031	233.779	179270	179270	260
667	210501N2-14_BS20.tif:0261-0229-0160:261	177	1152.328	160.299	229.089	203962	203962	261
668	210501N2-14_BS20.tif:0262-0226-0162:262	177	1193.831	162.105	226.279	211308	211308	262
669	210501N2-14_BS20.tif:0263-0220-0167:263	177	1197.266	166.885	219.831	211916	211916	263
670	210501N2-14_BS20.tif:0264-0212-0174:264	177	839.983	173.831	211.741	148677	148677	264
671	210501N2-14_BS20.tif:0265-0224-0154:265	177	892.175	153.922	223.854	157915	157915	265
672	210501N2-14_BS20.tif:0266-0233-0152:266	177	930.492	152.015	233.092	164697	164697	266
673	210501N2-14_BS20.tif:0267-0239-0148:267	177	1022.938	147.968	239.015	181060	181060	267
674	210501N2-14_BS20.tif:0268-0227-0163:268	177	1095.181	163.142	226.923	193847	193847	268
675	210501N2-14_BS20.tif:0269-0230-0163:269	177	1184.814	162.997	230.268	209712	209712	269
676	210501N2-14_BS20.tif:0270-0235-0112:270	177	866.774	111.967	234.773	153419	153419	270
677	210501N2-14_BS20.tif:0271-0241-0142:271	177	1001.881	141.934	241.381	177333	177333	271
678	210501N2-14_BS20.tif:0272-0243-0149:272	177	957.763	149.042	243.112	169524	169524	272
679	210501N2-14_BS20.tif:0273-0245-0149:273	177	980.096	149.032	245.348	173477	173477	273
680	210501N2-14_BS20.tif:0274-0240-0137:274	177	958.593	137.018	240.399	169671	169671	274
681	210501N2-14_BS20.tif:0275-0235-0130:275	177	921.226	129.846	234.929	163057	163057	275
682	210501N2-14_BS20.tif:0276-0236-0126:276	177	1062.249	125.816	236.289	188018	188018	276
683	210501N2-14_BS20.tif:0277-0234-0129:277	177	1079.305	128.944	234.422	191037	191037	277
684	210501N2-14_BS20.tif:0278-0213-0144:278	177	923.147	144.034	213.227	163397	163397	278
685	210501N2-14_BS20.tif:0279-0210-0171:279	177	913.412	171.911	210.402	161674	161674	279
686	210501N2-14_BS20.tif:0280-0244-0162:280	177	1060.356	163.15	244.517	187683	187683	280
687	210501N2-14_BS20.tif:0281-0246-0168:281	177	1188.831	169.319	246.607	210423	210423	281
688	210501N2-14_BS20.tif:0282-0236-0170:282	177	1181.723	171.447	236.218	209165	209165	282
689	210501N2-14_BS20.tif:0283-0232-0161:283	177	1241.085	162.236	232.39	219672	219672	283
690	210501N2-14_BS20.tif:0284-0230-0160:284	177	1181.158	161.407	230.634	209065	209065	284
691	210501N2-14_BS20.tif:0285-0229-0161:285	177	1133.723	162.33	229.381	200669	200669	285
692	210501N2-14_BS20.tif:0286-0229-0160:286	177	1143.746	161.306	229.371	202443	202443	286
693	210501N2-14_BS20.tif:0287-0229-0159:287	177	1092.853	160.486	229.198	193435	193435	287
694	210501N2-14_BS20.tif:0288-0226-0160:288	177	1133.655	161.511	226.503	200657	200657	288
695	210501N2-14_BS20.tif:0289-0227-0161:289	177	1058.232	162.491	227.461	187307	187307	289
696	210501N2-14_BS20.tif:0290-0226-0159:290	177	1167.085	160.237	226.162	206574	206574	290
697	210501N2-14_BS20.tif:0291-0225-0160:291	177	1190.605	161.143	224.969	210737	210737	291
698	210501N2-14_BS20.tif:0292-0226-0160:292	177	1170.904	161.424	226.596	207250	207250	292
699	210501N2-14_BS20.tif:0293-0227-0166:293	177	1265.893	167.409	227.372	224063	224063	293
700	210501N2-14_BS20.tif:0294-0226-0168:294	177	1252.333	169.503	226.413	221663	221663	294
701	210501N2-14_BS20.tif:0295-0224-0176:295	177	1297.277	177.557	224.589	229618	229618	295
702	210501N2-14_BS20.tif:0296-0229-0173:296	177	1215.554	174.397	229.241	215153	215153	296
703	210501N2-14_BS20.tif:0297-0228-0173:297	177	1249.955	174.385	228.384	221242	221242	297
704	210501N2-14_BS20.tif:0298-0239-0167:298	177	1218.023	168.242	239.185	215590	215590	298
705	210501N2-14_BS20.tif:0299-0227-0181:299	177	1186.701	182.381	227.274	210046	210046	299
706	210501N2-14_BS20.tif:0300-0228-0177:300	177	1141.249	178.039	228.182	202001	202001	300
707	210501N2-14_BS20.tif:0301-0239-0175:301	177	1317.559	176.034	239.309	233208	233208	301
708	210501N2-14_BS20.tif:0302-0235-0172:302	177	1141.989	173.146	234.981	202132	202132	302
709	210501N2-14_BS20.tif:0303-0215-0169:303	177	1043.751	170.123	214.921	184744	184744	303
710	210501N2-14_BS20.tif:0304-0219-0164:304	177	1039.751	165.028	218.996	184036	184036	304
711	210501N2-14_BS20.tif:0305-0237-0164:305	177	1053.537	164.984	236.957	186476	186476	305
712	210501N2-14_BS20.tif:0306-0236-0164:306	177	1157.09	164.81	236.151	204805	204805	306
713	210501N2-14_BS20.tif:0307-0223-0154:307	177	1079.085	155.415	222.926	190998	190998	307
714	210501N2-14_BS20.tif:0308-0219-0156:308	177	1097.638	157.339	219.019	194282	194282	308
715	210501N2-14_BS20.tif:0309-0212-0159:309	177	1061.096	160.358	212.061	187814	187814	309
716	210501N2-14_BS20.tif:0310-0233-0161:310	177	1090.124	161.934	233.081	192952	192952	310
717	210501N2-14_BS20.tif:0311-0228-0162:311	177	1061.136	163.26	227.628	187821	187821	311
718	210501N2-14_BS20.tif:0312-0225-0160:312	177	1133.277	161.088	225.113	200590	200590	312
719	210501N2-14_BS20.tif:0313-0209-0136:313	177	923.887	137.406	209.371	163528	163528	313
720	210501N2-14_BS20.tif:0314-0228-0162:314	177	1054.74	162.221	228.849	186689	186689	314
721	210501N2-14_BS20.tif:0315-0247-0183:315	177	1122.61	184.228	247.296	198702	198702	315
722	210501N2-14_BS20.tif:0316-0233-0168:316	177	1000.294	168.089	233.421	177052	177052	316
723	210501N2-14_BS20.tif:0317-0216-0152:317	177	958.407	151.985	216.081	169638	169638	317
724	210501N2-14_BS20.tif:0318-0208-0148:318	177	1054	148.135	207.982	186558	186558	318
725	210501N2-14_BS20.tif:0319-0216-0155:319	177	998.825	154.912	215.976	176792	176792	319
726	210501N2-14_BS20.tif:0320-0226-0154:320	177	1008.859	153.921	225.813	178568	178568	320
727	210501N2-14_BS20.tif:0321-0224-0151:321	177	973.412	150.63	224.033	172294	172294	321
728	210501N2-14_BS20.tif:0322-0225-0139:322	177	990.819	138.634	224.96	175375	175375	322
729	210501N2-14_BS20.tif:0323-0229-0129:323	177	1037.746	128.72	228.791	183681	183681	323
730	210501N2-14_BS20.tif:0324-0215-0162:324	177	1161.78	162.195	215.702	205635	205635	324
731	210501N2-14_BS20.tif:0325-0224-0172:325	177	1140.972	171.91	224.197	201952	201952	325
732	210501N2-14_BS20.tif:0326-0222-0164:326	177	1138.164	163.633	222.141	201455	201455	326
733	210501N2-14_BS20.tif:0327-0236-0157:327	177	1103.192	156.903	235.647	195265	195265	327
734	210501N2-14_BS20.tif:0328-0241-0159:328	177	1301.249	158.741	241.002	230321	230321	328
735	210501N2-14_BS20.tif:0329-0234-0167:329	177	1262.921	166.985	233.55	223537	223537	329
736	210501N2-14_BS20.tif:0330-0217-0126:330	177	983.345	126.345	217.533	174052	174052	330
737	210501N2-14_BS20.tif:0331-0226-0146:331	177	1209.424	145.464	226.907	214068	214068	331
738	210501N2-14_BS20.tif:0332-0231-0136:332	177	704.226	134.174	231.438	124648	124648	332
739	210501N2-14_BS20.tif:0333-0240-0139:333	177	994.04	138.38	240.925	175945	175945	333
740	210501N2-14_BS20.tif:0334-0241-0142:334	177	1110.61	141.168	241.628	196578	196578	334
741	210501N2-14_BS20.tif:0335-0243-0142:335	177	1149.373	141.257	243.861	203439	203439	335
742	210501N2-14_BS20.tif:0336-0243-0136:336	177	1125.52	135.153	243.497	199217	199217	336
743	210501N2-14_BS20.tif:0337-0239-0125:337	177	1045.311	124.268	239.854	185020	185020	337
744	210501N2-14_BS20.tif:0338-0236-0139:338	177	1090.158	138.12	236.633	192958	192958	338
745	210501N2-14_BS20.tif:0339-0234-0136:339	177	1102.249	135.161	235.031	195098	195098	339
746	210501N2-14_BS20.tif:0340-0236-0130:340	177	979.203	129.209	236.981	173319	173319	340
747	210501N2-14_BS20.tif:0341-0236-0144:341	177	1100.322	143.294	236.882	194757	194757	341
748	210501N2-14_BS20.tif:0342-0241-0138:342	177	1246.407	137.568	241.783	220614	220614	342
749	210501N2-14_BS20.tif:0343-0252-0146:343	177	1313.209	145.485	252.629	232438	232438	343
750	210501N2-14_BS20.tif:0344-0259-0135:344	177	1232.102	134.361	259.936	218082	218082	344
751	210501N2-14_BS20.tif:0345-0243-0125:345	177	1157.503	124.2	243.971	204878	204878	345
752	210501N2-14_BS20.tif:0346-0248-0125:346	177	1216.424	124.034	248.31	215307	215307	346
753	210501N2-14_BS20.tif:0347-0199-0171:347	177	1091.113	171.218	198.698	193127	193127	347
754	210501N2-14_BS20.tif:0348-0272-0113:348	177	1318.932	114.051	272.35	233451	233451	348
755	210501N2-14_BS20.tif:0349-0278-0107:349	177	1148.237	107.54	277.987	203238	203238	349
756	210501N2-14_BS20.tif:0350-0241-0128:350	177	1309.051	128.336	241.854	231702	231702	350
757	210501N2-14_BS20.tif:0351-0244-0136:351	177	1277.977	135.838	244.176	226202	226202	351
758	210501N2-14_BS20.tif:0352-0240-0133:352	177	1373.006	134.564	240.135	243022	243022	352
759	210501N2-14_BS20.tif:0353-0245-0132:353	177	1266.599	133.556	245	224188	224188	353
760	210501N2-14_BS20.tif:0354-0244-0132:354	177	1272.644	133.88	243.797	225258	225258	354
761	210501N2-14_BS20.tif:0355-0250-0135:355	177	1354.729	136.848	249.977	239787	239787	355
762	210501N2-14_BS20.tif:0356-0237-0128:356	177	1083.034	128.997	237.313	191697	191697	356
763	210501N2-14_BS20.tif:0357-0234-0122:357	177	1036.593	123.119	233.868	183477	183477	357
764	210501N2-14_BS20.tif:0358-0251-0134:358	177	1254.164	135.448	251.139	221987	221987	358
765	210501N2-14_BS20.tif:0359-0247-0141:359	177	1151.52	142.111	247.225	203819	203819	359
766	210501N2-14_BS20.tif:0360-0242-0137:360	177	1207.802	138.708	242.359	213781	213781	360
767	210501N2-14_BS20.tif:0361-0233-0142:361	177	1237.107	143.773	232.769	218968	218968	361
768	210501N2-14_BS20.tif:0362-0193-0172:362	177	1170.141	173.788	192.569	207115	207115	362
769	210501N2-14_BS20.tif:0363-0173-0180:363	177	960.271	182.172	172.862	169968	169968	363
770	210501N2-14_BS20.tif:0364-0180-0183:364	177	1032.797	182.552	180.365	182805	182805	364
771	210501N2-14_BS20.tif:0365-0187-0186:365	177	813.119	188.287	188.568	143922	143922	365
772	210501N2-14_BS20.tif:0366-0198-0187:366	177	1055.282	188.68	197.841	186785	186785	366
773	210501N2-14_BS20.tif:0367-0196-0187:367	177	1119	188.8	195.935	198063	198063	367
774	210501N2-14_BS20.tif:0368-0177-0199:368	177	1125.751	200.425	177.167	199258	199258	368
775	210501N2-14_BS20.tif:0369-0160-0207:369	177	1175.429	208.77	160.004	208051	208051	369
776	210501N2-14_BS20.tif:0370-0043-0150:370	177	222.508	150.928	43.636	39384	39384	370
777	210501N2-14_BS20.tif:0371-0113-0106:371	177	91.254	106.944	113.302	16152	16152	371
778	210501N2-14_BS20.tif:0372-0183-0062:372	177	300.655	62.534	183.481	53216	53216	372
779	210501N2-14_BS20.tif:0373-0258-0092:373	177	278.011	92.749	258.413	49208	49208	373
780	210501N2-14_BS20.tif:0374-0333-0122:374	177	232.955	122.585	333.285	41233	41233	374
781	210501N2-14_BS20.tif:0375-0408-0152:375	177	130.814	152.187	408.528	23154	23154	375
782	210501N2-14_BS20.tif:0376-0314-0061:376	177	45.672	61.715	314.574	8084	8084	376
783	210501N2-14_BS20.tif:0377-0195-0054:377	177	265.373	54.942	194.811	46971	46971	377
784	210501N2-14_BS20.tif:0378-0236-0054:378	177	41.073	54.559	237.208	7270	7270	378
785	210501N2-14_BS20.tif:0379-0300-0075:379	177	96.881	76.864	300.568	17148	17148	379
786	210501N2-14_BS20.tif:0380-0336-0072:380	177	270.61	73.151	336.739	47898	47898	380
787	210501N2-14_BS20.tif:0381-0360-0045:381	177	127	46.728	361.43	22479	22479	381
788	210501N2-14_BS20.tif:0382-0417-0024:382	177	293.78	27.649	416.817	51999	51999	382
789	210501N2-14_BS20.tif:0383-0481-0025:383	177	195.904	28.131	481.534	34675	34675	383
790	210501N2-14_BS20.tif:0384-0466-0026:384	177	216.113	28.892	466.543	38252	38252	384
791	210501N2-14_BS20.tif:0385-0417-0024:385	177	301.542	27.499	416.702	53373	53373	385
792	210501N2-14_BS20.tif:0386-0368-0022:386	177	23.621	22.983	368.461	4181	4181	386
793	210501N2-14_BS20.tif:0387-0284-0064:387	177	1004.718	66.77	287.161	177835	177835	387
794	210501N2-14_BS20.tif:0388-0186-0076:388	177	190.836	76.887	186.349	33778	33778	388
795	210501N2-14_BS20.tif:0389-0294-0054:389	177	3703.949	53.656	293.729	655599	655599	389
796	210501N2-14_BS20.tif:0390-0402-0032:390	177	233.91	32.034	402.225	41402	41402	390
797	210501N2-14_BS20.tif:0391-0331-0111:391	177	190.847	110.927	331.475	33780	33780	391
798	210501N2-14_BS20.tif:0392-0260-0190:392	177	144.571	190.381	260.45	25589	25589	392
799	210501N2-14_BS20.tif:0393-0316-0079:393	177	479.237	79.331	316.476	84825	84825	393
800	210501N2-14_BS20.tif:0394-0218-0147:394	177	649.073	147.562	219.34	114886	114886	394
801	210501N2-14_BS20.tif:0395-0238-0174:395	177	1127.463	174.334	238.786	199561	199561	395
802	210501N2-14_BS20.tif:0396-0229-0209:396	177	1131.345	209.178	230.022	200248	200248	396
803	210501N2-14_BS20.tif:0397-0218-0200:397	177	1233.927	199.578	219.114	218405	218405	397
804	210501N2-14_BS20.tif:0398-0214-0209:398	177	1290.068	208.273	215.182	228342	228342	398
805	210501N2-14_BS20.tif:0399-0206-0216:399	177	1196.667	215.554	206.983	211810	211810	399
806	210501N2-14_BS20.tif:0400-0204-0207:400	177	1125.548	206.469	205.169	199222	199222	400
807	210501N2-14_BS20.tif:0401-0199-0210:401	177	1085.017	209.525	199.875	192048	192048	401
808	210501N2-14_BS20.tif:0402-0199-0213:402	177	1175.554	212.398	199.941	208073	208073	402
809	210501N2-14_BS20.tif:0403-0191-0227:403	177	942.277	225.823	192.129	166783	166783	403
810	210501N2-14_BS20.tif:0404-0243-0108:404	177	134.294	108.478	243.571	23770	23770	404
811	210501N2-14_BS20.tif:0405-0248-0101:405	177	99.864	101.362	248.302	17676	17676	405
812	210501N2-14_BS20.tif:0406-0253-0094:406	177	118.559	94.085	253.519	20985	20985	406
