# Supplementary material for: Molecular encoding and synaptic decoding of context during salt chemotaxis in C. elegans
Source: Nat Commun. 2022 May 27;13:2928. doi: 10.1038/s41467-022-30279-7 (PMC9142520; doi:10.1038/s41467-022-30279-7)
Supplement: Supplementary file 7 — Source Data [file 41467_2022_30279_MOESM7_ESM.zip › Source Data/Imaging/Fig.5/5B/210501N2-16_BS20_Results.csv]

	Label	Area	Mean	XM	YM	IntDen	RawIntDen	Slice	stimulus
1	210501N2-16_BS20.tif:0001-0241-0397:1	177	1826.802	397.121	241.451	323344	323344	1	160
2	210501N2-16_BS20.tif:0002-0200-0383:2	177	1670.734	383.183	200.355	295720	295720	2
3	210501N2-16_BS20.tif:0003-0251-0415:3	177	1940.633	414.724	251.486	343492	343492	3
4	210501N2-16_BS20.tif:0004-0260-0415:4	177	1547.808	415.282	260.992	273962	273962	4
5	210501N2-16_BS20.tif:0005-0199-0423:5	177	2200.847	422.566	198.813	389550	389550	5
6	210501N2-16_BS20.tif:0006-0200-0436:6	177	2038.791	435.469	199.964	360866	360866	6
7	210501N2-16_BS20.tif:0007-0170-0296:7	177	436.678	296.361	170.647	77292	77292	7
8	210501N2-16_BS20.tif:0008-0209-0310:8	177	325.655	310.455	209.457	57641	57641	8
9	210501N2-16_BS20.tif:0009-0456-0286:9	177	516.593	285.474	457.085	91437	91437	9
10	210501N2-16_BS20.tif:0010-0448-0392:10	177	371.203	392.226	448.613	65703	65703	10
11	210501N2-16_BS20.tif:0011-0347-0308:11	177	670.497	308.485	348.673	118678	118678	11
12	210501N2-16_BS20.tif:0012-0295-0459:12	177	773.847	459.677	295.623	136971	136971	12
13	210501N2-16_BS20.tif:0013-0260-0414:13	177	320.65	414.493	261.471	56755	56755	13
14	210501N2-16_BS20.tif:0014-0225-0369:14	177	199.977	370.006	225	35396	35396	14
15	210501N2-16_BS20.tif:0015-0225-0410:15	177	605.802	410.219	225.857	107227	107227	15
16	210501N2-16_BS20.tif:0016-0225-0451:16	177	241.181	450.103	225.787	42689	42689	16
17	210501N2-16_BS20.tif:0017-0299-0409:17	177	807.367	409.244	299.758	142904	142904	17
18	210501N2-16_BS20.tif:0018-0373-0367:18	177	117.045	368.422	373.314	20717	20717	18
19	210501N2-16_BS20.tif:0019-0247-0401:19	177	2464.051	400.522	247.553	436137	436137	19
20	210501N2-16_BS20.tif:0020-0226-0391:20	177	2621.847	390.506	226.399	464067	464067	20
21	210501N2-16_BS20.tif:0021-0216-0380:21	177	2130.734	380.133	215.775	377140	377140	21
22	210501N2-16_BS20.tif:0022-0225-0388:22	177	2268.655	388.052	224.831	401552	401552	22
23	210501N2-16_BS20.tif:0023-0244-0404:23	177	2413.249	404.07	243.824	427145	427145	23
24	210501N2-16_BS20.tif:0024-0248-0416:24	177	2290.322	415.685	247.769	405387	405387	24
25	210501N2-16_BS20.tif:0025-0221-0416:25	177	2309.463	415.256	220.84	408775	408775	25
26	210501N2-16_BS20.tif:0026-0255-0446:26	177	2099.921	446.095	255.481	371686	371686	26
27	210501N2-16_BS20.tif:0027-0244-0429:27	177	2188.774	429.029	244.684	387413	387413	27
28	210501N2-16_BS20.tif:0028-0237-0430:28	177	2446.107	430.45	238.081	432961	432961	28
29	210501N2-16_BS20.tif:0029-0246-0425:29	177	2409.492	425.592	247.251	426480	426480	29
30	210501N2-16_BS20.tif:0030-0251-0438:30	177	2235.254	438.139	252.015	395640	395640	30
31	210501N2-16_BS20.tif:0031-0254-0431:31	177	2283.345	431.212	255.051	404152	404152	31
32	210501N2-16_BS20.tif:0032-0264-0445:32	177	2221.599	445.298	264.704	393223	393223	32
33	210501N2-16_BS20.tif:0033-0253-0438:33	177	2379.311	438.021	253.605	421138	421138	33
34	210501N2-16_BS20.tif:0034-0254-0427:34	177	2411.299	426.754	254.84	426800	426800	34
35	210501N2-16_BS20.tif:0035-0257-0425:35	177	2115.859	424.918	257.37	374507	374507	35
36	210501N2-16_BS20.tif:0036-0252-0414:36	177	2345.972	413.931	252.905	415237	415237	36
37	210501N2-16_BS20.tif:0037-0239-0410:37	177	2660.181	409.97	239.671	470852	470852	37
38	210501N2-16_BS20.tif:0038-0252-0432:38	177	2305.994	432.205	252.499	408161	408161	38
39	210501N2-16_BS20.tif:0039-0262-0447:39	177	2312.328	447.086	262.279	409282	409282	39
40	210501N2-16_BS20.tif:0040-0263-0433:40	177	2355.593	432.497	263.609	416940	416940	40
41	210501N2-16_BS20.tif:0041-0263-0424:41	177	2591.288	424.178	264.03	458658	458658	41
42	210501N2-16_BS20.tif:0042-0255-0426:42	177	2468.932	426.473	256.188	437001	437001	42
43	210501N2-16_BS20.tif:0043-0251-0426:43	177	2529.508	426.286	252.111	447723	447723	43
44	210501N2-16_BS20.tif:0044-0248-0430:44	177	2518.525	430.271	248.703	445779	445779	44
45	210501N2-16_BS20.tif:0045-0258-0426:45	177	2485.119	426.567	258.909	439866	439866	45
46	210501N2-16_BS20.tif:0046-0253-0433:46	177	2469.271	433.407	254.232	437061	437061	46
47	210501N2-16_BS20.tif:0047-0246-0423:47	177	2419.893	423.099	247.163	428321	428321	47
48	210501N2-16_BS20.tif:0048-0235-0434:48	177	2190.932	434.701	236.019	387795	387795	48
49	210501N2-16_BS20.tif:0049-0240-0421:49	177	2361.881	421.456	241.259	418053	418053	49
50	210501N2-16_BS20.tif:0050-0231-0420:50	177	2522.407	420.705	232.019	446466	446466	50
51	210501N2-16_BS20.tif:0051-0224-0408:51	177	2144.91	408.316	224.977	379649	379649	51
52	210501N2-16_BS20.tif:0052-0234-0442:52	177	2181.407	441.423	234.714	386109	386109	52
53	210501N2-16_BS20.tif:0053-0278-0452:53	177	2198.136	451.846	279.123	389070	389070	53
54	210501N2-16_BS20.tif:0054-0282-0432:54	177	2368.599	431.789	281.464	419242	419242	54
55	210501N2-16_BS20.tif:0055-0265-0429:55	177	2199.672	429.085	266.014	389342	389342	55
56	210501N2-16_BS20.tif:0056-0245-0422:56	177	2609.746	421.946	245.922	461925	461925	56
57	210501N2-16_BS20.tif:0057-0237-0420:57	177	2580.158	420.086	237.864	456688	456688	57
58	210501N2-16_BS20.tif:0058-0253-0429:58	177	2601.282	428.99	253.474	460427	460427	58
59	210501N2-16_BS20.tif:0059-0266-0427:59	177	2577.808	426.896	266.721	456272	456272	59
60	210501N2-16_BS20.tif:0060-0294-0425:60	177	2382.158	425.329	294.524	421642	421642	60
61	210501N2-16_BS20.tif:0061-0303-0436:61	177	2504.904	435.922	303.71	443368	443368	61
62	210501N2-16_BS20.tif:0062-0271-0443:62	177	2436.887	442.182	270.886	431329	431329	62
63	210501N2-16_BS20.tif:0063-0264-0429:63	177	2736.13	429.154	264.954	484295	484295	63
64	210501N2-16_BS20.tif:0064-0262-0426:64	177	2596.774	425.851	262.831	459629	459629	64
65	210501N2-16_BS20.tif:0065-0270-0430:65	177	2449.35	430.246	270.71	433535	433535	65
66	210501N2-16_BS20.tif:0066-0279-0439:66	177	2257.282	438.867	279.895	399539	399539	66
67	210501N2-16_BS20.tif:0067-0291-0441:67	177	2193.243	441.063	291.841	388204	388204	67
68	210501N2-16_BS20.tif:0068-0280-0443:68	177	2290.169	443.063	280.884	405360	405360	68
69	210501N2-16_BS20.tif:0069-0267-0444:69	177	2168.463	444.097	268.051	383818	383818	69
70	210501N2-16_BS20.tif:0070-0259-0453:70	177	2050.339	453.486	260.022	362910	362910	70
71	210501N2-16_BS20.tif:0071-0250-0450:71	177	2091.605	450.437	251.105	370214	370214	71
72	210501N2-16_BS20.tif:0072-0236-0447:72	177	2006.294	447.545	236.786	355114	355114	72
73	210501N2-16_BS20.tif:0073-0231-0444:73	177	1954.695	444.365	231.967	345981	345981	73
74	210501N2-16_BS20.tif:0074-0229-0441:74	177	1924.395	441.431	229.971	340618	340618	74
75	210501N2-16_BS20.tif:0075-0223-0436:75	177	1926.226	436.655	223.992	340942	340942	75
76	210501N2-16_BS20.tif:0076-0224-0431:76	177	1923.04	431.528	224.93	340378	340378	76
77	210501N2-16_BS20.tif:0077-0220-0429:77	177	1939.831	429.614	220.99	343350	343350	77
78	210501N2-16_BS20.tif:0078-0215-0426:78	177	2164.113	426.335	215.687	383048	383048	78
79	210501N2-16_BS20.tif:0079-0244-0467:79	177	2285.232	466.499	244.728	404486	404486	79
80	210501N2-16_BS20.tif:0080-0250-0448:80	177	2629.915	448.077	251.168	465495	465495	80
81	210501N2-16_BS20.tif:0081-0254-0447:81	177	2612.983	447.312	254.905	462498	462498	81
82	210501N2-16_BS20.tif:0082-0259-0445:82	177	2630.78	445.385	259.972	465648	465648	82
83	210501N2-16_BS20.tif:0083-0267-0444:83	177	2547.356	444.523	267.849	450882	450882	83
84	210501N2-16_BS20.tif:0084-0273-0439:84	177	2698.017	439.369	274.072	477549	477549	84
85	210501N2-16_BS20.tif:0085-0285-0443:85	177	2507.373	443.208	285.561	443805	443805	85
86	210501N2-16_BS20.tif:0086-0290-0440:86	177	2319.469	440.234	290.339	410546	410546	86
87	210501N2-16_BS20.tif:0087-0291-0436:87	177	2498.124	436.1	291.422	442168	442168	87
88	210501N2-16_BS20.tif:0088-0294-0434:88	177	2468.52	434.237	294.583	436928	436928	88
89	210501N2-16_BS20.tif:0089-0300-0432:89	177	2441.966	432.132	300.408	432228	432228	89
90	210501N2-16_BS20.tif:0090-0296-0446:90	177	2689.39	446.275	296.728	476022	476022	90
91	210501N2-16_BS20.tif:0091-0290-0437:91	177	2589.718	436.948	290.725	458380	458380	91
92	210501N2-16_BS20.tif:0092-0288-0436:92	177	2537.492	435.876	288.947	449136	449136	92
93	210501N2-16_BS20.tif:0093-0291-0435:93	177	2529.311	434.946	291.673	447688	447688	93
94	210501N2-16_BS20.tif:0094-0288-0439:94	177	2520.638	438.988	289.056	446153	446153	94
95	210501N2-16_BS20.tif:0095-0285-0443:95	177	2593.266	443.11	285.922	459008	459008	95
96	210501N2-16_BS20.tif:0096-0274-0451:96	177	2429.362	451.209	275.19	429997	429997	96
97	210501N2-16_BS20.tif:0097-0259-0449:97	177	2239.932	449.235	259.906	396468	396468	97
98	210501N2-16_BS20.tif:0098-0255-0444:98	177	2208.282	444.396	255.895	390866	390866	98
99	210501N2-16_BS20.tif:0099-0249-0443:99	177	2082.695	443.556	250.21	368637	368637	99
100	210501N2-16_BS20.tif:0100-0241-0444:100	177	2045.904	444.373	241.891	362125	362125	100
101	210501N2-16_BS20.tif:0101-0229-0442:101	177	1949.322	442.302	230.066	345030	345030	101
102	210501N2-16_BS20.tif:0102-0217-0442:102	177	2520.429	442.676	217.912	446116	446116	102
103	210501N2-16_BS20.tif:0103-0238-0437:103	177	2665.921	437.466	239.003	471868	471868	103
104	210501N2-16_BS20.tif:0104-0242-0438:104	177	2701.847	438.401	243.053	478227	478227	104
105	210501N2-16_BS20.tif:0105-0241-0439:105	177	2642.299	439.672	241.976	467687	467687	105
106	210501N2-16_BS20.tif:0106-0244-0443:106	177	2460.412	443.415	245.114	435493	435493	106
107	210501N2-16_BS20.tif:0107-0247-0440:107	177	2601.989	440.643	248.046	460552	460552	107
108	210501N2-16_BS20.tif:0108-0249-0443:108	177	2744.887	443.744	249.884	485845	485845	108
109	210501N2-16_BS20.tif:0109-0253-0443:109	177	2759.994	443.438	253.68	488519	488519	109
110	210501N2-16_BS20.tif:0110-0259-0444:110	177	2789.079	444.771	259.744	493667	493667	110
111	210501N2-16_BS20.tif:0111-0268-0443:111	177	2721.633	443.173	268.877	481729	481729	111
112	210501N2-16_BS20.tif:0112-0267-0442:112	177	2598.927	442.397	268.045	460010	460010	112
113	210501N2-16_BS20.tif:0113-0268-0441:113	177	2714.825	441.326	268.801	480524	480524	113
114	210501N2-16_BS20.tif:0114-0277-0438:114	177	2690.006	438.141	277.636	476131	476131	114
115	210501N2-16_BS20.tif:0115-0280-0437:115	177	2750.763	437.323	280.772	486885	486885	115
116	210501N2-16_BS20.tif:0116-0284-0435:116	177	2721.045	435.213	284.837	481625	481625	116
117	210501N2-16_BS20.tif:0117-0300-0432:117	177	2580.04	432.241	300.508	456667	456667	117
118	210501N2-16_BS20.tif:0118-0319-0423:118	177	2598.243	423.228	319.492	459889	459889	118
119	210501N2-16_BS20.tif:0119-0319-0425:119	177	2548.768	425.55	319.98	451132	451132	119
120	210501N2-16_BS20.tif:0120-0309-0426:120	177	2591.181	426.395	309.749	458639	458639	120
121	210501N2-16_BS20.tif:0121-0291-0437:121	177	2700.282	437.309	291.667	477950	477950	121
122	210501N2-16_BS20.tif:0122-0287-0438:122	177	2449.164	438.159	287.858	433502	433502	122
123	210501N2-16_BS20.tif:0123-0284-0442:123	177	2220.932	442.003	285.067	393105	393105	123
124	210501N2-16_BS20.tif:0124-0275-0443:124	177	2279.768	443.418	275.919	403519	403519	124
125	210501N2-16_BS20.tif:0125-0267-0446:125	177	2296.621	446.411	268.079	406502	406502	125
126	210501N2-16_BS20.tif:0126-0255-0454:126	177	2230.559	454.919	255.726	394809	394809	126
127	210501N2-16_BS20.tif:0127-0239-0458:127	177	2086.271	458.814	239.923	369270	369270	127
128	210501N2-16_BS20.tif:0128-0231-0446:128	177	2203.141	446.516	231.893	389956	389956	128
129	210501N2-16_BS20.tif:0129-0230-0441:129	177	2103.548	441.754	230.886	372328	372328	129
130	210501N2-16_BS20.tif:0130-0225-0438:130	177	2127.107	438.618	225.924	376498	376498	130
131	210501N2-16_BS20.tif:0131-0228-0450:131	177	2322.729	450.097	228.913	411123	411123	131
132	210501N2-16_BS20.tif:0132-0238-0439:132	177	2722.22	439.608	239.023	481833	481833	132
133	210501N2-16_BS20.tif:0133-0245-0445:133	177	2777.045	445.561	245.987	491537	491537	133
134	210501N2-16_BS20.tif:0134-0247-0445:134	177	2522.175	445.298	248.038	446425	446425	134
135	210501N2-16_BS20.tif:0135-0251-0444:135	177	2563.893	444.286	252.011	453809	453809	135
136	210501N2-16_BS20.tif:0136-0257-0446:136	177	2690.096	446.23	257.705	476147	476147	136
137	210501N2-16_BS20.tif:0137-0267-0442:137	177	2575.169	442.327	268.165	455805	455805	137
138	210501N2-16_BS20.tif:0138-0275-0444:138	177	2645.96	444.353	276.15	468335	468335	138
139	210501N2-16_BS20.tif:0139-0289-0445:139	177	2608.181	445.419	289.735	461648	461648	139
140	210501N2-16_BS20.tif:0140-0291-0438:140	177	2701.588	438.283	291.515	478181	478181	140
141	210501N2-16_BS20.tif:0141-0298-0436:141	177	2611.836	436.431	298.834	462295	462295	141
142	210501N2-16_BS20.tif:0142-0305-0436:142	177	2655.588	436.303	305.849	470039	470039	142
143	210501N2-16_BS20.tif:0143-0289-0437:143	177	2584.503	436.895	289.921	457457	457457	143
144	210501N2-16_BS20.tif:0144-0283-0435:144	177	2506.215	434.979	284.08	443600	443600	144
145	210501N2-16_BS20.tif:0145-0283-0440:145	177	2606.294	440.068	283.734	461314	461314	145
146	210501N2-16_BS20.tif:0146-0284-0435:146	177	2744.311	435.074	284.922	485743	485743	146
147	210501N2-16_BS20.tif:0147-0286-0435:147	177	2527.989	434.918	286.855	447454	447454	147
148	210501N2-16_BS20.tif:0148-0279-0428:148	177	2702.695	428.1	279.836	478377	478377	148
149	210501N2-16_BS20.tif:0149-0289-0449:149	177	2789.712	449.837	289.82	493779	493779	149
150	210501N2-16_BS20.tif:0150-0289-0442:150	177	2602.48	442.081	289.818	460639	460639	150
151	210501N2-16_BS20.tif:0151-0291-0431:151	177	2533.554	431.057	291.94	448439	448439	151
152	210501N2-16_BS20.tif:0152-0295-0432:152	177	2815.91	432.242	295.901	498416	498416	152
153	210501N2-16_BS20.tif:0153-0291-0435:153	177	2819.621	435.356	291.481	499073	499073	153
154	210501N2-16_BS20.tif:0154-0288-0432:154	177	2696.266	432.17	288.646	477239	477239	154
155	210501N2-16_BS20.tif:0155-0284-0436:155	177	2525.39	436.168	284.761	446994	446994	155
156	210501N2-16_BS20.tif:0156-0270-0442:156	177	2205.938	442.337	270.705	390451	390451	156
157	210501N2-16_BS20.tif:0157-0266-0441:157	177	2449.412	441.182	266.948	433546	433546	157
158	210501N2-16_BS20.tif:0158-0264-0438:158	177	2392.288	438.463	265.189	423435	423435	158
159	210501N2-16_BS20.tif:0159-0265-0447:159	177	2486.847	447.587	265.968	440172	440172	159
160	210501N2-16_BS20.tif:0160-0283-0439:160	177	2493.881	439.389	283.62	441417	441417	160
161	210501N2-16_BS20.tif:0161-0297-0433:161	177	2712.254	433.409	297.321	480069	480069	161
162	210501N2-16_BS20.tif:0162-0288-0428:162	177	2782.04	428.189	288.63	492421	492421	162
163	210501N2-16_BS20.tif:0163-0299-0430:163	177	2644.102	430.391	299.354	468006	468006	163
164	210501N2-16_BS20.tif:0164-0261-0430:164	177	2402.141	429.395	261.231	425179	425179	164
165	210501N2-16_BS20.tif:0165-0285-0411:165	177	2447.407	410.466	286.168	433191	433191	165
166	210501N2-16_BS20.tif:0166-0277-0439:166	177	2325.672	438.381	276.362	411644	411644	166
167	210501N2-16_BS20.tif:0167-0249-0445:167	177	2089.927	445.556	249.977	369917	369917	167
168	210501N2-16_BS20.tif:0168-0230-0448:168	177	1911.09	448.65	230.836	338263	338263	168
169	210501N2-16_BS20.tif:0169-0229-0437:169	177	1936.994	437.652	230.06	342848	342848	169
170	210501N2-16_BS20.tif:0170-0234-0440:170	177	1917.78	440.559	234.906	339447	339447	170
171	210501N2-16_BS20.tif:0171-0241-0444:171	177	2046.701	444.723	242.026	362266	362266	171
172	210501N2-16_BS20.tif:0172-0238-0441:172	177	2153.322	441.339	238.941	381138	381138	172
173	210501N2-16_BS20.tif:0173-0246-0441:173	177	2192.203	441.626	246.928	388020	388020	173
174	210501N2-16_BS20.tif:0174-0248-0438:174	177	2327.288	438.447	249.099	411930	411930	174
175	210501N2-16_BS20.tif:0175-0254-0439:175	177	2333.763	439.802	255.206	413076	413076	175
176	210501N2-16_BS20.tif:0176-0244-0443:176	177	2329.808	443.551	245.318	412376	412376	176
177	210501N2-16_BS20.tif:0177-0243-0438:177	177	2438.412	438.418	244.258	431599	431599	177
178	210501N2-16_BS20.tif:0178-0250-0444:178	177	2484.305	444.491	251.095	439722	439722	178
179	210501N2-16_BS20.tif:0179-0253-0441:179	177	2678.836	441.215	253.704	474154	474154	179
180	210501N2-16_BS20.tif:0180-0258-0443:180	177	2649.972	443.179	259.042	469045	469045	180
181	210501N2-16_BS20.tif:0181-0272-0443:181	177	2713.48	443.102	272.883	480286	480286	181
182	210501N2-16_BS20.tif:0182-0270-0441:182	177	2738.565	441.303	270.936	484726	484726	182
183	210501N2-16_BS20.tif:0183-0267-0443:183	177	2637.186	443.09	267.672	466782	466782	183
184	210501N2-16_BS20.tif:0184-0267-0440:184	177	2657.079	440.233	267.748	470303	470303	184
185	210501N2-16_BS20.tif:0185-0266-0441:185	177	2713.429	441.395	266.819	480277	480277	185
186	210501N2-16_BS20.tif:0186-0268-0440:186	177	2732.119	440.191	268.567	483585	483585	186
187	210501N2-16_BS20.tif:0187-0269-0438:187	177	2871.972	437.949	269.663	508339	508339	187
188	210501N2-16_BS20.tif:0188-0275-0435:188	177	2769.582	435.234	275.594	490216	490216	188
189	210501N2-16_BS20.tif:0189-0284-0440:189	177	2687.26	440.136	284.618	475645	475645	189
190	210501N2-16_BS20.tif:0190-0285-0436:190	177	2534.876	435.906	285.745	448673	448673	190
191	210501N2-16_BS20.tif:0191-0285-0433:191	177	2679.633	433.318	285.856	474295	474295	191
192	210501N2-16_BS20.tif:0192-0290-0430:192	177	2573.107	430.02	290.803	455440	455440	192
193	210501N2-16_BS20.tif:0193-0312-0426:193	177	2582.836	425.922	312.63	457162	457162	193
194	210501N2-16_BS20.tif:0194-0313-0427:194	177	2559.237	427.222	313.624	452985	452985	194
195	210501N2-16_BS20.tif:0195-0296-0432:195	177	2544.768	431.89	296.835	450424	450424	195
196	210501N2-16_BS20.tif:0196-0292-0432:196	177	2561.412	431.988	292.864	453370	453370	196
197	210501N2-16_BS20.tif:0197-0294-0434:197	177	2589.638	434.075	294.84	458366	458366	197
198	210501N2-16_BS20.tif:0198-0293-0435:198	177	2350.113	434.924	294.036	415970	415970	198
199	210501N2-16_BS20.tif:0199-0288-0433:199	177	2290.593	433.037	288.851	405435	405435	199
200	210501N2-16_BS20.tif:0200-0282-0435:200	177	2364.136	435.2	282.993	418452	418452	200
201	210501N2-16_BS20.tif:0201-0287-0436:201	177	2275.062	435.936	288.35	402686	402686	201
202	210501N2-16_BS20.tif:0202-0283-0438:202	177	2298.927	438.325	284.146	406910	406910	202
203	210501N2-16_BS20.tif:0203-0277-0442:203	177	2243.599	442.076	278.319	397117	397117	203
204	210501N2-16_BS20.tif:0204-0268-0452:204	177	2284.537	452.165	269.063	404363	404363	204
205	210501N2-16_BS20.tif:0205-0249-0451:205	177	2246.294	451.251	249.944	397594	397594	205
206	210501N2-16_BS20.tif:0206-0258-0451:206	177	2356.384	451.012	258.703	417080	417080	206
207	210501N2-16_BS20.tif:0207-0294-0435:207	177	2438.458	434.939	294.866	431607	431607	207
208	210501N2-16_BS20.tif:0208-0299-0427:208	177	2441.356	426.999	299.716	432120	432120	208
209	210501N2-16_BS20.tif:0209-0293-0426:209	177	2882.893	425.958	293.704	510272	510272	209
210	210501N2-16_BS20.tif:0210-0288-0429:210	177	2796.537	428.973	288.907	494987	494987	210
211	210501N2-16_BS20.tif:0211-0294-0427:211	177	2747.379	427.137	294.669	486286	486286	211
212	210501N2-16_BS20.tif:0212-0300-0421:212	177	2813.322	421.407	301.09	497958	497958	212
213	210501N2-16_BS20.tif:0213-0295-0411:213	177	2641.972	411.441	295.983	467629	467629	213
214	210501N2-16_BS20.tif:0214-0285-0422:214	177	2486.588	422.1	285.882	440126	440126	214
215	210501N2-16_BS20.tif:0215-0281-0433:215	177	2028.062	433.102	282.324	358967	358967	215
216	210501N2-16_BS20.tif:0216-0287-0428:216	177	2389.915	427.962	287.762	423015	423015	216
217	210501N2-16_BS20.tif:0217-0283-0430:217	177	2240.989	429.831	284.164	396655	396655	217
218	210501N2-16_BS20.tif:0218-0281-0426:218	177	2185.65	426.06	282.27	386860	386860	218
219	210501N2-16_BS20.tif:0219-0283-0425:219	177	2363.299	424.835	284.066	418304	418304	219
220	210501N2-16_BS20.tif:0220-0286-0423:220	177	2581.356	423.023	287.222	456900	456900	220
221	210501N2-16_BS20.tif:0221-0290-0424:221	177	2552.853	423.861	290.977	451855	451855	221
222	210501N2-16_BS20.tif:0222-0292-0426:222	177	2625.311	426.212	293.354	464680	464680	222
223	210501N2-16_BS20.tif:0223-0293-0434:223	177	1907.282	434.114	294.014	337589	337589	223
224	210501N2-16_BS20.tif:0224-0287-0434:224	177	2209.124	434.202	287.982	391015	391015	224
225	210501N2-16_BS20.tif:0225-0319-0406:225	177	1184.26	407.125	320.123	209614	209614	225
226	210501N2-16_BS20.tif:0226-0284-0386:226	177	2286.13	384.993	285.772	404645	404645	226
227	210501N2-16_BS20.tif:0227-0284-0382:227	177	2724.124	382.116	285.107	482170	482170	227
228	210501N2-16_BS20.tif:0228-0289-0383:228	177	2669.153	383.323	289.678	472440	472440	228
229	210501N2-16_BS20.tif:0229-0298-0386:229	177	2744.051	386.218	298.447	485697	485697	229
230	210501N2-16_BS20.tif:0230-0293-0380:230	177	2743.944	380.287	293.374	485678	485678	230
231	210501N2-16_BS20.tif:0231-0288-0374:231	177	2816.514	374.436	288.805	498523	498523	231
232	210501N2-16_BS20.tif:0232-0287-0373:232	177	2795.362	373.3	287.753	494779	494779	232
233	210501N2-16_BS20.tif:0233-0289-0374:233	177	2708.508	374.272	289.482	479406	479406	233
234	210501N2-16_BS20.tif:0234-0290-0375:234	177	2814.678	375.341	290.475	498198	498198	234
235	210501N2-16_BS20.tif:0235-0293-0374:235	177	2763.554	374.15	293.49	489149	489149	235
236	210501N2-16_BS20.tif:0236-0291-0372:236	177	2861.921	372.521	291.498	506560	506560	236
237	210501N2-16_BS20.tif:0237-0296-0352:237	177	2785.463	352.427	296.661	493027	493027	237
238	210501N2-16_BS20.tif:0238-0302-0382:238	177	2692.723	382.059	302.94	476612	476612	238
239	210501N2-16_BS20.tif:0239-0294-0391:239	177	2979.096	391.359	294.811	527300	527300	239
240	210501N2-16_BS20.tif:0240-0293-0388:240	177	2888.672	388.276	293.42	511295	511295	240
241	210501N2-16_BS20.tif:0241-0297-0391:241	177	2796.271	390.869	297.598	494940	494940	241
242	210501N2-16_BS20.tif:0242-0295-0393:242	177	2749.904	393.107	295.904	486733	486733	242
243	210501N2-16_BS20.tif:0243-0297-0397:243	177	2589.237	396.963	297.662	458295	458295	243
244	210501N2-16_BS20.tif:0244-0296-0399:244	177	2730.853	398.734	296.97	483361	483361	244
245	210501N2-16_BS20.tif:0245-0300-0404:245	177	2521.017	403.73	300.865	446220	446220	245
246	210501N2-16_BS20.tif:0246-0296-0412:246	177	2376.316	411.875	296.836	420608	420608	246
247	210501N2-16_BS20.tif:0247-0298-0416:247	177	2502.814	415.825	299.044	442998	442998	247
248	210501N2-16_BS20.tif:0248-0297-0419:248	177	2426.288	418.764	297.699	429453	429453	248
249	210501N2-16_BS20.tif:0249-0293-0422:249	177	2491.356	421.745	293.946	440970	440970	249
250	210501N2-16_BS20.tif:0250-0295-0429:250	177	2209.898	429.02	296.073	391152	391152	250
251	210501N2-16_BS20.tif:0251-0288-0435:251	177	2314.706	435.111	288.687	409703	409703	251
252	210501N2-16_BS20.tif:0252-0286-0436:252	177	2296.486	436.193	286.964	406478	406478	252
253	210501N2-16_BS20.tif:0253-0284-0438:253	177	2233.785	438.071	285.006	395380	395380	253
254	210501N2-16_BS20.tif:0254-0274-0442:254	177	2231.186	442.069	274.977	394920	394920	254
255	210501N2-16_BS20.tif:0255-0274-0445:255	177	2266.621	444.963	274.938	401192	401192	255
256	210501N2-16_BS20.tif:0256-0295-0438:256	177	2330.124	438.165	296.136	412432	412432	256
257	210501N2-16_BS20.tif:0257-0302-0440:257	177	2621.814	440.254	302.997	464061	464061	257
258	210501N2-16_BS20.tif:0258-0306-0447:258	177	2878.938	446.985	306.759	509572	509572	258
259	210501N2-16_BS20.tif:0259-0312-0443:259	177	2854.842	443.082	312.846	505307	505307	259
260	210501N2-16_BS20.tif:0260-0297-0440:260	177	2837.537	440.31	297.872	502244	502244	260
261	210501N2-16_BS20.tif:0261-0300-0435:261	177	2765.91	435.435	300.536	489566	489566	261
262	210501N2-16_BS20.tif:0262-0307-0432:262	177	2797.141	432.268	307.824	495094	495094	262
263	210501N2-16_BS20.tif:0263-0316-0426:263	177	2848.441	426.158	316.633	504174	504174	263
264	210501N2-16_BS20.tif:0264-0322-0426:264	177	2986.588	426.523	322.704	528626	528626	264
265	210501N2-16_BS20.tif:0265-0308-0417:265	177	3279.384	417.408	308.509	580451	580451	265
266	210501N2-16_BS20.tif:0266-0312-0418:266	177	2869.751	418.266	312.405	507946	507946	266
267	210501N2-16_BS20.tif:0267-0315-0418:267	177	2864.079	418.222	315.504	506942	506942	267
268	210501N2-16_BS20.tif:0268-0319-0410:268	177	2809.26	410.466	319.483	497239	497239	268
269	210501N2-16_BS20.tif:0269-0315-0406:269	177	2658.661	405.996	315.734	470583	470583	269
270	210501N2-16_BS20.tif:0270-0315-0392:270	177	2726.395	391.996	315.767	482572	482572	270
271	210501N2-16_BS20.tif:0271-0315-0390:271	177	2663.017	390.32	315.656	471354	471354	271
272	210501N2-16_BS20.tif:0272-0313-0394:272	177	2781.407	394.258	313.736	492309	492309	272
273	210501N2-16_BS20.tif:0273-0314-0397:273	177	2702.006	397.205	314.548	478255	478255	273
274	210501N2-16_BS20.tif:0274-0316-0397:274	177	2642.808	397.013	316.751	467777	467777	274
275	210501N2-16_BS20.tif:0275-0317-0398:275	177	2658	398.183	317.45	470466	470466	275
276	210501N2-16_BS20.tif:0276-0315-0398:276	177	2429.678	397.793	315.604	430053	430053	276
277	210501N2-16_BS20.tif:0277-0313-0396:277	177	2407.582	395.752	313.661	426142	426142	277
278	210501N2-16_BS20.tif:0278-0312-0396:278	177	2268.13	395.632	312.802	401459	401459	278
279	210501N2-16_BS20.tif:0279-0317-0402:279	177	2440.588	401.92	317.571	431984	431984	279
280	210501N2-16_BS20.tif:0280-0316-0409:280	177	2492.328	408.762	316.838	441142	441142	280
281	210501N2-16_BS20.tif:0281-0317-0415:281	177	2315.305	414.693	318.004	409809	409809	281
282	210501N2-16_BS20.tif:0282-0313-0424:282	177	2440.452	423.673	314.096	431960	431960	282
283	210501N2-16_BS20.tif:0283-0308-0441:283	177	2648.757	441.162	309.249	468830	468830	283
284	210501N2-16_BS20.tif:0284-0305-0439:284	177	2162.441	438.858	305.876	382752	382752	284
285	210501N2-16_BS20.tif:0285-0299-0441:285	177	2118.051	441.084	300.069	374895	374895	285
286	210501N2-16_BS20.tif:0286-0305-0446:286	177	2408.966	446.377	305.686	426387	426387	286
287	210501N2-16_BS20.tif:0287-0323-0410:287	177	2360.068	409.598	322.673	417732	417732	287
288	210501N2-16_BS20.tif:0288-0318-0388:288	177	2657.808	388.118	318.356	470432	470432	288
289	210501N2-16_BS20.tif:0289-0313-0388:289	177	2667.068	388.065	313.428	472071	472071	289
290	210501N2-16_BS20.tif:0290-0310-0396:290	177	2846.859	396.092	310.529	503894	503894	290
291	210501N2-16_BS20.tif:0291-0310-0385:291	177	2801.61	385.306	310.444	495885	495885	291
292	210501N2-16_BS20.tif:0292-0304-0380:292	177	2787.678	380.231	304.457	493419	493419	292
293	210501N2-16_BS20.tif:0293-0304-0374:293	177	2651.797	373.97	304.615	469368	469368	293
294	210501N2-16_BS20.tif:0294-0303-0367:294	177	2727.525	367.259	303.602	482772	482772	294
295	210501N2-16_BS20.tif:0295-0300-0367:295	177	2809.927	367.351	300.609	497357	497357	295
296	210501N2-16_BS20.tif:0296-0290-0357:296	177	2404.712	357.063	290.631	425634	425634	296
297	210501N2-16_BS20.tif:0297-0271-0323:297	177	2477.458	323.642	271.938	438510	438510	297
298	210501N2-16_BS20.tif:0298-0280-0350:298	177	2522.751	348.447	280.17	446527	446527	298
299	210501N2-16_BS20.tif:0299-0293-0346:299	177	3017.74	346.073	293.927	534140	534140	299
300	210501N2-16_BS20.tif:0300-0285-0351:300	177	2878.757	351.217	285.575	509540	509540	300
301	210501N2-16_BS20.tif:0301-0283-0351:301	177	3115.192	351.518	283.814	551389	551389	301
302	210501N2-16_BS20.tif:0302-0275-0357:302	177	3007.186	357.4	275.723	532272	532272	302
303	210501N2-16_BS20.tif:0303-0288-0344:303	177	3138.898	344.395	288.948	555585	555585	303
304	210501N2-16_BS20.tif:0304-0291-0350:304	177	3071.113	350.773	292.042	543587	543587	304
305	210501N2-16_BS20.tif:0305-0292-0355:305	177	2926.672	355.404	292.896	518021	518021	305
306	210501N2-16_BS20.tif:0306-0282-0351:306	177	2985.78	351.635	282.779	528483	528483	306
307	210501N2-16_BS20.tif:0307-0287-0352:307	177	2914.429	352.638	287.837	515854	515854	307
308	210501N2-16_BS20.tif:0308-0294-0350:308	177	2930.74	350.251	294.672	518741	518741	308
309	210501N2-16_BS20.tif:0309-0299-0352:309	177	2822.729	352.516	300.004	499623	499623	309
310	210501N2-16_BS20.tif:0310-0308-0349:310	177	2758.65	349.73	308.885	488281	488281	310
311	210501N2-16_BS20.tif:0311-0307-0358:311	177	2758.757	358.211	307.881	488300	488300	311
312	210501N2-16_BS20.tif:0312-0281-0356:312	177	2678.107	355.852	281.613	474025	474025	312
313	210501N2-16_BS20.tif:0313-0287-0362:313	177	2756.407	362.15	287.517	487884	487884	313
314	210501N2-16_BS20.tif:0314-0297-0350:314	177	2735.424	350.334	297.695	484170	484170	314
315	210501N2-16_BS20.tif:0315-0287-0352:315	177	2561.412	352.294	287.665	453370	453370	315
316	210501N2-16_BS20.tif:0316-0295-0357:316	177	2704.328	357.573	295.714	478666	478666	316
317	210501N2-16_BS20.tif:0317-0301-0362:317	177	2495.475	362.033	301.338	441699	441699	317
318	210501N2-16_BS20.tif:0318-0311-0378:318	177	2429.525	378.239	311.432	430026	430026	318
319	210501N2-16_BS20.tif:0319-0313-0373:319	177	2581.04	373.211	313.216	456844	456844	319
320	210501N2-16_BS20.tif:0320-0312-0371:320	177	2641.249	370.845	312.237	467501	467501	320
321	210501N2-16_BS20.tif:0321-0313-0384:321	177	2650.542	384.175	313.492	469146	469146	321
322	210501N2-16_BS20.tif:0322-0317-0389:322	177	2710.107	389.363	317.195	479689	479689	322
323	210501N2-16_BS20.tif:0323-0313-0397:323	177	2448.39	397.613	313.353	433365	433365	323
324	210501N2-16_BS20.tif:0324-0304-0408:324	177	2671.345	408.275	304.363	472828	472828	324
325	210501N2-16_BS20.tif:0325-0309-0410:325	177	2748.831	410.146	309.515	486543	486543	325
326	210501N2-16_BS20.tif:0326-0310-0405:326	177	2802.944	405.572	310.49	496121	496121	326
327	210501N2-16_BS20.tif:0327-0311-0409:327	177	2527.169	409.063	311.379	447309	447309	327
328	210501N2-16_BS20.tif:0328-0313-0400:328	177	2542.91	400.091	313.491	450095	450095	328
329	210501N2-16_BS20.tif:0329-0284-0404:329	177	2587.949	404.275	284.54	458067	458067	329
330	210501N2-16_BS20.tif:0330-0261-0404:330	177	2466.503	403.862	261.76	436571	436571	330
331	210501N2-16_BS20.tif:0331-0275-0387:331	177	2316.271	387.05	277.351	409980	409980	331
332	210501N2-16_BS20.tif:0332-0267-0394:332	177	2520.26	393.883	267.746	446086	446086	332
333	210501N2-16_BS20.tif:0333-0269-0395:333	177	2482.073	394.965	269.438	439327	439327	333
334	210501N2-16_BS20.tif:0334-0268-0396:334	177	2538.266	395.91	268.263	449273	449273	334
335	210501N2-16_BS20.tif:0335-0267-0394:335	177	2498.492	394.172	267.587	442233	442233	335
336	210501N2-16_BS20.tif:0336-0268-0391:336	177	2592.028	391.279	268.448	458789	458789	336
337	210501N2-16_BS20.tif:0337-0270-0388:337	177	2605.977	387.921	270.408	461258	461258	337
338	210501N2-16_BS20.tif:0338-0267-0385:338	177	2719.209	384.93	267.686	481300	481300	338
339	210501N2-16_BS20.tif:0339-0269-0385:339	177	2529.576	385.408	269.39	447735	447735	339
340	210501N2-16_BS20.tif:0340-0263-0386:340	177	2526.311	386.39	263.422	447157	447157	340
341	210501N2-16_BS20.tif:0341-0261-0386:341	177	2652.282	386.575	261.544	469454	469454	341
342	210501N2-16_BS20.tif:0342-0261-0386:342	177	2754.316	386.272	261.571	487514	487514	342
343	210501N2-16_BS20.tif:0343-0259-0385:343	177	2722.847	385.521	259.73	481944	481944	343
344	210501N2-16_BS20.tif:0344-0260-0386:344	177	2666.537	386.574	260.569	471977	471977	344
345	210501N2-16_BS20.tif:0345-0260-0385:345	177	2750.672	385.616	260.494	486869	486869	345
346	210501N2-16_BS20.tif:0346-0253-0377:346	177	2792.52	377.52	253.669	494276	494276	346
347	210501N2-16_BS20.tif:0347-0251-0376:347	177	2578.299	376.468	251.539	456359	456359	347
348	210501N2-16_BS20.tif:0348-0257-0379:348	177	2590.345	379.591	257.724	458491	458491	348
349	210501N2-16_BS20.tif:0349-0262-0378:349	177	2684.271	378.716	262.904	475116	475116	349
350	210501N2-16_BS20.tif:0350-0271-0382:350	177	2674.051	382.699	272.068	473307	473307	350
351	210501N2-16_BS20.tif:0351-0262-0377:351	177	2568.305	377.201	262.528	454590	454590	351
352	210501N2-16_BS20.tif:0352-0263-0370:352	177	2680.927	370.569	263.536	474524	474524	352
353	210501N2-16_BS20.tif:0353-0259-0373:353	177	2828.316	373.426	259.615	500612	500612	353
354	210501N2-16_BS20.tif:0354-0272-0382:354	177	2686.712	382.342	272.736	475548	475548	354
355	210501N2-16_BS20.tif:0355-0270-0384:355	177	2605.48	384.477	270.805	461170	461170	355
356	210501N2-16_BS20.tif:0356-0267-0388:356	177	2632.192	388.003	267.5	465898	465898	356
357	210501N2-16_BS20.tif:0357-0274-0390:357	177	2777.322	390.127	274.489	491586	491586	357
358	210501N2-16_BS20.tif:0358-0265-0388:358	177	2657.379	388.026	265.488	470356	470356	358
359	210501N2-16_BS20.tif:0359-0267-0390:359	177	2487.424	390.084	267.392	440274	440274	359
360	210501N2-16_BS20.tif:0360-0273-0380:360	177	2531.537	380.033	273.632	448082	448082	360
361	210501N2-16_BS20.tif:0361-0256-0367:361	177	2531.079	367.49	256.411	448001	448001	361
362	210501N2-16_BS20.tif:0362-0234-0377:362	177	2526.836	377.212	234.362	447250	447250	362
363	210501N2-16_BS20.tif:0363-0247-0378:363	177	2526.124	378.755	247.826	447124	447124	363
364	210501N2-16_BS20.tif:0364-0257-0382:364	177	2504.452	382.878	257.522	443288	443288	364
365	210501N2-16_BS20.tif:0365-0264-0382:365	177	2524.158	382.774	264.583	446776	446776	365
366	210501N2-16_BS20.tif:0366-0263-0385:366	177	2364.927	385.429	263.249	418592	418592	366
367	210501N2-16_BS20.tif:0367-0249-0382:367	177	2316.774	382.414	249.617	410069	410069	367
368	210501N2-16_BS20.tif:0368-0233-0379:368	177	2260.819	380.048	233.288	400165	400165	368
369	210501N2-16_BS20.tif:0369-0232-0379:369	177	2165.655	379.966	232.575	383321	383321	369
370	210501N2-16_BS20.tif:0370-0258-0377:370	177	1981.531	377.757	258.662	350731	350731	370
371	210501N2-16_BS20.tif:0371-0311-0400:371	177	2033.463	400.083	311.466	359923	359923	371
372	210501N2-16_BS20.tif:0372-0266-0398:372	177	2167.508	397.807	265.844	383649	383649	372
373	210501N2-16_BS20.tif:0373-0254-0388:373	177	2428.056	388.238	254.347	429766	429766	373
374	210501N2-16_BS20.tif:0374-0258-0385:374	177	2487.847	385.375	258.253	440349	440349	374
375	210501N2-16_BS20.tif:0375-0268-0388:375	177	2466.203	388.359	268.199	436518	436518	375
376	210501N2-16_BS20.tif:0376-0275-0396:376	177	2459.751	396.063	275.41	435376	435376	376
377	210501N2-16_BS20.tif:0377-0281-0392:377	177	2496.819	392.255	281.497	441937	441937	377
378	210501N2-16_BS20.tif:0378-0281-0390:378	177	2535.441	390.347	281.425	448773	448773	378
379	210501N2-16_BS20.tif:0379-0275-0393:379	177	2358.395	392.904	275.297	417436	417436	379
380	210501N2-16_BS20.tif:0380-0279-0394:380	177	2529.424	394.212	279.418	447708	447708	380
381	210501N2-16_BS20.tif:0381-0273-0405:381	177	2567.339	405.394	273.318	454419	454419	381
382	210501N2-16_BS20.tif:0382-0270-0399:382	177	2588.441	399.688	270.172	458154	458154	382
383	210501N2-16_BS20.tif:0383-0259-0368:383	177	2488.073	368.569	259.682	440389	440389	383
384	210501N2-16_BS20.tif:0384-0245-0394:384	177	2261.627	392.796	246.229	400308	400308	384
385	210501N2-16_BS20.tif:0385-0246-0391:385	177	2498.028	391.526	246.39	442151	442151	385
386	210501N2-16_BS20.tif:0386-0248-0390:386	177	2560.209	390.58	248.645	453157	453157	386
387	210501N2-16_BS20.tif:0387-0255-0388:387	177	2706.537	388.192	255.841	479057	479057	387
388	210501N2-16_BS20.tif:0388-0257-0389:388	177	2627.797	389.237	257.741	465120	465120	388
389	210501N2-16_BS20.tif:0389-0258-0396:389	177	2619	396.019	258.839	463563	463563	389
390	210501N2-16_BS20.tif:0390-0262-0394:390	177	2581.085	394.229	262.289	456852	456852	390
391	210501N2-16_BS20.tif:0391-0260-0391:391	177	2622.785	391.413	260.52	464233	464233	391
392	210501N2-16_BS20.tif:0392-0258-0394:392	177	2629.763	394.373	258.391	465468	465468	392
393	210501N2-16_BS20.tif:0393-0258-0394:393	177	2604.192	394.231	258.8	460942	460942	393
394	210501N2-16_BS20.tif:0394-0257-0393:394	177	2639.802	393.161	257.807	467245	467245	394
395	210501N2-16_BS20.tif:0395-0256-0395:395	177	2688.469	395.003	256.587	475859	475859	395
396	210501N2-16_BS20.tif:0396-0256-0391:396	177	2695.893	390.987	256.982	477173	477173	396
397	210501N2-16_BS20.tif:0397-0253-0388:397	177	2780.237	388.433	253.664	492102	492102	397
398	210501N2-16_BS20.tif:0398-0257-0386:398	177	2479.418	386.224	257.187	438857	438857	398
399	210501N2-16_BS20.tif:0399-0255-0392:399	177	2398.915	392.341	255.096	424608	424608	399
400	210501N2-16_BS20.tif:0400-0254-0388:400	177	2411.39	388.64	254.184	426816	426816	400
401	210501N2-16_BS20.tif:0401-0256-0386:401	177	2507.537	386.416	256.276	443834	443834	401
402	210501N2-16_BS20.tif:0402-0259-0389:402	177	2516.452	389.621	259.463	445412	445412	402
403	210501N2-16_BS20.tif:0403-0262-0386:403	177	2553.486	386.475	262.351	451967	451967	403
404	210501N2-16_BS20.tif:0404-0259-0390:404	177	2435.203	390.861	259.454	431031	431031	404
405	210501N2-16_BS20.tif:0405-0255-0397:405	177	2375.198	397.414	255.315	420410	420410	405
406	210501N2-16_BS20.tif:0406-0248-0378:406	177	2483.791	378.664	248.557	439631	439631	406
407	210501N2-16_BS20.tif:0407-0248-0381:407	177	2447.373	381.495	248.409	433185	433185	407
408	210501N2-16_BS20.tif:0408-0249-0379:408	177	2270.791	379.69	249.671	401930	401930	408
409	210501N2-16_BS20.tif:0409-0250-0381:409	177	2214.232	381.489	250.294	391919	391919	409
410	210501N2-16_BS20.tif:0410-0257-0378:410	177	2315.203	378.682	257.298	409791	409791	410
411	210501N2-16_BS20.tif:0411-0285-0380:411	177	2598.853	380.437	285.517	459997	459997	411
412	210501N2-16_BS20.tif:0412-0245-0379:412	177	2190	377.736	245.317	387630	387630	412
413	210501N2-16_BS20.tif:0413-0240-0386:413	177	2137.418	385.944	241.81	378323	378323	413
414	210501N2-16_BS20.tif:0414-0257-0386:414	177	2397.316	386.197	257.251	424325	424325	414
415	210501N2-16_BS20.tif:0415-0269-0386:415	177	2401.576	386.016	269.427	425079	425079	415
416	210501N2-16_BS20.tif:0416-0279-0386:416	177	2494.593	386.097	279.678	441543	441543	416
417	210501N2-16_BS20.tif:0417-0266-0385:417	177	2522.684	385.489	266.573	446515	446515	417
418	210501N2-16_BS20.tif:0418-0261-0380:418	177	2487.362	380.093	261.455	440263	440263	418
419	210501N2-16_BS20.tif:0419-0269-0382:419	177	2127.096	381.908	269.509	376496	376496	419
420	210501N2-16_BS20.tif:0420-0270-0385:420	177	2222.65	384.935	270.688	393409	393409	420
421	210501N2-16_BS20.tif:0421-0267-0384:421	177	2369.198	384.088	267.669	419348	419348	421
422	210501N2-16_BS20.tif:0422-0267-0378:422	177	2573.915	378.28	267.603	455583	455583	422
423	210501N2-16_BS20.tif:0423-0242-0368:423	177	2467.955	368.235	242.471	436828	436828	423
424	210501N2-16_BS20.tif:0424-0233-0411:424	177	2152.288	410.036	232.868	380955	380955	424
425	210501N2-16_BS20.tif:0425-0241-0405:425	177	1695.345	403.765	240.94	300076	300076	425
426	210501N2-16_BS20.tif:0426-0251-0406:426	177	2525.689	406.84	251.269	447047	447047	426
427	210501N2-16_BS20.tif:0427-0258-0409:427	177	2286.26	409.486	258.474	404668	404668	427
428	210501N2-16_BS20.tif:0428-0265-0403:428	177	2451.288	403.75	265.337	433878	433878	428
429	210501N2-16_BS20.tif:0429-0262-0415:429	177	2548.316	415.429	262.451	451052	451052	429
430	210501N2-16_BS20.tif:0430-0262-0401:430	177	2608.644	401.694	262.475	461730	461730	430
431	210501N2-16_BS20.tif:0431-0264-0396:431	177	2420.418	396.754	264.56	428414	428414	431
432	210501N2-16_BS20.tif:0432-0264-0404:432	177	2364.26	404.728	264.694	418474	418474	432
433	210501N2-16_BS20.tif:0433-0260-0404:433	177	2472.26	404.501	260.56	437590	437590	433
434	210501N2-16_BS20.tif:0434-0260-0411:434	177	2477.621	411.873	260.48	438539	438539	434
435	210501N2-16_BS20.tif:0435-0259-0411:435	177	2435.04	411.581	259.285	431002	431002	435
436	210501N2-16_BS20.tif:0436-0243-0412:436	177	2325.232	412.581	243.676	411566	411566	436
437	210501N2-16_BS20.tif:0437-0262-0401:437	177	2290.362	401.803	262.476	405394	405394	437
438	210501N2-16_BS20.tif:0438-0290-0396:438	177	2099.887	396.475	290.469	371680	371680	438
439	210501N2-16_BS20.tif:0439-0337-0390:439	177	2225.475	390.44	337.531	393909	393909	439
440	210501N2-16_BS20.tif:0440-0317-0429:440	177	2121.949	428.745	317.072	375585	375585	440
441	210501N2-16_BS20.tif:0441-0272-0414:441	177	2357.785	413.038	272.586	417328	417328	441
442	210501N2-16_BS20.tif:0001-0242-0152:1	177	1158.475	152.404	242.43	205050	205050	1
443	210501N2-16_BS20.tif:0002-0201-0137:2	177	1029.034	137.317	201.122	182139	182139	2
444	210501N2-16_BS20.tif:0003-0252-0169:3	177	1231.87	169.258	252.708	218041	218041	3
445	210501N2-16_BS20.tif:0004-0261-0169:4	177	972.339	169.185	262.136	172104	172104	4
446	210501N2-16_BS20.tif:0005-0200-0177:5	177	1348.605	177.517	200.144	238703	238703	5
447	210501N2-16_BS20.tif:0006-0201-0190:6	177	1238.04	190.134	201.106	219133	219133	6
448	210501N2-16_BS20.tif:0007-0171-0050:7	177	186.401	50.522	171.548	32993	32993	7
449	210501N2-16_BS20.tif:0008-0210-0064:8	177	185.593	64.202	210.387	32850	32850	8
450	210501N2-16_BS20.tif:0009-0457-0040:9	177	233.746	39.958	457.665	41373	41373	9
451	210501N2-16_BS20.tif:0010-0449-0146:10	177	192.356	146.17	449.372	34047	34047	10
452	210501N2-16_BS20.tif:0011-0348-0062:11	177	702.893	62.27	350.074	124412	124412	11
453	210501N2-16_BS20.tif:0012-0296-0213:12	177	1024.548	213.598	297.198	181345	181345	12
454	210501N2-16_BS20.tif:0013-0261-0168:13	177	546.718	168.423	262.777	96769	96769	13
455	210501N2-16_BS20.tif:0014-0226-0123:14	177	122.514	123.507	226.354	21685	21685	14
456	210501N2-16_BS20.tif:0015-0226-0164:15	177	285.254	164.286	226.631	50490	50490	15
457	210501N2-16_BS20.tif:0016-0226-0205:16	177	106.751	204.369	226.977	18895	18895	16
458	210501N2-16_BS20.tif:0017-0300-0163:17	177	1348.61	163.471	300.895	238704	238704	17
459	210501N2-16_BS20.tif:0018-0374-0121:18	177	131.859	122.412	374.707	23339	23339	18
460	210501N2-16_BS20.tif:0019-0248-0155:19	177	1494.311	154.963	248.581	264493	264493	19
461	210501N2-16_BS20.tif:0020-0227-0145:20	177	1606.876	144.959	227.652	284417	284417	20
462	210501N2-16_BS20.tif:0021-0218-0134:21	177	1254.74	134.577	217.568	222089	222089	21
463	210501N2-16_BS20.tif:0022-0226-0143:22	177	1385.056	143.215	225.922	245155	245155	22
464	210501N2-16_BS20.tif:0023-0245-0158:23	177	1384.768	158.604	244.895	245104	245104	23
465	210501N2-16_BS20.tif:0024-0249-0170:24	177	1339.689	170.194	248.79	237125	237125	24
466	210501N2-16_BS20.tif:0025-0222-0170:25	177	1403.915	170.028	221.806	248493	248493	25
467	210501N2-16_BS20.tif:0026-0256-0200:26	177	1254.78	200.882	256.628	222096	222096	26
468	210501N2-16_BS20.tif:0027-0245-0183:27	177	1372.74	183.878	245.809	242975	242975	27
469	210501N2-16_BS20.tif:0028-0239-0185:28	177	1509.542	185.769	239.791	267189	267189	28
470	210501N2-16_BS20.tif:0029-0248-0180:29	177	1511.175	180.952	248.779	267478	267478	29
471	210501N2-16_BS20.tif:0030-0253-0192:30	177	1438.062	192.886	253.796	254537	254537	30
472	210501N2-16_BS20.tif:0031-0255-0186:31	177	1396.062	186.559	256.125	247103	247103	31
473	210501N2-16_BS20.tif:0032-0265-0200:32	177	1431.469	200.712	265.724	253370	253370	32
474	210501N2-16_BS20.tif:0033-0254-0192:33	177	1596.921	192.813	254.811	282655	282655	33
475	210501N2-16_BS20.tif:0034-0256-0181:34	177	1618.853	181.594	256.611	286537	286537	34
476	210501N2-16_BS20.tif:0035-0258-0180:35	177	1416.475	180.379	258.504	250716	250716	35
477	210501N2-16_BS20.tif:0036-0254-0169:36	177	1539.379	169.323	254.602	272470	272470	36
478	210501N2-16_BS20.tif:0037-0241-0165:37	177	1702.04	165.376	241.404	301261	301261	37
479	210501N2-16_BS20.tif:0038-0254-0186:38	177	1559.972	186.911	254.175	276115	276115	38
480	210501N2-16_BS20.tif:0039-0263-0202:39	177	1605.068	202.41	263.343	284097	284097	39
481	210501N2-16_BS20.tif:0040-0265-0188:40	177	1558.435	187.821	265.308	275843	275843	40
482	210501N2-16_BS20.tif:0041-0265-0178:41	177	1673.633	178.996	265.698	296233	296233	41
483	210501N2-16_BS20.tif:0042-0257-0181:42	177	1577.288	181.865	257.869	279180	279180	42
484	210501N2-16_BS20.tif:0043-0253-0180:43	177	1554.944	181.081	253.759	275225	275225	43
485	210501N2-16_BS20.tif:0044-0249-0184:44	177	1612.339	185.137	249.807	285384	285384	44
486	210501N2-16_BS20.tif:0045-0259-0181:45	177	1598.718	181.851	259.977	282973	282973	45
487	210501N2-16_BS20.tif:0046-0255-0188:46	177	1620.209	188.849	255.825	286777	286777	46
488	210501N2-16_BS20.tif:0047-0248-0177:47	177	1656.164	177.998	248.743	293141	293141	47
489	210501N2-16_BS20.tif:0048-0236-0189:48	177	1469.701	189.901	236.969	260137	260137	48
490	210501N2-16_BS20.tif:0049-0242-0175:49	177	1569.559	176.113	242.836	277812	277812	49
491	210501N2-16_BS20.tif:0050-0233-0175:50	177	1577.486	176.02	233.585	279215	279215	50
492	210501N2-16_BS20.tif:0051-0226-0162:51	177	1441.192	163.294	226.695	255091	255091	51
493	210501N2-16_BS20.tif:0052-0235-0196:52	177	1669.412	196.108	236.012	295486	295486	52
494	210501N2-16_BS20.tif:0053-0279-0206:53	177	1581.407	206.437	280.545	279909	279909	53
495	210501N2-16_BS20.tif:0054-0283-0186:54	177	1668.989	186.44	282.617	295411	295411	54
496	210501N2-16_BS20.tif:0055-0266-0183:55	177	1615.203	183.874	267.135	285891	285891	55
497	210501N2-16_BS20.tif:0056-0247-0176:56	177	1862.599	176.758	247.618	329680	329680	56
498	210501N2-16_BS20.tif:0057-0239-0175:57	177	1793.712	175.558	239.669	317487	317487	57
499	210501N2-16_BS20.tif:0058-0254-0183:58	177	1759.096	183.762	254.678	311360	311360	58
500	210501N2-16_BS20.tif:0059-0268-0181:59	177	1817.548	181.835	268.579	321706	321706	59
501	210501N2-16_BS20.tif:0060-0296-0179:60	177	1785.831	179.814	296.436	316092	316092	60
502	210501N2-16_BS20.tif:0061-0304-0190:61	177	1856.017	190.547	304.912	328515	328515	61
503	210501N2-16_BS20.tif:0062-0272-0197:62	177	1917.571	196.719	272.222	339410	339410	62
504	210501N2-16_BS20.tif:0063-0266-0184:63	177	1997.576	184.658	266.702	353571	353571	63
505	210501N2-16_BS20.tif:0064-0264-0180:64	177	1983	180.796	264.603	350991	350991	64
506	210501N2-16_BS20.tif:0065-0271-0185:65	177	1865.056	185.601	272.001	330115	330115	65
507	210501N2-16_BS20.tif:0066-0281-0193:66	177	1778.266	193.51	281.704	314753	314753	66
508	210501N2-16_BS20.tif:0067-0292-0195:67	177	1800.644	195.804	293.023	318714	318714	67
509	210501N2-16_BS20.tif:0068-0281-0198:68	177	1746.345	198.481	282.087	309103	309103	68
510	210501N2-16_BS20.tif:0069-0268-0198:69	177	1713.949	198.943	269.139	303369	303369	69
511	210501N2-16_BS20.tif:0070-0260-0208:70	177	1601.271	208.78	261.162	283425	283425	70
512	210501N2-16_BS20.tif:0071-0252-0204:71	177	1672.124	205.076	252.899	295966	295966	71
513	210501N2-16_BS20.tif:0072-0237-0202:72	177	1551.458	202.769	237.826	274608	274608	72
514	210501N2-16_BS20.tif:0073-0232-0198:73	177	1473.181	199.146	233.096	260753	260753	73
515	210501N2-16_BS20.tif:0074-0230-0195:74	177	1472.102	196.192	231.107	260562	260562	74
516	210501N2-16_BS20.tif:0075-0225-0191:75	177	1540.825	191.873	225.708	272726	272726	75
517	210501N2-16_BS20.tif:0076-0225-0185:76	177	1478.407	186.164	225.845	261678	261678	76
518	210501N2-16_BS20.tif:0077-0222-0184:77	177	1496.215	184.924	222.782	264830	264830	77
519	210501N2-16_BS20.tif:0078-0216-0180:78	177	1572.379	181.028	216.741	278311	278311	78
520	210501N2-16_BS20.tif:0079-0245-0221:79	177	1849.158	221.096	245.887	327301	327301	79
521	210501N2-16_BS20.tif:0080-0251-0202:80	177	1960.927	202.92	252.374	347084	347084	80
522	210501N2-16_BS20.tif:0081-0255-0201:81	177	2040.52	202.096	256.057	361172	361172	81
523	210501N2-16_BS20.tif:0082-0260-0200:82	177	2064.277	200.765	261.084	365377	365377	82
524	210501N2-16_BS20.tif:0083-0268-0199:83	177	1938.017	199.869	269.074	343029	343029	83
525	210501N2-16_BS20.tif:0084-0275-0194:84	177	2127.073	194.739	275.607	376492	376492	84
526	210501N2-16_BS20.tif:0085-0286-0197:85	177	2046.492	198.019	286.804	362229	362229	85
527	210501N2-16_BS20.tif:0086-0291-0194:86	177	1940.853	194.932	291.577	343531	343531	86
528	210501N2-16_BS20.tif:0087-0292-0190:87	177	2025.441	190.696	292.785	358503	358503	87
529	210501N2-16_BS20.tif:0088-0296-0188:88	177	2039.141	188.983	296.425	360928	360928	88
530	210501N2-16_BS20.tif:0089-0301-0186:89	177	2090.282	186.845	301.607	369980	369980	89
531	210501N2-16_BS20.tif:0090-0297-0200:90	177	1989.757	200.797	297.897	352187	352187	90
532	210501N2-16_BS20.tif:0091-0291-0191:91	177	2141.627	191.669	291.876	379068	379068	91
533	210501N2-16_BS20.tif:0092-0290-0190:92	177	2218.181	190.661	290.683	392618	392618	92
534	210501N2-16_BS20.tif:0093-0292-0189:93	177	2132.362	189.778	292.843	377428	377428	93
535	210501N2-16_BS20.tif:0094-0290-0193:94	177	2061.158	193.813	290.769	364825	364825	94
536	210501N2-16_BS20.tif:0095-0286-0197:95	177	2065.904	197.783	287.157	365665	365665	95
537	210501N2-16_BS20.tif:0096-0276-0205:96	177	2051.904	205.908	276.903	363187	363187	96
538	210501N2-16_BS20.tif:0097-0260-0203:97	177	1839.26	204.013	260.965	325549	325549	97
539	210501N2-16_BS20.tif:0098-0256-0199:98	177	1738.006	199.786	256.969	307627	307627	98
540	210501N2-16_BS20.tif:0099-0251-0198:99	177	1813.712	198.803	251.906	321027	321027	99
541	210501N2-16_BS20.tif:0100-0242-0199:100	177	1722.379	199.695	242.997	304861	304861	100
542	210501N2-16_BS20.tif:0101-0231-0196:101	177	1627.977	197.099	231.932	288152	288152	101
543	210501N2-16_BS20.tif:0102-0219-0197:102	177	2009.429	197.942	219.721	355669	355669	102
544	210501N2-16_BS20.tif:0103-0239-0191:103	177	2107.35	192.283	240.122	373001	373001	103
545	210501N2-16_BS20.tif:0104-0244-0192:104	177	2108.045	193.008	244.751	373124	373124	104
546	210501N2-16_BS20.tif:0105-0243-0194:105	177	2139.271	194.938	243.618	378651	378651	105
547	210501N2-16_BS20.tif:0106-0246-0197:106	177	2019.695	198.064	246.866	357486	357486	106
548	210501N2-16_BS20.tif:0107-0249-0195:107	177	2082.277	195.919	249.723	368563	368563	107
549	210501N2-16_BS20.tif:0108-0251-0198:108	177	2210.441	198.915	251.533	391248	391248	108
550	210501N2-16_BS20.tif:0109-0254-0197:109	177	2143.842	198.235	254.702	379460	379460	109
551	210501N2-16_BS20.tif:0110-0260-0199:110	177	2190.22	199.984	260.856	387669	387669	110
552	210501N2-16_BS20.tif:0111-0270-0197:111	177	2171.345	197.92	270.61	384328	384328	111
553	210501N2-16_BS20.tif:0112-0269-0197:112	177	2172.887	197.587	269.64	384601	384601	112
554	210501N2-16_BS20.tif:0113-0269-0196:113	177	2171.339	196.553	269.992	384327	384327	113
555	210501N2-16_BS20.tif:0114-0278-0192:114	177	2226.209	192.877	278.731	394039	394039	114
556	210501N2-16_BS20.tif:0115-0282-0192:115	177	2242.266	192.709	282.453	396881	396881	115
557	210501N2-16_BS20.tif:0116-0285-0189:116	177	2223.87	189.898	285.984	393625	393625	116
558	210501N2-16_BS20.tif:0117-0301-0187:117	177	2274.068	187.471	301.668	402510	402510	117
559	210501N2-16_BS20.tif:0118-0320-0177:118	177	2328.734	178.026	320.637	412186	412186	118
560	210501N2-16_BS20.tif:0119-0321-0180:119	177	2216.616	180.671	321.736	392341	392341	119
561	210501N2-16_BS20.tif:0120-0310-0181:120	177	2165.904	181.706	310.912	383365	383365	120
562	210501N2-16_BS20.tif:0121-0292-0192:121	177	2261.164	192.551	292.841	400226	400226	121
563	210501N2-16_BS20.tif:0122-0288-0193:122	177	2163.096	193.462	289.006	382868	382868	122
564	210501N2-16_BS20.tif:0123-0285-0196:123	177	1956.994	196.81	286.242	346388	346388	123
565	210501N2-16_BS20.tif:0124-0276-0198:124	177	1922.503	198.746	277.108	340283	340283	124
566	210501N2-16_BS20.tif:0125-0268-0201:125	177	1967.13	201.755	269.165	348182	348182	125
567	210501N2-16_BS20.tif:0126-0256-0209:126	177	1900.164	210.114	256.9	336329	336329	126
568	210501N2-16_BS20.tif:0127-0240-0213:127	177	1743.446	214.035	241.149	308590	308590	127
569	210501N2-16_BS20.tif:0128-0232-0200:128	177	1787.972	201.202	233.203	316471	316471	128
570	210501N2-16_BS20.tif:0129-0231-0196:129	177	1787.294	196.927	232.089	316351	316351	129
571	210501N2-16_BS20.tif:0130-0227-0193:130	177	1810.339	193.857	227.712	320430	320430	130
572	210501N2-16_BS20.tif:0131-0230-0204:131	177	2023.147	204.902	230.745	358097	358097	131
573	210501N2-16_BS20.tif:0132-0239-0194:132	177	2304.831	194.917	240.175	407955	407955	132
574	210501N2-16_BS20.tif:0133-0246-0200:133	177	2346.836	200.855	247.126	415390	415390	133
575	210501N2-16_BS20.tif:0134-0249-0199:134	177	2310.04	200.004	249.801	408877	408877	134
576	210501N2-16_BS20.tif:0135-0253-0198:135	177	2238	198.855	253.845	396126	396126	135
577	210501N2-16_BS20.tif:0136-0258-0200:136	177	2302.729	200.925	258.886	407583	407583	136
578	210501N2-16_BS20.tif:0137-0269-0197:137	177	2360.729	197.606	269.833	417849	417849	137
579	210501N2-16_BS20.tif:0138-0277-0199:138	177	2437.836	199.544	277.808	431497	431497	138
580	210501N2-16_BS20.tif:0139-0290-0200:139	177	2360.938	200.602	291.005	417886	417886	139
581	210501N2-16_BS20.tif:0140-0292-0193:140	177	2452.763	193.532	292.771	434139	434139	140
582	210501N2-16_BS20.tif:0141-0300-0191:141	177	2306.209	191.703	300.625	408199	408199	141
583	210501N2-16_BS20.tif:0142-0306-0191:142	177	2370.932	191.488	307.007	419655	419655	142
584	210501N2-16_BS20.tif:0143-0291-0191:143	177	2355.04	191.696	291.652	416842	416842	143
585	210501N2-16_BS20.tif:0144-0285-0190:144	177	2252.034	190.326	285.782	398610	398610	144
586	210501N2-16_BS20.tif:0145-0284-0195:145	177	2347.825	195.394	284.976	415565	415565	145
587	210501N2-16_BS20.tif:0146-0286-0190:146	177	2412.774	190.466	286.604	427061	427061	146
588	210501N2-16_BS20.tif:0147-0287-0189:147	177	2319.508	189.749	288.059	410553	410553	147
589	210501N2-16_BS20.tif:0148-0280-0182:148	177	2359.757	182.944	280.929	417677	417677	148
590	210501N2-16_BS20.tif:0149-0291-0204:149	177	2503.836	205.078	291.567	443179	443179	149
591	210501N2-16_BS20.tif:0150-0291-0197:150	177	2366.266	197.383	291.493	418829	418829	150
592	210501N2-16_BS20.tif:0151-0293-0185:151	177	2326.034	185.788	293.618	411708	411708	151
593	210501N2-16_BS20.tif:0152-0297-0187:152	177	2361.774	187.527	297.545	418034	418034	152
594	210501N2-16_BS20.tif:0153-0292-0189:153	177	2519.627	190.075	292.718	445974	445974	153
595	210501N2-16_BS20.tif:0154-0289-0186:154	177	2455.915	187.07	289.841	434697	434697	154
596	210501N2-16_BS20.tif:0155-0285-0191:155	177	2188.277	191.612	286.001	387325	387325	155
597	210501N2-16_BS20.tif:0156-0271-0197:156	177	1832.802	197.553	272.008	324406	324406	156
598	210501N2-16_BS20.tif:0157-0267-0195:157	177	2050.367	196.046	268.142	362915	362915	157
599	210501N2-16_BS20.tif:0158-0265-0193:158	177	1975.927	193.899	266.341	349739	349739	158
600	210501N2-16_BS20.tif:0159-0266-0202:159	177	2081.147	202.896	267.188	368363	368363	159
601	210501N2-16_BS20.tif:0160-0284-0194:160	177	2320.554	194.556	284.847	410738	410738	160
602	210501N2-16_BS20.tif:0161-0298-0188:161	177	2428.446	188.547	298.655	429835	429835	161
603	210501N2-16_BS20.tif:0162-0290-0182:162	177	2416.277	183.079	290.492	427681	427681	162
604	210501N2-16_BS20.tif:0163-0300-0184:163	177	2378.644	185.183	300.589	421020	421020	163
605	210501N2-16_BS20.tif:0164-0262-0184:164	177	2228.469	184.157	262.644	394439	394439	164
606	210501N2-16_BS20.tif:0165-0286-0165:165	177	2156.571	165.167	287.288	381713	381713	165
607	210501N2-16_BS20.tif:0166-0278-0193:166	177	2120.814	193.049	277.219	375384	375384	166
608	210501N2-16_BS20.tif:0167-0251-0200:167	177	1758.881	200.926	251.861	311322	311322	167
609	210501N2-16_BS20.tif:0168-0231-0203:168	177	1523.881	204.06	232.469	269727	269727	168
610	210501N2-16_BS20.tif:0169-0231-0192:169	177	1694.119	193.063	231.895	299859	299859	169
611	210501N2-16_BS20.tif:0170-0235-0195:170	177	1688.774	195.975	236.289	298913	298913	170
612	210501N2-16_BS20.tif:0171-0243-0199:171	177	1746.379	200.037	243.774	309109	309109	171
613	210501N2-16_BS20.tif:0172-0239-0195:172	177	1655.661	196.133	240.189	293052	293052	172
614	210501N2-16_BS20.tif:0173-0248-0196:173	177	1830.802	196.975	248.794	324052	324052	173
615	210501N2-16_BS20.tif:0174-0249-0193:174	177	1931.763	193.821	250.321	341922	341922	174
616	210501N2-16_BS20.tif:0175-0256-0194:175	177	1993.514	195.081	256.903	352852	352852	175
617	210501N2-16_BS20.tif:0176-0246-0197:176	177	2012.051	198.364	247.013	356133	356133	176
618	210501N2-16_BS20.tif:0177-0245-0192:177	177	1976.983	193.207	245.89	349926	349926	177
619	210501N2-16_BS20.tif:0178-0252-0199:178	177	2137.638	199.773	252.804	378362	378362	178
620	210501N2-16_BS20.tif:0179-0254-0196:179	177	2234.045	196.503	254.863	395426	395426	179
621	210501N2-16_BS20.tif:0180-0260-0197:180	177	2257.006	197.899	260.822	399490	399490	180
622	210501N2-16_BS20.tif:0181-0273-0197:181	177	2359.017	197.932	274.024	417546	417546	181
623	210501N2-16_BS20.tif:0182-0272-0196:182	177	2342.379	196.69	272.544	414601	414601	182
624	210501N2-16_BS20.tif:0183-0268-0197:183	177	2284.655	197.857	268.836	404384	404384	183
625	210501N2-16_BS20.tif:0184-0268-0195:184	177	2293.056	195.588	268.951	405871	405871	184
626	210501N2-16_BS20.tif:0185-0268-0196:185	177	2230.633	196.739	268.544	394822	394822	185
627	210501N2-16_BS20.tif:0186-0269-0194:186	177	2316.441	194.922	269.669	410010	410010	186
628	210501N2-16_BS20.tif:0187-0270-0192:187	177	2349.531	192.775	270.903	415867	415867	187
629	210501N2-16_BS20.tif:0188-0276-0190:188	177	2303.559	190.663	276.861	407730	407730	188
630	210501N2-16_BS20.tif:0189-0285-0195:189	177	2293.955	195.455	285.852	406030	406030	189
631	210501N2-16_BS20.tif:0190-0286-0190:190	177	2350.254	190.617	286.907	415995	415995	190
632	210501N2-16_BS20.tif:0191-0287-0188:191	177	2294.203	188.67	287.466	406074	406074	191
633	210501N2-16_BS20.tif:0192-0291-0184:192	177	2368.966	184.748	291.963	419307	419307	192
634	210501N2-16_BS20.tif:0193-0313-0180:193	177	2413.763	180.639	313.874	427236	427236	193
635	210501N2-16_BS20.tif:0194-0314-0182:194	177	2315.87	182.483	314.882	409909	409909	194
636	210501N2-16_BS20.tif:0195-0297-0186:195	177	2302.13	186.79	298.092	407477	407477	195
637	210501N2-16_BS20.tif:0196-0293-0187:196	177	2147.379	187.358	293.978	380086	380086	196
638	210501N2-16_BS20.tif:0197-0295-0189:197	177	2196.147	189.437	296.181	388718	388718	197
639	210501N2-16_BS20.tif:0198-0295-0190:198	177	2218.542	190.268	295.699	392682	392682	198
640	210501N2-16_BS20.tif:0199-0289-0187:199	177	2039.379	187.65	290.135	360970	360970	199
641	210501N2-16_BS20.tif:0200-0283-0190:200	177	2146.379	190.564	284.275	379909	379909	200
642	210501N2-16_BS20.tif:0201-0289-0190:201	177	2195.864	190.556	290.11	388668	388668	201
643	210501N2-16_BS20.tif:0202-0284-0193:202	177	2124.209	193.662	285.311	375985	375985	202
644	210501N2-16_BS20.tif:0203-0279-0196:203	177	2090.836	196.81	280.076	370078	370078	203
645	210501N2-16_BS20.tif:0204-0269-0206:204	177	2056.78	207.032	270.364	364050	364050	204
646	210501N2-16_BS20.tif:0205-0251-0205:205	177	2053.412	206.002	251.835	363454	363454	205
647	210501N2-16_BS20.tif:0206-0259-0205:206	177	2081.876	205.756	260.036	368492	368492	206
648	210501N2-16_BS20.tif:0207-0295-0190:207	177	2020.141	190.279	296.006	357565	357565	207
649	210501N2-16_BS20.tif:0208-0300-0181:208	177	2273.887	181.834	300.978	402478	402478	208
650	210501N2-16_BS20.tif:0209-0294-0180:209	177	2724.729	180.841	294.988	482277	482277	209
651	210501N2-16_BS20.tif:0210-0290-0183:210	177	2490.554	183.95	290.725	440828	440828	210
652	210501N2-16_BS20.tif:0211-0295-0181:211	177	2497.282	181.942	295.941	442019	442019	211
653	210501N2-16_BS20.tif:0212-0302-0176:212	177	2531.006	176.765	302.766	447988	447988	212
654	210501N2-16_BS20.tif:0213-0296-0166:213	177	2305.056	166.832	297.269	407995	407995	213
655	210501N2-16_BS20.tif:0214-0286-0177:214	177	2218.288	177.501	287.081	392637	392637	214
656	210501N2-16_BS20.tif:0215-0283-0187:215	177	2024.949	187.908	284.083	358416	358416	215
657	210501N2-16_BS20.tif:0216-0288-0182:216	177	2400.232	182.806	288.976	424841	424841	216
658	210501N2-16_BS20.tif:0217-0285-0184:217	177	2264.588	184.712	285.956	400832	400832	217
659	210501N2-16_BS20.tif:0218-0283-0181:218	177	2146.429	181.421	283.978	379918	379918	218
660	210501N2-16_BS20.tif:0219-0284-0179:219	177	2244.582	179.667	285.275	397291	397291	219
661	210501N2-16_BS20.tif:0220-0288-0177:220	177	2517.056	178.002	288.79	445519	445519	220
662	210501N2-16_BS20.tif:0221-0291-0178:221	177	2441.785	178.778	292.25	432196	432196	221
663	210501N2-16_BS20.tif:0222-0294-0181:222	177	2506.859	181.627	294.901	443714	443714	222
664	210501N2-16_BS20.tif:0223-0295-0188:223	177	1872.446	188.679	295.787	331423	331423	223
665	210501N2-16_BS20.tif:0224-0288-0189:224	177	2047.045	189.567	289.241	362327	362327	224
666	210501N2-16_BS20.tif:0225-0320-0160:225	177	836.898	161.239	321.699	148131	148131	225
667	210501N2-16_BS20.tif:0226-0285-0140:226	177	2126.605	139.736	287.115	376409	376409	226
668	210501N2-16_BS20.tif:0227-0285-0136:227	177	2520.277	137.048	286.468	446089	446089	227
669	210501N2-16_BS20.tif:0228-0291-0138:228	177	2537.367	138.749	291.337	449114	449114	228
670	210501N2-16_BS20.tif:0229-0300-0140:229	177	2572.785	141.142	300.208	455383	455383	229
671	210501N2-16_BS20.tif:0230-0294-0134:230	177	2631.316	135.238	294.655	465743	465743	230
672	210501N2-16_BS20.tif:0231-0290-0129:231	177	2663.379	129.906	290.385	471418	471418	231
673	210501N2-16_BS20.tif:0232-0289-0128:232	177	2560	128.713	289.409	453120	453120	232
674	210501N2-16_BS20.tif:0233-0290-0129:233	177	2579.503	129.629	290.643	456572	456572	233
675	210501N2-16_BS20.tif:0234-0291-0130:234	177	2584.503	130.74	291.759	457457	457457	234
676	210501N2-16_BS20.tif:0235-0294-0128:235	177	2596.113	128.983	294.707	459512	459512	235
677	210501N2-16_BS20.tif:0236-0292-0127:236	177	2577.429	127.789	292.787	456205	456205	236
678	210501N2-16_BS20.tif:0237-0298-0106:237	177	2609.582	107.245	298.386	461896	461896	237
679	210501N2-16_BS20.tif:0238-0303-0136:238	177	2542.734	136.938	304.173	450064	450064	238
680	210501N2-16_BS20.tif:0239-0296-0146:239	177	2784	146.762	296.381	492768	492768	239
681	210501N2-16_BS20.tif:0240-0294-0143:240	177	2729.808	143.725	294.654	483176	483176	240
682	210501N2-16_BS20.tif:0241-0298-0145:241	177	2711.616	145.809	298.788	479956	479956	241
683	210501N2-16_BS20.tif:0242-0297-0147:242	177	2542.045	148.167	297.587	449942	449942	242
684	210501N2-16_BS20.tif:0243-0298-0152:243	177	2421.418	152.51	298.972	428591	428591	243
685	210501N2-16_BS20.tif:0244-0298-0153:244	177	2612.181	153.916	298.545	462356	462356	244
686	210501N2-16_BS20.tif:0245-0301-0158:245	177	2535.989	158.643	302.002	448870	448870	245
687	210501N2-16_BS20.tif:0246-0297-0167:246	177	2300.446	167.168	298.048	407179	407179	246
688	210501N2-16_BS20.tif:0247-0300-0171:247	177	2471.446	171.147	300.696	437446	437446	247
689	210501N2-16_BS20.tif:0248-0298-0173:248	177	2590.842	173.562	298.854	458579	458579	248
690	210501N2-16_BS20.tif:0249-0294-0176:249	177	2447.605	176.559	295.264	433226	433226	249
691	210501N2-16_BS20.tif:0250-0297-0184:250	177	2206.085	184.438	297.738	390477	390477	250
692	210501N2-16_BS20.tif:0251-0289-0190:251	177	2303.706	190.429	289.952	407756	407756	251
693	210501N2-16_BS20.tif:0252-0287-0191:252	177	2239.35	191.439	288.243	396365	396365	252
694	210501N2-16_BS20.tif:0253-0285-0193:253	177	2175.808	193.419	286.353	385118	385118	253
695	210501N2-16_BS20.tif:0254-0275-0196:254	177	2245.565	196.822	276.353	397465	397465	254
696	210501N2-16_BS20.tif:0255-0275-0199:255	177	2274.859	199.785	276.304	402650	402650	255
697	210501N2-16_BS20.tif:0256-0297-0193:256	177	2249.847	193.357	297.719	398223	398223	256
698	210501N2-16_BS20.tif:0257-0303-0195:257	177	2621.294	195.599	304.258	463969	463969	257
699	210501N2-16_BS20.tif:0258-0307-0201:258	177	2688.847	201.768	307.98	475926	475926	258
700	210501N2-16_BS20.tif:0259-0313-0197:259	177	2681.734	197.771	313.962	474667	474667	259
701	210501N2-16_BS20.tif:0260-0299-0195:260	177	2725.571	195.725	299.568	482426	482426	260
702	210501N2-16_BS20.tif:0261-0301-0190:261	177	2630.158	190.784	301.679	465538	465538	261
703	210501N2-16_BS20.tif:0262-0309-0187:262	177	2706.35	187.599	309.551	479024	479024	262
704	210501N2-16_BS20.tif:0263-0317-0180:263	177	2738.503	181.041	317.782	484715	484715	263
705	210501N2-16_BS20.tif:0264-0324-0181:264	177	2730.881	181.801	324.474	483366	483366	264
706	210501N2-16_BS20.tif:0265-0310-0171:265	177	2716.028	172.241	310.491	480737	480737	265
707	210501N2-16_BS20.tif:0266-0313-0172:266	177	2740.508	173.124	313.72	485070	485070	266
708	210501N2-16_BS20.tif:0267-0316-0172:267	177	2685.294	173.124	316.819	475297	475297	267
709	210501N2-16_BS20.tif:0268-0320-0165:268	177	2642.559	165.86	320.862	467733	467733	268
710	210501N2-16_BS20.tif:0269-0316-0160:269	177	2718.61	160.863	316.886	481194	481194	269
711	210501N2-16_BS20.tif:0270-0317-0146:270	177	2761.898	146.839	317.444	488856	488856	270
712	210501N2-16_BS20.tif:0271-0316-0145:271	177	2611.136	145.605	316.813	462171	462171	271
713	210501N2-16_BS20.tif:0272-0314-0148:272	177	2856.994	149.259	314.781	505688	505688	272
714	210501N2-16_BS20.tif:0273-0315-0152:273	177	2756.712	152.571	315.661	487938	487938	273
715	210501N2-16_BS20.tif:0274-0318-0151:274	177	2651.096	151.902	318.324	469244	469244	274
716	210501N2-16_BS20.tif:0275-0318-0153:275	177	2700.266	153.515	318.637	477947	477947	275
717	210501N2-16_BS20.tif:0276-0316-0152:276	177	2591.814	152.792	316.707	458751	458751	276
718	210501N2-16_BS20.tif:0277-0314-0150:277	177	2488.333	150.523	314.79	440435	440435	277
719	210501N2-16_BS20.tif:0278-0313-0150:278	177	2406.678	150.411	313.85	425982	425982	278
720	210501N2-16_BS20.tif:0279-0318-0157:279	177	2470.706	157.208	318.697	437315	437315	279
721	210501N2-16_BS20.tif:0280-0318-0164:280	177	2428.525	164.175	318.45	429849	429849	280
722	210501N2-16_BS20.tif:0281-0319-0169:281	177	2459.492	169.323	319.542	435330	435330	281
723	210501N2-16_BS20.tif:0282-0315-0178:282	177	2686.734	178.35	315.688	475552	475552	282
724	210501N2-16_BS20.tif:0283-0310-0196:283	177	2594.542	196.384	310.886	459234	459234	283
725	210501N2-16_BS20.tif:0284-0306-0193:284	177	2175.192	193.563	306.969	385009	385009	284
726	210501N2-16_BS20.tif:0285-0301-0195:285	177	2325.695	195.822	301.723	411648	411648	285
727	210501N2-16_BS20.tif:0286-0306-0200:286	177	2344.864	200.867	306.85	415041	415041	286
728	210501N2-16_BS20.tif:0287-0324-0164:287	177	2475.316	164.032	323.817	438131	438131	287
729	210501N2-16_BS20.tif:0288-0319-0142:288	177	2597.39	143.002	319.482	459738	459738	288
730	210501N2-16_BS20.tif:0289-0314-0142:289	177	2693.644	142.946	314.571	476775	476775	289
731	210501N2-16_BS20.tif:0290-0311-0150:290	177	2801.339	150.874	311.746	495837	495837	290
732	210501N2-16_BS20.tif:0291-0311-0140:291	177	2765.48	140.707	311.672	489490	489490	291
733	210501N2-16_BS20.tif:0292-0305-0134:292	177	2697.356	135.127	305.711	477432	477432	292
734	210501N2-16_BS20.tif:0293-0305-0128:293	177	2650.102	128.873	305.796	469068	469068	293
735	210501N2-16_BS20.tif:0294-0304-0122:294	177	2751.791	122.711	304.731	487067	487067	294
736	210501N2-16_BS20.tif:0295-0301-0121:295	177	2714.554	122.141	301.916	480476	480476	295
737	210501N2-16_BS20.tif:0296-0292-0111:296	177	2404.718	111.8	292.172	425635	425635	296
738	210501N2-16_BS20.tif:0297-0273-0078:297	177	2483.859	78.997	273.461	439643	439643	297
739	210501N2-16_BS20.tif:0298-0281-0104:298	177	2845.226	103.145	281.321	503605	503605	298
740	210501N2-16_BS20.tif:0299-0294-0101:299	177	3000.701	101.48	294.932	531124	531124	299
741	210501N2-16_BS20.tif:0300-0286-0106:300	177	2833.345	106.81	286.796	501502	501502	300
742	210501N2-16_BS20.tif:0301-0285-0106:301	177	3081.294	106.973	285.401	545389	545389	301
743	210501N2-16_BS20.tif:0302-0277-0112:302	177	2895.723	112.864	277.343	512543	512543	302
744	210501N2-16_BS20.tif:0303-0290-0098:303	177	3036.689	99.239	290.481	537494	537494	303
745	210501N2-16_BS20.tif:0304-0293-0105:304	177	3078.701	106.166	293.652	544930	544930	304
746	210501N2-16_BS20.tif:0305-0294-0109:305	177	2828.124	110.285	294.527	500578	500578	305
747	210501N2-16_BS20.tif:0306-0284-0106:306	177	2975.938	107.002	284.478	526741	526741	306
748	210501N2-16_BS20.tif:0307-0288-0107:307	177	3021.847	107.884	289.007	534867	534867	307
749	210501N2-16_BS20.tif:0308-0295-0104:308	177	2830.136	105.222	295.871	500934	500934	308
750	210501N2-16_BS20.tif:0309-0301-0107:309	177	2797.718	108.019	301.587	495196	495196	309
751	210501N2-16_BS20.tif:0310-0310-0104:310	177	2843.22	105.198	310.492	503250	503250	310
752	210501N2-16_BS20.tif:0311-0309-0112:311	177	2713.887	113.269	309.473	480358	480358	311
753	210501N2-16_BS20.tif:0312-0282-0110:312	177	2691.881	110.997	282.827	476463	476463	312
754	210501N2-16_BS20.tif:0313-0288-0116:313	177	2695.571	117.151	288.768	477116	477116	313
755	210501N2-16_BS20.tif:0314-0298-0104:314	177	2571.853	105.36	298.823	455218	455218	314
756	210501N2-16_BS20.tif:0315-0289-0106:315	177	2489.757	107.121	289.57	440687	440687	315
757	210501N2-16_BS20.tif:0316-0297-0112:316	177	2710.989	113.012	297.296	479845	479845	316
758	210501N2-16_BS20.tif:0317-0302-0116:317	177	2636.435	117.013	302.364	466649	466649	317
759	210501N2-16_BS20.tif:0318-0312-0133:318	177	2538.989	133.65	312.405	449401	449401	318
760	210501N2-16_BS20.tif:0319-0314-0128:319	177	2529.073	128.509	314.238	447646	447646	319
761	210501N2-16_BS20.tif:0320-0313-0125:320	177	2608.514	125.84	313.427	461707	461707	320
762	210501N2-16_BS20.tif:0321-0315-0138:321	177	2639.249	139.044	315.18	467147	467147	321
763	210501N2-16_BS20.tif:0322-0318-0144:322	177	2782.672	144.696	318.333	492533	492533	322
764	210501N2-16_BS20.tif:0323-0315-0151:323	177	2336.418	152.03	315.211	413546	413546	323
765	210501N2-16_BS20.tif:0324-0306-0163:324	177	2776.158	163.666	306.244	491380	491380	324
766	210501N2-16_BS20.tif:0325-0311-0164:325	177	2794.164	164.993	311.219	494567	494567	325
767	210501N2-16_BS20.tif:0326-0311-0160:326	177	2939.616	160.887	311.684	520312	520312	326
768	210501N2-16_BS20.tif:0327-0312-0163:327	177	2707.424	163.903	312.57	479214	479214	327
769	210501N2-16_BS20.tif:0328-0314-0154:328	177	2691.011	154.884	314.688	476309	476309	328
770	210501N2-16_BS20.tif:0329-0285-0159:329	177	2594.881	159.579	285.744	459294	459294	329
771	210501N2-16_BS20.tif:0330-0262-0158:330	177	2563.011	158.748	263.043	453653	453653	330
772	210501N2-16_BS20.tif:0331-0276-0142:331	177	2224.124	142.429	278.895	393670	393670	331
773	210501N2-16_BS20.tif:0332-0269-0148:332	177	2817.819	148.905	269.544	498754	498754	332
774	210501N2-16_BS20.tif:0333-0270-0149:333	177	2688.802	149.993	270.629	475918	475918	333
775	210501N2-16_BS20.tif:0334-0269-0150:334	177	2652.424	150.929	269.663	469479	469479	334
776	210501N2-16_BS20.tif:0335-0269-0148:335	177	2636.836	149.125	269.393	466720	466720	335
777	210501N2-16_BS20.tif:0336-0269-0146:336	177	2671.373	146.735	269.812	472833	472833	336
778	210501N2-16_BS20.tif:0337-0271-0142:337	177	2710.684	143.01	271.65	479791	479791	337
779	210501N2-16_BS20.tif:0338-0269-0139:338	177	2747.932	139.932	269.469	486384	486384	338
780	210501N2-16_BS20.tif:0339-0270-0140:339	177	2721.712	140.834	270.784	481743	481743	339
781	210501N2-16_BS20.tif:0340-0264-0141:340	177	2603.254	141.776	264.668	460776	460776	340
782	210501N2-16_BS20.tif:0341-0263-0141:341	177	2634.684	141.882	263.379	466339	466339	341
783	210501N2-16_BS20.tif:0342-0262-0141:342	177	2741.52	141.736	262.865	485249	485249	342
784	210501N2-16_BS20.tif:0343-0261-0140:343	177	2709.508	140.896	261.584	479583	479583	343
785	210501N2-16_BS20.tif:0344-0261-0141:344	177	2688.209	141.919	261.897	475813	475813	344
786	210501N2-16_BS20.tif:0345-0261-0140:345	177	2779.006	140.992	261.795	491884	491884	345
787	210501N2-16_BS20.tif:0346-0255-0132:346	177	2838.684	132.991	255.344	502447	502447	346
788	210501N2-16_BS20.tif:0347-0252-0131:347	177	2668.209	131.956	252.812	472273	472273	347
789	210501N2-16_BS20.tif:0348-0259-0134:348	177	2795.243	135.003	259.406	494758	494758	348
790	210501N2-16_BS20.tif:0349-0264-0133:349	177	2855.621	134.192	264.577	505445	505445	349
791	210501N2-16_BS20.tif:0350-0273-0137:350	177	2890.881	138.075	273.609	511686	511686	350
792	210501N2-16_BS20.tif:0351-0263-0131:351	177	2700.068	132.129	263.69	477912	477912	351
793	210501N2-16_BS20.tif:0352-0264-0125:352	177	2698.153	125.961	264.761	477573	477573	352
794	210501N2-16_BS20.tif:0353-0261-0127:353	177	2745.842	128.376	261.371	486014	486014	353
795	210501N2-16_BS20.tif:0354-0274-0136:354	177	2834.079	137.282	274.538	501632	501632	354
796	210501N2-16_BS20.tif:0355-0272-0139:355	177	2807.644	139.943	272.496	496953	496953	355
797	210501N2-16_BS20.tif:0356-0268-0142:356	177	2853.045	143.042	268.761	504989	504989	356
798	210501N2-16_BS20.tif:0357-0276-0144:357	177	2916.243	145.139	276.266	516175	516175	357
799	210501N2-16_BS20.tif:0358-0267-0142:358	177	2866.831	142.983	267.295	507429	507429	358
800	210501N2-16_BS20.tif:0359-0268-0145:359	177	2723.983	145.616	268.549	482145	482145	359
801	210501N2-16_BS20.tif:0360-0275-0134:360	177	2618.333	135.153	275.341	463445	463445	360
802	210501N2-16_BS20.tif:0361-0258-0121:361	177	2478.61	122.449	258.335	438714	438714	361
803	210501N2-16_BS20.tif:0362-0235-0131:362	177	2629.13	132.169	235.737	465356	465356	362
804	210501N2-16_BS20.tif:0363-0248-0133:363	177	2717.689	134.12	249.044	481031	481031	363
805	210501N2-16_BS20.tif:0364-0258-0137:364	177	2582.328	138.277	258.801	457072	457072	364
806	210501N2-16_BS20.tif:0365-0266-0137:365	177	2570.927	138.213	266.323	455054	455054	365
807	210501N2-16_BS20.tif:0366-0264-0139:366	177	2442.819	140.343	264.639	432379	432379	366
808	210501N2-16_BS20.tif:0367-0251-0136:367	177	2325.04	137.218	251.473	411532	411532	367
809	210501N2-16_BS20.tif:0368-0234-0134:368	177	2271.531	135.286	234.695	402061	402061	368
810	210501N2-16_BS20.tif:0369-0233-0134:369	177	2300.277	135.301	233.841	407149	407149	369
811	210501N2-16_BS20.tif:0370-0260-0132:370	177	2123.452	133.084	260.456	375851	375851	370
812	210501N2-16_BS20.tif:0371-0313-0154:371	177	2054.864	154.932	313.253	363711	363711	371
813	210501N2-16_BS20.tif:0372-0267-0152:372	177	2260.299	152.713	267.119	400073	400073	372
814	210501N2-16_BS20.tif:0373-0255-0142:373	177	2524.068	143.276	255.695	446760	446760	373
815	210501N2-16_BS20.tif:0374-0259-0140:374	177	2564.384	140.941	259.533	453896	453896	374
816	210501N2-16_BS20.tif:0375-0269-0143:375	177	2632.644	143.883	269.493	465978	465978	375
817	210501N2-16_BS20.tif:0376-0276-0150:376	177	2688.791	151.073	276.541	475916	475916	376
818	210501N2-16_BS20.tif:0377-0283-0147:377	177	2777.944	147.671	283.257	491696	491696	377
819	210501N2-16_BS20.tif:0378-0282-0145:378	177	2768.949	145.835	282.597	490104	490104	378
820	210501N2-16_BS20.tif:0379-0276-0147:379	177	2681.418	147.892	276.551	474611	474611	379
821	210501N2-16_BS20.tif:0380-0280-0149:380	177	2824.215	149.686	280.623	499886	499886	380
822	210501N2-16_BS20.tif:0381-0274-0160:381	177	2811.548	160.812	274.579	497644	497644	381
823	210501N2-16_BS20.tif:0382-0271-0154:382	177	2874.362	154.974	271.423	508762	508762	382
824	210501N2-16_BS20.tif:0383-0261-0123:383	177	2670.243	123.859	261.295	472633	472633	383
825	210501N2-16_BS20.tif:0384-0246-0148:384	177	2437.068	147.43	247.811	431361	431361	384
826	210501N2-16_BS20.tif:0385-0247-0146:385	177	2596.243	146.94	247.686	459535	459535	385
827	210501N2-16_BS20.tif:0386-0250-0145:386	177	2676.808	145.914	250.549	473795	473795	386
828	210501N2-16_BS20.tif:0387-0257-0143:387	177	2717.644	143.639	257.684	481023	481023	387
829	210501N2-16_BS20.tif:0388-0258-0144:388	177	2678.802	144.715	259.032	474148	474148	388
830	210501N2-16_BS20.tif:0389-0260-0150:389	177	2833.61	150.851	260.516	501549	501549	389
831	210501N2-16_BS20.tif:0390-0263-0148:390	177	2630.266	149.025	263.659	465557	465557	390
832	210501N2-16_BS20.tif:0391-0262-0146:391	177	2641.254	146.903	262.344	467502	467502	391
833	210501N2-16_BS20.tif:0392-0259-0149:392	177	2739.412	149.876	259.743	484876	484876	392
834	210501N2-16_BS20.tif:0393-0259-0148:393	177	2795.48	149.079	260.068	494800	494800	393
835	210501N2-16_BS20.tif:0394-0258-0147:394	177	2822.034	147.985	259.051	499500	499500	394
836	210501N2-16_BS20.tif:0395-0257-0149:395	177	2801.209	149.891	257.806	495814	495814	395
837	210501N2-16_BS20.tif:0396-0258-0145:396	177	2801.418	145.945	258.689	495851	495851	396
838	210501N2-16_BS20.tif:0397-0254-0143:397	177	2796.412	143.827	255.017	494965	494965	397
839	210501N2-16_BS20.tif:0398-0258-0140:398	177	2525.119	141.112	258.565	446946	446946	398
840	210501N2-16_BS20.tif:0399-0256-0146:399	177	2531.458	147.248	256.533	448068	448068	399
841	210501N2-16_BS20.tif:0400-0255-0143:400	177	2474.164	144.001	255.557	437927	437927	400
842	210501N2-16_BS20.tif:0401-0257-0140:401	177	2520.802	141.117	257.792	446182	446182	401
843	210501N2-16_BS20.tif:0402-0261-0144:402	177	2595.147	144.994	261.445	459341	459341	402
844	210501N2-16_BS20.tif:0403-0263-0140:403	177	2562.571	141.206	263.767	453575	453575	403
845	210501N2-16_BS20.tif:0404-0261-0145:404	177	2474.633	146.096	261.393	438010	438010	404
846	210501N2-16_BS20.tif:0405-0256-0151:405	177	2469.345	152.059	256.599	437074	437074	405
847	210501N2-16_BS20.tif:0406-0250-0133:406	177	2584.542	133.984	250.402	457464	457464	406
848	210501N2-16_BS20.tif:0407-0249-0135:407	177	2599.627	136.307	249.556	460134	460134	407
849	210501N2-16_BS20.tif:0408-0251-0134:408	177	2366.322	135.126	251.369	418839	418839	408
850	210501N2-16_BS20.tif:0409-0251-0136:409	177	2378.113	136.979	251.516	420926	420926	409
851	210501N2-16_BS20.tif:0410-0258-0133:410	177	2549.412	134.048	258.672	451246	451246	410
852	210501N2-16_BS20.tif:0411-0286-0135:411	177	2666.565	135.935	286.868	471982	471982	411
853	210501N2-16_BS20.tif:0412-0246-0133:412	177	2512.74	132.574	246.415	444755	444755	412
854	210501N2-16_BS20.tif:0413-0241-0140:413	177	2180.158	140.955	243.483	385888	385888	413
855	210501N2-16_BS20.tif:0414-0259-0140:414	177	2551.734	141.223	259.301	451657	451657	414
856	210501N2-16_BS20.tif:0415-0271-0140:415	177	2637.881	141.046	271.374	466905	466905	415
857	210501N2-16_BS20.tif:0416-0281-0140:416	177	2654.209	141.074	281.391	469795	469795	416
858	210501N2-16_BS20.tif:0417-0267-0140:417	177	2734.706	140.865	267.671	484043	484043	417
859	210501N2-16_BS20.tif:0418-0262-0134:418	177	2595.181	134.922	262.707	459347	459347	418
860	210501N2-16_BS20.tif:0419-0270-0136:419	177	2500.576	136.894	270.618	442602	442602	419
861	210501N2-16_BS20.tif:0420-0272-0139:420	177	2595.814	139.895	272.375	459459	459459	420
862	210501N2-16_BS20.tif:0421-0268-0138:421	177	2582.508	138.966	268.794	457104	457104	421
863	210501N2-16_BS20.tif:0422-0269-0132:422	177	2728.209	133.042	269.352	482893	482893	422
864	210501N2-16_BS20.tif:0423-0243-0122:423	177	2717.627	122.871	243.725	481020	481020	423
865	210501N2-16_BS20.tif:0424-0234-0165:424	177	2573.35	163.96	233.732	455483	455483	424
866	210501N2-16_BS20.tif:0425-0242-0159:425	177	2151.802	157.379	241.792	380869	380869	425
867	210501N2-16_BS20.tif:0426-0252-0161:426	177	2647.695	162.145	252.8	468642	468642	426
868	210501N2-16_BS20.tif:0427-0260-0164:427	177	2373.78	164.708	260.519	420159	420159	427
869	210501N2-16_BS20.tif:0428-0267-0158:428	177	2461.582	159.03	267.116	435700	435700	428
870	210501N2-16_BS20.tif:0429-0264-0169:429	177	2563.87	170.16	264.319	453805	453805	429
871	210501N2-16_BS20.tif:0430-0263-0156:430	177	2571.983	157.175	263.892	455241	455241	430
872	210501N2-16_BS20.tif:0431-0265-0151:431	177	2476.243	152.131	265.959	438295	438295	431
873	210501N2-16_BS20.tif:0432-0265-0159:432	177	2521.514	160.039	265.872	446308	446308	432
874	210501N2-16_BS20.tif:0433-0261-0158:433	177	2679.955	159.318	261.849	474352	474352	433
875	210501N2-16_BS20.tif:0434-0261-0166:434	177	2593.881	167.004	261.784	459117	459117	434
876	210501N2-16_BS20.tif:0435-0260-0165:435	177	2672.119	166.318	260.622	472965	472965	435
877	210501N2-16_BS20.tif:0436-0244-0166:436	177	2504.842	167.381	244.956	443357	443357	436
878	210501N2-16_BS20.tif:0437-0263-0156:437	177	2572.299	157.061	263.7	455297	455297	437
879	210501N2-16_BS20.tif:0438-0291-0151:438	177	2316.915	151.804	291.691	410094	410094	438
880	210501N2-16_BS20.tif:0439-0339-0145:439	177	2295.503	145.713	339.334	406304	406304	439
881	210501N2-16_BS20.tif:0440-0318-0183:440	177	2265.859	183.491	318.004	401057	401057	440
882	210501N2-16_BS20.tif:0441-0273-0168:441	177	2489.322	167.969	273.75	440610	440610	441
