# Supplementary material for: Molecular encoding and synaptic decoding of context during salt chemotaxis in C. elegans
Source: Nat Commun. 2022 May 27;13:2928. doi: 10.1038/s41467-022-30279-7 (PMC9142520; doi:10.1038/s41467-022-30279-7)
Supplement: Supplementary file 7 — Source Data [file 41467_2022_30279_MOESM7_ESM.zip › Source Data/Imaging/Fig.5/5B/210501N2-17_BS20_Results.csv]

	Label	Area	Mean	XM	YM	IntDen	RawIntDen	Slice	stimulus
1	210501N2-17_BS20.tif:0001-0301-0363:1	177	2360.706	363.794	302.51	417845	417845	1	115
2	210501N2-17_BS20.tif:0002-0297-0366:2	177	2451.808	366.352	298.183	433970	433970	2
3	210501N2-17_BS20.tif:0003-0300-0388:3	177	2457.192	388.539	301.253	434923	434923	3
4	210501N2-17_BS20.tif:0004-0277-0371:4	177	2651.554	370.17	277.984	469325	469325	4
5	210501N2-17_BS20.tif:0005-0261-0363:5	177	2795.277	363.602	262.577	494764	494764	5
6	210501N2-17_BS20.tif:0006-0269-0347:6	177	2923.842	347.274	270.904	517520	517520	6
7	210501N2-17_BS20.tif:0007-0281-0368:7	177	2395.169	366.852	282.686	423945	423945	7
8	210501N2-17_BS20.tif:0008-0278-0364:8	177	2691.802	363.482	279.966	476449	476449	8
9	210501N2-17_BS20.tif:0009-0274-0365:9	177	2927.017	364.068	276.028	518082	518082	9
10	210501N2-17_BS20.tif:0010-0274-0357:10	177	2784.915	355.777	275.35	492930	492930	10
11	210501N2-17_BS20.tif:0011-0296-0380:11	177	2432.757	380.24	298.428	430598	430598	11
12	210501N2-17_BS20.tif:0012-0289-0374:12	177	2796.475	372.922	290.882	494976	494976	12
13	210501N2-17_BS20.tif:0013-0205-0334:13	177	609.209	333.82	205.514	107830	107830	13
14	210501N2-17_BS20.tif:0014-0174-0367:14	177	2741.678	366.024	174.905	485277	485277	14
15	210501N2-17_BS20.tif:0015-0211-0396:15	177	2722.04	394.539	211.566	481801	481801	15
16	210501N2-17_BS20.tif:0016-0213-0396:16	177	3008.379	394.753	213.824	532483	532483	16
17	210501N2-17_BS20.tif:0017-0191-0402:17	177	2893.006	401.047	191.584	512062	512062	17
18	210501N2-17_BS20.tif:0018-0201-0419:18	177	2787.175	418.232	201.776	493330	493330	18
19	210501N2-17_BS20.tif:0019-0206-0425:19	177	2918.932	424.306	206.746	516651	516651	19
20	210501N2-17_BS20.tif:0020-0202-0431:20	177	2808.898	430.063	202.605	497175	497175	20
21	210501N2-17_BS20.tif:0021-0210-0418:21	177	2813.232	417.06	210.65	497942	497942	21
22	210501N2-17_BS20.tif:0022-0203-0415:22	177	2545.836	413.999	203.634	450613	450613	22
23	210501N2-17_BS20.tif:0023-0205-0415:23	177	2715.469	414.081	205.951	480638	480638	23
24	210501N2-17_BS20.tif:0024-0199-0413:24	177	2692.938	411.919	199.611	476650	476650	24
25	210501N2-17_BS20.tif:0025-0203-0404:25	177	2427.384	402.803	203.839	429647	429647	25
26	210501N2-17_BS20.tif:0026-0202-0399:26	177	2457.164	397.85	202.751	434918	434918	26
27	210501N2-17_BS20.tif:0027-0220-0392:27	177	2485.542	390.74	221.076	439941	439941	27
28	210501N2-17_BS20.tif:0028-0209-0386:28	177	2249.638	384.603	209.618	398186	398186	28
29	210501N2-17_BS20.tif:0029-0214-0385:29	177	2416.559	383.832	214.836	427731	427731	29
30	210501N2-17_BS20.tif:0030-0208-0408:30	177	2362.831	407.221	208.956	418221	418221	30
31	210501N2-17_BS20.tif:0031-0233-0419:31	177	2648.09	418.125	233.548	468712	468712	31
32	210501N2-17_BS20.tif:0032-0224-0406:32	177	2485.429	405.018	224.85	439921	439921	32
33	210501N2-17_BS20.tif:0033-0212-0398:33	177	2862.356	397.072	212.595	506637	506637	33
34	210501N2-17_BS20.tif:0034-0207-0435:34	177	2512.373	433.78	207.846	444690	444690	34
35	210501N2-17_BS20.tif:0035-0226-0427:35	177	2446.237	425.626	226.45	432984	432984	35
36	210501N2-17_BS20.tif:0036-0220-0422:36	177	2893.96	420.909	220.807	512231	512231	36
37	210501N2-17_BS20.tif:0037-0219-0431:37	177	2863.898	430.162	219.63	506910	506910	37
38	210501N2-17_BS20.tif:0038-0215-0399:38	177	2392.548	398.007	215.752	423481	423481	38
39	210501N2-17_BS20.tif:0039-0231-0404:39	177	2759.955	403.759	230.701	488512	488512	39
40	210501N2-17_BS20.tif:0040-0229-0400:40	177	2838.847	400.244	228.533	502476	502476	40
41	210501N2-17_BS20.tif:0041-0227-0459:41	177	2756.757	458.077	227.232	487946	487946	41
42	210501N2-17_BS20.tif:0042-0226-0434:42	177	2928.305	433.473	226.574	518310	518310	42
43	210501N2-17_BS20.tif:0043-0214-0411:43	177	2520.113	411.426	213.775	446060	446060	43
44	210501N2-17_BS20.tif:0044-0218-0397:44	177	2444.345	397.068	217.581	432649	432649	44
45	210501N2-17_BS20.tif:0045-0231-0410:45	177	2466.847	409.795	230.712	436632	436632	45
46	210501N2-17_BS20.tif:0046-0225-0410:46	177	2648.588	409.917	224.9	468800	468800	46
47	210501N2-17_BS20.tif:0047-0218-0409:47	177	2686.446	408.776	217.995	475501	475501	47
48	210501N2-17_BS20.tif:0048-0207-0403:48	177	2719.475	403.027	206.616	481347	481347	48
49	210501N2-17_BS20.tif:0049-0209-0394:49	177	2697.096	393.99	208.955	477386	477386	49
50	210501N2-17_BS20.tif:0050-0219-0399:50	177	2571.288	398.908	218.975	455118	455118	50
51	210501N2-17_BS20.tif:0051-0233-0408:51	177	2478.011	407.882	232.628	438608	438608	51
52	210501N2-17_BS20.tif:0052-0223-0403:52	177	2528.073	402.691	223.044	447469	447469	52
53	210501N2-17_BS20.tif:0053-0211-0397:53	177	2548.548	396.608	210.574	451093	451093	53
54	210501N2-17_BS20.tif:0054-0216-0386:54	177	2995.011	385.956	216.06	530117	530117	54
55	210501N2-17_BS20.tif:0055-0218-0384:55	177	2778.616	383.855	218.315	491815	491815	55
56	210501N2-17_BS20.tif:0056-0207-0411:56	177	2594.085	411.891	207.083	459153	459153	56
57	210501N2-17_BS20.tif:0057-0229-0423:57	177	2612.023	422.981	228.688	462328	462328	57
58	210501N2-17_BS20.tif:0058-0232-0389:58	177	2685.362	388.867	231.848	475309	475309	58
59	210501N2-17_BS20.tif:0059-0223-0419:59	177	2432.503	419.373	222.926	430553	430553	59
60	210501N2-17_BS20.tif:0060-0221-0362:60	177	2528.757	361.911	221.706	447590	447590	60
61	210501N2-17_BS20.tif:0061-0232-0357:61	177	2002.633	355.938	232.39	354466	354466	61
62	210501N2-17_BS20.tif:0062-0231-0376:62	177	2402.26	375.501	231.689	425200	425200	62
63	210501N2-17_BS20.tif:0063-0230-0374:63	177	2318.186	373.396	230.745	410319	410319	63
64	210501N2-17_BS20.tif:0064-0228-0372:64	177	2406.734	371.423	228.777	425992	425992	64
65	210501N2-17_BS20.tif:0065-0225-0371:65	177	2552.299	370.57	225.939	451757	451757	65
66	210501N2-17_BS20.tif:0066-0224-0368:66	177	2785.181	367.859	224.837	492977	492977	66
67	210501N2-17_BS20.tif:0067-0223-0372:67	177	2670.277	371.703	223.175	472639	472639	67
68	210501N2-17_BS20.tif:0068-0236-0380:68	177	2864.712	379.825	236.237	507054	507054	68
69	210501N2-17_BS20.tif:0069-0239-0373:69	177	2778.198	372.832	239.774	491741	491741	69
70	210501N2-17_BS20.tif:0070-0248-0366:70	177	3165.486	365.864	248.739	560291	560291	70
71	210501N2-17_BS20.tif:0071-0246-0376:71	177	3496.864	376.062	246.334	618945	618945	71
72	210501N2-17_BS20.tif:0072-0238-0373:72	177	3638.712	373.087	238.488	644052	644052	72
73	210501N2-17_BS20.tif:0073-0226-0370:73	177	3453.627	370.204	226.245	611292	611292	73
74	210501N2-17_BS20.tif:0074-0228-0374:74	177	3747.13	374.02	228.246	663242	663242	74
75	210501N2-17_BS20.tif:0075-0225-0374:75	177	3508.503	374.019	225.307	621005	621005	75
76	210501N2-17_BS20.tif:0076-0225-0373:76	177	3316.328	373.249	225.216	586990	586990	76
77	210501N2-17_BS20.tif:0077-0227-0371:77	177	3363.356	371.004	227.325	595314	595314	77
78	210501N2-17_BS20.tif:0078-0227-0374:78	177	3268.842	373.809	226.964	578585	578585	78
79	210501N2-17_BS20.tif:0079-0223-0371:79	177	2896.599	370.534	223.27	512698	512698	79
80	210501N2-17_BS20.tif:0080-0235-0376:80	177	2829.469	375.567	235.843	500816	500816	80
81	210501N2-17_BS20.tif:0081-0229-0373:81	177	2873.542	372.617	229.613	508617	508617	81
82	210501N2-17_BS20.tif:0082-0224-0376:82	177	2976.153	375.599	224.633	526779	526779	82
83	210501N2-17_BS20.tif:0083-0219-0380:83	177	2716.249	379.478	219.146	480776	480776	83
84	210501N2-17_BS20.tif:0084-0213-0386:84	177	2837.412	385.722	213.394	502222	502222	84
85	210501N2-17_BS20.tif:0085-0217-0386:85	177	2732.113	385.357	217.227	483584	483584	85
86	210501N2-17_BS20.tif:0086-0222-0403:86	177	2949.48	402.834	221.988	522058	522058	86
87	210501N2-17_BS20.tif:0087-0219-0396:87	177	3054.22	395.73	219.1	540597	540597	87
88	210501N2-17_BS20.tif:0088-0218-0393:88	177	3051.797	392.795	217.984	540168	540168	88
89	210501N2-17_BS20.tif:0089-0216-0390:89	177	3066.412	389.807	215.643	542755	542755	89
90	210501N2-17_BS20.tif:0090-0220-0391:90	177	3102.718	390.564	220.165	549181	549181	90
91	210501N2-17_BS20.tif:0091-0215-0395:91	177	3026.571	395.097	214.779	535703	535703	91
92	210501N2-17_BS20.tif:0092-0224-0398:92	177	3089.616	397.913	224.065	546862	546862	92
93	210501N2-17_BS20.tif:0093-0220-0399:93	177	3047.763	398.627	219.819	539454	539454	93
94	210501N2-17_BS20.tif:0094-0215-0397:94	177	2941.056	396.536	214.834	520567	520567	94
95	210501N2-17_BS20.tif:0095-0218-0406:95	177	2759.588	405.869	217.803	488447	488447	95
96	210501N2-17_BS20.tif:0096-0220-0410:96	177	2989.932	409.802	219.596	529218	529218	96
97	210501N2-17_BS20.tif:0097-0218-0407:97	177	3148.989	406.923	217.859	557371	557371	97
98	210501N2-17_BS20.tif:0098-0220-0405:98	177	3071.497	404.834	219.613	543655	543655	98
99	210501N2-17_BS20.tif:0099-0220-0410:99	177	3092.249	410.134	219.942	547328	547328	99
100	210501N2-17_BS20.tif:0100-0221-0409:100	177	3074.814	409.341	220.485	544242	544242	100
101	210501N2-17_BS20.tif:0101-0222-0405:101	177	2891.638	405.243	221.306	511820	511820	101
102	210501N2-17_BS20.tif:0102-0231-0406:102	177	2851.621	406.084	230.361	504737	504737	102
103	210501N2-17_BS20.tif:0103-0228-0408:103	177	2828.379	408.163	227.46	500623	500623	103
104	210501N2-17_BS20.tif:0104-0216-0406:104	177	2836.062	406.392	215.326	501983	501983	104
105	210501N2-17_BS20.tif:0105-0213-0404:105	177	2822.011	404.16	212.64	499496	499496	105
106	210501N2-17_BS20.tif:0106-0219-0404:106	177	2722.373	404.009	218.287	481860	481860	106
107	210501N2-17_BS20.tif:0107-0217-0406:107	177	2856.65	406.042	216.763	505627	505627	107
108	210501N2-17_BS20.tif:0108-0232-0410:108	177	2256.746	410.411	231.932	399444	399444	108
109	210501N2-17_BS20.tif:0109-0212-0408:109	177	2669.017	407.851	211.203	472416	472416	109
110	210501N2-17_BS20.tif:0110-0213-0400:110	177	2786.096	400.087	212.906	493139	493139	110
111	210501N2-17_BS20.tif:0111-0225-0401:111	177	3046.023	400.908	224.468	539146	539146	111
112	210501N2-17_BS20.tif:0112-0221-0401:112	177	3107.537	400.948	220.944	550034	550034	112
113	210501N2-17_BS20.tif:0113-0219-0393:113	177	2815.492	392.81	218.975	498342	498342	113
114	210501N2-17_BS20.tif:0114-0220-0384:114	177	2820.333	383.612	219.675	499199	499199	114
115	210501N2-17_BS20.tif:0115-0212-0404:115	177	2814.774	404.996	211.885	498215	498215	115
116	210501N2-17_BS20.tif:0116-0223-0400:116	177	2704.497	399.629	222.988	478696	478696	116
117	210501N2-17_BS20.tif:0117-0225-0391:117	177	2606.492	390.462	224.778	461349	461349	117
118	210501N2-17_BS20.tif:0118-0220-0386:118	177	2639.706	385.548	219.976	467228	467228	118
119	210501N2-17_BS20.tif:0119-0214-0400:119	177	2588.153	399.894	213.537	458103	458103	119
120	210501N2-17_BS20.tif:0120-0223-0407:120	177	2721.599	406.708	222.89	481723	481723	120
121	210501N2-17_BS20.tif:0121-0221-0421:121	177	2558.96	420.774	220.588	452936	452936	121
122	210501N2-17_BS20.tif:0122-0234-0379:122	177	2412.073	378.165	233.338	426937	426937	122
123	210501N2-17_BS20.tif:0123-0236-0366:123	177	2437.757	367.768	236.183	431483	431483	123
124	210501N2-17_BS20.tif:0124-0231-0382:124	177	2701.864	381.859	231.361	478230	478230	124
125	210501N2-17_BS20.tif:0125-0226-0387:125	177	2654.085	386.385	226.547	469773	469773	125
126	210501N2-17_BS20.tif:0126-0222-0384:126	177	2711.237	383.522	222.221	479889	479889	126
127	210501N2-17_BS20.tif:0127-0210-0372:127	177	2654.209	371.595	210.378	469795	469795	127
128	210501N2-17_BS20.tif:0128-0214-0384:128	177	2639.701	383.589	214.535	467227	467227	128
129	210501N2-17_BS20.tif:0129-0225-0381:129	177	3103.458	380.824	225.363	549312	549312	129
130	210501N2-17_BS20.tif:0130-0223-0380:130	177	2682.571	379.478	223.409	474815	474815	130
131	210501N2-17_BS20.tif:0131-0226-0378:131	177	2738.627	377.643	226.64	484737	484737	131
132	210501N2-17_BS20.tif:0132-0235-0384:132	177	3329.593	384.029	235.274	589338	589338	132
133	210501N2-17_BS20.tif:0133-0209-0403:133	177	1949.751	402.949	208.015	345106	345106	133
134	210501N2-17_BS20.tif:0134-0232-0421:134	177	2233.13	420.274	231.914	395264	395264	134
135	210501N2-17_BS20.tif:0135-0242-0429:135	177	2669.61	429.558	241.292	472521	472521	135
136	210501N2-17_BS20.tif:0136-0231-0416:136	177	2920.65	415.953	230.572	516955	516955	136
137	210501N2-17_BS20.tif:0137-0227-0414:137	177	3256.39	413.986	226.631	576381	576381	137
138	210501N2-17_BS20.tif:0138-0227-0411:138	177	3318.503	411.006	226.698	587375	587375	138
139	210501N2-17_BS20.tif:0139-0223-0405:139	177	3218.949	405.365	222.561	569754	569754	139
140	210501N2-17_BS20.tif:0140-0214-0422:140	177	3112.797	422.359	213.329	550965	550965	140
141	210501N2-17_BS20.tif:0141-0216-0419:141	177	3148.927	419.464	215.533	557360	557360	141
142	210501N2-17_BS20.tif:0142-0224-0416:142	177	3203.395	416.384	223.692	567001	567001	142
143	210501N2-17_BS20.tif:0143-0224-0426:143	177	3323.186	426.06	223.809	588204	588204	143
144	210501N2-17_BS20.tif:0144-0229-0435:144	177	3106.254	435.222	228.578	549807	549807	144
145	210501N2-17_BS20.tif:0145-0233-0435:145	177	3037.113	434.918	232.569	537569	537569	145
146	210501N2-17_BS20.tif:0146-0221-0434:146	177	2620.028	434.311	220.143	463745	463745	146
147	210501N2-17_BS20.tif:0147-0217-0412:147	177	2967.09	411.954	216.621	525175	525175	147
148	210501N2-17_BS20.tif:0148-0216-0411:148	177	2842.825	410.765	215.58	503180	503180	148
149	210501N2-17_BS20.tif:0149-0220-0449:149	177	1611.599	448.836	221.989	285253	285253	149
150	210501N2-17_BS20.tif:0150-0236-0431:150	177	2590.938	429.708	235.99	458596	458596	150
151	210501N2-17_BS20.tif:0151-0242-0436:151	177	2920.977	436.17	241.83	517013	517013	151
152	210501N2-17_BS20.tif:0152-0245-0433:152	177	2910.983	432.983	244.647	515244	515244	152
153	210501N2-17_BS20.tif:0153-0245-0426:153	177	2965.186	426.464	244.443	524838	524838	153
154	210501N2-17_BS20.tif:0154-0231-0420:154	177	3136.209	420.285	230.8	555109	555109	154
155	210501N2-17_BS20.tif:0155-0226-0416:155	177	3048.079	416.128	225.477	539510	539510	155
156	210501N2-17_BS20.tif:0156-0225-0458:156	177	3085.52	458.094	225.948	546137	546137	156
157	210501N2-17_BS20.tif:0157-0235-0437:157	177	3006.418	435.447	235.639	532136	532136	157
158	210501N2-17_BS20.tif:0158-0249-0434:158	177	3081.311	435.172	248.414	545392	545392	158
159	210501N2-17_BS20.tif:0159-0249-0442:159	177	3090.056	442.811	248.535	546940	546940	159
160	210501N2-17_BS20.tif:0160-0269-0440:160	177	3125.379	441.185	268.632	553192	553192	160
161	210501N2-17_BS20.tif:0161-0264-0436:161	177	3225.599	436.955	263.657	570931	570931	161
162	210501N2-17_BS20.tif:0162-0252-0442:162	177	3112.192	442.655	251.359	550858	550858	162
163	210501N2-17_BS20.tif:0163-0251-0437:163	177	3036.904	437.449	250.301	537532	537532	163
164	210501N2-17_BS20.tif:0164-0227-0378:164	177	3197.887	377.793	227.895	566026	566026	164
165	210501N2-17_BS20.tif:0165-0221-0419:165	177	2888.48	418.197	221.644	511261	511261	165
166	210501N2-17_BS20.tif:0166-0201-0421:166	177	2686.65	419.971	201.65	475537	475537	166
167	210501N2-17_BS20.tif:0167-0213-0413:167	177	2488.994	412.057	213.556	440552	440552	167
168	210501N2-17_BS20.tif:0168-0214-0410:168	177	2611.311	408.959	214.774	462202	462202	168
169	210501N2-17_BS20.tif:0169-0218-0406:169	177	2309.452	404.847	218.422	408773	408773	169
170	210501N2-17_BS20.tif:0170-0219-0407:170	177	2305.006	405.933	219.855	407986	407986	170
171	210501N2-17_BS20.tif:0171-0215-0408:171	177	2443.288	406.846	215.992	432462	432462	171
172	210501N2-17_BS20.tif:0172-0217-0404:172	177	2542.311	402.822	217.85	449989	449989	172
173	210501N2-17_BS20.tif:0173-0223-0402:173	177	2525.271	400.844	223.564	446973	446973	173
174	210501N2-17_BS20.tif:0174-0218-0398:174	177	2670.644	397.06	218.576	472704	472704	174
175	210501N2-17_BS20.tif:0175-0207-0404:175	177	2815.486	403.262	207.857	498341	498341	175
176	210501N2-17_BS20.tif:0176-0231-0414:176	177	2851.949	413.346	231.635	504795	504795	176
177	210501N2-17_BS20.tif:0177-0244-0420:177	177	3177.277	419.469	244.641	562378	562378	177
178	210501N2-17_BS20.tif:0178-0221-0414:178	177	1634.023	412.784	220.6	289222	289222	178
179	210501N2-17_BS20.tif:0179-0210-0390:179	177	2304.921	389.454	210.91	407971	407971	179
180	210501N2-17_BS20.tif:0180-0214-0394:180	177	2434.316	393.32	214.973	430874	430874	180
181	210501N2-17_BS20.tif:0181-0220-0395:181	177	2238.492	393.85	220.847	396213	396213	181
182	210501N2-17_BS20.tif:0182-0215-0389:182	177	2253.254	387.814	215.827	398826	398826	182
183	210501N2-17_BS20.tif:0183-0216-0377:183	177	2393.458	376.323	216.658	423642	423642	183
184	210501N2-17_BS20.tif:0184-0217-0422:184	177	2343.689	421.542	217.895	414833	414833	184
185	210501N2-17_BS20.tif:0185-0230-0427:185	177	2419.96	426.413	230.209	428333	428333	185
186	210501N2-17_BS20.tif:0186-0237-0410:186	177	2776.571	409.575	237.083	491453	491453	186
187	210501N2-17_BS20.tif:0187-0224-0414:187	177	2497.757	413.321	224.266	442103	442103	187
188	210501N2-17_BS20.tif:0188-0219-0413:188	177	2213.746	412.339	218.991	391833	391833	188
189	210501N2-17_BS20.tif:0189-0218-0386:189	177	2252.136	385.31	218.183	398628	398628	189
190	210501N2-17_BS20.tif:0190-0218-0400:190	177	2509.09	399.23	218.921	444109	444109	190
191	210501N2-17_BS20.tif:0191-0214-0416:191	177	2864.887	415.652	214.091	507085	507085	191
192	210501N2-17_BS20.tif:0192-0221-0412:192	177	3279.644	411.562	221.437	580497	580497	192
193	210501N2-17_BS20.tif:0193-0223-0408:193	177	3085.345	407.605	223.279	546106	546106	193
194	210501N2-17_BS20.tif:0194-0224-0408:194	177	3382.994	407.733	224.593	598790	598790	194
195	210501N2-17_BS20.tif:0195-0224-0411:195	177	3201.424	410.474	224.443	566652	566652	195
196	210501N2-17_BS20.tif:0196-0220-0415:196	177	3015.819	414.683	220.41	533800	533800	196
197	210501N2-17_BS20.tif:0197-0223-0414:197	177	3006.04	413.676	223.451	532069	532069	197
198	210501N2-17_BS20.tif:0198-0225-0413:198	177	3035.847	412.777	225.47	537345	537345	198
199	210501N2-17_BS20.tif:0199-0222-0435:199	177	3172.966	434.736	222.396	561615	561615	199
200	210501N2-17_BS20.tif:0200-0220-0435:200	177	3198.373	434.774	219.92	566112	566112	200
201	210501N2-17_BS20.tif:0201-0230-0425:201	177	3393.486	424.8	229.945	600647	600647	201
202	210501N2-17_BS20.tif:0202-0231-0428:202	177	3104.932	427.776	231.31	549573	549573	202
203	210501N2-17_BS20.tif:0203-0219-0411:203	177	3138.576	410.432	219.408	555528	555528	203
204	210501N2-17_BS20.tif:0204-0224-0409:204	177	3307.712	408.674	224.072	585465	585465	204
205	210501N2-17_BS20.tif:0205-0225-0409:205	177	3208.249	408.612	225.549	567860	567860	205
206	210501N2-17_BS20.tif:0206-0223-0410:206	177	3218.441	409.395	223.335	569664	569664	206
207	210501N2-17_BS20.tif:0207-0210-0427:207	177	2800.864	426.523	210.198	495753	495753	207
208	210501N2-17_BS20.tif:0208-0202-0419:208	177	2806.429	418.511	202.202	496738	496738	208
209	210501N2-17_BS20.tif:0209-0219-0412:209	177	2797.757	411.612	219.237	495203	495203	209
210	210501N2-17_BS20.tif:0210-0222-0410:210	177	2638.282	409.515	222.142	466976	466976	210
211	210501N2-17_BS20.tif:0211-0221-0410:211	177	2405.023	409.332	221.475	425689	425689	211
212	210501N2-17_BS20.tif:0212-0223-0413:212	177	2367.785	412.59	223.282	419098	419098	212
213	210501N2-17_BS20.tif:0213-0225-0410:213	177	2683.379	409.556	225.26	474958	474958	213
214	210501N2-17_BS20.tif:0214-0232-0409:214	177	3173.881	408.582	232.169	561777	561777	214
215	210501N2-17_BS20.tif:0215-0230-0411:215	177	3373.514	410.589	230.007	597112	597112	215
216	210501N2-17_BS20.tif:0216-0226-0413:216	177	3384.548	412.618	226.373	599065	599065	216
217	210501N2-17_BS20.tif:0217-0224-0414:217	177	3381.763	413.558	224.229	598572	598572	217
218	210501N2-17_BS20.tif:0218-0222-0414:218	177	3337.045	413.686	222.078	590657	590657	218
219	210501N2-17_BS20.tif:0219-0220-0414:219	177	3366.61	413.661	220.624	595890	595890	219
220	210501N2-17_BS20.tif:0220-0218-0414:220	177	3346.345	413.702	218.105	592303	592303	220
221	210501N2-17_BS20.tif:0221-0217-0415:221	177	3219.559	414.471	217.07	569862	569862	221
222	210501N2-17_BS20.tif:0222-0216-0413:222	177	3409.706	412.801	216.339	603518	603518	222
223	210501N2-17_BS20.tif:0223-0217-0413:223	177	3352.915	412.559	217.661	593466	593466	223
224	210501N2-17_BS20.tif:0224-0214-0415:224	177	3193.384	414.452	214.179	565229	565229	224
225	210501N2-17_BS20.tif:0225-0215-0414:225	177	3215.972	413.451	215.35	569227	569227	225
226	210501N2-17_BS20.tif:0226-0213-0421:226	177	2847.492	420.717	213.04	504006	504006	226
227	210501N2-17_BS20.tif:0227-0228-0429:227	177	2770.48	428.629	227.958	490375	490375	227
228	210501N2-17_BS20.tif:0228-0219-0420:228	177	2782.04	419.492	219.07	492421	492421	228
229	210501N2-17_BS20.tif:0229-0213-0410:229	177	2734.339	409.602	213.209	483978	483978	229
230	210501N2-17_BS20.tif:0230-0216-0411:230	177	2760.333	410.322	216.025	488579	488579	230
231	210501N2-17_BS20.tif:0231-0220-0407:231	177	2821.927	406.515	220.356	499481	499481	231
232	210501N2-17_BS20.tif:0232-0223-0408:232	177	2476.904	407.283	223.436	438412	438412	232
233	210501N2-17_BS20.tif:0233-0224-0407:233	177	2631.328	406.631	224.455	465745	465745	233
234	210501N2-17_BS20.tif:0234-0220-0406:234	177	2602.989	405.369	220.559	460729	460729	234
235	210501N2-17_BS20.tif:0235-0219-0405:235	177	2710.785	404.497	219.292	479809	479809	235
236	210501N2-17_BS20.tif:0236-0222-0405:236	177	2643.65	404.56	222.186	467926	467926	236
237	210501N2-17_BS20.tif:0237-0215-0407:237	177	2378.299	406.363	215.393	420959	420959	237
238	210501N2-17_BS20.tif:0238-0214-0404:238	177	2558.006	403.321	214.403	452767	452767	238
239	210501N2-17_BS20.tif:0239-0220-0443:239	177	2433.045	442.133	220.795	430649	430649	239
240	210501N2-17_BS20.tif:0240-0236-0438:240	177	2764.808	437.588	236.183	489371	489371	240
241	210501N2-17_BS20.tif:0241-0246-0430:241	177	3093.305	430.128	246.035	547515	547515	241
242	210501N2-17_BS20.tif:0242-0249-0428:242	177	3062.723	428.327	248.709	542102	542102	242
243	210501N2-17_BS20.tif:0243-0252-0425:243	177	3174.508	424.987	252.02	561888	561888	243
244	210501N2-17_BS20.tif:0244-0250-0428:244	177	3125.915	427.961	249.787	553287	553287	244
245	210501N2-17_BS20.tif:0245-0241-0441:245	177	3194.949	441.286	241.133	565506	565506	245
246	210501N2-17_BS20.tif:0246-0231-0434:246	177	3056.955	434.334	230.72	541081	541081	246
247	210501N2-17_BS20.tif:0247-0215-0425:247	177	3020.734	424.928	214.791	534670	534670	247
248	210501N2-17_BS20.tif:0248-0211-0407:248	177	2737.203	406.823	210.819	484485	484485	248
249	210501N2-17_BS20.tif:0249-0219-0403:249	177	2492.723	402.556	219.18	441212	441212	249
250	210501N2-17_BS20.tif:0250-0228-0402:250	177	2450.181	401.38	228.437	433682	433682	250
251	210501N2-17_BS20.tif:0251-0224-0403:251	177	2308.701	402.55	224.245	408640	408640	251
252	210501N2-17_BS20.tif:0252-0226-0407:252	177	2097.989	406.291	226.15	371344	371344	252
253	210501N2-17_BS20.tif:0253-0229-0407:253	177	2225.333	406.298	229.472	393884	393884	253
254	210501N2-17_BS20.tif:0254-0230-0404:254	177	2678.424	403.181	230.441	474081	474081	254
255	210501N2-17_BS20.tif:0255-0232-0407:255	177	2286.605	406.29	232.594	404729	404729	255
256	210501N2-17_BS20.tif:0256-0226-0405:256	177	2352.814	404.54	225.982	416448	416448	256
257	210501N2-17_BS20.tif:0257-0225-0405:257	177	2274.452	404.191	225.439	402578	402578	257
258	210501N2-17_BS20.tif:0258-0229-0406:258	177	2201.814	405.373	229.257	389721	389721	258
259	210501N2-17_BS20.tif:0259-0229-0405:259	177	2383.904	404.484	229.101	421951	421951	259
260	210501N2-17_BS20.tif:0260-0228-0404:260	177	2584.39	403.347	228.397	457437	457437	260
261	210501N2-17_BS20.tif:0261-0228-0405:261	177	2926.243	404.279	228.396	517945	517945	261
262	210501N2-17_BS20.tif:0262-0230-0407:262	177	2808.186	406.448	230.011	497049	497049	262
263	210501N2-17_BS20.tif:0263-0231-0406:263	177	2753.87	405.587	231.055	487435	487435	263
264	210501N2-17_BS20.tif:0264-0228-0406:264	177	2687.294	405.541	227.929	475651	475651	264
265	210501N2-17_BS20.tif:0265-0228-0406:265	177	2711.48	405.293	228.142	479932	479932	265
266	210501N2-17_BS20.tif:0266-0217-0404:266	177	2615.548	403.329	217.384	462952	462952	266
267	210501N2-17_BS20.tif:0267-0213-0402:267	177	2721.966	401.492	212.947	481788	481788	267
268	210501N2-17_BS20.tif:0268-0209-0397:268	177	2797.497	396.637	209.382	495157	495157	268
269	210501N2-17_BS20.tif:0269-0219-0394:269	177	2912.791	393.55	219.24	515564	515564	269
270	210501N2-17_BS20.tif:0270-0216-0406:270	177	2980.87	405.225	216.256	527614	527614	270
271	210501N2-17_BS20.tif:0271-0219-0404:271	177	3349.418	403.372	219.341	592847	592847	271
272	210501N2-17_BS20.tif:0272-0218-0403:272	177	3330.853	402.786	218.154	589561	589561	272
273	210501N2-17_BS20.tif:0273-0221-0408:273	177	3329.107	407.641	221.368	589252	589252	273
274	210501N2-17_BS20.tif:0274-0218-0408:274	177	3014.333	407.511	218.413	533537	533537	274
275	210501N2-17_BS20.tif:0275-0237-0408:275	177	3289.96	407.707	237.479	582323	582323	275
276	210501N2-17_BS20.tif:0276-0237-0416:276	177	3191.751	415.688	237.481	564940	564940	276
277	210501N2-17_BS20.tif:0277-0231-0416:277	177	2862.418	415.649	231.302	506648	506648	277
278	210501N2-17_BS20.tif:0278-0225-0410:278	177	2687.751	409.638	225.498	475732	475732	278
279	210501N2-17_BS20.tif:0279-0204-0427:279	177	3147.153	426.872	203.853	557046	557046	279
280	210501N2-17_BS20.tif:0280-0198-0379:280	177	2352.249	378.619	197.478	416348	416348	280
281	210501N2-17_BS20.tif:0281-0214-0393:281	177	1992.904	392.187	213.071	352744	352744	281
282	210501N2-17_BS20.tif:0282-0224-0397:282	177	2411.661	396.312	224.291	426864	426864	282
283	210501N2-17_BS20.tif:0283-0234-0404:283	177	2486.311	403.131	234.275	440077	440077	283
284	210501N2-17_BS20.tif:0284-0230-0402:284	177	2667.362	401.431	230.526	472123	472123	284
285	210501N2-17_BS20.tif:0285-0226-0401:285	177	2603.774	400.277	226.432	460868	460868	285
286	210501N2-17_BS20.tif:0286-0213-0392:286	177	2696.921	391.341	213.392	477355	477355	286
287	210501N2-17_BS20.tif:0287-0213-0391:287	177	2859.35	390.463	213.268	506105	506105	287
288	210501N2-17_BS20.tif:0288-0211-0389:288	177	2865.011	388.265	211.172	507107	507107	288
289	210501N2-17_BS20.tif:0289-0211-0385:289	177	2927.282	384.178	211.688	518129	518129	289
290	210501N2-17_BS20.tif:0290-0211-0382:290	177	3007.554	381.601	211.522	532337	532337	290
291	210501N2-17_BS20.tif:0291-0214-0381:291	177	3073.169	380.401	214.2	543951	543951	291
292	210501N2-17_BS20.tif:0292-0223-0379:292	177	2956.237	378.281	223.413	523254	523254	292
293	210501N2-17_BS20.tif:0293-0230-0377:293	177	2907.136	376.583	230.866	514563	514563	293
294	210501N2-17_BS20.tif:0294-0225-0375:294	177	2665.017	374.08	225.391	471708	471708	294
295	210501N2-17_BS20.tif:0295-0216-0379:295	177	2822.452	378.465	216.645	499574	499574	295
296	210501N2-17_BS20.tif:0296-0225-0377:296	177	3222.362	376.551	225.749	570358	570358	296
297	210501N2-17_BS20.tif:0297-0224-0379:297	177	2945.299	378.543	224.873	521318	521318	297
298	210501N2-17_BS20.tif:0298-0225-0377:298	177	2842.09	376.409	225.765	503050	503050	298
299	210501N2-17_BS20.tif:0299-0227-0375:299	177	3096.576	374.46	227.785	548094	548094	299
300	210501N2-17_BS20.tif:0300-0229-0374:300	177	3375.723	373.719	229.634	597503	597503	300
301	210501N2-17_BS20.tif:0301-0234-0378:301	177	3557.226	377.654	234.79	629629	629629	301
302	210501N2-17_BS20.tif:0302-0234-0374:302	177	3449.667	373.738	234.869	610591	610591	302
303	210501N2-17_BS20.tif:0303-0235-0378:303	177	3337.74	377.682	235.558	590780	590780	303
304	210501N2-17_BS20.tif:0304-0233-0372:304	177	3578.232	371.631	233.882	633347	633347	304
305	210501N2-17_BS20.tif:0305-0233-0383:305	177	3415.638	382.92	233.701	604568	604568	305
306	210501N2-17_BS20.tif:0306-0232-0373:306	177	3216.39	372.8	232.477	569301	569301	306
307	210501N2-17_BS20.tif:0307-0233-0373:307	177	3540.266	373.127	233.854	626627	626627	307
308	210501N2-17_BS20.tif:0308-0234-0376:308	177	3392.299	375.819	234.799	600437	600437	308
309	210501N2-17_BS20.tif:0309-0235-0369:309	177	3357.723	368.955	235.759	594317	594317	309
310	210501N2-17_BS20.tif:0310-0239-0356:310	177	3245.164	355.975	239.717	574394	574394	310
311	210501N2-17_BS20.tif:0311-0235-0367:311	177	3474.768	367.036	236.004	615034	615034	311
312	210501N2-17_BS20.tif:0312-0233-0372:312	177	3336.09	372.234	233.624	590488	590488	312
313	210501N2-17_BS20.tif:0313-0230-0367:313	177	3153.706	366.705	230.62	558206	558206	313
314	210501N2-17_BS20.tif:0314-0225-0368:314	177	3353.96	368.151	225.76	593651	593651	314
315	210501N2-17_BS20.tif:0315-0230-0366:315	177	3400.169	366.201	230.77	601830	601830	315
316	210501N2-17_BS20.tif:0316-0233-0365:316	177	3301.153	364.898	233.582	584304	584304	316
317	210501N2-17_BS20.tif:0317-0229-0369:317	177	3348.915	368.996	230.065	592758	592758	317
318	210501N2-17_BS20.tif:0318-0229-0367:318	177	3230.226	366.833	229.728	571750	571750	318
319	210501N2-17_BS20.tif:0319-0227-0364:319	177	3198.294	363.867	227.522	566098	566098	319
320	210501N2-17_BS20.tif:0320-0226-0368:320	177	3393.503	368.265	226.573	600650	600650	320
321	210501N2-17_BS20.tif:0321-0226-0369:321	177	3440.249	368.811	226.829	608924	608924	321
322	210501N2-17_BS20.tif:0322-0226-0372:322	177	3328.751	371.982	226.503	589189	589189	322
323	210501N2-17_BS20.tif:0323-0232-0371:323	177	3391.757	370.959	232.808	600341	600341	323
324	210501N2-17_BS20.tif:0324-0232-0373:324	177	3369.571	373.067	232.814	596414	596414	324
325	210501N2-17_BS20.tif:0325-0226-0376:325	177	3482.876	375.823	226.746	616469	616469	325
326	210501N2-17_BS20.tif:0326-0219-0376:326	177	3462.768	375.906	219.949	612910	612910	326
327	210501N2-17_BS20.tif:0327-0205-0384:327	177	3384.288	383.588	205.659	599019	599019	327
328	210501N2-17_BS20.tif:0328-0208-0382:328	177	3405.746	381.566	208.745	602817	602817	328
329	210501N2-17_BS20.tif:0329-0219-0385:329	177	3282.305	384.679	219.434	580968	580968	329
330	210501N2-17_BS20.tif:0330-0221-0387:330	177	3247.429	386.614	221.791	574795	574795	330
331	210501N2-17_BS20.tif:0331-0214-0390:331	177	3162.678	389.938	214.64	559794	559794	331
332	210501N2-17_BS20.tif:0332-0218-0387:332	177	3437.65	386.921	218.444	608464	608464	332
333	210501N2-17_BS20.tif:0333-0219-0388:333	177	3810.497	387.47	219.507	674458	674458	333
334	210501N2-17_BS20.tif:0334-0219-0391:334	177	3268.096	390.608	219.614	578453	578453	334
335	210501N2-17_BS20.tif:0335-0212-0389:335	177	3277.463	388.394	212.502	580111	580111	335
336	210501N2-17_BS20.tif:0336-0219-0383:336	177	3440.977	382.342	219.662	609053	609053	336
337	210501N2-17_BS20.tif:0337-0220-0378:337	177	3297.684	377.233	220.57	583690	583690	337
338	210501N2-17_BS20.tif:0338-0221-0380:338	177	3193.588	379.175	221.784	565265	565265	338
339	210501N2-17_BS20.tif:0339-0223-0382:339	177	2702.955	381.182	223.873	478423	478423	339
340	210501N2-17_BS20.tif:0340-0224-0382:340	177	3770.429	381.793	224.581	667366	667366	340
341	210501N2-17_BS20.tif:0341-0228-0374:341	177	3443.418	373.405	228.555	609485	609485	341
342	210501N2-17_BS20.tif:0342-0233-0378:342	177	2994.554	377.403	234.108	530036	530036	342
343	210501N2-17_BS20.tif:0343-0241-0381:343	177	3433.774	380.674	241.912	607778	607778	343
344	210501N2-17_BS20.tif:0344-0203-0411:344	177	2769.514	410.464	203.484	490204	490204	344
345	210501N2-17_BS20.tif:0345-0193-0418:345	177	2788.808	417.595	192.647	493619	493619	345
346	210501N2-17_BS20.tif:0346-0238-0421:346	177	2529.373	419.6	237.463	447699	447699	346
347	210501N2-17_BS20.tif:0347-0230-0419:347	177	2968.667	418.421	229.626	525454	525454	347
348	210501N2-17_BS20.tif:0348-0222-0419:348	177	2976.616	418.66	222.139	526861	526861	348
349	210501N2-17_BS20.tif:0349-0200-0418:349	177	3008.079	417.748	200.01	532430	532430	349
350	210501N2-17_BS20.tif:0350-0225-0412:350	177	3142.096	412.242	225.124	556151	556151	350
351	210501N2-17_BS20.tif:0351-0222-0418:351	177	3341.836	417.639	222.248	591505	591505	351
352	210501N2-17_BS20.tif:0001-0303-0118:1	177	1401.011	119.151	303.796	247979	247979	1
353	210501N2-17_BS20.tif:0002-0299-0121:2	177	1324.763	121.881	299.561	234483	234483	2
354	210501N2-17_BS20.tif:0003-0302-0143:3	177	1353.87	143.984	302.453	239635	239635	3
355	210501N2-17_BS20.tif:0004-0278-0125:4	177	1462.565	125.006	278.404	258874	258874	4
356	210501N2-17_BS20.tif:0005-0263-0118:5	177	1471.418	118.892	263.718	260441	260441	5
357	210501N2-17_BS20.tif:0006-0271-0101:6	177	1513.322	102.286	271.799	267858	267858	6
358	210501N2-17_BS20.tif:0007-0282-0122:7	177	1398.073	121.783	283.187	247459	247459	7
359	210501N2-17_BS20.tif:0008-0279-0119:8	177	1437.825	118.892	280.387	254495	254495	8
360	210501N2-17_BS20.tif:0009-0276-0119:9	177	1570.593	118.859	277.002	277995	277995	9
361	210501N2-17_BS20.tif:0010-0275-0111:10	177	1555.571	111.005	276.326	275336	275336	10
362	210501N2-17_BS20.tif:0011-0297-0134:11	177	1274.966	134.935	299.22	225669	225669	11
363	210501N2-17_BS20.tif:0012-0291-0128:12	177	1518.181	127.82	292.077	268718	268718	12
364	210501N2-17_BS20.tif:0013-0206-0088:13	177	544.695	87.958	206.554	96411	96411	13
365	210501N2-17_BS20.tif:0014-0175-0121:14	177	1500.102	121.187	176.024	265518	265518	14
366	210501N2-17_BS20.tif:0015-0212-0150:15	177	1631.983	149.691	212.734	288861	288861	15
367	210501N2-17_BS20.tif:0016-0215-0151:16	177	1637.017	150.517	215.471	289752	289752	16
368	210501N2-17_BS20.tif:0017-0192-0157:17	177	1557.006	157.08	192.988	275590	275590	17
369	210501N2-17_BS20.tif:0018-0202-0174:18	177	1528.373	174.034	203.213	270522	270522	18
370	210501N2-17_BS20.tif:0019-0207-0180:19	177	1595.085	180.138	208.335	282330	282330	19
371	210501N2-17_BS20.tif:0020-0203-0186:20	177	1627.955	185.919	204.181	288148	288148	20
372	210501N2-17_BS20.tif:0021-0211-0173:21	177	1681.435	172.903	212.044	297614	297614	21
373	210501N2-17_BS20.tif:0022-0204-0170:22	177	1602.706	169.942	205.047	283679	283679	22
374	210501N2-17_BS20.tif:0023-0207-0170:23	177	1619.78	169.954	207.827	286701	286701	23
375	210501N2-17_BS20.tif:0024-0200-0168:24	177	1665.571	167.907	200.959	294806	294806	24
376	210501N2-17_BS20.tif:0025-0205-0159:25	177	1588.61	158.723	205.671	281184	281184	25
377	210501N2-17_BS20.tif:0026-0203-0154:26	177	1624.356	153.749	203.993	287511	287511	26
378	210501N2-17_BS20.tif:0027-0222-0146:27	177	1622.102	145.946	222.78	287112	287112	27
379	210501N2-17_BS20.tif:0028-0210-0140:28	177	1650.74	139.763	210.875	292181	292181	28
380	210501N2-17_BS20.tif:0029-0215-0140:29	177	1581.74	139.758	215.901	279968	279968	29
381	210501N2-17_BS20.tif:0030-0210-0163:30	177	1619.458	162.985	210.81	286644	286644	30
382	210501N2-17_BS20.tif:0031-0234-0174:31	177	1667.023	173.963	235.011	295063	295063	31
383	210501N2-17_BS20.tif:0032-0225-0161:32	177	1639.429	160.863	226.12	290179	290179	32
384	210501N2-17_BS20.tif:0033-0213-0152:33	177	1819.667	152.236	214.048	322081	322081	33
385	210501N2-17_BS20.tif:0034-0208-0189:34	177	1690.898	189.014	209.334	299289	299289	34
386	210501N2-17_BS20.tif:0035-0227-0181:35	177	1769.938	180.892	227.805	313279	313279	35
387	210501N2-17_BS20.tif:0036-0222-0176:36	177	1921.153	176.242	222.752	340044	340044	36
388	210501N2-17_BS20.tif:0037-0220-0186:37	177	1876.226	185.907	221.152	332092	332092	37
389	210501N2-17_BS20.tif:0038-0216-0153:38	177	1745.814	153.186	216.904	309009	309009	38
390	210501N2-17_BS20.tif:0039-0232-0158:39	177	1847.949	158.955	232.055	327087	327087	39
391	210501N2-17_BS20.tif:0040-0230-0155:40	177	1807.277	156.079	229.992	319888	319888	40
392	210501N2-17_BS20.tif:0041-0228-0213:41	177	1841.475	212.959	228.778	325941	325941	41
393	210501N2-17_BS20.tif:0042-0227-0188:42	177	1877.062	188.513	228.256	332240	332240	42
394	210501N2-17_BS20.tif:0043-0216-0166:43	177	1656.684	167.06	215.678	293233	293233	43
395	210501N2-17_BS20.tif:0044-0219-0151:44	177	1645.61	152.085	218.855	291273	291273	44
396	210501N2-17_BS20.tif:0045-0232-0165:45	177	1684.808	165.701	232.088	298211	298211	45
397	210501N2-17_BS20.tif:0046-0227-0165:46	177	1740.977	165.634	226.808	308153	308153	46
398	210501N2-17_BS20.tif:0047-0220-0164:47	177	1800.384	164.609	219.82	318668	318668	47
399	210501N2-17_BS20.tif:0048-0208-0158:48	177	1889.548	158.881	208.149	334450	334450	48
400	210501N2-17_BS20.tif:0049-0211-0149:49	177	1732.836	149.948	210.882	306712	306712	49
401	210501N2-17_BS20.tif:0050-0221-0154:50	177	1723.831	154.851	220.81	305118	305118	50
402	210501N2-17_BS20.tif:0051-0234-0162:51	177	1777.492	163.043	233.876	314616	314616	51
403	210501N2-17_BS20.tif:0052-0225-0158:52	177	1809.514	158.655	224.805	320284	320284	52
404	210501N2-17_BS20.tif:0053-0212-0151:53	177	1850.853	151.874	211.934	327601	327601	53
405	210501N2-17_BS20.tif:0054-0218-0141:54	177	1846.616	141.587	217.806	326851	326851	54
406	210501N2-17_BS20.tif:0055-0220-0139:55	177	1803.068	139.708	219.91	319143	319143	55
407	210501N2-17_BS20.tif:0056-0208-0166:56	177	1642.994	167.47	208.436	290810	290810	56
408	210501N2-17_BS20.tif:0057-0230-0177:57	177	1896.147	177.948	230.001	335618	335618	57
409	210501N2-17_BS20.tif:0058-0233-0143:58	177	1759.034	143.465	233.227	311349	311349	58
410	210501N2-17_BS20.tif:0059-0224-0173:59	177	1561.367	173.927	224.294	276362	276362	59
411	210501N2-17_BS20.tif:0060-0222-0116:60	177	1868.356	116.647	222.954	330699	330699	60
412	210501N2-17_BS20.tif:0061-0233-0111:61	177	1666.034	110.897	233.428	294888	294888	61
413	210501N2-17_BS20.tif:0062-0232-0131:62	177	1834.565	131.293	232.471	324718	324718	62
414	210501N2-17_BS20.tif:0063-0231-0129:63	177	1852.949	129.325	231.491	327972	327972	63
415	210501N2-17_BS20.tif:0064-0229-0126:64	177	1913.605	126.642	229.632	338708	338708	64
416	210501N2-17_BS20.tif:0065-0226-0126:65	177	1937.944	126.422	226.79	343016	343016	65
417	210501N2-17_BS20.tif:0066-0226-0123:66	177	2063.096	123.708	226.274	365168	365168	66
418	210501N2-17_BS20.tif:0067-0224-0127:67	177	1952.299	127.848	224.182	345557	345557	67
419	210501N2-17_BS20.tif:0068-0237-0134:68	177	1960.011	135.111	237.252	346922	346922	68
420	210501N2-17_BS20.tif:0069-0241-0128:69	177	1984.294	128.786	241.106	351220	351220	69
421	210501N2-17_BS20.tif:0070-0250-0120:70	177	2142.927	121.185	250.082	379298	379298	70
422	210501N2-17_BS20.tif:0071-0247-0130:71	177	2178.316	131.281	247.184	385562	385562	71
423	210501N2-17_BS20.tif:0072-0240-0127:72	177	2377.605	128.409	239.84	420836	420836	72
424	210501N2-17_BS20.tif:0073-0227-0124:73	177	2225.045	125.488	227.095	393833	393833	73
425	210501N2-17_BS20.tif:0074-0229-0128:74	177	2498.26	129.418	229.088	442192	442192	74
426	210501N2-17_BS20.tif:0075-0226-0129:75	177	2378.525	129.934	226.063	420999	420999	75
427	210501N2-17_BS20.tif:0076-0226-0128:76	177	2300.186	129.07	226.021	407133	407133	76
428	210501N2-17_BS20.tif:0077-0229-0125:77	177	2164.395	126.281	228.887	383098	383098	77
429	210501N2-17_BS20.tif:0078-0228-0128:78	177	2181.661	129.313	227.957	386154	386154	78
430	210501N2-17_BS20.tif:0079-0224-0125:79	177	2155.791	125.912	224.228	381575	381575	79
431	210501N2-17_BS20.tif:0080-0237-0131:80	177	2203.26	131.428	237.221	389977	389977	80
432	210501N2-17_BS20.tif:0081-0231-0128:81	177	2169.497	128.442	231.046	384001	384001	81
433	210501N2-17_BS20.tif:0082-0226-0130:82	177	2229.91	130.844	226.119	394694	394694	82
434	210501N2-17_BS20.tif:0083-0220-0135:83	177	2134.825	135.424	220.141	377864	377864	83
435	210501N2-17_BS20.tif:0084-0214-0141:84	177	2145.429	141.706	214.349	379741	379741	84
436	210501N2-17_BS20.tif:0085-0218-0140:85	177	2149.65	140.756	218.178	380488	380488	85
437	210501N2-17_BS20.tif:0086-0223-0158:86	177	2220.079	158.812	223.079	392954	392954	86
438	210501N2-17_BS20.tif:0087-0220-0151:87	177	2248.407	151.806	220.221	397968	397968	87
439	210501N2-17_BS20.tif:0088-0219-0148:88	177	2250.966	148.819	219.197	398421	398421	88
440	210501N2-17_BS20.tif:0089-0217-0145:89	177	2340.989	145.79	216.937	414355	414355	89
441	210501N2-17_BS20.tif:0090-0221-0145:90	177	2270.599	146.112	221.378	401896	401896	90
442	210501N2-17_BS20.tif:0091-0216-0150:91	177	2219.215	150.877	216.019	392801	392801	91
443	210501N2-17_BS20.tif:0092-0226-0153:92	177	2249.701	153.732	225.746	398197	398197	92
444	210501N2-17_BS20.tif:0093-0221-0153:93	177	2203.672	154.142	221.097	390050	390050	93
445	210501N2-17_BS20.tif:0094-0216-0151:94	177	2287.712	151.956	216.127	404925	404925	94
446	210501N2-17_BS20.tif:0095-0220-0161:95	177	2124.768	161.888	219.774	376084	376084	95
447	210501N2-17_BS20.tif:0096-0221-0164:96	177	2288.921	165.196	220.935	405139	405139	96
448	210501N2-17_BS20.tif:0097-0220-0162:97	177	2371.576	162.902	219.72	419769	419769	97
449	210501N2-17_BS20.tif:0098-0221-0159:98	177	2337.644	160.335	221.05	413763	413763	98
450	210501N2-17_BS20.tif:0099-0222-0164:99	177	2305.78	165.504	221.752	408123	408123	99
451	210501N2-17_BS20.tif:0100-0222-0164:100	177	2302.102	165.251	222.003	407472	407472	100
452	210501N2-17_BS20.tif:0101-0223-0160:101	177	2298.983	161.101	222.786	406920	406920	101
453	210501N2-17_BS20.tif:0102-0232-0160:102	177	2281	161.361	231.813	403737	403737	102
454	210501N2-17_BS20.tif:0103-0229-0163:103	177	2231.531	163.954	228.988	394981	394981	103
455	210501N2-17_BS20.tif:0104-0217-0161:104	177	2245.893	162.162	216.783	397523	397523	104
456	210501N2-17_BS20.tif:0105-0215-0158:105	177	2092.458	159.46	214.636	370365	370365	105
457	210501N2-17_BS20.tif:0106-0220-0158:106	177	2203.153	159.307	219.797	389958	389958	106
458	210501N2-17_BS20.tif:0107-0219-0161:107	177	2238.446	161.966	218.677	396205	396205	107
459	210501N2-17_BS20.tif:0108-0234-0164:108	177	1709.102	164.67	233.559	302511	302511	108
460	210501N2-17_BS20.tif:0109-0213-0162:109	177	2184.633	162.921	212.353	386680	386680	109
461	210501N2-17_BS20.tif:0110-0215-0155:110	177	2238.203	155.943	214.783	396162	396162	110
462	210501N2-17_BS20.tif:0111-0226-0156:111	177	2296.864	156.786	225.926	406545	406545	111
463	210501N2-17_BS20.tif:0112-0223-0155:112	177	2299.102	156.056	222.694	406941	406941	112
464	210501N2-17_BS20.tif:0113-0220-0147:113	177	2305.932	148.088	220.14	408150	408150	113
465	210501N2-17_BS20.tif:0114-0221-0138:114	177	2281.667	138.909	220.937	403855	403855	114
466	210501N2-17_BS20.tif:0115-0213-0158:115	177	1926.514	160.108	213.203	340993	340993	115
467	210501N2-17_BS20.tif:0116-0224-0154:116	177	2275.904	154.966	224.193	402835	402835	116
468	210501N2-17_BS20.tif:0117-0226-0145:117	177	2223.136	145.7	226.045	393495	393495	117
469	210501N2-17_BS20.tif:0118-0221-0140:118	177	2144.226	140.912	221.152	379528	379528	118
470	210501N2-17_BS20.tif:0119-0215-0155:119	177	2055.339	155.803	214.773	363795	363795	119
471	210501N2-17_BS20.tif:0120-0225-0161:120	177	2011.808	162.048	224.587	356090	356090	120
472	210501N2-17_BS20.tif:0121-0222-0175:121	177	1976.028	176.077	221.985	349757	349757	121
473	210501N2-17_BS20.tif:0122-0235-0133:122	177	1989.966	132.995	234.446	352224	352224	122
474	210501N2-17_BS20.tif:0123-0237-0120:123	177	1289.401	122.652	237.318	228224	228224	123
475	210501N2-17_BS20.tif:0124-0232-0136:124	177	2035.09	137.435	232.523	360211	360211	124
476	210501N2-17_BS20.tif:0125-0228-0141:125	177	2051.079	141.763	228.107	363041	363041	125
477	210501N2-17_BS20.tif:0126-0223-0139:126	177	2005.254	139.486	223.268	354930	354930	126
478	210501N2-17_BS20.tif:0127-0212-0127:127	177	1965.802	127.701	211.914	347947	347947	127
479	210501N2-17_BS20.tif:0128-0216-0139:128	177	1970.565	139.498	216.093	348790	348790	128
480	210501N2-17_BS20.tif:0129-0226-0136:129	177	2226.141	136.856	226.416	394027	394027	129
481	210501N2-17_BS20.tif:0130-0224-0134:130	177	2022.068	134.898	224.548	357906	357906	130
482	210501N2-17_BS20.tif:0131-0228-0132:131	177	2047.096	132.853	228.217	362336	362336	131
483	210501N2-17_BS20.tif:0132-0236-0138:132	177	2358.017	139.45	236.225	417369	417369	132
484	210501N2-17_BS20.tif:0133-0210-0158:133	177	1536.26	158.682	209.327	271918	271918	133
485	210501N2-17_BS20.tif:0134-0233-0175:134	177	1869.299	175.098	233.05	330866	330866	134
486	210501N2-17_BS20.tif:0135-0243-0184:135	177	2007.486	185.035	242.822	355325	355325	135
487	210501N2-17_BS20.tif:0136-0232-0170:136	177	2033.768	171.41	231.957	359977	359977	136
488	210501N2-17_BS20.tif:0137-0229-0168:137	177	2124.011	169.581	228.48	375950	375950	137
489	210501N2-17_BS20.tif:0138-0228-0165:138	177	2277.367	166.486	228.129	403094	403094	138
490	210501N2-17_BS20.tif:0139-0224-0160:139	177	2193.452	161.391	223.902	388241	388241	139
491	210501N2-17_BS20.tif:0140-0215-0177:140	177	2164.35	178.298	214.826	383090	383090	140
492	210501N2-17_BS20.tif:0141-0218-0174:141	177	2198.062	175.427	217.463	389057	389057	141
493	210501N2-17_BS20.tif:0142-0225-0170:142	177	2158.667	171.805	225.163	382084	382084	142
494	210501N2-17_BS20.tif:0143-0226-0180:143	177	2264.881	181.504	225.672	400884	400884	143
495	210501N2-17_BS20.tif:0144-0231-0189:144	177	2172.689	190.642	230.488	384566	384566	144
496	210501N2-17_BS20.tif:0145-0235-0189:145	177	2233.621	190.287	234.467	395351	395351	145
497	210501N2-17_BS20.tif:0146-0222-0188:146	177	2068.751	189.383	221.644	366169	366169	146
498	210501N2-17_BS20.tif:0147-0218-0166:147	177	2234.972	167.344	218.015	395590	395590	147
499	210501N2-17_BS20.tif:0148-0217-0165:148	177	2248.226	166.028	216.839	397936	397936	148
500	210501N2-17_BS20.tif:0149-0221-0203:149	177	1324.881	203.784	223.163	234504	234504	149
501	210501N2-17_BS20.tif:0150-0237-0185:150	177	2369.503	184.855	237.307	419402	419402	150
502	210501N2-17_BS20.tif:0151-0244-0191:151	177	2208.593	191.908	243.533	390921	390921	151
503	210501N2-17_BS20.tif:0152-0246-0187:152	177	2227.695	188.213	245.985	394302	394302	152
504	210501N2-17_BS20.tif:0153-0246-0181:153	177	2265.04	182.157	245.843	400912	400912	153
505	210501N2-17_BS20.tif:0154-0232-0175:154	177	2308.407	176.108	232.09	408588	408588	154
506	210501N2-17_BS20.tif:0155-0227-0170:155	177	2232.073	171.494	226.742	395077	395077	155
507	210501N2-17_BS20.tif:0156-0226-0212:156	177	2171.689	212.917	227.8	384389	384389	156
508	210501N2-17_BS20.tif:0157-0236-0191:157	177	2316.797	190.41	237.319	410073	410073	157
509	210501N2-17_BS20.tif:0158-0250-0189:158	177	2228.774	190.657	249.973	394493	394493	158
510	210501N2-17_BS20.tif:0159-0251-0196:159	177	2296.153	197.763	250.697	406419	406419	159
511	210501N2-17_BS20.tif:0160-0271-0195:160	177	2258.362	196.569	270.68	399730	399730	160
512	210501N2-17_BS20.tif:0161-0266-0191:161	177	2320.864	192.501	265.769	410793	410793	161
513	210501N2-17_BS20.tif:0162-0254-0196:162	177	2296.955	197.704	253.561	406561	406561	162
514	210501N2-17_BS20.tif:0163-0252-0191:163	177	2164.051	192.455	251.903	383037	383037	163
515	210501N2-17_BS20.tif:0164-0228-0132:164	177	2425.785	133.051	229.363	429364	429364	164
516	210501N2-17_BS20.tif:0165-0222-0173:165	177	2348.085	173.365	223.087	415611	415611	165
517	210501N2-17_BS20.tif:0166-0202-0175:166	177	2325.718	175.135	202.988	411652	411652	166
518	210501N2-17_BS20.tif:0167-0214-0168:167	177	2230.226	168.023	214.825	394750	394750	167
519	210501N2-17_BS20.tif:0168-0216-0165:168	177	2246.356	164.791	216.635	397605	397605	168
520	210501N2-17_BS20.tif:0169-0219-0160:169	177	2226.734	160.058	219.735	394132	394132	169
521	210501N2-17_BS20.tif:0170-0220-0161:170	177	2128.718	161.023	221.086	376783	376783	170
522	210501N2-17_BS20.tif:0171-0217-0162:171	177	2267.808	161.986	217.672	401402	401402	171
523	210501N2-17_BS20.tif:0172-0219-0158:172	177	2265.814	158.11	219.544	401049	401049	172
524	210501N2-17_BS20.tif:0173-0224-0156:173	177	2270.407	156.075	224.814	401862	401862	173
525	210501N2-17_BS20.tif:0174-0219-0153:174	177	2276.91	152.928	219.832	403013	403013	174
526	210501N2-17_BS20.tif:0175-0209-0158:175	177	2330.525	158.325	209.768	412503	412503	175
527	210501N2-17_BS20.tif:0176-0232-0169:176	177	2324.441	169.051	232.909	411426	411426	176
528	210501N2-17_BS20.tif:0177-0245-0174:177	177	2699.48	174.501	245.855	477808	477808	177
529	210501N2-17_BS20.tif:0178-0222-0169:178	177	1517.175	168.06	221.539	268540	268540	178
530	210501N2-17_BS20.tif:0179-0212-0144:179	177	1981.395	144.292	212.604	350707	350707	179
531	210501N2-17_BS20.tif:0180-0215-0149:180	177	2221.192	149.265	216.131	393151	393151	180
532	210501N2-17_BS20.tif:0181-0221-0150:181	177	2078.203	149.662	221.97	367842	367842	181
533	210501N2-17_BS20.tif:0182-0217-0143:182	177	2128.571	142.771	217.644	376757	376757	182
534	210501N2-17_BS20.tif:0183-0217-0132:183	177	2088.429	132.013	217.751	369652	369652	183
535	210501N2-17_BS20.tif:0184-0218-0176:184	177	2007.356	176.425	219.157	355302	355302	184
536	210501N2-17_BS20.tif:0185-0231-0181:185	177	2189.401	181.714	231.476	387524	387524	185
537	210501N2-17_BS20.tif:0186-0238-0165:186	177	2254.288	165.35	238.362	399009	399009	186
538	210501N2-17_BS20.tif:0187-0225-0168:187	177	2163.853	168.649	225.516	383002	383002	187
539	210501N2-17_BS20.tif:0188-0220-0167:188	177	2042.288	167.571	220.328	361485	361485	188
540	210501N2-17_BS20.tif:0189-0219-0140:189	177	1975.322	140.529	219.307	349632	349632	189
541	210501N2-17_BS20.tif:0190-0219-0154:190	177	2163.701	154.501	220.162	382975	382975	190
542	210501N2-17_BS20.tif:0191-0215-0171:191	177	2274.316	171.492	215.471	402554	402554	191
543	210501N2-17_BS20.tif:0192-0223-0166:192	177	2462.441	166.846	223.182	435852	435852	192
544	210501N2-17_BS20.tif:0193-0224-0162:193	177	2463.966	162.762	224.574	436122	436122	193
545	210501N2-17_BS20.tif:0194-0226-0163:194	177	2483.503	163.705	226.303	439580	439580	194
546	210501N2-17_BS20.tif:0195-0226-0165:195	177	2395.119	165.908	226.136	423936	423936	195
547	210501N2-17_BS20.tif:0196-0222-0170:196	177	2338.808	170.656	222.081	413969	413969	196
548	210501N2-17_BS20.tif:0197-0225-0169:197	177	2270.876	169.668	225.094	401945	401945	197
549	210501N2-17_BS20.tif:0198-0227-0168:198	177	2345.305	168.672	227.231	415119	415119	198
550	210501N2-17_BS20.tif:0199-0224-0189:199	177	2364.169	189.867	224.152	418458	418458	199
551	210501N2-17_BS20.tif:0200-0221-0190:200	177	2424.107	190.67	221.336	429067	429067	200
552	210501N2-17_BS20.tif:0201-0231-0180:201	177	2519.299	180.765	231.35	445916	445916	201
553	210501N2-17_BS20.tif:0202-0233-0183:202	177	2332.056	183.615	233.034	412774	412774	202
554	210501N2-17_BS20.tif:0203-0221-0165:203	177	2448.802	165.703	221.156	433438	433438	203
555	210501N2-17_BS20.tif:0204-0225-0164:204	177	2543.028	164.686	225.45	450116	450116	204
556	210501N2-17_BS20.tif:0205-0227-0164:205	177	2464.412	164.624	227.216	436201	436201	205
557	210501N2-17_BS20.tif:0206-0225-0164:206	177	2533.452	164.71	225.043	448421	448421	206
558	210501N2-17_BS20.tif:0207-0211-0181:207	177	2340.893	181.629	211.613	414338	414338	207
559	210501N2-17_BS20.tif:0208-0204-0174:208	177	2291.198	174.422	204.22	405542	405542	208
560	210501N2-17_BS20.tif:0209-0220-0167:209	177	2329.503	167.443	220.589	412322	412322	209
561	210501N2-17_BS20.tif:0210-0223-0165:210	177	2201.938	165.42	223.513	389743	389743	210
562	210501N2-17_BS20.tif:0211-0223-0164:211	177	2100.678	164.49	223.187	371820	371820	211
563	210501N2-17_BS20.tif:0212-0225-0168:212	177	2070.893	168.347	225.095	366548	366548	212
564	210501N2-17_BS20.tif:0213-0226-0165:213	177	2226.277	165.388	226.556	394051	394051	213
565	210501N2-17_BS20.tif:0214-0233-0164:214	177	2548.09	164.607	233.536	451012	451012	214
566	210501N2-17_BS20.tif:0215-0231-0165:215	177	2601.638	165.897	231.361	460490	460490	215
567	210501N2-17_BS20.tif:0216-0228-0167:216	177	2558.774	167.905	228.084	452903	452903	216
568	210501N2-17_BS20.tif:0217-0225-0168:217	177	2646.119	169.026	225.623	468363	468363	217
569	210501N2-17_BS20.tif:0218-0223-0168:218	177	2523.079	168.972	223.351	446585	446585	218
570	210501N2-17_BS20.tif:0219-0222-0168:219	177	2586.763	168.932	222.339	457857	457857	219
571	210501N2-17_BS20.tif:0220-0219-0169:220	177	2602.548	169.781	219.382	460651	460651	220
572	210501N2-17_BS20.tif:0221-0218-0169:221	177	2618.989	169.861	218.352	463561	463561	221
573	210501N2-17_BS20.tif:0222-0217-0168:222	177	2623.847	168.843	217.622	464421	464421	222
574	210501N2-17_BS20.tif:0223-0219-0167:223	177	2675.864	167.954	219.338	473628	473628	223
575	210501N2-17_BS20.tif:0224-0215-0169:224	177	2625.09	169.81	215.583	464641	464641	224
576	210501N2-17_BS20.tif:0225-0217-0168:225	177	2619.384	168.889	217.114	463631	463631	225
577	210501N2-17_BS20.tif:0226-0215-0176:226	177	2338.565	176.615	214.949	413926	413926	226
578	210501N2-17_BS20.tif:0227-0229-0183:227	177	2459.706	183.774	229.413	435368	435368	227
579	210501N2-17_BS20.tif:0228-0220-0174:228	177	2471.311	174.753	220.405	437422	437422	228
580	210501N2-17_BS20.tif:0229-0215-0165:229	177	2298.345	165.674	215.129	406807	406807	229
581	210501N2-17_BS20.tif:0230-0217-0165:230	177	2448.565	165.684	217.523	433396	433396	230
582	210501N2-17_BS20.tif:0231-0222-0162:231	177	2430.565	162.43	222.144	430210	430210	231
583	210501N2-17_BS20.tif:0232-0225-0162:232	177	2325.299	162.562	225.083	411578	411578	232
584	210501N2-17_BS20.tif:0233-0226-0162:233	177	2334.893	162.539	226.224	413276	413276	233
585	210501N2-17_BS20.tif:0234-0222-0161:234	177	2348.096	161.437	222.284	415613	415613	234
586	210501N2-17_BS20.tif:0235-0220-0160:235	177	2487.424	160.478	220.545	440274	440274	235
587	210501N2-17_BS20.tif:0236-0223-0160:236	177	2389.169	160.445	223.502	422883	422883	236
588	210501N2-17_BS20.tif:0237-0216-0161:237	177	2371.627	161.546	216.509	419778	419778	237
589	210501N2-17_BS20.tif:0238-0216-0158:238	177	2342.316	158.713	216.124	414590	414590	238
590	210501N2-17_BS20.tif:0239-0221-0197:239	177	2225.322	197.045	222.085	393882	393882	239
591	210501N2-17_BS20.tif:0240-0237-0192:240	177	2379.887	192.57	237.698	421240	421240	240
592	210501N2-17_BS20.tif:0241-0247-0185:241	177	2460.96	185.803	247.6	435590	435590	241
593	210501N2-17_BS20.tif:0242-0250-0183:242	177	2439.299	183.858	250.337	431756	431756	242
594	210501N2-17_BS20.tif:0243-0254-0179:243	177	2390	180.334	254.151	423030	423030	243
595	210501N2-17_BS20.tif:0244-0251-0182:244	177	2438.559	183.222	251.394	431625	431625	244
596	210501N2-17_BS20.tif:0245-0243-0195:245	177	2430.04	196.404	243.186	430117	430117	245
597	210501N2-17_BS20.tif:0246-0232-0189:246	177	2538.593	189.866	232.3	449331	449331	246
598	210501N2-17_BS20.tif:0247-0216-0179:247	177	2651.893	180.153	216.368	469385	469385	247
599	210501N2-17_BS20.tif:0248-0212-0162:248	177	2395.734	162.683	212.345	424045	424045	248
600	210501N2-17_BS20.tif:0249-0221-0158:249	177	2184.028	158.575	221.067	386573	386573	249
601	210501N2-17_BS20.tif:0250-0229-0157:250	177	2265.028	157.317	229.547	400910	400910	250
602	210501N2-17_BS20.tif:0251-0225-0158:251	177	2207.006	158.447	225.505	390640	390640	251
603	210501N2-17_BS20.tif:0252-0227-0161:252	177	2112.966	161.521	227.35	373995	373995	252
604	210501N2-17_BS20.tif:0253-0230-0161:253	177	2219.316	161.447	230.669	392819	392819	253
605	210501N2-17_BS20.tif:0254-0231-0158:254	177	2529.599	158.514	231.673	447739	447739	254
606	210501N2-17_BS20.tif:0255-0234-0161:255	177	2279.458	161.34	234.262	403464	403464	255
607	210501N2-17_BS20.tif:0256-0227-0160:256	177	2184.056	160.364	227.31	386578	386578	256
608	210501N2-17_BS20.tif:0257-0227-0159:257	177	2208.435	159.649	227.115	390893	390893	257
609	210501N2-17_BS20.tif:0258-0230-0160:258	177	2216.525	160.385	230.52	392325	392325	258
610	210501N2-17_BS20.tif:0259-0230-0160:259	177	2214.412	160.206	230.317	391951	391951	259
611	210501N2-17_BS20.tif:0260-0229-0159:260	177	2478.215	159.184	229.649	438644	438644	260
612	210501N2-17_BS20.tif:0261-0230-0159:261	177	2569.237	159.579	230.088	454755	454755	261
613	210501N2-17_BS20.tif:0262-0231-0161:262	177	2586.819	161.689	231.238	457867	457867	262
614	210501N2-17_BS20.tif:0263-0232-0161:263	177	2541.774	161.387	232.346	449894	449894	263
615	210501N2-17_BS20.tif:0264-0229-0161:264	177	2470.503	161.31	229.187	437279	437279	264
616	210501N2-17_BS20.tif:0265-0229-0160:265	177	2525.915	160.522	229.374	447087	447087	265
617	210501N2-17_BS20.tif:0266-0219-0158:266	177	2410.808	158.559	219.046	426713	426713	266
618	210501N2-17_BS20.tif:0267-0214-0157:267	177	2507.412	157.421	214.23	443812	443812	267
619	210501N2-17_BS20.tif:0268-0211-0152:268	177	2427.034	152.631	211.104	429585	429585	268
620	210501N2-17_BS20.tif:0269-0220-0149:269	177	2513.429	149.492	220.512	444877	444877	269
621	210501N2-17_BS20.tif:0270-0217-0160:270	177	2721.124	160.661	217.622	481639	481639	270
622	210501N2-17_BS20.tif:0271-0220-0158:271	177	2836.169	158.907	220.662	502002	502002	271
623	210501N2-17_BS20.tif:0272-0219-0158:272	177	2695.853	158.815	219.58	477166	477166	272
624	210501N2-17_BS20.tif:0273-0223-0162:273	177	2762.446	163.089	223.221	488953	488953	273
625	210501N2-17_BS20.tif:0274-0220-0163:274	177	2533.661	163.478	220.187	448458	448458	274
626	210501N2-17_BS20.tif:0275-0239-0163:275	177	2753.989	163.543	239.172	487456	487456	275
627	210501N2-17_BS20.tif:0276-0239-0171:276	177	2691.876	171.617	239.16	476462	476462	276
628	210501N2-17_BS20.tif:0277-0233-0171:277	177	2510.034	171.481	233.045	444276	444276	277
629	210501N2-17_BS20.tif:0278-0227-0164:278	177	2431.966	164.755	227.099	430458	430458	278
630	210501N2-17_BS20.tif:0279-0205-0182:279	177	2750.751	182.612	205.433	486883	486883	279
631	210501N2-17_BS20.tif:0280-0199-0133:280	177	2214.373	133.462	198.694	391944	391944	280
632	210501N2-17_BS20.tif:0281-0215-0147:281	177	2076.74	147.173	213.902	367583	367583	281
633	210501N2-17_BS20.tif:0282-0225-0152:282	177	2347.316	152.252	225.367	415475	415475	282
634	210501N2-17_BS20.tif:0283-0235-0158:283	177	2483.35	158.338	235.447	439553	439553	283
635	210501N2-17_BS20.tif:0284-0232-0157:284	177	2535.486	157.262	232.143	448781	448781	284
636	210501N2-17_BS20.tif:0285-0227-0155:285	177	2683.226	155.401	227.664	474931	474931	285
637	210501N2-17_BS20.tif:0286-0214-0147:286	177	2562.65	147.283	214.548	453589	453589	286
638	210501N2-17_BS20.tif:0287-0214-0146:287	177	2626.712	146.467	214.465	464928	464928	287
639	210501N2-17_BS20.tif:0288-0212-0143:288	177	2655.921	143.589	212.389	470098	470098	288
640	210501N2-17_BS20.tif:0289-0213-0139:289	177	2647.181	139.74	213.35	468551	468551	289
641	210501N2-17_BS20.tif:0290-0212-0137:290	177	2722.136	137.522	212.695	481818	481818	290
642	210501N2-17_BS20.tif:0291-0215-0135:291	177	2790.972	135.756	215.356	494002	494002	291
643	210501N2-17_BS20.tif:0292-0224-0133:292	177	2765.073	133.66	224.471	489418	489418	292
644	210501N2-17_BS20.tif:0293-0232-0132:293	177	2561.78	132.634	232.368	453435	453435	293
645	210501N2-17_BS20.tif:0294-0226-0129:294	177	2568.819	129.573	226.435	454681	454681	294
646	210501N2-17_BS20.tif:0295-0217-0134:295	177	2529.876	134.449	217.698	447788	447788	295
647	210501N2-17_BS20.tif:0296-0226-0132:296	177	2817.915	132.616	226.764	498771	498771	296
648	210501N2-17_BS20.tif:0297-0226-0134:297	177	2681.243	134.461	226.367	474580	474580	297
649	210501N2-17_BS20.tif:0298-0226-0132:298	177	2646.599	132.472	226.81	468448	468448	298
650	210501N2-17_BS20.tif:0299-0229-0129:299	177	2796.825	129.917	229.319	495038	495038	299
651	210501N2-17_BS20.tif:0300-0230-0128:300	177	2887.531	129.254	230.554	511093	511093	300
652	210501N2-17_BS20.tif:0301-0236-0132:301	177	3068.927	133.056	236.106	543200	543200	301
653	210501N2-17_BS20.tif:0302-0236-0128:302	177	3000.051	129.151	236.179	531009	531009	302
654	210501N2-17_BS20.tif:0303-0236-0132:303	177	3064.017	133.077	236.365	542331	542331	303
655	210501N2-17_BS20.tif:0304-0235-0126:304	177	3194.678	127.019	235.095	565458	565458	304
656	210501N2-17_BS20.tif:0305-0234-0137:305	177	3130.249	138.26	234.482	554054	554054	305
657	210501N2-17_BS20.tif:0306-0233-0128:306	177	2880.554	128.62	233.35	509858	509858	306
658	210501N2-17_BS20.tif:0307-0235-0128:307	177	3079.949	128.922	235.093	545151	545151	307
659	210501N2-17_BS20.tif:0308-0236-0130:308	177	2985.785	131.147	236.069	528484	528484	308
660	210501N2-17_BS20.tif:0309-0236-0124:309	177	3045.983	124.702	236.37	539139	539139	309
661	210501N2-17_BS20.tif:0310-0240-0111:310	177	2935.746	111.64	240.32	519627	519627	310
662	210501N2-17_BS20.tif:0311-0237-0122:311	177	3094.119	122.773	237.328	547659	547659	311
663	210501N2-17_BS20.tif:0312-0234-0127:312	177	3158.136	127.884	234.417	558990	558990	312
664	210501N2-17_BS20.tif:0313-0231-0121:313	177	2984.514	122.099	231.528	528259	528259	313
665	210501N2-17_BS20.tif:0314-0227-0123:314	177	2917.017	123.877	227.064	516312	516312	314
666	210501N2-17_BS20.tif:0315-0231-0121:315	177	3050.192	121.897	231.476	539884	539884	315
667	210501N2-17_BS20.tif:0316-0234-0119:316	177	2983.232	120.162	234.347	528032	528032	316
668	210501N2-17_BS20.tif:0317-0231-0123:317	177	2983.96	124.232	231.29	528161	528161	317
669	210501N2-17_BS20.tif:0318-0231-0121:318	177	2943.429	122.142	231.07	520987	520987	318
670	210501N2-17_BS20.tif:0319-0228-0118:319	177	2975.254	119.168	228.451	526620	526620	319
671	210501N2-17_BS20.tif:0320-0227-0123:320	177	3024.435	123.971	227.255	535325	535325	320
672	210501N2-17_BS20.tif:0321-0228-0123:321	177	3141.096	124.193	228.205	555974	555974	321
673	210501N2-17_BS20.tif:0322-0227-0127:322	177	2981.22	127.85	227.516	527676	527676	322
674	210501N2-17_BS20.tif:0323-0234-0125:323	177	3035.441	126.225	234.19	537273	537273	323
675	210501N2-17_BS20.tif:0324-0234-0128:324	177	3078.373	128.866	234.247	544872	544872	324
676	210501N2-17_BS20.tif:0325-0227-0130:325	177	3117.881	131.232	227.528	551865	551865	325
677	210501N2-17_BS20.tif:0326-0221-0131:326	177	3107.062	131.734	221.311	549950	549950	326
678	210501N2-17_BS20.tif:0327-0207-0138:327	177	2974.966	139.14	207.27	526569	526569	327
679	210501N2-17_BS20.tif:0328-0210-0136:328	177	3068.169	137.024	210.393	543066	543066	328
680	210501N2-17_BS20.tif:0329-0220-0139:329	177	2991.881	140.148	220.603	529563	529563	329
681	210501N2-17_BS20.tif:0330-0223-0141:330	177	2931.921	142.057	223.452	518950	518950	330
682	210501N2-17_BS20.tif:0331-0216-0145:331	177	2864.531	145.81	216.271	507022	507022	331
683	210501N2-17_BS20.tif:0332-0219-0142:332	177	3138.61	142.711	219.516	555534	555534	332
684	210501N2-17_BS20.tif:0333-0220-0142:333	177	3533.153	142.828	220.615	625368	625368	333
685	210501N2-17_BS20.tif:0334-0220-0146:334	177	2994.192	146.573	220.658	529972	529972	334
686	210501N2-17_BS20.tif:0335-0213-0144:335	177	3083.633	144.537	213.677	545803	545803	335
687	210501N2-17_BS20.tif:0336-0220-0137:336	177	3200.35	137.911	220.75	566462	566462	336
688	210501N2-17_BS20.tif:0337-0221-0132:337	177	3273.859	132.885	221.638	579473	579473	337
689	210501N2-17_BS20.tif:0338-0222-0134:338	177	3193.48	134.772	222.813	565246	565246	338
690	210501N2-17_BS20.tif:0339-0224-0137:339	177	2825.271	137.165	224.729	500073	500073	339
691	210501N2-17_BS20.tif:0340-0225-0137:340	177	3453.52	137.707	225.565	611273	611273	340
692	210501N2-17_BS20.tif:0341-0229-0128:341	177	3242.718	129.106	229.633	573961	573961	341
693	210501N2-17_BS20.tif:0342-0235-0133:342	177	3037.678	133.255	235.432	537669	537669	342
694	210501N2-17_BS20.tif:0343-0243-0135:343	177	3301.305	136.014	243.357	584331	584331	343
695	210501N2-17_BS20.tif:0344-0204-0165:344	177	2827.723	165.72	205.009	500507	500507	344
696	210501N2-17_BS20.tif:0345-0194-0172:345	177	2747.107	172.85	194.166	486238	486238	345
697	210501N2-17_BS20.tif:0346-0239-0175:346	177	2766.802	174.575	238.591	489724	489724	346
698	210501N2-17_BS20.tif:0347-0231-0173:347	177	2912.881	173.631	230.952	515580	515580	347
699	210501N2-17_BS20.tif:0348-0224-0173:348	177	2887.198	173.92	223.965	511034	511034	348
700	210501N2-17_BS20.tif:0349-0201-0172:349	177	2912.266	172.951	201.518	515471	515471	349
701	210501N2-17_BS20.tif:0350-0226-0166:350	177	2937.746	167.493	226.507	519981	519981	350
702	210501N2-17_BS20.tif:0351-0224-0173:351	177	3274.062	173.551	224.208	579509	579509	351
