# Supplementary material for: Molecular encoding and synaptic decoding of context during salt chemotaxis in C. elegans
Source: Nat Commun. 2022 May 27;13:2928. doi: 10.1038/s41467-022-30279-7 (PMC9142520; doi:10.1038/s41467-022-30279-7)
Supplement: Supplementary file 7 — Source Data [file 41467_2022_30279_MOESM7_ESM.zip › Source Data/Imaging/Fig.5/5B/210501N2-18_BS20_Results.csv]

	Label	Area	Mean	XM	YM	IntDen	RawIntDen	Slice	stimulus
1	210501N2-18_BS20.tif:0001-0261-0418:1	177	946.322	417.736	261.406	167499	167499	1	109
2	210501N2-18_BS20.tif:0002-0279-0419:2	177	1251.169	418.441	279.3	221457	221457	2
3	210501N2-18_BS20.tif:0003-0244-0405:3	177	1319.322	404.642	244.31	233520	233520	3
4	210501N2-18_BS20.tif:0004-0221-0403:4	177	1348.774	402.864	221.419	238733	238733	4
5	210501N2-18_BS20.tif:0005-0216-0396:5	177	1375.249	395.651	216.358	243419	243419	5
6	210501N2-18_BS20.tif:0006-0244-0395:6	177	1348.305	394.902	244.915	238650	238650	6
7	210501N2-18_BS20.tif:0007-0306-0396:7	177	1193.316	395.66	306.65	211217	211217	7
8	210501N2-18_BS20.tif:0008-0319-0375:8	177	1397.412	374.647	319.536	247342	247342	8
9	210501N2-18_BS20.tif:0009-0322-0391:9	177	1191.311	390.689	322.799	210862	210862	9
10	210501N2-18_BS20.tif:0010-0325-0410:10	177	1231.277	409.543	325.584	217936	217936	10
11	210501N2-18_BS20.tif:0011-0298-0407:11	177	1309.78	406.725	298.506	231831	231831	11
12	210501N2-18_BS20.tif:0012-0279-0389:12	177	1037.469	388.716	280.14	183632	183632	12
13	210501N2-18_BS20.tif:0013-0261-0380:13	177	1372.65	379.917	261.464	242959	242959	13
14	210501N2-18_BS20.tif:0014-0258-0380:14	177	1314.667	379.602	258.621	232696	232696	14
15	210501N2-18_BS20.tif:0015-0261-0381:15	177	1321.949	380.745	261.282	233985	233985	15
16	210501N2-18_BS20.tif:0016-0266-0383:16	177	1289.203	382.456	266.277	228189	228189	16
17	210501N2-18_BS20.tif:0017-0262-0379:17	177	1271.102	378.718	262.507	224985	224985	17
18	210501N2-18_BS20.tif:0018-0264-0390:18	177	1434.463	389.803	264.268	253900	253900	18
19	210501N2-18_BS20.tif:0019-0263-0368:19	177	1321.333	367.846	263.186	233876	233876	19
20	210501N2-18_BS20.tif:0020-0258-0378:20	177	1204.695	377.779	258.509	213231	213231	20
21	210501N2-18_BS20.tif:0021-0253-0385:21	177	1293.119	384.651	253.301	228882	228882	21
22	210501N2-18_BS20.tif:0022-0255-0385:22	177	1364.927	384.605	255.832	241592	241592	22
23	210501N2-18_BS20.tif:0023-0256-0381:23	177	1322.294	380.678	256.41	234046	234046	23
24	210501N2-18_BS20.tif:0024-0253-0383:24	177	1478.695	383.007	253.603	261729	261729	24
25	210501N2-18_BS20.tif:0025-0250-0385:25	177	1350.87	384.615	250.545	239104	239104	25
26	210501N2-18_BS20.tif:0026-0244-0384:26	177	1325.915	383.702	244.237	234687	234687	26
27	210501N2-18_BS20.tif:0027-0239-0389:27	177	1285.588	388.428	239.503	227549	227549	27
28	210501N2-18_BS20.tif:0028-0244-0391:28	177	1354.153	390.533	244.334	239685	239685	28
29	210501N2-18_BS20.tif:0029-0242-0390:29	177	1428.605	389.879	242.386	252863	252863	29
30	210501N2-18_BS20.tif:0030-0241-0395:30	177	1458.712	394.899	241.385	258192	258192	30
31	210501N2-18_BS20.tif:0031-0237-0384:31	177	1237.475	384.094	237.42	219033	219033	31
32	210501N2-18_BS20.tif:0032-0237-0387:32	177	1228.684	386.609	237.638	217477	217477	32
33	210501N2-18_BS20.tif:0033-0225-0401:33	177	1306.537	400.782	225.253	231257	231257	33
34	210501N2-18_BS20.tif:0034-0243-0393:34	177	1342.831	392.547	243.265	237681	237681	34
35	210501N2-18_BS20.tif:0035-0251-0392:35	177	1350.52	391.482	251.535	239042	239042	35
36	210501N2-18_BS20.tif:0036-0234-0396:36	177	1274.028	395.758	234.171	225503	225503	36
37	210501N2-18_BS20.tif:0037-0222-0405:37	177	1053.339	404.575	222.096	186441	186441	37
38	210501N2-18_BS20.tif:0038-0232-0407:38	177	1244.311	406.748	231.822	220243	220243	38
39	210501N2-18_BS20.tif:0039-0309-0444:39	177	1289.203	444.03	309.196	228189	228189	39
40	210501N2-18_BS20.tif:0040-0264-0408:40	177	1192.78	407.435	264.904	211122	211122	40
41	210501N2-18_BS20.tif:0041-0241-0411:41	177	1098.808	411.155	241.084	194489	194489	41
42	210501N2-18_BS20.tif:0042-0243-0416:42	177	1133.04	415.877	243.148	200548	200548	42
43	210501N2-18_BS20.tif:0043-0242-0408:43	177	1133.977	407.972	242.178	200714	200714	43
44	210501N2-18_BS20.tif:0044-0239-0404:44	177	1020.864	403.717	239.214	180693	180693	44
45	210501N2-18_BS20.tif:0045-0245-0369:45	177	1163	368.943	245.4	205851	205851	45
46	210501N2-18_BS20.tif:0046-0219-0375:46	177	1302.644	376.145	219.966	230568	230568	46
47	210501N2-18_BS20.tif:0047-0236-0393:47	177	1397.102	392.598	236.329	247287	247287	47
48	210501N2-18_BS20.tif:0048-0241-0400:48	177	1375.825	399.827	241.338	243521	243521	48
49	210501N2-18_BS20.tif:0049-0243-0393:49	177	1318.819	392.814	243.222	233431	233431	49
50	210501N2-18_BS20.tif:0050-0240-0391:50	177	1361.661	390.81	240.623	241014	241014	50
51	210501N2-18_BS20.tif:0051-0244-0389:51	177	1291.395	388.575	244.389	228577	228577	51
52	210501N2-18_BS20.tif:0052-0243-0389:52	177	1361.842	389.034	243.572	241046	241046	52
53	210501N2-18_BS20.tif:0053-0241-0390:53	177	1347.305	390.046	241.524	238473	238473	53
54	210501N2-18_BS20.tif:0054-0244-0397:54	177	914.107	397.643	245.198	161797	161797	54
55	210501N2-18_BS20.tif:0055-0277-0415:55	177	1228.774	415.254	277.356	217493	217493	55
56	210501N2-18_BS20.tif:0056-0277-0429:56	177	1249.333	428.825	277.532	221132	221132	56
57	210501N2-18_BS20.tif:0057-0279-0432:57	177	1302.266	432.131	279.212	230501	230501	57
58	210501N2-18_BS20.tif:0058-0282-0438:58	177	1303.802	437.923	282.58	230773	230773	58
59	210501N2-18_BS20.tif:0059-0287-0449:59	177	1384.706	448.999	287.146	245093	245093	59
60	210501N2-18_BS20.tif:0060-0284-0439:60	177	1415.514	439.014	284.285	250546	250546	60
61	210501N2-18_BS20.tif:0061-0276-0431:61	177	1360.593	431.208	276.445	240825	240825	61
62	210501N2-18_BS20.tif:0062-0293-0442:62	177	1332.102	441.948	293.42	235782	235782	62
63	210501N2-18_BS20.tif:0063-0293-0433:63	177	1240.684	432.749	293.578	219601	219601	63
64	210501N2-18_BS20.tif:0064-0294-0430:64	177	1336.746	430.004	294.392	236604	236604	64
65	210501N2-18_BS20.tif:0065-0287-0430:65	177	1389.277	430.173	287.3	245902	245902	65
66	210501N2-18_BS20.tif:0066-0286-0434:66	177	1297.763	433.846	286.804	229704	229704	66
67	210501N2-18_BS20.tif:0067-0282-0427:67	177	1275.198	426.672	282.387	225710	225710	67
68	210501N2-18_BS20.tif:0068-0285-0426:68	177	1346.463	426.377	285.605	238324	238324	68
69	210501N2-18_BS20.tif:0069-0295-0426:69	177	1265.062	425.975	295.17	223916	223916	69
70	210501N2-18_BS20.tif:0070-0300-0427:70	177	1231.124	427.012	300.5	217909	217909	70
71	210501N2-18_BS20.tif:0071-0290-0426:71	177	1327.282	426.268	290.561	234929	234929	71
72	210501N2-18_BS20.tif:0072-0287-0423:72	177	1279.729	422.827	287.49	226512	226512	72
73	210501N2-18_BS20.tif:0073-0294-0424:73	177	1452.853	423.921	294.712	257155	257155	73
74	210501N2-18_BS20.tif:0074-0292-0416:74	177	1494.763	415.78	292.624	264573	264573	74
75	210501N2-18_BS20.tif:0075-0291-0415:75	177	1404.582	414.773	291.49	248611	248611	75
76	210501N2-18_BS20.tif:0076-0290-0412:76	177	1445.266	411.871	290.739	255812	255812	76
77	210501N2-18_BS20.tif:0077-0298-0413:77	177	1245.718	412.919	298.647	220492	220492	77
78	210501N2-18_BS20.tif:0078-0301-0409:78	177	1370.056	408.929	301.528	242500	242500	78
79	210501N2-18_BS20.tif:0079-0298-0407:79	177	1218.723	406.694	298.337	215714	215714	79
80	210501N2-18_BS20.tif:0080-0296-0402:80	177	1120.65	401.672	296.177	198355	198355	80
81	210501N2-18_BS20.tif:0081-0294-0400:81	177	1097.531	399.708	294.515	194263	194263	81
82	210501N2-18_BS20.tif:0082-0295-0396:82	177	1149.045	395.735	295.603	203381	203381	82
83	210501N2-18_BS20.tif:0083-0295-0392:83	177	1118.531	391.731	295.234	197980	197980	83
84	210501N2-18_BS20.tif:0084-0296-0385:84	177	1159.599	384.612	296.475	205249	205249	84
85	210501N2-18_BS20.tif:0085-0298-0384:85	177	1393.446	383.686	298.682	246640	246640	85
86	210501N2-18_BS20.tif:0086-0296-0380:86	177	1395.525	379.763	296.308	247008	247008	86
87	210501N2-18_BS20.tif:0087-0293-0373:87	177	1405.881	372.651	293.366	248841	248841	87
88	210501N2-18_BS20.tif:0088-0291-0373:88	177	1384.695	372.507	291.309	245091	245091	88
89	210501N2-18_BS20.tif:0089-0290-0377:89	177	1404.475	376.683	290.275	248592	248592	89
90	210501N2-18_BS20.tif:0090-0298-0390:90	177	1373.232	389.55	298.369	243062	243062	90
91	210501N2-18_BS20.tif:0091-0296-0388:91	177	1349.452	387.895	296.438	238853	238853	91
92	210501N2-18_BS20.tif:0092-0295-0386:92	177	1406.949	385.666	295.431	249030	249030	92
93	210501N2-18_BS20.tif:0093-0280-0362:93	177	1416.102	361.679	280.586	250650	250650	93
94	210501N2-18_BS20.tif:0094-0298-0400:94	177	1349.006	399.872	299.232	238774	238774	94
95	210501N2-18_BS20.tif:0095-0304-0415:95	177	1262.469	414.933	305.586	223457	223457	95
96	210501N2-18_BS20.tif:0096-0298-0400:96	177	1320.537	400.23	299.38	233735	233735	96
97	210501N2-18_BS20.tif:0097-0300-0403:97	177	1264.362	403.043	301.49	223792	223792	97
98	210501N2-18_BS20.tif:0098-0298-0400:98	177	1421.763	399.984	299.199	251652	251652	98
99	210501N2-18_BS20.tif:0099-0293-0395:99	177	1353.96	394.839	294.122	239651	239651	99
100	210501N2-18_BS20.tif:0100-0290-0389:100	177	1230.345	388.836	291.485	217771	217771	100
101	210501N2-18_BS20.tif:0101-0293-0387:101	177	1225.531	387.154	294.584	216919	216919	101
102	210501N2-18_BS20.tif:0102-0290-0388:102	177	1269.667	387.856	291.357	224731	224731	102
103	210501N2-18_BS20.tif:0103-0290-0384:103	177	1296.571	384.011	291.387	229493	229493	103
104	210501N2-18_BS20.tif:0104-0293-0384:104	177	1251.853	384.121	294.155	221578	221578	104
105	210501N2-18_BS20.tif:0105-0291-0409:105	177	1258.401	409.332	292.471	222737	222737	105
106	210501N2-18_BS20.tif:0106-0293-0411:106	177	1543.701	411.338	294.317	273235	273235	106
107	210501N2-18_BS20.tif:0107-0296-0402:107	177	1590.537	402.344	297.198	281525	281525	107
108	210501N2-18_BS20.tif:0108-0294-0381:108	177	1126.113	381.193	295.461	199322	199322	108
109	210501N2-18_BS20.tif:0109-0290-0381:109	177	1066.915	381.191	291.324	188844	188844	109
110	210501N2-18_BS20.tif:0110-0289-0389:110	177	1104.582	389.09	290.255	195511	195511	110
111	210501N2-18_BS20.tif:0111-0279-0430:111	177	1347.418	429.956	279.73	238493	238493	111
112	210501N2-18_BS20.tif:0112-0285-0423:112	177	1066.819	422.553	285.679	188827	188827	112
113	210501N2-18_BS20.tif:0113-0291-0404:113	177	1111.819	404.107	292.127	196792	196792	113
114	210501N2-18_BS20.tif:0114-0299-0384:114	177	1018.073	384.22	300.377	180199	180199	114
115	210501N2-18_BS20.tif:0115-0298-0387:115	177	1196.91	386.965	299.244	211853	211853	115
116	210501N2-18_BS20.tif:0116-0299-0386:116	177	1128.921	386.147	300.229	199819	199819	116
117	210501N2-18_BS20.tif:0117-0299-0394:117	177	1126.192	394.573	300.49	199336	199336	117
118	210501N2-18_BS20.tif:0118-0295-0390:118	177	1080.61	390.434	296.248	191268	191268	118
119	210501N2-18_BS20.tif:0119-0285-0391:119	177	1219.073	391.039	286.21	215776	215776	119
120	210501N2-18_BS20.tif:0120-0281-0393:120	177	1145.655	392.859	282.551	202781	202781	120
121	210501N2-18_BS20.tif:0121-0286-0391:121	177	1174.192	390.991	287.45	207832	207832	121
122	210501N2-18_BS20.tif:0122-0296-0383:122	177	1097.169	383.468	297.543	194199	194199	122
123	210501N2-18_BS20.tif:0123-0297-0386:123	177	1040.599	386.184	298.371	184186	184186	123
124	210501N2-18_BS20.tif:0124-0300-0396:124	177	1215	396.223	301.103	215055	215055	124
125	210501N2-18_BS20.tif:0125-0306-0397:125	177	1038.492	397.245	307.426	183813	183813	125
126	210501N2-18_BS20.tif:0126-0297-0393:126	177	1260.079	393.315	298.435	223034	223034	126
127	210501N2-18_BS20.tif:0127-0295-0389:127	177	1210.198	388.956	296.368	214205	214205	127
128	210501N2-18_BS20.tif:0128-0294-0387:128	177	1170.966	387.248	295.28	207261	207261	128
129	210501N2-18_BS20.tif:0129-0300-0383:129	177	1140.085	383	301.458	201795	201795	129
130	210501N2-18_BS20.tif:0130-0304-0383:130	177	1215.966	383.033	305.583	215226	215226	130
131	210501N2-18_BS20.tif:0131-0298-0393:131	177	1250.633	393.195	299.184	221362	221362	131
132	210501N2-18_BS20.tif:0132-0287-0389:132	177	1203.859	389.165	288.298	213083	213083	132
133	210501N2-18_BS20.tif:0133-0288-0381:133	177	1120.09	381.248	289.203	198256	198256	133
134	210501N2-18_BS20.tif:0134-0291-0382:134	177	1150.254	381.846	292.516	203595	203595	134
135	210501N2-18_BS20.tif:0135-0294-0398:135	177	1146.441	398.351	295.181	202920	202920	135
136	210501N2-18_BS20.tif:0136-0287-0389:136	177	1149.339	389.089	288.499	203433	203433	136
137	210501N2-18_BS20.tif:0137-0284-0401:137	177	1144	400.971	285.388	202488	202488	137
138	210501N2-18_BS20.tif:0138-0276-0401:138	177	1279.164	400.99	277.267	226412	226412	138
139	210501N2-18_BS20.tif:0139-0285-0401:139	177	1303.011	401.07	286.673	230633	230633	139
140	210501N2-18_BS20.tif:0140-0303-0422:140	177	1334.927	422.199	304.296	236282	236282	140
141	210501N2-18_BS20.tif:0141-0310-0447:141	177	1253.045	447.13	311.61	221789	221789	141
142	210501N2-18_BS20.tif:0142-0297-0437:142	177	1180.706	437.42	298.634	208985	208985	142
143	210501N2-18_BS20.tif:0143-0286-0431:143	177	1247.718	431.169	287.432	220846	220846	143
144	210501N2-18_BS20.tif:0144-0282-0429:144	177	1328.881	428.954	283.254	235212	235212	144
145	210501N2-18_BS20.tif:0145-0284-0428:145	177	1282.932	428.076	285.321	227079	227079	145
146	210501N2-18_BS20.tif:0146-0291-0428:146	177	1312.446	427.96	292.411	232303	232303	146
147	210501N2-18_BS20.tif:0147-0299-0421:147	177	1290.062	420.982	300.293	228341	228341	147
148	210501N2-18_BS20.tif:0148-0291-0424:148	177	1274.04	424.214	292.59	225505	225505	148
149	210501N2-18_BS20.tif:0149-0286-0423:149	177	1320.678	423.354	287.5	233760	233760	149
150	210501N2-18_BS20.tif:0150-0293-0419:150	177	1273.328	419.429	294.17	225379	225379	150
151	210501N2-18_BS20.tif:0151-0285-0430:151	177	1275.802	430.079	286.362	225817	225817	151
152	210501N2-18_BS20.tif:0152-0281-0430:152	177	1252.938	429.813	282.337	221770	221770	152
153	210501N2-18_BS20.tif:0153-0286-0426:153	177	1253.401	426.463	287.556	221852	221852	153
154	210501N2-18_BS20.tif:0154-0286-0423:154	177	1311.644	423.272	287.182	232161	232161	154
155	210501N2-18_BS20.tif:0155-0281-0429:155	177	1167.215	429.25	282.25	206597	206597	155
156	210501N2-18_BS20.tif:0156-0280-0436:156	177	1109.774	436.493	281.486	196430	196430	156
157	210501N2-18_BS20.tif:0157-0280-0434:157	177	1075.469	433.93	281.49	190358	190358	157
158	210501N2-18_BS20.tif:0158-0282-0430:158	177	1004.401	430.056	283.301	177779	177779	158
159	210501N2-18_BS20.tif:0159-0288-0432:159	177	1122.096	432.275	289.363	198611	198611	159
160	210501N2-18_BS20.tif:0160-0297-0427:160	177	1146.271	427.318	298.173	202890	202890	160
161	210501N2-18_BS20.tif:0161-0273-0409:161	177	1077.017	409.348	274.352	190632	190632	161
162	210501N2-18_BS20.tif:0162-0276-0423:162	177	1145.243	423.76	277.163	202708	202708	162
163	210501N2-18_BS20.tif:0163-0266-0442:163	177	1135.955	442.334	267.375	201064	201064	163
164	210501N2-18_BS20.tif:0164-0275-0414:164	177	1211.678	414.24	275.539	214467	214467	164
165	210501N2-18_BS20.tif:0165-0272-0417:165	177	1245.237	417.302	273.628	220407	220407	165
166	210501N2-18_BS20.tif:0166-0278-0410:166	177	1206.435	410.235	279.336	213539	213539	166
167	210501N2-18_BS20.tif:0167-0287-0400:167	177	1286.785	400.24	288.323	227761	227761	167
168	210501N2-18_BS20.tif:0168-0304-0395:168	177	1395.452	395.034	305.302	246995	246995	168
169	210501N2-18_BS20.tif:0169-0295-0408:169	177	1256.723	407.912	296.278	222440	222440	169
170	210501N2-18_BS20.tif:0170-0287-0405:170	177	1200.537	405.154	288.147	212495	212495	170
171	210501N2-18_BS20.tif:0171-0304-0398:171	177	1265.678	397.926	305.325	224025	224025	171
172	210501N2-18_BS20.tif:0172-0313-0398:172	177	1211.39	397.9	314.403	214416	214416	172
173	210501N2-18_BS20.tif:0173-0309-0392:173	177	1220.068	391.746	310.241	215952	215952	173
174	210501N2-18_BS20.tif:0174-0295-0386:174	177	1171.266	385.564	296.572	207314	207314	174
175	210501N2-18_BS20.tif:0175-0297-0377:175	177	1069.243	377.047	298.441	189256	189256	175
176	210501N2-18_BS20.tif:0176-0286-0377:176	177	1289.768	376.814	287.287	228289	228289	176
177	210501N2-18_BS20.tif:0177-0281-0373:177	177	1328.175	372.967	282.474	235087	235087	177
178	210501N2-18_BS20.tif:0178-0278-0374:178	177	1321.407	373.801	279.521	233889	233889	178
179	210501N2-18_BS20.tif:0179-0276-0374:179	177	1429.819	373.816	277.644	253078	253078	179
180	210501N2-18_BS20.tif:0180-0280-0372:180	177	1485.644	372.146	281.456	262959	262959	180
181	210501N2-18_BS20.tif:0181-0293-0408:181	177	1247.243	408.31	294.091	220762	220762	181
182	210501N2-18_BS20.tif:0182-0287-0395:182	177	1282.966	394.456	287.665	227085	227085	182
183	210501N2-18_BS20.tif:0183-0285-0393:183	177	1260.469	393.061	286.622	223103	223103	183
184	210501N2-18_BS20.tif:0184-0290-0392:184	177	1235.277	391.897	291.18	218644	218644	184
185	210501N2-18_BS20.tif:0185-0295-0371:185	177	1245.508	370.973	296.554	220455	220455	185
186	210501N2-18_BS20.tif:0186-0294-0375:186	177	1162.734	374.784	295.386	205804	205804	186
187	210501N2-18_BS20.tif:0187-0289-0376:187	177	1241.22	376.05	290.341	219696	219696	187
188	210501N2-18_BS20.tif:0188-0282-0377:188	177	1277.915	376.735	283.193	226191	226191	188
189	210501N2-18_BS20.tif:0189-0284-0372:189	177	1207.718	371.656	285.428	213766	213766	189
190	210501N2-18_BS20.tif:0190-0282-0371:190	177	1280.588	370.99	283.428	226664	226664	190
191	210501N2-18_BS20.tif:0191-0280-0371:191	177	1337.915	370.719	281.619	236811	236811	191
192	210501N2-18_BS20.tif:0192-0282-0369:192	177	1374.531	368.898	283.263	243292	243292	192
193	210501N2-18_BS20.tif:0193-0284-0364:193	177	1247.119	363.694	285.065	220740	220740	193
194	210501N2-18_BS20.tif:0194-0272-0360:194	177	1312.605	359.845	273.48	232331	232331	194
195	210501N2-18_BS20.tif:0195-0274-0365:195	177	1263.181	364.814	275.549	223583	223583	195
196	210501N2-18_BS20.tif:0196-0290-0401:196	177	1179.621	401.495	291.269	208793	208793	196
197	210501N2-18_BS20.tif:0197-0290-0374:197	177	1045.503	373.914	290.12	185054	185054	197
198	210501N2-18_BS20.tif:0198-0288-0385:198	177	874.04	386.078	289.353	154705	154705	198
199	210501N2-18_BS20.tif:0199-0287-0375:199	177	1074.017	374.767	288.267	190101	190101	199
200	210501N2-18_BS20.tif:0200-0288-0374:200	177	1138.605	373.668	289.487	201533	201533	200
201	210501N2-18_BS20.tif:0201-0286-0383:201	177	1153.921	382.68	287.219	204244	204244	201
202	210501N2-18_BS20.tif:0202-0294-0389:202	177	1038.91	389.073	295.23	183887	183887	202
203	210501N2-18_BS20.tif:0203-0297-0394:203	177	1036.158	394.185	298.239	183400	183400	203
204	210501N2-18_BS20.tif:0204-0292-0393:204	177	1041.384	393.564	293.212	184325	184325	204
205	210501N2-18_BS20.tif:0205-0291-0394:205	177	953.927	393.808	292.09	168845	168845	205
206	210501N2-18_BS20.tif:0206-0290-0393:206	177	964.169	392.88	291.505	170658	170658	206
207	210501N2-18_BS20.tif:0207-0287-0392:207	177	961.215	391.905	288.155	170135	170135	207
208	210501N2-18_BS20.tif:0208-0284-0396:208	177	982.514	396.098	285.489	173905	173905	208
209	210501N2-18_BS20.tif:0209-0292-0401:209	177	1012.887	400.791	293.175	179281	179281	209
210	210501N2-18_BS20.tif:0210-0295-0397:210	177	1019.006	396.886	296.359	180364	180364	210
211	210501N2-18_BS20.tif:0211-0299-0396:211	177	1032.531	396.151	300.159	182758	182758	211
212	210501N2-18_BS20.tif:0212-0297-0394:212	177	1123.045	394.246	298.207	198779	198779	212
213	210501N2-18_BS20.tif:0213-0294-0393:213	177	1069.808	393.296	295.263	189356	189356	213
214	210501N2-18_BS20.tif:0214-0289-0393:214	177	978.124	393.07	290.086	173128	173128	214
215	210501N2-18_BS20.tif:0215-0288-0393:215	177	994.881	392.843	289.176	176094	176094	215
216	210501N2-18_BS20.tif:0216-0283-0394:216	177	992.667	393.768	284.218	175702	175702	216
217	210501N2-18_BS20.tif:0217-0283-0393:217	177	1121.684	393.321	284.168	198538	198538	217
218	210501N2-18_BS20.tif:0218-0284-0400:218	177	1104.825	400.09	285.194	195554	195554	218
219	210501N2-18_BS20.tif:0219-0285-0400:219	177	1096.198	400.148	286.414	194027	194027	219
220	210501N2-18_BS20.tif:0220-0291-0398:220	177	1091.559	397.997	292.3	193206	193206	220
221	210501N2-18_BS20.tif:0221-0289-0398:221	177	1077.904	397.8	290.151	190789	190789	221
222	210501N2-18_BS20.tif:0222-0294-0398:222	177	1054.718	398.211	295.225	186685	186685	222
223	210501N2-18_BS20.tif:0223-0298-0398:223	177	1093.062	398.123	299.231	193472	193472	223
224	210501N2-18_BS20.tif:0224-0301-0401:224	177	1043.565	401.112	302.222	184711	184711	224
225	210501N2-18_BS20.tif:0225-0297-0405:225	177	1048.78	405.158	298.141	185634	185634	225
226	210501N2-18_BS20.tif:0226-0296-0405:226	177	1042.215	405.275	297.472	184472	184472	226
227	210501N2-18_BS20.tif:0227-0295-0404:227	177	1083.328	404.307	296.488	191749	191749	227
228	210501N2-18_BS20.tif:0228-0305-0408:228	177	1075.904	408.09	306.138	190435	190435	228
229	210501N2-18_BS20.tif:0229-0312-0400:229	177	1084.215	400.174	313.462	191906	191906	229
230	210501N2-18_BS20.tif:0230-0294-0390:230	177	1158.339	390.255	295.293	205026	205026	230
231	210501N2-18_BS20.tif:0231-0286-0386:231	177	1164.734	386.478	287.176	206158	206158	231
232	210501N2-18_BS20.tif:0232-0287-0386:232	177	1045.017	386.431	288.213	184968	184968	232
233	210501N2-18_BS20.tif:0233-0292-0390:233	177	1012.079	390.542	293.563	179138	179138	233
234	210501N2-18_BS20.tif:0234-0284-0404:234	177	1034.277	403.997	285.089	183067	183067	234
235	210501N2-18_BS20.tif:0235-0277-0407:235	177	1059.497	407.006	278.32	187531	187531	235
236	210501N2-18_BS20.tif:0236-0291-0407:236	177	1096.164	406.792	292.129	194021	194021	236
237	210501N2-18_BS20.tif:0237-0302-0409:237	177	947.345	408.896	303.288	167680	167680	237
238	210501N2-18_BS20.tif:0238-0304-0397:238	177	1114.938	397.372	305.196	197344	197344	238
239	210501N2-18_BS20.tif:0239-0305-0396:239	177	1211.446	396.032	306.46	214426	214426	239
240	210501N2-18_BS20.tif:0240-0307-0394:240	177	1148.825	394.175	308.7	203342	203342	240
241	210501N2-18_BS20.tif:0241-0294-0394:241	177	1145.215	394.462	295.208	202703	202703	241
242	210501N2-18_BS20.tif:0242-0290-0390:242	177	1070.39	390.145	291.411	189459	189459	242
243	210501N2-18_BS20.tif:0243-0289-0391:243	177	1169.785	391.509	290.305	207052	207052	243
244	210501N2-18_BS20.tif:0244-0283-0385:244	177	1000.661	385.01	284.23	177117	177117	244
245	210501N2-18_BS20.tif:0245-0288-0387:245	177	1019.74	387.16	289.02	180494	180494	245
246	210501N2-18_BS20.tif:0246-0292-0398:246	177	1082.006	398.332	293.254	191515	191515	246
247	210501N2-18_BS20.tif:0247-0290-0414:247	177	948.277	413.85	291.295	167845	167845	247
248	210501N2-18_BS20.tif:0248-0285-0414:248	177	894.701	414.051	286.473	158362	158362	248
249	210501N2-18_BS20.tif:0249-0290-0414:249	177	937.616	414.145	291.437	165958	165958	249
250	210501N2-18_BS20.tif:0250-0290-0414:250	177	953.87	413.971	291.328	168835	168835	250
251	210501N2-18_BS20.tif:0251-0293-0415:251	177	1020.718	415.106	294.353	180667	180667	251
252	210501N2-18_BS20.tif:0252-0302-0422:252	177	1012.102	421.974	303.405	179142	179142	252
253	210501N2-18_BS20.tif:0253-0303-0417:253	177	1112.379	417.226	304.522	196891	196891	253
254	210501N2-18_BS20.tif:0254-0289-0413:254	177	1134.119	413.106	290.301	200739	200739	254
255	210501N2-18_BS20.tif:0255-0287-0409:255	177	1069.48	409.171	288.247	189298	189298	255
256	210501N2-18_BS20.tif:0256-0293-0406:256	177	1056.367	405.939	294.272	186977	186977	256
257	210501N2-18_BS20.tif:0257-0303-0398:257	177	1060.96	397.96	303.935	187790	187790	257
258	210501N2-18_BS20.tif:0258-0294-0391:258	177	1028.384	391.192	295.222	182024	182024	258
259	210501N2-18_BS20.tif:0259-0285-0386:259	177	966.633	385.879	286.054	171094	171094	259
260	210501N2-18_BS20.tif:0260-0279-0390:260	177	1130.254	390.025	280.172	200055	200055	260
261	210501N2-18_BS20.tif:0261-0279-0392:261	177	1170.249	392.07	280.221	207134	207134	261
262	210501N2-18_BS20.tif:0262-0293-0399:262	177	1086.373	398.906	294.224	192288	192288	262
263	210501N2-18_BS20.tif:0263-0300-0397:263	177	1283.695	397.13	301.614	227214	227214	263
264	210501N2-18_BS20.tif:0264-0297-0394:264	177	1212.525	394.32	298.325	214617	214617	264
265	210501N2-18_BS20.tif:0265-0291-0396:265	177	1223.373	396.128	292.555	216537	216537	265
266	210501N2-18_BS20.tif:0266-0289-0397:266	177	1185.164	397.009	290.28	209774	209774	266
267	210501N2-18_BS20.tif:0267-0288-0393:267	177	1233.74	393.42	289.125	218372	218372	267
268	210501N2-18_BS20.tif:0268-0288-0391:268	177	1157.232	391.218	289.332	204830	204830	268
269	210501N2-18_BS20.tif:0269-0296-0386:269	177	1009.062	385.975	297.311	178604	178604	269
270	210501N2-18_BS20.tif:0270-0302-0385:270	177	1294.723	385.241	303.702	229166	229166	270
271	210501N2-18_BS20.tif:0271-0304-0390:271	177	1404.763	390.31	305.499	248643	248643	271
272	210501N2-18_BS20.tif:0272-0294-0393:272	177	1182.531	393.555	295.145	209308	209308	272
273	210501N2-18_BS20.tif:0273-0281-0396:273	177	1035.316	396.103	282.305	183251	183251	273
274	210501N2-18_BS20.tif:0274-0272-0397:274	177	1097.678	396.999	273.03	194289	194289	274
275	210501N2-18_BS20.tif:0275-0278-0394:275	177	1238.565	394.188	278.972	219226	219226	275
276	210501N2-18_BS20.tif:0276-0285-0392:276	177	1334.277	392.116	286.351	236167	236167	276
277	210501N2-18_BS20.tif:0277-0284-0391:277	177	1190.881	390.776	285.379	210786	210786	277
278	210501N2-18_BS20.tif:0278-0284-0388:278	177	1287.706	388.038	285.379	227924	227924	278
279	210501N2-18_BS20.tif:0279-0286-0387:279	177	1331.254	386.816	287.362	235632	235632	279
280	210501N2-18_BS20.tif:0280-0283-0382:280	177	1294.814	381.828	284.696	229182	229182	280
281	210501N2-18_BS20.tif:0281-0282-0379:281	177	1336.232	379.1	283.613	236513	236513	281
282	210501N2-18_BS20.tif:0282-0283-0378:282	177	1323.254	377.959	284.679	234216	234216	282
283	210501N2-18_BS20.tif:0283-0280-0375:283	177	1346.667	375.125	281.636	238360	238360	283
284	210501N2-18_BS20.tif:0284-0275-0374:284	177	1275.373	373.732	276.85	225741	225741	284
285	210501N2-18_BS20.tif:0285-0268-0369:285	177	1214.339	369.072	269.581	214938	214938	285
286	210501N2-18_BS20.tif:0286-0265-0349:286	177	1195.599	348.639	266.747	211621	211621	286
287	210501N2-18_BS20.tif:0287-0283-0363:287	177	1060.305	363.05	284.512	187674	187674	287
288	210501N2-18_BS20.tif:0288-0283-0377:288	177	1220.006	376.583	284.477	215941	215941	288
289	210501N2-18_BS20.tif:0289-0277-0373:289	177	1337.096	372.884	278.633	236666	236666	289
290	210501N2-18_BS20.tif:0290-0278-0377:290	177	1324.938	376.783	279.178	234514	234514	290
291	210501N2-18_BS20.tif:0291-0278-0380:291	177	1347.328	379.944	279.323	238477	238477	291
292	210501N2-18_BS20.tif:0292-0280-0386:292	177	1201.13	385.565	281.285	212600	212600	292
293	210501N2-18_BS20.tif:0293-0293-0390:293	177	977.847	389.276	294.366	173079	173079	293
294	210501N2-18_BS20.tif:0294-0284-0383:294	177	1136.006	382.989	285.338	201073	201073	294
295	210501N2-18_BS20.tif:0295-0276-0377:295	177	1244.181	377.87	277.376	220220	220220	295
296	210501N2-18_BS20.tif:0296-0279-0376:296	177	1214.322	375.423	280.512	214935	214935	296
297	210501N2-18_BS20.tif:0297-0281-0373:297	177	1438.124	372.824	282.371	254548	254548	297
298	210501N2-18_BS20.tif:0298-0281-0371:298	177	1458.825	371.248	282.285	258212	258212	298
299	210501N2-18_BS20.tif:0299-0281-0372:299	177	1323.062	371.853	282.446	234182	234182	299
300	210501N2-18_BS20.tif:0300-0286-0375:300	177	1256.13	374.878	287.596	222335	222335	300
301	210501N2-18_BS20.tif:0301-0288-0377:301	177	1215	377.037	289.695	215055	215055	301
302	210501N2-18_BS20.tif:0302-0288-0379:302	177	1265.588	379.03	289.205	224009	224009	302
303	210501N2-18_BS20.tif:0303-0285-0382:303	177	1212.785	381.564	286.515	214663	214663	303
304	210501N2-18_BS20.tif:0304-0285-0381:304	177	1245.254	381.087	286.525	220410	220410	304
305	210501N2-18_BS20.tif:0305-0286-0382:305	177	1157.277	381.796	288.25	204838	204838	305
306	210501N2-18_BS20.tif:0306-0290-0385:306	177	1082.797	384.011	291.893	191655	191655	306
307	210501N2-18_BS20.tif:0307-0289-0387:307	177	1075.141	386.199	290.83	190300	190300	307
308	210501N2-18_BS20.tif:0308-0286-0388:308	177	1083.723	387.29	287.819	191819	191819	308
309	210501N2-18_BS20.tif:0309-0284-0390:309	177	1011.169	389.157	285.756	178977	178977	309
310	210501N2-18_BS20.tif:0310-0280-0390:310	177	947.294	389.375	281.832	167671	167671	310
311	210501N2-18_BS20.tif:0311-0281-0388:311	177	843.785	387.338	282.73	149350	149350	311
312	210501N2-18_BS20.tif:0312-0284-0390:312	177	885.48	389.198	285.511	156730	156730	312
313	210501N2-18_BS20.tif:0313-0282-0391:313	177	862.599	390.199	283.629	152680	152680	313
314	210501N2-18_BS20.tif:0314-0282-0391:314	177	836.288	390.299	283.622	148023	148023	314
315	210501N2-18_BS20.tif:0315-0283-0392:315	177	972.898	391.339	284.758	172203	172203	315
316	210501N2-18_BS20.tif:0316-0283-0392:316	177	948.65	391.18	284.825	167911	167911	316
317	210501N2-18_BS20.tif:0317-0283-0392:317	177	1023.531	391.249	284.719	181165	181165	317
318	210501N2-18_BS20.tif:0318-0284-0394:318	177	934.107	393.071	285.802	165337	165337	318
319	210501N2-18_BS20.tif:0319-0284-0395:319	177	974.158	394.286	285.909	172426	172426	319
320	210501N2-18_BS20.tif:0320-0287-0396:320	177	1061.571	395.185	289.08	187898	187898	320
321	210501N2-18_BS20.tif:0321-0286-0398:321	177	1170.96	397.2	288.192	207260	207260	321
322	210501N2-18_BS20.tif:0322-0288-0399:322	177	1085.497	397.857	290.127	192133	192133	322
323	210501N2-18_BS20.tif:0323-0285-0402:323	177	944.576	400.937	287.412	167190	167190	323
324	210501N2-18_BS20.tif:0324-0286-0403:324	177	962.537	401.902	288.239	170369	170369	324
325	210501N2-18_BS20.tif:0325-0286-0411:325	177	895.571	409.878	288.039	158516	158516	325
326	210501N2-18_BS20.tif:0326-0286-0414:326	177	827.859	413.026	288.083	146531	146531	326
327	210501N2-18_BS20.tif:0327-0284-0415:327	177	878.689	414.264	286.048	155528	155528	327
328	210501N2-18_BS20.tif:0328-0285-0415:328	177	844.469	413.915	286.938	149471	149471	328
329	210501N2-18_BS20.tif:0329-0283-0419:329	177	876.825	418.253	285.15	155198	155198	329
330	210501N2-18_BS20.tif:0330-0284-0418:330	177	918.74	417.418	286.103	162617	162617	330
331	210501N2-18_BS20.tif:0331-0285-0418:331	177	906.271	417.208	287.002	160410	160410	331
332	210501N2-18_BS20.tif:0332-0286-0419:332	177	959.887	418.241	288.035	169900	169900	332
333	210501N2-18_BS20.tif:0333-0283-0422:333	177	927.209	421.402	284.982	164116	164116	333
334	210501N2-18_BS20.tif:0334-0285-0423:334	177	886.898	422.231	287.099	156981	156981	334
335	210501N2-18_BS20.tif:0335-0287-0426:335	177	924.26	424.978	288.987	163594	163594	335
336	210501N2-18_BS20.tif:0336-0287-0424:336	177	1002.345	423.113	289.159	177415	177415	336
337	210501N2-18_BS20.tif:0337-0285-0421:337	177	956.695	420.072	287.554	169335	169335	337
338	210501N2-18_BS20.tif:0338-0284-0419:338	177	1021.701	418.139	286.341	180841	180841	338
339	210501N2-18_BS20.tif:0339-0286-0417:339	177	943.87	415.917	288.51	167065	167065	339
340	210501N2-18_BS20.tif:0340-0289-0419:340	177	1010.051	417.954	291.212	178779	178779	340
341	210501N2-18_BS20.tif:0341-0290-0420:341	177	1051.593	418.695	292.11	186132	186132	341
342	210501N2-18_BS20.tif:0342-0289-0419:342	177	1122.972	417.958	291.132	198766	198766	342
343	210501N2-18_BS20.tif:0343-0286-0418:343	177	1088.791	417.052	288.225	192716	192716	343
344	210501N2-18_BS20.tif:0344-0288-0417:344	177	1077.853	416.144	290.389	190780	190780	344
345	210501N2-18_BS20.tif:0345-0290-0416:345	177	1077.836	415.257	292.333	190777	190777	345
346	210501N2-18_BS20.tif:0346-0288-0417:346	177	1059.983	416.1	290.198	187617	187617	346
347	210501N2-18_BS20.tif:0347-0289-0413:347	177	947.768	411.922	291.054	167755	167755	347
348	210501N2-18_BS20.tif:0348-0296-0415:348	177	1037.842	414.194	298.234	183698	183698	348
349	210501N2-18_BS20.tif:0349-0293-0414:349	177	1089.599	413.144	294.999	192859	192859	349
350	210501N2-18_BS20.tif:0350-0289-0411:350	177	1055.102	410.219	291.278	186753	186753	350
351	210501N2-18_BS20.tif:0351-0286-0409:351	177	1014.554	408.277	288.153	179576	179576	351
352	210501N2-18_BS20.tif:0352-0283-0409:352	177	1070.61	408.166	284.983	189498	189498	352
353	210501N2-18_BS20.tif:0353-0286-0411:353	177	957.706	410.293	288.129	169514	169514	353
354	210501N2-18_BS20.tif:0354-0295-0410:354	177	942.74	409.247	296.788	166865	166865	354
355	210501N2-18_BS20.tif:0355-0302-0410:355	177	941.571	409.093	304.085	166658	166658	355
356	210501N2-18_BS20.tif:0356-0299-0411:356	177	902.672	409.971	301.073	159773	159773	356
357	210501N2-18_BS20.tif:0357-0293-0412:357	177	853.418	411.274	294.757	151055	151055	357
358	210501N2-18_BS20.tif:0358-0297-0412:358	177	848.508	411.399	298.868	150186	150186	358
359	210501N2-18_BS20.tif:0359-0295-0408:359	177	902.232	407.05	296.956	159695	159695	359
360	210501N2-18_BS20.tif:0360-0288-0401:360	177	1169.593	400.46	289.979	207018	207018	360
361	210501N2-18_BS20.tif:0361-0283-0399:361	177	1087.424	398.431	285.043	192474	192474	361
362	210501N2-18_BS20.tif:0362-0286-0399:362	177	1086.802	398.602	287.733	192364	192364	362
363	210501N2-18_BS20.tif:0363-0297-0409:363	177	1009.13	408.389	298.279	178616	178616	363
364	210501N2-18_BS20.tif:0364-0300-0411:364	177	1014.548	410.415	301.506	179575	179575	364
365	210501N2-18_BS20.tif:0365-0304-0413:365	177	886.757	412.117	305.368	156956	156956	365
366	210501N2-18_BS20.tif:0366-0308-0413:366	177	793.124	412.345	309.756	140383	140383	366
367	210501N2-18_BS20.tif:0367-0301-0408:367	177	835.599	407.821	303.01	147901	147901	367
368	210501N2-18_BS20.tif:0368-0311-0406:368	177	813.633	405.128	313.042	144013	144013	368
369	210501N2-18_BS20.tif:0369-0298-0403:369	177	956.345	402.383	300.029	169273	169273	369
370	210501N2-18_BS20.tif:0370-0300-0401:370	177	991.955	400.382	302.042	175576	175576	370
371	210501N2-18_BS20.tif:0371-0298-0399:371	177	949.565	398.267	299.797	168073	168073	371
372	210501N2-18_BS20.tif:0372-0296-0397:372	177	852.254	396.452	298.152	150849	150849	372
373	210501N2-18_BS20.tif:0373-0300-0399:373	177	867.35	398.273	301.96	153521	153521	373
374	210501N2-18_BS20.tif:0374-0297-0397:374	177	872.61	396.433	298.937	154452	154452	374
375	210501N2-18_BS20.tif:0375-0294-0393:375	177	883.169	392.47	295.725	156321	156321	375
376	210501N2-18_BS20.tif:0376-0293-0391:376	177	873.554	390.586	294.896	154619	154619	376
377	210501N2-18_BS20.tif:0377-0297-0390:377	177	860.028	389.457	298.919	152225	152225	377
378	210501N2-18_BS20.tif:0378-0298-0390:378	177	863.35	389.51	299.823	152813	152813	378
379	210501N2-18_BS20.tif:0379-0298-0388:379	177	892.395	387.641	299.72	157954	157954	379
380	210501N2-18_BS20.tif:0380-0299-0385:380	177	819.051	384.588	300.653	144972	144972	380
381	210501N2-18_BS20.tif:0381-0301-0382:381	177	947.181	381.821	302.811	167651	167651	381
382	210501N2-18_BS20.tif:0382-0294-0387:382	177	939.045	386.399	295.741	166211	166211	382
383	210501N2-18_BS20.tif:0383-0291-0388:383	177	876.797	387.375	292.4	155193	155193	383
384	210501N2-18_BS20.tif:0384-0298-0384:384	177	944.085	383.585	299.776	167103	167103	384
385	210501N2-18_BS20.tif:0385-0302-0384:385	177	838.367	383.425	303.547	148391	148391	385
386	210501N2-18_BS20.tif:0386-0295-0386:386	177	987.503	385.601	296.593	174788	174788	386
387	210501N2-18_BS20.tif:0387-0286-0384:387	177	1089.814	383.615	287.766	192897	192897	387
388	210501N2-18_BS20.tif:0388-0289-0376:388	177	1060.689	375.665	290.914	187742	187742	388
389	210501N2-18_BS20.tif:0389-0292-0373:389	177	981.181	372.735	293.767	173669	173669	389
390	210501N2-18_BS20.tif:0390-0295-0373:390	177	971.537	372.642	296.855	171962	171962	390
391	210501N2-18_BS20.tif:0391-0297-0377:391	177	976.723	376.503	298.646	172880	172880	391
392	210501N2-18_BS20.tif:0392-0288-0385:392	177	1011.401	384.312	289.68	179018	179018	392
393	210501N2-18_BS20.tif:0393-0282-0383:393	177	1032.096	382.597	283.801	182681	182681	393
394	210501N2-18_BS20.tif:0394-0277-0383:394	177	1033.102	382.618	278.618	182859	182859	394
395	210501N2-18_BS20.tif:0395-0274-0382:395	177	1101.525	381.527	275.953	194970	194970	395
396	210501N2-18_BS20.tif:0396-0280-0379:396	177	1108.226	378.303	281.717	196156	196156	396
397	210501N2-18_BS20.tif:0397-0283-0378:397	177	1050.565	377.42	284.921	185950	185950	397
398	210501N2-18_BS20.tif:0398-0289-0376:398	177	1083.808	375.394	290.741	191834	191834	398
399	210501N2-18_BS20.tif:0399-0288-0376:399	177	1176.164	375.455	289.952	208181	208181	399
400	210501N2-18_BS20.tif:0400-0289-0376:400	177	1089.921	375.352	290.857	192916	192916	400
401	210501N2-18_BS20.tif:0401-0290-0376:401	177	1094.096	375.473	291.785	193655	193655	401
402	210501N2-18_BS20.tif:0402-0292-0375:402	177	1106.028	374.497	293.688	195767	195767	402
403	210501N2-18_BS20.tif:0403-0289-0377:403	177	1162.712	376.534	290.652	205800	205800	403
404	210501N2-18_BS20.tif:0404-0284-0379:404	177	1112.621	378.333	285.434	196934	196934	404
405	210501N2-18_BS20.tif:0405-0281-0376:405	177	1099.582	375.392	282.808	194626	194626	405
406	210501N2-18_BS20.tif:0001-0262-0172:1	177	875.718	171.971	262.347	155002	155002	1
407	210501N2-18_BS20.tif:0002-0280-0173:2	177	1043.35	172.836	280.278	184673	184673	2
408	210501N2-18_BS20.tif:0003-0245-0159:3	177	1058.26	159.354	245.422	187312	187312	3
409	210501N2-18_BS20.tif:0004-0223-0158:4	177	1041.48	158.3	223.148	184342	184342	4
410	210501N2-18_BS20.tif:0005-0217-0150:5	177	1093.915	150.527	217.508	193623	193623	5
411	210501N2-18_BS20.tif:0006-0246-0149:6	177	1077.548	149.692	246.539	190726	190726	6
412	210501N2-18_BS20.tif:0007-0308-0150:7	177	1060.503	150.321	308.321	187709	187709	7
413	210501N2-18_BS20.tif:0008-0320-0129:8	177	1094.836	129.462	320.21	193786	193786	8
414	210501N2-18_BS20.tif:0009-0323-0145:9	177	1022.328	145.074	323.62	180952	180952	9
415	210501N2-18_BS20.tif:0010-0326-0164:10	177	1077.141	164.126	326.309	190654	190654	10
416	210501N2-18_BS20.tif:0011-0299-0161:11	177	1118.073	161.261	299.308	197899	197899	11
417	210501N2-18_BS20.tif:0012-0280-0143:12	177	918.808	143.254	281.005	162629	162629	12
418	210501N2-18_BS20.tif:0013-0263-0135:13	177	1139.621	135.119	263.06	201713	201713	13
419	210501N2-18_BS20.tif:0014-0260-0134:14	177	1124.322	134.373	260.075	199005	199005	14
420	210501N2-18_BS20.tif:0015-0262-0136:15	177	1128.689	136.177	262.213	199778	199778	15
421	210501N2-18_BS20.tif:0016-0267-0137:16	177	1133.989	137.232	267.172	200716	200716	16
422	210501N2-18_BS20.tif:0017-0263-0134:17	177	1098.661	133.978	263.388	194463	194463	17
423	210501N2-18_BS20.tif:0018-0265-0145:18	177	1131.599	145.166	265.265	200293	200293	18
424	210501N2-18_BS20.tif:0019-0264-0123:19	177	1091.774	123.094	264.308	193244	193244	19
425	210501N2-18_BS20.tif:0020-0260-0133:20	177	1085.356	133.204	260.189	192108	192108	20
426	210501N2-18_BS20.tif:0021-0254-0139:21	177	1095.74	139.449	254.34	193946	193946	21
427	210501N2-18_BS20.tif:0022-0257-0140:22	177	1139.141	140.202	257.222	201628	201628	22
428	210501N2-18_BS20.tif:0023-0257-0136:23	177	1164.621	136.153	257.393	206138	206138	23
429	210501N2-18_BS20.tif:0024-0254-0138:24	177	1221.39	138.224	254.408	216186	216186	24
430	210501N2-18_BS20.tif:0025-0252-0139:25	177	1186.531	139.448	252.147	210016	210016	25
431	210501N2-18_BS20.tif:0026-0245-0139:26	177	1221.362	139.396	245.361	216181	216181	26
432	210501N2-18_BS20.tif:0027-0241-0143:27	177	1189.503	143.418	241.144	210542	210542	27
433	210501N2-18_BS20.tif:0028-0246-0145:28	177	1240.429	145.404	246.221	219556	219556	28
434	210501N2-18_BS20.tif:0029-0243-0145:29	177	1331.463	145.401	243.478	235669	235669	29
435	210501N2-18_BS20.tif:0030-0242-0150:30	177	1230.661	150.327	242.567	217827	217827	30
436	210501N2-18_BS20.tif:0031-0238-0139:31	177	1156.395	139.359	238.367	204682	204682	31
437	210501N2-18_BS20.tif:0032-0239-0141:32	177	1209.384	141.406	239.315	214061	214061	32
438	210501N2-18_BS20.tif:0033-0226-0156:33	177	1214.22	156.229	226.417	214917	214917	33
439	210501N2-18_BS20.tif:0034-0244-0147:34	177	1286.65	147.428	244.436	227737	227737	34
440	210501N2-18_BS20.tif:0035-0253-0146:35	177	1321.836	146.418	253.208	233965	233965	35
441	210501N2-18_BS20.tif:0036-0236-0150:36	177	1203.593	150.571	236.088	213036	213036	36
442	210501N2-18_BS20.tif:0037-0223-0159:37	177	1089.678	159.299	223.231	192873	192873	37
443	210501N2-18_BS20.tif:0038-0234-0161:38	177	1159.859	161.419	233.99	205295	205295	38
444	210501N2-18_BS20.tif:0039-0310-0198:39	177	1123.757	198.368	310.17	198905	198905	39
445	210501N2-18_BS20.tif:0040-0265-0162:40	177	1105.006	161.868	265.906	195586	195586	40
446	210501N2-18_BS20.tif:0041-0243-0166:41	177	1017.395	166.578	242.94	180079	180079	41
447	210501N2-18_BS20.tif:0042-0244-0170:42	177	1040.542	170.418	244.161	184176	184176	42
448	210501N2-18_BS20.tif:0043-0243-0163:43	177	1017.814	163.191	243.078	180153	180153	43
449	210501N2-18_BS20.tif:0044-0240-0158:44	177	993.486	158.362	240.237	175847	175847	44
450	210501N2-18_BS20.tif:0045-0246-0124:45	177	1051.588	124.063	246.248	186131	186131	45
451	210501N2-18_BS20.tif:0046-0221-0130:46	177	1116.203	131.518	221.586	197568	197568	46
452	210501N2-18_BS20.tif:0047-0238-0147:47	177	1256.723	147.558	238.048	222440	222440	47
453	210501N2-18_BS20.tif:0048-0242-0155:48	177	1217	155.273	242.273	215409	215409	48
454	210501N2-18_BS20.tif:0049-0244-0148:49	177	1183.887	148.221	244.307	209548	209548	49
455	210501N2-18_BS20.tif:0050-0242-0146:50	177	1156.593	146.175	242.193	204717	204717	50
456	210501N2-18_BS20.tif:0051-0245-0143:51	177	1022.006	143.306	245.379	180895	180895	51
457	210501N2-18_BS20.tif:0052-0245-0144:52	177	1087.808	144.256	245.124	192542	192542	52
458	210501N2-18_BS20.tif:0053-0242-0145:53	177	1104.209	145.185	242.415	195445	195445	53
459	210501N2-18_BS20.tif:0054-0245-0151:54	177	726.842	151.879	246.148	128651	128651	54
460	210501N2-18_BS20.tif:0055-0278-0170:55	177	915.802	170.317	278.408	162097	162097	55
461	210501N2-18_BS20.tif:0056-0279-0183:56	177	1020.718	183.276	279.063	180667	180667	56
462	210501N2-18_BS20.tif:0057-0280-0187:57	177	1098.085	187.082	280.252	194361	194361	57
463	210501N2-18_BS20.tif:0058-0284-0192:58	177	1097.226	192.277	284.095	194209	194209	58
464	210501N2-18_BS20.tif:0059-0288-0203:59	177	1128.599	203.349	288.143	199762	199762	59
465	210501N2-18_BS20.tif:0060-0285-0194:60	177	1153.96	193.985	285.248	204251	204251	60
466	210501N2-18_BS20.tif:0061-0278-0186:61	177	1080.158	186.218	278.037	191188	191188	61
467	210501N2-18_BS20.tif:0062-0294-0196:62	177	1138.288	196.445	294.357	201477	201477	62
468	210501N2-18_BS20.tif:0063-0295-0187:63	177	1088.616	187.359	295.062	192685	192685	63
469	210501N2-18_BS20.tif:0064-0296-0184:64	177	1141.141	184.492	296.116	201982	201982	64
470	210501N2-18_BS20.tif:0065-0289-0185:65	177	1199.531	185.196	288.926	212317	212317	65
471	210501N2-18_BS20.tif:0066-0288-0188:66	177	1159.169	188.389	288.183	205173	205173	66
472	210501N2-18_BS20.tif:0067-0283-0181:67	177	1113.921	181.313	283.359	197164	197164	67
473	210501N2-18_BS20.tif:0068-0287-0181:68	177	1076.791	181.196	287.148	190592	190592	68
474	210501N2-18_BS20.tif:0069-0296-0181:69	177	988.469	181.196	296.385	174959	174959	69
475	210501N2-18_BS20.tif:0070-0301-0182:70	177	1054.096	182.048	301.409	186575	186575	70
476	210501N2-18_BS20.tif:0071-0292-0181:71	177	1113.401	181.251	292.278	197072	197072	71
477	210501N2-18_BS20.tif:0072-0289-0177:72	177	1064.768	177.379	289.217	188464	188464	72
478	210501N2-18_BS20.tif:0073-0295-0178:73	177	1171.113	178.365	295.5	207287	207287	73
479	210501N2-18_BS20.tif:0074-0294-0170:74	177	1222.226	170.328	294.156	216334	216334	74
480	210501N2-18_BS20.tif:0075-0293-0169:75	177	1242.39	169.277	293.169	219903	219903	75
481	210501N2-18_BS20.tif:0076-0292-0167:76	177	1200.972	166.927	292.225	212572	212572	76
482	210501N2-18_BS20.tif:0077-0299-0168:77	177	1135.644	167.998	299.382	201009	201009	77
483	210501N2-18_BS20.tif:0078-0302-0163:78	177	1214.096	163.137	302.322	214895	214895	78
484	210501N2-18_BS20.tif:0079-0299-0161:79	177	1132.311	161.122	299.427	200419	200419	79
485	210501N2-18_BS20.tif:0080-0297-0156:80	177	1131.424	155.989	297.181	200262	200262	80
486	210501N2-18_BS20.tif:0081-0296-0154:81	177	1102.322	154.125	296.004	195111	195111	81
487	210501N2-18_BS20.tif:0082-0297-0151:82	177	1102.333	150.978	297.064	195113	195113	82
488	210501N2-18_BS20.tif:0083-0296-0146:83	177	1149.305	146.081	296.19	203427	203427	83
489	210501N2-18_BS20.tif:0084-0297-0139:84	177	1219.503	139.103	297.331	215852	215852	84
490	210501N2-18_BS20.tif:0085-0300-0139:85	177	1274.616	139.104	300.254	225607	225607	85
491	210501N2-18_BS20.tif:0086-0297-0134:86	177	1356.853	134.393	297.25	240163	240163	86
492	210501N2-18_BS20.tif:0087-0294-0127:87	177	1305.096	127.482	294.237	231002	231002	87
493	210501N2-18_BS20.tif:0088-0292-0127:88	177	1305.068	127.422	292.247	230997	230997	88
494	210501N2-18_BS20.tif:0089-0291-0131:89	177	1353.825	131.445	291.403	239627	239627	89
495	210501N2-18_BS20.tif:0090-0299-0144:90	177	1386.102	144.429	299.318	245340	245340	90
496	210501N2-18_BS20.tif:0091-0297-0143:91	177	1375.073	143.173	297.332	243388	243388	91
497	210501N2-18_BS20.tif:0092-0296-0140:92	177	1390.192	140.56	296.443	246064	246064	92
498	210501N2-18_BS20.tif:0093-0282-0116:93	177	1340.469	116.501	281.975	237263	237263	93
499	210501N2-18_BS20.tif:0094-0299-0154:94	177	1329.599	154.521	300.274	235339	235339	94
500	210501N2-18_BS20.tif:0095-0306-0169:95	177	1372.944	169.608	307.196	243011	243011	95
501	210501N2-18_BS20.tif:0096-0299-0155:96	177	1354.124	155.418	300.268	239680	239680	96
502	210501N2-18_BS20.tif:0097-0301-0157:97	177	1345.062	157.6	302.296	238076	238076	97
503	210501N2-18_BS20.tif:0098-0299-0154:98	177	1344.531	154.562	300.192	237982	237982	98
504	210501N2-18_BS20.tif:0099-0294-0149:99	177	1349.096	149.46	295.341	238790	238790	99
505	210501N2-18_BS20.tif:0100-0292-0143:100	177	1346.068	143.521	292.995	238254	238254	100
506	210501N2-18_BS20.tif:0101-0295-0142:101	177	1290.006	142.329	296.035	228331	228331	101
507	210501N2-18_BS20.tif:0102-0291-0142:102	177	1270.141	142.563	292.309	224815	224815	102
508	210501N2-18_BS20.tif:0103-0291-0139:103	177	1326.605	139.266	292.317	234809	234809	103
509	210501N2-18_BS20.tif:0104-0294-0139:104	177	1348.678	139.303	295.109	238716	238716	104
510	210501N2-18_BS20.tif:0105-0293-0163:105	177	1278.723	163.413	294.019	226334	226334	105
511	210501N2-18_BS20.tif:0106-0294-0166:106	177	1382.853	166.436	295.369	244765	244765	106
512	210501N2-18_BS20.tif:0107-0297-0157:107	177	1275.644	157.384	298.267	225789	225789	107
513	210501N2-18_BS20.tif:0108-0296-0136:108	177	1142.695	136.268	297.123	202257	202257	108
514	210501N2-18_BS20.tif:0109-0291-0136:109	177	1109.96	136.37	292.335	196463	196463	109
515	210501N2-18_BS20.tif:0110-0290-0143:110	177	1161.395	143.385	291.192	205567	205567	110
516	210501N2-18_BS20.tif:0111-0280-0184:111	177	1222.825	184.464	281.316	216440	216440	111
517	210501N2-18_BS20.tif:0112-0286-0177:112	177	1029.977	176.974	286.845	182306	182306	112
518	210501N2-18_BS20.tif:0113-0293-0159:113	177	1120.955	159.151	293.967	198409	198409	113
519	210501N2-18_BS20.tif:0114-0301-0139:114	177	1003.48	139.503	302.044	177616	177616	114
520	210501N2-18_BS20.tif:0115-0299-0142:115	177	1245.045	142.205	300.307	220373	220373	115
521	210501N2-18_BS20.tif:0116-0300-0141:116	177	1089.972	141.318	301.29	192925	192925	116
522	210501N2-18_BS20.tif:0117-0300-0149:117	177	1081.74	149.846	301.18	191468	191468	117
523	210501N2-18_BS20.tif:0118-0296-0144:118	177	1042.627	144.656	297.229	184545	184545	118
524	210501N2-18_BS20.tif:0119-0286-0145:119	177	1231.87	145.334	287.241	218041	218041	119
525	210501N2-18_BS20.tif:0120-0283-0148:120	177	1170.192	148.193	284.103	207124	207124	120
526	210501N2-18_BS20.tif:0121-0287-0145:121	177	1161.429	145.405	288.534	205573	205573	121
527	210501N2-18_BS20.tif:0122-0298-0137:122	177	1096.576	137.689	299.037	194094	194094	122
528	210501N2-18_BS20.tif:0123-0299-0141:123	177	999.017	141.181	299.871	176826	176826	123
529	210501N2-18_BS20.tif:0124-0301-0151:124	177	1090.644	151.312	302.082	193044	193044	124
530	210501N2-18_BS20.tif:0125-0308-0151:125	177	1020.949	151.741	308.918	180708	180708	125
531	210501N2-18_BS20.tif:0126-0298-0148:126	177	1208.22	148.431	299.443	213855	213855	126
532	210501N2-18_BS20.tif:0127-0296-0143:127	177	1189.955	143.475	297.407	210622	210622	127
533	210501N2-18_BS20.tif:0128-0295-0142:128	177	1154.689	142.4	296.291	204380	204380	128
534	210501N2-18_BS20.tif:0129-0302-0137:129	177	999.847	137.332	303.054	176973	176973	129
535	210501N2-18_BS20.tif:0130-0306-0137:130	177	1168.345	137.457	307.115	206797	206797	130
536	210501N2-18_BS20.tif:0131-0299-0148:131	177	1183.74	148.264	300.267	209522	209522	131
537	210501N2-18_BS20.tif:0132-0288-0144:132	177	1132.797	144.298	289.403	200505	200505	132
538	210501N2-18_BS20.tif:0133-0289-0136:133	177	1032.898	136.533	290.397	182823	182823	133
539	210501N2-18_BS20.tif:0134-0292-0136:134	177	1112.718	136.317	293.406	196951	196951	134
540	210501N2-18_BS20.tif:0135-0295-0153:135	177	1041.209	153.477	296.242	184294	184294	135
541	210501N2-18_BS20.tif:0136-0289-0143:136	177	998.831	143.65	290.219	176793	176793	136
542	210501N2-18_BS20.tif:0137-0285-0155:137	177	929.718	155.642	286.408	164560	164560	137
543	210501N2-18_BS20.tif:0138-0277-0156:138	177	1109.893	156.251	278.46	196451	196451	138
544	210501N2-18_BS20.tif:0139-0287-0156:139	177	1177.542	156.418	288.17	208425	208425	139
545	210501N2-18_BS20.tif:0140-0304-0177:140	177	1235.684	177.351	305.237	218716	218716	140
546	210501N2-18_BS20.tif:0141-0311-0201:141	177	1155.655	201.522	312.523	204551	204551	141
547	210501N2-18_BS20.tif:0142-0299-0192:142	177	1104.864	192.39	300.184	195561	195561	142
548	210501N2-18_BS20.tif:0143-0287-0186:143	177	1185.96	186.211	288.366	209915	209915	143
549	210501N2-18_BS20.tif:0144-0283-0183:144	177	1241.989	183.51	284.268	219832	219832	144
550	210501N2-18_BS20.tif:0145-0285-0182:145	177	1189.949	182.751	286.263	210621	210621	145
551	210501N2-18_BS20.tif:0146-0292-0182:146	177	1236.729	182.451	293.394	218901	218901	146
552	210501N2-18_BS20.tif:0147-0300-0175:147	177	1195.486	175.543	301.331	211601	211601	147
553	210501N2-18_BS20.tif:0148-0293-0178:148	177	1262.859	178.795	293.977	223526	223526	148
554	210501N2-18_BS20.tif:0149-0287-0178:149	177	1223.073	178.467	288.416	216484	216484	149
555	210501N2-18_BS20.tif:0150-0294-0174:150	177	1259.345	174.383	295.351	222904	222904	150
556	210501N2-18_BS20.tif:0151-0287-0184:151	177	1280.588	184.45	288.184	226664	226664	151
557	210501N2-18_BS20.tif:0152-0282-0184:152	177	1207.209	184.593	283.535	213676	213676	152
558	210501N2-18_BS20.tif:0153-0288-0181:153	177	1310.91	181.346	289.271	232031	232031	153
559	210501N2-18_BS20.tif:0154-0287-0178:154	177	1213.237	178.289	288.39	214743	214743	154
560	210501N2-18_BS20.tif:0155-0282-0184:155	177	1119.695	184.27	283.428	198186	198186	155
561	210501N2-18_BS20.tif:0156-0281-0191:156	177	1023.593	191.397	282.696	181176	181176	156
562	210501N2-18_BS20.tif:0157-0282-0188:157	177	1055.554	188.471	283.204	186833	186833	157
563	210501N2-18_BS20.tif:0158-0284-0184:158	177	954.927	184.581	285.208	169022	169022	158
564	210501N2-18_BS20.tif:0159-0289-0187:159	177	1048.994	187.263	290.423	185672	185672	159
565	210501N2-18_BS20.tif:0160-0298-0182:160	177	1120.136	182.352	299.21	198264	198264	160
566	210501N2-18_BS20.tif:0161-0275-0163:161	177	1088.78	163.546	276.183	192714	192714	161
567	210501N2-18_BS20.tif:0162-0277-0178:162	177	942.362	178.59	278.305	166798	166798	162
568	210501N2-18_BS20.tif:0163-0267-0197:163	177	988.345	197.133	268.68	174937	174937	163
569	210501N2-18_BS20.tif:0164-0276-0168:164	177	1084.09	168.715	276.662	191884	191884	164
570	210501N2-18_BS20.tif:0165-0274-0172:165	177	1170.379	172.362	275.238	207157	207157	165
571	210501N2-18_BS20.tif:0166-0280-0164:166	177	1160.034	164.526	281.101	205326	205326	166
572	210501N2-18_BS20.tif:0167-0288-0155:167	177	1210.876	155.335	289.302	214325	214325	167
573	210501N2-18_BS20.tif:0168-0305-0150:168	177	1235.774	150.375	306.201	218732	218732	168
574	210501N2-18_BS20.tif:0169-0296-0162:169	177	1185.898	162.411	297.276	209904	209904	169
575	210501N2-18_BS20.tif:0170-0288-0160:170	177	1144.169	160.449	289.187	202518	202518	170
576	210501N2-18_BS20.tif:0171-0305-0153:171	177	1158.831	153.214	306.529	205113	205113	171
577	210501N2-18_BS20.tif:0172-0314-0152:172	177	1112.045	152.22	315.439	196832	196832	172
578	210501N2-18_BS20.tif:0173-0310-0146:173	177	1122.384	146.365	311.19	198662	198662	173
579	210501N2-18_BS20.tif:0174-0297-0140:174	177	1078.514	140.14	298.169	190897	190897	174
580	210501N2-18_BS20.tif:0175-0298-0131:175	177	1011.695	131.393	299.233	179070	179070	175
581	210501N2-18_BS20.tif:0176-0287-0131:176	177	1112.424	131.382	288.229	196899	196899	176
582	210501N2-18_BS20.tif:0177-0282-0128:177	177	1120.079	128.262	283.462	198254	198254	177
583	210501N2-18_BS20.tif:0178-0279-0128:178	177	1132.508	128.426	280.438	200454	200454	178
584	210501N2-18_BS20.tif:0179-0278-0129:179	177	1236.367	129.23	279.288	218837	218837	179
585	210501N2-18_BS20.tif:0180-0281-0127:180	177	1241.701	127.254	282.493	219781	219781	180
586	210501N2-18_BS20.tif:0181-0294-0163:181	177	1148.977	163.489	295.146	203369	203369	181
587	210501N2-18_BS20.tif:0182-0288-0149:182	177	1227.621	149.027	288.691	217289	217289	182
588	210501N2-18_BS20.tif:0183-0287-0148:183	177	1218.921	148.329	288.125	215749	215749	183
589	210501N2-18_BS20.tif:0184-0291-0147:184	177	1190.328	147.251	292.185	210688	210688	184
590	210501N2-18_BS20.tif:0185-0297-0125:185	177	1166.616	125.459	298.074	206491	206491	185
591	210501N2-18_BS20.tif:0186-0295-0129:186	177	1074.424	129.244	296.304	190173	190173	186
592	210501N2-18_BS20.tif:0187-0290-0131:187	177	1059	131.216	291.332	187443	187443	187
593	210501N2-18_BS20.tif:0188-0283-0132:188	177	1130.554	132.042	284.285	200108	200108	188
594	210501N2-18_BS20.tif:0189-0286-0126:189	177	1102	126.471	287.188	195054	195054	189
595	210501N2-18_BS20.tif:0190-0284-0126:190	177	1254.559	126.314	285.322	222057	222057	190
596	210501N2-18_BS20.tif:0191-0282-0125:191	177	1208.542	125.431	283.341	213912	213912	191
597	210501N2-18_BS20.tif:0192-0283-0124:192	177	1201.746	124.164	284.428	212709	212709	192
598	210501N2-18_BS20.tif:0193-0285-0119:193	177	1174.288	119.141	286.263	207849	207849	193
599	210501N2-18_BS20.tif:0194-0274-0115:194	177	1191.243	115.421	275.233	210850	210850	194
600	210501N2-18_BS20.tif:0195-0276-0120:195	177	1173.186	120.269	277.275	207654	207654	195
601	210501N2-18_BS20.tif:0196-0291-0156:196	177	1114.35	156.34	292.4	197240	197240	196
602	210501N2-18_BS20.tif:0197-0291-0128:197	177	1029.418	128.235	290.856	182207	182207	197
603	210501N2-18_BS20.tif:0198-0289-0139:198	177	720.322	140.315	290.485	127497	127497	198
604	210501N2-18_BS20.tif:0199-0288-0129:199	177	1062.124	129.329	289.517	187996	187996	199
605	210501N2-18_BS20.tif:0200-0290-0128:200	177	1208.028	128.57	291.145	213821	213821	200
606	210501N2-18_BS20.tif:0201-0287-0137:201	177	1176.599	137.317	288.19	208258	208258	201
607	210501N2-18_BS20.tif:0202-0295-0144:202	177	1085.548	144.228	296.273	192142	192142	202
608	210501N2-18_BS20.tif:0203-0298-0149:203	177	1049.497	149.315	299.368	185761	185761	203
609	210501N2-18_BS20.tif:0204-0294-0147:204	177	1096.469	147.661	294.934	194075	194075	204
610	210501N2-18_BS20.tif:0205-0292-0148:205	177	1010.887	148.194	293.193	178927	178927	205
611	210501N2-18_BS20.tif:0206-0292-0148:206	177	1004.977	148.04	293.126	177881	177881	206
612	210501N2-18_BS20.tif:0207-0288-0146:207	177	1034.836	146.284	289.321	183166	183166	207
613	210501N2-18_BS20.tif:0208-0286-0151:208	177	1045.52	151.103	287.17	185057	185057	208
614	210501N2-18_BS20.tif:0209-0293-0155:209	177	1075.282	155.183	294.162	190325	190325	209
615	210501N2-18_BS20.tif:0210-0297-0152:210	177	1026.345	152.222	297.99	181663	181663	210
616	210501N2-18_BS20.tif:0211-0300-0150:211	177	1085.096	150.374	301.066	192062	192062	211
617	210501N2-18_BS20.tif:0212-0298-0149:212	177	1130.751	149.561	299.296	200143	200143	212
618	210501N2-18_BS20.tif:0213-0295-0147:213	177	1081.203	147.673	296.426	191373	191373	213
619	210501N2-18_BS20.tif:0214-0290-0148:214	177	951.61	148.138	291.284	168435	168435	214
620	210501N2-18_BS20.tif:0215-0289-0148:215	177	1003.209	148.03	290.213	177568	177568	215
621	210501N2-18_BS20.tif:0216-0285-0148:216	177	972.559	148.257	285.957	172143	172143	216
622	210501N2-18_BS20.tif:0217-0285-0148:217	177	1083.876	148.475	285.902	191846	191846	217
623	210501N2-18_BS20.tif:0218-0285-0154:218	177	1118.13	154.525	286.254	197909	197909	218
624	210501N2-18_BS20.tif:0219-0287-0155:219	177	1094.401	155.259	287.959	193709	193709	219
625	210501N2-18_BS20.tif:0220-0292-0152:220	177	1121.384	152.45	293.305	198485	198485	220
626	210501N2-18_BS20.tif:0221-0290-0152:221	177	1077.825	152.427	291.28	190775	190775	221
627	210501N2-18_BS20.tif:0222-0296-0152:222	177	1119.034	152.411	297.002	198069	198069	222
628	210501N2-18_BS20.tif:0223-0300-0152:223	177	1075.661	152.43	300.98	190392	190392	223
629	210501N2-18_BS20.tif:0224-0302-0155:224	177	1081.04	155.458	303.475	191344	191344	224
630	210501N2-18_BS20.tif:0225-0298-0160:225	177	1025.548	160.389	299.352	181522	181522	225
631	210501N2-18_BS20.tif:0226-0297-0160:226	177	1032.113	160.393	298.444	182684	182684	226
632	210501N2-18_BS20.tif:0227-0297-0159:227	177	1074.226	159.197	298.241	190138	190138	227
633	210501N2-18_BS20.tif:0228-0306-0162:228	177	1050.644	162.316	307.226	185964	185964	228
634	210501N2-18_BS20.tif:0229-0314-0155:229	177	1088.35	155.466	315.13	192638	192638	229
635	210501N2-18_BS20.tif:0230-0296-0145:230	177	1122.893	145.35	297.069	198752	198752	230
636	210501N2-18_BS20.tif:0231-0287-0141:231	177	1070.831	141.655	288.268	189537	189537	231
637	210501N2-18_BS20.tif:0232-0288-0140:232	177	1059.294	140.807	289.322	187495	187495	232
638	210501N2-18_BS20.tif:0233-0294-0145:233	177	1033.91	145.643	295.017	183002	183002	233
639	210501N2-18_BS20.tif:0234-0286-0158:234	177	1036.559	158.366	286.994	183471	183471	234
640	210501N2-18_BS20.tif:0235-0278-0161:235	177	978.689	161.305	279.436	173228	173228	235
641	210501N2-18_BS20.tif:0236-0293-0161:236	177	1004.808	161.271	293.895	177851	177851	236
642	210501N2-18_BS20.tif:0237-0304-0163:237	177	1026.808	163.274	305.133	181745	181745	237
643	210501N2-18_BS20.tif:0238-0305-0151:238	177	1101.542	151.671	306.261	194973	194973	238
644	210501N2-18_BS20.tif:0239-0306-0151:239	177	1112.791	151.324	307.42	196964	196964	239
645	210501N2-18_BS20.tif:0240-0309-0149:240	177	1074.006	149.248	310.123	190099	190099	240
646	210501N2-18_BS20.tif:0241-0295-0149:241	177	1083.616	149.285	296.176	191800	191800	241
647	210501N2-18_BS20.tif:0242-0292-0145:242	177	1000.684	145.267	292.934	177121	177121	242
648	210501N2-18_BS20.tif:0243-0291-0146:243	177	1080.373	146.255	291.933	191226	191226	243
649	210501N2-18_BS20.tif:0244-0284-0139:244	177	999.571	139.445	285.141	176924	176924	244
650	210501N2-18_BS20.tif:0245-0289-0142:245	177	975.215	142.401	290.185	172613	172613	245
651	210501N2-18_BS20.tif:0246-0294-0152:246	177	986.226	152.528	295.064	174562	174562	246
652	210501N2-18_BS20.tif:0247-0292-0168:247	177	990.35	168.272	293.007	175292	175292	247
653	210501N2-18_BS20.tif:0248-0286-0169:248	177	855.684	169.164	287.643	151456	151456	248
654	210501N2-18_BS20.tif:0249-0292-0169:249	177	975.616	169.132	293.168	172684	172684	249
655	210501N2-18_BS20.tif:0250-0291-0168:250	177	1059.881	168.351	292.495	187599	187599	250
656	210501N2-18_BS20.tif:0251-0294-0169:251	177	1140.017	169.481	295.528	201783	201783	251
657	210501N2-18_BS20.tif:0252-0303-0177:252	177	1045.887	177.182	304.421	185122	185122	252
658	210501N2-18_BS20.tif:0253-0304-0172:253	177	1204.972	172.34	305.338	213280	213280	253
659	210501N2-18_BS20.tif:0254-0291-0167:254	177	1169.893	167.429	292.227	207071	207071	254
660	210501N2-18_BS20.tif:0255-0289-0164:255	177	1088.164	164.232	290.214	192605	192605	255
661	210501N2-18_BS20.tif:0256-0294-0160:256	177	1182.542	160.498	295.43	209310	209310	256
662	210501N2-18_BS20.tif:0257-0304-0152:257	177	1184.271	152.442	305.303	209616	209616	257
663	210501N2-18_BS20.tif:0258-0296-0145:258	177	1126.441	145.495	297.004	199380	199380	258
664	210501N2-18_BS20.tif:0259-0286-0141:259	177	1029.525	141.222	287.212	182226	182226	259
665	210501N2-18_BS20.tif:0260-0280-0145:260	177	1192.085	145.46	281.321	210999	210999	260
666	210501N2-18_BS20.tif:0261-0280-0147:261	177	1214.136	147.377	281.345	214902	214902	261
667	210501N2-18_BS20.tif:0262-0294-0153:262	177	1144.209	153.427	295.258	202525	202525	262
668	210501N2-18_BS20.tif:0263-0301-0151:263	177	1188.994	151.499	302.244	210452	210452	263
669	210501N2-18_BS20.tif:0264-0298-0149:264	177	1257.684	149.486	299.38	222610	222610	264
670	210501N2-18_BS20.tif:0265-0292-0151:265	177	1220.757	151.325	293.477	216074	216074	265
671	210501N2-18_BS20.tif:0266-0290-0151:266	177	1221.876	151.567	291.498	216272	216272	266
672	210501N2-18_BS20.tif:0267-0289-0148:267	177	1107.91	148.55	290.541	196100	196100	267
673	210501N2-18_BS20.tif:0268-0290-0145:268	177	1073.011	145.548	291.177	189923	189923	268
674	210501N2-18_BS20.tif:0269-0297-0141:269	177	901.808	141.136	298.392	159620	159620	269
675	210501N2-18_BS20.tif:0270-0304-0140:270	177	1028.684	140.269	304.904	182077	182077	270
676	210501N2-18_BS20.tif:0271-0306-0144:271	177	1137.932	144.343	306.982	201414	201414	271
677	210501N2-18_BS20.tif:0272-0295-0148:272	177	1050.582	148.308	296.244	185953	185953	272
678	210501N2-18_BS20.tif:0273-0282-0150:273	177	978.712	150.375	283.337	173232	173232	273
679	210501N2-18_BS20.tif:0274-0273-0151:274	177	1061.243	151.385	274.228	187840	187840	274
680	210501N2-18_BS20.tif:0275-0279-0149:275	177	1108.757	149.233	280.228	196250	196250	275
681	210501N2-18_BS20.tif:0276-0286-0147:276	177	1170.814	147.354	287.461	207234	207234	276
682	210501N2-18_BS20.tif:0277-0285-0146:277	177	1101.514	146.154	286.341	194968	194968	277
683	210501N2-18_BS20.tif:0278-0285-0143:278	177	1153.672	143.338	286.425	204200	204200	278
684	210501N2-18_BS20.tif:0279-0287-0141:279	177	1142.136	141.597	288.386	202158	202158	279
685	210501N2-18_BS20.tif:0280-0285-0136:280	177	1097.672	136.689	286.203	194288	194288	280
686	210501N2-18_BS20.tif:0281-0284-0134:281	177	1088.446	134.45	285.179	192655	192655	281
687	210501N2-18_BS20.tif:0282-0285-0132:282	177	1046.542	132.871	286.2	185238	185238	282
688	210501N2-18_BS20.tif:0283-0282-0130:283	177	949.52	130.528	283.336	168065	168065	283
689	210501N2-18_BS20.tif:0284-0277-0128:284	177	876.237	128.758	278.41	155094	155094	284
690	210501N2-18_BS20.tif:0285-0269-0124:285	177	885.701	124.482	270.444	156769	156769	285
691	210501N2-18_BS20.tif:0286-0267-0103:286	177	841.48	103.652	268.443	148942	148942	286
692	210501N2-18_BS20.tif:0287-0284-0118:287	177	692.785	118.355	285.67	122623	122623	287
693	210501N2-18_BS20.tif:0288-0284-0131:288	177	755.107	131.654	285.773	133654	133654	288
694	210501N2-18_BS20.tif:0289-0279-0127:289	177	794.706	127.881	280.352	140663	140663	289
695	210501N2-18_BS20.tif:0290-0279-0131:290	177	790.26	131.77	280.301	139876	139876	290
696	210501N2-18_BS20.tif:0291-0279-0135:291	177	812.226	135.4	279.973	143764	143764	291
697	210501N2-18_BS20.tif:0292-0281-0140:292	177	687.458	140.489	282.058	121680	121680	292
698	210501N2-18_BS20.tif:0293-0294-0144:293	177	572.418	143.58	295.182	101318	101318	293
699	210501N2-18_BS20.tif:0294-0286-0138:294	177	622.638	138.237	286.805	110207	110207	294
700	210501N2-18_BS20.tif:0295-0277-0131:295	177	607.921	132.235	277.959	107602	107602	295
701	210501N2-18_BS20.tif:0296-0280-0130:296	177	764.497	130.017	281.241	135316	135316	296
702	210501N2-18_BS20.tif:0297-0282-0127:297	177	828.576	127.41	283.017	146658	146658	297
703	210501N2-18_BS20.tif:0298-0282-0126:298	177	770.678	126.388	283.206	136410	136410	298
704	210501N2-18_BS20.tif:0299-0282-0126:299	177	662.277	126.544	283.486	117223	117223	299
705	210501N2-18_BS20.tif:0300-0288-0129:300	177	587.429	129.462	289.224	103975	103975	300
706	210501N2-18_BS20.tif:0301-0290-0132:301	177	604.701	132.525	291.073	107032	107032	301
707	210501N2-18_BS20.tif:0302-0289-0134:302	177	590.203	134.522	290.169	104466	104466	302
708	210501N2-18_BS20.tif:0303-0287-0136:303	177	566.864	136.702	287.87	100335	100335	303
709	210501N2-18_BS20.tif:0304-0287-0136:304	177	581.61	136.567	288.114	102945	102945	304
710	210501N2-18_BS20.tif:0305-0287-0136:305	177	500.932	136.598	289.006	88665	88665	305
711	210501N2-18_BS20.tif:0306-0291-0139:306	177	529.983	138.855	292.569	93807	93807	306
712	210501N2-18_BS20.tif:0307-0290-0141:307	177	568.508	140.92	291.604	100626	100626	307
713	210501N2-18_BS20.tif:0308-0287-0142:308	177	591.124	142.13	288.62	104629	104629	308
714	210501N2-18_BS20.tif:0309-0285-0144:309	177	588.74	143.909	286.647	104207	104207	309
715	210501N2-18_BS20.tif:0310-0281-0145:310	177	541.452	144.812	282.87	95837	95837	310
716	210501N2-18_BS20.tif:0311-0282-0143:311	177	506.367	142.907	283.622	89627	89627	311
717	210501N2-18_BS20.tif:0312-0285-0144:312	177	584.006	143.854	286.327	103369	103369	312
718	210501N2-18_BS20.tif:0313-0284-0145:313	177	563.119	144.718	285.475	99672	99672	313
719	210501N2-18_BS20.tif:0314-0283-0145:314	177	598.605	145.062	284.521	105953	105953	314
720	210501N2-18_BS20.tif:0315-0284-0147:315	177	577.972	146.945	285.551	102301	102301	315
721	210501N2-18_BS20.tif:0316-0285-0147:316	177	567.401	146.853	286.344	100430	100430	316
722	210501N2-18_BS20.tif:0317-0285-0147:317	177	572.864	146.736	286.658	101397	101397	317
723	210501N2-18_BS20.tif:0318-0285-0148:318	177	620.39	148.023	286.668	109809	109809	318
724	210501N2-18_BS20.tif:0319-0286-0149:319	177	607.893	148.941	287.643	107597	107597	319
725	210501N2-18_BS20.tif:0320-0288-0150:320	177	578.124	149.912	289.816	102328	102328	320
726	210501N2-18_BS20.tif:0321-0287-0153:321	177	562.023	152.617	288.715	99478	99478	321
727	210501N2-18_BS20.tif:0322-0289-0153:322	177	566.621	152.644	290.722	100292	100292	322
728	210501N2-18_BS20.tif:0323-0286-0156:323	177	517.169	155.745	287.654	91539	91539	323
729	210501N2-18_BS20.tif:0324-0287-0157:324	177	522.254	156.81	288.659	92439	92439	324
730	210501N2-18_BS20.tif:0325-0287-0165:325	177	465.39	164.494	288.609	82374	82374	325
731	210501N2-18_BS20.tif:0326-0288-0168:326	177	452.328	167.429	289.354	80062	80062	326
732	210501N2-18_BS20.tif:0327-0285-0170:327	177	420.418	169.15	286.517	74414	74414	327
733	210501N2-18_BS20.tif:0328-0286-0169:328	177	437.023	168.516	287.508	77353	77353	328
734	210501N2-18_BS20.tif:0329-0285-0173:329	177	460.384	172.505	286.513	81488	81488	329
735	210501N2-18_BS20.tif:0330-0285-0173:330	177	444	172.355	286.568	78588	78588	330
736	210501N2-18_BS20.tif:0331-0287-0173:331	177	456.706	172.396	288.35	80837	80837	331
737	210501N2-18_BS20.tif:0332-0287-0174:332	177	428.203	173.415	288.401	75792	75792	332
738	210501N2-18_BS20.tif:0333-0285-0177:333	177	396.232	176.065	286.463	70133	70133	333
739	210501N2-18_BS20.tif:0334-0287-0178:334	177	452.768	177.181	288.471	80140	80140	334
740	210501N2-18_BS20.tif:0335-0288-0181:335	177	407.65	180.126	289.823	72154	72154	335
741	210501N2-18_BS20.tif:0336-0288-0179:336	177	446.627	178.135	289.873	79053	79053	336
742	210501N2-18_BS20.tif:0337-0287-0176:337	177	474.011	175.123	288.784	83900	83900	337
743	210501N2-18_BS20.tif:0338-0286-0174:338	177	498.814	173.186	287.719	88290	88290	338
744	210501N2-18_BS20.tif:0339-0288-0171:339	177	538.017	170.155	289.545	95229	95229	339
745	210501N2-18_BS20.tif:0340-0290-0174:340	177	526.616	173.194	291.453	93211	93211	340
746	210501N2-18_BS20.tif:0341-0291-0174:341	177	569.215	173.188	292.554	100751	100751	341
747	210501N2-18_BS20.tif:0342-0291-0174:342	177	536.141	173.207	292.405	94897	94897	342
748	210501N2-18_BS20.tif:0343-0287-0172:343	177	568.983	171.546	288.545	100710	100710	343
749	210501N2-18_BS20.tif:0344-0290-0171:344	177	551.689	170.37	291.571	97649	97649	344
750	210501N2-18_BS20.tif:0345-0291-0171:345	177	565.379	170.55	292.562	100072	100072	345
751	210501N2-18_BS20.tif:0346-0289-0171:346	177	540.78	170.656	290.861	95718	95718	346
752	210501N2-18_BS20.tif:0347-0291-0167:347	177	558.266	166.457	292.507	98813	98813	347
753	210501N2-18_BS20.tif:0348-0297-0170:348	177	524.723	169.724	298.551	92876	92876	348
754	210501N2-18_BS20.tif:0349-0294-0169:349	177	566.785	168.561	295.597	100321	100321	349
755	210501N2-18_BS20.tif:0350-0291-0166:350	177	569.695	165.565	292.458	100836	100836	350
756	210501N2-18_BS20.tif:0351-0288-0164:351	177	530.136	163.65	289.362	93834	93834	351
757	210501N2-18_BS20.tif:0352-0284-0163:352	177	516.791	162.936	285.434	91472	91472	352
758	210501N2-18_BS20.tif:0353-0288-0165:353	177	493.791	164.753	289.442	87401	87401	353
759	210501N2-18_BS20.tif:0354-0296-0164:354	177	481.734	163.911	297.097	85267	85267	354
760	210501N2-18_BS20.tif:0355-0304-0164:355	177	479.605	163.855	305.371	84890	84890	355
761	210501N2-18_BS20.tif:0356-0301-0165:356	177	483.966	164.656	302.22	85662	85662	356
762	210501N2-18_BS20.tif:0357-0295-0167:357	177	437.226	166.526	295.996	77389	77389	357
763	210501N2-18_BS20.tif:0358-0299-0167:358	177	444.333	166.764	300.28	78647	78647	358
764	210501N2-18_BS20.tif:0359-0297-0162:359	177	478.079	161.741	298.039	84620	84620	359
765	210501N2-18_BS20.tif:0360-0289-0156:360	177	576.48	155.822	290.103	102037	102037	360
766	210501N2-18_BS20.tif:0361-0284-0154:361	177	550.554	153.949	285.32	97448	97448	361
767	210501N2-18_BS20.tif:0362-0287-0154:362	177	550.588	153.984	288.22	97454	97454	362
768	210501N2-18_BS20.tif:0363-0298-0163:363	177	518.237	162.785	298.954	91728	91728	363
769	210501N2-18_BS20.tif:0364-0301-0166:364	177	496.113	165.544	301.881	87812	87812	364
770	210501N2-18_BS20.tif:0365-0305-0167:365	177	428.633	166.615	306.328	75868	75868	365
771	210501N2-18_BS20.tif:0366-0309-0167:366	177	461.299	166.883	310.232	81650	81650	366
772	210501N2-18_BS20.tif:0367-0303-0163:367	177	395.508	162.629	304.368	70005	70005	367
773	210501N2-18_BS20.tif:0368-0313-0160:368	177	440.147	159.648	314.457	77906	77906	368
774	210501N2-18_BS20.tif:0369-0299-0158:369	177	426.91	157.836	300.788	75563	75563	369
775	210501N2-18_BS20.tif:0370-0302-0156:370	177	490.028	155.649	303.572	86735	86735	370
776	210501N2-18_BS20.tif:0371-0299-0154:371	177	443.797	153.618	300.43	78552	78552	371
777	210501N2-18_BS20.tif:0372-0297-0151:372	177	467.13	150.712	298.744	82682	82682	372
778	210501N2-18_BS20.tif:0373-0301-0154:373	177	420.486	153.707	302.229	74426	74426	373
779	210501N2-18_BS20.tif:0374-0298-0151:374	177	452.938	150.868	299.282	80170	80170	374
780	210501N2-18_BS20.tif:0375-0295-0148:375	177	448.401	147.904	296.584	79367	79367	375
781	210501N2-18_BS20.tif:0376-0295-0146:376	177	462.22	145.876	296.299	81813	81813	376
782	210501N2-18_BS20.tif:0377-0299-0144:377	177	447.418	144.083	300.48	79193	79193	377
783	210501N2-18_BS20.tif:0378-0300-0144:378	177	462.373	143.892	301.825	81840	81840	378
784	210501N2-18_BS20.tif:0379-0300-0142:379	177	471.153	142.066	301.696	83394	83394	379
785	210501N2-18_BS20.tif:0380-0301-0139:380	177	478.537	138.813	302.519	84701	84701	380
786	210501N2-18_BS20.tif:0381-0303-0137:381	177	485.729	136.776	304.819	85974	85974	381
787	210501N2-18_BS20.tif:0382-0295-0142:382	177	469.938	141.688	296.735	83179	83179	382
788	210501N2-18_BS20.tif:0383-0292-0142:383	177	441.593	141.961	293.673	78162	78162	383
789	210501N2-18_BS20.tif:0384-0299-0138:384	177	465.576	137.859	300.805	82407	82407	384
790	210501N2-18_BS20.tif:0385-0303-0139:385	177	437.565	138.753	304.537	77449	77449	385
791	210501N2-18_BS20.tif:0386-0296-0141:386	177	517.684	140.872	297.574	91630	91630	386
792	210501N2-18_BS20.tif:0387-0287-0139:387	177	611.051	138.824	288.823	108156	108156	387
793	210501N2-18_BS20.tif:0388-0290-0131:388	177	604.994	130.823	291.797	107084	107084	388
794	210501N2-18_BS20.tif:0389-0294-0128:389	177	658.492	127.903	295.69	116553	116553	389
795	210501N2-18_BS20.tif:0390-0297-0128:390	177	660.542	127.755	298.574	116916	116916	390
796	210501N2-18_BS20.tif:0391-0298-0131:391	177	679.503	131.026	299.887	120272	120272	391
797	210501N2-18_BS20.tif:0392-0289-0140:392	177	648.226	139.697	290.666	114736	114736	392
798	210501N2-18_BS20.tif:0393-0284-0137:393	177	710.559	136.963	285.757	125769	125769	393
799	210501N2-18_BS20.tif:0394-0278-0137:394	177	676.475	136.936	279.97	119736	119736	394
800	210501N2-18_BS20.tif:0395-0276-0136:395	177	725.034	135.619	278.171	128331	128331	395
801	210501N2-18_BS20.tif:0396-0282-0133:396	177	726.056	132.695	283.949	128512	128512	396
802	210501N2-18_BS20.tif:0397-0285-0133:397	177	700.282	132.502	286.833	123950	123950	397
803	210501N2-18_BS20.tif:0398-0291-0130:398	177	695.542	129.701	292.631	123111	123111	398
804	210501N2-18_BS20.tif:0399-0289-0131:399	177	699.412	130.701	291.022	123796	123796	399
805	210501N2-18_BS20.tif:0400-0291-0130:400	177	756.701	129.518	293.148	133936	133936	400
806	210501N2-18_BS20.tif:0401-0292-0130:401	177	696.096	129.683	294.054	123209	123209	401
807	210501N2-18_BS20.tif:0402-0294-0130:402	177	701.333	129.531	296.01	124136	124136	402
808	210501N2-18_BS20.tif:0403-0290-0132:403	177	667.096	131.515	291.957	118076	118076	403
809	210501N2-18_BS20.tif:0404-0286-0133:404	177	692.305	132.505	287.874	122538	122538	404
810	210501N2-18_BS20.tif:0405-0282-0131:405	177	686.379	130.59	283.834	121489	121489	405
