# Supplementary material for: Molecular encoding and synaptic decoding of context during salt chemotaxis in C. elegans
Source: Nat Commun. 2022 May 27;13:2928. doi: 10.1038/s41467-022-30279-7 (PMC9142520; doi:10.1038/s41467-022-30279-7)
Supplement: Supplementary file 7 — Source Data [file 41467_2022_30279_MOESM7_ESM.zip › Source Data/Imaging/Fig.5/5B/210501N2-19_BS20_Results.csv]

	Label	Area	Mean	XM	YM	IntDen	RawIntDen	Slice	stimulus
1	210501N2-19_BS20.tif:0001-0275-0402:1	177	1791.932	402.786	275.015	317172	317172	1	136
2	210501N2-19_BS20.tif:0002-0273-0388:2	177	1798.548	388.46	273.25	318343	318343	2
3	210501N2-19_BS20.tif:0003-0277-0384:3	177	1835.181	384.478	277.357	324827	324827	3
4	210501N2-19_BS20.tif:0004-0263-0377:4	177	1927.288	376.996	262.944	341130	341130	4
5	210501N2-19_BS20.tif:0005-0240-0384:5	177	1702.073	384.142	240.232	301267	301267	5
6	210501N2-19_BS20.tif:0006-0212-0407:6	177	1762.435	407.16	212.474	311951	311951	6
7	210501N2-19_BS20.tif:0007-0176-0392:7	177	1707.288	392.168	176.273	302190	302190	7
8	210501N2-19_BS20.tif:0008-0188-0399:8	177	1054.441	399.471	188.335	186636	186636	8
9	210501N2-19_BS20.tif:0009-0242-0463:9	177	1622.023	463.74	242.245	287098	287098	9
10	210501N2-19_BS20.tif:0010-0228-0427:10	177	1735.966	427.105	229.361	307266	307266	10
11	210501N2-19_BS20.tif:0011-0223-0410:11	177	1718.932	410.27	224.38	304251	304251	11
12	210501N2-19_BS20.tif:0012-0234-0428:12	177	1047.407	428.322	235.224	185391	185391	12
13	210501N2-19_BS20.tif:0013-0358-0393:13	177	1719.503	392.47	359.319	304352	304352	13
14	210501N2-19_BS20.tif:0014-0361-0377:14	177	1643.441	377.203	362.894	290889	290889	14
15	210501N2-19_BS20.tif:0015-0359-0330:15	177	1284.48	330.156	360.233	227353	227353	15
16	210501N2-19_BS20.tif:0016-0344-0291:16	177	1650.638	290.981	345.711	292163	292163	16
17	210501N2-19_BS20.tif:0017-0331-0289:17	177	1585.102	288.993	332.877	280563	280563	17
18	210501N2-19_BS20.tif:0018-0322-0280:18	177	1717.684	280.342	323.89	304030	304030	18
19	210501N2-19_BS20.tif:0019-0317-0286:19	177	1721.153	285.833	318.66	304644	304644	19
20	210501N2-19_BS20.tif:0020-0314-0288:20	177	1636.232	287.739	315.755	289613	289613	20
21	210501N2-19_BS20.tif:0021-0268-0338:21	177	1698.638	338.52	269.793	300659	300659	21
22	210501N2-19_BS20.tif:0022-0258-0328:22	177	1631.616	327.356	259.423	288796	288796	22
23	210501N2-19_BS20.tif:0023-0251-0334:23	177	1679.74	333.883	252.823	297314	297314	23
24	210501N2-19_BS20.tif:0024-0248-0335:24	177	1637.819	334.659	249.731	289894	289894	24
25	210501N2-19_BS20.tif:0025-0242-0332:25	177	1649.113	331.751	243.533	291893	291893	25
26	210501N2-19_BS20.tif:0026-0237-0334:26	177	1613.994	333.831	238.691	285677	285677	26
27	210501N2-19_BS20.tif:0027-0234-0334:27	177	1524.831	333.6	235.523	269895	269895	27
28	210501N2-19_BS20.tif:0028-0227-0336:28	177	1585.881	335.757	228.59	280701	280701	28
29	210501N2-19_BS20.tif:0029-0224-0339:29	177	1717.763	338.591	225.534	304044	304044	29
30	210501N2-19_BS20.tif:0030-0221-0343:30	177	1539.311	342.301	222.348	272458	272458	30
31	210501N2-19_BS20.tif:0031-0215-0343:31	177	1616.723	342.661	216.627	286160	286160	31
32	210501N2-19_BS20.tif:0032-0214-0341:32	177	1566.113	340.854	215.651	277202	277202	32
33	210501N2-19_BS20.tif:0033-0213-0344:33	177	1516.983	343.493	214.331	268506	268506	33
34	210501N2-19_BS20.tif:0034-0209-0347:34	177	1558.119	346.647	210.332	275787	275787	34
35	210501N2-19_BS20.tif:0035-0209-0353:35	177	1554.847	352.425	210.417	275208	275208	35
36	210501N2-19_BS20.tif:0036-0217-0357:36	177	1600.932	356.661	218.093	283365	283365	36
37	210501N2-19_BS20.tif:0037-0285-0367:37	177	1674.701	367.004	286.567	296422	296422	37
38	210501N2-19_BS20.tif:0038-0242-0343:38	177	1708.718	342.69	243.229	302443	302443	38
39	210501N2-19_BS20.tif:0039-0225-0336:39	177	1730.729	335.57	226.226	306339	306339	39
40	210501N2-19_BS20.tif:0040-0239-0335:40	177	1740.169	334.789	240.158	308010	308010	40
41	210501N2-19_BS20.tif:0041-0256-0354:41	177	1673.588	354.059	257.21	296225	296225	41
42	210501N2-19_BS20.tif:0042-0267-0341:42	177	1695.525	341.05	268.571	300108	300108	42
43	210501N2-19_BS20.tif:0043-0271-0342:43	177	1709.362	342.21	271.922	302557	302557	43
44	210501N2-19_BS20.tif:0044-0272-0347:44	177	1697.271	347.133	273.507	300417	300417	44
45	210501N2-19_BS20.tif:0045-0275-0348:45	177	1677.983	348.39	276.499	297003	297003	45
46	210501N2-19_BS20.tif:0046-0280-0346:46	177	1769.384	346.113	281.535	313181	313181	46
47	210501N2-19_BS20.tif:0047-0283-0341:47	177	1601.802	341.218	284.892	283519	283519	47
48	210501N2-19_BS20.tif:0048-0291-0337:48	177	1576.904	337.045	292.849	279112	279112	48
49	210501N2-19_BS20.tif:0049-0286-0373:49	177	1656.35	373.446	287.519	293174	293174	49
50	210501N2-19_BS20.tif:0050-0290-0371:50	177	1753.661	371.599	291.476	310398	310398	50
51	210501N2-19_BS20.tif:0051-0304-0385:51	177	1740.537	385.37	305.163	308075	308075	51
52	210501N2-19_BS20.tif:0052-0318-0410:52	177	1486.898	409.924	318.414	263181	263181	52
53	210501N2-19_BS20.tif:0053-0300-0375:53	177	1758.254	374.462	301.326	311211	311211	53
54	210501N2-19_BS20.tif:0054-0300-0373:54	177	1519.26	373.301	301.413	268909	268909	54
55	210501N2-19_BS20.tif:0055-0299-0367:55	177	1800.746	366.973	300.062	318732	318732	55
56	210501N2-19_BS20.tif:0056-0279-0362:56	177	1664.424	362.248	280.332	294603	294603	56
57	210501N2-19_BS20.tif:0057-0275-0361:57	177	1630.407	360.702	276.225	288582	288582	57
58	210501N2-19_BS20.tif:0058-0266-0357:58	177	1572.921	356.692	267.501	278407	278407	58
59	210501N2-19_BS20.tif:0059-0250-0359:59	177	1345.407	358.813	251.659	238137	238137	59
60	210501N2-19_BS20.tif:0060-0249-0357:60	177	1345.147	356.587	250.48	238091	238091	60
61	210501N2-19_BS20.tif:0061-0246-0366:61	177	1733.729	365.791	247.194	306870	306870	61
62	210501N2-19_BS20.tif:0062-0239-0368:62	177	1660.367	367.583	239.894	293885	293885	62
63	210501N2-19_BS20.tif:0063-0225-0386:63	177	1502.362	385.614	224.376	265918	265918	63
64	210501N2-19_BS20.tif:0064-0208-0409:64	177	1764.876	409.443	208.847	312383	312383	64
65	210501N2-19_BS20.tif:0065-0209-0402:65	177	1629.774	402.689	209.875	288470	288470	65
66	210501N2-19_BS20.tif:0066-0207-0396:66	177	1560.508	396.052	208.246	276210	276210	66
67	210501N2-19_BS20.tif:0067-0211-0385:67	177	1622.458	385.42	211.913	287175	287175	67
68	210501N2-19_BS20.tif:0068-0216-0383:68	177	1567.39	383.574	216.733	277428	277428	68
69	210501N2-19_BS20.tif:0069-0218-0385:69	177	1750.198	385.695	218.957	309785	309785	69
70	210501N2-19_BS20.tif:0070-0219-0370:70	177	1588.531	370.989	219.283	281170	281170	70
71	210501N2-19_BS20.tif:0071-0215-0361:71	177	1589.209	361.943	215.461	281290	281290	71
72	210501N2-19_BS20.tif:0072-0204-0360:72	177	1525.299	359.84	204.678	269978	269978	72
73	210501N2-19_BS20.tif:0073-0246-0357:73	177	1554.87	357.081	246.832	275212	275212	73
74	210501N2-19_BS20.tif:0074-0265-0355:74	177	1686.503	355.245	265.871	298511	298511	74
75	210501N2-19_BS20.tif:0075-0262-0355:75	177	1566.655	355.299	262.956	277298	277298	75
76	210501N2-19_BS20.tif:0076-0265-0356:76	177	1641.944	356.239	266.124	290624	290624	76
77	210501N2-19_BS20.tif:0077-0265-0352:77	177	1675.379	352.247	266.019	296542	296542	77
78	210501N2-19_BS20.tif:0078-0267-0344:78	177	1622.661	344.157	268.685	287211	287211	78
79	210501N2-19_BS20.tif:0079-0271-0337:79	177	909.542	336.791	272.028	160989	160989	79
80	210501N2-19_BS20.tif:0080-0282-0352:80	177	1601.299	352.825	283.621	283430	283430	80
81	210501N2-19_BS20.tif:0081-0286-0354:81	177	1559.407	354.049	287.841	276015	276015	81
82	210501N2-19_BS20.tif:0082-0288-0362:82	177	1561.655	362.423	289.63	276413	276413	82
83	210501N2-19_BS20.tif:0083-0296-0359:83	177	1481.955	358.811	297.473	262306	262306	83
84	210501N2-19_BS20.tif:0084-0294-0363:84	177	1614.13	363.606	295.265	285701	285701	84
85	210501N2-19_BS20.tif:0085-0306-0355:85	177	1559.859	355.071	307.684	276095	276095	85
86	210501N2-19_BS20.tif:0086-0310-0362:86	177	1569.655	362.327	311.321	277829	277829	86
87	210501N2-19_BS20.tif:0087-0300-0360:87	177	1596.045	360.264	301.512	282500	282500	87
88	210501N2-19_BS20.tif:0088-0295-0359:88	177	1558.034	358.883	296.404	275772	275772	88
89	210501N2-19_BS20.tif:0089-0310-0366:89	177	1622.458	366.083	311.337	287175	287175	89
90	210501N2-19_BS20.tif:0090-0305-0365:90	177	1647.418	365.431	306.596	291593	291593	90
91	210501N2-19_BS20.tif:0091-0295-0354:91	177	1593.316	354.122	296.879	282017	282017	91
92	210501N2-19_BS20.tif:0092-0291-0351:92	177	1629.48	351.122	292.637	288418	288418	92
93	210501N2-19_BS20.tif:0093-0287-0361:93	177	1469.22	361.504	288.705	260052	260052	93
94	210501N2-19_BS20.tif:0094-0305-0391:94	177	1617.915	392.246	306.378	286371	286371	94
95	210501N2-19_BS20.tif:0095-0303-0381:95	177	1655.169	381.024	304.039	292965	292965	95
96	210501N2-19_BS20.tif:0096-0305-0378:96	177	1612.26	378.255	306.07	285370	285370	96
97	210501N2-19_BS20.tif:0097-0310-0378:97	177	1565.859	379.117	310.805	277157	277157	97
98	210501N2-19_BS20.tif:0098-0330-0397:98	177	1666.638	397.251	331.26	294995	294995	98
99	210501N2-19_BS20.tif:0099-0311-0399:99	177	1682.972	399.326	312.266	297886	297886	99
100	210501N2-19_BS20.tif:0100-0302-0397:100	177	1645.39	396.862	303.287	291234	291234	100
101	210501N2-19_BS20.tif:0101-0311-0393:101	177	1610.113	393.352	312.312	284990	284990	101
102	210501N2-19_BS20.tif:0102-0326-0405:102	177	1527.266	405.804	327.28	270326	270326	102
103	210501N2-19_BS20.tif:0103-0315-0418:103	177	1588.305	418.271	316.309	281130	281130	103
104	210501N2-19_BS20.tif:0104-0319-0414:104	177	1626.243	414.476	320.333	287845	287845	104
105	210501N2-19_BS20.tif:0105-0318-0397:105	177	1574.045	397.673	319.209	278606	278606	105
106	210501N2-19_BS20.tif:0106-0306-0376:106	177	1672.672	376.745	307.3	296063	296063	106
107	210501N2-19_BS20.tif:0107-0300-0411:107	177	1293.797	411.237	301.688	229002	229002	107
108	210501N2-19_BS20.tif:0108-0300-0430:108	177	1547.746	430.705	301.099	273951	273951	108
109	210501N2-19_BS20.tif:0109-0312-0425:109	177	1596.294	425.799	313.491	282544	282544	109
110	210501N2-19_BS20.tif:0110-0319-0423:110	177	1615.068	424.024	319.775	285867	285867	110
111	210501N2-19_BS20.tif:0111-0313-0433:111	177	1548.565	434.2	313.688	274096	274096	111
112	210501N2-19_BS20.tif:0112-0308-0427:112	177	1650.684	428.055	308.96	292171	292171	112
113	210501N2-19_BS20.tif:0113-0318-0409:113	177	1644.718	409.862	319.193	291115	291115	113
114	210501N2-19_BS20.tif:0114-0316-0395:114	177	1603.831	396.203	317.074	283878	283878	114
115	210501N2-19_BS20.tif:0115-0312-0397:115	177	1625.322	397.944	313.05	287682	287682	115
116	210501N2-19_BS20.tif:0116-0309-0406:116	177	1599.441	407.196	310.271	283101	283101	116
117	210501N2-19_BS20.tif:0117-0309-0408:117	177	1578.051	408.924	310.357	279315	279315	117
118	210501N2-19_BS20.tif:0118-0312-0405:118	177	1655.667	406.169	313.108	293053	293053	118
119	210501N2-19_BS20.tif:0119-0312-0405:119	177	1572.548	406.324	313.307	278341	278341	119
120	210501N2-19_BS20.tif:0120-0292-0398:120	177	1636.599	399.435	292.74	289678	289678	120
121	210501N2-19_BS20.tif:0121-0290-0416:121	177	1635.379	417.266	290.864	289462	289462	121
122	210501N2-19_BS20.tif:0122-0299-0469:122	177	1021.35	470.056	299.767	180779	180779	122
123	210501N2-19_BS20.tif:0123-0310-0437:123	177	1662.401	437.319	310.11	294245	294245	123
124	210501N2-19_BS20.tif:0124-0304-0438:124	177	1649.441	439.02	304.41	291951	291951	124
125	210501N2-19_BS20.tif:0125-0298-0425:125	177	1449.107	425.289	297.826	256492	256492	125
126	210501N2-19_BS20.tif:0126-0276-0427:126	177	1674.542	428.54	276.651	296394	296394	126
127	210501N2-19_BS20.tif:0127-0289-0418:127	177	1619.627	419.294	289.264	286674	286674	127
128	210501N2-19_BS20.tif:0128-0297-0419:128	177	1622.831	420.459	297.548	287241	287241	128
129	210501N2-19_BS20.tif:0129-0297-0415:129	177	1620.424	416.602	297.607	286815	286815	129
130	210501N2-19_BS20.tif:0130-0302-0408:130	177	1627.232	409.137	302.777	288020	288020	130
131	210501N2-19_BS20.tif:0131-0304-0401:131	177	1717.751	401.743	304.896	304042	304042	131
132	210501N2-19_BS20.tif:0132-0302-0395:132	177	1784.514	395.724	302.962	315859	315859	132
133	210501N2-19_BS20.tif:0133-0300-0389:133	177	1719.424	389.071	300.72	304338	304338	133
134	210501N2-19_BS20.tif:0134-0300-0378:134	177	1714.006	378.021	300.563	303379	303379	134
135	210501N2-19_BS20.tif:0135-0300-0371:135	177	1693.616	370.864	300.441	299770	299770	135
136	210501N2-19_BS20.tif:0136-0296-0367:136	177	1718.463	366.669	296.262	304168	304168	136
137	210501N2-19_BS20.tif:0137-0294-0370:137	177	1801.181	369.63	294.381	318809	318809	137
138	210501N2-19_BS20.tif:0138-0292-0372:138	177	2071.853	372.274	293.157	366718	366718	138
139	210501N2-19_BS20.tif:0139-0286-0367:139	177	1782.424	367.226	286.857	315489	315489	139
140	210501N2-19_BS20.tif:0140-0282-0360:140	177	1588.486	359.877	282.709	281162	281162	140
141	210501N2-19_BS20.tif:0141-0275-0355:141	177	1605.627	354.736	275.846	284196	284196	141
142	210501N2-19_BS20.tif:0142-0273-0352:142	177	1563.842	352.167	274.029	276800	276800	142
143	210501N2-19_BS20.tif:0143-0274-0352:143	177	1601.181	352.228	275.276	283409	283409	143
144	210501N2-19_BS20.tif:0144-0268-0356:144	177	1672.621	355.699	268.863	296054	296054	144
145	210501N2-19_BS20.tif:0145-0265-0353:145	177	1691.39	353.069	266.416	299376	299376	145
146	210501N2-19_BS20.tif:0146-0267-0350:146	177	1642.503	349.893	268.256	290723	290723	146
147	210501N2-19_BS20.tif:0147-0266-0350:147	177	1630.254	349.934	267.496	288555	288555	147
148	210501N2-19_BS20.tif:0148-0266-0340:148	177	1648.446	339.929	267.287	291775	291775	148
149	210501N2-19_BS20.tif:0149-0268-0331:149	177	1657.034	330.914	269.443	293295	293295	149
150	210501N2-19_BS20.tif:0150-0274-0355:150	177	1648.367	355.221	275.248	291761	291761	150
151	210501N2-19_BS20.tif:0151-0276-0367:151	177	1676.169	367.109	277.104	296682	296682	151
152	210501N2-19_BS20.tif:0152-0279-0361:152	177	1611.836	361.51	280.355	285295	285295	152
153	210501N2-19_BS20.tif:0153-0283-0359:153	177	1597.621	359.19	284.403	282779	282779	153
154	210501N2-19_BS20.tif:0154-0290-0363:154	177	1678.203	363.476	291.237	297042	297042	154
155	210501N2-19_BS20.tif:0155-0290-0361:155	177	1681.531	361.078	291.029	297631	297631	155
156	210501N2-19_BS20.tif:0156-0292-0371:156	177	1753.198	371.195	293.337	310316	310316	156
157	210501N2-19_BS20.tif:0157-0297-0374:157	177	1665.768	374.354	298.239	294841	294841	157
158	210501N2-19_BS20.tif:0158-0302-0385:158	177	1679.52	384.836	303.296	297275	297275	158
159	210501N2-19_BS20.tif:0159-0309-0383:159	177	1736.079	382.935	310.107	307286	307286	159
160	210501N2-19_BS20.tif:0160-0311-0389:160	177	1672.068	389.32	312.632	295956	295956	160
161	210501N2-19_BS20.tif:0161-0328-0422:161	177	1678.966	422.896	329.132	297177	297177	161
162	210501N2-19_BS20.tif:0162-0318-0412:162	177	1745.22	411.888	319.144	308904	308904	162
163	210501N2-19_BS20.tif:0163-0310-0412:163	177	1829.107	412.611	310.975	323752	323752	163
164	210501N2-19_BS20.tif:0164-0309-0415:164	177	1738.695	415.491	310.157	307749	307749	164
165	210501N2-19_BS20.tif:0165-0310-0416:165	177	1642.136	416.66	311.303	290658	290658	165
166	210501N2-19_BS20.tif:0166-0311-0416:166	177	1609.254	416.474	312.266	284838	284838	166
167	210501N2-19_BS20.tif:0167-0309-0418:167	177	1645.932	418.344	310.304	291330	291330	167
168	210501N2-19_BS20.tif:0168-0309-0418:168	177	1613.045	418.896	309.994	285509	285509	168
169	210501N2-19_BS20.tif:0169-0311-0423:169	177	1647.288	423.954	311.484	291570	291570	169
170	210501N2-19_BS20.tif:0170-0311-0422:170	177	1672.085	423.088	311.875	295959	295959	170
171	210501N2-19_BS20.tif:0171-0314-0426:171	177	1491.881	426.493	315.277	264063	264063	171
172	210501N2-19_BS20.tif:0172-0319-0424:172	177	1476.339	424.639	319.977	261312	261312	172
173	210501N2-19_BS20.tif:0173-0311-0418:173	177	1512.446	418.888	312.177	267703	267703	173
174	210501N2-19_BS20.tif:0174-0311-0408:174	177	1566.554	409.253	311.526	277280	277280	174
175	210501N2-19_BS20.tif:0175-0292-0418:175	177	1610.203	419.101	292.363	285006	285006	175
176	210501N2-19_BS20.tif:0176-0291-0422:176	177	1595.548	422.759	291.728	282412	282412	176
177	210501N2-19_BS20.tif:0177-0300-0431:177	177	1549.028	431.023	300.864	274178	274178	177
178	210501N2-19_BS20.tif:0178-0306-0435:178	177	1467.802	434.964	307.247	259801	259801	178
179	210501N2-19_BS20.tif:0179-0302-0437:179	177	1473.757	437.217	303.505	260855	260855	179
180	210501N2-19_BS20.tif:0180-0296-0436:180	177	1546.339	436.624	296.994	273702	273702	180
181	210501N2-19_BS20.tif:0181-0296-0437:181	177	1575.616	437.84	296.288	278884	278884	181
182	210501N2-19_BS20.tif:0182-0297-0440:182	177	1571.588	440.922	296.908	278171	278171	182
183	210501N2-19_BS20.tif:0183-0298-0441:183	177	1454.22	442.267	297.784	257397	257397	183
184	210501N2-19_BS20.tif:0184-0293-0440:184	177	1489.565	441.142	292.775	263653	263653	184
185	210501N2-19_BS20.tif:0185-0298-0452:185	177	1413.904	453.17	297.857	250261	250261	185
186	210501N2-19_BS20.tif:0186-0312-0420:186	177	1487.068	419.978	312.535	263211	263211	186
187	210501N2-19_BS20.tif:0187-0296-0413:187	177	1485.859	414.418	296.594	262997	262997	187
188	210501N2-19_BS20.tif:0188-0283-0424:188	177	1591.576	425.302	283.712	281709	281709	188
189	210501N2-19_BS20.tif:0189-0295-0415:189	177	1585.616	416.023	296.033	280654	280654	189
190	210501N2-19_BS20.tif:0190-0301-0412:190	177	1630.079	413.191	302.217	288524	288524	190
191	210501N2-19_BS20.tif:0191-0308-0413:191	177	1728.232	413.693	308.807	305897	305897	191
192	210501N2-19_BS20.tif:0192-0303-0403:192	177	1610.983	403.865	303.935	285144	285144	192
193	210501N2-19_BS20.tif:0193-0300-0390:193	177	1565.452	390.864	300.978	277085	277085	193
194	210501N2-19_BS20.tif:0194-0297-0382:194	177	1685.469	382.626	298.731	298328	298328	194
195	210501N2-19_BS20.tif:0195-0296-0379:195	177	1743.678	379.51	297.34	308631	308631	195
196	210501N2-19_BS20.tif:0196-0298-0381:196	177	1712.599	381.604	299.545	303130	303130	196
197	210501N2-19_BS20.tif:0197-0306-0388:197	177	1657.486	388.158	307.238	293375	293375	197
198	210501N2-19_BS20.tif:0198-0307-0397:198	177	1598.503	397.304	308.481	282935	282935	198
199	210501N2-19_BS20.tif:0199-0296-0395:199	177	1640.384	395.49	297.033	290348	290348	199
200	210501N2-19_BS20.tif:0200-0303-0383:200	177	1625.39	383.593	304.132	287694	287694	200
201	210501N2-19_BS20.tif:0201-0296-0379:201	177	1584.814	379.405	297.142	280512	280512	201
202	210501N2-19_BS20.tif:0202-0305-0381:202	177	1614.966	380.967	306.098	285849	285849	202
203	210501N2-19_BS20.tif:0203-0303-0370:203	177	1627.751	370.21	304.295	288112	288112	203
204	210501N2-19_BS20.tif:0204-0291-0367:204	177	1685.706	367.32	292.348	298370	298370	204
205	210501N2-19_BS20.tif:0205-0289-0366:205	177	1667.271	365.891	290.519	295107	295107	205
206	210501N2-19_BS20.tif:0206-0289-0369:206	177	1577.22	369.388	290.201	279168	279168	206
207	210501N2-19_BS20.tif:0207-0281-0367:207	177	1522.186	367.384	282.538	269427	269427	207
208	210501N2-19_BS20.tif:0208-0289-0367:208	177	1513.311	367.509	290.556	267856	267856	208
209	210501N2-19_BS20.tif:0209-0277-0363:209	177	1671.723	362.999	278.369	295895	295895	209
210	210501N2-19_BS20.tif:0210-0267-0359:210	177	1569.785	358.901	268.658	277852	277852	210
211	210501N2-19_BS20.tif:0211-0263-0354:211	177	1513.819	353.929	264.722	267946	267946	211
212	210501N2-19_BS20.tif:0212-0265-0349:212	177	1578.299	349.042	266.669	279359	279359	212
213	210501N2-19_BS20.tif:0213-0271-0343:213	177	1455.068	342.934	272.798	257547	257547	213
214	210501N2-19_BS20.tif:0214-0250-0351:214	177	1411.661	350.662	251.706	249864	249864	214
215	210501N2-19_BS20.tif:0215-0252-0347:215	177	1489.695	346.83	253.573	263676	263676	215
216	210501N2-19_BS20.tif:0216-0260-0351:216	177	1584.09	350.954	261.722	280384	280384	216
217	210501N2-19_BS20.tif:0217-0253-0352:217	177	1656.576	351.921	254.169	293214	293214	217
218	210501N2-19_BS20.tif:0218-0248-0353:218	177	1562.26	353.298	248.937	276520	276520	218
219	210501N2-19_BS20.tif:0219-0248-0351:219	177	1662.661	351.4	248.748	294291	294291	219
220	210501N2-19_BS20.tif:0220-0236-0351:220	177	1671.847	350.684	236.616	295917	295917	220
221	210501N2-19_BS20.tif:0221-0231-0352:221	177	1455.424	351.598	231.921	257610	257610	221
222	210501N2-19_BS20.tif:0222-0233-0358:222	177	1527.734	357.961	233.798	270409	270409	222
223	210501N2-19_BS20.tif:0223-0228-0363:223	177	1544.401	363.043	228.617	273359	273359	223
224	210501N2-19_BS20.tif:0224-0218-0370:224	177	1483.017	369.784	218.857	262494	262494	224
225	210501N2-19_BS20.tif:0225-0213-0369:225	177	1501.876	368.89	213.552	265832	265832	225
226	210501N2-19_BS20.tif:0226-0213-0372:226	177	1583.983	371.699	213.619	280365	280365	226
227	210501N2-19_BS20.tif:0227-0210-0376:227	177	1610.158	375.829	210.853	284998	284998	227
228	210501N2-19_BS20.tif:0228-0205-0372:228	177	1699.056	371.73	205.406	300733	300733	228
229	210501N2-19_BS20.tif:0229-0201-0371:229	177	1569.881	371.11	201.236	277869	277869	229
230	210501N2-19_BS20.tif:0230-0207-0375:230	177	1598.808	374.885	207.752	282989	282989	230
231	210501N2-19_BS20.tif:0231-0202-0372:231	177	1666.418	371.648	202.893	294956	294956	231
232	210501N2-19_BS20.tif:0232-0212-0381:232	177	1684.582	380.785	212.819	298171	298171	232
233	210501N2-19_BS20.tif:0233-0211-0388:233	177	1578.576	387.969	211.671	279408	279408	233
234	210501N2-19_BS20.tif:0234-0210-0387:234	177	1427.203	386.938	210.51	252615	252615	234
235	210501N2-19_BS20.tif:0235-0206-0392:235	177	1421.294	392.199	207.042	251569	251569	235
236	210501N2-19_BS20.tif:0236-0207-0397:236	177	1549.192	397.46	207.944	274207	274207	236
237	210501N2-19_BS20.tif:0237-0213-0405:237	177	1569.605	405.589	214.009	277820	277820	237
238	210501N2-19_BS20.tif:0238-0216-0420:238	177	1515.35	420.486	217.114	268217	268217	238
239	210501N2-19_BS20.tif:0239-0218-0419:239	177	1640.864	419.241	218.574	290433	290433	239
240	210501N2-19_BS20.tif:0240-0226-0427:240	177	1568.729	427.528	226.956	277665	277665	240
241	210501N2-19_BS20.tif:0241-0229-0462:241	177	1647.333	462.994	230.044	291578	291578	241
242	210501N2-19_BS20.tif:0242-0221-0465:242	177	1484.045	465.521	221.662	262676	262676	242
243	210501N2-19_BS20.tif:0243-0222-0450:243	177	1491.927	450.246	223.02	264071	264071	243
244	210501N2-19_BS20.tif:0244-0224-0446:244	177	1496.271	445.948	225.074	264840	264840	244
245	210501N2-19_BS20.tif:0245-0221-0446:245	177	1524.266	446.437	222.042	269795	269795	245
246	210501N2-19_BS20.tif:0246-0218-0445:246	177	1515.706	445.514	219.077	268280	268280	246
247	210501N2-19_BS20.tif:0247-0221-0449:247	177	1502.209	449.045	222.511	265891	265891	247
248	210501N2-19_BS20.tif:0248-0216-0442:248	177	1567.559	442.187	217.064	277458	277458	248
249	210501N2-19_BS20.tif:0249-0211-0430:249	177	1516.672	430.514	211.752	268451	268451	249
250	210501N2-19_BS20.tif:0250-0212-0433:250	177	1520.672	433.421	213.117	269159	269159	250
251	210501N2-19_BS20.tif:0251-0217-0441:251	177	1489.362	441.323	217.827	263617	263617	251
252	210501N2-19_BS20.tif:0252-0217-0445:252	177	1564.757	445.227	217.552	276962	276962	252
253	210501N2-19_BS20.tif:0253-0219-0448:253	177	1513.254	447.922	219.261	267846	267846	253
254	210501N2-19_BS20.tif:0254-0222-0455:254	177	1526.362	455.008	222.359	270166	270166	254
255	210501N2-19_BS20.tif:0255-0225-0454:255	177	1512.593	454.103	225.156	267729	267729	255
256	210501N2-19_BS20.tif:0256-0223-0451:256	177	1531.164	451.087	223.234	271016	271016	256
257	210501N2-19_BS20.tif:0257-0225-0450:257	177	1480.729	449.735	224.959	262089	262089	257
258	210501N2-19_BS20.tif:0258-0225-0447:258	177	1452.842	446.895	225.073	257153	257153	258
259	210501N2-19_BS20.tif:0259-0222-0447:259	177	1393.537	447.132	222.137	246656	246656	259
260	210501N2-19_BS20.tif:0260-0223-0445:260	177	1393.277	445.171	223.047	246610	246610	260
261	210501N2-19_BS20.tif:0261-0225-0447:261	177	1418.073	446.959	225.399	250999	250999	261
262	210501N2-19_BS20.tif:0262-0225-0450:262	177	1401.723	450.178	225.434	248105	248105	262
263	210501N2-19_BS20.tif:0263-0225-0452:263	177	1473.638	452.15	225.416	260834	260834	263
264	210501N2-19_BS20.tif:0264-0226-0453:264	177	1379.243	452.908	226.282	244126	244126	264
265	210501N2-19_BS20.tif:0265-0229-0443:265	177	1414.808	442.917	229.314	250421	250421	265
266	210501N2-19_BS20.tif:0266-0230-0443:266	177	1435.113	443.254	230.235	254015	254015	266
267	210501N2-19_BS20.tif:0267-0223-0446:267	177	1332.61	446.194	223.389	235872	235872	267
268	210501N2-19_BS20.tif:0268-0218-0444:268	177	1294.548	444.198	218.333	229135	229135	268
269	210501N2-19_BS20.tif:0269-0216-0443:269	177	1382.282	443.298	216.366	244664	244664	269
270	210501N2-19_BS20.tif:0270-0215-0444:270	177	1385.859	444.279	215.482	245297	245297	270
271	210501N2-19_BS20.tif:0271-0215-0444:271	177	1377.78	444.274	215.528	243867	243867	271
272	210501N2-19_BS20.tif:0272-0221-0445:272	177	1420.797	445.217	221.277	251481	251481	272
273	210501N2-19_BS20.tif:0273-0225-0447:273	177	1518.938	447.167	225.346	268852	268852	273
274	210501N2-19_BS20.tif:0274-0229-0445:274	177	1454.136	445.223	229.051	257382	257382	274
275	210501N2-19_BS20.tif:0275-0230-0442:275	177	1409.469	441.972	230.172	249476	249476	275
276	210501N2-19_BS20.tif:0276-0228-0443:276	177	1449.729	443.364	228.143	256602	256602	276
277	210501N2-19_BS20.tif:0277-0224-0447:277	177	1507.316	447.48	224.486	266795	266795	277
278	210501N2-19_BS20.tif:0278-0220-0451:278	177	1627.254	451.116	220.588	288024	288024	278
279	210501N2-19_BS20.tif:0279-0215-0444:279	177	1612.938	444.512	215.598	285490	285490	279
280	210501N2-19_BS20.tif:0280-0206-0443:280	177	1448.045	443.566	206.416	256304	256304	280
281	210501N2-19_BS20.tif:0281-0205-0437:281	177	1480.977	437.906	206.161	262133	262133	281
282	210501N2-19_BS20.tif:0282-0204-0432:282	177	1433.322	432.856	204.886	253698	253698	282
283	210501N2-19_BS20.tif:0283-0199-0424:283	177	1443.096	424.867	200.006	255428	255428	283
284	210501N2-19_BS20.tif:0284-0199-0418:284	177	1426.107	418.55	199.754	252421	252421	284
285	210501N2-19_BS20.tif:0285-0202-0413:285	177	1426.537	413.585	202.555	252497	252497	285
286	210501N2-19_BS20.tif:0286-0198-0412:286	177	1613.333	412.391	198.561	285560	285560	286
287	210501N2-19_BS20.tif:0287-0196-0405:287	177	1721.842	405.269	196.767	304766	304766	287
288	210501N2-19_BS20.tif:0288-0195-0401:288	177	1474.814	401.37	195.828	261042	261042	288
289	210501N2-19_BS20.tif:0289-0194-0397:289	177	1454.141	397.121	194.806	257383	257383	289
290	210501N2-19_BS20.tif:0290-0195-0397:290	177	1535.859	396.634	195.862	271847	271847	290
291	210501N2-19_BS20.tif:0291-0194-0396:291	177	1471.209	395.862	195.223	260404	260404	291
292	210501N2-19_BS20.tif:0292-0192-0392:292	177	1398.712	391.619	193.183	247572	247572	292
293	210501N2-19_BS20.tif:0293-0193-0387:293	177	1378.627	386.443	193.762	244017	244017	293
294	210501N2-19_BS20.tif:0294-0195-0383:294	177	1364.102	382.751	195.757	241446	241446	294
295	210501N2-19_BS20.tif:0295-0196-0393:295	177	1414.124	392.686	196.622	250300	250300	295
296	210501N2-19_BS20.tif:0296-0200-0397:296	177	1351.362	396.377	200.715	239191	239191	296
297	210501N2-19_BS20.tif:0297-0199-0398:297	177	1393.424	397.813	199.783	246636	246636	297
298	210501N2-19_BS20.tif:0298-0199-0394:298	177	1314.983	393.81	199.67	232752	232752	298
299	210501N2-19_BS20.tif:0299-0197-0392:299	177	1361.785	391.882	197.6	241036	241036	299
300	210501N2-19_BS20.tif:0300-0197-0393:300	177	1366.153	392.409	197.614	241809	241809	300
301	210501N2-19_BS20.tif:0301-0197-0394:301	177	1324.944	393.399	197.678	234515	234515	301
302	210501N2-19_BS20.tif:0302-0195-0394:302	177	1386.678	394.018	195.62	245442	245442	302
303	210501N2-19_BS20.tif:0303-0193-0400:303	177	1331.678	399.596	193.823	235707	235707	303
304	210501N2-19_BS20.tif:0304-0197-0399:304	177	1459.266	398.423	197.494	258290	258290	304
305	210501N2-19_BS20.tif:0305-0205-0400:305	177	1413.073	399.659	205.86	250114	250114	305
306	210501N2-19_BS20.tif:0306-0199-0399:306	177	1413.819	398.474	199.674	250246	250246	306
307	210501N2-19_BS20.tif:0307-0193-0396:307	177	1333.701	395.211	193.727	236065	236065	307
308	210501N2-19_BS20.tif:0308-0205-0394:308	177	1409.593	393.354	205.611	249498	249498	308
309	210501N2-19_BS20.tif:0309-0202-0397:309	177	1326.667	396.325	202.759	234820	234820	309
310	210501N2-19_BS20.tif:0310-0196-0398:310	177	1406.966	397.442	197.123	249033	249033	310
311	210501N2-19_BS20.tif:0311-0202-0394:311	177	1359.384	393.358	203.051	240611	240611	311
312	210501N2-19_BS20.tif:0312-0205-0392:312	177	1417.514	391.101	205.963	250900	250900	312
313	210501N2-19_BS20.tif:0313-0201-0392:313	177	1392.164	391.288	202.05	246413	246413	313
314	210501N2-19_BS20.tif:0314-0190-0388:314	177	1348.367	387.5	190.943	238661	238661	314
315	210501N2-19_BS20.tif:0315-0194-0385:315	177	1274.96	384.3	194.774	225668	225668	315
316	210501N2-19_BS20.tif:0316-0203-0396:316	177	1330.486	395.417	204.077	235496	235496	316
317	210501N2-19_BS20.tif:0317-0199-0399:317	177	1368.525	398.375	199.558	242229	242229	317
318	210501N2-19_BS20.tif:0318-0196-0401:318	177	1374.119	400.297	196.432	243219	243219	318
319	210501N2-19_BS20.tif:0319-0198-0402:319	177	1301.26	401.201	198.9	230323	230323	319
320	210501N2-19_BS20.tif:0320-0204-0402:320	177	1313.418	401.416	204.842	232475	232475	320
321	210501N2-19_BS20.tif:0321-0204-0400:321	177	1215.22	399.342	204.944	215094	215094	321
322	210501N2-19_BS20.tif:0322-0202-0391:322	177	1153.136	390.16	202.744	204105	204105	322
323	210501N2-19_BS20.tif:0323-0193-0387:323	177	1202.266	386.33	194.034	212801	212801	323
324	210501N2-19_BS20.tif:0324-0191-0380:324	177	1193.006	379.306	191.755	211162	211162	324
325	210501N2-19_BS20.tif:0325-0208-0378:325	177	1171.938	377.361	208.917	207433	207433	325
326	210501N2-19_BS20.tif:0326-0203-0381:326	177	1137.102	380.635	204.287	201267	201267	326
327	210501N2-19_BS20.tif:0327-0198-0381:327	177	1036.271	380.239	199.065	183420	183420	327
328	210501N2-19_BS20.tif:0328-0210-0377:328	177	1172.531	376.478	210.998	207538	207538	328
329	210501N2-19_BS20.tif:0329-0211-0375:329	177	1081.576	374.349	212.115	191439	191439	329
330	210501N2-19_BS20.tif:0330-0206-0365:330	177	1009.689	364.41	207.163	178715	178715	330
331	210501N2-19_BS20.tif:0331-0210-0349:331	177	1141.559	348.362	211.419	202056	202056	331
332	210501N2-19_BS20.tif:0332-0214-0353:332	177	1257.989	352.521	215.587	222664	222664	332
333	210501N2-19_BS20.tif:0333-0215-0359:333	177	1206.627	358.336	216.182	213573	213573	333
334	210501N2-19_BS20.tif:0334-0212-0364:334	177	1264.859	363.31	213.179	223880	223880	334
335	210501N2-19_BS20.tif:0335-0220-0359:335	177	1269.78	358.517	221.412	224751	224751	335
336	210501N2-19_BS20.tif:0336-0220-0354:336	177	1103.537	353.721	221.508	195326	195326	336
337	210501N2-19_BS20.tif:0337-0217-0345:337	177	1157.65	344.39	218.648	204904	204904	337
338	210501N2-19_BS20.tif:0338-0224-0349:338	177	1240.774	348.455	225.279	219617	219617	338
339	210501N2-19_BS20.tif:0339-0229-0350:339	177	1284.113	349.563	230.396	227288	227288	339
340	210501N2-19_BS20.tif:0340-0231-0354:340	177	1369.345	353.509	232.162	242374	242374	340
341	210501N2-19_BS20.tif:0341-0224-0348:341	177	1326.644	347.479	225.486	234816	234816	341
342	210501N2-19_BS20.tif:0342-0218-0353:342	177	1323.492	352.716	219.314	234258	234258	342
343	210501N2-19_BS20.tif:0343-0218-0352:343	177	1281.763	351.512	219.337	226872	226872	343
344	210501N2-19_BS20.tif:0344-0230-0350:344	177	1286.74	349.551	231.534	227753	227753	344
345	210501N2-19_BS20.tif:0345-0234-0349:345	177	1396.079	348.619	235.495	247106	247106	345
346	210501N2-19_BS20.tif:0346-0234-0347:346	177	1443.243	346.668	235.575	255454	255454	346
347	210501N2-19_BS20.tif:0347-0221-0357:347	177	1562.107	356.631	222.298	276493	276493	347
348	210501N2-19_BS20.tif:0348-0233-0357:348	177	1394.073	356.689	234.31	246751	246751	348
349	210501N2-19_BS20.tif:0349-0233-0384:349	177	1474.09	383.619	234.284	260914	260914	349
350	210501N2-19_BS20.tif:0350-0238-0348:350	177	1444.226	348.035	239.193	255628	255628	350
351	210501N2-19_BS20.tif:0351-0240-0350:351	177	1419.373	349.383	241.553	251229	251229	351
352	210501N2-19_BS20.tif:0352-0244-0333:352	177	1443.226	332.514	245.532	255451	255451	352
353	210501N2-19_BS20.tif:0353-0242-0335:353	177	1385.904	334.535	243.569	245305	245305	353
354	210501N2-19_BS20.tif:0354-0235-0359:354	177	1405.898	359.346	235.464	248844	248844	354
355	210501N2-19_BS20.tif:0355-0220-0368:355	177	1338.153	367.681	221.573	236853	236853	355
356	210501N2-19_BS20.tif:0356-0234-0336:356	177	1363.52	335.497	235.51	241343	241343	356
357	210501N2-19_BS20.tif:0357-0246-0333:357	177	1382.266	332.374	247.514	244661	244661	357
358	210501N2-19_BS20.tif:0358-0254-0345:358	177	1463.073	344.891	255.686	258964	258964	358
359	210501N2-19_BS20.tif:0359-0249-0350:359	177	1468.52	349.514	250.498	259928	259928	359
360	210501N2-19_BS20.tif:0360-0242-0350:360	177	1472.627	349.502	243.485	260655	260655	360
361	210501N2-19_BS20.tif:0361-0235-0349:361	177	1411.972	348.323	236.748	249919	249919	361
362	210501N2-19_BS20.tif:0362-0239-0344:362	177	1392.593	343.538	240.767	246489	246489	362
363	210501N2-19_BS20.tif:0363-0237-0341:363	177	1434.989	340.659	238.625	253993	253993	363
364	210501N2-19_BS20.tif:0364-0236-0340:364	177	1448.209	339.4	237.699	256333	256333	364
365	210501N2-19_BS20.tif:0365-0224-0349:365	177	1464.316	348.673	225.79	259184	259184	365
366	210501N2-19_BS20.tif:0366-0226-0348:366	177	1350.955	347.558	227.763	239119	239119	366
367	210501N2-19_BS20.tif:0367-0234-0346:367	177	1441.254	345.342	235.674	255102	255102	367
368	210501N2-19_BS20.tif:0368-0244-0345:368	177	1497.288	344.629	245.672	265020	265020	368
369	210501N2-19_BS20.tif:0369-0241-0342:369	177	1513.78	341.533	242.607	267939	267939	369
370	210501N2-19_BS20.tif:0370-0240-0345:370	177	1523.424	344.418	241.534	269646	269646	370
371	210501N2-19_BS20.tif:0371-0233-0348:371	177	1338.576	347.442	234.796	236928	236928	371
372	210501N2-19_BS20.tif:0372-0228-0346:372	177	1337.056	345.383	229.687	236659	236659	372
373	210501N2-19_BS20.tif:0373-0224-0346:373	177	1277.91	345.502	225.621	226190	226190	373
374	210501N2-19_BS20.tif:0374-0236-0350:374	177	1473.492	349.625	237.444	260808	260808	374
375	210501N2-19_BS20.tif:0375-0240-0350:375	177	1358.78	349.372	241.588	240504	240504	375
376	210501N2-19_BS20.tif:0376-0243-0349:376	177	1417.023	348.324	244.385	250813	250813	376
377	210501N2-19_BS20.tif:0377-0242-0348:377	177	1402.734	347.338	243.65	248284	248284	377
378	210501N2-19_BS20.tif:0378-0234-0342:378	177	1422.571	341.751	235.572	251795	251795	378
379	210501N2-19_BS20.tif:0379-0232-0342:379	177	1444.102	341.442	233.544	255606	255606	379
380	210501N2-19_BS20.tif:0380-0234-0349:380	177	1534.034	348.461	235.294	271524	271524	380
381	210501N2-19_BS20.tif:0381-0231-0348:381	177	1432.802	347.569	232.709	253606	253606	381
382	210501N2-19_BS20.tif:0382-0230-0349:382	177	1402.441	348.543	231.506	248232	248232	382
383	210501N2-19_BS20.tif:0383-0228-0344:383	177	1404.774	343.558	229.634	248645	248645	383
384	210501N2-19_BS20.tif:0384-0228-0346:384	177	1462.582	345.807	229.716	258877	258877	384
385	210501N2-19_BS20.tif:0385-0230-0349:385	177	1382.706	348.582	231.712	244739	244739	385
386	210501N2-19_BS20.tif:0386-0232-0343:386	177	1357.192	342.597	233.599	240223	240223	386
387	210501N2-19_BS20.tif:0387-0235-0346:387	177	1417.977	345.812	236.499	250982	250982	387
388	210501N2-19_BS20.tif:0388-0236-0350:388	177	1338.107	349.326	237.448	236845	236845	388
389	210501N2-19_BS20.tif:0389-0236-0348:389	177	1377.672	347.431	237.539	243848	243848	389
390	210501N2-19_BS20.tif:0390-0236-0348:390	177	1391.186	347.47	237.558	246240	246240	390
391	210501N2-19_BS20.tif:0391-0233-0345:391	177	1526.26	344.557	234.288	270148	270148	391
392	210501N2-19_BS20.tif:0392-0232-0342:392	177	1393.198	341.518	233.657	246596	246596	392
393	210501N2-19_BS20.tif:0393-0232-0347:393	177	1361.994	346.758	233.667	241073	241073	393
394	210501N2-19_BS20.tif:0394-0232-0351:394	177	1370.797	350.489	233.589	242631	242631	394
395	210501N2-19_BS20.tif:0395-0231-0348:395	177	1308.085	347.515	232.519	231531	231531	395
396	210501N2-19_BS20.tif:0396-0230-0344:396	177	1238.379	343.468	231.593	219193	219193	396
397	210501N2-19_BS20.tif:0397-0248-0355:397	177	1183.638	354.708	249.577	209504	209504	397
398	210501N2-19_BS20.tif:0398-0263-0373:398	177	1264.774	372.953	264.941	223865	223865	398
399	210501N2-19_BS20.tif:0399-0266-0348:399	177	1268.983	347.732	267.899	224610	224610	399
400	210501N2-19_BS20.tif:0400-0263-0347:400	177	1370.525	347.11	264.674	242583	242583	400
401	210501N2-19_BS20.tif:0401-0262-0348:401	177	1409.893	348.169	263.628	249551	249551	401
402	210501N2-19_BS20.tif:0402-0259-0348:402	177	1352.266	348.051	261.004	239351	239351	402
403	210501N2-19_BS20.tif:0403-0257-0351:403	177	1458.362	350.952	258.727	258130	258130	403
404	210501N2-19_BS20.tif:0404-0252-0349:404	177	1364.288	348.824	253.999	241479	241479	404
405	210501N2-19_BS20.tif:0405-0251-0350:405	177	1413.853	349.941	252.815	250252	250252	405
406	210501N2-19_BS20.tif:0406-0248-0350:406	177	1340.401	349.717	249.966	237251	237251	406
407	210501N2-19_BS20.tif:0407-0247-0350:407	177	1255.181	349.71	248.912	222167	222167	407
408	210501N2-19_BS20.tif:0408-0243-0352:408	177	1348.605	351.85	244.648	238703	238703	408
409	210501N2-19_BS20.tif:0409-0238-0354:409	177	1397.367	353.611	239.639	247334	247334	409
410	210501N2-19_BS20.tif:0410-0231-0358:410	177	1345.062	357.677	232.705	238076	238076	410
411	210501N2-19_BS20.tif:0411-0228-0368:411	177	1401.186	367.55	229.335	248010	248010	411
412	210501N2-19_BS20.tif:0412-0221-0372:412	177	1447.356	371.393	221.997	256182	256182	412
413	210501N2-19_BS20.tif:0413-0214-0377:413	177	1484.808	376.068	214.995	262811	262811	413
414	210501N2-19_BS20.tif:0414-0208-0380:414	177	1555.48	379.317	209.265	275320	275320	414
415	210501N2-19_BS20.tif:0415-0205-0379:415	177	1401.023	378.333	205.885	247981	247981	415
416	210501N2-19_BS20.tif:0416-0199-0383:416	177	1452.164	382.819	199.879	257033	257033	416
417	210501N2-19_BS20.tif:0417-0190-0380:417	177	1311.102	379.439	190.979	232065	232065	417
418	210501N2-19_BS20.tif:0418-0194-0375:418	177	1267.136	374.519	194.89	224283	224283	418
419	210501N2-19_BS20.tif:0419-0203-0373:419	177	1209.356	372.246	204.155	214056	214056	419
420	210501N2-19_BS20.tif:0420-0215-0378:420	177	1368.254	377.242	215.703	242181	242181	420
421	210501N2-19_BS20.tif:0421-0218-0390:421	177	1402.576	389.349	219.157	248256	248256	421
422	210501N2-19_BS20.tif:0422-0208-0381:422	177	1315.763	380.328	208.926	232890	232890	422
423	210501N2-19_BS20.tif:0423-0208-0386:423	177	1325.819	385.489	209.112	234670	234670	423
424	210501N2-19_BS20.tif:0424-0207-0390:424	177	1337.22	389.752	207.999	236688	236688	424
425	210501N2-19_BS20.tif:0425-0204-0394:425	177	1330.859	393.82	204.81	235562	235562	425
426	210501N2-19_BS20.tif:0001-0276-0157:1	177	1228.124	157.117	276.324	217378	217378	1
427	210501N2-19_BS20.tif:0002-0274-0143:2	177	1193.734	142.982	274.491	211291	211291	2
428	210501N2-19_BS20.tif:0003-0278-0139:3	177	1201.147	138.998	278.516	212603	212603	3
429	210501N2-19_BS20.tif:0004-0264-0132:4	177	1220.842	132.017	264.297	216089	216089	4
430	210501N2-19_BS20.tif:0005-0241-0139:5	177	1097.028	139.221	241.303	194174	194174	5
431	210501N2-19_BS20.tif:0006-0214-0161:6	177	1126.446	161.192	214.314	199381	199381	6
432	210501N2-19_BS20.tif:0007-0177-0146:7	177	1113.548	145.89	177.578	197098	197098	7
433	210501N2-19_BS20.tif:0008-0189-0153:8	177	685.633	153.507	189.358	121357	121357	8
434	210501N2-19_BS20.tif:0009-0243-0217:9	177	1006.746	217.738	243.077	178194	178194	9
435	210501N2-19_BS20.tif:0010-0229-0181:10	177	1090.537	181.532	229.979	193025	193025	10
436	210501N2-19_BS20.tif:0011-0225-0164:11	177	1069.542	164.799	225.843	189309	189309	11
437	210501N2-19_BS20.tif:0012-0235-0182:12	177	768.096	182.547	236.048	135953	135953	12
438	210501N2-19_BS20.tif:0013-0359-0147:13	177	1088.452	146.676	359.522	192656	192656	13
439	210501N2-19_BS20.tif:0014-0362-0131:14	177	1055.525	131.654	363.126	186828	186828	14
440	210501N2-19_BS20.tif:0015-0360-0084:15	177	872.395	84.282	360.615	154414	154414	15
441	210501N2-19_BS20.tif:0016-0345-0045:16	177	1090.22	45.757	346.149	192969	192969	16
442	210501N2-19_BS20.tif:0017-0333-0044:17	177	1088.333	44.468	334.033	192635	192635	17
443	210501N2-19_BS20.tif:0018-0324-0035:18	177	1089.316	35.692	325.039	192809	192809	18
444	210501N2-19_BS20.tif:0019-0318-0041:19	177	1094.26	41.301	319.313	193684	193684	19
445	210501N2-19_BS20.tif:0020-0315-0043:20	177	1053.65	43.392	316.175	186496	186496	20
446	210501N2-19_BS20.tif:0021-0269-0093:21	177	1075.045	93.932	270.348	190283	190283	21
447	210501N2-19_BS20.tif:0022-0259-0082:22	177	1071.215	82.283	259.931	189605	189605	22
448	210501N2-19_BS20.tif:0023-0253-0088:23	177	1105.486	88.703	254.036	195671	195671	23
449	210501N2-19_BS20.tif:0024-0250-0089:24	177	1089.141	89.622	250.954	192778	192778	24
450	210501N2-19_BS20.tif:0025-0243-0087:25	177	1065.328	87.228	244.2	188563	188563	25
451	210501N2-19_BS20.tif:0026-0239-0088:26	177	1052.09	88.707	239.933	186220	186220	26
452	210501N2-19_BS20.tif:0027-0235-0088:27	177	992.994	88.615	236.064	175760	175760	27
453	210501N2-19_BS20.tif:0028-0229-0091:28	177	1061.605	91.357	229.944	187904	187904	28
454	210501N2-19_BS20.tif:0029-0226-0094:29	177	1099.48	94.33	226.964	194608	194608	29
455	210501N2-19_BS20.tif:0030-0223-0097:30	177	1071.254	97.39	223.85	189612	189612	30
456	210501N2-19_BS20.tif:0031-0217-0098:31	177	1092.904	98.304	217.932	193444	193444	31
457	210501N2-19_BS20.tif:0032-0216-0096:32	177	1045.497	96.41	216.983	185053	185053	32
458	210501N2-19_BS20.tif:0033-0214-0098:33	177	1016.096	98.523	215.112	179849	179849	33
459	210501N2-19_BS20.tif:0034-0211-0102:34	177	1088.056	102.276	211.838	192586	192586	34
460	210501N2-19_BS20.tif:0035-0211-0107:35	177	1042.859	107.389	211.933	184586	184586	35
461	210501N2-19_BS20.tif:0036-0218-0112:36	177	1038.734	112.32	219.045	183856	183856	36
462	210501N2-19_BS20.tif:0037-0287-0122:37	177	1093.418	122.323	287.891	193535	193535	37
463	210501N2-19_BS20.tif:0038-0244-0098:38	177	1042.09	98.283	244.562	184450	184450	38
464	210501N2-19_BS20.tif:0039-0226-0090:39	177	1043.542	90.587	227.11	184707	184707	39
465	210501N2-19_BS20.tif:0040-0240-0089:40	177	1082.328	89.642	241.024	191572	191572	40
466	210501N2-19_BS20.tif:0041-0257-0109:41	177	1066.915	109.357	258.175	188844	188844	41
467	210501N2-19_BS20.tif:0042-0268-0096:42	177	1034.379	96.435	269.117	183085	183085	42
468	210501N2-19_BS20.tif:0043-0272-0097:43	177	1004.537	97.543	273.002	177803	177803	43
469	210501N2-19_BS20.tif:0044-0274-0102:44	177	984.254	102.482	274.869	174213	174213	44
470	210501N2-19_BS20.tif:0045-0277-0103:45	177	1065.282	103.514	277.878	188555	188555	45
471	210501N2-19_BS20.tif:0046-0281-0100:46	177	1028.192	100.627	282.119	181990	181990	46
472	210501N2-19_BS20.tif:0047-0284-0095:47	177	974.186	95.795	285.105	172431	172431	47
473	210501N2-19_BS20.tif:0048-0292-0091:48	177	986.893	91.789	293.144	174680	174680	48
474	210501N2-19_BS20.tif:0049-0287-0127:49	177	972.684	127.749	288.247	172165	172165	49
475	210501N2-19_BS20.tif:0050-0292-0126:50	177	1059.124	126.625	292.842	187465	187465	50
476	210501N2-19_BS20.tif:0051-0305-0139:51	177	1009.503	139.711	305.906	178682	178682	51
477	210501N2-19_BS20.tif:0052-0319-0164:52	177	916.056	164.428	319.568	162142	162142	52
478	210501N2-19_BS20.tif:0053-0301-0129:53	177	960.412	129.335	301.993	169993	169993	53
479	210501N2-19_BS20.tif:0054-0302-0128:54	177	889.226	128.491	302.65	157393	157393	54
480	210501N2-19_BS20.tif:0055-0300-0121:55	177	920.124	121.685	300.838	162862	162862	55
481	210501N2-19_BS20.tif:0056-0280-0117:56	177	901.605	117.632	280.956	159584	159584	56
482	210501N2-19_BS20.tif:0057-0276-0115:57	177	889.09	115.646	277.018	157369	157369	57
483	210501N2-19_BS20.tif:0058-0268-0111:58	177	835.271	111.848	268.732	147843	147843	58
484	210501N2-19_BS20.tif:0059-0251-0113:59	177	782.944	113.708	252.03	138581	138581	59
485	210501N2-19_BS20.tif:0060-0251-0112:60	177	816.944	112.423	251.859	144599	144599	60
486	210501N2-19_BS20.tif:0061-0247-0121:61	177	954.808	121.597	248.095	169001	169001	61
487	210501N2-19_BS20.tif:0062-0240-0123:62	177	829.881	123.467	240.987	146889	146889	62
488	210501N2-19_BS20.tif:0063-0226-0140:63	177	826.068	140.359	225.811	146214	146214	63
489	210501N2-19_BS20.tif:0064-0209-0164:64	177	909.294	164.403	210.009	160945	160945	64
490	210501N2-19_BS20.tif:0065-0210-0157:65	177	813.633	157.501	210.928	144013	144013	65
491	210501N2-19_BS20.tif:0066-0209-0150:66	177	826.537	150.609	209.73	146297	146297	66
492	210501N2-19_BS20.tif:0067-0212-0140:67	177	860.955	140.341	212.937	152389	152389	67
493	210501N2-19_BS20.tif:0068-0217-0138:68	177	828.548	138.314	217.981	146653	146653	68
494	210501N2-19_BS20.tif:0069-0219-0140:69	177	848.492	140.411	220.061	150183	150183	69
495	210501N2-19_BS20.tif:0070-0220-0125:70	177	875.763	125.517	220.882	155010	155010	70
496	210501N2-19_BS20.tif:0071-0216-0116:71	177	860.915	116.497	216.932	152382	152382	71
497	210501N2-19_BS20.tif:0072-0205-0114:72	177	815.78	114.572	205.948	144393	144393	72
498	210501N2-19_BS20.tif:0073-0247-0112:73	177	844.169	112.444	247.895	149418	149418	73
499	210501N2-19_BS20.tif:0074-0266-0110:74	177	846.559	110.507	266.977	149841	149841	74
500	210501N2-19_BS20.tif:0075-0263-0110:75	177	858.847	110.58	263.981	152016	152016	75
501	210501N2-19_BS20.tif:0076-0266-0110:76	177	785.395	110.728	267.059	139015	139015	76
502	210501N2-19_BS20.tif:0077-0266-0107:77	177	844.169	107.539	266.983	149418	149418	77
503	210501N2-19_BS20.tif:0078-0269-0099:78	177	814.576	99.559	269.944	144180	144180	78
504	210501N2-19_BS20.tif:0079-0272-0091:79	177	649.26	91.069	273.137	114919	114919	79
505	210501N2-19_BS20.tif:0080-0283-0107:80	177	791.819	107.653	283.931	140152	140152	80
506	210501N2-19_BS20.tif:0081-0288-0108:81	177	782.746	108.839	288.868	138546	138546	81
507	210501N2-19_BS20.tif:0082-0290-0117:82	177	772.734	117.669	290.676	136774	136774	82
508	210501N2-19_BS20.tif:0083-0298-0113:83	177	792.017	113.723	298.769	140187	140187	83
509	210501N2-19_BS20.tif:0084-0295-0118:84	177	818.401	118.697	295.835	144857	144857	84
510	210501N2-19_BS20.tif:0085-0308-0109:85	177	804.955	109.82	308.64	142477	142477	85
511	210501N2-19_BS20.tif:0086-0311-0117:86	177	808.977	117.693	311.721	143189	143189	86
512	210501N2-19_BS20.tif:0087-0302-0115:87	177	799.48	115.49	302.721	141508	141508	87
513	210501N2-19_BS20.tif:0088-0296-0114:88	177	797.96	114.57	296.89	141239	141239	88
514	210501N2-19_BS20.tif:0089-0311-0121:89	177	789.582	121.67	311.903	139756	139756	89
515	210501N2-19_BS20.tif:0090-0307-0120:90	177	836.825	120.588	307.724	148118	148118	90
516	210501N2-19_BS20.tif:0091-0297-0109:91	177	824.051	109.614	297.853	145857	145857	91
517	210501N2-19_BS20.tif:0092-0292-0105:92	177	802.169	105.8	292.979	141984	141984	92
518	210501N2-19_BS20.tif:0093-0289-0116:93	177	803.87	116.606	289.928	142285	142285	93
519	210501N2-19_BS20.tif:0094-0307-0146:94	177	859.944	146.885	307.693	152210	152210	94
520	210501N2-19_BS20.tif:0095-0304-0135:95	177	834.356	135.839	304.862	147681	147681	95
521	210501N2-19_BS20.tif:0096-0306-0132:96	177	820.638	132.741	306.808	145253	145253	96
522	210501N2-19_BS20.tif:0097-0311-0133:97	177	839.678	133.639	311.686	148623	148623	97
523	210501N2-19_BS20.tif:0098-0331-0151:98	177	825.266	151.727	331.847	146072	146072	98
524	210501N2-19_BS20.tif:0099-0312-0154:99	177	837.825	154.573	312.851	148295	148295	99
525	210501N2-19_BS20.tif:0100-0304-0151:100	177	806.554	151.6	304.639	142760	142760	100
526	210501N2-19_BS20.tif:0101-0313-0148:101	177	831.972	148.526	313.675	147259	147259	101
527	210501N2-19_BS20.tif:0102-0327-0160:102	177	790.288	160.743	327.824	139881	139881	102
528	210501N2-19_BS20.tif:0103-0317-0172:103	177	826.203	172.715	317.693	146238	146238	103
529	210501N2-19_BS20.tif:0104-0320-0168:104	177	833.198	168.772	320.987	147476	147476	104
530	210501N2-19_BS20.tif:0105-0319-0151:105	177	871.339	151.857	319.807	154227	154227	105
531	210501N2-19_BS20.tif:0106-0308-0131:106	177	890.209	131.648	308.688	157567	157567	106
532	210501N2-19_BS20.tif:0107-0301-0165:107	177	762.582	165.29	302.283	134977	134977	107
533	210501N2-19_BS20.tif:0108-0301-0185:108	177	844.486	185.588	301.791	149474	149474	108
534	210501N2-19_BS20.tif:0109-0313-0180:109	177	828.079	180.576	313.925	146570	146570	109
535	210501N2-19_BS20.tif:0110-0320-0178:110	177	893.288	178.573	320.753	158112	158112	110
536	210501N2-19_BS20.tif:0111-0314-0188:111	177	830.401	188.545	314.728	146981	146981	111
537	210501N2-19_BS20.tif:0112-0309-0182:112	177	872.379	182.517	309.816	154411	154411	112
538	210501N2-19_BS20.tif:0113-0320-0163:113	177	834.186	163.891	320.787	147651	147651	113
539	210501N2-19_BS20.tif:0114-0317-0150:114	177	845.672	150.776	317.875	149684	149684	114
540	210501N2-19_BS20.tif:0115-0313-0151:115	177	860.774	151.808	313.836	152357	152357	115
541	210501N2-19_BS20.tif:0116-0310-0160:116	177	845.107	160.864	310.746	149584	149584	116
542	210501N2-19_BS20.tif:0117-0310-0162:117	177	829.429	162.783	310.803	146809	146809	117
543	210501N2-19_BS20.tif:0118-0313-0159:118	177	843.508	159.853	313.955	149301	149301	118
544	210501N2-19_BS20.tif:0119-0314-0159:119	177	827.339	160.056	314.655	146439	146439	119
545	210501N2-19_BS20.tif:0120-0293-0153:120	177	897.401	153.766	293.677	158840	158840	120
546	210501N2-19_BS20.tif:0121-0292-0170:121	177	881.853	170.972	292.66	156088	156088	121
547	210501N2-19_BS20.tif:0122-0300-0223:122	177	665.147	223.97	300.728	117731	117731	122
548	210501N2-19_BS20.tif:0123-0311-0191:123	177	860.085	191.137	311.541	152235	152235	123
549	210501N2-19_BS20.tif:0124-0305-0192:124	177	843.48	192.766	305.781	149296	149296	124
550	210501N2-19_BS20.tif:0125-0299-0179:125	177	805.508	179.403	299.353	142575	142575	125
551	210501N2-19_BS20.tif:0126-0278-0181:126	177	825.605	181.993	278.55	146132	146132	126
552	210501N2-19_BS20.tif:0127-0290-0172:127	177	842.153	172.882	290.711	149061	149061	127
553	210501N2-19_BS20.tif:0128-0298-0174:128	177	887.373	174.755	298.718	157065	157065	128
554	210501N2-19_BS20.tif:0129-0298-0170:129	177	845.017	170.748	298.758	149568	149568	129
555	210501N2-19_BS20.tif:0130-0303-0163:130	177	839.395	163.581	303.705	148573	148573	130
556	210501N2-19_BS20.tif:0131-0305-0156:131	177	839.153	156.623	305.775	148530	148530	131
557	210501N2-19_BS20.tif:0132-0303-0150:132	177	846.503	150.534	303.916	149831	149831	132
558	210501N2-19_BS20.tif:0133-0301-0143:133	177	905.712	143.792	301.821	160311	160311	133
559	210501N2-19_BS20.tif:0134-0301-0133:134	177	952.232	133.59	301.931	168545	168545	134
560	210501N2-19_BS20.tif:0135-0301-0125:135	177	911.938	125.78	301.792	161413	161413	135
561	210501N2-19_BS20.tif:0136-0298-0122:136	177	848.695	122.429	298.616	150219	150219	136
562	210501N2-19_BS20.tif:0137-0295-0124:137	177	822.893	124.633	295.73	145652	145652	137
563	210501N2-19_BS20.tif:0138-0293-0127:138	177	841.661	127.552	293.974	148974	148974	138
564	210501N2-19_BS20.tif:0139-0287-0122:139	177	779.356	122.638	287.841	137946	137946	139
565	210501N2-19_BS20.tif:0140-0283-0114:140	177	735.011	114.79	283.8	130097	130097	140
566	210501N2-19_BS20.tif:0141-0277-0109:141	177	671.226	109.807	277.707	118807	118807	141
567	210501N2-19_BS20.tif:0142-0274-0107:142	177	675.096	107.733	275.053	119492	119492	142
568	210501N2-19_BS20.tif:0143-0276-0107:143	177	688.672	107.646	276.93	121895	121895	143
569	210501N2-19_BS20.tif:0144-0269-0110:144	177	735.616	110.784	269.946	130204	130204	144
570	210501N2-19_BS20.tif:0145-0267-0108:145	177	679.401	108.639	267.868	120254	120254	145
571	210501N2-19_BS20.tif:0146-0268-0104:146	177	737.763	104.763	269.026	130584	130584	146
572	210501N2-19_BS20.tif:0147-0268-0104:147	177	716.96	104.842	268.943	126902	126902	147
573	210501N2-19_BS20.tif:0148-0267-0095:148	177	712.582	95.654	268.195	126127	126127	148
574	210501N2-19_BS20.tif:0149-0269-0086:149	177	707.989	86.641	270.334	125314	125314	149
575	210501N2-19_BS20.tif:0150-0275-0110:150	177	662.198	110.712	276.381	117209	117209	150
576	210501N2-19_BS20.tif:0151-0277-0121:151	177	669.944	121.744	277.958	118580	118580	151
577	210501N2-19_BS20.tif:0152-0280-0116:152	177	694.401	116.757	281.257	122909	122909	152
578	210501N2-19_BS20.tif:0153-0285-0113:153	177	697.158	113.846	285.908	123397	123397	153
579	210501N2-19_BS20.tif:0154-0291-0118:154	177	713.746	118.602	292.392	126333	126333	154
580	210501N2-19_BS20.tif:0155-0292-0115:155	177	674.757	115.882	292.867	119432	119432	155
581	210501N2-19_BS20.tif:0156-0293-0125:156	177	709.249	125.693	294.011	125537	125537	156
582	210501N2-19_BS20.tif:0157-0298-0129:157	177	639.966	129.744	298.873	113274	113274	157
583	210501N2-19_BS20.tif:0158-0303-0139:158	177	614.356	139.796	304.12	108741	108741	158
584	210501N2-19_BS20.tif:0159-0310-0137:159	177	604.113	137.708	310.978	106928	106928	159
585	210501N2-19_BS20.tif:0160-0313-0144:160	177	603.808	144.545	313.757	106874	106874	160
586	210501N2-19_BS20.tif:0161-0329-0177:161	177	562.051	177.447	330.031	99483	99483	161
587	210501N2-19_BS20.tif:0162-0320-0166:162	177	608.39	166.1	320.789	107685	107685	162
588	210501N2-19_BS20.tif:0163-0311-0167:163	177	631.842	167.748	312.102	111836	111836	163
589	210501N2-19_BS20.tif:0164-0311-0169:164	177	623.181	170.12	311.69	110303	110303	164
590	210501N2-19_BS20.tif:0165-0312-0171:165	177	614.723	171.682	312.728	108806	108806	165
591	210501N2-19_BS20.tif:0166-0313-0171:166	177	605.203	171.642	313.705	107121	107121	166
592	210501N2-19_BS20.tif:0167-0311-0172:167	177	578.627	172.869	311.672	102417	102417	167
593	210501N2-19_BS20.tif:0168-0310-0172:168	177	564.288	173.013	311.027	99879	99879	168
594	210501N2-19_BS20.tif:0169-0312-0177:169	177	605.446	177.932	312.778	107164	107164	169
595	210501N2-19_BS20.tif:0170-0312-0177:170	177	654.158	177.623	312.989	115786	115786	170
596	210501N2-19_BS20.tif:0171-0316-0181:171	177	530.068	181.561	316.751	93822	93822	171
597	210501N2-19_BS20.tif:0172-0320-0179:172	177	555.701	179.435	320.926	98359	98359	172
598	210501N2-19_BS20.tif:0173-0313-0172:173	177	619.13	172.882	313.65	109586	109586	173
599	210501N2-19_BS20.tif:0174-0312-0163:174	177	584.429	163.778	312.759	103444	103444	174
600	210501N2-19_BS20.tif:0175-0294-0172:175	177	548.785	172.923	294.43	97135	97135	175
601	210501N2-19_BS20.tif:0176-0292-0176:176	177	620.305	176.856	292.768	109794	109794	176
602	210501N2-19_BS20.tif:0177-0301-0185:177	177	579.395	185.558	301.824	102553	102553	177
603	210501N2-19_BS20.tif:0178-0307-0190:178	177	536.48	190.286	307.841	94957	94957	178
604	210501N2-19_BS20.tif:0179-0304-0192:179	177	557.299	192.387	304.722	98642	98642	179
605	210501N2-19_BS20.tif:0180-0298-0191:180	177	559.35	191.583	298.555	99005	99005	180
606	210501N2-19_BS20.tif:0181-0297-0191:181	177	596.147	191.939	297.982	105518	105518	181
607	210501N2-19_BS20.tif:0182-0299-0194:182	177	543.864	194.811	299.32	96264	96264	182
608	210501N2-19_BS20.tif:0183-0299-0196:183	177	562.141	196.384	299.506	99499	99499	183
609	210501N2-19_BS20.tif:0184-0294-0194:184	177	559.565	194.891	294.499	99043	99043	184
610	210501N2-19_BS20.tif:0185-0299-0207:185	177	533.017	207.591	299.356	94344	94344	185
611	210501N2-19_BS20.tif:0186-0313-0174:186	177	559.842	173.898	313.974	99092	99092	186
612	210501N2-19_BS20.tif:0187-0297-0167:187	177	603.627	167.87	297.639	106842	106842	187
613	210501N2-19_BS20.tif:0188-0284-0178:188	177	628.836	178.793	284.773	111304	111304	188
614	210501N2-19_BS20.tif:0189-0296-0170:189	177	670.859	170.635	296.868	118742	118742	189
615	210501N2-19_BS20.tif:0190-0303-0167:190	177	664.469	167.737	303.589	117611	117611	190
616	210501N2-19_BS20.tif:0191-0309-0167:191	177	609.288	167.835	309.71	107844	107844	191
617	210501N2-19_BS20.tif:0192-0304-0157:192	177	594.672	157.983	304.901	105257	105257	192
618	210501N2-19_BS20.tif:0193-0301-0145:193	177	585.367	145.599	301.82	103610	103610	193
619	210501N2-19_BS20.tif:0194-0299-0137:194	177	696.249	137.634	299.64	123236	123236	194
620	210501N2-19_BS20.tif:0195-0297-0133:195	177	638.028	133.998	297.986	112931	112931	195
621	210501N2-19_BS20.tif:0196-0300-0136:196	177	669.469	136.579	300.754	118496	118496	196
622	210501N2-19_BS20.tif:0197-0307-0142:197	177	605.186	143.119	307.903	107118	107118	197
623	210501N2-19_BS20.tif:0198-0309-0151:198	177	536.215	152.013	309.607	94910	94910	198
624	210501N2-19_BS20.tif:0199-0297-0150:199	177	546.74	150.345	297.976	96773	96773	199
625	210501N2-19_BS20.tif:0200-0304-0138:200	177	550.096	138.46	305.001	97367	97367	200
626	210501N2-19_BS20.tif:0201-0297-0133:201	177	589.994	134.2	298	104429	104429	201
627	210501N2-19_BS20.tif:0202-0307-0135:202	177	558.492	135.944	307.738	98853	98853	202
628	210501N2-19_BS20.tif:0203-0305-0124:203	177	578.774	124.996	305.746	102443	102443	203
629	210501N2-19_BS20.tif:0204-0293-0122:204	177	633.294	122.681	293.712	112093	112093	204
630	210501N2-19_BS20.tif:0205-0291-0120:205	177	647.328	120.735	291.829	114577	114577	205
631	210501N2-19_BS20.tif:0206-0290-0124:206	177	567.672	124.59	291.281	100478	100478	206
632	210501N2-19_BS20.tif:0207-0283-0122:207	177	499.802	122.866	283.892	88465	88465	207
633	210501N2-19_BS20.tif:0208-0291-0122:208	177	522.751	122.65	291.734	92527	92527	208
634	210501N2-19_BS20.tif:0209-0279-0118:209	177	517.667	118.575	279.694	91627	91627	209
635	210501N2-19_BS20.tif:0210-0269-0114:210	177	583.746	114.523	269.786	103323	103323	210
636	210501N2-19_BS20.tif:0211-0265-0108:211	177	526.13	109.056	265.746	93125	93125	211
637	210501N2-19_BS20.tif:0212-0266-0104:212	177	609.593	104.589	267.182	107898	107898	212
638	210501N2-19_BS20.tif:0213-0273-0098:213	177	630.379	98.568	274.02	111577	111577	213
639	210501N2-19_BS20.tif:0214-0252-0106:214	177	612.35	106.574	252.999	108386	108386	214
640	210501N2-19_BS20.tif:0215-0253-0101:215	177	571.102	101.804	254.156	101085	101085	215
641	210501N2-19_BS20.tif:0216-0261-0106:216	177	542.198	106.718	262.357	95969	95969	216
642	210501N2-19_BS20.tif:0217-0254-0106:217	177	516.842	106.949	255.227	91481	91481	217
643	210501N2-19_BS20.tif:0218-0249-0108:218	177	479.689	108.696	250.184	84905	84905	218
644	210501N2-19_BS20.tif:0219-0249-0106:219	177	504.938	106.899	250.166	89374	89374	219
645	210501N2-19_BS20.tif:0220-0238-0105:220	177	451.825	105.817	238.814	79973	79973	220
646	210501N2-19_BS20.tif:0221-0233-0106:221	177	511.299	107.01	233.825	90500	90500	221
647	210501N2-19_BS20.tif:0222-0234-0112:222	177	520.983	112.989	235.26	92214	92214	222
648	210501N2-19_BS20.tif:0223-0229-0117:223	177	536.949	117.921	230.259	95040	95040	223
649	210501N2-19_BS20.tif:0224-0220-0124:224	177	529.35	124.695	220.926	93695	93695	224
650	210501N2-19_BS20.tif:0225-0214-0123:225	177	545.328	123.907	215.162	96523	96523	225
651	210501N2-19_BS20.tif:0226-0214-0126:226	177	582.588	126.778	215.05	103118	103118	226
652	210501N2-19_BS20.tif:0227-0212-0130:227	177	611.876	130.805	212.844	108302	108302	227
653	210501N2-19_BS20.tif:0228-0206-0126:228	177	590.463	126.692	206.988	104512	104512	228
654	210501N2-19_BS20.tif:0229-0202-0126:229	177	560.011	126.426	203.148	99122	99122	229
655	210501N2-19_BS20.tif:0230-0209-0130:230	177	591.215	130.331	209.972	104645	104645	230
656	210501N2-19_BS20.tif:0231-0204-0126:231	177	592.294	126.68	204.713	104836	104836	231
657	210501N2-19_BS20.tif:0232-0214-0135:232	177	561.412	135.464	214.817	99370	99370	232
658	210501N2-19_BS20.tif:0233-0212-0142:233	177	575.701	142.759	213.186	101899	101899	233
659	210501N2-19_BS20.tif:0234-0211-0142:234	177	529.186	142.306	212.016	93666	93666	234
660	210501N2-19_BS20.tif:0235-0207-0147:235	177	490.853	147.315	208.101	86881	86881	235
661	210501N2-19_BS20.tif:0236-0209-0152:236	177	516.78	152.481	209.769	91470	91470	236
662	210501N2-19_BS20.tif:0237-0215-0160:237	177	575.898	160.305	215.845	101934	101934	237
663	210501N2-19_BS20.tif:0238-0218-0175:238	177	544.339	175.163	218.786	96348	96348	238
664	210501N2-19_BS20.tif:0239-0219-0173:239	177	555.136	173.493	219.883	98259	98259	239
665	210501N2-19_BS20.tif:0240-0228-0182:240	177	623.621	182.448	228.734	110381	110381	240
666	210501N2-19_BS20.tif:0241-0231-0217:241	177	593.147	217.394	231.676	104987	104987	241
667	210501N2-19_BS20.tif:0242-0222-0220:242	177	547.859	220.363	222.678	96971	96971	242
668	210501N2-19_BS20.tif:0243-0223-0205:243	177	576.61	205.269	223.992	102060	102060	243
669	210501N2-19_BS20.tif:0244-0226-0200:244	177	524.661	200.469	226.469	92865	92865	244
670	210501N2-19_BS20.tif:0245-0222-0201:245	177	543.565	201.404	223.03	96211	96211	245
671	210501N2-19_BS20.tif:0246-0219-0200:246	177	565.757	200.45	220.014	100139	100139	246
672	210501N2-19_BS20.tif:0247-0223-0203:247	177	563.395	203.494	223.608	99721	99721	247
673	210501N2-19_BS20.tif:0248-0217-0196:248	177	597.164	196.577	217.829	105698	105698	248
674	210501N2-19_BS20.tif:0249-0212-0185:249	177	593.311	185.224	212.653	105016	105016	249
675	210501N2-19_BS20.tif:0250-0214-0187:250	177	607.672	187.7	214.613	107558	107558	250
676	210501N2-19_BS20.tif:0251-0218-0196:251	177	587.554	196.156	218.728	103997	103997	251
677	210501N2-19_BS20.tif:0252-0218-0200:252	177	609.65	200.263	218.724	107908	107908	252
678	210501N2-19_BS20.tif:0253-0220-0202:253	177	578.768	202.428	220.564	102442	102442	253
679	210501N2-19_BS20.tif:0254-0223-0209:254	177	564.333	209.525	223.922	99887	99887	254
680	210501N2-19_BS20.tif:0255-0226-0209:255	177	576.299	209.072	226.824	102005	102005	255
681	210501N2-19_BS20.tif:0256-0224-0206:256	177	573.124	206.308	224.809	101443	101443	256
682	210501N2-19_BS20.tif:0257-0226-0204:257	177	558.175	204.402	226.479	98797	98797	257
683	210501N2-19_BS20.tif:0258-0226-0201:258	177	604.079	201.388	226.669	106922	106922	258
684	210501N2-19_BS20.tif:0259-0223-0202:259	177	579.955	202.119	223.698	102652	102652	259
685	210501N2-19_BS20.tif:0260-0224-0200:260	177	565.853	200.393	224.728	100156	100156	260
686	210501N2-19_BS20.tif:0261-0227-0201:261	177	611.333	201.426	227.432	108206	108206	261
687	210501N2-19_BS20.tif:0262-0226-0204:262	177	599.288	204.583	226.817	106074	106074	262
688	210501N2-19_BS20.tif:0263-0227-0207:263	177	579.282	207.326	227.424	102533	102533	263
689	210501N2-19_BS20.tif:0264-0227-0207:264	177	659.294	207.491	227.81	116695	116695	264
690	210501N2-19_BS20.tif:0265-0231-0197:265	177	643.339	197.48	231.48	113871	113871	265
691	210501N2-19_BS20.tif:0266-0231-0197:266	177	624.203	197.696	231.877	110484	110484	266
692	210501N2-19_BS20.tif:0267-0225-0200:267	177	620.153	200.442	225.741	109767	109767	267
693	210501N2-19_BS20.tif:0268-0219-0198:268	177	610.198	198.493	219.86	108005	108005	268
694	210501N2-19_BS20.tif:0269-0217-0198:269	177	624.655	198.371	217.721	110564	110564	269
695	210501N2-19_BS20.tif:0270-0216-0198:270	177	704.401	198.749	216.722	124679	124679	270
696	210501N2-19_BS20.tif:0271-0217-0199:271	177	620.808	199.258	217.384	109883	109883	271
697	210501N2-19_BS20.tif:0272-0222-0200:272	177	712.435	200.34	222.541	126101	126101	272
698	210501N2-19_BS20.tif:0273-0226-0201:273	177	729.266	201.616	226.312	129080	129080	273
699	210501N2-19_BS20.tif:0274-0230-0200:274	177	683.785	200.45	230.397	121030	121030	274
700	210501N2-19_BS20.tif:0275-0231-0196:275	177	652.706	196.462	231.4	115529	115529	275
701	210501N2-19_BS20.tif:0276-0229-0198:276	177	714.299	198.426	229.485	126431	126431	276
702	210501N2-19_BS20.tif:0277-0226-0202:277	177	739.994	202.585	226.192	130979	130979	277
703	210501N2-19_BS20.tif:0278-0221-0205:278	177	862.531	205.632	221.392	152668	152668	278
704	210501N2-19_BS20.tif:0279-0216-0198:279	177	832.35	198.641	216.613	147326	147326	279
705	210501N2-19_BS20.tif:0280-0207-0197:280	177	760.045	197.588	207.361	134528	134528	280
706	210501N2-19_BS20.tif:0281-0207-0192:281	177	812.401	192.352	207.496	143795	143795	281
707	210501N2-19_BS20.tif:0282-0205-0187:282	177	803.514	187.342	205.594	142222	142222	282
708	210501N2-19_BS20.tif:0283-0201-0179:283	177	658.96	179.324	201.503	116636	116636	283
709	210501N2-19_BS20.tif:0284-0200-0173:284	177	620.593	173.275	201.027	109845	109845	284
710	210501N2-19_BS20.tif:0285-0203-0168:285	177	684.028	168.269	203.793	121073	121073	285
711	210501N2-19_BS20.tif:0286-0200-0167:286	177	672.565	167.285	200.455	119044	119044	286
712	210501N2-19_BS20.tif:0287-0197-0160:287	177	734.989	160.266	198.075	130093	130093	287
713	210501N2-19_BS20.tif:0288-0196-0156:288	177	632.605	156.271	197.203	111971	111971	288
714	210501N2-19_BS20.tif:0289-0196-0151:289	177	664.271	151.488	196.668	117576	117576	289
715	210501N2-19_BS20.tif:0290-0197-0151:290	177	727.531	151.221	197.631	128773	128773	290
716	210501N2-19_BS20.tif:0291-0196-0151:291	177	721.633	151.168	196.777	127729	127729	291
717	210501N2-19_BS20.tif:0292-0194-0146:292	177	734.525	146.309	194.808	130011	130011	292
718	210501N2-19_BS20.tif:0293-0194-0141:293	177	734.192	141.215	194.976	129952	129952	293
719	210501N2-19_BS20.tif:0294-0197-0138:294	177	739.508	138.21	197.719	130893	130893	294
720	210501N2-19_BS20.tif:0295-0197-0148:295	177	690.299	148.165	197.922	122183	122183	295
721	210501N2-19_BS20.tif:0296-0201-0151:296	177	707.017	151.293	202.026	125142	125142	296
722	210501N2-19_BS20.tif:0297-0200-0153:297	177	691.243	153.162	200.892	122350	122350	297
723	210501N2-19_BS20.tif:0298-0200-0149:298	177	682.345	149.093	201.152	120775	120775	298
724	210501N2-19_BS20.tif:0299-0198-0147:299	177	704.802	147.181	198.919	124750	124750	299
725	210501N2-19_BS20.tif:0300-0198-0147:300	177	701.684	147.413	199.086	124198	124198	300
726	210501N2-19_BS20.tif:0301-0198-0148:301	177	671.514	148.217	198.853	118858	118858	301
727	210501N2-19_BS20.tif:0302-0196-0149:302	177	676.277	149.115	196.794	119701	119701	302
728	210501N2-19_BS20.tif:0303-0195-0154:303	177	720.712	154.318	195.608	127566	127566	303
729	210501N2-19_BS20.tif:0304-0198-0153:304	177	731.232	153.223	198.801	129428	129428	304
730	210501N2-19_BS20.tif:0305-0207-0155:305	177	754.04	154.923	207.628	133465	133465	305
731	210501N2-19_BS20.tif:0306-0200-0154:306	177	770.565	154.07	200.797	136390	136390	306
732	210501N2-19_BS20.tif:0307-0194-0150:307	177	735.469	150.236	194.89	130178	130178	307
733	210501N2-19_BS20.tif:0308-0206-0149:308	177	737.966	148.875	206.736	130620	130620	308
734	210501N2-19_BS20.tif:0309-0203-0151:309	177	795.271	151.294	203.974	140763	140763	309
735	210501N2-19_BS20.tif:0310-0198-0153:310	177	749.141	153	198.882	132598	132598	310
736	210501N2-19_BS20.tif:0311-0204-0149:311	177	826.723	149.134	204.641	146330	146330	311
737	210501N2-19_BS20.tif:0312-0207-0146:312	177	813.559	146.195	207.647	144000	144000	312
738	210501N2-19_BS20.tif:0313-0203-0146:313	177	789.949	146.265	203.926	139821	139821	313
739	210501N2-19_BS20.tif:0314-0192-0143:314	177	720.119	142.992	192.797	127461	127461	314
740	210501N2-19_BS20.tif:0315-0195-0139:315	177	754.367	139.263	195.952	133523	133523	315
741	210501N2-19_BS20.tif:0316-0205-0151:316	177	742.068	151.026	205.768	131346	131346	316
742	210501N2-19_BS20.tif:0317-0200-0154:317	177	751.678	154.15	201.075	133047	133047	317
743	210501N2-19_BS20.tif:0318-0197-0155:318	177	715.169	155.178	197.819	126585	126585	318
744	210501N2-19_BS20.tif:0319-0199-0156:319	177	742.938	156.279	199.93	131500	131500	319
745	210501N2-19_BS20.tif:0320-0205-0157:320	177	686.079	156.841	205.992	121436	121436	320
746	210501N2-19_BS20.tif:0321-0205-0154:321	177	675.791	154.224	206.138	119615	119615	321
747	210501N2-19_BS20.tif:0322-0203-0145:322	177	658.113	145.096	204.109	116486	116486	322
748	210501N2-19_BS20.tif:0323-0194-0141:323	177	686.989	141.192	195.154	121597	121597	323
749	210501N2-19_BS20.tif:0324-0192-0135:324	177	664.819	135.258	193.135	117673	117673	324
750	210501N2-19_BS20.tif:0325-0209-0133:325	177	663.373	133.122	210.076	117417	117417	325
751	210501N2-19_BS20.tif:0326-0205-0136:326	177	639.706	136.059	205.988	113228	113228	326
752	210501N2-19_BS20.tif:0327-0199-0135:327	177	616.887	135.104	200.389	109189	109189	327
753	210501N2-19_BS20.tif:0328-0211-0132:328	177	633.757	132.107	212.296	112175	112175	328
754	210501N2-19_BS20.tif:0329-0213-0129:329	177	621.989	129.297	214.19	110092	110092	329
755	210501N2-19_BS20.tif:0330-0207-0119:330	177	625.802	119.496	208.392	110767	110767	330
756	210501N2-19_BS20.tif:0331-0212-0103:331	177	695.209	103.336	213.187	123052	123052	331
757	210501N2-19_BS20.tif:0332-0215-0107:332	177	679.944	107.38	216.606	120350	120350	332
758	210501N2-19_BS20.tif:0333-0216-0114:333	177	673.644	113.949	217.425	119235	119235	333
759	210501N2-19_BS20.tif:0334-0214-0118:334	177	715.328	118.243	214.981	126613	126613	334
760	210501N2-19_BS20.tif:0335-0222-0114:335	177	651.718	114.105	223.067	115354	115354	335
761	210501N2-19_BS20.tif:0336-0222-0109:336	177	657.458	109.361	223.376	116370	116370	336
762	210501N2-19_BS20.tif:0337-0219-0099:337	177	692.831	99.49	220.355	122631	122631	337
763	210501N2-19_BS20.tif:0338-0225-0103:338	177	695	103.603	226.601	123015	123015	338
764	210501N2-19_BS20.tif:0339-0230-0105:339	177	715.91	105.308	231.317	126716	126716	339
765	210501N2-19_BS20.tif:0340-0232-0109:340	177	754.011	109.086	233.217	133460	133460	340
766	210501N2-19_BS20.tif:0341-0225-0103:341	177	719.277	103.198	226.428	127312	127312	341
767	210501N2-19_BS20.tif:0342-0219-0108:342	177	745.045	108.411	220.332	131873	131873	342
768	210501N2-19_BS20.tif:0343-0220-0106:343	177	773.073	106.482	221.037	136834	136834	343
769	210501N2-19_BS20.tif:0344-0232-0104:344	177	762.429	104.442	233.169	134950	134950	344
770	210501N2-19_BS20.tif:0345-0235-0104:345	177	790.051	104.207	236.318	139839	139839	345
771	210501N2-19_BS20.tif:0346-0236-0102:346	177	864.638	102.264	237.153	153041	153041	346
772	210501N2-19_BS20.tif:0347-0222-0112:347	177	865.09	112.115	223.146	153121	153121	347
773	210501N2-19_BS20.tif:0348-0234-0111:348	177	820.492	111.595	235.173	145227	145227	348
774	210501N2-19_BS20.tif:0349-0234-0138:349	177	789.65	138.561	235.428	139768	139768	349
775	210501N2-19_BS20.tif:0350-0239-0102:350	177	734.13	103.223	239.938	129941	129941	350
776	210501N2-19_BS20.tif:0351-0241-0104:351	177	731.78	104.363	242.539	129525	129525	351
777	210501N2-19_BS20.tif:0352-0246-0088:352	177	775.209	88.37	247.215	137212	137212	352
778	210501N2-19_BS20.tif:0353-0244-0089:353	177	799.915	89.527	245.192	141585	141585	353
779	210501N2-19_BS20.tif:0354-0236-0113:354	177	760.768	113.651	236.763	134656	134656	354
780	210501N2-19_BS20.tif:0355-0221-0122:355	177	711.181	122.461	222.515	125879	125879	355
781	210501N2-19_BS20.tif:0356-0236-0090:356	177	807.266	90.413	237.16	142886	142886	356
782	210501N2-19_BS20.tif:0357-0247-0087:357	177	786.203	87.496	248.436	139158	139158	357
783	210501N2-19_BS20.tif:0358-0256-0100:358	177	820.051	100.575	257.206	145149	145149	358
784	210501N2-19_BS20.tif:0359-0250-0104:359	177	772.407	104.648	251.396	136716	136716	359
785	210501N2-19_BS20.tif:0360-0243-0105:360	177	835.87	105.325	244.312	147949	147949	360
786	210501N2-19_BS20.tif:0361-0237-0103:361	177	800.525	103.549	238.191	141693	141693	361
787	210501N2-19_BS20.tif:0362-0241-0098:362	177	835.034	98.614	242.192	147801	147801	362
788	210501N2-19_BS20.tif:0363-0238-0096:363	177	795.124	96.421	239.459	140737	140737	363
789	210501N2-19_BS20.tif:0364-0237-0094:364	177	769	94.53	238.516	136113	136113	364
790	210501N2-19_BS20.tif:0365-0226-0104:365	177	762.407	104.2	227.261	134946	134946	365
791	210501N2-19_BS20.tif:0366-0228-0102:366	177	804.124	102.671	229.296	142330	142330	366
792	210501N2-19_BS20.tif:0367-0236-0100:367	177	751.266	100.49	237.269	132974	132974	367
793	210501N2-19_BS20.tif:0368-0246-0100:368	177	764.458	100.214	247.277	135309	135309	368
794	210501N2-19_BS20.tif:0369-0242-0097:369	177	762.096	97.144	243.605	134891	134891	369
795	210501N2-19_BS20.tif:0370-0241-0099:370	177	781.446	99.453	242.51	138316	138316	370
796	210501N2-19_BS20.tif:0371-0235-0102:371	177	741.605	102.544	236.385	131264	131264	371
797	210501N2-19_BS20.tif:0372-0230-0100:372	177	685.949	100.556	231.276	121413	121413	372
798	210501N2-19_BS20.tif:0373-0226-0100:373	177	740.333	100.578	227.491	131039	131039	373
799	210501N2-19_BS20.tif:0374-0237-0105:374	177	744.305	105.244	238.436	131742	131742	374
800	210501N2-19_BS20.tif:0375-0241-0104:375	177	744.921	104.339	242.336	131851	131851	375
801	210501N2-19_BS20.tif:0376-0244-0103:376	177	713.61	103.448	245.486	126309	126309	376
802	210501N2-19_BS20.tif:0377-0243-0102:377	177	722.328	102.502	244.435	127852	127852	377
803	210501N2-19_BS20.tif:0378-0235-0097:378	177	676.379	97.41	236.551	119719	119719	378
804	210501N2-19_BS20.tif:0379-0233-0096:379	177	703.407	96.663	234.485	124503	124503	379
805	210501N2-19_BS20.tif:0380-0235-0103:380	177	736.989	103.628	236.352	130447	130447	380
806	210501N2-19_BS20.tif:0381-0233-0102:381	177	765.503	102.805	234.094	135494	135494	381
807	210501N2-19_BS20.tif:0382-0232-0104:382	177	737.96	104.103	233.379	130619	130619	382
808	210501N2-19_BS20.tif:0383-0230-0098:383	177	764.119	98.519	231.151	135249	135249	383
809	210501N2-19_BS20.tif:0384-0230-0101:384	177	743.842	101.353	231.363	131660	131660	384
810	210501N2-19_BS20.tif:0385-0231-0103:385	177	717.169	103.57	232.252	126939	126939	385
811	210501N2-19_BS20.tif:0386-0234-0098:386	177	745.655	98.248	235.284	131981	131981	386
812	210501N2-19_BS20.tif:0387-0236-0101:387	177	743.056	101.35	237.446	131521	131521	387
813	210501N2-19_BS20.tif:0388-0238-0104:388	177	734.836	104.522	239.284	130066	130066	388
814	210501N2-19_BS20.tif:0389-0237-0103:389	177	681.475	103.319	238.567	120621	120621	389
815	210501N2-19_BS20.tif:0390-0237-0103:390	177	698.345	103.146	238.553	123607	123607	390
816	210501N2-19_BS20.tif:0391-0234-0100:391	177	746.418	100.336	235.489	132116	132116	391
817	210501N2-19_BS20.tif:0392-0233-0096:392	177	719.311	96.602	234.562	127318	127318	392
818	210501N2-19_BS20.tif:0393-0234-0102:393	177	704.718	102.21	235.135	124735	124735	393
819	210501N2-19_BS20.tif:0394-0233-0105:394	177	682.028	105.43	234.546	120719	120719	394
820	210501N2-19_BS20.tif:0395-0232-0102:395	177	677.655	102.429	233.484	119945	119945	395
821	210501N2-19_BS20.tif:0396-0232-0098:396	177	680.39	98.514	233.321	120429	120429	396
822	210501N2-19_BS20.tif:0397-0249-0109:397	177	611.667	109.573	250.562	108265	108265	397
823	210501N2-19_BS20.tif:0398-0265-0127:398	177	674.412	127.721	266.073	119371	119371	398
824	210501N2-19_BS20.tif:0399-0268-0103:399	177	764.441	102.942	269.021	135306	135306	399
825	210501N2-19_BS20.tif:0400-0264-0102:400	177	724.768	102.746	265.382	128284	128284	400
826	210501N2-19_BS20.tif:0401-0263-0103:401	177	775.593	103.538	264.209	137280	137280	401
827	210501N2-19_BS20.tif:0402-0261-0103:402	177	742.672	103.535	262.216	131453	131453	402
828	210501N2-19_BS20.tif:0403-0258-0105:403	177	757.192	105.867	259.311	134023	134023	403
829	210501N2-19_BS20.tif:0404-0254-0104:404	177	698.367	104.556	255.473	123611	123611	404
830	210501N2-19_BS20.tif:0405-0252-0105:405	177	677.966	105.487	253.4	120000	120000	405
831	210501N2-19_BS20.tif:0406-0249-0104:406	177	655.808	104.919	250.442	116078	116078	406
832	210501N2-19_BS20.tif:0407-0249-0104:407	177	686.554	104.973	250.26	121520	121520	407
833	210501N2-19_BS20.tif:0408-0244-0107:408	177	631.062	107.702	245.41	111698	111698	408
834	210501N2-19_BS20.tif:0409-0239-0109:409	177	630.169	109.461	240.318	111540	111540	409
835	210501N2-19_BS20.tif:0410-0232-0113:410	177	631.062	113.578	233.517	111698	111698	410
836	210501N2-19_BS20.tif:0411-0229-0122:411	177	612.61	122.68	230.192	108432	108432	411
837	210501N2-19_BS20.tif:0412-0222-0126:412	177	693.633	126.544	223.193	122773	122773	412
838	210501N2-19_BS20.tif:0413-0215-0131:413	177	727.441	131.45	216.214	128757	128757	413
839	210501N2-19_BS20.tif:0414-0210-0134:414	177	772.237	134.592	211.014	136686	136686	414
840	210501N2-19_BS20.tif:0415-0206-0133:415	177	642.164	133.543	207.238	113663	113663	415
841	210501N2-19_BS20.tif:0416-0200-0138:416	177	639.921	138.346	201.012	113266	113266	416
842	210501N2-19_BS20.tif:0417-0191-0135:417	177	583.333	135.285	192.092	103250	103250	417
843	210501N2-19_BS20.tif:0418-0195-0130:418	177	555.13	130.331	196.258	98258	98258	418
844	210501N2-19_BS20.tif:0419-0205-0127:419	177	568.203	127.515	205.996	100572	100572	419
845	210501N2-19_BS20.tif:0420-0216-0132:420	177	533.571	132.576	217.08	94442	94442	420
846	210501N2-19_BS20.tif:0421-0220-0144:421	177	584.384	144.59	221.03	103436	103436	421
847	210501N2-19_BS20.tif:0422-0209-0135:422	177	532.616	135.379	210.361	94273	94273	422
848	210501N2-19_BS20.tif:0423-0210-0140:423	177	549.175	140.771	210.919	97204	97204	423
849	210501N2-19_BS20.tif:0424-0209-0145:424	177	558.684	145.395	209.92	98887	98887	424
850	210501N2-19_BS20.tif:0425-0206-0149:425	177	566.989	149.419	206.791	100357	100357	425
