# Supplementary material for: Molecular encoding and synaptic decoding of context during salt chemotaxis in C. elegans
Source: Nat Commun. 2022 May 27;13:2928. doi: 10.1038/s41467-022-30279-7 (PMC9142520; doi:10.1038/s41467-022-30279-7)
Supplement: Supplementary file 7 — Source Data [file 41467_2022_30279_MOESM7_ESM.zip › Source Data/Imaging/Fig.5/5B/210501N2-20_BS20_Results.csv]

	Label	Area	Mean	XM	YM	IntDen	RawIntDen	Slice	stimulus
1	210501N2-20_BS20.tif:0001-0237-0404:1	177	961.983	404.617	237.307	170271	170271	1	107
2	210501N2-20_BS20.tif:0002-0237-0404:2	177	714.588	403.874	237.979	126482	126482	2
3	210501N2-20_BS20.tif:0003-0237-0404:3	177	342.147	403.509	238.55	60560	60560	3
4	210501N2-20_BS20.tif:0004-0263-0449:4	177	575.701	449.277	263.733	101899	101899	4
5	210501N2-20_BS20.tif:0005-0261-0451:5	177	532.04	450.901	261.681	94171	94171	5
6	210501N2-20_BS20.tif:0006-0261-0451:6	177	546.65	450.998	261.603	96757	96757	6
7	210501N2-20_BS20.tif:0007-0262-0451:7	177	570.141	451.007	262.773	100915	100915	7
8	210501N2-20_BS20.tif:0008-0262-0451:8	177	565.006	450.964	262.841	100006	100006	8
9	210501N2-20_BS20.tif:0009-0260-0451:9	177	557.847	450.674	260.997	98739	98739	9
10	210501N2-20_BS20.tif:0010-0262-0449:10	177	549.045	448.858	262.898	97181	97181	10
11	210501N2-20_BS20.tif:0011-0262-0450:11	177	561.565	449.755	262.753	99397	99397	11
12	210501N2-20_BS20.tif:0012-0255-0428:12	177	533.017	427.716	255.9	94344	94344	12
13	210501N2-20_BS20.tif:0013-0245-0428:13	177	553.718	427.854	245.705	98008	98008	13
14	210501N2-20_BS20.tif:0014-0241-0427:14	177	529.424	427.036	241.884	93708	93708	14
15	210501N2-20_BS20.tif:0015-0240-0425:15	177	547.689	425.008	240.73	96941	96941	15
16	210501N2-20_BS20.tif:0016-0240-0425:16	177	554.87	424.636	240.626	98212	98212	16
17	210501N2-20_BS20.tif:0017-0239-0425:17	177	529.452	424.912	239.863	93713	93713	17
18	210501N2-20_BS20.tif:0018-0240-0427:18	177	542.831	426.766	240.754	96081	96081	18
19	210501N2-20_BS20.tif:0019-0247-0429:19	177	535.949	428.831	247.875	94863	94863	19
20	210501N2-20_BS20.tif:0020-0251-0427:20	177	517.904	426.612	251.91	91669	91669	20
21	210501N2-20_BS20.tif:0021-0257-0425:21	177	526.136	424.588	257.711	93126	93126	21
22	210501N2-20_BS20.tif:0022-0245-0433:22	177	503.672	432.558	245.787	89150	89150	22
23	210501N2-20_BS20.tif:0023-0247-0432:23	177	508.412	431.484	247.897	89989	89989	23
24	210501N2-20_BS20.tif:0024-0252-0429:24	177	517.949	428.703	252.671	91677	91677	24
25	210501N2-20_BS20.tif:0025-0244-0432:25	177	504.983	431.707	244.838	89382	89382	25
26	210501N2-20_BS20.tif:0026-0241-0432:26	177	558.056	431.885	241.621	98776	98776	26
27	210501N2-20_BS20.tif:0027-0240-0431:27	177	535.927	430.577	240.83	94859	94859	27
28	210501N2-20_BS20.tif:0028-0239-0428:28	177	550.842	427.574	239.718	97499	97499	28
29	210501N2-20_BS20.tif:0029-0241-0426:29	177	526.554	426.018	241.493	93200	93200	29
30	210501N2-20_BS20.tif:0030-0241-0426:30	177	505.153	425.635	241.913	89412	89412	30
31	210501N2-20_BS20.tif:0031-0241-0425:31	177	560.469	425.068	241.762	99203	99203	31
32	210501N2-20_BS20.tif:0032-0244-0428:32	177	530.644	427.635	244.649	93924	93924	32
33	210501N2-20_BS20.tif:0033-0245-0428:33	177	554.588	427.885	245.753	98162	98162	33
34	210501N2-20_BS20.tif:0034-0244-0428:34	177	542.384	427.744	244.784	96002	96002	34
35	210501N2-20_BS20.tif:0035-0242-0427:35	177	516.65	426.854	242.964	91447	91447	35
36	210501N2-20_BS20.tif:0036-0245-0426:36	177	501.847	425.769	246.019	88827	88827	36
37	210501N2-20_BS20.tif:0037-0248-0425:37	177	537.588	424.746	248.749	95153	95153	37
38	210501N2-20_BS20.tif:0038-0243-0430:38	177	512.102	429.904	243.841	90642	90642	38
39	210501N2-20_BS20.tif:0039-0243-0431:39	177	521.531	431.024	244.017	92311	92311	39
40	210501N2-20_BS20.tif:0040-0244-0430:40	177	528.91	429.98	244.694	93617	93617	40
41	210501N2-20_BS20.tif:0041-0249-0426:41	177	532.61	425.626	249.833	94272	94272	41
42	210501N2-20_BS20.tif:0042-0251-0425:42	177	519.26	424.558	252.013	91909	91909	42
43	210501N2-20_BS20.tif:0043-0256-0430:43	177	499.062	429.17	256.94	88334	88334	43
44	210501N2-20_BS20.tif:0044-0250-0434:44	177	526.051	433.756	250.873	93111	93111	44
45	210501N2-20_BS20.tif:0045-0247-0435:45	177	563.944	434.791	247.744	99818	99818	45
46	210501N2-20_BS20.tif:0046-0241-0433:46	177	504.729	432.805	241.837	89337	89337	46
47	210501N2-20_BS20.tif:0047-0244-0429:47	177	493.825	428.927	244.741	87407	87407	47
48	210501N2-20_BS20.tif:0048-0242-0428:48	177	513.616	427.835	242.754	90910	90910	48
49	210501N2-20_BS20.tif:0049-0244-0426:49	177	530.079	425.912	244.897	93824	93824	49
50	210501N2-20_BS20.tif:0050-0244-0427:50	177	552.859	426.877	244.991	97856	97856	50
51	210501N2-20_BS20.tif:0051-0241-0431:51	177	538.757	430.681	241.631	95360	95360	51
52	210501N2-20_BS20.tif:0052-0241-0428:52	177	522	427.879	241.99	92394	92394	52
53	210501N2-20_BS20.tif:0053-0243-0428:53	177	516.633	427.805	243.746	91444	91444	53
54	210501N2-20_BS20.tif:0054-0243-0428:54	177	535.774	427.725	243.869	94832	94832	54
55	210501N2-20_BS20.tif:0055-0243-0428:55	177	510.904	427.677	244.032	90430	90430	55
56	210501N2-20_BS20.tif:0056-0243-0428:56	177	528.028	427.877	244.01	93461	93461	56
57	210501N2-20_BS20.tif:0057-0244-0428:57	177	516.836	427.957	244.782	91480	91480	57
58	210501N2-20_BS20.tif:0058-0241-0426:58	177	514.61	425.671	241.913	91086	91086	58
59	210501N2-20_BS20.tif:0059-0242-0423:59	177	608.537	422.924	242.897	107711	107711	59
60	210501N2-20_BS20.tif:0060-0253-0424:60	177	546.282	423.62	253.961	96692	96692	60
61	210501N2-20_BS20.tif:0061-0252-0432:61	177	590.588	431.767	252.8	104534	104534	61
62	210501N2-20_BS20.tif:0062-0252-0432:62	177	565.898	431.861	252.701	100164	100164	62
63	210501N2-20_BS20.tif:0063-0240-0436:63	177	542.175	435.67	240.952	95965	95965	63
64	210501N2-20_BS20.tif:0064-0236-0431:64	177	596.825	430.905	236.842	105638	105638	64
65	210501N2-20_BS20.tif:0065-0238-0426:65	177	565.186	425.982	238.793	100038	100038	65
66	210501N2-20_BS20.tif:0066-0244-0426:66	177	558.616	425.844	244.969	98875	98875	66
67	210501N2-20_BS20.tif:0067-0245-0427:67	177	592.554	426.772	245.921	104882	104882	67
68	210501N2-20_BS20.tif:0068-0243-0427:68	177	518.463	426.786	244.012	91768	91768	68
69	210501N2-20_BS20.tif:0069-0250-0427:69	177	562.192	426.903	250.595	99508	99508	69
70	210501N2-20_BS20.tif:0070-0245-0429:70	177	529.446	428.896	245.896	93712	93712	70
71	210501N2-20_BS20.tif:0071-0245-0429:71	177	536.678	428.895	245.95	94992	94992	71
72	210501N2-20_BS20.tif:0072-0244-0429:72	177	520.565	429.056	245.193	92140	92140	72
73	210501N2-20_BS20.tif:0073-0244-0428:73	177	584.186	428.081	244.738	103401	103401	73
74	210501N2-20_BS20.tif:0074-0244-0428:74	177	534.051	427.879	244.774	94527	94527	74
75	210501N2-20_BS20.tif:0075-0245-0428:75	177	520.395	427.799	245.906	92110	92110	75
76	210501N2-20_BS20.tif:0076-0244-0428:76	177	509.136	427.75	244.951	90117	90117	76
77	210501N2-20_BS20.tif:0077-0245-0428:77	177	556.565	427.889	245.628	98512	98512	77
78	210501N2-20_BS20.tif:0078-0246-0429:78	177	530.333	428.646	247.065	93869	93869	78
79	210501N2-20_BS20.tif:0079-0244-0429:79	177	535.401	428.718	244.943	94766	94766	79
80	210501N2-20_BS20.tif:0080-0245-0429:80	177	577.78	428.95	245.742	102267	102267	80
81	210501N2-20_BS20.tif:0081-0248-0429:81	177	529.842	428.988	248.714	93782	93782	81
82	210501N2-20_BS20.tif:0082-0248-0429:82	177	527.915	428.765	248.981	93441	93441	82
83	210501N2-20_BS20.tif:0083-0247-0429:83	177	510.243	428.677	247.695	90313	90313	83
84	210501N2-20_BS20.tif:0084-0248-0426:84	177	536.977	425.659	248.733	95045	95045	84
85	210501N2-20_BS20.tif:0085-0258-0422:85	177	486.079	421.65	259.039	86036	86036	85
86	210501N2-20_BS20.tif:0086-0256-0427:86	177	526.881	426.471	256.874	93258	93258	86
87	210501N2-20_BS20.tif:0087-0247-0434:87	177	509.734	433.662	247.736	90223	90223	87
88	210501N2-20_BS20.tif:0088-0239-0438:88	177	530.288	437.733	239.712	93861	93861	88
89	210501N2-20_BS20.tif:0089-0242-0435:89	177	496.328	434.637	242.882	87850	87850	89
90	210501N2-20_BS20.tif:0090-0239-0433:90	177	538.763	432.779	239.901	95361	95361	90
91	210501N2-20_BS20.tif:0091-0242-0430:91	177	522.294	429.787	242.76	92446	92446	91
92	210501N2-20_BS20.tif:0092-0245-0431:92	177	553.198	430.77	245.647	97916	97916	92
93	210501N2-20_BS20.tif:0093-0244-0430:93	177	521.299	429.831	245.088	92270	92270	93
94	210501N2-20_BS20.tif:0094-0246-0429:94	177	558.78	428.854	246.837	98904	98904	94
95	210501N2-20_BS20.tif:0095-0247-0430:95	177	538.859	429.605	247.87	95378	95378	95
96	210501N2-20_BS20.tif:0096-0246-0431:96	177	570.565	430.803	246.877	100990	100990	96
97	210501N2-20_BS20.tif:0097-0246-0432:97	177	541.48	431.571	246.629	95842	95842	97
98	210501N2-20_BS20.tif:0098-0247-0428:98	177	549.09	427.791	247.597	97189	97189	98
99	210501N2-20_BS20.tif:0099-0247-0427:99	177	550.023	426.843	247.571	97354	97354	99
100	210501N2-20_BS20.tif:0100-0248-0427:100	177	541.311	426.876	248.704	95812	95812	100
101	210501N2-20_BS20.tif:0101-0248-0427:101	177	535.774	426.875	248.68	94832	94832	101
102	210501N2-20_BS20.tif:0102-0246-0428:102	177	520.797	427.89	246.773	92181	92181	102
103	210501N2-20_BS20.tif:0103-0246-0428:103	177	546.011	427.895	246.593	96644	96644	103
104	210501N2-20_BS20.tif:0104-0248-0428:104	177	506.384	427.801	249.037	89630	89630	104
105	210501N2-20_BS20.tif:0105-0245-0431:105	177	483.588	430.62	245.743	85595	85595	105
106	210501N2-20_BS20.tif:0106-0245-0430:106	177	514.475	429.78	245.728	91062	91062	106
107	210501N2-20_BS20.tif:0107-0247-0429:107	177	543.367	429.026	247.826	96176	96176	107
108	210501N2-20_BS20.tif:0108-0246-0431:108	177	538.876	431.29	246.559	95381	95381	108
109	210501N2-20_BS20.tif:0109-0243-0431:109	177	510.316	430.989	243.625	90326	90326	109
110	210501N2-20_BS20.tif:0110-0243-0432:110	177	492.249	431.942	243.743	87128	87128	110
111	210501N2-20_BS20.tif:0111-0244-0429:111	177	515.525	428.987	244.617	91248	91248	111
112	210501N2-20_BS20.tif:0112-0244-0427:112	177	523.876	426.769	244.861	92726	92726	112
113	210501N2-20_BS20.tif:0113-0245-0427:113	177	491.051	426.919	245.458	86916	86916	113
114	210501N2-20_BS20.tif:0114-0243-0428:114	177	489.469	427.857	243.959	86636	86636	114
115	210501N2-20_BS20.tif:0115-0244-0427:115	177	486.503	426.918	244.636	86111	86111	115
116	210501N2-20_BS20.tif:0116-0244-0427:116	177	480.701	426.997	244.661	85084	85084	116
117	210501N2-20_BS20.tif:0117-0244-0427:117	177	467.593	426.88	244.694	82764	82764	117
118	210501N2-20_BS20.tif:0118-0244-0428:118	177	468.322	427.655	244.713	82893	82893	118
119	210501N2-20_BS20.tif:0119-0244-0428:119	177	488.345	427.91	244.756	86437	86437	119
120	210501N2-20_BS20.tif:0120-0244-0429:120	177	491.13	428.995	244.582	86930	86930	120
121	210501N2-20_BS20.tif:0121-0245-0429:121	177	471.056	428.876	245.68	83377	83377	121
122	210501N2-20_BS20.tif:0122-0244-0429:122	177	476.051	428.901	244.87	84261	84261	122
123	210501N2-20_BS20.tif:0123-0244-0428:123	177	490.141	427.993	244.696	86755	86755	123
124	210501N2-20_BS20.tif:0124-0243-0428:124	177	456.328	427.8	243.931	80770	80770	124
125	210501N2-20_BS20.tif:0125-0243-0428:125	177	490.633	428.18	243.832	86842	86842	125
126	210501N2-20_BS20.tif:0126-0244-0429:126	177	514.017	428.804	244.678	90981	90981	126
127	210501N2-20_BS20.tif:0127-0244-0430:127	177	466.565	429.744	244.783	82582	82582	127
128	210501N2-20_BS20.tif:0128-0243-0429:128	177	493.113	428.912	243.867	87281	87281	128
129	210501N2-20_BS20.tif:0129-0244-0428:129	177	466.825	427.791	244.731	82628	82628	129
130	210501N2-20_BS20.tif:0130-0254-0423:130	177	415.757	422.739	255.073	73589	73589	130
131	210501N2-20_BS20.tif:0131-0248-0429:131	177	433.475	428.811	248.558	76725	76725	131
132	210501N2-20_BS20.tif:0132-0244-0432:132	177	470.763	431.691	244.508	83325	83325	132
133	210501N2-20_BS20.tif:0133-0241-0433:133	177	456.548	432.894	241.494	80809	80809	133
134	210501N2-20_BS20.tif:0134-0240-0432:134	177	508.757	431.741	240.597	90050	90050	134
135	210501N2-20_BS20.tif:0135-0240-0430:135	177	507.887	429.885	240.406	89896	89896	135
136	210501N2-20_BS20.tif:0136-0241-0426:136	177	449.023	426.01	241.697	79477	79477	136
137	210501N2-20_BS20.tif:0137-0241-0426:137	177	478.819	426.009	241.744	84751	84751	137
138	210501N2-20_BS20.tif:0138-0242-0426:138	177	505.508	425.975	242.742	89475	89475	138
139	210501N2-20_BS20.tif:0139-0243-0425:139	177	506.469	425.123	243.66	89645	89645	139
140	210501N2-20_BS20.tif:0140-0244-0424:140	177	504.254	423.929	244.48	89253	89253	140
141	210501N2-20_BS20.tif:0141-0244-0426:141	177	474.04	425.972	244.876	83905	83905	141
142	210501N2-20_BS20.tif:0142-0244-0427:142	177	485.887	427.052	244.552	86002	86002	142
143	210501N2-20_BS20.tif:0143-0243-0430:143	177	492.056	430.039	243.837	87094	87094	143
144	210501N2-20_BS20.tif:0144-0244-0431:144	177	462.119	430.637	244.75	81795	81795	144
145	210501N2-20_BS20.tif:0145-0244-0431:145	177	509.932	430.733	244.893	90258	90258	145
146	210501N2-20_BS20.tif:0146-0244-0430:146	177	492.266	430.03	244.602	87131	87131	146
147	210501N2-20_BS20.tif:0147-0244-0430:147	177	486.429	430.031	244.452	86098	86098	147
148	210501N2-20_BS20.tif:0148-0243-0429:148	177	480.311	428.683	243.823	85015	85015	148
149	210501N2-20_BS20.tif:0149-0243-0430:149	177	460.429	429.937	243.464	81496	81496	149
150	210501N2-20_BS20.tif:0150-0243-0430:150	177	462.565	429.587	243.833	81874	81874	150
151	210501N2-20_BS20.tif:0151-0243-0430:151	177	395.661	430.097	243.851	70032	70032	151
152	210501N2-20_BS20.tif:0152-0243-0430:152	177	403.785	429.542	243.572	71470	71470	152
153	210501N2-20_BS20.tif:0153-0252-0425:153	177	428.559	424.832	252.611	75855	75855	153
154	210501N2-20_BS20.tif:0154-0255-0424:154	177	389.684	423.475	255.839	68974	68974	154
155	210501N2-20_BS20.tif:0155-0251-0431:155	177	426.932	430.511	251.885	75567	75567	155
156	210501N2-20_BS20.tif:0156-0245-0435:156	177	404.74	434.383	245.714	71639	71639	156
157	210501N2-20_BS20.tif:0157-0237-0436:157	177	474	435.943	237.634	83898	83898	157
158	210501N2-20_BS20.tif:0158-0239-0430:158	177	433.062	429.579	239.692	76652	76652	158
159	210501N2-20_BS20.tif:0159-0241-0427:159	177	467.09	426.831	241.615	82675	82675	159
160	210501N2-20_BS20.tif:0160-0242-0427:160	177	462.503	426.88	242.767	81863	81863	160
161	210501N2-20_BS20.tif:0161-0243-0426:161	177	455.537	425.887	243.53	80630	80630	161
162	210501N2-20_BS20.tif:0162-0244-0426:162	177	487.068	425.877	244.649	86211	86211	162
163	210501N2-20_BS20.tif:0163-0244-0428:163	177	464.887	427.841	244.79	82285	82285	163
164	210501N2-20_BS20.tif:0164-0245-0429:164	177	455.576	428.873	245.511	80637	80637	164
165	210501N2-20_BS20.tif:0165-0244-0428:165	177	454.113	427.984	244.703	80378	80378	165
166	210501N2-20_BS20.tif:0166-0244-0428:166	177	449.814	427.711	244.633	79617	79617	166
167	210501N2-20_BS20.tif:0167-0244-0427:167	177	473.13	426.829	244.576	83744	83744	167
168	210501N2-20_BS20.tif:0168-0244-0428:168	177	473.35	427.816	244.642	83783	83783	168
169	210501N2-20_BS20.tif:0169-0245-0428:169	177	468.384	428.046	245.687	82904	82904	169
170	210501N2-20_BS20.tif:0170-0244-0428:170	177	475.243	427.851	244.657	84118	84118	170
171	210501N2-20_BS20.tif:0171-0245-0429:171	177	473.006	428.68	245.667	83722	83722	171
172	210501N2-20_BS20.tif:0172-0244-0429:172	177	496.983	428.869	244.924	87966	87966	172
173	210501N2-20_BS20.tif:0173-0244-0430:173	177	473.537	430.109	244.922	83816	83816	173
174	210501N2-20_BS20.tif:0174-0244-0430:174	177	489.565	430.023	244.566	86653	86653	174
175	210501N2-20_BS20.tif:0175-0243-0430:175	177	451.966	429.702	243.825	79998	79998	175
176	210501N2-20_BS20.tif:0176-0242-0428:176	177	481.96	428.112	242.639	85307	85307	176
177	210501N2-20_BS20.tif:0177-0242-0428:177	177	471.531	427.68	242.581	83461	83461	177
178	210501N2-20_BS20.tif:0178-0241-0427:178	177	467.96	427.109	241.741	82829	82829	178
179	210501N2-20_BS20.tif:0179-0241-0427:179	177	448.203	426.939	241.948	79332	79332	179
180	210501N2-20_BS20.tif:0180-0243-0428:180	177	487.04	427.875	243.789	86206	86206	180
181	210501N2-20_BS20.tif:0181-0243-0430:181	177	450	429.783	243.487	79650	79650	181
182	210501N2-20_BS20.tif:0182-0243-0429:182	177	457.373	428.949	243.825	80955	80955	182
183	210501N2-20_BS20.tif:0183-0243-0429:183	177	441.746	428.674	243.799	78189	78189	183
184	210501N2-20_BS20.tif:0184-0245-0427:184	177	435	426.875	245.677	76995	76995	184
185	210501N2-20_BS20.tif:0185-0251-0426:185	177	433.068	425.463	251.607	76653	76653	185
186	210501N2-20_BS20.tif:0186-0244-0430:186	177	456.13	429.843	244.885	80735	80735	186
187	210501N2-20_BS20.tif:0187-0240-0432:187	177	458.39	431.998	240.81	81135	81135	187
188	210501N2-20_BS20.tif:0188-0239-0432:188	177	469.955	431.792	239.747	83182	83182	188
189	210501N2-20_BS20.tif:0189-0242-0431:189	177	447	431.214	242.426	79119	79119	189
190	210501N2-20_BS20.tif:0190-0241-0430:190	177	466.339	429.816	241.885	82542	82542	190
191	210501N2-20_BS20.tif:0191-0242-0428:191	177	483.333	427.784	242.866	85550	85550	191
192	210501N2-20_BS20.tif:0192-0243-0428:192	177	482.48	428.014	243.619	85399	85399	192
193	210501N2-20_BS20.tif:0193-0243-0428:193	177	469.52	428.052	243.652	83105	83105	193
194	210501N2-20_BS20.tif:0194-0242-0428:194	177	455.718	427.828	242.694	80662	80662	194
195	210501N2-20_BS20.tif:0195-0242-0428:195	177	492.915	427.803	242.721	87246	87246	195
196	210501N2-20_BS20.tif:0196-0243-0428:196	177	457.056	427.817	243.935	80899	80899	196
197	210501N2-20_BS20.tif:0197-0244-0428:197	177	503.497	427.704	244.655	89119	89119	197
198	210501N2-20_BS20.tif:0198-0243-0428:198	177	493.045	427.954	243.793	87269	87269	198
199	210501N2-20_BS20.tif:0199-0243-0428:199	177	492.52	427.969	243.985	87176	87176	199
200	210501N2-20_BS20.tif:0200-0243-0428:200	177	464.983	428.062	243.746	82302	82302	200
201	210501N2-20_BS20.tif:0201-0244-0430:201	177	485.588	430.059	244.795	85949	85949	201
202	210501N2-20_BS20.tif:0202-0244-0430:202	177	473.48	429.966	244.659	83806	83806	202
203	210501N2-20_BS20.tif:0203-0244-0429:203	177	474.537	428.964	244.645	83993	83993	203
204	210501N2-20_BS20.tif:0204-0242-0430:204	177	454.831	429.866	242.955	80505	80505	204
205	210501N2-20_BS20.tif:0205-0242-0429:205	177	469.554	428.796	243.097	83111	83111	205
206	210501N2-20_BS20.tif:0206-0243-0428:206	177	435.045	428.194	243.642	77003	77003	206
207	210501N2-20_BS20.tif:0207-0243-0429:207	177	465.983	429.064	243.823	82479	82479	207
208	210501N2-20_BS20.tif:0208-0242-0428:208	177	496.684	428.177	242.922	87913	87913	208
209	210501N2-20_BS20.tif:0209-0241-0427:209	177	446.921	426.857	241.587	79105	79105	209
210	210501N2-20_BS20.tif:0210-0241-0427:210	177	502.311	426.67	241.456	88909	88909	210
211	210501N2-20_BS20.tif:0211-0244-0429:211	177	496.977	429.073	244.894	87965	87965	211
212	210501N2-20_BS20.tif:0212-0244-0431:212	177	486.435	431.102	244.794	86099	86099	212
213	210501N2-20_BS20.tif:0213-0244-0430:213	177	465.096	429.936	245.029	82322	82322	213
214	210501N2-20_BS20.tif:0214-0244-0429:214	177	466.655	429.047	244.721	82598	82598	214
215	210501N2-20_BS20.tif:0215-0247-0428:215	177	461.062	427.875	247.695	81608	81608	215
216	210501N2-20_BS20.tif:0216-0253-0425:216	177	407.384	424.418	253.874	72107	72107	216
217	210501N2-20_BS20.tif:0217-0246-0434:217	177	428.181	433.659	246.715	75788	75788	217
218	210501N2-20_BS20.tif:0218-0242-0435:218	177	477.96	434.938	242.637	84599	84599	218
219	210501N2-20_BS20.tif:0219-0241-0430:219	177	465.983	429.925	241.661	82479	82479	219
220	210501N2-20_BS20.tif:0220-0241-0428:220	177	447.277	427.656	241.936	79168	79168	220
221	210501N2-20_BS20.tif:0221-0242-0428:221	177	460.113	428.081	242.848	81440	81440	221
222	210501N2-20_BS20.tif:0222-0242-0428:222	177	455.96	428.06	242.673	80705	80705	222
223	210501N2-20_BS20.tif:0223-0242-0428:223	177	464.384	428.038	242.783	82196	82196	223
224	210501N2-20_BS20.tif:0224-0242-0428:224	177	455.819	427.932	242.802	80680	80680	224
225	210501N2-20_BS20.tif:0225-0243-0428:225	177	449.232	428.167	243.593	79514	79514	225
226	210501N2-20_BS20.tif:0226-0244-0428:226	177	439.944	428.041	244.496	77870	77870	226
227	210501N2-20_BS20.tif:0227-0243-0429:227	177	486.859	428.968	243.861	86174	86174	227
228	210501N2-20_BS20.tif:0228-0243-0429:228	177	449.475	428.997	243.724	79557	79557	228
229	210501N2-20_BS20.tif:0229-0243-0428:229	177	474.39	428.062	243.709	83967	83967	229
230	210501N2-20_BS20.tif:0230-0243-0429:230	177	449.808	428.799	243.647	79616	79616	230
231	210501N2-20_BS20.tif:0231-0243-0429:231	177	473.435	428.832	243.737	83798	83798	231
232	210501N2-20_BS20.tif:0232-0244-0427:232	177	484.695	427.051	244.714	85791	85791	232
233	210501N2-20_BS20.tif:0233-0252-0422:233	177	406.91	421.705	252.562	72023	72023	233
234	210501N2-20_BS20.tif:0234-0253-0423:234	177	415.712	422.918	253.787	73581	73581	234
235	210501N2-20_BS20.tif:0235-0250-0430:235	177	430.26	429.698	250.887	76156	76156	235
236	210501N2-20_BS20.tif:0236-0237-0437:236	177	447.277	436.834	238.042	79168	79168	236
237	210501N2-20_BS20.tif:0237-0238-0435:237	177	466	435.003	238.631	82482	82482	237
238	210501N2-20_BS20.tif:0238-0241-0430:238	177	454.983	429.854	241.776	80532	80532	238
239	210501N2-20_BS20.tif:0239-0243-0428:239	177	501.638	427.747	243.662	88790	88790	239
240	210501N2-20_BS20.tif:0240-0243-0427:240	177	468.898	427.124	243.792	82995	82995	240
241	210501N2-20_BS20.tif:0241-0244-0428:241	177	462.203	428.045	244.729	81810	81810	241
242	210501N2-20_BS20.tif:0242-0244-0429:242	177	468.22	428.806	244.93	82875	82875	242
243	210501N2-20_BS20.tif:0243-0246-0429:243	177	449.915	428.955	246.635	79635	79635	243
244	210501N2-20_BS20.tif:0244-0246-0429:244	177	439.497	428.911	246.388	77791	77791	244
245	210501N2-20_BS20.tif:0245-0245-0427:245	177	487.791	426.905	245.855	86339	86339	245
246	210501N2-20_BS20.tif:0246-0245-0428:246	177	452.514	427.825	245.895	80095	80095	246
247	210501N2-20_BS20.tif:0247-0247-0428:247	177	438.051	427.805	247.476	77535	77535	247
248	210501N2-20_BS20.tif:0248-0247-0428:248	177	427.373	427.891	247.78	75645	75645	248
249	210501N2-20_BS20.tif:0249-0247-0427:249	177	425.175	427.19	247.758	75256	75256	249
250	210501N2-20_BS20.tif:0250-0246-0428:250	177	460.085	428.184	247.026	81435	81435	250
251	210501N2-20_BS20.tif:0251-0245-0429:251	177	444.927	428.969	245.883	78752	78752	251
252	210501N2-20_BS20.tif:0252-0245-0429:252	177	471.814	429.202	245.607	83511	83511	252
253	210501N2-20_BS20.tif:0253-0246-0428:253	177	468.209	428.468	246.453	82873	82873	253
254	210501N2-20_BS20.tif:0254-0246-0429:254	177	454.412	429.1	246.608	80431	80431	254
255	210501N2-20_BS20.tif:0255-0246-0429:255	177	454.644	428.745	246.643	80472	80472	255
256	210501N2-20_BS20.tif:0256-0246-0429:256	177	475.119	428.823	246.449	84096	84096	256
257	210501N2-20_BS20.tif:0257-0246-0428:257	177	463.079	427.828	246.629	81965	81965	257
258	210501N2-20_BS20.tif:0258-0246-0426:258	177	426.198	425.893	246.661	75437	75437	258
259	210501N2-20_BS20.tif:0259-0244-0427:259	177	446.39	426.902	244.942	79011	79011	259
260	210501N2-20_BS20.tif:0260-0245-0425:260	177	434.271	425.023	246.015	76866	76866	260
261	210501N2-20_BS20.tif:0261-0244-0427:261	177	454.559	426.739	244.702	80457	80457	261
262	210501N2-20_BS20.tif:0262-0245-0428:262	177	491.023	427.942	245.662	86911	86911	262
263	210501N2-20_BS20.tif:0263-0244-0429:263	177	441.588	429.054	244.819	78161	78161	263
264	210501N2-20_BS20.tif:0264-0246-0429:264	177	483.746	428.868	246.69	85623	85623	264
265	210501N2-20_BS20.tif:0265-0246-0429:265	177	475.045	428.761	246.844	84083	84083	265
266	210501N2-20_BS20.tif:0266-0245-0429:266	177	492.305	428.841	246.051	87138	87138	266
267	210501N2-20_BS20.tif:0267-0245-0429:267	177	486.39	428.94	245.915	86091	86091	267
268	210501N2-20_BS20.tif:0268-0245-0428:268	177	477.395	428.031	245.814	84499	84499	268
269	210501N2-20_BS20.tif:0269-0245-0428:269	177	480.661	428.031	245.995	85077	85077	269
270	210501N2-20_BS20.tif:0270-0245-0427:270	177	450.91	427.115	245.692	79811	79811	270
271	210501N2-20_BS20.tif:0271-0245-0429:271	177	438.096	428.8	245.673	77543	77543	271
272	210501N2-20_BS20.tif:0272-0245-0429:272	177	467.667	428.965	245.894	82777	82777	272
273	210501N2-20_BS20.tif:0273-0245-0429:273	177	472.87	428.93	245.704	83698	83698	273
274	210501N2-20_BS20.tif:0274-0245-0429:274	177	492.48	429.057	245.774	87169	87169	274
275	210501N2-20_BS20.tif:0275-0245-0429:275	177	464.153	428.897	245.765	82155	82155	275
276	210501N2-20_BS20.tif:0276-0245-0428:276	177	462.864	427.959	245.773	81927	81927	276
277	210501N2-20_BS20.tif:0277-0245-0428:277	177	480.356	427.842	245.739	85023	85023	277
278	210501N2-20_BS20.tif:0278-0246-0428:278	177	455.559	428.103	246.521	80634	80634	278
279	210501N2-20_BS20.tif:0279-0245-0429:279	177	498.373	428.65	245.548	88212	88212	279
280	210501N2-20_BS20.tif:0280-0245-0428:280	177	481.446	428.061	245.602	85216	85216	280
281	210501N2-20_BS20.tif:0281-0245-0428:281	177	495.599	428.169	245.789	87721	87721	281
282	210501N2-20_BS20.tif:0282-0246-0428:282	177	466.158	428.1	246.555	82510	82510	282
283	210501N2-20_BS20.tif:0283-0244-0427:283	177	462.102	427.389	244.934	81792	81792	283
284	210501N2-20_BS20.tif:0284-0250-0424:284	177	420.277	423.635	250.732	74389	74389	284
285	210501N2-20_BS20.tif:0285-0252-0423:285	177	390.537	422.709	252.72	69125	69125	285
286	210501N2-20_BS20.tif:0286-0241-0429:286	177	431.429	429.042	241.612	76363	76363	286
287	210501N2-20_BS20.tif:0287-0241-0430:287	177	449.277	429.648	242.033	79522	79522	287
288	210501N2-20_BS20.tif:0288-0244-0430:288	177	471.876	429.694	244.807	83522	83522	288
289	210501N2-20_BS20.tif:0289-0240-0432:289	177	420.559	431.911	240.937	74439	74439	289
290	210501N2-20_BS20.tif:0290-0241-0431:290	177	470.266	431.167	241.513	83237	83237	290
291	210501N2-20_BS20.tif:0291-0242-0431:291	177	439.548	431.023	242.544	77800	77800	291
292	210501N2-20_BS20.tif:0292-0242-0430:292	177	466.78	429.931	242.887	82620	82620	292
293	210501N2-20_BS20.tif:0293-0243-0430:293	177	501.486	429.905	243.539	88763	88763	293
294	210501N2-20_BS20.tif:0294-0244-0430:294	177	469.379	429.888	244.658	83080	83080	294
295	210501N2-20_BS20.tif:0295-0244-0430:295	177	446	429.954	244.742	78942	78942	295
296	210501N2-20_BS20.tif:0296-0244-0429:296	177	472.113	429.058	244.716	83564	83564	296
297	210501N2-20_BS20.tif:0297-0244-0428:297	177	491.531	428.095	244.748	87001	87001	297
298	210501N2-20_BS20.tif:0298-0244-0428:298	177	481.757	428.106	244.611	85271	85271	298
299	210501N2-20_BS20.tif:0299-0243-0429:299	177	473.424	428.871	243.814	83796	83796	299
300	210501N2-20_BS20.tif:0300-0244-0429:300	177	452.322	428.748	244.704	80061	80061	300
301	210501N2-20_BS20.tif:0301-0244-0428:301	177	465.842	428.154	244.658	82454	82454	301
302	210501N2-20_BS20.tif:0302-0244-0429:302	177	449.407	428.845	244.8	79545	79545	302
303	210501N2-20_BS20.tif:0303-0244-0429:303	177	464.068	428.791	244.605	82140	82140	303
304	210501N2-20_BS20.tif:0304-0244-0429:304	177	443.842	428.707	244.833	78560	78560	304
305	210501N2-20_BS20.tif:0305-0243-0428:305	177	448.192	427.884	243.725	79330	79330	305
306	210501N2-20_BS20.tif:0306-0242-0426:306	177	462.198	426.101	242.537	81809	81809	306
307	210501N2-20_BS20.tif:0307-0241-0425:307	177	430.661	424.73	241.824	76227	76227	307
308	210501N2-20_BS20.tif:0308-0243-0427:308	177	438.322	426.964	243.537	77583	77583	308
309	210501N2-20_BS20.tif:0309-0243-0428:309	177	431.819	428.025	243.54	76432	76432	309
310	210501N2-20_BS20.tif:0310-0243-0428:310	177	443.87	428.12	243.875	78565	78565	310
311	210501N2-20_BS20.tif:0311-0244-0428:311	177	445.802	427.897	244.538	78907	78907	311
312	210501N2-20_BS20.tif:0312-0244-0429:312	177	436.774	429.055	244.446	77309	77309	312
313	210501N2-20_BS20.tif:0313-0243-0428:313	177	435.898	427.732	243.785	77154	77154	313
314	210501N2-20_BS20.tif:0314-0244-0427:314	177	454.661	426.958	244.837	80475	80475	314
315	210501N2-20_BS20.tif:0315-0244-0427:315	177	434.881	426.707	244.745	76974	76974	315
316	210501N2-20_BS20.tif:0316-0243-0427:316	177	438.441	427.03	244.121	77604	77604	316
317	210501N2-20_BS20.tif:0317-0243-0428:317	177	459.751	427.937	243.813	81376	81376	317
318	210501N2-20_BS20.tif:0318-0244-0428:318	177	436.655	427.766	244.675	77288	77288	318
319	210501N2-20_BS20.tif:0319-0244-0429:319	177	430.684	429.091	244.668	76231	76231	319
320	210501N2-20_BS20.tif:0320-0244-0428:320	177	461.751	428.146	244.621	81730	81730	320
321	210501N2-20_BS20.tif:0321-0244-0428:321	177	450.661	427.651	244.835	79767	79767	321
322	210501N2-20_BS20.tif:0322-0245-0427:322	177	432.175	427	245.769	76495	76495	322
323	210501N2-20_BS20.tif:0323-0245-0428:323	177	438.802	427.763	245.952	77668	77668	323
324	210501N2-20_BS20.tif:0324-0244-0429:324	177	422.989	428.879	244.726	74869	74869	324
325	210501N2-20_BS20.tif:0325-0244-0429:325	177	446.028	429.094	244.603	78947	78947	325
326	210501N2-20_BS20.tif:0326-0243-0429:326	177	447.616	428.758	243.831	79228	79228	326
327	210501N2-20_BS20.tif:0327-0247-0427:327	177	416.74	426.939	248.017	73763	73763	327
328	210501N2-20_BS20.tif:0328-0247-0429:328	177	381.011	428.963	247.565	67439	67439	328
329	210501N2-20_BS20.tif:0329-0245-0429:329	177	410.684	428.828	245.805	72691	72691	329
330	210501N2-20_BS20.tif:0330-0243-0429:330	177	419.785	428.777	243.828	74302	74302	330
331	210501N2-20_BS20.tif:0331-0243-0430:331	177	417.915	429.973	243.928	73971	73971	331
332	210501N2-20_BS20.tif:0332-0242-0431:332	177	467.192	430.785	242.588	82693	82693	332
333	210501N2-20_BS20.tif:0333-0242-0431:333	177	451.475	431.226	242.533	79911	79911	333
334	210501N2-20_BS20.tif:0334-0242-0430:334	177	452.379	430.362	242.515	80071	80071	334
335	210501N2-20_BS20.tif:0335-0242-0429:335	177	440.633	429.059	242.66	77992	77992	335
336	210501N2-20_BS20.tif:0336-0243-0429:336	177	447.26	428.93	243.788	79165	79165	336
337	210501N2-20_BS20.tif:0337-0243-0428:337	177	436.542	428.272	243.751	77268	77268	337
338	210501N2-20_BS20.tif:0338-0242-0428:338	177	449.441	428.079	242.821	79551	79551	338
339	210501N2-20_BS20.tif:0339-0243-0429:339	177	449.746	428.886	243.818	79605	79605	339
340	210501N2-20_BS20.tif:0340-0245-0429:340	177	474.051	429.035	245.774	83907	83907	340
341	210501N2-20_BS20.tif:0341-0245-0429:341	177	449.056	428.927	245.643	79483	79483	341
342	210501N2-20_BS20.tif:0342-0245-0429:342	177	443.412	428.985	245.736	78484	78484	342
343	210501N2-20_BS20.tif:0343-0245-0429:343	177	427.616	428.723	245.854	75688	75688	343
344	210501N2-20_BS20.tif:0344-0246-0428:344	177	438.87	427.915	246.691	77680	77680	344
345	210501N2-20_BS20.tif:0345-0243-0429:345	177	470.475	428.873	243.995	83274	83274	345
346	210501N2-20_BS20.tif:0346-0243-0429:346	177	450.729	429.293	244.007	79779	79779	346
347	210501N2-20_BS20.tif:0347-0244-0428:347	177	426.757	428.119	244.449	75536	75536	347
348	210501N2-20_BS20.tif:0348-0244-0428:348	177	465.915	427.947	244.529	82467	82467	348
349	210501N2-20_BS20.tif:0349-0244-0429:349	177	434.266	428.811	244.55	76865	76865	349
350	210501N2-20_BS20.tif:0350-0244-0429:350	177	443.983	428.901	244.897	78585	78585	350
351	210501N2-20_BS20.tif:0001-0238-0158:1	177	396.243	158.747	238.301	70135	70135	1
352	210501N2-20_BS20.tif:0002-0238-0158:2	177	304.723	157.986	238.97	53936	53936	2
353	210501N2-20_BS20.tif:0003-0238-0158:3	177	200.452	158.079	239.369	35480	35480	3
354	210501N2-20_BS20.tif:0004-0264-0203:4	177	507.582	203.834	264.763	89842	89842	4
355	210501N2-20_BS20.tif:0005-0262-0205:5	177	471.079	204.818	262.609	83381	83381	5
356	210501N2-20_BS20.tif:0006-0262-0205:6	177	478.667	204.915	262.886	84724	84724	6
357	210501N2-20_BS20.tif:0007-0263-0206:7	177	479.898	205.558	263.828	84942	84942	7
358	210501N2-20_BS20.tif:0008-0263-0206:8	177	478.068	205.654	263.841	84618	84618	8
359	210501N2-20_BS20.tif:0009-0262-0205:9	177	473.944	204.637	262.786	83888	83888	9
360	210501N2-20_BS20.tif:0010-0264-0204:10	177	476.52	203.681	264.761	84344	84344	10
361	210501N2-20_BS20.tif:0011-0263-0204:11	177	463.881	203.645	264	82107	82107	11
362	210501N2-20_BS20.tif:0012-0256-0183:12	177	468.893	182.566	256.781	82994	82994	12
363	210501N2-20_BS20.tif:0013-0246-0183:13	177	473.333	182.47	246.942	83780	83780	13
364	210501N2-20_BS20.tif:0014-0243-0182:14	177	460.186	181.64	243.765	81453	81453	14
365	210501N2-20_BS20.tif:0015-0241-0180:15	177	467.785	179.688	241.908	82798	82798	15
366	210501N2-20_BS20.tif:0016-0241-0179:16	177	473.169	178.729	241.92	83751	83751	16
367	210501N2-20_BS20.tif:0017-0240-0179:17	177	475.819	178.843	240.941	84220	84220	17
368	210501N2-20_BS20.tif:0018-0241-0182:18	177	460.508	181.673	242.079	81510	81510	18
369	210501N2-20_BS20.tif:0019-0248-0184:19	177	469.463	183.554	248.89	83095	83095	19
370	210501N2-20_BS20.tif:0020-0252-0182:20	177	458.785	181.528	252.795	81205	81205	20
371	210501N2-20_BS20.tif:0021-0258-0180:21	177	484.571	179.44	258.753	85769	85769	21
372	210501N2-20_BS20.tif:0022-0247-0187:22	177	497.249	186.605	247.854	88013	88013	22
373	210501N2-20_BS20.tif:0023-0249-0186:23	177	486.102	185.738	249.835	86040	86040	23
374	210501N2-20_BS20.tif:0024-0253-0183:24	177	459.305	182.72	253.858	81297	81297	24
375	210501N2-20_BS20.tif:0025-0245-0187:25	177	477.678	186.578	245.837	84549	84549	25
376	210501N2-20_BS20.tif:0026-0242-0187:26	177	477.503	186.579	242.876	84518	84518	26
377	210501N2-20_BS20.tif:0027-0241-0185:27	177	482.243	184.798	241.89	85357	85357	27
378	210501N2-20_BS20.tif:0028-0240-0182:28	177	486.723	181.764	240.982	86150	86150	28
379	210501N2-20_BS20.tif:0029-0242-0181:29	177	473.678	180.541	242.741	83841	83841	29
380	210501N2-20_BS20.tif:0030-0243-0180:30	177	469.966	179.724	243.836	83184	83184	30
381	210501N2-20_BS20.tif:0031-0243-0180:31	177	469.87	179.599	243.827	83167	83167	31
382	210501N2-20_BS20.tif:0032-0245-0182:32	177	480.458	181.738	245.963	85041	85041	32
383	210501N2-20_BS20.tif:0033-0247-0183:33	177	474.469	182.5	247.722	83981	83981	33
384	210501N2-20_BS20.tif:0034-0246-0183:34	177	448.266	182.54	246.667	79343	79343	34
385	210501N2-20_BS20.tif:0035-0244-0182:35	177	458.311	181.618	244.807	81121	81121	35
386	210501N2-20_BS20.tif:0036-0247-0180:36	177	496.22	179.685	247.856	87831	87831	36
387	210501N2-20_BS20.tif:0037-0249-0179:37	177	495.887	178.577	249.924	87772	87772	37
388	210501N2-20_BS20.tif:0038-0244-0185:38	177	469.802	184.67	245.007	83155	83155	38
389	210501N2-20_BS20.tif:0039-0245-0186:39	177	488.842	185.587	245.803	86525	86525	39
390	210501N2-20_BS20.tif:0040-0245-0185:40	177	457.684	184.525	245.964	81010	81010	40
391	210501N2-20_BS20.tif:0041-0250-0180:41	177	487.435	179.774	250.79	86276	86276	41
392	210501N2-20_BS20.tif:0042-0253-0179:42	177	490.333	178.597	253.756	86789	86789	42
393	210501N2-20_BS20.tif:0043-0257-0184:43	177	520.073	183.73	257.848	92053	92053	43
394	210501N2-20_BS20.tif:0044-0251-0189:44	177	482.435	188.435	251.802	85391	85391	44
395	210501N2-20_BS20.tif:0045-0248-0190:45	177	455.458	189.354	248.818	80616	80616	45
396	210501N2-20_BS20.tif:0046-0242-0188:46	177	448.463	187.496	242.753	79378	79378	46
397	210501N2-20_BS20.tif:0047-0246-0184:47	177	489.322	183.552	246.571	86610	86610	47
398	210501N2-20_BS20.tif:0048-0243-0182:48	177	481.141	181.845	243.95	85162	85162	48
399	210501N2-20_BS20.tif:0049-0245-0181:49	177	478.282	180.577	245.931	84656	84656	49
400	210501N2-20_BS20.tif:0050-0245-0182:50	177	469.853	181.515	246.021	83164	83164	50
401	210501N2-20_BS20.tif:0051-0242-0185:51	177	484.605	184.854	242.901	85775	85775	51
402	210501N2-20_BS20.tif:0052-0243-0183:52	177	491.045	182.588	243.753	86915	86915	52
403	210501N2-20_BS20.tif:0053-0244-0182:53	177	477.729	181.651	244.731	84558	84558	53
404	210501N2-20_BS20.tif:0054-0244-0182:54	177	480.09	181.682	245.09	84976	84976	54
405	210501N2-20_BS20.tif:0055-0244-0182:55	177	475.638	181.736	244.985	84188	84188	55
406	210501N2-20_BS20.tif:0056-0244-0183:56	177	464.616	182.568	245.091	82237	82237	56
407	210501N2-20_BS20.tif:0057-0245-0183:57	177	497.124	182.573	245.663	87991	87991	57
408	210501N2-20_BS20.tif:0058-0242-0180:58	177	466.333	179.79	242.908	82541	82541	58
409	210501N2-20_BS20.tif:0059-0244-0177:59	177	528.164	176.815	244.656	93485	93485	59
410	210501N2-20_BS20.tif:0060-0254-0178:60	177	518.718	177.591	255.005	91813	91813	60
411	210501N2-20_BS20.tif:0061-0254-0187:61	177	529.701	186.44	254.75	93757	93757	61
412	210501N2-20_BS20.tif:0062-0253-0187:62	177	521.028	186.532	253.863	92222	92222	62
413	210501N2-20_BS20.tif:0063-0241-0190:63	177	499.186	189.697	241.881	88356	88356	63
414	210501N2-20_BS20.tif:0064-0237-0186:64	177	500.107	185.744	237.812	88519	88519	64
415	210501N2-20_BS20.tif:0065-0239-0181:65	177	494.531	180.628	239.898	87532	87532	65
416	210501N2-20_BS20.tif:0066-0245-0180:66	177	494.582	179.776	246.012	87541	87541	66
417	210501N2-20_BS20.tif:0067-0246-0182:67	177	469.113	181.506	246.905	83033	83033	67
418	210501N2-20_BS20.tif:0068-0245-0181:68	177	497.915	180.808	245.866	88131	88131	68
419	210501N2-20_BS20.tif:0069-0251-0181:69	177	483.898	180.529	251.948	85650	85650	69
420	210501N2-20_BS20.tif:0070-0247-0184:70	177	484.215	183.595	247.675	85706	85706	70
421	210501N2-20_BS20.tif:0071-0247-0184:71	177	484.09	183.643	247.729	85684	85684	71
422	210501N2-20_BS20.tif:0072-0246-0183:72	177	513.39	182.805	246.769	90870	90870	72
423	210501N2-20_BS20.tif:0073-0245-0182:73	177	487.373	181.76	245.945	86265	86265	73
424	210501N2-20_BS20.tif:0074-0245-0182:74	177	477.006	181.815	245.761	84430	84430	74
425	210501N2-20_BS20.tif:0075-0246-0182:75	177	496.915	181.806	246.899	87954	87954	75
426	210501N2-20_BS20.tif:0076-0246-0182:76	177	493.893	181.784	246.723	87419	87419	76
427	210501N2-20_BS20.tif:0077-0246-0182:77	177	482.192	181.898	246.863	85348	85348	77
428	210501N2-20_BS20.tif:0078-0248-0183:78	177	497.87	182.682	248.699	88123	88123	78
429	210501N2-20_BS20.tif:0079-0245-0183:79	177	467.339	182.75	245.979	82719	82719	79
430	210501N2-20_BS20.tif:0080-0246-0184:80	177	482.107	183.623	246.847	85333	85333	80
431	210501N2-20_BS20.tif:0081-0249-0184:81	177	468.684	183.524	249.889	82957	82957	81
432	210501N2-20_BS20.tif:0082-0250-0183:82	177	505.158	182.674	250.701	89413	89413	82
433	210501N2-20_BS20.tif:0083-0248-0183:83	177	481.599	182.628	248.963	85243	85243	83
434	210501N2-20_BS20.tif:0084-0249-0180:84	177	486.226	179.849	249.777	86062	86062	84
435	210501N2-20_BS20.tif:0085-0260-0176:85	177	500.407	175.567	260.721	88572	88572	85
436	210501N2-20_BS20.tif:0086-0258-0181:86	177	498.316	180.613	258.747	88202	88202	86
437	210501N2-20_BS20.tif:0087-0248-0188:87	177	472.723	187.514	248.938	83672	83672	87
438	210501N2-20_BS20.tif:0088-0240-0193:88	177	494.678	192.531	240.845	87558	87558	88
439	210501N2-20_BS20.tif:0089-0244-0190:89	177	497.458	189.453	244.803	88050	88050	89
440	210501N2-20_BS20.tif:0090-0240-0188:90	177	447.35	187.543	240.936	79181	79181	90
441	210501N2-20_BS20.tif:0091-0243-0185:91	177	471.791	184.542	243.955	83507	83507	91
442	210501N2-20_BS20.tif:0092-0246-0185:92	177	507.452	184.764	246.709	89819	89819	92
443	210501N2-20_BS20.tif:0093-0246-0184:93	177	494.508	183.658	246.716	87528	87528	93
444	210501N2-20_BS20.tif:0094-0247-0184:94	177	469.706	183.471	247.884	83138	83138	94
445	210501N2-20_BS20.tif:0095-0248-0185:95	177	446.271	184.578	248.688	78990	78990	95
446	210501N2-20_BS20.tif:0096-0247-0185:96	177	490.169	184.67	247.835	86760	86760	96
447	210501N2-20_BS20.tif:0097-0247-0186:97	177	483.254	185.637	247.9	85536	85536	97
448	210501N2-20_BS20.tif:0098-0248-0183:98	177	488.994	182.496	248.847	86552	86552	98
449	210501N2-20_BS20.tif:0099-0248-0182:99	177	489.023	181.579	248.762	86557	86557	99
450	210501N2-20_BS20.tif:0100-0249-0181:100	177	483.311	180.75	249.905	85546	85546	100
451	210501N2-20_BS20.tif:0101-0249-0182:101	177	473.904	181.431	249.884	83881	83881	101
452	210501N2-20_BS20.tif:0102-0248-0182:102	177	515.096	181.91	248.711	91172	91172	102
453	210501N2-20_BS20.tif:0103-0248-0182:103	177	496.181	181.68	248.665	87824	87824	103
454	210501N2-20_BS20.tif:0104-0250-0182:104	177	476.073	181.74	250.746	84265	84265	104
455	210501N2-20_BS20.tif:0105-0247-0185:105	177	493.011	184.639	247.658	87263	87263	105
456	210501N2-20_BS20.tif:0106-0246-0184:106	177	475.192	183.7	246.887	84109	84109	106
457	210501N2-20_BS20.tif:0107-0249-0183:107	177	523.757	182.865	249.588	92705	92705	107
458	210501N2-20_BS20.tif:0108-0247-0186:108	177	515.825	185.672	247.496	91301	91301	108
459	210501N2-20_BS20.tif:0109-0244-0186:109	177	446.537	185.416	244.714	79037	79037	109
460	210501N2-20_BS20.tif:0110-0244-0186:110	177	429.458	185.811	244.664	76014	76014	110
461	210501N2-20_BS20.tif:0111-0245-0184:111	177	458.576	183.549	245.949	81168	81168	111
462	210501N2-20_BS20.tif:0112-0246-0181:112	177	451.09	180.866	246.638	79843	79843	112
463	210501N2-20_BS20.tif:0113-0246-0181:113	177	415.989	180.768	246.6	73630	73630	113
464	210501N2-20_BS20.tif:0114-0245-0182:114	177	426.74	181.709	245.592	75533	75533	114
465	210501N2-20_BS20.tif:0115-0245-0182:115	177	459.881	181.545	245.626	81399	81399	115
466	210501N2-20_BS20.tif:0116-0246-0182:116	177	423.22	181.437	246.559	74910	74910	116
467	210501N2-20_BS20.tif:0117-0245-0182:117	177	423.514	181.377	245.598	74962	74962	117
468	210501N2-20_BS20.tif:0118-0245-0182:118	177	447.062	181.734	245.753	79130	79130	118
469	210501N2-20_BS20.tif:0119-0245-0183:119	177	425.678	182.539	245.829	75345	75345	119
470	210501N2-20_BS20.tif:0120-0245-0183:120	177	441.785	182.579	245.593	78196	78196	120
471	210501N2-20_BS20.tif:0121-0246-0183:121	177	416.571	182.778	246.646	73733	73733	121
472	210501N2-20_BS20.tif:0122-0246-0183:122	177	427.593	182.749	246.543	75684	75684	122
473	210501N2-20_BS20.tif:0123-0245-0183:123	177	427.949	182.415	245.617	75747	75747	123
474	210501N2-20_BS20.tif:0124-0245-0182:124	177	412.797	181.749	245.484	73065	73065	124
475	210501N2-20_BS20.tif:0125-0245-0183:125	177	418.706	182.523	245.554	74111	74111	125
476	210501N2-20_BS20.tif:0126-0245-0184:126	177	434.023	183.546	245.637	76822	76822	126
477	210501N2-20_BS20.tif:0127-0245-0185:127	177	389.932	184.295	245.47	69018	69018	127
478	210501N2-20_BS20.tif:0128-0244-0184:128	177	461.266	183.603	244.726	81644	81644	128
479	210501N2-20_BS20.tif:0129-0246-0182:129	177	432.65	181.552	246.417	76579	76579	129
480	210501N2-20_BS20.tif:0130-0255-0178:130	177	480.548	177.727	255.708	85057	85057	130
481	210501N2-20_BS20.tif:0131-0249-0183:131	177	443.418	183.052	249.286	78485	78485	131
482	210501N2-20_BS20.tif:0132-0245-0186:132	177	474.847	185.829	245.566	84048	84048	132
483	210501N2-20_BS20.tif:0133-0242-0187:133	177	430.52	186.968	242.499	76202	76202	133
484	210501N2-20_BS20.tif:0134-0242-0187:134	177	410.554	186.352	242.481	72668	72668	134
485	210501N2-20_BS20.tif:0135-0241-0185:135	177	432.966	184.488	241.556	76635	76635	135
486	210501N2-20_BS20.tif:0136-0242-0181:136	177	421.497	180.396	242.771	74605	74605	136
487	210501N2-20_BS20.tif:0137-0243-0181:137	177	412.023	180.467	243.341	72928	72928	137
488	210501N2-20_BS20.tif:0138-0243-0181:138	177	397.401	180.268	243.668	70340	70340	138
489	210501N2-20_BS20.tif:0139-0245-0180:139	177	412.096	179.487	245.454	72941	72941	139
490	210501N2-20_BS20.tif:0140-0245-0179:140	177	450.119	178.516	245.713	79671	79671	140
491	210501N2-20_BS20.tif:0141-0245-0181:141	177	426.181	180.483	245.737	75434	75434	141
492	210501N2-20_BS20.tif:0142-0245-0182:142	177	389.644	181.298	245.654	68967	68967	142
493	210501N2-20_BS20.tif:0143-0244-0185:143	177	415.921	184.462	244.796	73618	73618	143
494	210501N2-20_BS20.tif:0144-0245-0185:144	177	434.638	184.565	245.584	76931	76931	144
495	210501N2-20_BS20.tif:0145-0246-0185:145	177	422.582	184.583	246.638	74797	74797	145
496	210501N2-20_BS20.tif:0146-0245-0185:146	177	413.249	184.476	245.637	73145	73145	146
497	210501N2-20_BS20.tif:0147-0245-0185:147	177	416.503	184.463	245.753	73721	73721	147
498	210501N2-20_BS20.tif:0148-0245-0184:148	177	433.124	183.582	245.735	76663	76663	148
499	210501N2-20_BS20.tif:0149-0244-0184:149	177	406.164	183.565	244.711	71891	71891	149
500	210501N2-20_BS20.tif:0150-0245-0184:150	177	425.887	183.74	245.549	75382	75382	150
501	210501N2-20_BS20.tif:0151-0244-0185:151	177	354.87	184.344	244.498	62812	62812	151
502	210501N2-20_BS20.tif:0152-0245-0184:152	177	377.288	183.652	245.549	66780	66780	152
503	210501N2-20_BS20.tif:0153-0253-0179:153	177	410.977	178.999	253.38	72743	72743	153
504	210501N2-20_BS20.tif:0154-0256-0179:154	177	413.983	178.616	256.595	73275	73275	154
505	210501N2-20_BS20.tif:0155-0253-0185:155	177	458.621	184.789	253.381	81176	81176	155
506	210501N2-20_BS20.tif:0156-0246-0189:156	177	450.576	188.729	246.451	79752	79752	156
507	210501N2-20_BS20.tif:0157-0238-0190:157	177	404.435	189.621	238.768	71585	71585	157
508	210501N2-20_BS20.tif:0158-0240-0184:158	177	442.938	183.741	240.782	78400	78400	158
509	210501N2-20_BS20.tif:0159-0243-0182:159	177	396.706	181.475	243.438	70217	70217	159
510	210501N2-20_BS20.tif:0160-0243-0181:160	177	391.96	180.632	243.547	69377	69377	160
511	210501N2-20_BS20.tif:0161-0244-0180:161	177	407.864	179.592	244.547	72192	72192	161
512	210501N2-20_BS20.tif:0162-0245-0180:162	177	466.966	179.756	245.648	82653	82653	162
513	210501N2-20_BS20.tif:0163-0245-0183:163	177	428.644	182.607	245.798	75870	75870	163
514	210501N2-20_BS20.tif:0164-0246-0184:164	177	434.842	183.529	246.475	76967	76967	164
515	210501N2-20_BS20.tif:0165-0245-0183:165	177	430.893	182.468	245.67	76268	76268	165
516	210501N2-20_BS20.tif:0166-0245-0182:166	177	408.655	181.722	245.651	72332	72332	166
517	210501N2-20_BS20.tif:0167-0245-0181:167	177	420.576	180.707	245.759	74442	74442	167
518	210501N2-20_BS20.tif:0168-0246-0182:168	177	414.695	181.745	246.366	73401	73401	168
519	210501N2-20_BS20.tif:0169-0246-0182:169	177	411.463	181.718	246.713	72829	72829	169
520	210501N2-20_BS20.tif:0170-0245-0182:170	177	406.893	181.624	245.641	72020	72020	170
521	210501N2-20_BS20.tif:0171-0246-0183:171	177	429.192	182.443	246.768	75967	75967	171
522	210501N2-20_BS20.tif:0172-0246-0183:172	177	412.226	182.781	246.365	72964	72964	172
523	210501N2-20_BS20.tif:0173-0246-0185:173	177	406.87	184.468	246.449	72016	72016	173
524	210501N2-20_BS20.tif:0174-0245-0185:174	177	421.949	184.52	245.813	74685	74685	174
525	210501N2-20_BS20.tif:0175-0245-0184:175	177	470.819	183.721	245.517	83335	83335	175
526	210501N2-20_BS20.tif:0176-0244-0183:176	177	433.186	182.592	244.447	76674	76674	176
527	210501N2-20_BS20.tif:0177-0243-0182:177	177	449.599	181.788	243.684	79579	79579	177
528	210501N2-20_BS20.tif:0178-0243-0182:178	177	419.734	181.45	243.328	74293	74293	178
529	210501N2-20_BS20.tif:0179-0243-0182:179	177	436.068	181.669	243.453	77184	77184	179
530	210501N2-20_BS20.tif:0180-0244-0183:180	177	475.927	182.651	244.514	84239	84239	180
531	210501N2-20_BS20.tif:0181-0245-0184:181	177	422.938	183.775	245.468	74860	74860	181
532	210501N2-20_BS20.tif:0182-0245-0184:182	177	450.831	183.283	245.599	79797	79797	182
533	210501N2-20_BS20.tif:0183-0244-0183:183	177	455.068	182.712	244.652	80547	80547	183
534	210501N2-20_BS20.tif:0184-0247-0182:184	177	430.78	181.765	247.495	76248	76248	184
535	210501N2-20_BS20.tif:0185-0252-0180:185	177	450.124	179.734	252.648	79672	79672	185
536	210501N2-20_BS20.tif:0186-0246-0185:186	177	459.508	184.724	246.561	81333	81333	186
537	210501N2-20_BS20.tif:0187-0241-0187:187	177	450.107	186.566	241.731	79669	79669	187
538	210501N2-20_BS20.tif:0188-0241-0186:188	177	425.944	185.771	241.536	75392	75392	188
539	210501N2-20_BS20.tif:0189-0243-0185:189	177	433.684	184.921	243.545	76762	76762	189
540	210501N2-20_BS20.tif:0190-0243-0184:190	177	436.271	183.78	243.647	77220	77220	190
541	210501N2-20_BS20.tif:0191-0243-0182:191	177	410.808	181.733	243.695	72713	72713	191
542	210501N2-20_BS20.tif:0192-0244-0182:192	177	411.633	181.754	244.606	72859	72859	192
543	210501N2-20_BS20.tif:0193-0244-0183:193	177	405.011	182.35	244.55	71687	71687	193
544	210501N2-20_BS20.tif:0194-0243-0182:194	177	431.825	181.677	243.479	76433	76433	194
545	210501N2-20_BS20.tif:0195-0244-0182:195	177	433.966	181.552	244.387	76812	76812	195
546	210501N2-20_BS20.tif:0196-0245-0182:196	177	479.192	181.515	245.464	84817	84817	196
547	210501N2-20_BS20.tif:0197-0245-0183:197	177	406.876	182.342	245.5	72017	72017	197
548	210501N2-20_BS20.tif:0198-0245-0182:198	177	419.582	181.724	245.481	74266	74266	198
549	210501N2-20_BS20.tif:0199-0245-0183:199	177	408.616	182.57	245.438	72325	72325	199
550	210501N2-20_BS20.tif:0200-0244-0183:200	177	438.435	182.625	244.719	77603	77603	200
551	210501N2-20_BS20.tif:0201-0245-0184:201	177	454.203	183.658	245.703	80394	80394	201
552	210501N2-20_BS20.tif:0202-0246-0184:202	177	466.119	183.697	246.437	82503	82503	202
553	210501N2-20_BS20.tif:0203-0245-0184:203	177	453.446	183.558	245.62	80260	80260	203
554	210501N2-20_BS20.tif:0204-0244-0184:204	177	438.74	183.615	244.403	77657	77657	204
555	210501N2-20_BS20.tif:0205-0244-0183:205	177	471.672	182.559	244.529	83486	83486	205
556	210501N2-20_BS20.tif:0206-0244-0183:206	177	412.847	182.564	244.738	73074	73074	206
557	210501N2-20_BS20.tif:0207-0244-0183:207	177	425.136	183.094	244.81	75249	75249	207
558	210501N2-20_BS20.tif:0208-0244-0183:208	177	441.22	182.552	244.466	78096	78096	208
559	210501N2-20_BS20.tif:0209-0242-0182:209	177	409.04	181.468	242.517	72400	72400	209
560	210501N2-20_BS20.tif:0210-0242-0181:210	177	414.61	180.752	242.647	73386	73386	210
561	210501N2-20_BS20.tif:0211-0245-0184:211	177	419.938	183.399	245.639	74329	74329	211
562	210501N2-20_BS20.tif:0212-0246-0185:212	177	431.627	184.597	246.398	76398	76398	212
563	210501N2-20_BS20.tif:0213-0246-0185:213	177	476.701	184.722	246.472	84376	84376	213
564	210501N2-20_BS20.tif:0214-0245-0184:214	177	431.209	183.497	245.638	76324	76324	214
565	210501N2-20_BS20.tif:0215-0248-0182:215	177	452.514	181.733	248.766	80095	80095	215
566	210501N2-20_BS20.tif:0216-0255-0179:216	177	496.565	178.923	255.405	87892	87892	216
567	210501N2-20_BS20.tif:0217-0248-0188:217	177	453.955	188.025	248.472	80350	80350	217
568	210501N2-20_BS20.tif:0218-0243-0190:218	177	415.277	189.669	243.748	73504	73504	218
569	210501N2-20_BS20.tif:0219-0243-0184:219	177	431.492	183.641	243.493	76374	76374	219
570	210501N2-20_BS20.tif:0220-0243-0182:220	177	448.531	181.686	243.42	79390	79390	220
571	210501N2-20_BS20.tif:0221-0244-0183:221	177	439.774	182.406	244.575	77840	77840	221
572	210501N2-20_BS20.tif:0222-0243-0183:222	177	395.051	182.45	243.722	69924	69924	222
573	210501N2-20_BS20.tif:0223-0243-0182:223	177	419.401	181.622	243.785	74234	74234	223
574	210501N2-20_BS20.tif:0224-0243-0183:224	177	412.763	182.322	243.683	73059	73059	224
575	210501N2-20_BS20.tif:0225-0245-0183:225	177	435.616	182.512	245.549	77104	77104	225
576	210501N2-20_BS20.tif:0226-0245-0183:226	177	456.531	182.705	245.407	80806	80806	226
577	210501N2-20_BS20.tif:0227-0244-0183:227	177	426.96	182.753	244.82	75572	75572	227
578	210501N2-20_BS20.tif:0228-0245-0184:228	177	423.938	183.473	245.539	75037	75037	228
579	210501N2-20_BS20.tif:0229-0245-0183:229	177	428.096	182.59	245.521	75773	75773	229
580	210501N2-20_BS20.tif:0230-0245-0183:230	177	439.102	182.545	245.407	77721	77721	230
581	210501N2-20_BS20.tif:0231-0244-0183:231	177	448.96	182.798	244.676	79466	79466	231
582	210501N2-20_BS20.tif:0232-0246-0182:232	177	425.441	181.581	246.466	75303	75303	232
583	210501N2-20_BS20.tif:0233-0254-0176:233	177	455.136	175.849	254.363	80559	80559	233
584	210501N2-20_BS20.tif:0234-0255-0178:234	177	457.034	177.737	255.405	80895	80895	234
585	210501N2-20_BS20.tif:0235-0251-0184:235	177	450.751	183.833	251.428	79783	79783	235
586	210501N2-20_BS20.tif:0236-0239-0192:236	177	456.559	191.704	239.527	80811	80811	236
587	210501N2-20_BS20.tif:0237-0239-0189:237	177	416.294	188.698	239.461	73684	73684	237
588	210501N2-20_BS20.tif:0238-0243-0184:238	177	419.915	183.585	243.454	74325	74325	238
589	210501N2-20_BS20.tif:0239-0244-0182:239	177	427.328	181.722	244.721	75637	75637	239
590	210501N2-20_BS20.tif:0240-0244-0181:240	177	416.678	180.857	244.778	73752	73752	240
591	210501N2-20_BS20.tif:0241-0245-0182:241	177	429.085	181.782	245.528	75948	75948	241
592	210501N2-20_BS20.tif:0242-0246-0183:242	177	448.017	182.684	246.522	79299	79299	242
593	210501N2-20_BS20.tif:0243-0247-0183:243	177	450.198	182.704	247.59	79685	79685	243
594	210501N2-20_BS20.tif:0244-0247-0183:244	177	439.073	182.782	247.469	77716	77716	244
595	210501N2-20_BS20.tif:0245-0247-0181:245	177	460.921	180.81	247.235	81583	81583	245
596	210501N2-20_BS20.tif:0246-0246-0182:246	177	421.734	181.572	246.911	74647	74647	246
597	210501N2-20_BS20.tif:0247-0248-0182:247	177	418.853	181.686	248.539	74137	74137	247
598	210501N2-20_BS20.tif:0248-0248-0182:248	177	417.836	181.72	248.801	73957	73957	248
599	210501N2-20_BS20.tif:0249-0249-0182:249	177	448.073	181.697	249.495	79309	79309	249
600	210501N2-20_BS20.tif:0250-0248-0183:250	177	413.232	182.537	248.465	73142	73142	250
601	210501N2-20_BS20.tif:0251-0247-0183:251	177	423.384	182.617	247.427	74939	74939	251
602	210501N2-20_BS20.tif:0252-0247-0184:252	177	429.068	183.412	247.492	75945	75945	252
603	210501N2-20_BS20.tif:0253-0247-0183:253	177	448.774	182.676	247.65	79433	79433	253
604	210501N2-20_BS20.tif:0254-0247-0183:254	177	403.407	182.64	247.658	71403	71403	254
605	210501N2-20_BS20.tif:0255-0247-0183:255	177	433.853	182.838	247.673	76792	76792	255
606	210501N2-20_BS20.tif:0256-0247-0183:256	177	425.271	182.781	247.82	75273	75273	256
607	210501N2-20_BS20.tif:0257-0247-0182:257	177	423.475	181.692	247.686	74955	74955	257
608	210501N2-20_BS20.tif:0258-0248-0181:258	177	427.446	180.369	248.395	75658	75658	258
609	210501N2-20_BS20.tif:0259-0246-0182:259	177	466.367	181.609	246.455	82547	82547	259
610	210501N2-20_BS20.tif:0260-0247-0180:260	177	450.932	179.74	247.52	79815	79815	260
611	210501N2-20_BS20.tif:0261-0246-0181:261	177	403.627	180.709	246.4	71442	71442	261
612	210501N2-20_BS20.tif:0262-0246-0183:262	177	409.017	182.567	246.683	72396	72396	262
613	210501N2-20_BS20.tif:0263-0246-0183:263	177	425.401	182.708	246.615	75296	75296	263
614	210501N2-20_BS20.tif:0264-0247-0183:264	177	438.407	182.729	247.756	77598	77598	264
615	210501N2-20_BS20.tif:0265-0247-0184:265	177	443.808	183.391	247.722	78554	78554	265
616	210501N2-20_BS20.tif:0266-0247-0183:266	177	458.734	182.705	247.649	81196	81196	266
617	210501N2-20_BS20.tif:0267-0246-0183:267	177	447.333	182.576	246.874	79178	79178	267
618	210501N2-20_BS20.tif:0268-0247-0183:268	177	455.407	182.776	247.459	80607	80607	268
619	210501N2-20_BS20.tif:0269-0247-0183:269	177	444.949	182.49	247.599	78756	78756	269
620	210501N2-20_BS20.tif:0270-0246-0182:270	177	434.367	181.545	246.74	76883	76883	270
621	210501N2-20_BS20.tif:0271-0247-0183:271	177	427.559	182.68	247.288	75678	75678	271
622	210501N2-20_BS20.tif:0272-0247-0184:272	177	444.497	183.577	247.446	78676	78676	272
623	210501N2-20_BS20.tif:0273-0246-0183:273	177	459.638	182.767	246.55	81356	81356	273
624	210501N2-20_BS20.tif:0274-0246-0183:274	177	449.401	182.796	246.589	79544	79544	274
625	210501N2-20_BS20.tif:0275-0247-0183:275	177	436.079	182.624	247.462	77186	77186	275
626	210501N2-20_BS20.tif:0276-0246-0182:276	177	439.418	181.737	246.694	77777	77777	276
627	210501N2-20_BS20.tif:0277-0247-0183:277	177	422.011	182.392	247.329	74696	74696	277
628	210501N2-20_BS20.tif:0278-0247-0182:278	177	476.977	181.824	247.579	84425	84425	278
629	210501N2-20_BS20.tif:0279-0246-0183:279	177	431.746	182.587	246.561	76419	76419	279
630	210501N2-20_BS20.tif:0280-0246-0183:280	177	432.48	182.469	246.66	76549	76549	280
631	210501N2-20_BS20.tif:0281-0247-0183:281	177	451.441	182.66	247.668	79905	79905	281
632	210501N2-20_BS20.tif:0282-0247-0183:282	177	410.339	182.516	247.604	72630	72630	282
633	210501N2-20_BS20.tif:0283-0246-0182:283	177	423.983	181.491	246.297	75045	75045	283
634	210501N2-20_BS20.tif:0284-0251-0179:284	177	435.271	178.584	251.476	77043	77043	284
635	210501N2-20_BS20.tif:0285-0253-0178:285	177	447.062	177.581	253.327	79130	79130	285
636	210501N2-20_BS20.tif:0286-0242-0184:286	177	455.627	183.668	242.608	80646	80646	286
637	210501N2-20_BS20.tif:0287-0243-0184:287	177	415.136	183.764	243.239	73479	73479	287
638	210501N2-20_BS20.tif:0288-0246-0184:288	177	442.401	183.646	246.175	78305	78305	288
639	210501N2-20_BS20.tif:0289-0242-0187:289	177	419.718	186.481	242.537	74290	74290	289
640	210501N2-20_BS20.tif:0290-0242-0186:290	177	418.492	185.566	242.518	74073	74073	290
641	210501N2-20_BS20.tif:0291-0243-0185:291	177	441.113	184.787	243.712	78077	78077	291
642	210501N2-20_BS20.tif:0292-0244-0184:292	177	445.249	183.741	244.443	78809	78809	292
643	210501N2-20_BS20.tif:0293-0245-0185:293	177	414.367	184.476	245.52	73343	73343	293
644	210501N2-20_BS20.tif:0294-0245-0185:294	177	421.904	184.531	245.637	74677	74677	294
645	210501N2-20_BS20.tif:0295-0245-0184:295	177	471.153	183.801	245.676	83394	83394	295
646	210501N2-20_BS20.tif:0296-0246-0183:296	177	445.35	182.682	246.562	78827	78827	296
647	210501N2-20_BS20.tif:0297-0245-0183:297	177	449.542	182.432	245.651	79569	79569	297
648	210501N2-20_BS20.tif:0298-0245-0183:298	177	426.209	182.592	245.654	75439	75439	298
649	210501N2-20_BS20.tif:0299-0245-0183:299	177	433.938	182.543	245.428	76807	76807	299
650	210501N2-20_BS20.tif:0300-0246-0183:300	177	417.797	182.726	246.518	73950	73950	300
651	210501N2-20_BS20.tif:0301-0246-0182:301	177	459.136	181.952	246.4	81267	81267	301
652	210501N2-20_BS20.tif:0302-0245-0183:302	177	390.706	182.672	245.603	69155	69155	302
653	210501N2-20_BS20.tif:0303-0245-0183:303	177	421.633	182.964	245.682	74629	74629	303
654	210501N2-20_BS20.tif:0304-0245-0183:304	177	450.864	182.702	245.573	79803	79803	304
655	210501N2-20_BS20.tif:0305-0244-0183:305	177	443.407	182.519	244.481	78483	78483	305
656	210501N2-20_BS20.tif:0306-0243-0181:306	177	425.61	180.53	243.569	75333	75333	306
657	210501N2-20_BS20.tif:0307-0243-0179:307	177	414.667	178.985	243.49	73396	73396	307
658	210501N2-20_BS20.tif:0308-0244-0181:308	177	435.294	180.792	244.614	77047	77047	308
659	210501N2-20_BS20.tif:0309-0244-0182:309	177	428.638	181.811	244.61	75869	75869	309
660	210501N2-20_BS20.tif:0310-0244-0183:310	177	429.74	182.584	244.661	76064	76064	310
661	210501N2-20_BS20.tif:0311-0245-0183:311	177	405.938	182.512	245.43	71851	71851	311
662	210501N2-20_BS20.tif:0312-0245-0183:312	177	443.91	182.661	245.67	78572	78572	312
663	210501N2-20_BS20.tif:0313-0244-0183:313	177	442.678	182.541	244.754	78354	78354	313
664	210501N2-20_BS20.tif:0314-0246-0182:314	177	390.859	181.587	246.496	69182	69182	314
665	210501N2-20_BS20.tif:0315-0246-0181:315	177	452.356	180.654	246.574	80067	80067	315
666	210501N2-20_BS20.tif:0316-0244-0181:316	177	432.684	180.754	244.671	76585	76585	316
667	210501N2-20_BS20.tif:0317-0245-0182:317	177	442.147	181.595	245.44	78260	78260	317
668	210501N2-20_BS20.tif:0318-0245-0182:318	177	431.96	181.688	245.402	76457	76457	318
669	210501N2-20_BS20.tif:0319-0245-0184:319	177	399.113	183.463	245.476	70643	70643	319
670	210501N2-20_BS20.tif:0320-0245-0183:320	177	463.09	182.606	245.562	81967	81967	320
671	210501N2-20_BS20.tif:0321-0246-0183:321	177	427.056	182.5	246.539	75589	75589	321
672	210501N2-20_BS20.tif:0322-0247-0182:322	177	442.61	181.683	247.441	78342	78342	322
673	210501N2-20_BS20.tif:0323-0246-0183:323	177	428.023	182.454	246.648	75760	75760	323
674	210501N2-20_BS20.tif:0324-0245-0183:324	177	430.401	182.819	245.556	76181	76181	324
675	210501N2-20_BS20.tif:0325-0245-0183:325	177	464.537	182.872	245.435	82223	82223	325
676	210501N2-20_BS20.tif:0326-0244-0184:326	177	411.294	183.459	244.609	72799	72799	326
677	210501N2-20_BS20.tif:0327-0249-0182:327	177	412.079	181.565	249.398	72938	72938	327
678	210501N2-20_BS20.tif:0328-0248-0183:328	177	440.695	182.797	248.57	78003	78003	328
679	210501N2-20_BS20.tif:0329-0247-0184:329	177	456.638	183.575	247.282	80825	80825	329
680	210501N2-20_BS20.tif:0330-0244-0184:330	177	457.989	183.589	244.704	81064	81064	330
681	210501N2-20_BS20.tif:0331-0245-0184:331	177	452.853	183.823	245.324	80155	80155	331
682	210501N2-20_BS20.tif:0332-0243-0185:332	177	425.299	184.72	243.506	75278	75278	332
683	210501N2-20_BS20.tif:0333-0243-0186:333	177	426.458	185.471	243.761	75483	75483	333
684	210501N2-20_BS20.tif:0334-0243-0185:334	177	426.864	184.468	243.649	75555	75555	334
685	210501N2-20_BS20.tif:0335-0244-0184:335	177	429.113	183.469	244.507	75953	75953	335
686	210501N2-20_BS20.tif:0336-0245-0184:336	177	424.593	183.556	245.41	75153	75153	336
687	210501N2-20_BS20.tif:0337-0244-0183:337	177	406.243	182.436	244.581	71905	71905	337
688	210501N2-20_BS20.tif:0338-0244-0183:338	177	410.006	182.518	244.663	72571	72571	338
689	210501N2-20_BS20.tif:0339-0244-0183:339	177	405.542	182.647	244.648	71781	71781	339
690	210501N2-20_BS20.tif:0340-0246-0184:340	177	422.429	183.674	246.774	74770	74770	340
691	210501N2-20_BS20.tif:0341-0246-0183:341	177	434.718	182.689	246.632	76945	76945	341
692	210501N2-20_BS20.tif:0342-0246-0183:342	177	382.904	182.575	246.604	67774	67774	342
693	210501N2-20_BS20.tif:0343-0246-0184:343	177	448.282	183.565	246.528	79346	79346	343
694	210501N2-20_BS20.tif:0344-0248-0182:344	177	452.249	181.854	248.261	80048	80048	344
695	210501N2-20_BS20.tif:0345-0245-0184:345	177	430.605	183.827	245.417	76217	76217	345
696	210501N2-20_BS20.tif:0346-0244-0183:346	177	422.616	182.806	244.798	74803	74803	346
697	210501N2-20_BS20.tif:0347-0245-0182:347	177	405.175	181.876	245.716	71716	71716	347
698	210501N2-20_BS20.tif:0348-0246-0182:348	177	419.486	181.807	246.283	74249	74249	348
699	210501N2-20_BS20.tif:0349-0246-0183:349	177	391.412	182.788	246.285	69280	69280	349
700	210501N2-20_BS20.tif:0350-0245-0184:350	177	409.22	183.6	245.638	72432	72432	350
