# Supplementary material for: Molecular encoding and synaptic decoding of context during salt chemotaxis in C. elegans
Source: Nat Commun. 2022 May 27;13:2928. doi: 10.1038/s41467-022-30279-7 (PMC9142520; doi:10.1038/s41467-022-30279-7)
Supplement: Supplementary file 7 — Source Data [file 41467_2022_30279_MOESM7_ESM.zip › Source Data/Imaging/Fig.5/5C/210108_dc07_4_BS20_Results.csv]

	Label	IntDen	RawIntDen	Slice	stimulus
1	210108_dc07_4_BS20.tif:0001-0281-0299:1	16003	16003	1	184
2	210108_dc07_4_BS20.tif:0002-0253-0283:2	17429	17429	2
3	210108_dc07_4_BS20.tif:0003-0220-0302:3	23888	23888	3
4	210108_dc07_4_BS20.tif:0004-0157-0310:4	17383	17383	4
5	210108_dc07_4_BS20.tif:0005-0153-0314:5	15043	15043	5
6	210108_dc07_4_BS20.tif:0006-0173-0317:6	13437	13437	6
7	210108_dc07_4_BS20.tif:0007-0169-0319:7	17122	17122	7
8	210108_dc07_4_BS20.tif:0008-0180-0316:8	19036	19036	8
9	210108_dc07_4_BS20.tif:0009-0197-0304:9	19466	19466	9
10	210108_dc07_4_BS20.tif:0010-0234-0297:10	11688	11688	10
11	210108_dc07_4_BS20.tif:0011-0251-0296:11	19041	19041	11
12	210108_dc07_4_BS20.tif:0012-0249-0297:12	20619	20619	12
13	210108_dc07_4_BS20.tif:0013-0215-0282:13	20041	20041	13
14	210108_dc07_4_BS20.tif:0014-0186-0321:14	20509	20509	14
15	210108_dc07_4_BS20.tif:0015-0151-0325:15	16985	16985	15
16	210108_dc07_4_BS20.tif:0016-0142-0366:16	14726	14726	16
17	210108_dc07_4_BS20.tif:0017-0137-0354:17	17697	17697	17
18	210108_dc07_4_BS20.tif:0018-0160-0333:18	13057	13057	18
19	210108_dc07_4_BS20.tif:0019-0194-0312:19	10220	10220	19
20	210108_dc07_4_BS20.tif:0020-0215-0296:20	21142	21142	20
21	210108_dc07_4_BS20.tif:0021-0252-0318:21	12141	12141	21
22	210108_dc07_4_BS20.tif:0022-0288-0302:22	10672	10672	22
23	210108_dc07_4_BS20.tif:0023-0284-0295:23	14156	14156	23
24	210108_dc07_4_BS20.tif:0024-0292-0303:24	18493	18493	24
25	210108_dc07_4_BS20.tif:0025-0298-0320:25	10111	10111	25
26	210108_dc07_4_BS20.tif:0026-0253-0394:26	16709	16709	26
27	210108_dc07_4_BS20.tif:0027-0254-0367:27	15061	15061	27
28	210108_dc07_4_BS20.tif:0028-0244-0383:28	18815	18815	28
29	210108_dc07_4_BS20.tif:0029-0229-0382:29	18124	18124	29
30	210108_dc07_4_BS20.tif:0030-0240-0382:30	13833	13833	30
31	210108_dc07_4_BS20.tif:0031-0235-0385:31	18170	18170	31
32	210108_dc07_4_BS20.tif:0032-0235-0375:32	20355	20355	32
33	210108_dc07_4_BS20.tif:0033-0232-0364:33	15923	15923	33
34	210108_dc07_4_BS20.tif:0034-0213-0359:34	19307	19307	34
35	210108_dc07_4_BS20.tif:0035-0244-0360:35	15911	15911	35
36	210108_dc07_4_BS20.tif:0036-0245-0363:36	14753	14753	36
37	210108_dc07_4_BS20.tif:0037-0249-0373:37	16203	16203	37
38	210108_dc07_4_BS20.tif:0038-0274-0362:38	17026	17026	38
39	210108_dc07_4_BS20.tif:0039-0286-0371:39	17326	17326	39
40	210108_dc07_4_BS20.tif:0040-0250-0371:40	19397	19397	40
41	210108_dc07_4_BS20.tif:0041-0224-0370:41	20024	20024	41
42	210108_dc07_4_BS20.tif:0042-0212-0372:42	18709	18709	42
43	210108_dc07_4_BS20.tif:0043-0214-0378:43	15041	15041	43
44	210108_dc07_4_BS20.tif:0044-0214-0387:44	16132	16132	44
45	210108_dc07_4_BS20.tif:0045-0216-0394:45	18778	18778	45
46	210108_dc07_4_BS20.tif:0046-0209-0418:46	17848	17848	46
47	210108_dc07_4_BS20.tif:0047-0207-0430:47	17648	17648	47
48	210108_dc07_4_BS20.tif:0048-0205-0403:48	20613	20613	48
49	210108_dc07_4_BS20.tif:0049-0212-0410:49	22575	22575	49
50	210108_dc07_4_BS20.tif:0050-0196-0399:50	14109	14109	50
51	210108_dc07_4_BS20.tif:0051-0206-0375:51	14316	14316	51
52	210108_dc07_4_BS20.tif:0052-0218-0370:52	13984	13984	52
53	210108_dc07_4_BS20.tif:0053-0239-0372:53	21272	21272	53
54	210108_dc07_4_BS20.tif:0054-0246-0376:54	16602	16602	54
55	210108_dc07_4_BS20.tif:0055-0245-0369:55	18954	18954	55
56	210108_dc07_4_BS20.tif:0056-0240-0384:56	18742	18742	56
57	210108_dc07_4_BS20.tif:0057-0242-0378:57	17058	17058	57
58	210108_dc07_4_BS20.tif:0058-0249-0356:58	17441	17441	58
59	210108_dc07_4_BS20.tif:0059-0224-0383:59	12249	12249	59
60	210108_dc07_4_BS20.tif:0060-0237-0409:60	16806	16806	60
61	210108_dc07_4_BS20.tif:0061-0219-0405:61	17159	17159	61
62	210108_dc07_4_BS20.tif:0062-0199-0414:62	16281	16281	62
63	210108_dc07_4_BS20.tif:0063-0221-0411:63	18299	18299	63
64	210108_dc07_4_BS20.tif:0064-0225-0411:64	15379	15379	64
65	210108_dc07_4_BS20.tif:0065-0230-0402:65	16271	16271	65
66	210108_dc07_4_BS20.tif:0066-0226-0401:66	16637	16637	66
67	210108_dc07_4_BS20.tif:0067-0222-0399:67	18333	18333	67
68	210108_dc07_4_BS20.tif:0068-0235-0400:68	18989	18989	68
69	210108_dc07_4_BS20.tif:0069-0228-0401:69	22452	22452	69
70	210108_dc07_4_BS20.tif:0070-0218-0408:70	21380	21380	70
71	210108_dc07_4_BS20.tif:0071-0234-0397:71	18935	18935	71
72	210108_dc07_4_BS20.tif:0072-0223-0389:72	19664	19664	72
73	210108_dc07_4_BS20.tif:0073-0228-0390:73	15057	15057	73
74	210108_dc07_4_BS20.tif:0074-0225-0389:74	14581	14581	74
75	210108_dc07_4_BS20.tif:0075-0228-0374:75	18031	18031	75
76	210108_dc07_4_BS20.tif:0076-0227-0370:76	17989	17989	76
77	210108_dc07_4_BS20.tif:0077-0231-0385:77	18100	18100	77
78	210108_dc07_4_BS20.tif:0078-0232-0386:78	17811	17811	78
79	210108_dc07_4_BS20.tif:0079-0233-0385:79	16820	16820	79
80	210108_dc07_4_BS20.tif:0080-0240-0358:80	15740	15740	80
81	210108_dc07_4_BS20.tif:0081-0229-0368:81	14322	14322	81
82	210108_dc07_4_BS20.tif:0082-0221-0372:82	14288	14288	82
83	210108_dc07_4_BS20.tif:0083-0228-0373:83	14804	14804	83
84	210108_dc07_4_BS20.tif:0084-0225-0376:84	18148	18148	84
85	210108_dc07_4_BS20.tif:0085-0234-0379:85	20460	20460	85
86	210108_dc07_4_BS20.tif:0086-0233-0377:86	17700	17700	86
87	210108_dc07_4_BS20.tif:0087-0234-0381:87	17523	17523	87
88	210108_dc07_4_BS20.tif:0088-0234-0376:88	19802	19802	88
89	210108_dc07_4_BS20.tif:0089-0242-0379:89	18253	18253	89
90	210108_dc07_4_BS20.tif:0090-0235-0379:90	21527	21527	90
91	210108_dc07_4_BS20.tif:0091-0217-0378:91	15526	15526	91
92	210108_dc07_4_BS20.tif:0092-0229-0378:92	13468	13468	92
93	210108_dc07_4_BS20.tif:0093-0234-0372:93	15999	15999	93
94	210108_dc07_4_BS20.tif:0094-0224-0374:94	14378	14378	94
95	210108_dc07_4_BS20.tif:0095-0218-0376:95	12055	12055	95
96	210108_dc07_4_BS20.tif:0096-0238-0377:96	17769	17769	96
97	210108_dc07_4_BS20.tif:0097-0244-0374:97	13647	13647	97
98	210108_dc07_4_BS20.tif:0098-0237-0376:98	15307	15307	98
99	210108_dc07_4_BS20.tif:0099-0222-0380:99	15001	15001	99
100	210108_dc07_4_BS20.tif:0100-0207-0386:100	18587	18587	100
101	210108_dc07_4_BS20.tif:0101-0218-0409:101	14697	14697	101
102	210108_dc07_4_BS20.tif:0102-0213-0411:102	17591	17591	102
103	210108_dc07_4_BS20.tif:0103-0214-0397:103	14280	14280	103
104	210108_dc07_4_BS20.tif:0104-0219-0388:104	13839	13839	104
105	210108_dc07_4_BS20.tif:0105-0210-0377:105	14400	14400	105
106	210108_dc07_4_BS20.tif:0106-0224-0355:106	14982	14982	106
107	210108_dc07_4_BS20.tif:0107-0236-0363:107	13094	13094	107
108	210108_dc07_4_BS20.tif:0108-0245-0361:108	12336	12336	108
109	210108_dc07_4_BS20.tif:0109-0250-0367:109	20044	20044	109
110	210108_dc07_4_BS20.tif:0110-0254-0367:110	18794	18794	110
111	210108_dc07_4_BS20.tif:0111-0240-0373:111	16494	16494	111
112	210108_dc07_4_BS20.tif:0112-0237-0376:112	19418	19418	112
113	210108_dc07_4_BS20.tif:0113-0239-0375:113	17611	17611	113
114	210108_dc07_4_BS20.tif:0114-0236-0374:114	14167	14167	114
115	210108_dc07_4_BS20.tif:0115-0237-0376:115	17776	17776	115
116	210108_dc07_4_BS20.tif:0116-0240-0375:116	22170	22170	116
117	210108_dc07_4_BS20.tif:0117-0247-0366:117	26466	26466	117
118	210108_dc07_4_BS20.tif:0118-0230-0367:118	16678	16678	118
119	210108_dc07_4_BS20.tif:0119-0213-0376:119	15914	15914	119
120	210108_dc07_4_BS20.tif:0120-0213-0389:120	16371	16371	120
121	210108_dc07_4_BS20.tif:0121-0218-0384:121	17197	17197	121
122	210108_dc07_4_BS20.tif:0122-0221-0385:122	17607	17607	122
123	210108_dc07_4_BS20.tif:0123-0224-0387:123	18996	18996	123
124	210108_dc07_4_BS20.tif:0124-0221-0389:124	16419	16419	124
125	210108_dc07_4_BS20.tif:0125-0219-0390:125	16057	16057	125
126	210108_dc07_4_BS20.tif:0126-0214-0406:126	14581	14581	126
127	210108_dc07_4_BS20.tif:0127-0218-0413:127	14827	14827	127
128	210108_dc07_4_BS20.tif:0128-0221-0410:128	18950	18950	128
129	210108_dc07_4_BS20.tif:0129-0223-0409:129	14580	14580	129
130	210108_dc07_4_BS20.tif:0130-0225-0407:130	16656	16656	130
131	210108_dc07_4_BS20.tif:0131-0223-0423:131	15470	15470	131
132	210108_dc07_4_BS20.tif:0132-0219-0423:132	16051	16051	132
133	210108_dc07_4_BS20.tif:0133-0211-0402:133	17625	17625	133
134	210108_dc07_4_BS20.tif:0134-0214-0395:134	15381	15381	134
135	210108_dc07_4_BS20.tif:0135-0210-0387:135	15425	15425	135
136	210108_dc07_4_BS20.tif:0136-0211-0389:136	43175	43175	136
137	210108_dc07_4_BS20.tif:0137-0220-0406:137	17244	17244	137
138	210108_dc07_4_BS20.tif:0138-0227-0418:138	15170	15170	138
139	210108_dc07_4_BS20.tif:0139-0215-0429:139	16942	16942	139
140	210108_dc07_4_BS20.tif:0140-0208-0379:140	15494	15494	140
141	210108_dc07_4_BS20.tif:0141-0217-0389:141	14761	14761	141
142	210108_dc07_4_BS20.tif:0142-0226-0398:142	16872	16872	142
143	210108_dc07_4_BS20.tif:0143-0216-0398:143	18007	18007	143
144	210108_dc07_4_BS20.tif:0144-0230-0393:144	15005	15005	144
145	210108_dc07_4_BS20.tif:0145-0222-0389:145	14155	14155	145
146	210108_dc07_4_BS20.tif:0146-0228-0370:146	15957	15957	146
147	210108_dc07_4_BS20.tif:0147-0228-0373:147	15323	15323	147
148	210108_dc07_4_BS20.tif:0148-0236-0383:148	16141	16141	148
149	210108_dc07_4_BS20.tif:0149-0238-0374:149	16793	16793	149
150	210108_dc07_4_BS20.tif:0150-0235-0373:150	15766	15766	150
151	210108_dc07_4_BS20.tif:0151-0247-0365:151	17721	17721	151
152	210108_dc07_4_BS20.tif:0152-0259-0376:152	17889	17889	152
153	210108_dc07_4_BS20.tif:0153-0251-0366:153	14655	14655	153
154	210108_dc07_4_BS20.tif:0154-0249-0371:154	16589	16589	154
155	210108_dc07_4_BS20.tif:0155-0245-0360:155	13704	13704	155
156	210108_dc07_4_BS20.tif:0156-0236-0364:156	12158	12158	156
157	210108_dc07_4_BS20.tif:0157-0221-0366:157	12924	12924	157
158	210108_dc07_4_BS20.tif:0158-0238-0369:158	12553	12553	158
159	210108_dc07_4_BS20.tif:0159-0227-0372:159	15253	15253	159
160	210108_dc07_4_BS20.tif:0160-0206-0387:160	18575	18575	160
161	210108_dc07_4_BS20.tif:0161-0222-0381:161	17499	17499	161
162	210108_dc07_4_BS20.tif:0162-0227-0386:162	18888	18888	162
163	210108_dc07_4_BS20.tif:0163-0220-0383:163	16947	16947	163
164	210108_dc07_4_BS20.tif:0164-0206-0391:164	14828	14828	164
165	210108_dc07_4_BS20.tif:0165-0226-0395:165	15313	15313	165
166	210108_dc07_4_BS20.tif:0166-0212-0400:166	15132	15132	166
167	210108_dc07_4_BS20.tif:0167-0214-0411:167	15773	15773	167
168	210108_dc07_4_BS20.tif:0168-0224-0407:168	15750	15750	168
169	210108_dc07_4_BS20.tif:0169-0219-0402:169	14636	14636	169
170	210108_dc07_4_BS20.tif:0170-0221-0390:170	15234	15234	170
171	210108_dc07_4_BS20.tif:0171-0224-0425:171	13410	13410	171
172	210108_dc07_4_BS20.tif:0172-0228-0425:172	14500	14500	172
173	210108_dc07_4_BS20.tif:0173-0228-0416:173	14628	14628	173
174	210108_dc07_4_BS20.tif:0174-0224-0414:174	13439	13439	174
175	210108_dc07_4_BS20.tif:0175-0236-0411:175	19605	19605	175
176	210108_dc07_4_BS20.tif:0176-0241-0424:176	17733	17733	176
177	210108_dc07_4_BS20.tif:0177-0233-0419:177	12185	12185	177
178	210108_dc07_4_BS20.tif:0178-0226-0417:178	14037	14037	178
179	210108_dc07_4_BS20.tif:0179-0226-0416:179	14540	14540	179
180	210108_dc07_4_BS20.tif:0180-0227-0415:180	14979	14979	180
181	210108_dc07_4_BS20.tif:0181-0224-0417:181	13557	13557	181
182	210108_dc07_4_BS20.tif:0182-0222-0418:182	14515	14515	182
183	210108_dc07_4_BS20.tif:0183-0236-0367:183	16795	16795	183
184	210108_dc07_4_BS20.tif:0184-0243-0412:184	16786	16786	184
185	210108_dc07_4_BS20.tif:0185-0242-0414:185	18464	18464	185
186	210108_dc07_4_BS20.tif:0186-0229-0398:186	17499	17499	186
187	210108_dc07_4_BS20.tif:0187-0236-0393:187	16325	16325	187
188	210108_dc07_4_BS20.tif:0188-0233-0382:188	14713	14713	188
189	210108_dc07_4_BS20.tif:0189-0235-0381:189	14686	14686	189
190	210108_dc07_4_BS20.tif:0190-0253-0386:190	12450	12450	190
191	210108_dc07_4_BS20.tif:0191-0244-0387:191	13850	13850	191
192	210108_dc07_4_BS20.tif:0192-0247-0378:192	13938	13938	192
193	210108_dc07_4_BS20.tif:0193-0251-0374:193	11757	11757	193
194	210108_dc07_4_BS20.tif:0194-0267-0368:194	13048	13048	194
195	210108_dc07_4_BS20.tif:0195-0260-0373:195	13786	13786	195
196	210108_dc07_4_BS20.tif:0196-0251-0373:196	13808	13808	196
197	210108_dc07_4_BS20.tif:0197-0254-0375:197	15706	15706	197
198	210108_dc07_4_BS20.tif:0198-0255-0376:198	12934	12934	198
199	210108_dc07_4_BS20.tif:0199-0242-0377:199	14693	14693	199
200	210108_dc07_4_BS20.tif:0200-0240-0372:200	13325	13325	200
201	210108_dc07_4_BS20.tif:0201-0256-0375:201	12781	12781	201
202	210108_dc07_4_BS20.tif:0202-0254-0385:202	13874	13874	202
203	210108_dc07_4_BS20.tif:0203-0227-0383:203	12198	12198	203
204	210108_dc07_4_BS20.tif:0204-0228-0390:204	15594	15594	204
205	210108_dc07_4_BS20.tif:0205-0228-0391:205	15381	15381	205
206	210108_dc07_4_BS20.tif:0206-0231-0393:206	15461	15461	206
207	210108_dc07_4_BS20.tif:0207-0227-0398:207	19333	19333	207
208	210108_dc07_4_BS20.tif:0208-0232-0424:208	16308	16308	208
209	210108_dc07_4_BS20.tif:0209-0216-0420:209	13398	13398	209
210	210108_dc07_4_BS20.tif:0210-0231-0423:210	13749	13749	210
211	210108_dc07_4_BS20.tif:0211-0239-0424:211	14338	14338	211
212	210108_dc07_4_BS20.tif:0212-0235-0428:212	15622	15622	212
213	210108_dc07_4_BS20.tif:0213-0241-0424:213	16283	16283	213
214	210108_dc07_4_BS20.tif:0214-0248-0438:214	14485	14485	214
215	210108_dc07_4_BS20.tif:0215-0243-0428:215	12818	12818	215
216	210108_dc07_4_BS20.tif:0216-0238-0425:216	12525	12525	216
217	210108_dc07_4_BS20.tif:0217-0240-0429:217	13809	13809	217
218	210108_dc07_4_BS20.tif:0218-0233-0424:218	14095	14095	218
219	210108_dc07_4_BS20.tif:0219-0235-0417:219	12867	12867	219
220	210108_dc07_4_BS20.tif:0220-0224-0457:220	13940	13940	220
221	210108_dc07_4_BS20.tif:0221-0217-0418:221	12429	12429	221
222	210108_dc07_4_BS20.tif:0222-0230-0419:222	16128	16128	222
223	210108_dc07_4_BS20.tif:0223-0239-0424:223	12137	12137	223
224	210108_dc07_4_BS20.tif:0224-0244-0428:224	12498	12498	224
225	210108_dc07_4_BS20.tif:0225-0243-0425:225	13453	13453	225
226	210108_dc07_4_BS20.tif:0226-0241-0423:226	13377	13377	226
227	210108_dc07_4_BS20.tif:0227-0236-0422:227	12376	12376	227
228	210108_dc07_4_BS20.tif:0228-0242-0428:228	14291	14291	228
229	210108_dc07_4_BS20.tif:0229-0247-0423:229	15713	15713	229
230	210108_dc07_4_BS20.tif:0230-0245-0430:230	16731	16731	230
231	210108_dc07_4_BS20.tif:0231-0244-0421:231	17481	17481	231
232	210108_dc07_4_BS20.tif:0232-0245-0424:232	16331	16331	232
233	210108_dc07_4_BS20.tif:0233-0252-0424:233	16297	16297	233
234	210108_dc07_4_BS20.tif:0234-0252-0419:234	21657	21657	234
235	210108_dc07_4_BS20.tif:0235-0278-0429:235	23667	23667	235
236	210108_dc07_4_BS20.tif:0236-0252-0431:236	16711	16711	236
237	210108_dc07_4_BS20.tif:0237-0264-0427:237	16187	16187	237
238	210108_dc07_4_BS20.tif:0238-0270-0424:238	16783	16783	238
239	210108_dc07_4_BS20.tif:0239-0261-0424:239	18132	18132	239
240	210108_dc07_4_BS20.tif:0240-0243-0416:240	18508	18508	240
241	210108_dc07_4_BS20.tif:0241-0223-0407:241	12817	12817	241
242	210108_dc07_4_BS20.tif:0242-0234-0415:242	14639	14639	242
243	210108_dc07_4_BS20.tif:0243-0267-0419:243	12028	12028	243
244	210108_dc07_4_BS20.tif:0244-0286-0440:244	18010	18010	244
245	210108_dc07_4_BS20.tif:0245-0256-0423:245	19127	19127	245
246	210108_dc07_4_BS20.tif:0246-0273-0413:246	19181	19181	246
247	210108_dc07_4_BS20.tif:0247-0271-0427:247	19955	19955	247
248	210108_dc07_4_BS20.tif:0248-0268-0417:248	18930	18930	248
249	210108_dc07_4_BS20.tif:0249-0266-0427:249	18737	18737	249
250	210108_dc07_4_BS20.tif:0250-0257-0418:250	21589	21589	250
251	210108_dc07_4_BS20.tif:0251-0256-0416:251	16202	16202	251
252	210108_dc07_4_BS20.tif:0252-0261-0418:252	19314	19314	252
253	210108_dc07_4_BS20.tif:0253-0265-0420:253	24790	24790	253
254	210108_dc07_4_BS20.tif:0254-0261-0419:254	26952	26952	254
255	210108_dc07_4_BS20.tif:0255-0260-0420:255	38647	38647	255
256	210108_dc07_4_BS20.tif:0256-0245-0423:256	24112	24112	256
257	210108_dc07_4_BS20.tif:0257-0235-0425:257	20994	20994	257
258	210108_dc07_4_BS20.tif:0258-0270-0419:258	23642	23642	258
259	210108_dc07_4_BS20.tif:0259-0284-0417:259	18644	18644	259
260	210108_dc07_4_BS20.tif:0260-0273-0417:260	21255	21255	260
261	210108_dc07_4_BS20.tif:0261-0269-0415:261	19626	19626	261
262	210108_dc07_4_BS20.tif:0262-0262-0408:262	24819	24819	262
263	210108_dc07_4_BS20.tif:0263-0256-0408:263	23131	23131	263
264	210108_dc07_4_BS20.tif:0264-0265-0417:264	19392	19392	264
265	210108_dc07_4_BS20.tif:0265-0277-0432:265	16068	16068	265
266	210108_dc07_4_BS20.tif:0266-0265-0431:266	17552	17552	266
267	210108_dc07_4_BS20.tif:0267-0254-0420:267	15632	15632	267
268	210108_dc07_4_BS20.tif:0268-0245-0426:268	15953	15953	268
269	210108_dc07_4_BS20.tif:0269-0247-0422:269	13604	13604	269
270	210108_dc07_4_BS20.tif:0270-0246-0421:270	15107	15107	270
271	210108_dc07_4_BS20.tif:0271-0218-0445:271	14434	14434	271
272	210108_dc07_4_BS20.tif:0272-0216-0467:272	13617	13617	272
273	210108_dc07_4_BS20.tif:0273-0229-0450:273	14204	14204	273
274	210108_dc07_4_BS20.tif:0274-0228-0461:274	16758	16758	274
275	210108_dc07_4_BS20.tif:0275-0225-0438:275	18818	18818	275
276	210108_dc07_4_BS20.tif:0276-0225-0437:276	14074	14074	276
277	210108_dc07_4_BS20.tif:0277-0231-0432:277	13039	13039	277
278	210108_dc07_4_BS20.tif:0278-0235-0430:278	16551	16551	278
279	210108_dc07_4_BS20.tif:0279-0235-0426:279	12105	12105	279
280	210108_dc07_4_BS20.tif:0280-0242-0424:280	15340	15340	280
281	210108_dc07_4_BS20.tif:0281-0235-0425:281	14254	14254	281
282	210108_dc07_4_BS20.tif:0282-0238-0426:282	16389	16389	282
283	210108_dc07_4_BS20.tif:0283-0250-0433:283	18599	18599	283
284	210108_dc07_4_BS20.tif:0284-0284-0431:284	14782	14782	284
285	210108_dc07_4_BS20.tif:0285-0259-0448:285	7843	7843	285
286	210108_dc07_4_BS20.tif:0286-0243-0425:286	18632	18632	286
287	210108_dc07_4_BS20.tif:0287-0280-0447:287	10265	10265	287
288	210108_dc07_4_BS20.tif:0288-0278-0430:288	16119	16119	288
289	210108_dc07_4_BS20.tif:0289-0263-0424:289	16484	16484	289
290	210108_dc07_4_BS20.tif:0290-0257-0427:290	13087	13087	290
291	210108_dc07_4_BS20.tif:0291-0253-0427:291	14802	14802	291
292	210108_dc07_4_BS20.tif:0292-0251-0427:292	14512	14512	292
293	210108_dc07_4_BS20.tif:0293-0250-0428:293	13158	13158	293
294	210108_dc07_4_BS20.tif:0294-0250-0426:294	15504	15504	294
295	210108_dc07_4_BS20.tif:0295-0212-0399:295	20065	20065	295
296	210108_dc07_4_BS20.tif:0296-0246-0421:296	14338	14338	296
297	210108_dc07_4_BS20.tif:0297-0265-0416:297	15405	15405	297
298	210108_dc07_4_BS20.tif:0298-0252-0425:298	13322	13322	298
299	210108_dc07_4_BS20.tif:0299-0236-0407:299	14680	14680	299
300	210108_dc07_4_BS20.tif:0300-0227-0408:300	14568	14568	300
301	210108_dc07_4_BS20.tif:0301-0228-0407:301	14636	14636	301
302	210108_dc07_4_BS20.tif:0302-0232-0410:302	16108	16108	302
303	210108_dc07_4_BS20.tif:0303-0234-0413:303	12882	12882	303
304	210108_dc07_4_BS20.tif:0304-0243-0416:304	17185	17185	304
305	210108_dc07_4_BS20.tif:0305-0251-0424:305	15160	15160	305
306	210108_dc07_4_BS20.tif:0306-0249-0423:306	15626	15626	306
307	210108_dc07_4_BS20.tif:0307-0242-0417:307	13564	13564	307
308	210108_dc07_4_BS20.tif:0308-0253-0410:308	17051	17051	308
309	210108_dc07_4_BS20.tif:0309-0261-0403:309	19334	19334	309
310	210108_dc07_4_BS20.tif:0310-0288-0379:310	15319	15319	310
311	210108_dc07_4_BS20.tif:0311-0296-0399:311	15571	15571	311
312	210108_dc07_4_BS20.tif:0312-0287-0396:312	15580	15580	312
313	210108_dc07_4_BS20.tif:0313-0284-0391:313	16920	16920	313
314	210108_dc07_4_BS20.tif:0314-0284-0390:314	17180	17180	314
315	210108_dc07_4_BS20.tif:0315-0284-0384:315	14736	14736	315
316	210108_dc07_4_BS20.tif:0316-0281-0369:316	15840	15840	316
317	210108_dc07_4_BS20.tif:0317-0281-0362:317	17197	17197	317
318	210108_dc07_4_BS20.tif:0318-0282-0389:318	15402	15402	318
319	210108_dc07_4_BS20.tif:0319-0275-0377:319	15108	15108	319
320	210108_dc07_4_BS20.tif:0320-0274-0374:320	14334	14334	320
321	210108_dc07_4_BS20.tif:0321-0272-0361:321	15061	15061	321
322	210108_dc07_4_BS20.tif:0322-0258-0363:322	16375	16375	322
323	210108_dc07_4_BS20.tif:0323-0275-0374:323	13187	13187	323
324	210108_dc07_4_BS20.tif:0324-0277-0383:324	15991	15991	324
325	210108_dc07_4_BS20.tif:0325-0254-0364:325	15770	15770	325
326	210108_dc07_4_BS20.tif:0326-0237-0354:326	13344	13344	326
327	210108_dc07_4_BS20.tif:0327-0246-0368:327	14143	14143	327
328	210108_dc07_4_BS20.tif:0328-0252-0363:328	16084	16084	328
329	210108_dc07_4_BS20.tif:0329-0254-0362:329	14422	14422	329
330	210108_dc07_4_BS20.tif:0330-0289-0372:330	13110	13110	330
331	210108_dc07_4_BS20.tif:0331-0277-0378:331	16029	16029	331
332	210108_dc07_4_BS20.tif:0332-0258-0360:332	20475	20475	332
333	210108_dc07_4_BS20.tif:0333-0255-0364:333	17045	17045	333
334	210108_dc07_4_BS20.tif:0334-0269-0376:334	17282	17282	334
335	210108_dc07_4_BS20.tif:0335-0280-0380:335	18218	18218	335
336	210108_dc07_4_BS20.tif:0336-0265-0369:336	15433	15433	336
337	210108_dc07_4_BS20.tif:0337-0253-0374:337	14439	14439	337
338	210108_dc07_4_BS20.tif:0338-0216-0357:338	24844	24844	338
339	210108_dc07_4_BS20.tif:0339-0233-0382:339	10474	10474	339
340	210108_dc07_4_BS20.tif:0340-0269-0359:340	21189	21189	340
341	210108_dc07_4_BS20.tif:0341-0265-0370:341	28280	28280	341
342	210108_dc07_4_BS20.tif:0342-0265-0364:342	19071	19071	342
343	210108_dc07_4_BS20.tif:0343-0268-0369:343	17196	17196	343
344	210108_dc07_4_BS20.tif:0344-0281-0369:344	14826	14826	344
345	210108_dc07_4_BS20.tif:0345-0282-0374:345	17772	17772	345
346	210108_dc07_4_BS20.tif:0346-0274-0381:346	16236	16236	346
347	210108_dc07_4_BS20.tif:0347-0268-0385:347	15969	15969	347
348	210108_dc07_4_BS20.tif:0348-0277-0391:348	19317	19317	348
349	210108_dc07_4_BS20.tif:0349-0292-0403:349	17498	17498	349
350	210108_dc07_4_BS20.tif:0350-0289-0400:350	31914	31914	350
351	210108_dc07_4_BS20.tif:0351-0284-0399:351	22449	22449	351
352	210108_dc07_4_BS20.tif:0352-0290-0402:352	23021	23021	352
353	210108_dc07_4_BS20.tif:0353-0284-0398:353	19471	19471	353
354	210108_dc07_4_BS20.tif:0354-0281-0385:354	18143	18143	354
355	210108_dc07_4_BS20.tif:0355-0276-0382:355	17583	17583	355
356	210108_dc07_4_BS20.tif:0356-0279-0385:356	18549	18549	356
357	210108_dc07_4_BS20.tif:0357-0283-0374:357	15915	15915	357
358	210108_dc07_4_BS20.tif:0358-0263-0354:358	16235	16235	358
359	210108_dc07_4_BS20.tif:0359-0265-0365:359	17130	17130	359
360	210108_dc07_4_BS20.tif:0360-0276-0363:360	16402	16402	360
361	210108_dc07_4_BS20.tif:0361-0266-0365:361	16634	16634	361
362	210108_dc07_4_BS20.tif:0362-0272-0371:362	15887	15887	362
363	210108_dc07_4_BS20.tif:0363-0275-0367:363	19032	19032	363
364	210108_dc07_4_BS20.tif:0364-0259-0368:364	33925	33925	364
365	210108_dc07_4_BS20.tif:0365-0260-0363:365	34973	34973	365
366	210108_dc07_4_BS20.tif:0366-0264-0365:366	18924	18924	366
367	210108_dc07_4_BS20.tif:0367-0266-0368:367	13154	13154	367
368	210108_dc07_4_BS20.tif:0368-0254-0377:368	13778	13778	368
369	210108_dc07_4_BS20.tif:0369-0260-0380:369	16156	16156	369
370	210108_dc07_4_BS20.tif:0370-0267-0377:370	18402	18402	370
371	210108_dc07_4_BS20.tif:0371-0278-0373:371	16271	16271	371
372	210108_dc07_4_BS20.tif:0372-0259-0372:372	17640	17640	372
373	210108_dc07_4_BS20.tif:0373-0271-0379:373	18040	18040	373
374	210108_dc07_4_BS20.tif:0374-0279-0385:374	21663	21663	374
375	210108_dc07_4_BS20.tif:0375-0276-0383:375	24109	24109	375
376	210108_dc07_4_BS20.tif:0376-0290-0389:376	17807	17807	376
377	210108_dc07_4_BS20.tif:0377-0281-0387:377	17991	17991	377
378	210108_dc07_4_BS20.tif:0378-0289-0393:378	22467	22467	378
379	210108_dc07_4_BS20.tif:0379-0283-0393:379	20079	20079	379
380	210108_dc07_4_BS20.tif:0380-0282-0399:380	20354	20354	380
381	210108_dc07_4_BS20.tif:0381-0282-0406:381	21189	21189	381
382	210108_dc07_4_BS20.tif:0382-0281-0407:382	19678	19678	382
383	210108_dc07_4_BS20.tif:0383-0282-0396:383	22185	22185	383
384	210108_dc07_4_BS20.tif:0384-0278-0400:384	22339	22339	384
385	210108_dc07_4_BS20.tif:0385-0276-0393:385	17039	17039	385
386	210108_dc07_4_BS20.tif:0386-0279-0392:386	20976	20976	386
387	210108_dc07_4_BS20.tif:0387-0274-0389:387	16618	16618	387
388	210108_dc07_4_BS20.tif:0388-0279-0395:388	22861	22861	388
389	210108_dc07_4_BS20.tif:0389-0270-0392:389	16868	16868	389
390	210108_dc07_4_BS20.tif:0390-0283-0381:390	17881	17881	390
391	210108_dc07_4_BS20.tif:0391-0267-0358:391	13439	13439	391
392	210108_dc07_4_BS20.tif:0392-0273-0372:392	16752	16752	392
393	210108_dc07_4_BS20.tif:0393-0276-0366:393	14328	14328	393
394	210108_dc07_4_BS20.tif:0394-0272-0370:394	19328	19328	394
395	210108_dc07_4_BS20.tif:0395-0272-0372:395	20257	20257	395
396	210108_dc07_4_BS20.tif:0396-0280-0375:396	19725	19725	396
397	210108_dc07_4_BS20.tif:0397-0282-0374:397	18856	18856	397
398	210108_dc07_4_BS20.tif:0398-0263-0357:398	15688	15688	398
399	210108_dc07_4_BS20.tif:0399-0262-0366:399	16840	16840	399
400	210108_dc07_4_BS20.tif:0400-0266-0365:400	14112	14112	400
401	210108_dc07_4_BS20.tif:0401-0256-0365:401	17036	17036	401
402	210108_dc07_4_BS20.tif:0402-0255-0360:402	15068	15068	402
403	210108_dc07_4_BS20.tif:0403-0261-0364:403	15355	15355	403
404	210108_dc07_4_BS20.tif:0404-0270-0365:404	15978	15978	404
405	210108_dc07_4_BS20.tif:0405-0258-0362:405	16425	16425	405
406	210108_dc07_4_BS20.tif:0406-0257-0363:406	19192	19192	406
407	210108_dc07_4_BS20.tif:0407-0261-0366:407	17998	17998	407
408	210108_dc07_4_BS20.tif:0408-0270-0367:408	15997	15997	408
409	210108_dc07_4_BS20.tif:0409-0260-0373:409	15156	15156	409
410	210108_dc07_4_BS20.tif:0410-0269-0376:410	18996	18996	410
411	210108_dc07_4_BS20.tif:0411-0287-0377:411	19499	19499	411
412	210108_dc07_4_BS20.tif:0412-0282-0378:412	21455	21455	412
413	210108_dc07_4_BS20.tif:0413-0284-0383:413	17199	17199	413
414	210108_dc07_4_BS20.tif:0414-0286-0387:414	20398	20398	414
415	210108_dc07_4_BS20.tif:0415-0293-0402:415	21430	21430	415
416	210108_dc07_4_BS20.tif:0416-0289-0408:416	22319	22319	416
417	210108_dc07_4_BS20.tif:0417-0283-0401:417	23009	23009	417
418	210108_dc07_4_BS20.tif:0418-0285-0401:418	21167	21167	418
419	210108_dc07_4_BS20.tif:0419-0288-0400:419	20840	20840	419
420	210108_dc07_4_BS20.tif:0420-0287-0393:420	22380	22380	420
421	210108_dc07_4_BS20.tif:0421-0282-0387:421	18278	18278	421
422	210108_dc07_4_BS20.tif:0422-0280-0370:422	16278	16278	422
423	210108_dc07_4_BS20.tif:0423-0274-0361:423	15365	15365	423
424	210108_dc07_4_BS20.tif:0424-0269-0359:424	18343	18343	424
425	210108_dc07_4_BS20.tif:0425-0260-0363:425	20840	20840	425
426	210108_dc07_4_BS20.tif:0426-0266-0370:426	18490	18490	426
427	210108_dc07_4_BS20.tif:0427-0270-0369:427	19273	19273	427
428	210108_dc07_4_BS20.tif:0428-0266-0368:428	16841	16841	428
429	210108_dc07_4_BS20.tif:0429-0263-0366:429	14203	14203	429
430	210108_dc07_4_BS20.tif:0430-0297-0392:430	8770	8770	430
431	210108_dc07_4_BS20.tif:0431-0290-0409:431	21140	21140	431
432	210108_dc07_4_BS20.tif:0432-0285-0403:432	21690	21690	432
433	210108_dc07_4_BS20.tif:0433-0284-0402:433	23156	23156	433
434	210108_dc07_4_BS20.tif:0434-0279-0403:434	21423	21423	434
435	210108_dc07_4_BS20.tif:0435-0281-0395:435	20208	20208	435
436	210108_dc07_4_BS20.tif:0436-0279-0395:436	22575	22575	436
437	210108_dc07_4_BS20.tif:0437-0277-0390:437	23599	23599	437
438	210108_dc07_4_BS20.tif:0438-0286-0397:438	20874	20874	438
439	210108_dc07_4_BS20.tif:0439-0282-0387:439	16525	16525	439
440	210108_dc07_4_BS20.tif:0440-0280-0385:440	17562	17562	440
441	210108_dc07_4_BS20.tif:0441-0280-0378:441	23712	23712	441
442	210108_dc07_4_BS20.tif:0442-0279-0377:442	15606	15606	442
443	210108_dc07_4_BS20.tif:0443-0276-0373:443	18167	18167	443
444	210108_dc07_4_BS20.tif:0444-0270-0355:444	17991	17991	444
445	210108_dc07_4_BS20.tif:0445-0263-0360:445	15499	15499	445
446	210108_dc07_4_BS20.tif:0446-0273-0369:446	14851	14851	446
447	210108_dc07_4_BS20.tif:0447-0286-0376:447	16941	16941	447
448	210108_dc07_4_BS20.tif:0448-0291-0394:448	20367	20367	448
449	210108_dc07_4_BS20.tif:0449-0286-0409:449	22902	22902	449
450	210108_dc07_4_BS20.tif:0450-0283-0399:450	24620	24620	450
451	210108_dc07_4_BS20.tif:0451-0288-0408:451	20350	20350	451
452	210108_dc07_4_BS20.tif:0452-0291-0408:452	20515	20515	452
453	210108_dc07_4_BS20.tif:0453-0289-0403:453	19982	19982	453
454	210108_dc07_4_BS20.tif:0454-0284-0402:454	22253	22253	454
455	210108_dc07_4_BS20.tif:0455-0277-0404:455	19004	19004	455
456	210108_dc07_4_BS20.tif:0456-0280-0403:456	22774	22774	456
457	210108_dc07_4_BS20.tif:0457-0294-0390:457	26936	26936	457
458	210108_dc07_4_BS20.tif:0458-0281-0387:458	18728	18728	458
459	210108_dc07_4_BS20.tif:0459-0278-0374:459	14857	14857	459
460	210108_dc07_4_BS20.tif:0460-0275-0367:460	20669	20669	460
461	210108_dc07_4_BS20.tif:0461-0272-0388:461	25210	25210	461
462	210108_dc07_4_BS20.tif:0462-0276-0389:462	22375	22375	462
463	210108_dc07_4_BS20.tif:0463-0282-0372:463	24242	24242	463
464	210108_dc07_4_BS20.tif:0464-0274-0367:464	20891	20891	464
465	210108_dc07_4_BS20.tif:0465-0277-0384:465	22082	22082	465
466	210108_dc07_4_BS20.tif:0466-0278-0389:466	24942	24942	466
467	210108_dc07_4_BS20.tif:0467-0286-0384:467	23858	23858	467
468	210108_dc07_4_BS20.tif:0468-0291-0382:468	23696	23696	468
469	210108_dc07_4_BS20.tif:0469-0275-0403:469	24026	24026	469
470	210108_dc07_4_BS20.tif:0470-0265-0398:470	25550	25550	470
471	210108_dc07_4_BS20.tif:0471-0281-0388:471	24281	24281	471
472	210108_dc07_4_BS20.tif:0472-0286-0380:472	20113	20113	472
473	210108_dc07_4_BS20.tif:0473-0278-0387:473	21545	21545	473
474	210108_dc07_4_BS20.tif:0474-0286-0386:474	19213	19213	474
475	210108_dc07_4_BS20.tif:0475-0293-0372:475	21095	21095	475
476	210108_dc07_4_BS20.tif:0476-0275-0376:476	18930	18930	476
477	210108_dc07_4_BS20.tif:0477-0275-0381:477	23780	23780	477
478	210108_dc07_4_BS20.tif:0478-0278-0388:478	21193	21193	478
479	210108_dc07_4_BS20.tif:0479-0280-0388:479	24152	24152	479
480	210108_dc07_4_BS20.tif:0480-0282-0390:480	22294	22294	480
481	210108_dc07_4_BS20.tif:0481-0277-0391:481	25446	25446	481
482	210108_dc07_4_BS20.tif:0482-0278-0379:482	20477	20477	482
483	210108_dc07_4_BS20.tif:0483-0276-0376:483	17973	17973	483
484	210108_dc07_4_BS20.tif:0484-0278-0374:484	17427	17427	484
485	210108_dc07_4_BS20.tif:0485-0277-0384:485	17369	17369	485
486	210108_dc07_4_BS20.tif:0486-0282-0390:486	18652	18652	486
487	210108_dc07_4_BS20.tif:0487-0258-0393:487	10058	10058	487
488	210108_dc07_4_BS20.tif:0488-0266-0376:488	18274	18274	488
489	210108_dc07_4_BS20.tif:0489-0273-0374:489	19660	19660	489
490	210108_dc07_4_BS20.tif:0490-0278-0380:490	18798	18798	490
491	210108_dc07_4_BS20.tif:0491-0278-0375:491	21141	21141	491
492	210108_dc07_4_BS20.tif:0492-0266-0360:492	18584	18584	492
493	210108_dc07_4_BS20.tif:0493-0260-0372:493	12813	12813	493
494	210108_dc07_4_BS20.tif:0494-0264-0361:494	17698	17698	494
495	210108_dc07_4_BS20.tif:0495-0265-0367:495	16103	16103	495
496	210108_dc07_4_BS20.tif:0496-0264-0365:496	17597	17597	496
497	210108_dc07_4_BS20.tif:0497-0268-0367:497	16717	16717	497
498	210108_dc07_4_BS20.tif:0498-0271-0367:498	17403	17403	498
499	210108_dc07_4_BS20.tif:0499-0272-0366:499	16806	16806	499
500	210108_dc07_4_BS20.tif:0500-0271-0371:500	14532	14532	500
501	210108_dc07_4_BS20.tif:0501-0269-0372:501	13585	13585	501
502	210108_dc07_4_BS20.tif:0502-0271-0363:502	15152	15152	502
503	210108_dc07_4_BS20.tif:0503-0271-0350:503	15931	15931	503
504	210108_dc07_4_BS20.tif:0504-0267-0365:504	14223	14223	504
505	210108_dc07_4_BS20.tif:0505-0262-0366:505	17964	17964	505
506	210108_dc07_4_BS20.tif:0506-0269-0367:506	17598	17598	506
507	210108_dc07_4_BS20.tif:0507-0266-0370:507	15113	15113	507
508	210108_dc07_4_BS20.tif:0508-0273-0370:508	18285	18285	508
509	210108_dc07_4_BS20.tif:0509-0282-0371:509	15820	15820	509
510	210108_dc07_4_BS20.tif:0510-0272-0375:510	15158	15158	510
511	210108_dc07_4_BS20.tif:0511-0277-0381:511	13936	13936	511
512	210108_dc07_4_BS20.tif:0512-0283-0381:512	16627	16627	512
513	210108_dc07_4_BS20.tif:0513-0288-0391:513	22807	22807	513
514	210108_dc07_4_BS20.tif:0514-0284-0396:514	24501	24501	514
515	210108_dc07_4_BS20.tif:0515-0284-0398:515	21299	21299	515
516	210108_dc07_4_BS20.tif:0516-0287-0391:516	17759	17759	516
517	210108_dc07_4_BS20.tif:0517-0286-0396:517	21759	21759	517
518	210108_dc07_4_BS20.tif:0518-0285-0405:518	21221	21221	518
519	210108_dc07_4_BS20.tif:0519-0285-0405:519	24485	24485	519
520	210108_dc07_4_BS20.tif:0520-0284-0396:520	19039	19039	520
521	210108_dc07_4_BS20.tif:0521-0281-0387:521	20955	20955	521
522	210108_dc07_4_BS20.tif:0522-0285-0382:522	18361	18361	522
523	210108_dc07_4_BS20.tif:0523-0277-0373:523	18835	18835	523
524	210108_dc07_4_BS20.tif:0524-0277-0375:524	16540	16540	524
525	210108_dc07_4_BS20.tif:0525-0262-0372:525	17451	17451	525
526	210108_dc07_4_BS20.tif:0526-0272-0381:526	18888	18888	526
527	210108_dc07_4_BS20.tif:0527-0288-0372:527	14083	14083	527
528	210108_dc07_4_BS20.tif:0528-0290-0398:528	18943	18943	528
529	210108_dc07_4_BS20.tif:0529-0290-0405:529	24055	24055	529
530	210108_dc07_4_BS20.tif:0530-0292-0401:530	19956	19956	530
531	210108_dc07_4_BS20.tif:0531-0285-0392:531	19578	19578	531
532	210108_dc07_4_BS20.tif:0532-0284-0398:532	25567	25567	532
533	210108_dc07_4_BS20.tif:0533-0285-0395:533	20459	20459	533
534	210108_dc07_4_BS20.tif:0534-0282-0412:534	21800	21800	534
535	210108_dc07_4_BS20.tif:0535-0280-0400:535	26793	26793	535
536	210108_dc07_4_BS20.tif:0536-0279-0397:536	24322	24322	536
537	210108_dc07_4_BS20.tif:0537-0281-0394:537	24601	24601	537
538	210108_dc07_4_BS20.tif:0538-0283-0398:538	31121	31121	538
539	210108_dc07_4_BS20.tif:0539-0284-0395:539	21168	21168	539
540	210108_dc07_4_BS20.tif:0540-0283-0384:540	19330	19330	540
541	210108_dc07_4_BS20.tif:0541-0280-0367:541	20776	20776	541
542	210108_dc07_4_BS20.tif:0542-0268-0349:542	14795	14795	542
543	210108_dc07_4_BS20.tif:0543-0280-0369:543	19681	19681	543
544	210108_dc07_4_BS20.tif:0544-0283-0376:544	17894	17894	544
545	210108_dc07_4_BS20.tif:0545-0281-0377:545	20864	20864	545
546	210108_dc07_4_BS20.tif:0546-0282-0379:546	22211	22211	546
547	210108_dc07_4_BS20.tif:0547-0286-0385:547	25606	25606	547
548	210108_dc07_4_BS20.tif:0548-0285-0388:548	24685	24685	548
549	210108_dc07_4_BS20.tif:0549-0281-0394:549	24694	24694	549
550	210108_dc07_4_BS20.tif:0550-0295-0412:550	22502	22502	550
551	210108_dc07_4_BS20.tif:0551-0289-0416:551	25612	25612	551
552	210108_dc07_4_BS20.tif:0552-0285-0406:552	20708	20708	552
553	210108_dc07_4_BS20.tif:0553-0279-0403:553	28177	28177	553
554	210108_dc07_4_BS20.tif:0554-0285-0397:554	27047	27047	554
555	210108_dc07_4_BS20.tif:0555-0282-0419:555	23253	23253	555
556	210108_dc07_4_BS20.tif:0556-0282-0420:556	28079	28079	556
557	210108_dc07_4_BS20.tif:0557-0280-0418:557	28142	28142	557
558	210108_dc07_4_BS20.tif:0558-0282-0408:558	26787	26787	558
559	210108_dc07_4_BS20.tif:0559-0281-0399:559	25450	25450	559
560	210108_dc07_4_BS20.tif:0560-0283-0395:560	23856	23856	560
561	210108_dc07_4_BS20.tif:0561-0284-0367:561	26117	26117	561
562	210108_dc07_4_BS20.tif:0562-0278-0393:562	17764	17764	562
563	210108_dc07_4_BS20.tif:0563-0286-0404:563	29220	29220	563
564	210108_dc07_4_BS20.tif:0564-0286-0400:564	30322	30322	564
565	210108_dc07_4_BS20.tif:0565-0279-0389:565	35519	35519	565
566	210108_dc07_4_BS20.tif:0566-0277-0383:566	27982	27982	566
567	210108_dc07_4_BS20.tif:0567-0278-0397:567	24835	24835	567
568	210108_dc07_4_BS20.tif:0568-0274-0396:568	27749	27749	568
569	210108_dc07_4_BS20.tif:0569-0272-0401:569	32504	32504	569
570	210108_dc07_4_BS20.tif:0570-0277-0399:570	29085	29085	570
571	210108_dc07_4_BS20.tif:0571-0274-0400:571	27432	27432	571
572	210108_dc07_4_BS20.tif:0572-0273-0406:572	27786	27786	572
573	210108_dc07_4_BS20.tif:0573-0277-0423:573	23965	23965	573
574	210108_dc07_4_BS20.tif:0574-0283-0424:574	23858	23858	574
575	210108_dc07_4_BS20.tif:0575-0286-0410:575	25381	25381	575
576	210108_dc07_4_BS20.tif:0576-0284-0400:576	28223	28223	576
577	210108_dc07_4_BS20.tif:0577-0277-0401:577	26134	26134	577
578	210108_dc07_4_BS20.tif:0578-0284-0399:578	30824	30824	578
579	210108_dc07_4_BS20.tif:0579-0286-0393:579	19822	19822	579
580	210108_dc07_4_BS20.tif:0580-0280-0374:580	16215	16215	580
581	210108_dc07_4_BS20.tif:0581-0281-0372:581	19492	19492	581
582	210108_dc07_4_BS20.tif:0582-0281-0378:582	15970	15970	582
583	210108_dc07_4_BS20.tif:0583-0276-0370:583	22899	22899	583
584	210108_dc07_4_BS20.tif:0584-0273-0377:584	18498	18498	584
585	210108_dc07_4_BS20.tif:0585-0264-0361:585	20221	20221	585
586	210108_dc07_4_BS20.tif:0586-0266-0354:586	16232	16232	586
587	210108_dc07_4_BS20.tif:0587-0282-0338:587	16991	16991	587
588	210108_dc07_4_BS20.tif:0588-0303-0321:588	21727	21727	588
589	210108_dc07_4_BS20.tif:0589-0322-0293:589	18255	18255	589
590	210108_dc07_4_BS20.tif:0590-0331-0275:590	16375	16375	590
591	210108_dc07_4_BS20.tif:0591-0322-0276:591	14482	14482	591
592	210108_dc07_4_BS20.tif:0592-0299-0286:592	17893	17893	592
593	210108_dc07_4_BS20.tif:0593-0283-0273:593	9581	9581	593
594	210108_dc07_4_BS20.tif:0594-0304-0302:594	12594	12594	594
595	210108_dc07_4_BS20.tif:0595-0296-0275:595	13034	13034	595
596	210108_dc07_4_BS20.tif:0596-0311-0273:596	13800	13800	596
597	210108_dc07_4_BS20.tif:0597-0323-0270:597	15143	15143	597
598	210108_dc07_4_BS20.tif:0598-0330-0272:598	19634	19634	598
599	210108_dc07_4_BS20.tif:0599-0328-0279:599	18518	18518	599
600	210108_dc07_4_BS20.tif:0600-0324-0271:600	13461	13461	600
601	210108_dc07_4_BS20.tif:0601-0323-0300:601	13009	13009	601
602	210108_dc07_4_BS20.tif:0602-0335-0305:602	14262	14262	602
603	210108_dc07_4_BS20.tif:0603-0330-0305:603	14572	14572	603
604	210108_dc07_4_BS20.tif:0604-0347-0286:604	14315	14315	604
605	210108_dc07_4_BS20.tif:0605-0361-0271:605	13694	13694	605
606	210108_dc07_4_BS20.tif:0606-0344-0271:606	13654	13654	606
607	210108_dc07_4_BS20.tif:0607-0281-0358:607	22711	22711	607
608	210108_dc07_4_BS20.tif:0608-0308-0366:608	25693	25693	608
609	210108_dc07_4_BS20.tif:0609-0343-0391:609	23177	23177	609
610	210108_dc07_4_BS20.tif:0610-0365-0388:610	11341	11341	610
611	210108_dc07_4_BS20.tif:0611-0348-0388:611	18438	18438	611
612	210108_dc07_4_BS20.tif:0612-0336-0398:612	22768	22768	612
613	210108_dc07_4_BS20.tif:0613-0345-0370:613	20318	20318	613
614	210108_dc07_4_BS20.tif:0614-0335-0358:614	19000	19000	614
615	210108_dc07_4_BS20.tif:0615-0335-0371:615	15424	15424	615
616	210108_dc07_4_BS20.tif:0616-0340-0368:616	17098	17098	616
617	210108_dc07_4_BS20.tif:0617-0303-0384:617	10808	10808	617
618	210108_dc07_4_BS20.tif:0618-0272-0396:618	16759	16759	618
619	210108_dc07_4_BS20.tif:0619-0273-0413:619	11226	11226	619
620	210108_dc07_4_BS20.tif:0620-0238-0432:620	25779	25779	620
621	210108_dc07_4_BS20.tif:0621-0212-0433:621	18573	18573	621
622	210108_dc07_4_BS20.tif:0622-0218-0441:622	27163	27163	622
623	210108_dc07_4_BS20.tif:0623-0240-0414:623	12584	12584	623
624	210108_dc07_4_BS20.tif:0624-0251-0387:624	25170	25170	624
625	210108_dc07_4_BS20.tif:0625-0272-0411:625	24954	24954	625
626	210108_dc07_4_BS20.tif:0626-0271-0400:626	28069	28069	626
627	210108_dc07_4_BS20.tif:0627-0271-0396:627	26119	26119	627
628	210108_dc07_4_BS20.tif:0628-0262-0393:628	22802	22802	628
629	210108_dc07_4_BS20.tif:0629-0270-0388:629	17636	17636	629
630	210108_dc07_4_BS20.tif:0630-0265-0369:630	16779	16779	630
631	210108_dc07_4_BS20.tif:0631-0255-0382:631	17165	17165	631
632	210108_dc07_4_BS20.tif:0632-0234-0386:632	17491	17491	632
633	210108_dc07_4_BS20.tif:0633-0249-0400:633	17567	17567	633
634	210108_dc07_4_BS20.tif:0634-0250-0418:634	18297	18297	634
635	210108_dc07_4_BS20.tif:0635-0286-0443:635	18521	18521	635
636	210108_dc07_4_BS20.tif:0636-0306-0440:636	18175	18175	636
637	210108_dc07_4_BS20.tif:0637-0283-0437:637	15491	15491	637
638	210108_dc07_4_BS20.tif:0638-0189-0362:638	15798	15798	638
639	210108_dc07_4_BS20.tif:0639-0152-0336:639	26089	26089	639
640	210108_dc07_4_BS20.tif:0640-0007-0007:640	3829	3829	640
641	210108_dc07_4_BS20.tif:0641-0007-0007:641	4162	4162	641
642	210108_dc07_4_BS20.tif:0642-0189-0342:642	10805	10805	642
643	210108_dc07_4_BS20.tif:0643-0185-0331:643	17466	17466	643
644	210108_dc07_4_BS20.tif:0644-0164-0319:644	15349	15349	644
645	210108_dc07_4_BS20.tif:0645-0153-0340:645	12632	12632	645
646	210108_dc07_4_BS20.tif:0646-0172-0346:646	75173	75173	646
647	210108_dc07_4_BS20.tif:0647-0182-0335:647	68136	68136	647
648	210108_dc07_4_BS20.tif:0648-0238-0376:648	14794	14794	648
649	210108_dc07_4_BS20.tif:0649-0229-0383:649	14039	14039	649
650	210108_dc07_4_BS20.tif:0650-0221-0387:650	19402	19402	650
651	210108_dc07_4_BS20.tif:0651-0219-0391:651	19919	19919	651
652	210108_dc07_4_BS20.tif:0652-0204-0403:652	16269	16269	652
653	210108_dc07_4_BS20.tif:0653-0219-0402:653	20867	20867	653
654	210108_dc07_4_BS20.tif:0654-0221-0419:654	99028	99028	654
655	210108_dc07_4_BS20.tif:0655-0228-0423:655	27816	27816	655
656	210108_dc07_4_BS20.tif:0656-0225-0422:656	15331	15331	656
657	210108_dc07_4_BS20.tif:0657-0221-0418:657	18229	18229	657
658	210108_dc07_4_BS20.tif:0658-0228-0415:658	19915	19915	658
659	210108_dc07_4_BS20.tif:0659-0219-0419:659	15806	15806	659
660	210108_dc07_4_BS20.tif:0660-0231-0410:660	15094	15094	660
661	210108_dc07_4_BS20.tif:0661-0225-0412:661	15136	15136	661
662	210108_dc07_4_BS20.tif:0662-0207-0411:662	17505	17505	662
663	210108_dc07_4_BS20.tif:0663-0202-0403:663	19335	19335	663
664	210108_dc07_4_BS20.tif:0664-0195-0388:664	17594	17594	664
665	210108_dc07_4_BS20.tif:0665-0197-0368:665	17063	17063	665
666	210108_dc07_4_BS20.tif:0666-0207-0364:666	17084	17084	666
667	210108_dc07_4_BS20.tif:0667-0217-0353:667	14304	14304	667
668	210108_dc07_4_BS20.tif:0668-0214-0345:668	17769	17769	668
669	210108_dc07_4_BS20.tif:0669-0206-0351:669	15500	15500	669
670	210108_dc07_4_BS20.tif:0670-0210-0351:670	16192	16192	670
671	210108_dc07_4_BS20.tif:0671-0197-0358:671	12709	12709	671
672	210108_dc07_4_BS20.tif:0672-0192-0371:672	15122	15122	672
673	210108_dc07_4_BS20.tif:0673-0195-0371:673	17967	17967	673
674	210108_dc07_4_BS20.tif:0674-0192-0390:674	15935	15935	674
675	210108_dc07_4_BS20.tif:0675-0189-0393:675	16853	16853	675
676	210108_dc07_4_BS20.tif:0676-0191-0388:676	15029	15029	676
677	210108_dc07_4_BS20.tif:0677-0191-0396:677	13918	13918	677
678	210108_dc07_4_BS20.tif:0678-0188-0410:678	13666	13666	678
679	210108_dc07_4_BS20.tif:0679-0191-0423:679	16271	16271	679
680	210108_dc07_4_BS20.tif:0680-0196-0436:680	18179	18179	680
681	210108_dc07_4_BS20.tif:0681-0195-0421:681	18278	18278	681
682	210108_dc07_4_BS20.tif:0682-0190-0397:682	17806	17806	682
683	210108_dc07_4_BS20.tif:0683-0188-0403:683	16020	16020	683
684	210108_dc07_4_BS20.tif:0684-0190-0410:684	15804	15804	684
685	210108_dc07_4_BS20.tif:0685-0191-0402:685	14909	14909	685
686	210108_dc07_4_BS20.tif:0686-0200-0383:686	14424	14424	686
687	210108_dc07_4_BS20.tif:0687-0195-0380:687	15243	15243	687
688	210108_dc07_4_BS20.tif:0688-0200-0377:688	13863	13863	688
689	210108_dc07_4_BS20.tif:0689-0204-0376:689	16954	16954	689
690	210108_dc07_4_BS20.tif:0690-0204-0376:690	18095	18095	690
691	210108_dc07_4_BS20.tif:0691-0207-0363:691	13947	13947	691
692	210108_dc07_4_BS20.tif:0692-0213-0360:692	13953	13953	692
693	210108_dc07_4_BS20.tif:0693-0208-0358:693	15117	15117	693
694	210108_dc07_4_BS20.tif:0694-0214-0354:694	12994	12994	694
695	210108_dc07_4_BS20.tif:0695-0208-0358:695	15017	15017	695
696	210108_dc07_4_BS20.tif:0696-0204-0351:696	16057	16057	696
697	210108_dc07_4_BS20.tif:0697-0203-0357:697	12505	12505	697
698	210108_dc07_4_BS20.tif:0698-0199-0360:698	14289	14289	698
699	210108_dc07_4_BS20.tif:0699-0196-0369:699	15393	15393	699
700	210108_dc07_4_BS20.tif:0700-0188-0387:700	14616	14616	700
701	210108_dc07_4_BS20.tif:0701-0188-0396:701	17388	17388	701
702	210108_dc07_4_BS20.tif:0702-0188-0389:702	19923	19923	702
703	210108_dc07_4_BS20.tif:0703-0197-0382:703	19556	19556	703
704	210108_dc07_4_BS20.tif:0704-0194-0366:704	12578	12578	704
705	210108_dc07_4_BS20.tif:0705-0197-0368:705	15388	15388	705
706	210108_dc07_4_BS20.tif:0706-0222-0346:706	12592	12592	706
707	210108_dc07_4_BS20.tif:0707-0214-0357:707	12222	12222	707
708	210108_dc07_4_BS20.tif:0708-0229-0379:708	16945	16945	708
709	210108_dc07_4_BS20.tif:0709-0233-0376:709	17320	17320	709
710	210108_dc07_4_BS20.tif:0710-0235-0376:710	12910	12910	710
711	210108_dc07_4_BS20.tif:0711-0222-0380:711	15479	15479	711
712	210108_dc07_4_BS20.tif:0712-0211-0384:712	15780	15780	712
713	210108_dc07_4_BS20.tif:0713-0207-0384:713	16210	16210	713
714	210108_dc07_4_BS20.tif:0714-0225-0383:714	13923	13923	714
715	210108_dc07_4_BS20.tif:0715-0247-0374:715	20783	20783	715
716	210108_dc07_4_BS20.tif:0716-0222-0388:716	17227	17227	716
717	210108_dc07_4_BS20.tif:0717-0213-0385:717	13703	13703	717
718	210108_dc07_4_BS20.tif:0718-0238-0367:718	17128	17128	718
719	210108_dc07_4_BS20.tif:0719-0225-0384:719	17695	17695	719
720	210108_dc07_4_BS20.tif:0720-0257-0374:720	16948	16948	720
721	210108_dc07_4_BS20.tif:0721-0221-0395:721	21509	21509	721
722	210108_dc07_4_BS20.tif:0001-0291-0054:1	74081	74081	1
723	210108_dc07_4_BS20.tif:0002-0263-0039:2	66922	66922	2
724	210108_dc07_4_BS20.tif:0003-0230-0058:3	40753	40753	3
725	210108_dc07_4_BS20.tif:0004-0167-0065:4	71681	71681	4
726	210108_dc07_4_BS20.tif:0005-0163-0069:5	74137	74137	5
727	210108_dc07_4_BS20.tif:0006-0183-0072:6	69924	69924	6
728	210108_dc07_4_BS20.tif:0007-0179-0074:7	87356	87356	7
729	210108_dc07_4_BS20.tif:0008-0190-0071:8	83039	83039	8
730	210108_dc07_4_BS20.tif:0009-0207-0060:9	80587	80587	9
731	210108_dc07_4_BS20.tif:0010-0244-0052:10	80752	80752	10
732	210108_dc07_4_BS20.tif:0011-0261-0052:11	83117	83117	11
733	210108_dc07_4_BS20.tif:0012-0259-0053:12	78350	78350	12
734	210108_dc07_4_BS20.tif:0013-0225-0037:13	78078	78078	13
735	210108_dc07_4_BS20.tif:0014-0196-0076:14	83217	83217	14
736	210108_dc07_4_BS20.tif:0015-0161-0081:15	69593	69593	15
737	210108_dc07_4_BS20.tif:0016-0152-0121:16	66555	66555	16
738	210108_dc07_4_BS20.tif:0017-0147-0110:17	66775	66775	17
739	210108_dc07_4_BS20.tif:0018-0170-0088:18	72056	72056	18
740	210108_dc07_4_BS20.tif:0019-0204-0067:19	24265	24265	19
741	210108_dc07_4_BS20.tif:0020-0225-0051:20	81489	81489	20
742	210108_dc07_4_BS20.tif:0021-0262-0073:21	29246	29246	21
743	210108_dc07_4_BS20.tif:0022-0298-0057:22	62176	62176	22
744	210108_dc07_4_BS20.tif:0023-0294-0051:23	75344	75344	23
745	210108_dc07_4_BS20.tif:0024-0302-0058:24	86780	86780	24
746	210108_dc07_4_BS20.tif:0025-0308-0076:25	32100	32100	25
747	210108_dc07_4_BS20.tif:0026-0263-0149:26	68676	68676	26
748	210108_dc07_4_BS20.tif:0027-0264-0122:27	61364	61364	27
749	210108_dc07_4_BS20.tif:0028-0254-0138:28	73716	73716	28
750	210108_dc07_4_BS20.tif:0029-0239-0138:29	67690	67690	29
751	210108_dc07_4_BS20.tif:0030-0250-0137:30	65484	65484	30
752	210108_dc07_4_BS20.tif:0031-0245-0140:31	65957	65957	31
753	210108_dc07_4_BS20.tif:0032-0245-0131:32	43086	43086	32
754	210108_dc07_4_BS20.tif:0033-0242-0120:33	70888	70888	33
755	210108_dc07_4_BS20.tif:0034-0223-0115:34	76633	76633	34
756	210108_dc07_4_BS20.tif:0035-0254-0116:35	72135	72135	35
757	210108_dc07_4_BS20.tif:0036-0255-0118:36	75078	75078	36
758	210108_dc07_4_BS20.tif:0037-0259-0128:37	62288	62288	37
759	210108_dc07_4_BS20.tif:0038-0284-0117:38	77275	77275	38
760	210108_dc07_4_BS20.tif:0039-0296-0126:39	88113	88113	39
761	210108_dc07_4_BS20.tif:0040-0260-0127:40	80455	80455	40
762	210108_dc07_4_BS20.tif:0041-0234-0126:41	74770	74770	41
763	210108_dc07_4_BS20.tif:0042-0222-0128:42	64765	64765	42
764	210108_dc07_4_BS20.tif:0043-0224-0133:43	62344	62344	43
765	210108_dc07_4_BS20.tif:0044-0224-0143:44	65572	65572	44
766	210108_dc07_4_BS20.tif:0045-0226-0149:45	68463	68463	45
767	210108_dc07_4_BS20.tif:0046-0219-0174:46	80688	80688	46
768	210108_dc07_4_BS20.tif:0047-0217-0186:47	78965	78965	47
769	210108_dc07_4_BS20.tif:0048-0215-0158:48	76564	76564	48
770	210108_dc07_4_BS20.tif:0049-0222-0165:49	67494	67494	49
771	210108_dc07_4_BS20.tif:0050-0206-0155:50	62149	62149	50
772	210108_dc07_4_BS20.tif:0051-0216-0131:51	69881	69881	51
773	210108_dc07_4_BS20.tif:0052-0228-0125:52	67541	67541	52
774	210108_dc07_4_BS20.tif:0053-0249-0128:53	67517	67517	53
775	210108_dc07_4_BS20.tif:0054-0256-0131:54	72207	72207	54
776	210108_dc07_4_BS20.tif:0055-0255-0125:55	75620	75620	55
777	210108_dc07_4_BS20.tif:0056-0250-0140:56	70902	70902	56
778	210108_dc07_4_BS20.tif:0057-0252-0133:57	70156	70156	57
779	210108_dc07_4_BS20.tif:0058-0259-0112:58	81788	81788	58
780	210108_dc07_4_BS20.tif:0059-0234-0139:59	29736	29736	59
781	210108_dc07_4_BS20.tif:0060-0247-0165:60	69404	69404	60
782	210108_dc07_4_BS20.tif:0061-0229-0160:61	69022	69022	61
783	210108_dc07_4_BS20.tif:0062-0209-0170:62	64579	64579	62
784	210108_dc07_4_BS20.tif:0063-0231-0167:63	63818	63818	63
785	210108_dc07_4_BS20.tif:0064-0235-0166:64	67358	67358	64
786	210108_dc07_4_BS20.tif:0065-0240-0157:65	67376	67376	65
787	210108_dc07_4_BS20.tif:0066-0236-0157:66	78160	78160	66
788	210108_dc07_4_BS20.tif:0067-0232-0154:67	75800	75800	67
789	210108_dc07_4_BS20.tif:0068-0245-0155:68	80878	80878	68
790	210108_dc07_4_BS20.tif:0069-0238-0156:69	88256	88256	69
791	210108_dc07_4_BS20.tif:0070-0228-0164:70	87142	87142	70
792	210108_dc07_4_BS20.tif:0071-0244-0153:71	71283	71283	71
793	210108_dc07_4_BS20.tif:0072-0233-0145:72	63231	63231	72
794	210108_dc07_4_BS20.tif:0073-0238-0146:73	71703	71703	73
795	210108_dc07_4_BS20.tif:0074-0235-0145:74	74012	74012	74
796	210108_dc07_4_BS20.tif:0075-0238-0130:75	78435	78435	75
797	210108_dc07_4_BS20.tif:0076-0237-0125:76	74011	74011	76
798	210108_dc07_4_BS20.tif:0077-0241-0141:77	75037	75037	77
799	210108_dc07_4_BS20.tif:0078-0242-0142:78	78792	78792	78
800	210108_dc07_4_BS20.tif:0079-0243-0140:79	84216	84216	79
801	210108_dc07_4_BS20.tif:0080-0250-0113:80	74196	74196	80
802	210108_dc07_4_BS20.tif:0081-0239-0123:81	75318	75318	81
803	210108_dc07_4_BS20.tif:0082-0231-0128:82	71350	71350	82
804	210108_dc07_4_BS20.tif:0083-0238-0129:83	72545	72545	83
805	210108_dc07_4_BS20.tif:0084-0235-0132:84	71927	71927	84
806	210108_dc07_4_BS20.tif:0085-0244-0135:85	80594	80594	85
807	210108_dc07_4_BS20.tif:0086-0243-0133:86	72841	72841	86
808	210108_dc07_4_BS20.tif:0087-0244-0136:87	75560	75560	87
809	210108_dc07_4_BS20.tif:0088-0244-0131:88	68631	68631	88
810	210108_dc07_4_BS20.tif:0089-0252-0135:89	74453	74453	89
811	210108_dc07_4_BS20.tif:0090-0245-0134:90	75847	75847	90
812	210108_dc07_4_BS20.tif:0091-0227-0133:91	67563	67563	91
813	210108_dc07_4_BS20.tif:0092-0239-0134:92	76561	76561	92
814	210108_dc07_4_BS20.tif:0093-0244-0128:93	63548	63548	93
815	210108_dc07_4_BS20.tif:0094-0234-0129:94	60687	60687	94
816	210108_dc07_4_BS20.tif:0095-0228-0131:95	62087	62087	95
817	210108_dc07_4_BS20.tif:0096-0248-0133:96	70485	70485	96
818	210108_dc07_4_BS20.tif:0097-0254-0130:97	60729	60729	97
819	210108_dc07_4_BS20.tif:0098-0247-0131:98	63720	63720	98
820	210108_dc07_4_BS20.tif:0099-0232-0136:99	65743	65743	99
821	210108_dc07_4_BS20.tif:0100-0217-0141:100	66115	66115	100
822	210108_dc07_4_BS20.tif:0101-0228-0164:101	57875	57875	101
823	210108_dc07_4_BS20.tif:0102-0223-0166:102	56329	56329	102
824	210108_dc07_4_BS20.tif:0103-0224-0153:103	64976	64976	103
825	210108_dc07_4_BS20.tif:0104-0229-0143:104	66274	66274	104
826	210108_dc07_4_BS20.tif:0105-0220-0133:105	63080	63080	105
827	210108_dc07_4_BS20.tif:0106-0234-0110:106	67836	67836	106
828	210108_dc07_4_BS20.tif:0107-0246-0118:107	68078	68078	107
829	210108_dc07_4_BS20.tif:0108-0255-0116:108	64909	64909	108
830	210108_dc07_4_BS20.tif:0109-0260-0122:109	78083	78083	109
831	210108_dc07_4_BS20.tif:0110-0264-0122:110	73681	73681	110
832	210108_dc07_4_BS20.tif:0111-0250-0129:111	78801	78801	111
833	210108_dc07_4_BS20.tif:0112-0247-0132:112	78420	78420	112
834	210108_dc07_4_BS20.tif:0113-0249-0130:113	72994	72994	113
835	210108_dc07_4_BS20.tif:0114-0246-0129:114	71844	71844	114
836	210108_dc07_4_BS20.tif:0115-0247-0132:115	67135	67135	115
837	210108_dc07_4_BS20.tif:0116-0250-0130:116	71831	71831	116
838	210108_dc07_4_BS20.tif:0117-0257-0122:117	66913	66913	117
839	210108_dc07_4_BS20.tif:0118-0240-0122:118	61987	61987	118
840	210108_dc07_4_BS20.tif:0119-0223-0132:119	62737	62737	119
841	210108_dc07_4_BS20.tif:0120-0223-0145:120	59346	59346	120
842	210108_dc07_4_BS20.tif:0121-0228-0140:121	60874	60874	121
843	210108_dc07_4_BS20.tif:0122-0231-0141:122	72422	72422	122
844	210108_dc07_4_BS20.tif:0123-0234-0142:123	75719	75719	123
845	210108_dc07_4_BS20.tif:0124-0231-0144:124	83063	83063	124
846	210108_dc07_4_BS20.tif:0125-0229-0145:125	80122	80122	125
847	210108_dc07_4_BS20.tif:0126-0224-0162:126	71114	71114	126
848	210108_dc07_4_BS20.tif:0127-0228-0169:127	69404	69404	127
849	210108_dc07_4_BS20.tif:0128-0231-0166:128	71769	71769	128
850	210108_dc07_4_BS20.tif:0129-0233-0165:129	69023	69023	129
851	210108_dc07_4_BS20.tif:0130-0235-0163:130	68375	68375	130
852	210108_dc07_4_BS20.tif:0131-0233-0178:131	63281	63281	131
853	210108_dc07_4_BS20.tif:0132-0229-0179:132	60312	60312	132
854	210108_dc07_4_BS20.tif:0133-0221-0158:133	62197	62197	133
855	210108_dc07_4_BS20.tif:0134-0224-0150:134	58769	58769	134
856	210108_dc07_4_BS20.tif:0135-0220-0142:135	61259	61259	135
857	210108_dc07_4_BS20.tif:0136-0221-0145:136	65340	65340	136
858	210108_dc07_4_BS20.tif:0137-0230-0161:137	59542	59542	137
859	210108_dc07_4_BS20.tif:0138-0237-0173:138	66348	66348	138
860	210108_dc07_4_BS20.tif:0139-0225-0185:139	56944	56944	139
861	210108_dc07_4_BS20.tif:0140-0218-0134:140	62092	62092	140
862	210108_dc07_4_BS20.tif:0141-0227-0145:141	62786	62786	141
863	210108_dc07_4_BS20.tif:0142-0236-0154:142	64770	64770	142
864	210108_dc07_4_BS20.tif:0143-0226-0153:143	68034	68034	143
865	210108_dc07_4_BS20.tif:0144-0240-0149:144	67995	67995	144
866	210108_dc07_4_BS20.tif:0145-0232-0145:145	61957	61957	145
867	210108_dc07_4_BS20.tif:0146-0238-0125:146	65433	65433	146
868	210108_dc07_4_BS20.tif:0147-0238-0128:147	65760	65760	147
869	210108_dc07_4_BS20.tif:0148-0246-0139:148	67698	67698	148
870	210108_dc07_4_BS20.tif:0149-0248-0129:149	68264	68264	149
871	210108_dc07_4_BS20.tif:0150-0245-0128:150	66163	66163	150
872	210108_dc07_4_BS20.tif:0151-0257-0121:151	64550	64550	151
873	210108_dc07_4_BS20.tif:0152-0269-0131:152	66464	66464	152
874	210108_dc07_4_BS20.tif:0153-0261-0121:153	58537	58537	153
875	210108_dc07_4_BS20.tif:0154-0259-0127:154	63322	63322	154
876	210108_dc07_4_BS20.tif:0155-0255-0116:155	55660	55660	155
877	210108_dc07_4_BS20.tif:0156-0246-0120:156	57494	57494	156
878	210108_dc07_4_BS20.tif:0157-0231-0121:157	53324	53324	157
879	210108_dc07_4_BS20.tif:0158-0248-0125:158	53933	53933	158
880	210108_dc07_4_BS20.tif:0159-0237-0127:159	51300	51300	159
881	210108_dc07_4_BS20.tif:0160-0216-0143:160	67710	67710	160
882	210108_dc07_4_BS20.tif:0161-0232-0137:161	57151	57151	161
883	210108_dc07_4_BS20.tif:0162-0237-0141:162	52530	52530	162
884	210108_dc07_4_BS20.tif:0163-0230-0138:163	57320	57320	163
885	210108_dc07_4_BS20.tif:0164-0216-0147:164	51965	51965	164
886	210108_dc07_4_BS20.tif:0165-0236-0151:165	56430	56430	165
887	210108_dc07_4_BS20.tif:0166-0222-0156:166	51942	51942	166
888	210108_dc07_4_BS20.tif:0167-0224-0167:167	48619	48619	167
889	210108_dc07_4_BS20.tif:0168-0234-0162:168	54773	54773	168
890	210108_dc07_4_BS20.tif:0169-0229-0158:169	54149	54149	169
891	210108_dc07_4_BS20.tif:0170-0231-0146:170	57654	57654	170
892	210108_dc07_4_BS20.tif:0171-0234-0180:171	49621	49621	171
893	210108_dc07_4_BS20.tif:0172-0238-0181:172	58729	58729	172
894	210108_dc07_4_BS20.tif:0173-0238-0171:173	52562	52562	173
895	210108_dc07_4_BS20.tif:0174-0234-0170:174	59975	59975	174
896	210108_dc07_4_BS20.tif:0175-0246-0166:175	69920	69920	175
897	210108_dc07_4_BS20.tif:0176-0251-0179:176	53296	53296	176
898	210108_dc07_4_BS20.tif:0177-0243-0174:177	45476	45476	177
899	210108_dc07_4_BS20.tif:0178-0236-0173:178	50683	50683	178
900	210108_dc07_4_BS20.tif:0179-0236-0171:179	49403	49403	179
901	210108_dc07_4_BS20.tif:0180-0237-0171:180	52808	52808	180
902	210108_dc07_4_BS20.tif:0181-0234-0172:181	51140	51140	181
903	210108_dc07_4_BS20.tif:0182-0232-0173:182	47933	47933	182
904	210108_dc07_4_BS20.tif:0183-0246-0122:183	52148	52148	183
905	210108_dc07_4_BS20.tif:0184-0253-0167:184	56090	56090	184
906	210108_dc07_4_BS20.tif:0185-0252-0170:185	53805	53805	185
907	210108_dc07_4_BS20.tif:0186-0239-0154:186	55749	55749	186
908	210108_dc07_4_BS20.tif:0187-0246-0148:187	59716	59716	187
909	210108_dc07_4_BS20.tif:0188-0243-0137:188	50234	50234	188
910	210108_dc07_4_BS20.tif:0189-0245-0136:189	49629	49629	189
911	210108_dc07_4_BS20.tif:0190-0263-0141:190	47543	47543	190
912	210108_dc07_4_BS20.tif:0191-0254-0143:191	46254	46254	191
913	210108_dc07_4_BS20.tif:0192-0257-0134:192	43377	43377	192
914	210108_dc07_4_BS20.tif:0193-0261-0129:193	46532	46532	193
915	210108_dc07_4_BS20.tif:0194-0277-0123:194	40281	40281	194
916	210108_dc07_4_BS20.tif:0195-0270-0129:195	42731	42731	195
917	210108_dc07_4_BS20.tif:0196-0261-0129:196	43656	43656	196
918	210108_dc07_4_BS20.tif:0197-0264-0130:197	39547	39547	197
919	210108_dc07_4_BS20.tif:0198-0265-0131:198	45855	45855	198
920	210108_dc07_4_BS20.tif:0199-0252-0132:199	43916	43916	199
921	210108_dc07_4_BS20.tif:0200-0250-0128:200	48566	48566	200
922	210108_dc07_4_BS20.tif:0201-0266-0130:201	45755	45755	201
923	210108_dc07_4_BS20.tif:0202-0264-0141:202	49056	49056	202
924	210108_dc07_4_BS20.tif:0203-0237-0138:203	42982	42982	203
925	210108_dc07_4_BS20.tif:0204-0238-0145:204	45988	45988	204
926	210108_dc07_4_BS20.tif:0205-0238-0146:205	40996	40996	205
927	210108_dc07_4_BS20.tif:0206-0241-0148:206	49694	49694	206
928	210108_dc07_4_BS20.tif:0207-0237-0154:207	51929	51929	207
929	210108_dc07_4_BS20.tif:0208-0242-0179:208	46497	46497	208
930	210108_dc07_4_BS20.tif:0209-0226-0175:209	41985	41985	209
931	210108_dc07_4_BS20.tif:0210-0241-0178:210	42723	42723	210
932	210108_dc07_4_BS20.tif:0211-0249-0180:211	41430	41430	211
933	210108_dc07_4_BS20.tif:0212-0245-0183:212	42314	42314	212
934	210108_dc07_4_BS20.tif:0213-0251-0180:213	41494	41494	213
935	210108_dc07_4_BS20.tif:0214-0258-0193:214	44883	44883	214
936	210108_dc07_4_BS20.tif:0215-0253-0183:215	44180	44180	215
937	210108_dc07_4_BS20.tif:0216-0248-0180:216	42250	42250	216
938	210108_dc07_4_BS20.tif:0217-0250-0184:217	37278	37278	217
939	210108_dc07_4_BS20.tif:0218-0243-0179:218	39633	39633	218
940	210108_dc07_4_BS20.tif:0219-0245-0172:219	41394	41394	219
941	210108_dc07_4_BS20.tif:0220-0234-0212:220	41880	41880	220
942	210108_dc07_4_BS20.tif:0221-0227-0173:221	39508	39508	221
943	210108_dc07_4_BS20.tif:0222-0240-0174:222	43153	43153	222
944	210108_dc07_4_BS20.tif:0223-0249-0179:223	40224	40224	223
945	210108_dc07_4_BS20.tif:0224-0254-0183:224	42046	42046	224
946	210108_dc07_4_BS20.tif:0225-0253-0181:225	39590	39590	225
947	210108_dc07_4_BS20.tif:0226-0251-0179:226	46293	46293	226
948	210108_dc07_4_BS20.tif:0227-0246-0178:227	47953	47953	227
949	210108_dc07_4_BS20.tif:0228-0252-0183:228	41490	41490	228
950	210108_dc07_4_BS20.tif:0229-0257-0178:229	43508	43508	229
951	210108_dc07_4_BS20.tif:0230-0255-0185:230	46873	46873	230
952	210108_dc07_4_BS20.tif:0231-0254-0176:231	50609	50609	231
953	210108_dc07_4_BS20.tif:0232-0255-0179:232	46095	46095	232
954	210108_dc07_4_BS20.tif:0233-0262-0179:233	50666	50666	233
955	210108_dc07_4_BS20.tif:0234-0262-0175:234	53801	53801	234
956	210108_dc07_4_BS20.tif:0235-0288-0184:235	52004	52004	235
957	210108_dc07_4_BS20.tif:0236-0262-0186:236	48494	48494	236
958	210108_dc07_4_BS20.tif:0237-0274-0182:237	47573	47573	237
959	210108_dc07_4_BS20.tif:0238-0280-0179:238	47838	47838	238
960	210108_dc07_4_BS20.tif:0239-0271-0179:239	56603	56603	239
961	210108_dc07_4_BS20.tif:0240-0253-0171:240	56718	56718	240
962	210108_dc07_4_BS20.tif:0241-0233-0162:241	55159	55159	241
963	210108_dc07_4_BS20.tif:0242-0244-0170:242	55786	55786	242
964	210108_dc07_4_BS20.tif:0243-0277-0175:243	25566	25566	243
965	210108_dc07_4_BS20.tif:0244-0296-0195:244	56555	56555	244
966	210108_dc07_4_BS20.tif:0245-0266-0178:245	53367	53367	245
967	210108_dc07_4_BS20.tif:0246-0283-0169:246	49991	49991	246
968	210108_dc07_4_BS20.tif:0247-0281-0182:247	50775	50775	247
969	210108_dc07_4_BS20.tif:0248-0278-0173:248	50483	50483	248
970	210108_dc07_4_BS20.tif:0249-0276-0183:249	59740	59740	249
971	210108_dc07_4_BS20.tif:0250-0267-0173:250	62756	62756	250
972	210108_dc07_4_BS20.tif:0251-0266-0171:251	61676	61676	251
973	210108_dc07_4_BS20.tif:0252-0271-0174:252	65084	65084	252
974	210108_dc07_4_BS20.tif:0253-0275-0176:253	73933	73933	253
975	210108_dc07_4_BS20.tif:0254-0271-0175:254	67079	67079	254
976	210108_dc07_4_BS20.tif:0255-0270-0175:255	68634	68634	255
977	210108_dc07_4_BS20.tif:0256-0255-0178:256	63192	63192	256
978	210108_dc07_4_BS20.tif:0257-0245-0180:257	66319	66319	257
979	210108_dc07_4_BS20.tif:0258-0280-0174:258	57311	57311	258
980	210108_dc07_4_BS20.tif:0259-0294-0172:259	67413	67413	259
981	210108_dc07_4_BS20.tif:0260-0283-0173:260	61972	61972	260
982	210108_dc07_4_BS20.tif:0261-0279-0171:261	62679	62679	261
983	210108_dc07_4_BS20.tif:0262-0272-0164:262	58840	58840	262
984	210108_dc07_4_BS20.tif:0263-0266-0164:263	53165	53165	263
985	210108_dc07_4_BS20.tif:0264-0275-0172:264	61020	61020	264
986	210108_dc07_4_BS20.tif:0265-0287-0188:265	52882	52882	265
987	210108_dc07_4_BS20.tif:0266-0275-0187:266	58554	58554	266
988	210108_dc07_4_BS20.tif:0267-0264-0175:267	64144	64144	267
989	210108_dc07_4_BS20.tif:0268-0255-0181:268	60797	60797	268
990	210108_dc07_4_BS20.tif:0269-0257-0178:269	63447	63447	269
991	210108_dc07_4_BS20.tif:0270-0256-0177:270	69406	69406	270
992	210108_dc07_4_BS20.tif:0271-0228-0200:271	52570	52570	271
993	210108_dc07_4_BS20.tif:0272-0226-0223:272	59330	59330	272
994	210108_dc07_4_BS20.tif:0273-0239-0205:273	60732	60732	273
995	210108_dc07_4_BS20.tif:0274-0238-0216:274	62846	62846	274
996	210108_dc07_4_BS20.tif:0275-0235-0193:275	74091	74091	275
997	210108_dc07_4_BS20.tif:0276-0235-0193:276	69428	69428	276
998	210108_dc07_4_BS20.tif:0277-0241-0188:277	59745	59745	277
999	210108_dc07_4_BS20.tif:0278-0245-0186:278	57559	57559	278
1000	210108_dc07_4_BS20.tif:0279-0245-0181:279	59397	59397	279
1001	210108_dc07_4_BS20.tif:0280-0252-0179:280	62284	62284	280
1002	210108_dc07_4_BS20.tif:0281-0245-0181:281	69106	69106	281
1003	210108_dc07_4_BS20.tif:0282-0248-0181:282	69775	69775	282
1004	210108_dc07_4_BS20.tif:0283-0260-0189:283	57231	57231	283
1005	210108_dc07_4_BS20.tif:0284-0294-0187:284	58210	58210	284
1006	210108_dc07_4_BS20.tif:0285-0269-0203:285	13642	13642	285
1007	210108_dc07_4_BS20.tif:0286-0253-0181:286	47897	47897	286
1008	210108_dc07_4_BS20.tif:0287-0290-0203:287	58200	58200	287
1009	210108_dc07_4_BS20.tif:0288-0288-0185:288	62787	62787	288
1010	210108_dc07_4_BS20.tif:0289-0273-0179:289	61371	61371	289
1011	210108_dc07_4_BS20.tif:0290-0267-0182:290	57673	57673	290
1012	210108_dc07_4_BS20.tif:0291-0263-0183:291	60928	60928	291
1013	210108_dc07_4_BS20.tif:0292-0261-0182:292	63527	63527	292
1014	210108_dc07_4_BS20.tif:0293-0260-0183:293	62563	62563	293
1015	210108_dc07_4_BS20.tif:0294-0260-0182:294	62650	62650	294
1016	210108_dc07_4_BS20.tif:0295-0222-0154:295	57894	57894	295
1017	210108_dc07_4_BS20.tif:0296-0256-0177:296	53797	53797	296
1018	210108_dc07_4_BS20.tif:0297-0275-0172:297	47500	47500	297
1019	210108_dc07_4_BS20.tif:0298-0262-0180:298	52211	52211	298
1020	210108_dc07_4_BS20.tif:0299-0246-0162:299	48911	48911	299
1021	210108_dc07_4_BS20.tif:0300-0237-0164:300	43180	43180	300
1022	210108_dc07_4_BS20.tif:0301-0238-0162:301	52790	52790	301
1023	210108_dc07_4_BS20.tif:0302-0242-0165:302	53270	53270	302
1024	210108_dc07_4_BS20.tif:0303-0244-0169:303	52446	52446	303
1025	210108_dc07_4_BS20.tif:0304-0253-0171:304	47102	47102	304
1026	210108_dc07_4_BS20.tif:0305-0261-0180:305	47761	47761	305
1027	210108_dc07_4_BS20.tif:0306-0259-0178:306	45230	45230	306
1028	210108_dc07_4_BS20.tif:0307-0252-0172:307	42819	42819	307
1029	210108_dc07_4_BS20.tif:0308-0263-0165:308	42875	42875	308
1030	210108_dc07_4_BS20.tif:0309-0271-0158:309	40502	40502	309
1031	210108_dc07_4_BS20.tif:0310-0298-0134:310	32930	32930	310
1032	210108_dc07_4_BS20.tif:0311-0306-0154:311	38497	38497	311
1033	210108_dc07_4_BS20.tif:0312-0297-0152:312	37381	37381	312
1034	210108_dc07_4_BS20.tif:0313-0294-0146:313	39673	39673	313
1035	210108_dc07_4_BS20.tif:0314-0294-0146:314	39996	39996	314
1036	210108_dc07_4_BS20.tif:0315-0294-0140:315	34169	34169	315
1037	210108_dc07_4_BS20.tif:0316-0291-0124:316	44780	44780	316
1038	210108_dc07_4_BS20.tif:0317-0291-0118:317	41022	41022	317
1039	210108_dc07_4_BS20.tif:0318-0292-0144:318	40882	40882	318
1040	210108_dc07_4_BS20.tif:0319-0285-0133:319	45813	45813	319
1041	210108_dc07_4_BS20.tif:0320-0284-0130:320	50565	50565	320
1042	210108_dc07_4_BS20.tif:0321-0282-0117:321	52160	52160	321
1043	210108_dc07_4_BS20.tif:0322-0268-0118:322	42024	42024	322
1044	210108_dc07_4_BS20.tif:0323-0285-0130:323	47255	47255	323
1045	210108_dc07_4_BS20.tif:0324-0287-0139:324	44512	44512	324
1046	210108_dc07_4_BS20.tif:0325-0264-0119:325	44831	44831	325
1047	210108_dc07_4_BS20.tif:0326-0247-0109:326	47341	47341	326
1048	210108_dc07_4_BS20.tif:0327-0256-0123:327	45700	45700	327
1049	210108_dc07_4_BS20.tif:0328-0262-0118:328	52316	52316	328
1050	210108_dc07_4_BS20.tif:0329-0264-0117:329	46361	46361	329
1051	210108_dc07_4_BS20.tif:0330-0299-0128:330	49210	49210	330
1052	210108_dc07_4_BS20.tif:0331-0287-0134:331	42057	42057	331
1053	210108_dc07_4_BS20.tif:0332-0268-0115:332	45526	45526	332
1054	210108_dc07_4_BS20.tif:0333-0265-0120:333	47931	47931	333
1055	210108_dc07_4_BS20.tif:0334-0279-0132:334	49438	49438	334
1056	210108_dc07_4_BS20.tif:0335-0290-0135:335	46806	46806	335
1057	210108_dc07_4_BS20.tif:0336-0275-0125:336	40849	40849	336
1058	210108_dc07_4_BS20.tif:0337-0263-0129:337	39184	39184	337
1059	210108_dc07_4_BS20.tif:0338-0226-0112:338	45802	45802	338
1060	210108_dc07_4_BS20.tif:0339-0243-0137:339	15840	15840	339
1061	210108_dc07_4_BS20.tif:0340-0279-0115:340	52242	52242	340
1062	210108_dc07_4_BS20.tif:0341-0275-0126:341	54345	54345	341
1063	210108_dc07_4_BS20.tif:0342-0275-0120:342	50052	50052	342
1064	210108_dc07_4_BS20.tif:0343-0278-0124:343	50573	50573	343
1065	210108_dc07_4_BS20.tif:0344-0291-0124:344	48190	48190	344
1066	210108_dc07_4_BS20.tif:0345-0292-0129:345	54552	54552	345
1067	210108_dc07_4_BS20.tif:0346-0284-0136:346	50917	50917	346
1068	210108_dc07_4_BS20.tif:0347-0278-0141:347	56279	56279	347
1069	210108_dc07_4_BS20.tif:0348-0287-0146:348	54719	54719	348
1070	210108_dc07_4_BS20.tif:0349-0302-0158:349	45275	45275	349
1071	210108_dc07_4_BS20.tif:0350-0299-0155:350	49406	49406	350
1072	210108_dc07_4_BS20.tif:0351-0294-0155:351	55844	55844	351
1073	210108_dc07_4_BS20.tif:0352-0300-0158:352	56079	56079	352
1074	210108_dc07_4_BS20.tif:0353-0294-0153:353	57437	57437	353
1075	210108_dc07_4_BS20.tif:0354-0291-0141:354	50350	50350	354
1076	210108_dc07_4_BS20.tif:0355-0286-0137:355	57214	57214	355
1077	210108_dc07_4_BS20.tif:0356-0289-0141:356	54132	54132	356
1078	210108_dc07_4_BS20.tif:0357-0293-0129:357	51496	51496	357
1079	210108_dc07_4_BS20.tif:0358-0273-0109:358	46656	46656	358
1080	210108_dc07_4_BS20.tif:0359-0275-0120:359	52865	52865	359
1081	210108_dc07_4_BS20.tif:0360-0286-0118:360	56137	56137	360
1082	210108_dc07_4_BS20.tif:0361-0276-0121:361	51651	51651	361
1083	210108_dc07_4_BS20.tif:0362-0282-0126:362	48909	48909	362
1084	210108_dc07_4_BS20.tif:0363-0285-0123:363	49677	49677	363
1085	210108_dc07_4_BS20.tif:0364-0269-0123:364	56208	56208	364
1086	210108_dc07_4_BS20.tif:0365-0270-0119:365	59533	59533	365
1087	210108_dc07_4_BS20.tif:0366-0274-0121:366	56736	56736	366
1088	210108_dc07_4_BS20.tif:0367-0276-0124:367	61277	61277	367
1089	210108_dc07_4_BS20.tif:0368-0264-0133:368	60243	60243	368
1090	210108_dc07_4_BS20.tif:0369-0270-0135:369	58191	58191	369
1091	210108_dc07_4_BS20.tif:0370-0277-0132:370	74330	74330	370
1092	210108_dc07_4_BS20.tif:0371-0288-0128:371	69197	69197	371
1093	210108_dc07_4_BS20.tif:0372-0269-0128:372	66035	66035	372
1094	210108_dc07_4_BS20.tif:0373-0281-0134:373	69968	69968	373
1095	210108_dc07_4_BS20.tif:0374-0289-0141:374	68253	68253	374
1096	210108_dc07_4_BS20.tif:0375-0286-0138:375	67180	67180	375
1097	210108_dc07_4_BS20.tif:0376-0300-0145:376	63153	63153	376
1098	210108_dc07_4_BS20.tif:0377-0291-0142:377	62827	62827	377
1099	210108_dc07_4_BS20.tif:0378-0299-0148:378	55011	55011	378
1100	210108_dc07_4_BS20.tif:0379-0293-0148:379	54392	54392	379
1101	210108_dc07_4_BS20.tif:0380-0292-0155:380	61117	61117	380
1102	210108_dc07_4_BS20.tif:0381-0292-0161:381	69198	69198	381
1103	210108_dc07_4_BS20.tif:0382-0291-0162:382	63997	63997	382
1104	210108_dc07_4_BS20.tif:0383-0292-0151:383	66876	66876	383
1105	210108_dc07_4_BS20.tif:0384-0288-0155:384	69154	69154	384
1106	210108_dc07_4_BS20.tif:0385-0286-0149:385	67426	67426	385
1107	210108_dc07_4_BS20.tif:0386-0289-0148:386	68426	68426	386
1108	210108_dc07_4_BS20.tif:0387-0284-0145:387	65564	65564	387
1109	210108_dc07_4_BS20.tif:0388-0289-0151:388	70749	70749	388
1110	210108_dc07_4_BS20.tif:0389-0280-0148:389	73738	73738	389
1111	210108_dc07_4_BS20.tif:0390-0293-0136:390	66185	66185	390
1112	210108_dc07_4_BS20.tif:0391-0277-0114:391	32716	32716	391
1113	210108_dc07_4_BS20.tif:0392-0283-0127:392	53826	53826	392
1114	210108_dc07_4_BS20.tif:0393-0286-0122:393	57018	57018	393
1115	210108_dc07_4_BS20.tif:0394-0282-0126:394	65513	65513	394
1116	210108_dc07_4_BS20.tif:0395-0282-0127:395	70828	70828	395
1117	210108_dc07_4_BS20.tif:0396-0290-0131:396	72218	72218	396
1118	210108_dc07_4_BS20.tif:0397-0292-0129:397	74879	74879	397
1119	210108_dc07_4_BS20.tif:0398-0273-0113:398	68824	68824	398
1120	210108_dc07_4_BS20.tif:0399-0272-0122:399	66127	66127	399
1121	210108_dc07_4_BS20.tif:0400-0276-0121:400	61642	61642	400
1122	210108_dc07_4_BS20.tif:0401-0266-0120:401	61410	61410	401
1123	210108_dc07_4_BS20.tif:0402-0265-0115:402	62432	62432	402
1124	210108_dc07_4_BS20.tif:0403-0271-0119:403	68108	68108	403
1125	210108_dc07_4_BS20.tif:0404-0280-0121:404	64413	64413	404
1126	210108_dc07_4_BS20.tif:0405-0268-0118:405	70704	70704	405
1127	210108_dc07_4_BS20.tif:0406-0267-0118:406	78919	78919	406
1128	210108_dc07_4_BS20.tif:0407-0271-0121:407	70628	70628	407
1129	210108_dc07_4_BS20.tif:0408-0280-0122:408	67955	67955	408
1130	210108_dc07_4_BS20.tif:0409-0270-0129:409	69753	69753	409
1131	210108_dc07_4_BS20.tif:0410-0279-0132:410	71370	71370	410
1132	210108_dc07_4_BS20.tif:0411-0297-0133:411	73126	73126	411
1133	210108_dc07_4_BS20.tif:0412-0292-0134:412	71939	71939	412
1134	210108_dc07_4_BS20.tif:0413-0294-0138:413	69893	69893	413
1135	210108_dc07_4_BS20.tif:0414-0296-0143:414	68072	68072	414
1136	210108_dc07_4_BS20.tif:0415-0303-0157:415	69704	69704	415
1137	210108_dc07_4_BS20.tif:0416-0299-0164:416	66601	66601	416
1138	210108_dc07_4_BS20.tif:0417-0293-0156:417	75176	75176	417
1139	210108_dc07_4_BS20.tif:0418-0295-0157:418	74265	74265	418
1140	210108_dc07_4_BS20.tif:0419-0298-0156:419	67486	67486	419
1141	210108_dc07_4_BS20.tif:0420-0297-0149:420	67222	67222	420
1142	210108_dc07_4_BS20.tif:0421-0292-0143:421	64750	64750	421
1143	210108_dc07_4_BS20.tif:0422-0290-0126:422	64135	64135	422
1144	210108_dc07_4_BS20.tif:0423-0284-0117:423	63728	63728	423
1145	210108_dc07_4_BS20.tif:0424-0279-0114:424	63695	63695	424
1146	210108_dc07_4_BS20.tif:0425-0270-0118:425	77667	77667	425
1147	210108_dc07_4_BS20.tif:0426-0276-0125:426	79384	79384	426
1148	210108_dc07_4_BS20.tif:0427-0280-0124:427	79550	79550	427
1149	210108_dc07_4_BS20.tif:0428-0276-0123:428	78179	78179	428
1150	210108_dc07_4_BS20.tif:0429-0273-0122:429	56278	56278	429
1151	210108_dc07_4_BS20.tif:0430-0307-0147:430	14197	14197	430
1152	210108_dc07_4_BS20.tif:0431-0300-0164:431	59058	59058	431
1153	210108_dc07_4_BS20.tif:0432-0295-0158:432	65061	65061	432
1154	210108_dc07_4_BS20.tif:0433-0294-0158:433	64085	64085	433
1155	210108_dc07_4_BS20.tif:0434-0289-0158:434	65402	65402	434
1156	210108_dc07_4_BS20.tif:0435-0291-0151:435	71237	71237	435
1157	210108_dc07_4_BS20.tif:0436-0289-0150:436	76489	76489	436
1158	210108_dc07_4_BS20.tif:0437-0287-0146:437	83442	83442	437
1159	210108_dc07_4_BS20.tif:0438-0296-0153:438	78438	78438	438
1160	210108_dc07_4_BS20.tif:0439-0292-0143:439	65656	65656	439
1161	210108_dc07_4_BS20.tif:0440-0290-0140:440	72457	72457	440
1162	210108_dc07_4_BS20.tif:0441-0290-0133:441	72861	72861	441
1163	210108_dc07_4_BS20.tif:0442-0289-0132:442	73709	73709	442
1164	210108_dc07_4_BS20.tif:0443-0286-0129:443	80737	80737	443
1165	210108_dc07_4_BS20.tif:0444-0280-0111:444	80734	80734	444
1166	210108_dc07_4_BS20.tif:0445-0273-0115:445	83367	83367	445
1167	210108_dc07_4_BS20.tif:0446-0283-0124:446	80878	80878	446
1168	210108_dc07_4_BS20.tif:0447-0296-0132:447	80036	80036	447
1169	210108_dc07_4_BS20.tif:0448-0301-0149:448	76297	76297	448
1170	210108_dc07_4_BS20.tif:0449-0296-0165:449	84270	84270	449
1171	210108_dc07_4_BS20.tif:0450-0293-0155:450	82101	82101	450
1172	210108_dc07_4_BS20.tif:0451-0298-0163:451	85294	85294	451
1173	210108_dc07_4_BS20.tif:0452-0301-0163:452	66943	66943	452
1174	210108_dc07_4_BS20.tif:0453-0299-0159:453	72674	72674	453
1175	210108_dc07_4_BS20.tif:0454-0294-0157:454	83148	83148	454
1176	210108_dc07_4_BS20.tif:0455-0287-0159:455	77892	77892	455
1177	210108_dc07_4_BS20.tif:0456-0290-0158:456	90737	90737	456
1178	210108_dc07_4_BS20.tif:0457-0304-0145:457	96584	96584	457
1179	210108_dc07_4_BS20.tif:0458-0291-0142:458	76909	76909	458
1180	210108_dc07_4_BS20.tif:0459-0288-0130:459	80383	80383	459
1181	210108_dc07_4_BS20.tif:0460-0285-0123:460	88525	88525	460
1182	210108_dc07_4_BS20.tif:0461-0282-0144:461	95006	95006	461
1183	210108_dc07_4_BS20.tif:0462-0286-0145:462	79863	79863	462
1184	210108_dc07_4_BS20.tif:0463-0292-0128:463	116045	116045	463
1185	210108_dc07_4_BS20.tif:0464-0284-0123:464	101845	101845	464
1186	210108_dc07_4_BS20.tif:0465-0287-0140:465	95468	95468	465
1187	210108_dc07_4_BS20.tif:0466-0288-0145:466	96645	96645	466
1188	210108_dc07_4_BS20.tif:0467-0296-0139:467	85822	85822	467
1189	210108_dc07_4_BS20.tif:0468-0301-0138:468	92636	92636	468
1190	210108_dc07_4_BS20.tif:0469-0285-0158:469	75027	75027	469
1191	210108_dc07_4_BS20.tif:0470-0275-0154:470	83127	83127	470
1192	210108_dc07_4_BS20.tif:0471-0291-0143:471	76185	76185	471
1193	210108_dc07_4_BS20.tif:0472-0296-0136:472	78168	78168	472
1194	210108_dc07_4_BS20.tif:0473-0288-0142:473	86455	86455	473
1195	210108_dc07_4_BS20.tif:0474-0296-0141:474	78363	78363	474
1196	210108_dc07_4_BS20.tif:0475-0303-0128:475	75498	75498	475
1197	210108_dc07_4_BS20.tif:0476-0285-0132:476	74014	74014	476
1198	210108_dc07_4_BS20.tif:0477-0285-0137:477	80129	80129	477
1199	210108_dc07_4_BS20.tif:0478-0288-0143:478	73173	73173	478
1200	210108_dc07_4_BS20.tif:0479-0290-0143:479	70382	70382	479
1201	210108_dc07_4_BS20.tif:0480-0292-0145:480	75348	75348	480
1202	210108_dc07_4_BS20.tif:0481-0287-0146:481	84261	84261	481
1203	210108_dc07_4_BS20.tif:0482-0288-0134:482	81129	81129	482
1204	210108_dc07_4_BS20.tif:0483-0286-0131:483	74664	74664	483
1205	210108_dc07_4_BS20.tif:0484-0288-0129:484	71806	71806	484
1206	210108_dc07_4_BS20.tif:0485-0287-0140:485	79573	79573	485
1207	210108_dc07_4_BS20.tif:0486-0292-0146:486	84886	84886	486
1208	210108_dc07_4_BS20.tif:0487-0268-0148:487	12991	12991	487
1209	210108_dc07_4_BS20.tif:0488-0276-0131:488	81875	81875	488
1210	210108_dc07_4_BS20.tif:0489-0283-0129:489	84110	84110	489
1211	210108_dc07_4_BS20.tif:0490-0288-0136:490	78982	78982	490
1212	210108_dc07_4_BS20.tif:0491-0288-0131:491	82010	82010	491
1213	210108_dc07_4_BS20.tif:0492-0276-0116:492	79284	79284	492
1214	210108_dc07_4_BS20.tif:0493-0270-0127:493	76047	76047	493
1215	210108_dc07_4_BS20.tif:0494-0274-0116:494	76472	76472	494
1216	210108_dc07_4_BS20.tif:0495-0275-0122:495	79680	79680	495
1217	210108_dc07_4_BS20.tif:0496-0274-0120:496	76075	76075	496
1218	210108_dc07_4_BS20.tif:0497-0278-0123:497	77471	77471	497
1219	210108_dc07_4_BS20.tif:0498-0281-0122:498	77675	77675	498
1220	210108_dc07_4_BS20.tif:0499-0282-0121:499	77278	77278	499
1221	210108_dc07_4_BS20.tif:0500-0281-0126:500	76547	76547	500
1222	210108_dc07_4_BS20.tif:0501-0279-0127:501	73034	73034	501
1223	210108_dc07_4_BS20.tif:0502-0281-0119:502	71993	71993	502
1224	210108_dc07_4_BS20.tif:0503-0281-0105:503	68515	68515	503
1225	210108_dc07_4_BS20.tif:0504-0277-0120:504	66233	66233	504
1226	210108_dc07_4_BS20.tif:0505-0272-0121:505	66295	66295	505
1227	210108_dc07_4_BS20.tif:0506-0279-0122:506	66338	66338	506
1228	210108_dc07_4_BS20.tif:0507-0276-0125:507	70991	70991	507
1229	210108_dc07_4_BS20.tif:0508-0283-0125:508	66805	66805	508
1230	210108_dc07_4_BS20.tif:0509-0292-0127:509	66181	66181	509
1231	210108_dc07_4_BS20.tif:0510-0282-0131:510	72592	72592	510
1232	210108_dc07_4_BS20.tif:0511-0287-0137:511	73978	73978	511
1233	210108_dc07_4_BS20.tif:0512-0293-0137:512	75994	75994	512
1234	210108_dc07_4_BS20.tif:0513-0298-0147:513	73059	73059	513
1235	210108_dc07_4_BS20.tif:0514-0294-0151:514	76947	76947	514
1236	210108_dc07_4_BS20.tif:0515-0294-0154:515	74218	74218	515
1237	210108_dc07_4_BS20.tif:0516-0297-0146:516	70861	70861	516
1238	210108_dc07_4_BS20.tif:0517-0296-0152:517	69416	69416	517
1239	210108_dc07_4_BS20.tif:0518-0295-0161:518	72988	72988	518
1240	210108_dc07_4_BS20.tif:0519-0295-0160:519	81983	81983	519
1241	210108_dc07_4_BS20.tif:0520-0294-0151:520	72662	72662	520
1242	210108_dc07_4_BS20.tif:0521-0291-0142:521	80362	80362	521
1243	210108_dc07_4_BS20.tif:0522-0295-0138:522	68512	68512	522
1244	210108_dc07_4_BS20.tif:0523-0287-0128:523	81982	81982	523
1245	210108_dc07_4_BS20.tif:0524-0287-0130:524	79598	79598	524
1246	210108_dc07_4_BS20.tif:0525-0272-0127:525	72961	72961	525
1247	210108_dc07_4_BS20.tif:0526-0282-0137:526	81674	81674	526
1248	210108_dc07_4_BS20.tif:0527-0298-0127:527	36275	36275	527
1249	210108_dc07_4_BS20.tif:0528-0300-0154:528	75748	75748	528
1250	210108_dc07_4_BS20.tif:0529-0300-0161:529	76158	76158	529
1251	210108_dc07_4_BS20.tif:0530-0302-0156:530	74244	74244	530
1252	210108_dc07_4_BS20.tif:0531-0295-0147:531	73074	73074	531
1253	210108_dc07_4_BS20.tif:0532-0294-0154:532	84083	84083	532
1254	210108_dc07_4_BS20.tif:0533-0295-0151:533	76971	76971	533
1255	210108_dc07_4_BS20.tif:0534-0292-0168:534	77611	77611	534
1256	210108_dc07_4_BS20.tif:0535-0290-0155:535	99130	99130	535
1257	210108_dc07_4_BS20.tif:0536-0289-0152:536	91161	91161	536
1258	210108_dc07_4_BS20.tif:0537-0291-0150:537	95299	95299	537
1259	210108_dc07_4_BS20.tif:0538-0293-0153:538	87878	87878	538
1260	210108_dc07_4_BS20.tif:0539-0294-0150:539	84718	84718	539
1261	210108_dc07_4_BS20.tif:0540-0293-0139:540	75952	75952	540
1262	210108_dc07_4_BS20.tif:0541-0290-0123:541	84711	84711	541
1263	210108_dc07_4_BS20.tif:0542-0278-0105:542	85367	85367	542
1264	210108_dc07_4_BS20.tif:0543-0290-0125:543	80710	80710	543
1265	210108_dc07_4_BS20.tif:0544-0293-0131:544	82902	82902	544
1266	210108_dc07_4_BS20.tif:0545-0291-0132:545	85011	85011	545
1267	210108_dc07_4_BS20.tif:0546-0292-0135:546	87905	87905	546
1268	210108_dc07_4_BS20.tif:0547-0296-0140:547	91229	91229	547
1269	210108_dc07_4_BS20.tif:0548-0295-0143:548	88578	88578	548
1270	210108_dc07_4_BS20.tif:0549-0291-0149:549	84374	84374	549
1271	210108_dc07_4_BS20.tif:0550-0305-0168:550	82829	82829	550
1272	210108_dc07_4_BS20.tif:0551-0299-0171:551	82639	82639	551
1273	210108_dc07_4_BS20.tif:0552-0295-0162:552	82792	82792	552
1274	210108_dc07_4_BS20.tif:0553-0289-0158:553	99276	99276	553
1275	210108_dc07_4_BS20.tif:0554-0295-0153:554	101933	101933	554
1276	210108_dc07_4_BS20.tif:0555-0292-0174:555	85730	85730	555
1277	210108_dc07_4_BS20.tif:0556-0292-0176:556	89740	89740	556
1278	210108_dc07_4_BS20.tif:0557-0290-0173:557	92054	92054	557
1279	210108_dc07_4_BS20.tif:0558-0292-0163:558	97744	97744	558
1280	210108_dc07_4_BS20.tif:0559-0291-0155:559	91730	91730	559
1281	210108_dc07_4_BS20.tif:0560-0293-0150:560	98017	98017	560
1282	210108_dc07_4_BS20.tif:0561-0294-0122:561	88575	88575	561
1283	210108_dc07_4_BS20.tif:0562-0288-0149:562	90714	90714	562
1284	210108_dc07_4_BS20.tif:0563-0296-0159:563	106866	106866	563
1285	210108_dc07_4_BS20.tif:0564-0296-0156:564	99469	99469	564
1286	210108_dc07_4_BS20.tif:0565-0289-0145:565	93905	93905	565
1287	210108_dc07_4_BS20.tif:0566-0287-0139:566	95523	95523	566
1288	210108_dc07_4_BS20.tif:0567-0288-0153:567	96477	96477	567
1289	210108_dc07_4_BS20.tif:0568-0284-0152:568	104800	104800	568
1290	210108_dc07_4_BS20.tif:0569-0282-0156:569	101121	101121	569
1291	210108_dc07_4_BS20.tif:0570-0287-0154:570	106605	106605	570
1292	210108_dc07_4_BS20.tif:0571-0284-0155:571	99707	99707	571
1293	210108_dc07_4_BS20.tif:0572-0283-0161:572	101591	101591	572
1294	210108_dc07_4_BS20.tif:0573-0287-0178:573	97803	97803	573
1295	210108_dc07_4_BS20.tif:0574-0293-0180:574	94628	94628	574
1296	210108_dc07_4_BS20.tif:0575-0296-0165:575	96585	96585	575
1297	210108_dc07_4_BS20.tif:0576-0294-0156:576	93691	93691	576
1298	210108_dc07_4_BS20.tif:0577-0287-0156:577	103070	103070	577
1299	210108_dc07_4_BS20.tif:0578-0294-0154:578	105164	105164	578
1300	210108_dc07_4_BS20.tif:0579-0296-0149:579	93035	93035	579
1301	210108_dc07_4_BS20.tif:0580-0290-0130:580	93378	93378	580
1302	210108_dc07_4_BS20.tif:0581-0291-0127:581	82334	82334	581
1303	210108_dc07_4_BS20.tif:0582-0291-0134:582	82276	82276	582
1304	210108_dc07_4_BS20.tif:0583-0286-0126:583	99474	99474	583
1305	210108_dc07_4_BS20.tif:0584-0283-0132:584	104252	104252	584
1306	210108_dc07_4_BS20.tif:0585-0274-0116:585	95987	95987	585
1307	210108_dc07_4_BS20.tif:0586-0276-0110:586	101794	101794	586
1308	210108_dc07_4_BS20.tif:0587-0292-0093:587	99229	99229	587
1309	210108_dc07_4_BS20.tif:0588-0313-0076:588	101704	101704	588
1310	210108_dc07_4_BS20.tif:0589-0332-0048:589	102895	102895	589
1311	210108_dc07_4_BS20.tif:0590-0341-0031:590	104381	104381	590
1312	210108_dc07_4_BS20.tif:0591-0332-0031:591	106361	106361	591
1313	210108_dc07_4_BS20.tif:0592-0309-0042:592	95732	95732	592
1314	210108_dc07_4_BS20.tif:0593-0293-0028:593	36787	36787	593
1315	210108_dc07_4_BS20.tif:0594-0314-0058:594	14675	14675	594
1316	210108_dc07_4_BS20.tif:0595-0306-0030:595	28484	28484	595
1317	210108_dc07_4_BS20.tif:0596-0321-0029:596	35822	35822	596
1318	210108_dc07_4_BS20.tif:0597-0333-0025:597	58959	58959	597
1319	210108_dc07_4_BS20.tif:0598-0340-0027:598	81695	81695	598
1320	210108_dc07_4_BS20.tif:0599-0338-0035:599	94493	94493	599
1321	210108_dc07_4_BS20.tif:0600-0334-0026:600	58380	58380	600
1322	210108_dc07_4_BS20.tif:0601-0333-0055:601	16152	16152	601
1323	210108_dc07_4_BS20.tif:0602-0345-0060:602	14888	14888	602
1324	210108_dc07_4_BS20.tif:0603-0340-0061:603	21829	21829	603
1325	210108_dc07_4_BS20.tif:0604-0357-0042:604	21513	21513	604
1326	210108_dc07_4_BS20.tif:0605-0371-0027:605	23448	23448	605
1327	210108_dc07_4_BS20.tif:0606-0354-0026:606	7554	7554	606
1328	210108_dc07_4_BS20.tif:0607-0291-0113:607	92479	92479	607
1329	210108_dc07_4_BS20.tif:0608-0318-0122:608	92965	92965	608
1330	210108_dc07_4_BS20.tif:0609-0353-0147:609	70707	70707	609
1331	210108_dc07_4_BS20.tif:0610-0375-0143:610	18062	18062	610
1332	210108_dc07_4_BS20.tif:0611-0358-0144:611	81045	81045	611
1333	210108_dc07_4_BS20.tif:0612-0346-0153:612	91974	91974	612
1334	210108_dc07_4_BS20.tif:0613-0355-0125:613	61594	61594	613
1335	210108_dc07_4_BS20.tif:0614-0345-0114:614	77056	77056	614
1336	210108_dc07_4_BS20.tif:0615-0345-0126:615	72471	72471	615
1337	210108_dc07_4_BS20.tif:0616-0350-0123:616	68159	68159	616
1338	210108_dc07_4_BS20.tif:0617-0313-0140:617	16099	16099	617
1339	210108_dc07_4_BS20.tif:0618-0282-0151:618	68935	68935	618
1340	210108_dc07_4_BS20.tif:0619-0283-0168:619	29935	29935	619
1341	210108_dc07_4_BS20.tif:0620-0248-0187:620	72978	72978	620
1342	210108_dc07_4_BS20.tif:0621-0222-0189:621	64964	64964	621
1343	210108_dc07_4_BS20.tif:0622-0228-0197:622	74491	74491	622
1344	210108_dc07_4_BS20.tif:0623-0250-0169:623	13643	13643	623
1345	210108_dc07_4_BS20.tif:0624-0261-0143:624	73661	73661	624
1346	210108_dc07_4_BS20.tif:0625-0282-0167:625	74765	74765	625
1347	210108_dc07_4_BS20.tif:0626-0281-0155:626	79266	79266	626
1348	210108_dc07_4_BS20.tif:0627-0281-0152:627	79411	79411	627
1349	210108_dc07_4_BS20.tif:0628-0272-0149:628	69835	69835	628
1350	210108_dc07_4_BS20.tif:0629-0280-0144:629	70474	70474	629
1351	210108_dc07_4_BS20.tif:0630-0275-0124:630	68189	68189	630
1352	210108_dc07_4_BS20.tif:0631-0265-0137:631	66798	66798	631
1353	210108_dc07_4_BS20.tif:0632-0244-0141:632	76460	76460	632
1354	210108_dc07_4_BS20.tif:0633-0259-0155:633	70525	70525	633
1355	210108_dc07_4_BS20.tif:0634-0260-0174:634	64714	64714	634
1356	210108_dc07_4_BS20.tif:0635-0296-0199:635	48715	48715	635
1357	210108_dc07_4_BS20.tif:0636-0316-0196:636	68802	68802	636
1358	210108_dc07_4_BS20.tif:0637-0293-0192:637	64548	64548	637
1359	210108_dc07_4_BS20.tif:0638-0199-0117:638	70495	70495	638
1360	210108_dc07_4_BS20.tif:0639-0162-0091:639	32043	32043	639
1361	210108_dc07_4_BS20.tif:0640-0007-0007:640	3829	3829	640
1362	210108_dc07_4_BS20.tif:0641-0007-0007:641	4162	4162	641
1363	210108_dc07_4_BS20.tif:0642-0199-0098:642	40404	40404	642
1364	210108_dc07_4_BS20.tif:0643-0195-0087:643	61420	61420	643
1365	210108_dc07_4_BS20.tif:0644-0174-0075:644	70434	70434	644
1366	210108_dc07_4_BS20.tif:0645-0163-0096:645	25640	25640	645
1367	210108_dc07_4_BS20.tif:0646-0182-0102:646	33531	33531	646
1368	210108_dc07_4_BS20.tif:0647-0192-0091:647	36428	36428	647
1369	210108_dc07_4_BS20.tif:0648-0248-0131:648	66139	66139	648
1370	210108_dc07_4_BS20.tif:0649-0239-0138:649	66420	66420	649
1371	210108_dc07_4_BS20.tif:0650-0231-0143:650	77821	77821	650
1372	210108_dc07_4_BS20.tif:0651-0229-0147:651	94324	94324	651
1373	210108_dc07_4_BS20.tif:0652-0214-0158:652	69595	69595	652
1374	210108_dc07_4_BS20.tif:0653-0229-0157:653	66194	66194	653
1375	210108_dc07_4_BS20.tif:0654-0231-0174:654	85480	85480	654
1376	210108_dc07_4_BS20.tif:0655-0238-0179:655	91839	91839	655
1377	210108_dc07_4_BS20.tif:0656-0235-0178:656	73103	73103	656
1378	210108_dc07_4_BS20.tif:0657-0231-0174:657	76605	76605	657
1379	210108_dc07_4_BS20.tif:0658-0238-0170:658	77756	77756	658
1380	210108_dc07_4_BS20.tif:0659-0229-0175:659	76124	76124	659
1381	210108_dc07_4_BS20.tif:0660-0241-0166:660	71809	71809	660
1382	210108_dc07_4_BS20.tif:0661-0235-0167:661	67304	67304	661
1383	210108_dc07_4_BS20.tif:0662-0217-0167:662	78113	78113	662
1384	210108_dc07_4_BS20.tif:0663-0212-0159:663	72037	72037	663
1385	210108_dc07_4_BS20.tif:0664-0205-0144:664	67021	67021	664
1386	210108_dc07_4_BS20.tif:0665-0207-0124:665	68910	68910	665
1387	210108_dc07_4_BS20.tif:0666-0217-0120:666	69476	69476	666
1388	210108_dc07_4_BS20.tif:0667-0227-0109:667	68635	68635	667
1389	210108_dc07_4_BS20.tif:0668-0224-0100:668	58685	58685	668
1390	210108_dc07_4_BS20.tif:0669-0216-0107:669	66060	66060	669
1391	210108_dc07_4_BS20.tif:0670-0220-0106:670	69659	69659	670
1392	210108_dc07_4_BS20.tif:0671-0207-0114:671	65715	65715	671
1393	210108_dc07_4_BS20.tif:0672-0202-0127:672	66691	66691	672
1394	210108_dc07_4_BS20.tif:0673-0205-0127:673	63668	63668	673
1395	210108_dc07_4_BS20.tif:0674-0202-0145:674	67984	67984	674
1396	210108_dc07_4_BS20.tif:0675-0199-0149:675	69339	69339	675
1397	210108_dc07_4_BS20.tif:0676-0201-0144:676	61519	61519	676
1398	210108_dc07_4_BS20.tif:0677-0201-0152:677	62512	62512	677
1399	210108_dc07_4_BS20.tif:0678-0198-0166:678	59929	59929	678
1400	210108_dc07_4_BS20.tif:0679-0201-0179:679	62783	62783	679
1401	210108_dc07_4_BS20.tif:0680-0206-0192:680	70604	70604	680
1402	210108_dc07_4_BS20.tif:0681-0205-0176:681	69002	69002	681
1403	210108_dc07_4_BS20.tif:0682-0200-0152:682	66223	66223	682
1404	210108_dc07_4_BS20.tif:0683-0198-0158:683	66415	66415	683
1405	210108_dc07_4_BS20.tif:0684-0200-0166:684	58865	58865	684
1406	210108_dc07_4_BS20.tif:0685-0201-0157:685	64672	64672	685
1407	210108_dc07_4_BS20.tif:0686-0210-0138:686	64982	64982	686
1408	210108_dc07_4_BS20.tif:0687-0205-0135:687	57966	57966	687
1409	210108_dc07_4_BS20.tif:0688-0210-0133:688	57337	57337	688
1410	210108_dc07_4_BS20.tif:0689-0214-0132:689	70703	70703	689
1411	210108_dc07_4_BS20.tif:0690-0214-0132:690	73716	73716	690
1412	210108_dc07_4_BS20.tif:0691-0217-0119:691	65101	65101	691
1413	210108_dc07_4_BS20.tif:0692-0223-0116:692	59438	59438	692
1414	210108_dc07_4_BS20.tif:0693-0218-0113:693	57918	57918	693
1415	210108_dc07_4_BS20.tif:0694-0224-0110:694	58528	58528	694
1416	210108_dc07_4_BS20.tif:0695-0218-0114:695	65988	65988	695
1417	210108_dc07_4_BS20.tif:0696-0214-0107:696	69120	69120	696
1418	210108_dc07_4_BS20.tif:0697-0213-0112:697	62888	62888	697
1419	210108_dc07_4_BS20.tif:0698-0209-0116:698	64679	64679	698
1420	210108_dc07_4_BS20.tif:0699-0206-0124:699	62860	62860	699
1421	210108_dc07_4_BS20.tif:0700-0198-0143:700	60856	60856	700
1422	210108_dc07_4_BS20.tif:0701-0198-0152:701	61493	61493	701
1423	210108_dc07_4_BS20.tif:0702-0198-0144:702	63591	63591	702
1424	210108_dc07_4_BS20.tif:0703-0207-0138:703	63137	63137	703
1425	210108_dc07_4_BS20.tif:0704-0204-0122:704	59910	59910	704
1426	210108_dc07_4_BS20.tif:0705-0207-0123:705	56304	56304	705
1427	210108_dc07_4_BS20.tif:0706-0232-0101:706	59307	59307	706
1428	210108_dc07_4_BS20.tif:0707-0224-0112:707	14271	14271	707
1429	210108_dc07_4_BS20.tif:0708-0239-0135:708	59181	59181	708
1430	210108_dc07_4_BS20.tif:0709-0243-0132:709	59544	59544	709
1431	210108_dc07_4_BS20.tif:0710-0245-0132:710	55034	55034	710
1432	210108_dc07_4_BS20.tif:0711-0232-0136:711	65088	65088	711
1433	210108_dc07_4_BS20.tif:0712-0221-0139:712	67683	67683	712
1434	210108_dc07_4_BS20.tif:0713-0217-0139:713	67735	67735	713
1435	210108_dc07_4_BS20.tif:0714-0235-0138:714	54116	54116	714
1436	210108_dc07_4_BS20.tif:0715-0257-0130:715	58384	58384	715
1437	210108_dc07_4_BS20.tif:0716-0232-0143:716	64138	64138	716
1438	210108_dc07_4_BS20.tif:0717-0223-0140:717	63395	63395	717
1439	210108_dc07_4_BS20.tif:0718-0248-0123:718	65432	65432	718
1440	210108_dc07_4_BS20.tif:0719-0235-0139:719	69456	69456	719
1441	210108_dc07_4_BS20.tif:0720-0267-0130:720	61829	61829	720
1442	210108_dc07_4_BS20.tif:0721-0231-0150:721	32981	32981	721
