# Supplementary material for: Molecular encoding and synaptic decoding of context during salt chemotaxis in C. elegans
Source: Nat Commun. 2022 May 27;13:2928. doi: 10.1038/s41467-022-30279-7 (PMC9142520; doi:10.1038/s41467-022-30279-7)
Supplement: Supplementary file 7 — Source Data [file 41467_2022_30279_MOESM7_ESM.zip › Source Data/Imaging/Fig.5/5C/210108_dc07_5_BS20_Results.csv]

	Label	IntDen	RawIntDen	Slice	stimulus
1	210108_dc07_5_BS20.tif:0001-0296-0421:1	21199	21199	1	120
2	210108_dc07_5_BS20.tif:0002-0282-0441:2	10849	10849	2
3	210108_dc07_5_BS20.tif:0003-0258-0429:3	17028	17028	3
4	210108_dc07_5_BS20.tif:0004-0244-0417:4	19352	19352	4
5	210108_dc07_5_BS20.tif:0005-0223-0390:5	10813	10813	5
6	210108_dc07_5_BS20.tif:0006-0212-0379:6	14339	14339	6
7	210108_dc07_5_BS20.tif:0007-0218-0395:7	17574	17574	7
8	210108_dc07_5_BS20.tif:0008-0223-0390:8	15737	15737	8
9	210108_dc07_5_BS20.tif:0009-0226-0389:9	12175	12175	9
10	210108_dc07_5_BS20.tif:0010-0231-0393:10	19411	19411	10
11	210108_dc07_5_BS20.tif:0011-0219-0387:11	15063	15063	11
12	210108_dc07_5_BS20.tif:0012-0212-0397:12	16138	16138	12
13	210108_dc07_5_BS20.tif:0013-0224-0404:13	14500	14500	13
14	210108_dc07_5_BS20.tif:0014-0224-0415:14	17341	17341	14
15	210108_dc07_5_BS20.tif:0015-0229-0405:15	13955	13955	15
16	210108_dc07_5_BS20.tif:0016-0233-0398:16	19333	19333	16
17	210108_dc07_5_BS20.tif:0017-0201-0382:17	15317	15317	17
18	210108_dc07_5_BS20.tif:0018-0220-0379:18	25649	25649	18
19	210108_dc07_5_BS20.tif:0019-0226-0366:19	17034	17034	19
20	210108_dc07_5_BS20.tif:0020-0230-0370:20	16121	16121	20
21	210108_dc07_5_BS20.tif:0021-0231-0364:21	14452	14452	21
22	210108_dc07_5_BS20.tif:0022-0224-0363:22	21081	21081	22
23	210108_dc07_5_BS20.tif:0023-0222-0355:23	16902	16902	23
24	210108_dc07_5_BS20.tif:0024-0251-0358:24	17199	17199	24
25	210108_dc07_5_BS20.tif:0025-0260-0355:25	14938	14938	25
26	210108_dc07_5_BS20.tif:0026-0250-0352:26	14341	14341	26
27	210108_dc07_5_BS20.tif:0027-0251-0336:27	14698	14698	27
28	210108_dc07_5_BS20.tif:0028-0250-0330:28	16708	16708	28
29	210108_dc07_5_BS20.tif:0029-0256-0349:29	15005	15005	29
30	210108_dc07_5_BS20.tif:0030-0258-0347:30	13057	13057	30
31	210108_dc07_5_BS20.tif:0031-0261-0350:31	15444	15444	31
32	210108_dc07_5_BS20.tif:0032-0255-0345:32	9613	9613	32
33	210108_dc07_5_BS20.tif:0033-0251-0344:33	12551	12551	33
34	210108_dc07_5_BS20.tif:0034-0251-0331:34	11737	11737	34
35	210108_dc07_5_BS20.tif:0035-0256-0340:35	14522	14522	35
36	210108_dc07_5_BS20.tif:0036-0277-0340:36	14244	14244	36
37	210108_dc07_5_BS20.tif:0037-0271-0343:37	17182	17182	37
38	210108_dc07_5_BS20.tif:0038-0281-0350:38	16406	16406	38
39	210108_dc07_5_BS20.tif:0039-0276-0352:39	15208	15208	39
40	210108_dc07_5_BS20.tif:0040-0276-0349:40	14834	14834	40
41	210108_dc07_5_BS20.tif:0041-0281-0342:41	14912	14912	41
42	210108_dc07_5_BS20.tif:0042-0256-0339:42	16546	16546	42
43	210108_dc07_5_BS20.tif:0043-0235-0337:43	14260	14260	43
44	210108_dc07_5_BS20.tif:0044-0243-0343:44	13925	13925	44
45	210108_dc07_5_BS20.tif:0045-0240-0337:45	21035	21035	45
46	210108_dc07_5_BS20.tif:0046-0231-0346:46	14032	14032	46
47	210108_dc07_5_BS20.tif:0047-0209-0355:47	8870	8870	47
48	210108_dc07_5_BS20.tif:0048-0211-0352:48	19863	19863	48
49	210108_dc07_5_BS20.tif:0049-0203-0358:49	16443	16443	49
50	210108_dc07_5_BS20.tif:0050-0211-0358:50	18283	18283	50
51	210108_dc07_5_BS20.tif:0051-0209-0347:51	19349	19349	51
52	210108_dc07_5_BS20.tif:0052-0198-0367:52	19648	19648	52
53	210108_dc07_5_BS20.tif:0053-0197-0369:53	17701	17701	53
54	210108_dc07_5_BS20.tif:0054-0194-0368:54	15145	15145	54
55	210108_dc07_5_BS20.tif:0055-0210-0368:55	18307	18307	55
56	210108_dc07_5_BS20.tif:0056-0216-0366:56	14737	14737	56
57	210108_dc07_5_BS20.tif:0057-0210-0354:57	16055	16055	57
58	210108_dc07_5_BS20.tif:0058-0198-0355:58	11260	11260	58
59	210108_dc07_5_BS20.tif:0059-0225-0353:59	16869	16869	59
60	210108_dc07_5_BS20.tif:0060-0230-0350:60	20886	20886	60
61	210108_dc07_5_BS20.tif:0061-0236-0346:61	16864	16864	61
62	210108_dc07_5_BS20.tif:0062-0236-0347:62	20183	20183	62
63	210108_dc07_5_BS20.tif:0063-0229-0353:63	26696	26696	63
64	210108_dc07_5_BS20.tif:0064-0224-0353:64	28242	28242	64
65	210108_dc07_5_BS20.tif:0065-0222-0355:65	26914	26914	65
66	210108_dc07_5_BS20.tif:0066-0222-0356:66	26761	26761	66
67	210108_dc07_5_BS20.tif:0067-0209-0360:67	21770	21770	67
68	210108_dc07_5_BS20.tif:0068-0206-0371:68	18017	18017	68
69	210108_dc07_5_BS20.tif:0069-0199-0356:69	16552	16552	69
70	210108_dc07_5_BS20.tif:0070-0190-0370:70	16146	16146	70
71	210108_dc07_5_BS20.tif:0071-0197-0390:71	17807	17807	71
72	210108_dc07_5_BS20.tif:0072-0205-0385:72	14047	14047	72
73	210108_dc07_5_BS20.tif:0073-0221-0365:73	16606	16606	73
74	210108_dc07_5_BS20.tif:0074-0236-0363:74	18323	18323	74
75	210108_dc07_5_BS20.tif:0075-0221-0362:75	18794	18794	75
76	210108_dc07_5_BS20.tif:0076-0215-0353:76	14502	14502	76
77	210108_dc07_5_BS20.tif:0077-0207-0354:77	16913	16913	77
78	210108_dc07_5_BS20.tif:0078-0195-0366:78	15618	15618	78
79	210108_dc07_5_BS20.tif:0079-0197-0372:79	16633	16633	79
80	210108_dc07_5_BS20.tif:0080-0183-0388:80	14586	14586	80
81	210108_dc07_5_BS20.tif:0081-0199-0381:81	15995	15995	81
82	210108_dc07_5_BS20.tif:0082-0196-0379:82	15602	15602	82
83	210108_dc07_5_BS20.tif:0083-0215-0365:83	16463	16463	83
84	210108_dc07_5_BS20.tif:0084-0203-0363:84	16135	16135	84
85	210108_dc07_5_BS20.tif:0085-0214-0351:85	23338	23338	85
86	210108_dc07_5_BS20.tif:0086-0227-0341:86	14914	14914	86
87	210108_dc07_5_BS20.tif:0087-0243-0343:87	17052	17052	87
88	210108_dc07_5_BS20.tif:0088-0253-0342:88	13363	13363	88
89	210108_dc07_5_BS20.tif:0089-0262-0345:89	11776	11776	89
90	210108_dc07_5_BS20.tif:0090-0276-0341:90	14194	14194	90
91	210108_dc07_5_BS20.tif:0091-0260-0345:91	14969	14969	91
92	210108_dc07_5_BS20.tif:0092-0252-0344:92	16692	16692	92
93	210108_dc07_5_BS20.tif:0093-0262-0325:93	16032	16032	93
94	210108_dc07_5_BS20.tif:0094-0254-0340:94	11954	11954	94
95	210108_dc07_5_BS20.tif:0095-0271-0333:95	16568	16568	95
96	210108_dc07_5_BS20.tif:0096-0236-0331:96	11347	11347	96
97	210108_dc07_5_BS20.tif:0097-0215-0343:97	16103	16103	97
98	210108_dc07_5_BS20.tif:0098-0209-0357:98	15879	15879	98
99	210108_dc07_5_BS20.tif:0099-0204-0365:99	13720	13720	99
100	210108_dc07_5_BS20.tif:0100-0199-0366:100	19177	19177	100
101	210108_dc07_5_BS20.tif:0101-0192-0371:101	18236	18236	101
102	210108_dc07_5_BS20.tif:0102-0190-0379:102	17162	17162	102
103	210108_dc07_5_BS20.tif:0103-0206-0370:103	18570	18570	103
104	210108_dc07_5_BS20.tif:0104-0197-0376:104	18965	18965	104
105	210108_dc07_5_BS20.tif:0105-0224-0384:105	18082	18082	105
106	210108_dc07_5_BS20.tif:0106-0232-0390:106	15318	15318	106
107	210108_dc07_5_BS20.tif:0107-0214-0402:107	10091	10091	107
108	210108_dc07_5_BS20.tif:0108-0203-0378:108	32129	32129	108
109	210108_dc07_5_BS20.tif:0109-0211-0370:109	16890	16890	109
110	210108_dc07_5_BS20.tif:0110-0224-0366:110	17018	17018	110
111	210108_dc07_5_BS20.tif:0111-0210-0366:111	14423	14423	111
112	210108_dc07_5_BS20.tif:0112-0218-0349:112	8554	8554	112
113	210108_dc07_5_BS20.tif:0113-0224-0354:113	11518	11518	113
114	210108_dc07_5_BS20.tif:0114-0229-0349:114	15980	15980	114
115	210108_dc07_5_BS20.tif:0115-0230-0367:115	12667	12667	115
116	210108_dc07_5_BS20.tif:0116-0251-0353:116	12637	12637	116
117	210108_dc07_5_BS20.tif:0117-0256-0346:117	15486	15486	117
118	210108_dc07_5_BS20.tif:0118-0260-0351:118	13705	13705	118
119	210108_dc07_5_BS20.tif:0119-0254-0365:119	15977	15977	119
120	210108_dc07_5_BS20.tif:0120-0277-0346:120	12400	12400	120
121	210108_dc07_5_BS20.tif:0121-0258-0344:121	14242	14242	121
122	210108_dc07_5_BS20.tif:0122-0242-0349:122	14094	14094	122
123	210108_dc07_5_BS20.tif:0123-0254-0361:123	15243	15243	123
124	210108_dc07_5_BS20.tif:0124-0255-0351:124	15334	15334	124
125	210108_dc07_5_BS20.tif:0125-0228-0368:125	15356	15356	125
126	210108_dc07_5_BS20.tif:0126-0241-0377:126	16116	16116	126
127	210108_dc07_5_BS20.tif:0127-0223-0383:127	17009	17009	127
128	210108_dc07_5_BS20.tif:0128-0221-0382:128	16135	16135	128
129	210108_dc07_5_BS20.tif:0129-0208-0382:129	14437	14437	129
130	210108_dc07_5_BS20.tif:0130-0213-0375:130	14048	14048	130
131	210108_dc07_5_BS20.tif:0131-0243-0357:131	7568	7568	131
132	210108_dc07_5_BS20.tif:0132-0245-0349:132	14568	14568	132
133	210108_dc07_5_BS20.tif:0133-0219-0362:133	12755	12755	133
134	210108_dc07_5_BS20.tif:0134-0250-0349:134	10853	10853	134
135	210108_dc07_5_BS20.tif:0135-0277-0356:135	11241	11241	135
136	210108_dc07_5_BS20.tif:0136-0274-0364:136	17369	17369	136
137	210108_dc07_5_BS20.tif:0137-0274-0358:137	12322	12322	137
138	210108_dc07_5_BS20.tif:0138-0304-0351:138	13349	13349	138
139	210108_dc07_5_BS20.tif:0139-0292-0346:139	13667	13667	139
140	210108_dc07_5_BS20.tif:0140-0282-0344:140	12838	12838	140
141	210108_dc07_5_BS20.tif:0141-0282-0353:141	14096	14096	141
142	210108_dc07_5_BS20.tif:0142-0307-0360:142	15365	15365	142
143	210108_dc07_5_BS20.tif:0143-0299-0377:143	12762	12762	143
144	210108_dc07_5_BS20.tif:0144-0322-0364:144	9931	9931	144
145	210108_dc07_5_BS20.tif:0145-0308-0381:145	14054	14054	145
146	210108_dc07_5_BS20.tif:0146-0295-0378:146	12261	12261	146
147	210108_dc07_5_BS20.tif:0147-0288-0385:147	14013	14013	147
148	210108_dc07_5_BS20.tif:0148-0293-0383:148	12536	12536	148
149	210108_dc07_5_BS20.tif:0149-0303-0379:149	14791	14791	149
150	210108_dc07_5_BS20.tif:0150-0312-0370:150	11336	11336	150
151	210108_dc07_5_BS20.tif:0151-0303-0379:151	13057	13057	151
152	210108_dc07_5_BS20.tif:0152-0278-0355:152	11024	11024	152
153	210108_dc07_5_BS20.tif:0153-0267-0353:153	13901	13901	153
154	210108_dc07_5_BS20.tif:0154-0276-0380:154	8139	8139	154
155	210108_dc07_5_BS20.tif:0155-0293-0383:155	13971	13971	155
156	210108_dc07_5_BS20.tif:0156-0000-0244:156	2527	2527	156
157	210108_dc07_5_BS20.tif:0157-0254-0345:157	14009	14009	157
158	210108_dc07_5_BS20.tif:0158-0248-0327:158	15967	15967	158
159	210108_dc07_5_BS20.tif:0159-0253-0343:159	13000	13000	159
160	210108_dc07_5_BS20.tif:0160-0255-0341:160	13479	13479	160
161	210108_dc07_5_BS20.tif:0161-0232-0344:161	18359	18359	161
162	210108_dc07_5_BS20.tif:0162-0218-0350:162	8064	8064	162
163	210108_dc07_5_BS20.tif:0163-0220-0352:163	14341	14341	163
164	210108_dc07_5_BS20.tif:0164-0234-0341:164	13644	13644	164
165	210108_dc07_5_BS20.tif:0165-0245-0345:165	10729	10729	165
166	210108_dc07_5_BS20.tif:0166-0247-0347:166	14215	14215	166
167	210108_dc07_5_BS20.tif:0167-0251-0349:167	13123	13123	167
168	210108_dc07_5_BS20.tif:0168-0276-0336:168	10288	10288	168
169	210108_dc07_5_BS20.tif:0169-0211-0336:169	9651	9651	169
170	210108_dc07_5_BS20.tif:0170-0179-0357:170	11084	11084	170
171	210108_dc07_5_BS20.tif:0171-0213-0361:171	12751	12751	171
172	210108_dc07_5_BS20.tif:0172-0211-0363:172	11103	11103	172
173	210108_dc07_5_BS20.tif:0173-0206-0351:173	11077	11077	173
174	210108_dc07_5_BS20.tif:0174-0206-0365:174	12916	12916	174
175	210108_dc07_5_BS20.tif:0175-0196-0365:175	13653	13653	175
176	210108_dc07_5_BS20.tif:0176-0195-0371:176	12738	12738	176
177	210108_dc07_5_BS20.tif:0177-0198-0366:177	12547	12547	177
178	210108_dc07_5_BS20.tif:0178-0210-0365:178	9251	9251	178
179	210108_dc07_5_BS20.tif:0179-0219-0347:179	11709	11709	179
180	210108_dc07_5_BS20.tif:0180-0231-0348:180	13688	13688	180
181	210108_dc07_5_BS20.tif:0181-0237-0348:181	11985	11985	181
182	210108_dc07_5_BS20.tif:0182-0245-0338:182	12169	12169	182
183	210108_dc07_5_BS20.tif:0183-0253-0345:183	11020	11020	183
184	210108_dc07_5_BS20.tif:0184-0253-0346:184	13831	13831	184
185	210108_dc07_5_BS20.tif:0185-0243-0349:185	12292	12292	185
186	210108_dc07_5_BS20.tif:0186-0245-0346:186	9776	9776	186
187	210108_dc07_5_BS20.tif:0187-0256-0328:187	11485	11485	187
188	210108_dc07_5_BS20.tif:0188-0271-0348:188	11504	11504	188
189	210108_dc07_5_BS20.tif:0189-0269-0352:189	13806	13806	189
190	210108_dc07_5_BS20.tif:0190-0270-0348:190	11827	11827	190
191	210108_dc07_5_BS20.tif:0191-0251-0343:191	15151	15151	191
192	210108_dc07_5_BS20.tif:0192-0245-0346:192	18105	18105	192
193	210108_dc07_5_BS20.tif:0193-0251-0349:193	16012	16012	193
194	210108_dc07_5_BS20.tif:0194-0268-0336:194	12553	12553	194
195	210108_dc07_5_BS20.tif:0195-0260-0341:195	11332	11332	195
196	210108_dc07_5_BS20.tif:0196-0240-0344:196	11690	11690	196
197	210108_dc07_5_BS20.tif:0197-0240-0344:197	12190	12190	197
198	210108_dc07_5_BS20.tif:0198-0267-0344:198	11051	11051	198
199	210108_dc07_5_BS20.tif:0199-0242-0339:199	11752	11752	199
200	210108_dc07_5_BS20.tif:0200-0236-0342:200	9692	9692	200
201	210108_dc07_5_BS20.tif:0201-0232-0348:201	9582	9582	201
202	210108_dc07_5_BS20.tif:0202-0201-0355:202	9662	9662	202
203	210108_dc07_5_BS20.tif:0203-0201-0358:203	12653	12653	203
204	210108_dc07_5_BS20.tif:0204-0198-0366:204	10563	10563	204
205	210108_dc07_5_BS20.tif:0205-0204-0367:205	9576	9576	205
206	210108_dc07_5_BS20.tif:0206-0211-0372:206	9887	9887	206
207	210108_dc07_5_BS20.tif:0207-0207-0366:207	10538	10538	207
208	210108_dc07_5_BS20.tif:0208-0203-0361:208	10719	10719	208
209	210108_dc07_5_BS20.tif:0209-0203-0375:209	10248	10248	209
210	210108_dc07_5_BS20.tif:0210-0182-0379:210	16258	16258	210
211	210108_dc07_5_BS20.tif:0211-0196-0397:211	12695	12695	211
212	210108_dc07_5_BS20.tif:0212-0196-0407:212	10718	10718	212
213	210108_dc07_5_BS20.tif:0213-0194-0395:213	20883	20883	213
214	210108_dc07_5_BS20.tif:0214-0203-0378:214	11792	11792	214
215	210108_dc07_5_BS20.tif:0215-0197-0360:215	9822	9822	215
216	210108_dc07_5_BS20.tif:0216-0216-0361:216	10515	10515	216
217	210108_dc07_5_BS20.tif:0217-0234-0352:217	9711	9711	217
218	210108_dc07_5_BS20.tif:0218-0228-0346:218	11194	11194	218
219	210108_dc07_5_BS20.tif:0219-0220-0344:219	10134	10134	219
220	210108_dc07_5_BS20.tif:0220-0232-0345:220	11044	11044	220
221	210108_dc07_5_BS20.tif:0221-0252-0347:221	13352	13352	221
222	210108_dc07_5_BS20.tif:0222-0253-0343:222	12692	12692	222
223	210108_dc07_5_BS20.tif:0223-0241-0342:223	14084	14084	223
224	210108_dc07_5_BS20.tif:0224-0261-0344:224	11748	11748	224
225	210108_dc07_5_BS20.tif:0225-0273-0345:225	12430	12430	225
226	210108_dc07_5_BS20.tif:0226-0276-0350:226	11037	11037	226
227	210108_dc07_5_BS20.tif:0227-0256-0339:227	13203	13203	227
228	210108_dc07_5_BS20.tif:0228-0264-0340:228	15084	15084	228
229	210108_dc07_5_BS20.tif:0229-0261-0341:229	12510	12510	229
230	210108_dc07_5_BS20.tif:0230-0223-0339:230	13384	13384	230
231	210108_dc07_5_BS20.tif:0231-0213-0346:231	12059	12059	231
232	210108_dc07_5_BS20.tif:0232-0206-0351:232	10734	10734	232
233	210108_dc07_5_BS20.tif:0233-0189-0365:233	10783	10783	233
234	210108_dc07_5_BS20.tif:0234-0194-0364:234	10641	10641	234
235	210108_dc07_5_BS20.tif:0235-0201-0362:235	12884	12884	235
236	210108_dc07_5_BS20.tif:0236-0230-0373:236	9800	9800	236
237	210108_dc07_5_BS20.tif:0237-0225-0399:237	8625	8625	237
238	210108_dc07_5_BS20.tif:0238-0203-0425:238	8957	8957	238
239	210108_dc07_5_BS20.tif:0239-0201-0436:239	11569	11569	239
240	210108_dc07_5_BS20.tif:0240-0202-0442:240	9105	9105	240
241	210108_dc07_5_BS20.tif:0241-0218-0429:241	12071	12071	241
242	210108_dc07_5_BS20.tif:0242-0207-0417:242	13714	13714	242
243	210108_dc07_5_BS20.tif:0243-0194-0415:243	11874	11874	243
244	210108_dc07_5_BS20.tif:0244-0200-0388:244	18357	18357	244
245	210108_dc07_5_BS20.tif:0245-0197-0387:245	9127	9127	245
246	210108_dc07_5_BS20.tif:0246-0208-0382:246	11886	11886	246
247	210108_dc07_5_BS20.tif:0247-0225-0365:247	10969	10969	247
248	210108_dc07_5_BS20.tif:0248-0229-0368:248	12214	12214	248
249	210108_dc07_5_BS20.tif:0249-0209-0371:249	12156	12156	249
250	210108_dc07_5_BS20.tif:0250-0187-0366:250	10484	10484	250
251	210108_dc07_5_BS20.tif:0251-0160-0326:251	10386	10386	251
252	210108_dc07_5_BS20.tif:0252-0169-0305:252	12514	12514	252
253	210108_dc07_5_BS20.tif:0253-0000-0244:253	3556	3556	253
254	210108_dc07_5_BS20.tif:0254-0000-0244:254	3278	3278	254
255	210108_dc07_5_BS20.tif:0255-0097-0318:255	12923	12923	255
256	210108_dc07_5_BS20.tif:0256-0099-0300:256	9691	9691	256
257	210108_dc07_5_BS20.tif:0257-0094-0336:257	9406	9406	257
258	210108_dc07_5_BS20.tif:0258-0076-0356:258	10295	10295	258
259	210108_dc07_5_BS20.tif:0259-0073-0364:259	12961	12961	259
260	210108_dc07_5_BS20.tif:0260-0054-0382:260	11820	11820	260
261	210108_dc07_5_BS20.tif:0261-0098-0422:261	9499	9499	261
262	210108_dc07_5_BS20.tif:0262-0081-0457:262	10619	10619	262
263	210108_dc07_5_BS20.tif:0263-0121-0405:263	15203	15203	263
264	210108_dc07_5_BS20.tif:0264-0053-0367:264	9177	9177	264
265	210108_dc07_5_BS20.tif:0265-0024-0348:265	11714	11714	265
266	210108_dc07_5_BS20.tif:0266-0000-0244:266	3258	3258	266
267	210108_dc07_5_BS20.tif:0267-0000-0244:267	2950	2950	267
268	210108_dc07_5_BS20.tif:0268-0000-0244:268	2834	2834	268
269	210108_dc07_5_BS20.tif:0269-0223-0371:269	9216	9216	269
270	210108_dc07_5_BS20.tif:0270-0209-0369:270	10728	10728	270
271	210108_dc07_5_BS20.tif:0271-0162-0355:271	9912	9912	271
272	210108_dc07_5_BS20.tif:0272-0200-0322:272	11131	11131	272
273	210108_dc07_5_BS20.tif:0273-0196-0329:273	10270	10270	273
274	210108_dc07_5_BS20.tif:0274-0221-0319:274	10614	10614	274
275	210108_dc07_5_BS20.tif:0275-0227-0313:275	9294	9294	275
276	210108_dc07_5_BS20.tif:0276-0235-0319:276	8983	8983	276
277	210108_dc07_5_BS20.tif:0277-0235-0323:277	11761	11761	277
278	210108_dc07_5_BS20.tif:0278-0229-0333:278	9562	9562	278
279	210108_dc07_5_BS20.tif:0279-0211-0352:279	8284	8284	279
280	210108_dc07_5_BS20.tif:0280-0206-0370:280	9516	9516	280
281	210108_dc07_5_BS20.tif:0281-0199-0367:281	8872	8872	281
282	210108_dc07_5_BS20.tif:0282-0230-0355:282	12593	12593	282
283	210108_dc07_5_BS20.tif:0283-0234-0329:283	11407	11407	283
284	210108_dc07_5_BS20.tif:0284-0229-0341:284	11319	11319	284
285	210108_dc07_5_BS20.tif:0285-0257-0331:285	6654	6654	285
286	210108_dc07_5_BS20.tif:0286-0240-0342:286	12046	12046	286
287	210108_dc07_5_BS20.tif:0287-0234-0350:287	9986	9986	287
288	210108_dc07_5_BS20.tif:0288-0210-0366:288	14811	14811	288
289	210108_dc07_5_BS20.tif:0289-0200-0379:289	11852	11852	289
290	210108_dc07_5_BS20.tif:0290-0197-0398:290	9115	9115	290
291	210108_dc07_5_BS20.tif:0291-0188-0395:291	13481	13481	291
292	210108_dc07_5_BS20.tif:0292-0182-0380:292	10798	10798	292
293	210108_dc07_5_BS20.tif:0293-0165-0406:293	10252	10252	293
294	210108_dc07_5_BS20.tif:0294-0151-0396:294	6889	6889	294
295	210108_dc07_5_BS20.tif:0295-0151-0380:295	8105	8105	295
296	210108_dc07_5_BS20.tif:0296-0181-0397:296	8361	8361	296
297	210108_dc07_5_BS20.tif:0297-0213-0404:297	13124	13124	297
298	210108_dc07_5_BS20.tif:0298-0228-0402:298	9652	9652	298
299	210108_dc07_5_BS20.tif:0299-0196-0404:299	8689	8689	299
300	210108_dc07_5_BS20.tif:0300-0204-0386:300	6097	6097	300
301	210108_dc07_5_BS20.tif:0301-0208-0371:301	7727	7727	301
302	210108_dc07_5_BS20.tif:0302-0172-0370:302	6998	6998	302
303	210108_dc07_5_BS20.tif:0303-0169-0362:303	8284	8284	303
304	210108_dc07_5_BS20.tif:0304-0206-0377:304	5316	5316	304
305	210108_dc07_5_BS20.tif:0305-0230-0372:305	8881	8881	305
306	210108_dc07_5_BS20.tif:0306-0255-0379:306	10095	10095	306
307	210108_dc07_5_BS20.tif:0307-0263-0405:307	15229	15229	307
308	210108_dc07_5_BS20.tif:0308-0266-0412:308	13875	13875	308
309	210108_dc07_5_BS20.tif:0309-0262-0418:309	11192	11192	309
310	210108_dc07_5_BS20.tif:0310-0280-0427:310	10622	10622	310
311	210108_dc07_5_BS20.tif:0311-0257-0429:311	10147	10147	311
312	210108_dc07_5_BS20.tif:0312-0220-0413:312	14867	14867	312
313	210108_dc07_5_BS20.tif:0313-0238-0439:313	9774	9774	313
314	210108_dc07_5_BS20.tif:0314-0235-0425:314	11671	11671	314
315	210108_dc07_5_BS20.tif:0315-0226-0421:315	11651	11651	315
316	210108_dc07_5_BS20.tif:0316-0227-0416:316	16919	16919	316
317	210108_dc07_5_BS20.tif:0317-0258-0427:317	12850	12850	317
318	210108_dc07_5_BS20.tif:0318-0262-0420:318	13870	13870	318
319	210108_dc07_5_BS20.tif:0319-0242-0431:319	10745	10745	319
320	210108_dc07_5_BS20.tif:0320-0249-0424:320	9164	9164	320
321	210108_dc07_5_BS20.tif:0321-0261-0423:321	9736	9736	321
322	210108_dc07_5_BS20.tif:0322-0246-0425:322	11610	11610	322
323	210108_dc07_5_BS20.tif:0323-0251-0417:323	11948	11948	323
324	210108_dc07_5_BS20.tif:0324-0246-0422:324	10314	10314	324
325	210108_dc07_5_BS20.tif:0325-0237-0439:325	11250	11250	325
326	210108_dc07_5_BS20.tif:0326-0223-0424:326	14360	14360	326
327	210108_dc07_5_BS20.tif:0327-0240-0413:327	13188	13188	327
328	210108_dc07_5_BS20.tif:0328-0277-0386:328	9745	9745	328
329	210108_dc07_5_BS20.tif:0329-0297-0401:329	9739	9739	329
330	210108_dc07_5_BS20.tif:0330-0269-0400:330	11857	11857	330
331	210108_dc07_5_BS20.tif:0331-0268-0397:331	13080	13080	331
332	210108_dc07_5_BS20.tif:0332-0278-0405:332	9659	9659	332
333	210108_dc07_5_BS20.tif:0333-0284-0389:333	9551	9551	333
334	210108_dc07_5_BS20.tif:0334-0269-0386:334	9824	9824	334
335	210108_dc07_5_BS20.tif:0335-0270-0410:335	11705	11705	335
336	210108_dc07_5_BS20.tif:0336-0280-0435:336	10936	10936	336
337	210108_dc07_5_BS20.tif:0337-0259-0412:337	11776	11776	337
338	210108_dc07_5_BS20.tif:0338-0288-0430:338	12050	12050	338
339	210108_dc07_5_BS20.tif:0339-0263-0431:339	12997	12997	339
340	210108_dc07_5_BS20.tif:0340-0248-0430:340	12546	12546	340
341	210108_dc07_5_BS20.tif:0341-0236-0427:341	9469	9469	341
342	210108_dc07_5_BS20.tif:0342-0241-0428:342	12835	12835	342
343	210108_dc07_5_BS20.tif:0343-0232-0432:343	10670	10670	343
344	210108_dc07_5_BS20.tif:0344-0224-0432:344	15400	15400	344
345	210108_dc07_5_BS20.tif:0345-0250-0427:345	11764	11764	345
346	210108_dc07_5_BS20.tif:0346-0241-0430:346	13527	13527	346
347	210108_dc07_5_BS20.tif:0347-0240-0433:347	10104	10104	347
348	210108_dc07_5_BS20.tif:0348-0246-0434:348	13289	13289	348
349	210108_dc07_5_BS20.tif:0349-0272-0421:349	10800	10800	349
350	210108_dc07_5_BS20.tif:0350-0265-0421:350	12252	12252	350
351	210108_dc07_5_BS20.tif:0351-0252-0427:351	12422	12422	351
352	210108_dc07_5_BS20.tif:0352-0288-0409:352	8788	8788	352
353	210108_dc07_5_BS20.tif:0353-0275-0414:353	9860	9860	353
354	210108_dc07_5_BS20.tif:0354-0264-0409:354	12212	12212	354
355	210108_dc07_5_BS20.tif:0355-0266-0414:355	8578	8578	355
356	210108_dc07_5_BS20.tif:0356-0261-0402:356	9183	9183	356
357	210108_dc07_5_BS20.tif:0357-0281-0423:357	9525	9525	357
358	210108_dc07_5_BS20.tif:0358-0275-0410:358	9593	9593	358
359	210108_dc07_5_BS20.tif:0359-0277-0416:359	11369	11369	359
360	210108_dc07_5_BS20.tif:0360-0271-0422:360	10113	10113	360
361	210108_dc07_5_BS20.tif:0361-0252-0419:361	11166	11166	361
362	210108_dc07_5_BS20.tif:0362-0252-0414:362	7907	7907	362
363	210108_dc07_5_BS20.tif:0363-0274-0391:363	9752	9752	363
364	210108_dc07_5_BS20.tif:0364-0270-0415:364	11787	11787	364
365	210108_dc07_5_BS20.tif:0365-0235-0398:365	14249	14249	365
366	210108_dc07_5_BS20.tif:0366-0271-0404:366	10865	10865	366
367	210108_dc07_5_BS20.tif:0367-0255-0418:367	10319	10319	367
368	210108_dc07_5_BS20.tif:0368-0241-0406:368	16342	16342	368
369	210108_dc07_5_BS20.tif:0369-0236-0427:369	31694	31694	369
370	210108_dc07_5_BS20.tif:0370-0268-0429:370	12298	12298	370
371	210108_dc07_5_BS20.tif:0371-0261-0425:371	11825	11825	371
372	210108_dc07_5_BS20.tif:0372-0233-0420:372	13325	13325	372
373	210108_dc07_5_BS20.tif:0373-0218-0415:373	11660	11660	373
374	210108_dc07_5_BS20.tif:0374-0240-0404:374	12400	12400	374
375	210108_dc07_5_BS20.tif:0375-0251-0408:375	10427	10427	375
376	210108_dc07_5_BS20.tif:0376-0246-0421:376	10528	10528	376
377	210108_dc07_5_BS20.tif:0377-0261-0411:377	13208	13208	377
378	210108_dc07_5_BS20.tif:0378-0287-0426:378	8682	8682	378
379	210108_dc07_5_BS20.tif:0379-0273-0411:379	11936	11936	379
380	210108_dc07_5_BS20.tif:0380-0249-0407:380	10988	10988	380
381	210108_dc07_5_BS20.tif:0381-0237-0379:381	9917	9917	381
382	210108_dc07_5_BS20.tif:0382-0273-0388:382	8554	8554	382
383	210108_dc07_5_BS20.tif:0383-0263-0397:383	6233	6233	383
384	210108_dc07_5_BS20.tif:0384-0000-0244:384	2642	2642	384
385	210108_dc07_5_BS20.tif:0385-0000-0244:385	2533	2533	385
386	210108_dc07_5_BS20.tif:0386-0000-0244:386	3248	3248	386
387	210108_dc07_5_BS20.tif:0387-0000-0244:387	3168	3168	387
388	210108_dc07_5_BS20.tif:0388-0000-0244:388	3070	3070	388
389	210108_dc07_5_BS20.tif:0389-0000-0244:389	3516	3516	389
390	210108_dc07_5_BS20.tif:0390-0000-0244:390	3525	3525	390
391	210108_dc07_5_BS20.tif:0391-0000-0244:391	3119	3119	391
392	210108_dc07_5_BS20.tif:0392-0000-0244:392	3280	3280	392
393	210108_dc07_5_BS20.tif:0393-0000-0244:393	3362	3362	393
394	210108_dc07_5_BS20.tif:0394-0000-0244:394	3588	3588	394
395	210108_dc07_5_BS20.tif:0395-0000-0244:395	3496	3496	395
396	210108_dc07_5_BS20.tif:0396-0000-0244:396	3168	3168	396
397	210108_dc07_5_BS20.tif:0397-0000-0244:397	3288	3288	397
398	210108_dc07_5_BS20.tif:0398-0000-0244:398	2986	2986	398
399	210108_dc07_5_BS20.tif:0399-0000-0244:399	3476	3476	399
400	210108_dc07_5_BS20.tif:0400-0000-0244:400	2801	2801	400
401	210108_dc07_5_BS20.tif:0401-0000-0244:401	3291	3291	401
402	210108_dc07_5_BS20.tif:0402-0000-0244:402	2706	2706	402
403	210108_dc07_5_BS20.tif:0403-0000-0244:403	3037	3037	403
404	210108_dc07_5_BS20.tif:0404-0000-0244:404	2861	2861	404
405	210108_dc07_5_BS20.tif:0405-0000-0244:405	3070	3070	405
406	210108_dc07_5_BS20.tif:0406-0000-0244:406	3374	3374	406
407	210108_dc07_5_BS20.tif:0407-0000-0244:407	2769	2769	407
408	210108_dc07_5_BS20.tif:0408-0000-0244:408	3660	3660	408
409	210108_dc07_5_BS20.tif:0409-0000-0244:409	2947	2947	409
410	210108_dc07_5_BS20.tif:0410-0000-0244:410	3142	3142	410
411	210108_dc07_5_BS20.tif:0411-0000-0244:411	3419	3419	411
412	210108_dc07_5_BS20.tif:0412-0000-0244:412	3090	3090	412
413	210108_dc07_5_BS20.tif:0413-0000-0244:413	2752	2752	413
414	210108_dc07_5_BS20.tif:0414-0000-0244:414	3280	3280	414
415	210108_dc07_5_BS20.tif:0415-0240-0419:415	10816	10816	415
416	210108_dc07_5_BS20.tif:0416-0254-0392:416	8773	8773	416
417	210108_dc07_5_BS20.tif:0417-0245-0365:417	11973	11973	417
418	210108_dc07_5_BS20.tif:0418-0241-0343:418	11375	11375	418
419	210108_dc07_5_BS20.tif:0419-0220-0347:419	10266	10266	419
420	210108_dc07_5_BS20.tif:0420-0194-0320:420	10353	10353	420
421	210108_dc07_5_BS20.tif:0421-0178-0327:421	8791	8791	421
422	210108_dc07_5_BS20.tif:0422-0174-0337:422	8162	8162	422
423	210108_dc07_5_BS20.tif:0423-0237-0422:423	11211	11211	423
424	210108_dc07_5_BS20.tif:0424-0248-0404:424	11898	11898	424
425	210108_dc07_5_BS20.tif:0425-0236-0403:425	12151	12151	425
426	210108_dc07_5_BS20.tif:0426-0264-0384:426	9395	9395	426
427	210108_dc07_5_BS20.tif:0427-0251-0405:427	10316	10316	427
428	210108_dc07_5_BS20.tif:0428-0251-0418:428	11586	11586	428
429	210108_dc07_5_BS20.tif:0429-0279-0409:429	8549	8549	429
430	210108_dc07_5_BS20.tif:0430-0259-0437:430	9960	9960	430
431	210108_dc07_5_BS20.tif:0431-0241-0411:431	6770	6770	431
432	210108_dc07_5_BS20.tif:0432-0236-0400:432	10932	10932	432
433	210108_dc07_5_BS20.tif:0433-0242-0414:433	11707	11707	433
434	210108_dc07_5_BS20.tif:0434-0246-0410:434	10188	10188	434
435	210108_dc07_5_BS20.tif:0435-0246-0404:435	10308	10308	435
436	210108_dc07_5_BS20.tif:0436-0234-0409:436	10257	10257	436
437	210108_dc07_5_BS20.tif:0437-0216-0406:437	11726	11726	437
438	210108_dc07_5_BS20.tif:0438-0203-0390:438	9425	9425	438
439	210108_dc07_5_BS20.tif:0439-0200-0383:439	11654	11654	439
440	210108_dc07_5_BS20.tif:0440-0200-0384:440	10954	10954	440
441	210108_dc07_5_BS20.tif:0441-0200-0380:441	9592	9592	441
442	210108_dc07_5_BS20.tif:0442-0212-0396:442	11896	11896	442
443	210108_dc07_5_BS20.tif:0443-0216-0397:443	11828	11828	443
444	210108_dc07_5_BS20.tif:0444-0209-0394:444	11385	11385	444
445	210108_dc07_5_BS20.tif:0445-0199-0392:445	10914	10914	445
446	210108_dc07_5_BS20.tif:0446-0217-0410:446	10774	10774	446
447	210108_dc07_5_BS20.tif:0447-0232-0414:447	12307	12307	447
448	210108_dc07_5_BS20.tif:0448-0220-0408:448	12938	12938	448
449	210108_dc07_5_BS20.tif:0449-0209-0402:449	10918	10918	449
450	210108_dc07_5_BS20.tif:0450-0211-0397:450	12180	12180	450
451	210108_dc07_5_BS20.tif:0451-0209-0393:451	12805	12805	451
452	210108_dc07_5_BS20.tif:0452-0214-0392:452	10695	10695	452
453	210108_dc07_5_BS20.tif:0453-0218-0384:453	10655	10655	453
454	210108_dc07_5_BS20.tif:0454-0211-0382:454	10661	10661	454
455	210108_dc07_5_BS20.tif:0455-0207-0380:455	10429	10429	455
456	210108_dc07_5_BS20.tif:0456-0206-0381:456	9954	9954	456
457	210108_dc07_5_BS20.tif:0457-0223-0384:457	10411	10411	457
458	210108_dc07_5_BS20.tif:0458-0228-0386:458	10268	10268	458
459	210108_dc07_5_BS20.tif:0459-0217-0386:459	12735	12735	459
460	210108_dc07_5_BS20.tif:0460-0212-0383:460	12392	12392	460
461	210108_dc07_5_BS20.tif:0461-0205-0378:461	10832	10832	461
462	210108_dc07_5_BS20.tif:0462-0198-0376:462	11380	11380	462
463	210108_dc07_5_BS20.tif:0463-0203-0378:463	10587	10587	463
464	210108_dc07_5_BS20.tif:0464-0207-0380:464	11729	11729	464
465	210108_dc07_5_BS20.tif:0465-0210-0371:465	10522	10522	465
466	210108_dc07_5_BS20.tif:0466-0219-0377:466	11505	11505	466
467	210108_dc07_5_BS20.tif:0467-0213-0376:467	10970	10970	467
468	210108_dc07_5_BS20.tif:0468-0196-0373:468	11347	11347	468
469	210108_dc07_5_BS20.tif:0469-0214-0391:469	11183	11183	469
470	210108_dc07_5_BS20.tif:0470-0218-0395:470	11053	11053	470
471	210108_dc07_5_BS20.tif:0471-0196-0412:471	9785	9785	471
472	210108_dc07_5_BS20.tif:0472-0218-0404:472	13987	13987	472
473	210108_dc07_5_BS20.tif:0473-0218-0414:473	10074	10074	473
474	210108_dc07_5_BS20.tif:0474-0192-0421:474	10210	10210	474
475	210108_dc07_5_BS20.tif:0475-0225-0435:475	14193	14193	475
476	210108_dc07_5_BS20.tif:0476-0223-0437:476	11122	11122	476
477	210108_dc07_5_BS20.tif:0477-0233-0425:477	10295	10295	477
478	210108_dc07_5_BS20.tif:0478-0239-0405:478	10199	10199	478
479	210108_dc07_5_BS20.tif:0479-0246-0390:479	9994	9994	479
480	210108_dc07_5_BS20.tif:0480-0244-0410:480	9724	9724	480
481	210108_dc07_5_BS20.tif:0481-0224-0389:481	8188	8188	481
482	210108_dc07_5_BS20.tif:0482-0221-0382:482	11133	11133	482
483	210108_dc07_5_BS20.tif:0483-0230-0385:483	9705	9705	483
484	210108_dc07_5_BS20.tif:0484-0232-0394:484	9901	9901	484
485	210108_dc07_5_BS20.tif:0485-0223-0379:485	9048	9048	485
486	210108_dc07_5_BS20.tif:0486-0238-0402:486	9816	9816	486
487	210108_dc07_5_BS20.tif:0487-0216-0392:487	8684	8684	487
488	210108_dc07_5_BS20.tif:0488-0226-0401:488	10000	10000	488
489	210108_dc07_5_BS20.tif:0489-0223-0398:489	8806	8806	489
490	210108_dc07_5_BS20.tif:0490-0225-0404:490	11814	11814	490
491	210108_dc07_5_BS20.tif:0491-0230-0428:491	11620	11620	491
492	210108_dc07_5_BS20.tif:0492-0233-0429:492	13339	13339	492
493	210108_dc07_5_BS20.tif:0493-0265-0443:493	13161	13161	493
494	210108_dc07_5_BS20.tif:0494-0283-0446:494	55769	55769	494
495	210108_dc07_5_BS20.tif:0495-0269-0418:495	9991	9991	495
496	210108_dc07_5_BS20.tif:0496-0291-0412:496	9744	9744	496
497	210108_dc07_5_BS20.tif:0497-0292-0415:497	10447	10447	497
498	210108_dc07_5_BS20.tif:0498-0303-0404:498	10772	10772	498
499	210108_dc07_5_BS20.tif:0499-0309-0389:499	9186	9186	499
500	210108_dc07_5_BS20.tif:0500-0290-0402:500	9241	9241	500
501	210108_dc07_5_BS20.tif:0501-0279-0429:501	11206	11206	501
502	210108_dc07_5_BS20.tif:0502-0272-0435:502	12515	12515	502
503	210108_dc07_5_BS20.tif:0503-0272-0420:503	12340	12340	503
504	210108_dc07_5_BS20.tif:0504-0311-0361:504	9686	9686	504
505	210108_dc07_5_BS20.tif:0505-0288-0399:505	9406	9406	505
506	210108_dc07_5_BS20.tif:0506-0288-0402:506	11101	11101	506
507	210108_dc07_5_BS20.tif:0507-0298-0377:507	12217	12217	507
508	210108_dc07_5_BS20.tif:0508-0300-0377:508	13460	13460	508
509	210108_dc07_5_BS20.tif:0509-0311-0384:509	8148	8148	509
510	210108_dc07_5_BS20.tif:0510-0273-0407:510	12800	12800	510
511	210108_dc07_5_BS20.tif:0511-0259-0387:511	12676	12676	511
512	210108_dc07_5_BS20.tif:0512-0262-0361:512	10299	10299	512
513	210108_dc07_5_BS20.tif:0513-0263-0386:513	10174	10174	513
514	210108_dc07_5_BS20.tif:0514-0278-0374:514	13570	13570	514
515	210108_dc07_5_BS20.tif:0515-0290-0393:515	10685	10685	515
516	210108_dc07_5_BS20.tif:0516-0300-0398:516	11034	11034	516
517	210108_dc07_5_BS20.tif:0517-0334-0384:517	28670	28670	517
518	210108_dc07_5_BS20.tif:0518-0304-0385:518	22918	22918	518
519	210108_dc07_5_BS20.tif:0519-0268-0396:519	11095	11095	519
520	210108_dc07_5_BS20.tif:0520-0249-0390:520	8815	8815	520
521	210108_dc07_5_BS20.tif:0521-0225-0383:521	11971	11971	521
522	210108_dc07_5_BS20.tif:0522-0226-0400:522	13369	13369	522
523	210108_dc07_5_BS20.tif:0523-0233-0399:523	13088	13088	523
524	210108_dc07_5_BS20.tif:0524-0238-0415:524	13439	13439	524
525	210108_dc07_5_BS20.tif:0525-0233-0428:525	12220	12220	525
526	210108_dc07_5_BS20.tif:0526-0268-0417:526	10284	10284	526
527	210108_dc07_5_BS20.tif:0527-0275-0415:527	13926	13926	527
528	210108_dc07_5_BS20.tif:0528-0284-0419:528	7720	7720	528
529	210108_dc07_5_BS20.tif:0529-0304-0430:529	8477	8477	529
530	210108_dc07_5_BS20.tif:0530-0300-0426:530	7925	7925	530
531	210108_dc07_5_BS20.tif:0531-0282-0406:531	9679	9679	531
532	210108_dc07_5_BS20.tif:0532-0279-0410:532	8175	8175	532
533	210108_dc07_5_BS20.tif:0533-0297-0421:533	11271	11271	533
534	210108_dc07_5_BS20.tif:0534-0316-0442:534	9635	9635	534
535	210108_dc07_5_BS20.tif:0535-0335-0467:535	8216	8216	535
536	210108_dc07_5_BS20.tif:0536-0325-0441:536	28708	28708	536
537	210108_dc07_5_BS20.tif:0537-0331-0415:537	9393	9393	537
538	210108_dc07_5_BS20.tif:0538-0302-0394:538	11799	11799	538
539	210108_dc07_5_BS20.tif:0539-0295-0395:539	11563	11563	539
540	210108_dc07_5_BS20.tif:0540-0301-0396:540	13838	13838	540
541	210108_dc07_5_BS20.tif:0541-0299-0398:541	13256	13256	541
542	210108_dc07_5_BS20.tif:0542-0295-0402:542	11138	11138	542
543	210108_dc07_5_BS20.tif:0543-0301-0413:543	13765	13765	543
544	210108_dc07_5_BS20.tif:0544-0299-0406:544	12324	12324	544
545	210108_dc07_5_BS20.tif:0545-0297-0399:545	14194	14194	545
546	210108_dc07_5_BS20.tif:0546-0300-0393:546	10515	10515	546
547	210108_dc07_5_BS20.tif:0547-0289-0379:547	11263	11263	547
548	210108_dc07_5_BS20.tif:0548-0286-0365:548	12474	12474	548
549	210108_dc07_5_BS20.tif:0549-0283-0362:549	11293	11293	549
550	210108_dc07_5_BS20.tif:0550-0298-0373:550	13164	13164	550
551	210108_dc07_5_BS20.tif:0551-0294-0376:551	13058	13058	551
552	210108_dc07_5_BS20.tif:0552-0316-0373:552	12408	12408	552
553	210108_dc07_5_BS20.tif:0553-0293-0396:553	12628	12628	553
554	210108_dc07_5_BS20.tif:0554-0293-0405:554	11680	11680	554
555	210108_dc07_5_BS20.tif:0555-0309-0414:555	10382	10382	555
556	210108_dc07_5_BS20.tif:0556-0297-0424:556	12069	12069	556
557	210108_dc07_5_BS20.tif:0557-0297-0402:557	11804	11804	557
558	210108_dc07_5_BS20.tif:0558-0295-0379:558	12046	12046	558
559	210108_dc07_5_BS20.tif:0559-0298-0366:559	10030	10030	559
560	210108_dc07_5_BS20.tif:0560-0289-0371:560	12346	12346	560
561	210108_dc07_5_BS20.tif:0561-0275-0360:561	9960	9960	561
562	210108_dc07_5_BS20.tif:0562-0268-0354:562	13746	13746	562
563	210108_dc07_5_BS20.tif:0563-0282-0375:563	10949	10949	563
564	210108_dc07_5_BS20.tif:0564-0279-0390:564	11783	11783	564
565	210108_dc07_5_BS20.tif:0565-0288-0397:565	14525	14525	565
566	210108_dc07_5_BS20.tif:0566-0293-0392:566	11155	11155	566
567	210108_dc07_5_BS20.tif:0567-0270-0417:567	11544	11544	567
568	210108_dc07_5_BS20.tif:0568-0277-0434:568	7685	7685	568
569	210108_dc07_5_BS20.tif:0569-0243-0450:569	9495	9495	569
570	210108_dc07_5_BS20.tif:0570-0259-0471:570	6401	6401	570
571	210108_dc07_5_BS20.tif:0571-0247-0471:571	8528	8528	571
572	210108_dc07_5_BS20.tif:0572-0284-0469:572	8596	8596	572
573	210108_dc07_5_BS20.tif:0573-0316-0469:573	8491	8491	573
574	210108_dc07_5_BS20.tif:0574-0342-0471:574	8252	8252	574
575	210108_dc07_5_BS20.tif:0575-0353-0472:575	7369	7369	575
576	210108_dc07_5_BS20.tif:0576-0374-0470:576	8059	8059	576
577	210108_dc07_5_BS20.tif:0577-0392-0472:577	8325	8325	577
578	210108_dc07_5_BS20.tif:0578-0406-0471:578	8837	8837	578
579	210108_dc07_5_BS20.tif:0579-0420-0472:579	8242	8242	579
580	210108_dc07_5_BS20.tif:0580-0406-0473:580	7171	7171	580
581	210108_dc07_5_BS20.tif:0581-0418-0472:581	8723	8723	581
582	210108_dc07_5_BS20.tif:0582-0402-0472:582	7669	7669	582
583	210108_dc07_5_BS20.tif:0583-0395-0472:583	8930	8930	583
584	210108_dc07_5_BS20.tif:0584-0366-0470:584	9143	9143	584
585	210108_dc07_5_BS20.tif:0585-0348-0471:585	8629	8629	585
586	210108_dc07_5_BS20.tif:0586-0323-0470:586	7816	7816	586
587	210108_dc07_5_BS20.tif:0587-0289-0471:587	7880	7880	587
588	210108_dc07_5_BS20.tif:0588-0261-0471:588	9811	9811	588
589	210108_dc07_5_BS20.tif:0589-0286-0471:589	12367	12367	589
590	210108_dc07_5_BS20.tif:0590-0300-0469:590	9081	9081	590
591	210108_dc07_5_BS20.tif:0591-0268-0471:591	7291	7291	591
592	210108_dc07_5_BS20.tif:0592-0259-0471:592	6818	6818	592
593	210108_dc07_5_BS20.tif:0593-0292-0471:593	6946	6946	593
594	210108_dc07_5_BS20.tif:0594-0290-0458:594	9343	9343	594
595	210108_dc07_5_BS20.tif:0595-0295-0430:595	14307	14307	595
596	210108_dc07_5_BS20.tif:0596-0291-0418:596	19340	19340	596
597	210108_dc07_5_BS20.tif:0597-0278-0427:597	14815	14815	597
598	210108_dc07_5_BS20.tif:0598-0302-0452:598	10225	10225	598
599	210108_dc07_5_BS20.tif:0599-0331-0472:599	7126	7126	599
600	210108_dc07_5_BS20.tif:0600-0359-0471:600	7076	7076	600
601	210108_dc07_5_BS20.tif:0601-0355-0471:601	7140	7140	601
602	210108_dc07_5_BS20.tif:0602-0344-0471:602	7025	7025	602
603	210108_dc07_5_BS20.tif:0603-0333-0472:603	7450	7450	603
604	210108_dc07_5_BS20.tif:0604-0307-0470:604	8182	8182	604
605	210108_dc07_5_BS20.tif:0605-0295-0471:605	9009	9009	605
606	210108_dc07_5_BS20.tif:0606-0265-0471:606	7433	7433	606
607	210108_dc07_5_BS20.tif:0607-0274-0470:607	6866	6866	607
608	210108_dc07_5_BS20.tif:0608-0306-0470:608	6468	6468	608
609	210108_dc07_5_BS20.tif:0609-0270-0469:609	10286	10286	609
610	210108_dc07_5_BS20.tif:0610-0291-0471:610	5865	5865	610
611	210108_dc07_5_BS20.tif:0611-0278-0470:611	7091	7091	611
612	210108_dc07_5_BS20.tif:0612-0310-0472:612	7070	7070	612
613	210108_dc07_5_BS20.tif:0613-0292-0470:613	7433	7433	613
614	210108_dc07_5_BS20.tif:0614-0000-0244:614	3659	3659	614
615	210108_dc07_5_BS20.tif:0615-0000-0244:615	3536	3536	615
616	210108_dc07_5_BS20.tif:0616-0000-0244:616	3321	3321	616
617	210108_dc07_5_BS20.tif:0617-0000-0244:617	3364	3364	617
618	210108_dc07_5_BS20.tif:0618-0000-0244:618	3505	3505	618
619	210108_dc07_5_BS20.tif:0619-0000-0244:619	3620	3620	619
620	210108_dc07_5_BS20.tif:0620-0000-0244:620	2387	2387	620
621	210108_dc07_5_BS20.tif:0621-0000-0244:621	3095	3095	621
622	210108_dc07_5_BS20.tif:0622-0000-0244:622	3025	3025	622
623	210108_dc07_5_BS20.tif:0623-0000-0244:623	3291	3291	623
624	210108_dc07_5_BS20.tif:0624-0000-0244:624	2927	2927	624
625	210108_dc07_5_BS20.tif:0625-0000-0244:625	2962	2962	625
626	210108_dc07_5_BS20.tif:0626-0000-0244:626	3004	3004	626
627	210108_dc07_5_BS20.tif:0627-0000-0244:627	3000	3000	627
628	210108_dc07_5_BS20.tif:0628-0000-0244:628	3471	3471	628
629	210108_dc07_5_BS20.tif:0629-0000-0244:629	3181	3181	629
630	210108_dc07_5_BS20.tif:0630-0000-0244:630	2784	2784	630
631	210108_dc07_5_BS20.tif:0631-0000-0244:631	3176	3176	631
632	210108_dc07_5_BS20.tif:0632-0000-0244:632	2952	2952	632
633	210108_dc07_5_BS20.tif:0633-0000-0244:633	3252	3252	633
634	210108_dc07_5_BS20.tif:0634-0000-0244:634	2826	2826	634
635	210108_dc07_5_BS20.tif:0635-0000-0244:635	3092	3092	635
636	210108_dc07_5_BS20.tif:0636-0000-0244:636	2993	2993	636
637	210108_dc07_5_BS20.tif:0637-0000-0244:637	2960	2960	637
638	210108_dc07_5_BS20.tif:0638-0000-0244:638	3592	3592	638
639	210108_dc07_5_BS20.tif:0639-0000-0244:639	3131	3131	639
640	210108_dc07_5_BS20.tif:0640-0000-0244:640	3422	3422	640
641	210108_dc07_5_BS20.tif:0641-0000-0244:641	3296	3296	641
642	210108_dc07_5_BS20.tif:0642-0000-0244:642	2958	2958	642
643	210108_dc07_5_BS20.tif:0643-0000-0244:643	3224	3224	643
644	210108_dc07_5_BS20.tif:0644-0000-0244:644	3192	3192	644
645	210108_dc07_5_BS20.tif:0645-0000-0244:645	2694	2694	645
646	210108_dc07_5_BS20.tif:0646-0000-0244:646	3366	3366	646
647	210108_dc07_5_BS20.tif:0647-0000-0244:647	3173	3173	647
648	210108_dc07_5_BS20.tif:0648-0000-0244:648	3008	3008	648
649	210108_dc07_5_BS20.tif:0649-0000-0244:649	2775	2775	649
650	210108_dc07_5_BS20.tif:0650-0000-0244:650	3119	3119	650
651	210108_dc07_5_BS20.tif:0651-0000-0244:651	2877	2877	651
652	210108_dc07_5_BS20.tif:0652-0000-0244:652	2925	2925	652
653	210108_dc07_5_BS20.tif:0653-0000-0244:653	3005	3005	653
654	210108_dc07_5_BS20.tif:0654-0000-0244:654	3179	3179	654
655	210108_dc07_5_BS20.tif:0655-0000-0244:655	3039	3039	655
656	210108_dc07_5_BS20.tif:0656-0000-0244:656	2965	2965	656
657	210108_dc07_5_BS20.tif:0657-0000-0244:657	2900	2900	657
658	210108_dc07_5_BS20.tif:0658-0000-0244:658	2979	2979	658
659	210108_dc07_5_BS20.tif:0659-0000-0244:659	3289	3289	659
660	210108_dc07_5_BS20.tif:0660-0000-0244:660	3051	3051	660
661	210108_dc07_5_BS20.tif:0661-0000-0244:661	3231	3231	661
662	210108_dc07_5_BS20.tif:0662-0000-0244:662	3141	3141	662
663	210108_dc07_5_BS20.tif:0663-0000-0244:663	3105	3105	663
664	210108_dc07_5_BS20.tif:0664-0000-0244:664	3377	3377	664
665	210108_dc07_5_BS20.tif:0665-0000-0244:665	3121	3121	665
666	210108_dc07_5_BS20.tif:0666-0000-0244:666	2790	2790	666
667	210108_dc07_5_BS20.tif:0667-0000-0244:667	2781	2781	667
668	210108_dc07_5_BS20.tif:0668-0000-0244:668	3278	3278	668
669	210108_dc07_5_BS20.tif:0669-0000-0244:669	2999	2999	669
670	210108_dc07_5_BS20.tif:0670-0000-0244:670	2771	2771	670
671	210108_dc07_5_BS20.tif:0671-0000-0244:671	3127	3127	671
672	210108_dc07_5_BS20.tif:0672-0000-0244:672	3407	3407	672
673	210108_dc07_5_BS20.tif:0673-0000-0244:673	3794	3794	673
674	210108_dc07_5_BS20.tif:0674-0000-0244:674	2627	2627	674
675	210108_dc07_5_BS20.tif:0675-0000-0244:675	3096	3096	675
676	210108_dc07_5_BS20.tif:0676-0000-0244:676	3124	3124	676
677	210108_dc07_5_BS20.tif:0677-0000-0244:677	3547	3547	677
678	210108_dc07_5_BS20.tif:0678-0000-0244:678	2856	2856	678
679	210108_dc07_5_BS20.tif:0679-0000-0244:679	3093	3093	679
680	210108_dc07_5_BS20.tif:0680-0000-0244:680	3885	3885	680
681	210108_dc07_5_BS20.tif:0681-0000-0244:681	2797	2797	681
682	210108_dc07_5_BS20.tif:0682-0000-0244:682	3666	3666	682
683	210108_dc07_5_BS20.tif:0683-0000-0244:683	3126	3126	683
684	210108_dc07_5_BS20.tif:0684-0000-0244:684	2800	2800	684
685	210108_dc07_5_BS20.tif:0685-0000-0244:685	3169	3169	685
686	210108_dc07_5_BS20.tif:0686-0000-0244:686	3173	3173	686
687	210108_dc07_5_BS20.tif:0687-0000-0244:687	3335	3335	687
688	210108_dc07_5_BS20.tif:0688-0000-0244:688	3628	3628	688
689	210108_dc07_5_BS20.tif:0689-0000-0244:689	3292	3292	689
690	210108_dc07_5_BS20.tif:0690-0000-0244:690	2670	2670	690
691	210108_dc07_5_BS20.tif:0691-0000-0244:691	2898	2898	691
692	210108_dc07_5_BS20.tif:0692-0000-0244:692	3162	3162	692
693	210108_dc07_5_BS20.tif:0693-0000-0244:693	3104	3104	693
694	210108_dc07_5_BS20.tif:0694-0000-0244:694	3727	3727	694
695	210108_dc07_5_BS20.tif:0695-0000-0244:695	3020	3020	695
696	210108_dc07_5_BS20.tif:0696-0000-0244:696	3206	3206	696
697	210108_dc07_5_BS20.tif:0697-0000-0244:697	3110	3110	697
698	210108_dc07_5_BS20.tif:0698-0000-0244:698	3495	3495	698
699	210108_dc07_5_BS20.tif:0699-0000-0244:699	2757	2757	699
700	210108_dc07_5_BS20.tif:0700-0000-0244:700	2996	2996	700
701	210108_dc07_5_BS20.tif:0701-0000-0244:701	3299	3299	701
702	210108_dc07_5_BS20.tif:0702-0000-0244:702	2878	2878	702
703	210108_dc07_5_BS20.tif:0703-0000-0244:703	3725	3725	703
704	210108_dc07_5_BS20.tif:0704-0000-0244:704	2954	2954	704
705	210108_dc07_5_BS20.tif:0705-0000-0244:705	2761	2761	705
706	210108_dc07_5_BS20.tif:0706-0000-0244:706	2862	2862	706
707	210108_dc07_5_BS20.tif:0707-0000-0244:707	3008	3008	707
708	210108_dc07_5_BS20.tif:0708-0000-0244:708	2960	2960	708
709	210108_dc07_5_BS20.tif:0709-0000-0244:709	3232	3232	709
710	210108_dc07_5_BS20.tif:0710-0000-0244:710	2997	2997	710
711	210108_dc07_5_BS20.tif:0711-0000-0244:711	3556	3556	711
712	210108_dc07_5_BS20.tif:0712-0000-0244:712	3144	3144	712
713	210108_dc07_5_BS20.tif:0713-0000-0244:713	3101	3101	713
714	210108_dc07_5_BS20.tif:0714-0000-0244:714	3245	3245	714
715	210108_dc07_5_BS20.tif:0715-0000-0244:715	2671	2671	715
716	210108_dc07_5_BS20.tif:0716-0000-0244:716	3905	3905	716
717	210108_dc07_5_BS20.tif:0717-0000-0244:717	2879	2879	717
718	210108_dc07_5_BS20.tif:0718-0000-0244:718	2874	2874	718
719	210108_dc07_5_BS20.tif:0719-0000-0244:719	3788	3788	719
720	210108_dc07_5_BS20.tif:0720-0000-0244:720	2936	2936	720
721	210108_dc07_5_BS20.tif:0721-0000-0244:721	2704	2704	721
722	210108_dc07_5_BS20.tif:0001-0306-0176:1	10080	10080	1
723	210108_dc07_5_BS20.tif:0002-0292-0196:2	9191	9191	2
724	210108_dc07_5_BS20.tif:0003-0268-0185:3	27571	27571	3
725	210108_dc07_5_BS20.tif:0004-0254-0173:4	22271	22271	4
726	210108_dc07_5_BS20.tif:0005-0233-0145:5	18374	18374	5
727	210108_dc07_5_BS20.tif:0006-0222-0135:6	25889	25889	6
728	210108_dc07_5_BS20.tif:0007-0228-0151:7	24488	24488	7
729	210108_dc07_5_BS20.tif:0008-0233-0145:8	26632	26632	8
730	210108_dc07_5_BS20.tif:0009-0236-0144:9	29324	29324	9
731	210108_dc07_5_BS20.tif:0010-0241-0148:10	28729	28729	10
732	210108_dc07_5_BS20.tif:0011-0229-0142:11	28661	28661	11
733	210108_dc07_5_BS20.tif:0012-0222-0152:12	26149	26149	12
734	210108_dc07_5_BS20.tif:0013-0234-0160:13	29741	29741	13
735	210108_dc07_5_BS20.tif:0014-0234-0171:14	32229	32229	14
736	210108_dc07_5_BS20.tif:0015-0239-0161:15	29417	29417	15
737	210108_dc07_5_BS20.tif:0016-0243-0154:16	31135	31135	16
738	210108_dc07_5_BS20.tif:0017-0211-0137:17	33503	33503	17
739	210108_dc07_5_BS20.tif:0018-0230-0135:18	29182	29182	18
740	210108_dc07_5_BS20.tif:0019-0236-0122:19	26539	26539	19
741	210108_dc07_5_BS20.tif:0020-0240-0125:20	30992	30992	20
742	210108_dc07_5_BS20.tif:0021-0241-0119:21	27148	27148	21
743	210108_dc07_5_BS20.tif:0022-0234-0119:22	28892	28892	22
744	210108_dc07_5_BS20.tif:0023-0232-0111:23	29475	29475	23
745	210108_dc07_5_BS20.tif:0024-0261-0113:24	33264	33264	24
746	210108_dc07_5_BS20.tif:0025-0270-0111:25	34923	34923	25
747	210108_dc07_5_BS20.tif:0026-0260-0108:26	31351	31351	26
748	210108_dc07_5_BS20.tif:0027-0261-0091:27	34814	34814	27
749	210108_dc07_5_BS20.tif:0028-0260-0085:28	36503	36503	28
750	210108_dc07_5_BS20.tif:0029-0266-0104:29	38466	38466	29
751	210108_dc07_5_BS20.tif:0030-0268-0103:30	35652	35652	30
752	210108_dc07_5_BS20.tif:0031-0271-0105:31	30872	30872	31
753	210108_dc07_5_BS20.tif:0032-0265-0101:32	39666	39666	32
754	210108_dc07_5_BS20.tif:0033-0261-0099:33	37674	37674	33
755	210108_dc07_5_BS20.tif:0034-0261-0087:34	38425	38425	34
756	210108_dc07_5_BS20.tif:0035-0266-0096:35	35928	35928	35
757	210108_dc07_5_BS20.tif:0036-0287-0096:36	37573	37573	36
758	210108_dc07_5_BS20.tif:0037-0281-0098:37	42095	42095	37
759	210108_dc07_5_BS20.tif:0038-0291-0106:38	39131	39131	38
760	210108_dc07_5_BS20.tif:0039-0286-0107:39	40092	40092	39
761	210108_dc07_5_BS20.tif:0040-0286-0104:40	36804	36804	40
762	210108_dc07_5_BS20.tif:0041-0291-0097:41	40625	40625	41
763	210108_dc07_5_BS20.tif:0042-0266-0095:42	33052	33052	42
764	210108_dc07_5_BS20.tif:0043-0245-0092:43	33300	33300	43
765	210108_dc07_5_BS20.tif:0044-0253-0098:44	34005	34005	44
766	210108_dc07_5_BS20.tif:0045-0250-0093:45	39180	39180	45
767	210108_dc07_5_BS20.tif:0046-0241-0101:46	37588	37588	46
768	210108_dc07_5_BS20.tif:0047-0219-0111:47	36633	36633	47
769	210108_dc07_5_BS20.tif:0048-0221-0107:48	32163	32163	48
770	210108_dc07_5_BS20.tif:0049-0213-0113:49	28992	28992	49
771	210108_dc07_5_BS20.tif:0050-0221-0114:50	38086	38086	50
772	210108_dc07_5_BS20.tif:0051-0219-0103:51	35366	35366	51
773	210108_dc07_5_BS20.tif:0052-0208-0123:52	34517	34517	52
774	210108_dc07_5_BS20.tif:0053-0207-0125:53	37263	37263	53
775	210108_dc07_5_BS20.tif:0054-0204-0124:54	34385	34385	54
776	210108_dc07_5_BS20.tif:0055-0220-0123:55	37026	37026	55
777	210108_dc07_5_BS20.tif:0056-0226-0122:56	38823	38823	56
778	210108_dc07_5_BS20.tif:0057-0220-0110:57	35760	35760	57
779	210108_dc07_5_BS20.tif:0058-0208-0111:58	36956	36956	58
780	210108_dc07_5_BS20.tif:0059-0235-0108:59	32939	32939	59
781	210108_dc07_5_BS20.tif:0060-0240-0106:60	36501	36501	60
782	210108_dc07_5_BS20.tif:0061-0246-0101:61	39921	39921	61
783	210108_dc07_5_BS20.tif:0062-0246-0103:62	32517	32517	62
784	210108_dc07_5_BS20.tif:0063-0239-0108:63	32398	32398	63
785	210108_dc07_5_BS20.tif:0064-0234-0108:64	31904	31904	64
786	210108_dc07_5_BS20.tif:0065-0232-0111:65	34719	34719	65
787	210108_dc07_5_BS20.tif:0066-0232-0111:66	35553	35553	66
788	210108_dc07_5_BS20.tif:0067-0219-0116:67	39529	39529	67
789	210108_dc07_5_BS20.tif:0068-0216-0126:68	35235	35235	68
790	210108_dc07_5_BS20.tif:0069-0209-0111:69	34363	34363	69
791	210108_dc07_5_BS20.tif:0070-0200-0126:70	35445	35445	70
792	210108_dc07_5_BS20.tif:0071-0207-0146:71	36677	36677	71
793	210108_dc07_5_BS20.tif:0072-0215-0140:72	36757	36757	72
794	210108_dc07_5_BS20.tif:0073-0231-0121:73	29869	29869	73
795	210108_dc07_5_BS20.tif:0074-0246-0118:74	27392	27392	74
796	210108_dc07_5_BS20.tif:0075-0231-0117:75	36082	36082	75
797	210108_dc07_5_BS20.tif:0076-0225-0108:76	32253	32253	76
798	210108_dc07_5_BS20.tif:0077-0217-0110:77	33604	33604	77
799	210108_dc07_5_BS20.tif:0078-0205-0121:78	28604	28604	78
800	210108_dc07_5_BS20.tif:0079-0207-0127:79	30128	30128	79
801	210108_dc07_5_BS20.tif:0080-0193-0143:80	37365	37365	80
802	210108_dc07_5_BS20.tif:0081-0209-0136:81	37101	37101	81
803	210108_dc07_5_BS20.tif:0082-0206-0134:82	32811	32811	82
804	210108_dc07_5_BS20.tif:0083-0225-0120:83	36343	36343	83
805	210108_dc07_5_BS20.tif:0084-0213-0119:84	37710	37710	84
806	210108_dc07_5_BS20.tif:0085-0224-0107:85	39004	39004	85
807	210108_dc07_5_BS20.tif:0086-0237-0097:86	32786	32786	86
808	210108_dc07_5_BS20.tif:0087-0253-0098:87	39792	39792	87
809	210108_dc07_5_BS20.tif:0088-0263-0097:88	39783	39783	88
810	210108_dc07_5_BS20.tif:0089-0272-0101:89	37583	37583	89
811	210108_dc07_5_BS20.tif:0090-0286-0097:90	33736	33736	90
812	210108_dc07_5_BS20.tif:0091-0270-0101:91	36995	36995	91
813	210108_dc07_5_BS20.tif:0092-0262-0099:92	36888	36888	92
814	210108_dc07_5_BS20.tif:0093-0272-0081:93	32258	32258	93
815	210108_dc07_5_BS20.tif:0094-0264-0095:94	36735	36735	94
816	210108_dc07_5_BS20.tif:0095-0281-0088:95	39851	39851	95
817	210108_dc07_5_BS20.tif:0096-0246-0086:96	25200	25200	96
818	210108_dc07_5_BS20.tif:0097-0225-0099:97	28621	28621	97
819	210108_dc07_5_BS20.tif:0098-0219-0112:98	32611	32611	98
820	210108_dc07_5_BS20.tif:0099-0214-0121:99	32154	32154	99
821	210108_dc07_5_BS20.tif:0100-0209-0122:100	29630	29630	100
822	210108_dc07_5_BS20.tif:0101-0202-0127:101	31411	31411	101
823	210108_dc07_5_BS20.tif:0102-0200-0134:102	32107	32107	102
824	210108_dc07_5_BS20.tif:0103-0216-0125:103	33713	33713	103
825	210108_dc07_5_BS20.tif:0104-0207-0131:104	33581	33581	104
826	210108_dc07_5_BS20.tif:0105-0234-0140:105	21284	21284	105
827	210108_dc07_5_BS20.tif:0106-0242-0145:106	18432	18432	106
828	210108_dc07_5_BS20.tif:0107-0224-0157:107	9868	9868	107
829	210108_dc07_5_BS20.tif:0108-0213-0133:108	10515	10515	108
830	210108_dc07_5_BS20.tif:0109-0221-0125:109	32696	32696	109
831	210108_dc07_5_BS20.tif:0110-0234-0121:110	35033	35033	110
832	210108_dc07_5_BS20.tif:0111-0220-0122:111	37661	37661	111
833	210108_dc07_5_BS20.tif:0112-0228-0104:112	8738	8738	112
834	210108_dc07_5_BS20.tif:0113-0234-0110:113	31720	31720	113
835	210108_dc07_5_BS20.tif:0114-0239-0104:114	29195	29195	114
836	210108_dc07_5_BS20.tif:0115-0240-0122:115	31879	31879	115
837	210108_dc07_5_BS20.tif:0116-0261-0109:116	34802	34802	116
838	210108_dc07_5_BS20.tif:0117-0266-0101:117	36417	36417	117
839	210108_dc07_5_BS20.tif:0118-0270-0107:118	34178	34178	118
840	210108_dc07_5_BS20.tif:0119-0264-0120:119	31592	31592	119
841	210108_dc07_5_BS20.tif:0120-0287-0101:120	30177	30177	120
842	210108_dc07_5_BS20.tif:0121-0268-0099:121	29578	29578	121
843	210108_dc07_5_BS20.tif:0122-0252-0104:122	25636	25636	122
844	210108_dc07_5_BS20.tif:0123-0264-0117:123	26324	26324	123
845	210108_dc07_5_BS20.tif:0124-0265-0107:124	26380	26380	124
846	210108_dc07_5_BS20.tif:0125-0238-0123:125	25474	25474	125
847	210108_dc07_5_BS20.tif:0126-0251-0132:126	28351	28351	126
848	210108_dc07_5_BS20.tif:0127-0233-0138:127	24671	24671	127
849	210108_dc07_5_BS20.tif:0128-0231-0137:128	24723	24723	128
850	210108_dc07_5_BS20.tif:0129-0218-0137:129	27458	27458	129
851	210108_dc07_5_BS20.tif:0130-0223-0130:130	30535	30535	130
852	210108_dc07_5_BS20.tif:0131-0253-0112:131	12435	12435	131
853	210108_dc07_5_BS20.tif:0132-0255-0104:132	25946	25946	132
854	210108_dc07_5_BS20.tif:0133-0229-0117:133	25204	25204	133
855	210108_dc07_5_BS20.tif:0134-0260-0104:134	30251	30251	134
856	210108_dc07_5_BS20.tif:0135-0287-0112:135	25456	25456	135
857	210108_dc07_5_BS20.tif:0136-0284-0120:136	24480	24480	136
858	210108_dc07_5_BS20.tif:0137-0284-0113:137	22001	22001	137
859	210108_dc07_5_BS20.tif:0138-0314-0106:138	20840	20840	138
860	210108_dc07_5_BS20.tif:0139-0302-0101:139	24908	24908	139
861	210108_dc07_5_BS20.tif:0140-0292-0100:140	23040	23040	140
862	210108_dc07_5_BS20.tif:0141-0292-0109:141	23261	23261	141
863	210108_dc07_5_BS20.tif:0142-0317-0116:142	24059	24059	142
864	210108_dc07_5_BS20.tif:0143-0309-0132:143	24065	24065	143
865	210108_dc07_5_BS20.tif:0144-0332-0119:144	12109	12109	144
866	210108_dc07_5_BS20.tif:0145-0318-0136:145	21576	21576	145
867	210108_dc07_5_BS20.tif:0146-0305-0134:146	26484	26484	146
868	210108_dc07_5_BS20.tif:0147-0298-0140:147	23248	23248	147
869	210108_dc07_5_BS20.tif:0148-0303-0138:148	22410	22410	148
870	210108_dc07_5_BS20.tif:0149-0313-0135:149	14388	14388	149
871	210108_dc07_5_BS20.tif:0150-0322-0125:150	20164	20164	150
872	210108_dc07_5_BS20.tif:0151-0313-0134:151	17999	17999	151
873	210108_dc07_5_BS20.tif:0152-0288-0110:152	21590	21590	152
874	210108_dc07_5_BS20.tif:0153-0277-0108:153	22921	22921	153
875	210108_dc07_5_BS20.tif:0154-0286-0135:154	22284	22284	154
876	210108_dc07_5_BS20.tif:0155-0303-0138:155	23074	23074	155
877	210108_dc07_5_BS20.tif:0156-0000-0000:156	925	925	156
878	210108_dc07_5_BS20.tif:0157-0264-0100:157	25616	25616	157
879	210108_dc07_5_BS20.tif:0158-0258-0082:158	17255	17255	158
880	210108_dc07_5_BS20.tif:0159-0263-0098:159	19015	19015	159
881	210108_dc07_5_BS20.tif:0160-0265-0096:160	19398	19398	160
882	210108_dc07_5_BS20.tif:0161-0242-0099:161	23939	23939	161
883	210108_dc07_5_BS20.tif:0162-0228-0105:162	24694	24694	162
884	210108_dc07_5_BS20.tif:0163-0230-0107:163	22176	22176	163
885	210108_dc07_5_BS20.tif:0164-0244-0096:164	24499	24499	164
886	210108_dc07_5_BS20.tif:0165-0255-0100:165	19965	19965	165
887	210108_dc07_5_BS20.tif:0166-0257-0102:166	23024	23024	166
888	210108_dc07_5_BS20.tif:0167-0261-0104:167	24155	24155	167
889	210108_dc07_5_BS20.tif:0168-0286-0091:168	24098	24098	168
890	210108_dc07_5_BS20.tif:0169-0221-0091:169	19438	19438	169
891	210108_dc07_5_BS20.tif:0170-0189-0112:170	21212	21212	170
892	210108_dc07_5_BS20.tif:0171-0223-0116:171	22163	22163	171
893	210108_dc07_5_BS20.tif:0172-0221-0118:172	21828	21828	172
894	210108_dc07_5_BS20.tif:0173-0216-0106:173	26137	26137	173
895	210108_dc07_5_BS20.tif:0174-0216-0120:174	27222	27222	174
896	210108_dc07_5_BS20.tif:0175-0206-0120:175	25050	25050	175
897	210108_dc07_5_BS20.tif:0176-0205-0126:176	25828	25828	176
898	210108_dc07_5_BS20.tif:0177-0208-0121:177	27202	27202	177
899	210108_dc07_5_BS20.tif:0178-0220-0120:178	20977	20977	178
900	210108_dc07_5_BS20.tif:0179-0229-0102:179	23789	23789	179
901	210108_dc07_5_BS20.tif:0180-0241-0103:180	23629	23629	180
902	210108_dc07_5_BS20.tif:0181-0247-0103:181	29355	29355	181
903	210108_dc07_5_BS20.tif:0182-0255-0093:182	25640	25640	182
904	210108_dc07_5_BS20.tif:0183-0263-0101:183	28299	28299	183
905	210108_dc07_5_BS20.tif:0184-0263-0102:184	26743	26743	184
906	210108_dc07_5_BS20.tif:0185-0253-0105:185	25793	25793	185
907	210108_dc07_5_BS20.tif:0186-0255-0101:186	24349	24349	186
908	210108_dc07_5_BS20.tif:0187-0266-0083:187	27616	27616	187
909	210108_dc07_5_BS20.tif:0188-0281-0104:188	31781	31781	188
910	210108_dc07_5_BS20.tif:0189-0279-0108:189	29688	29688	189
911	210108_dc07_5_BS20.tif:0190-0280-0103:190	30586	30586	190
912	210108_dc07_5_BS20.tif:0191-0261-0099:191	23526	23526	191
913	210108_dc07_5_BS20.tif:0192-0255-0101:192	26399	26399	192
914	210108_dc07_5_BS20.tif:0193-0261-0105:193	28421	28421	193
915	210108_dc07_5_BS20.tif:0194-0278-0091:194	29847	29847	194
916	210108_dc07_5_BS20.tif:0195-0270-0097:195	27800	27800	195
917	210108_dc07_5_BS20.tif:0196-0250-0100:196	27979	27979	196
918	210108_dc07_5_BS20.tif:0197-0250-0100:197	25983	25983	197
919	210108_dc07_5_BS20.tif:0198-0277-0100:198	27783	27783	198
920	210108_dc07_5_BS20.tif:0199-0252-0095:199	25679	25679	199
921	210108_dc07_5_BS20.tif:0200-0246-0098:200	26176	26176	200
922	210108_dc07_5_BS20.tif:0201-0242-0104:201	28299	28299	201
923	210108_dc07_5_BS20.tif:0202-0211-0110:202	28206	28206	202
924	210108_dc07_5_BS20.tif:0203-0211-0114:203	27392	27392	203
925	210108_dc07_5_BS20.tif:0204-0208-0121:204	22838	22838	204
926	210108_dc07_5_BS20.tif:0205-0214-0123:205	21970	21970	205
927	210108_dc07_5_BS20.tif:0206-0221-0127:206	25089	25089	206
928	210108_dc07_5_BS20.tif:0207-0217-0121:207	28626	28626	207
929	210108_dc07_5_BS20.tif:0208-0213-0117:208	22904	22904	208
930	210108_dc07_5_BS20.tif:0209-0213-0130:209	22447	22447	209
931	210108_dc07_5_BS20.tif:0210-0192-0134:210	26188	26188	210
932	210108_dc07_5_BS20.tif:0211-0206-0153:211	30869	30869	211
933	210108_dc07_5_BS20.tif:0212-0206-0162:212	23043	23043	212
934	210108_dc07_5_BS20.tif:0213-0204-0150:213	27855	27855	213
935	210108_dc07_5_BS20.tif:0214-0213-0133:214	27040	27040	214
936	210108_dc07_5_BS20.tif:0215-0207-0116:215	27941	27941	215
937	210108_dc07_5_BS20.tif:0216-0226-0116:216	26454	26454	216
938	210108_dc07_5_BS20.tif:0217-0244-0107:217	29135	29135	217
939	210108_dc07_5_BS20.tif:0218-0238-0102:218	30738	30738	218
940	210108_dc07_5_BS20.tif:0219-0230-0099:219	31021	31021	219
941	210108_dc07_5_BS20.tif:0220-0242-0100:220	28061	28061	220
942	210108_dc07_5_BS20.tif:0221-0262-0103:221	24930	24930	221
943	210108_dc07_5_BS20.tif:0222-0263-0098:222	30754	30754	222
944	210108_dc07_5_BS20.tif:0223-0251-0098:223	26307	26307	223
945	210108_dc07_5_BS20.tif:0224-0271-0100:224	30915	30915	224
946	210108_dc07_5_BS20.tif:0225-0283-0101:225	31423	31423	225
947	210108_dc07_5_BS20.tif:0226-0286-0105:226	30403	30403	226
948	210108_dc07_5_BS20.tif:0227-0266-0095:227	28125	28125	227
949	210108_dc07_5_BS20.tif:0228-0274-0095:228	34871	34871	228
950	210108_dc07_5_BS20.tif:0229-0271-0097:229	29996	29996	229
951	210108_dc07_5_BS20.tif:0230-0233-0094:230	26323	26323	230
952	210108_dc07_5_BS20.tif:0231-0223-0101:231	25315	25315	231
953	210108_dc07_5_BS20.tif:0232-0216-0107:232	28524	28524	232
954	210108_dc07_5_BS20.tif:0233-0199-0121:233	27814	27814	233
955	210108_dc07_5_BS20.tif:0234-0204-0119:234	29651	29651	234
956	210108_dc07_5_BS20.tif:0235-0211-0117:235	29798	29798	235
957	210108_dc07_5_BS20.tif:0236-0240-0128:236	11053	11053	236
958	210108_dc07_5_BS20.tif:0237-0235-0154:237	8955	8955	237
959	210108_dc07_5_BS20.tif:0238-0213-0181:238	23720	23720	238
960	210108_dc07_5_BS20.tif:0239-0211-0191:239	27997	27997	239
961	210108_dc07_5_BS20.tif:0240-0212-0198:240	27096	27096	240
962	210108_dc07_5_BS20.tif:0241-0228-0184:241	25173	25173	241
963	210108_dc07_5_BS20.tif:0242-0217-0172:242	27086	27086	242
964	210108_dc07_5_BS20.tif:0243-0204-0171:243	25878	25878	243
965	210108_dc07_5_BS20.tif:0244-0210-0144:244	35497	35497	244
966	210108_dc07_5_BS20.tif:0245-0207-0142:245	28028	28028	245
967	210108_dc07_5_BS20.tif:0246-0218-0137:246	32683	32683	246
968	210108_dc07_5_BS20.tif:0247-0235-0121:247	29031	29031	247
969	210108_dc07_5_BS20.tif:0248-0239-0123:248	33516	33516	248
970	210108_dc07_5_BS20.tif:0249-0219-0126:249	30402	30402	249
971	210108_dc07_5_BS20.tif:0250-0197-0121:250	26168	26168	250
972	210108_dc07_5_BS20.tif:0251-0170-0081:251	24839	24839	251
973	210108_dc07_5_BS20.tif:0252-0179-0060:252	12577	12577	252
974	210108_dc07_5_BS20.tif:0253-0000-0000:253	934	934	253
975	210108_dc07_5_BS20.tif:0254-0000-0000:254	852	852	254
976	210108_dc07_5_BS20.tif:0255-0107-0073:255	23755	23755	255
977	210108_dc07_5_BS20.tif:0256-0109-0055:256	16759	16759	256
978	210108_dc07_5_BS20.tif:0257-0104-0091:257	23911	23911	257
979	210108_dc07_5_BS20.tif:0258-0086-0111:258	25480	25480	258
980	210108_dc07_5_BS20.tif:0259-0083-0119:259	22403	22403	259
981	210108_dc07_5_BS20.tif:0260-0064-0137:260	24287	24287	260
982	210108_dc07_5_BS20.tif:0261-0108-0177:261	18256	18256	261
983	210108_dc07_5_BS20.tif:0262-0091-0212:262	22964	22964	262
984	210108_dc07_5_BS20.tif:0263-0131-0160:263	23734	23734	263
985	210108_dc07_5_BS20.tif:0264-0063-0122:264	18190	18190	264
986	210108_dc07_5_BS20.tif:0265-0034-0103:265	15045	15045	265
987	210108_dc07_5_BS20.tif:0266-0000-0000:266	641	641	266
988	210108_dc07_5_BS20.tif:0267-0000-0000:267	713	713	267
989	210108_dc07_5_BS20.tif:0268-0000-0000:268	1069	1069	268
990	210108_dc07_5_BS20.tif:0269-0233-0126:269	30912	30912	269
991	210108_dc07_5_BS20.tif:0270-0219-0124:270	23465	23465	270
992	210108_dc07_5_BS20.tif:0271-0172-0110:271	27383	27383	271
993	210108_dc07_5_BS20.tif:0272-0210-0077:272	17362	17362	272
994	210108_dc07_5_BS20.tif:0273-0206-0084:273	27696	27696	273
995	210108_dc07_5_BS20.tif:0274-0231-0074:274	28591	28591	274
996	210108_dc07_5_BS20.tif:0275-0237-0068:275	30343	30343	275
997	210108_dc07_5_BS20.tif:0276-0245-0074:276	22138	22138	276
998	210108_dc07_5_BS20.tif:0277-0245-0079:277	23938	23938	277
999	210108_dc07_5_BS20.tif:0278-0239-0088:278	23144	23144	278
1000	210108_dc07_5_BS20.tif:0279-0221-0107:279	11156	11156	279
1001	210108_dc07_5_BS20.tif:0280-0216-0126:280	28222	28222	280
1002	210108_dc07_5_BS20.tif:0281-0209-0122:281	23730	23730	281
1003	210108_dc07_5_BS20.tif:0282-0240-0111:282	22412	22412	282
1004	210108_dc07_5_BS20.tif:0283-0244-0085:283	22510	22510	283
1005	210108_dc07_5_BS20.tif:0284-0239-0096:284	25119	25119	284
1006	210108_dc07_5_BS20.tif:0285-0267-0087:285	10080	10080	285
1007	210108_dc07_5_BS20.tif:0286-0250-0098:286	24360	24360	286
1008	210108_dc07_5_BS20.tif:0287-0244-0105:287	18173	18173	287
1009	210108_dc07_5_BS20.tif:0288-0220-0122:288	21535	21535	288
1010	210108_dc07_5_BS20.tif:0289-0210-0135:289	24718	24718	289
1011	210108_dc07_5_BS20.tif:0290-0207-0153:290	17971	17971	290
1012	210108_dc07_5_BS20.tif:0291-0198-0151:291	18113	18113	291
1013	210108_dc07_5_BS20.tif:0292-0192-0136:292	21295	21295	292
1014	210108_dc07_5_BS20.tif:0293-0175-0162:293	16875	16875	293
1015	210108_dc07_5_BS20.tif:0294-0161-0152:294	9121	9121	294
1016	210108_dc07_5_BS20.tif:0295-0161-0135:295	8324	8324	295
1017	210108_dc07_5_BS20.tif:0296-0191-0153:296	8031	8031	296
1018	210108_dc07_5_BS20.tif:0297-0223-0160:297	10575	10575	297
1019	210108_dc07_5_BS20.tif:0298-0238-0157:298	12810	12810	298
1020	210108_dc07_5_BS20.tif:0299-0206-0160:299	7820	7820	299
1021	210108_dc07_5_BS20.tif:0300-0214-0141:300	10840	10840	300
1022	210108_dc07_5_BS20.tif:0301-0218-0127:301	7720	7720	301
1023	210108_dc07_5_BS20.tif:0302-0182-0126:302	7633	7633	302
1024	210108_dc07_5_BS20.tif:0303-0179-0118:303	6267	6267	303
1025	210108_dc07_5_BS20.tif:0304-0216-0133:304	6439	6439	304
1026	210108_dc07_5_BS20.tif:0305-0240-0128:305	9676	9676	305
1027	210108_dc07_5_BS20.tif:0306-0265-0134:306	14724	14724	306
1028	210108_dc07_5_BS20.tif:0307-0273-0160:307	19512	19512	307
1029	210108_dc07_5_BS20.tif:0308-0276-0168:308	23181	23181	308
1030	210108_dc07_5_BS20.tif:0309-0272-0174:309	18532	18532	309
1031	210108_dc07_5_BS20.tif:0310-0290-0182:310	23208	23208	310
1032	210108_dc07_5_BS20.tif:0311-0267-0184:311	23206	23206	311
1033	210108_dc07_5_BS20.tif:0312-0230-0168:312	20951	20951	312
1034	210108_dc07_5_BS20.tif:0313-0248-0195:313	19801	19801	313
1035	210108_dc07_5_BS20.tif:0314-0245-0181:314	21479	21479	314
1036	210108_dc07_5_BS20.tif:0315-0236-0176:315	22052	22052	315
1037	210108_dc07_5_BS20.tif:0316-0237-0171:316	22873	22873	316
1038	210108_dc07_5_BS20.tif:0317-0268-0182:317	21828	21828	317
1039	210108_dc07_5_BS20.tif:0318-0272-0176:318	22435	22435	318
1040	210108_dc07_5_BS20.tif:0319-0252-0187:319	18487	18487	319
1041	210108_dc07_5_BS20.tif:0320-0259-0179:320	16894	16894	320
1042	210108_dc07_5_BS20.tif:0321-0271-0179:321	21406	21406	321
1043	210108_dc07_5_BS20.tif:0322-0256-0181:322	22935	22935	322
1044	210108_dc07_5_BS20.tif:0323-0261-0173:323	21818	21818	323
1045	210108_dc07_5_BS20.tif:0324-0256-0177:324	26741	26741	324
1046	210108_dc07_5_BS20.tif:0325-0247-0195:325	24208	24208	325
1047	210108_dc07_5_BS20.tif:0326-0233-0179:326	19848	19848	326
1048	210108_dc07_5_BS20.tif:0327-0250-0169:327	25708	25708	327
1049	210108_dc07_5_BS20.tif:0328-0287-0141:328	11358	11358	328
1050	210108_dc07_5_BS20.tif:0329-0307-0156:329	27078	27078	329
1051	210108_dc07_5_BS20.tif:0330-0279-0156:330	23147	23147	330
1052	210108_dc07_5_BS20.tif:0331-0278-0153:331	23052	23052	331
1053	210108_dc07_5_BS20.tif:0332-0288-0161:332	23347	23347	332
1054	210108_dc07_5_BS20.tif:0333-0294-0144:333	28463	28463	333
1055	210108_dc07_5_BS20.tif:0334-0279-0141:334	25699	25699	334
1056	210108_dc07_5_BS20.tif:0335-0280-0165:335	23591	23591	335
1057	210108_dc07_5_BS20.tif:0336-0290-0190:336	24744	24744	336
1058	210108_dc07_5_BS20.tif:0337-0269-0167:337	23761	23761	337
1059	210108_dc07_5_BS20.tif:0338-0298-0185:338	24257	24257	338
1060	210108_dc07_5_BS20.tif:0339-0273-0186:339	26952	26952	339
1061	210108_dc07_5_BS20.tif:0340-0258-0185:340	30353	30353	340
1062	210108_dc07_5_BS20.tif:0341-0246-0183:341	23841	23841	341
1063	210108_dc07_5_BS20.tif:0342-0251-0183:342	25342	25342	342
1064	210108_dc07_5_BS20.tif:0343-0242-0187:343	27926	27926	343
1065	210108_dc07_5_BS20.tif:0344-0234-0188:344	27873	27873	344
1066	210108_dc07_5_BS20.tif:0345-0260-0182:345	29356	29356	345
1067	210108_dc07_5_BS20.tif:0346-0251-0185:346	29415	29415	346
1068	210108_dc07_5_BS20.tif:0347-0250-0188:347	28447	28447	347
1069	210108_dc07_5_BS20.tif:0348-0256-0190:348	27030	27030	348
1070	210108_dc07_5_BS20.tif:0349-0282-0176:349	29143	29143	349
1071	210108_dc07_5_BS20.tif:0350-0275-0177:350	24201	24201	350
1072	210108_dc07_5_BS20.tif:0351-0262-0183:351	21352	21352	351
1073	210108_dc07_5_BS20.tif:0352-0298-0164:352	19348	19348	352
1074	210108_dc07_5_BS20.tif:0353-0285-0170:353	22195	22195	353
1075	210108_dc07_5_BS20.tif:0354-0274-0164:354	19074	19074	354
1076	210108_dc07_5_BS20.tif:0355-0276-0169:355	23108	23108	355
1077	210108_dc07_5_BS20.tif:0356-0271-0158:356	19824	19824	356
1078	210108_dc07_5_BS20.tif:0357-0291-0178:357	10461	10461	357
1079	210108_dc07_5_BS20.tif:0358-0285-0166:358	22303	22303	358
1080	210108_dc07_5_BS20.tif:0359-0287-0172:359	29106	29106	359
1081	210108_dc07_5_BS20.tif:0360-0281-0178:360	26538	26538	360
1082	210108_dc07_5_BS20.tif:0361-0262-0175:361	28276	28276	361
1083	210108_dc07_5_BS20.tif:0362-0262-0170:362	25157	25157	362
1084	210108_dc07_5_BS20.tif:0363-0284-0146:363	29059	29059	363
1085	210108_dc07_5_BS20.tif:0364-0280-0170:364	24533	24533	364
1086	210108_dc07_5_BS20.tif:0365-0245-0153:365	10199	10199	365
1087	210108_dc07_5_BS20.tif:0366-0281-0160:366	21266	21266	366
1088	210108_dc07_5_BS20.tif:0367-0265-0173:367	21652	21652	367
1089	210108_dc07_5_BS20.tif:0368-0251-0162:368	18033	18033	368
1090	210108_dc07_5_BS20.tif:0369-0246-0183:369	23388	23388	369
1091	210108_dc07_5_BS20.tif:0370-0278-0184:370	22329	22329	370
1092	210108_dc07_5_BS20.tif:0371-0271-0181:371	24460	24460	371
1093	210108_dc07_5_BS20.tif:0372-0243-0176:372	27544	27544	372
1094	210108_dc07_5_BS20.tif:0373-0228-0171:373	24630	24630	373
1095	210108_dc07_5_BS20.tif:0374-0250-0159:374	21143	21143	374
1096	210108_dc07_5_BS20.tif:0375-0261-0164:375	22844	22844	375
1097	210108_dc07_5_BS20.tif:0376-0256-0177:376	19785	19785	376
1098	210108_dc07_5_BS20.tif:0377-0271-0167:377	24927	24927	377
1099	210108_dc07_5_BS20.tif:0378-0297-0182:378	22422	22422	378
1100	210108_dc07_5_BS20.tif:0379-0283-0167:379	18624	18624	379
1101	210108_dc07_5_BS20.tif:0380-0259-0162:380	17562	17562	380
1102	210108_dc07_5_BS20.tif:0381-0247-0134:381	9870	9870	381
1103	210108_dc07_5_BS20.tif:0382-0283-0143:382	8097	8097	382
1104	210108_dc07_5_BS20.tif:0383-0273-0153:383	7054	7054	383
1105	210108_dc07_5_BS20.tif:0384-0000-0000:384	600	600	384
1106	210108_dc07_5_BS20.tif:0385-0000-0000:385	831	831	385
1107	210108_dc07_5_BS20.tif:0386-0000-0000:386	1031	1031	386
1108	210108_dc07_5_BS20.tif:0387-0000-0000:387	1016	1016	387
1109	210108_dc07_5_BS20.tif:0388-0000-0000:388	685	685	388
1110	210108_dc07_5_BS20.tif:0389-0000-0000:389	751	751	389
1111	210108_dc07_5_BS20.tif:0390-0000-0000:390	1096	1096	390
1112	210108_dc07_5_BS20.tif:0391-0000-0000:391	864	864	391
1113	210108_dc07_5_BS20.tif:0392-0000-0000:392	737	737	392
1114	210108_dc07_5_BS20.tif:0393-0000-0000:393	579	579	393
1115	210108_dc07_5_BS20.tif:0394-0000-0000:394	741	741	394
1116	210108_dc07_5_BS20.tif:0395-0000-0000:395	566	566	395
1117	210108_dc07_5_BS20.tif:0396-0000-0000:396	661	661	396
1118	210108_dc07_5_BS20.tif:0397-0000-0000:397	742	742	397
1119	210108_dc07_5_BS20.tif:0398-0000-0000:398	918	918	398
1120	210108_dc07_5_BS20.tif:0399-0000-0000:399	550	550	399
1121	210108_dc07_5_BS20.tif:0400-0000-0000:400	692	692	400
1122	210108_dc07_5_BS20.tif:0401-0000-0000:401	856	856	401
1123	210108_dc07_5_BS20.tif:0402-0000-0000:402	890	890	402
1124	210108_dc07_5_BS20.tif:0403-0000-0000:403	512	512	403
1125	210108_dc07_5_BS20.tif:0404-0000-0000:404	870	870	404
1126	210108_dc07_5_BS20.tif:0405-0000-0000:405	1002	1002	405
1127	210108_dc07_5_BS20.tif:0406-0000-0000:406	1162	1162	406
1128	210108_dc07_5_BS20.tif:0407-0000-0000:407	785	785	407
1129	210108_dc07_5_BS20.tif:0408-0000-0000:408	645	645	408
1130	210108_dc07_5_BS20.tif:0409-0000-0000:409	766	766	409
1131	210108_dc07_5_BS20.tif:0410-0000-0000:410	758	758	410
1132	210108_dc07_5_BS20.tif:0411-0000-0000:411	833	833	411
1133	210108_dc07_5_BS20.tif:0412-0000-0000:412	624	624	412
1134	210108_dc07_5_BS20.tif:0413-0000-0000:413	941	941	413
1135	210108_dc07_5_BS20.tif:0414-0000-0000:414	1132	1132	414
1136	210108_dc07_5_BS20.tif:0415-0250-0175:415	7631	7631	415
1137	210108_dc07_5_BS20.tif:0416-0264-0148:416	7446	7446	416
1138	210108_dc07_5_BS20.tif:0417-0255-0121:417	6836	6836	417
1139	210108_dc07_5_BS20.tif:0418-0251-0098:418	19633	19633	418
1140	210108_dc07_5_BS20.tif:0419-0230-0102:419	18981	18981	419
1141	210108_dc07_5_BS20.tif:0420-0204-0076:420	22524	22524	420
1142	210108_dc07_5_BS20.tif:0421-0188-0083:421	20522	20522	421
1143	210108_dc07_5_BS20.tif:0422-0184-0093:422	17711	17711	422
1144	210108_dc07_5_BS20.tif:0423-0247-0177:423	17751	17751	423
1145	210108_dc07_5_BS20.tif:0424-0258-0160:424	25410	25410	424
1146	210108_dc07_5_BS20.tif:0425-0246-0159:425	20546	20546	425
1147	210108_dc07_5_BS20.tif:0426-0274-0139:426	21071	21071	426
1148	210108_dc07_5_BS20.tif:0427-0261-0160:427	19623	19623	427
1149	210108_dc07_5_BS20.tif:0428-0261-0174:428	26286	26286	428
1150	210108_dc07_5_BS20.tif:0429-0289-0165:429	7964	7964	429
1151	210108_dc07_5_BS20.tif:0430-0269-0192:430	9066	9066	430
1152	210108_dc07_5_BS20.tif:0431-0251-0166:431	9666	9666	431
1153	210108_dc07_5_BS20.tif:0432-0246-0156:432	19415	19415	432
1154	210108_dc07_5_BS20.tif:0433-0252-0169:433	19310	19310	433
1155	210108_dc07_5_BS20.tif:0434-0256-0166:434	21799	21799	434
1156	210108_dc07_5_BS20.tif:0435-0256-0159:435	22106	22106	435
1157	210108_dc07_5_BS20.tif:0436-0244-0164:436	18555	18555	436
1158	210108_dc07_5_BS20.tif:0437-0226-0161:437	19454	19454	437
1159	210108_dc07_5_BS20.tif:0438-0213-0145:438	21553	21553	438
1160	210108_dc07_5_BS20.tif:0439-0210-0139:439	24980	24980	439
1161	210108_dc07_5_BS20.tif:0440-0210-0140:440	23267	23267	440
1162	210108_dc07_5_BS20.tif:0441-0210-0135:441	19629	19629	441
1163	210108_dc07_5_BS20.tif:0442-0222-0151:442	21680	21680	442
1164	210108_dc07_5_BS20.tif:0443-0226-0152:443	21985	21985	443
1165	210108_dc07_5_BS20.tif:0444-0219-0150:444	23796	23796	444
1166	210108_dc07_5_BS20.tif:0445-0209-0147:445	26218	26218	445
1167	210108_dc07_5_BS20.tif:0446-0227-0165:446	18114	18114	446
1168	210108_dc07_5_BS20.tif:0447-0242-0169:447	27248	27248	447
1169	210108_dc07_5_BS20.tif:0448-0230-0163:448	21666	21666	448
1170	210108_dc07_5_BS20.tif:0449-0219-0157:449	20714	20714	449
1171	210108_dc07_5_BS20.tif:0450-0221-0152:450	26889	26889	450
1172	210108_dc07_5_BS20.tif:0451-0219-0149:451	25029	25029	451
1173	210108_dc07_5_BS20.tif:0452-0224-0147:452	24428	24428	452
1174	210108_dc07_5_BS20.tif:0453-0228-0140:453	23692	23692	453
1175	210108_dc07_5_BS20.tif:0454-0221-0137:454	26350	26350	454
1176	210108_dc07_5_BS20.tif:0455-0217-0135:455	26913	26913	455
1177	210108_dc07_5_BS20.tif:0456-0216-0136:456	24202	24202	456
1178	210108_dc07_5_BS20.tif:0457-0233-0139:457	24491	24491	457
1179	210108_dc07_5_BS20.tif:0458-0238-0141:458	26816	26816	458
1180	210108_dc07_5_BS20.tif:0459-0227-0142:459	25588	25588	459
1181	210108_dc07_5_BS20.tif:0460-0222-0138:460	19988	19988	460
1182	210108_dc07_5_BS20.tif:0461-0215-0133:461	20714	20714	461
1183	210108_dc07_5_BS20.tif:0462-0208-0132:462	21906	21906	462
1184	210108_dc07_5_BS20.tif:0463-0213-0134:463	18162	18162	463
1185	210108_dc07_5_BS20.tif:0464-0217-0135:464	20506	20506	464
1186	210108_dc07_5_BS20.tif:0465-0220-0126:465	20794	20794	465
1187	210108_dc07_5_BS20.tif:0466-0229-0132:466	19641	19641	466
1188	210108_dc07_5_BS20.tif:0467-0223-0131:467	21251	21251	467
1189	210108_dc07_5_BS20.tif:0468-0206-0128:468	19952	19952	468
1190	210108_dc07_5_BS20.tif:0469-0224-0147:469	23426	23426	469
1191	210108_dc07_5_BS20.tif:0470-0228-0151:470	20731	20731	470
1192	210108_dc07_5_BS20.tif:0471-0206-0168:471	14419	14419	471
1193	210108_dc07_5_BS20.tif:0472-0228-0160:472	13468	13468	472
1194	210108_dc07_5_BS20.tif:0473-0228-0170:473	17719	17719	473
1195	210108_dc07_5_BS20.tif:0474-0202-0177:474	16425	16425	474
1196	210108_dc07_5_BS20.tif:0475-0235-0190:475	18414	18414	475
1197	210108_dc07_5_BS20.tif:0476-0233-0192:476	14493	14493	476
1198	210108_dc07_5_BS20.tif:0477-0243-0180:477	15186	15186	477
1199	210108_dc07_5_BS20.tif:0478-0249-0160:478	14900	14900	478
1200	210108_dc07_5_BS20.tif:0479-0256-0145:479	17295	17295	479
1201	210108_dc07_5_BS20.tif:0480-0254-0166:480	12904	12904	480
1202	210108_dc07_5_BS20.tif:0481-0234-0144:481	17689	17689	481
1203	210108_dc07_5_BS20.tif:0482-0231-0138:482	19396	19396	482
1204	210108_dc07_5_BS20.tif:0483-0240-0141:483	17288	17288	483
1205	210108_dc07_5_BS20.tif:0484-0242-0149:484	17530	17530	484
1206	210108_dc07_5_BS20.tif:0485-0233-0135:485	18177	18177	485
1207	210108_dc07_5_BS20.tif:0486-0248-0157:486	17443	17443	486
1208	210108_dc07_5_BS20.tif:0487-0226-0147:487	17174	17174	487
1209	210108_dc07_5_BS20.tif:0488-0236-0157:488	19752	19752	488
1210	210108_dc07_5_BS20.tif:0489-0233-0153:489	15779	15779	489
1211	210108_dc07_5_BS20.tif:0490-0235-0160:490	18939	18939	490
1212	210108_dc07_5_BS20.tif:0491-0240-0184:491	17817	17817	491
1213	210108_dc07_5_BS20.tif:0492-0243-0185:492	16796	16796	492
1214	210108_dc07_5_BS20.tif:0493-0275-0198:493	13744	13744	493
1215	210108_dc07_5_BS20.tif:0494-0293-0201:494	11708	11708	494
1216	210108_dc07_5_BS20.tif:0495-0279-0173:495	13831	13831	495
1217	210108_dc07_5_BS20.tif:0496-0301-0168:496	15042	15042	496
1218	210108_dc07_5_BS20.tif:0497-0302-0170:497	17371	17371	497
1219	210108_dc07_5_BS20.tif:0498-0313-0159:498	17479	17479	498
1220	210108_dc07_5_BS20.tif:0499-0319-0144:499	19423	19423	499
1221	210108_dc07_5_BS20.tif:0500-0300-0158:500	21733	21733	500
1222	210108_dc07_5_BS20.tif:0501-0289-0184:501	19593	19593	501
1223	210108_dc07_5_BS20.tif:0502-0282-0191:502	22528	22528	502
1224	210108_dc07_5_BS20.tif:0503-0282-0175:503	20526	20526	503
1225	210108_dc07_5_BS20.tif:0504-0321-0116:504	15023	15023	504
1226	210108_dc07_5_BS20.tif:0505-0298-0154:505	19843	19843	505
1227	210108_dc07_5_BS20.tif:0506-0298-0157:506	18387	18387	506
1228	210108_dc07_5_BS20.tif:0507-0308-0133:507	18091	18091	507
1229	210108_dc07_5_BS20.tif:0508-0310-0133:508	17772	17772	508
1230	210108_dc07_5_BS20.tif:0509-0321-0140:509	8904	8904	509
1231	210108_dc07_5_BS20.tif:0510-0283-0162:510	8222	8222	510
1232	210108_dc07_5_BS20.tif:0511-0269-0143:511	15919	15919	511
1233	210108_dc07_5_BS20.tif:0512-0272-0117:512	8614	8614	512
1234	210108_dc07_5_BS20.tif:0513-0273-0142:513	8511	8511	513
1235	210108_dc07_5_BS20.tif:0514-0288-0129:514	11293	11293	514
1236	210108_dc07_5_BS20.tif:0515-0300-0148:515	10807	10807	515
1237	210108_dc07_5_BS20.tif:0516-0310-0154:516	9562	9562	516
1238	210108_dc07_5_BS20.tif:0517-0344-0139:517	12309	12309	517
1239	210108_dc07_5_BS20.tif:0518-0314-0140:518	7330	7330	518
1240	210108_dc07_5_BS20.tif:0519-0278-0151:519	9065	9065	519
1241	210108_dc07_5_BS20.tif:0520-0259-0146:520	9010	9010	520
1242	210108_dc07_5_BS20.tif:0521-0235-0139:521	16506	16506	521
1243	210108_dc07_5_BS20.tif:0522-0236-0155:522	17595	17595	522
1244	210108_dc07_5_BS20.tif:0523-0243-0154:523	18254	18254	523
1245	210108_dc07_5_BS20.tif:0524-0248-0170:524	17840	17840	524
1246	210108_dc07_5_BS20.tif:0525-0243-0184:525	18272	18272	525
1247	210108_dc07_5_BS20.tif:0526-0278-0173:526	13672	13672	526
1248	210108_dc07_5_BS20.tif:0527-0285-0171:527	14963	14963	527
1249	210108_dc07_5_BS20.tif:0528-0294-0174:528	9706	9706	528
1250	210108_dc07_5_BS20.tif:0529-0314-0185:529	10863	10863	529
1251	210108_dc07_5_BS20.tif:0530-0310-0182:530	10403	10403	530
1252	210108_dc07_5_BS20.tif:0531-0292-0162:531	13557	13557	531
1253	210108_dc07_5_BS20.tif:0532-0289-0165:532	10788	10788	532
1254	210108_dc07_5_BS20.tif:0533-0307-0177:533	9871	9871	533
1255	210108_dc07_5_BS20.tif:0534-0326-0197:534	12737	12737	534
1256	210108_dc07_5_BS20.tif:0535-0345-0223:535	11875	11875	535
1257	210108_dc07_5_BS20.tif:0536-0335-0197:536	9635	9635	536
1258	210108_dc07_5_BS20.tif:0537-0341-0170:537	9618	9618	537
1259	210108_dc07_5_BS20.tif:0538-0312-0150:538	13184	13184	538
1260	210108_dc07_5_BS20.tif:0539-0305-0150:539	18373	18373	539
1261	210108_dc07_5_BS20.tif:0540-0311-0152:540	18070	18070	540
1262	210108_dc07_5_BS20.tif:0541-0309-0153:541	19123	19123	541
1263	210108_dc07_5_BS20.tif:0542-0305-0157:542	18271	18271	542
1264	210108_dc07_5_BS20.tif:0543-0311-0169:543	21627	21627	543
1265	210108_dc07_5_BS20.tif:0544-0309-0162:544	19285	19285	544
1266	210108_dc07_5_BS20.tif:0545-0307-0154:545	20233	20233	545
1267	210108_dc07_5_BS20.tif:0546-0310-0148:546	16300	16300	546
1268	210108_dc07_5_BS20.tif:0547-0299-0134:547	18378	18378	547
1269	210108_dc07_5_BS20.tif:0548-0296-0120:548	19515	19515	548
1270	210108_dc07_5_BS20.tif:0549-0293-0118:549	20251	20251	549
1271	210108_dc07_5_BS20.tif:0550-0308-0128:550	22829	22829	550
1272	210108_dc07_5_BS20.tif:0551-0304-0131:551	18784	18784	551
1273	210108_dc07_5_BS20.tif:0552-0326-0128:552	22476	22476	552
1274	210108_dc07_5_BS20.tif:0553-0303-0151:553	21948	21948	553
1275	210108_dc07_5_BS20.tif:0554-0303-0160:554	22846	22846	554
1276	210108_dc07_5_BS20.tif:0555-0319-0169:555	21762	21762	555
1277	210108_dc07_5_BS20.tif:0556-0307-0180:556	21537	21537	556
1278	210108_dc07_5_BS20.tif:0557-0307-0158:557	24614	24614	557
1279	210108_dc07_5_BS20.tif:0558-0305-0134:558	20103	20103	558
1280	210108_dc07_5_BS20.tif:0559-0308-0122:559	20294	20294	559
1281	210108_dc07_5_BS20.tif:0560-0299-0126:560	21792	21792	560
1282	210108_dc07_5_BS20.tif:0561-0285-0115:561	21222	21222	561
1283	210108_dc07_5_BS20.tif:0562-0278-0110:562	26191	26191	562
1284	210108_dc07_5_BS20.tif:0563-0292-0131:563	21452	21452	563
1285	210108_dc07_5_BS20.tif:0564-0289-0146:564	19438	19438	564
1286	210108_dc07_5_BS20.tif:0565-0298-0153:565	24023	24023	565
1287	210108_dc07_5_BS20.tif:0566-0303-0147:566	23082	23082	566
1288	210108_dc07_5_BS20.tif:0567-0280-0173:567	17365	17365	567
1289	210108_dc07_5_BS20.tif:0568-0287-0190:568	12782	12782	568
1290	210108_dc07_5_BS20.tif:0569-0253-0205:569	11639	11639	569
1291	210108_dc07_5_BS20.tif:0570-0269-0227:570	10389	10389	570
1292	210108_dc07_5_BS20.tif:0571-0257-0226:571	9082	9082	571
1293	210108_dc07_5_BS20.tif:0572-0294-0224:572	10755	10755	572
1294	210108_dc07_5_BS20.tif:0573-0326-0224:573	9915	9915	573
1295	210108_dc07_5_BS20.tif:0574-0352-0227:574	10414	10414	574
1296	210108_dc07_5_BS20.tif:0575-0363-0227:575	10823	10823	575
1297	210108_dc07_5_BS20.tif:0576-0384-0226:576	10030	10030	576
1298	210108_dc07_5_BS20.tif:0577-0402-0227:577	9706	9706	577
1299	210108_dc07_5_BS20.tif:0578-0416-0227:578	10317	10317	578
1300	210108_dc07_5_BS20.tif:0579-0430-0227:579	10608	10608	579
1301	210108_dc07_5_BS20.tif:0580-0416-0228:580	8664	8664	580
1302	210108_dc07_5_BS20.tif:0581-0428-0228:581	9857	9857	581
1303	210108_dc07_5_BS20.tif:0582-0412-0228:582	7548	7548	582
1304	210108_dc07_5_BS20.tif:0583-0405-0228:583	6044	6044	583
1305	210108_dc07_5_BS20.tif:0584-0376-0226:584	9574	9574	584
1306	210108_dc07_5_BS20.tif:0585-0358-0226:585	9246	9246	585
1307	210108_dc07_5_BS20.tif:0586-0333-0226:586	9146	9146	586
1308	210108_dc07_5_BS20.tif:0587-0299-0227:587	8414	8414	587
1309	210108_dc07_5_BS20.tif:0588-0271-0226:588	10064	10064	588
1310	210108_dc07_5_BS20.tif:0589-0296-0226:589	10279	10279	589
1311	210108_dc07_5_BS20.tif:0590-0310-0225:590	9163	9163	590
1312	210108_dc07_5_BS20.tif:0591-0278-0226:591	10671	10671	591
1313	210108_dc07_5_BS20.tif:0592-0269-0227:592	9269	9269	592
1314	210108_dc07_5_BS20.tif:0593-0302-0226:593	8740	8740	593
1315	210108_dc07_5_BS20.tif:0594-0300-0213:594	16014	16014	594
1316	210108_dc07_5_BS20.tif:0595-0305-0186:595	26707	26707	595
1317	210108_dc07_5_BS20.tif:0596-0301-0174:596	29300	29300	596
1318	210108_dc07_5_BS20.tif:0597-0288-0183:597	32688	32688	597
1319	210108_dc07_5_BS20.tif:0598-0312-0208:598	13695	13695	598
1320	210108_dc07_5_BS20.tif:0599-0341-0227:599	10624	10624	599
1321	210108_dc07_5_BS20.tif:0600-0369-0227:600	10220	10220	600
1322	210108_dc07_5_BS20.tif:0601-0365-0227:601	10627	10627	601
1323	210108_dc07_5_BS20.tif:0602-0354-0226:602	10075	10075	602
1324	210108_dc07_5_BS20.tif:0603-0343-0227:603	8280	8280	603
1325	210108_dc07_5_BS20.tif:0604-0317-0226:604	12017	12017	604
1326	210108_dc07_5_BS20.tif:0605-0305-0227:605	7950	7950	605
1327	210108_dc07_5_BS20.tif:0606-0275-0226:606	9244	9244	606
1328	210108_dc07_5_BS20.tif:0607-0284-0226:607	8414	8414	607
1329	210108_dc07_5_BS20.tif:0608-0316-0226:608	7698	7698	608
1330	210108_dc07_5_BS20.tif:0609-0280-0225:609	9597	9597	609
1331	210108_dc07_5_BS20.tif:0610-0301-0226:610	8388	8388	610
1332	210108_dc07_5_BS20.tif:0611-0288-0226:611	6729	6729	611
1333	210108_dc07_5_BS20.tif:0612-0320-0227:612	8478	8478	612
1334	210108_dc07_5_BS20.tif:0613-0302-0226:613	9146	9146	613
1335	210108_dc07_5_BS20.tif:0614-0000-0000:614	838	838	614
1336	210108_dc07_5_BS20.tif:0615-0000-0000:615	650	650	615
1337	210108_dc07_5_BS20.tif:0616-0000-0000:616	761	761	616
1338	210108_dc07_5_BS20.tif:0617-0000-0000:617	696	696	617
1339	210108_dc07_5_BS20.tif:0618-0000-0000:618	914	914	618
1340	210108_dc07_5_BS20.tif:0619-0000-0000:619	520	520	619
1341	210108_dc07_5_BS20.tif:0620-0000-0000:620	727	727	620
1342	210108_dc07_5_BS20.tif:0621-0000-0000:621	665	665	621
1343	210108_dc07_5_BS20.tif:0622-0000-0000:622	611	611	622
1344	210108_dc07_5_BS20.tif:0623-0000-0000:623	602	602	623
1345	210108_dc07_5_BS20.tif:0624-0000-0000:624	745	745	624
1346	210108_dc07_5_BS20.tif:0625-0000-0000:625	926	926	625
1347	210108_dc07_5_BS20.tif:0626-0000-0000:626	1018	1018	626
1348	210108_dc07_5_BS20.tif:0627-0000-0000:627	514	514	627
1349	210108_dc07_5_BS20.tif:0628-0000-0000:628	714	714	628
1350	210108_dc07_5_BS20.tif:0629-0000-0000:629	981	981	629
1351	210108_dc07_5_BS20.tif:0630-0000-0000:630	762	762	630
1352	210108_dc07_5_BS20.tif:0631-0000-0000:631	890	890	631
1353	210108_dc07_5_BS20.tif:0632-0000-0000:632	963	963	632
1354	210108_dc07_5_BS20.tif:0633-0000-0000:633	739	739	633
1355	210108_dc07_5_BS20.tif:0634-0000-0000:634	890	890	634
1356	210108_dc07_5_BS20.tif:0635-0000-0000:635	678	678	635
1357	210108_dc07_5_BS20.tif:0636-0000-0000:636	788	788	636
1358	210108_dc07_5_BS20.tif:0637-0000-0000:637	658	658	637
1359	210108_dc07_5_BS20.tif:0638-0000-0000:638	828	828	638
1360	210108_dc07_5_BS20.tif:0639-0000-0000:639	670	670	639
1361	210108_dc07_5_BS20.tif:0640-0000-0000:640	939	939	640
1362	210108_dc07_5_BS20.tif:0641-0000-0000:641	611	611	641
1363	210108_dc07_5_BS20.tif:0642-0000-0000:642	973	973	642
1364	210108_dc07_5_BS20.tif:0643-0000-0000:643	848	848	643
1365	210108_dc07_5_BS20.tif:0644-0000-0000:644	607	607	644
1366	210108_dc07_5_BS20.tif:0645-0000-0000:645	657	657	645
1367	210108_dc07_5_BS20.tif:0646-0000-0000:646	751	751	646
1368	210108_dc07_5_BS20.tif:0647-0000-0000:647	1058	1058	647
1369	210108_dc07_5_BS20.tif:0648-0000-0000:648	881	881	648
1370	210108_dc07_5_BS20.tif:0649-0000-0000:649	987	987	649
1371	210108_dc07_5_BS20.tif:0650-0000-0000:650	656	656	650
1372	210108_dc07_5_BS20.tif:0651-0000-0000:651	915	915	651
1373	210108_dc07_5_BS20.tif:0652-0000-0000:652	810	810	652
1374	210108_dc07_5_BS20.tif:0653-0000-0000:653	772	772	653
1375	210108_dc07_5_BS20.tif:0654-0000-0000:654	819	819	654
1376	210108_dc07_5_BS20.tif:0655-0000-0000:655	810	810	655
1377	210108_dc07_5_BS20.tif:0656-0000-0000:656	654	654	656
1378	210108_dc07_5_BS20.tif:0657-0000-0000:657	607	607	657
1379	210108_dc07_5_BS20.tif:0658-0000-0000:658	732	732	658
1380	210108_dc07_5_BS20.tif:0659-0000-0000:659	808	808	659
1381	210108_dc07_5_BS20.tif:0660-0000-0000:660	824	824	660
1382	210108_dc07_5_BS20.tif:0661-0000-0000:661	638	638	661
1383	210108_dc07_5_BS20.tif:0662-0000-0000:662	979	979	662
1384	210108_dc07_5_BS20.tif:0663-0000-0000:663	900	900	663
1385	210108_dc07_5_BS20.tif:0664-0000-0000:664	1087	1087	664
1386	210108_dc07_5_BS20.tif:0665-0000-0000:665	764	764	665
1387	210108_dc07_5_BS20.tif:0666-0000-0000:666	804	804	666
1388	210108_dc07_5_BS20.tif:0667-0000-0000:667	604	604	667
1389	210108_dc07_5_BS20.tif:0668-0000-0000:668	934	934	668
1390	210108_dc07_5_BS20.tif:0669-0000-0000:669	828	828	669
1391	210108_dc07_5_BS20.tif:0670-0000-0000:670	827	827	670
1392	210108_dc07_5_BS20.tif:0671-0000-0000:671	846	846	671
1393	210108_dc07_5_BS20.tif:0672-0000-0000:672	665	665	672
1394	210108_dc07_5_BS20.tif:0673-0000-0000:673	778	778	673
1395	210108_dc07_5_BS20.tif:0674-0000-0000:674	916	916	674
1396	210108_dc07_5_BS20.tif:0675-0000-0000:675	600	600	675
1397	210108_dc07_5_BS20.tif:0676-0000-0000:676	801	801	676
1398	210108_dc07_5_BS20.tif:0677-0000-0000:677	760	760	677
1399	210108_dc07_5_BS20.tif:0678-0000-0000:678	888	888	678
1400	210108_dc07_5_BS20.tif:0679-0000-0000:679	717	717	679
1401	210108_dc07_5_BS20.tif:0680-0000-0000:680	1052	1052	680
1402	210108_dc07_5_BS20.tif:0681-0000-0000:681	811	811	681
1403	210108_dc07_5_BS20.tif:0682-0000-0000:682	760	760	682
1404	210108_dc07_5_BS20.tif:0683-0000-0000:683	669	669	683
1405	210108_dc07_5_BS20.tif:0684-0000-0000:684	706	706	684
1406	210108_dc07_5_BS20.tif:0685-0000-0000:685	753	753	685
1407	210108_dc07_5_BS20.tif:0686-0000-0000:686	753	753	686
1408	210108_dc07_5_BS20.tif:0687-0000-0000:687	697	697	687
1409	210108_dc07_5_BS20.tif:0688-0000-0000:688	725	725	688
1410	210108_dc07_5_BS20.tif:0689-0000-0000:689	750	750	689
1411	210108_dc07_5_BS20.tif:0690-0000-0000:690	818	818	690
1412	210108_dc07_5_BS20.tif:0691-0000-0000:691	630	630	691
1413	210108_dc07_5_BS20.tif:0692-0000-0000:692	601	601	692
1414	210108_dc07_5_BS20.tif:0693-0000-0000:693	848	848	693
1415	210108_dc07_5_BS20.tif:0694-0000-0000:694	653	653	694
1416	210108_dc07_5_BS20.tif:0695-0000-0000:695	625	625	695
1417	210108_dc07_5_BS20.tif:0696-0000-0000:696	639	639	696
1418	210108_dc07_5_BS20.tif:0697-0000-0000:697	694	694	697
1419	210108_dc07_5_BS20.tif:0698-0000-0000:698	666	666	698
1420	210108_dc07_5_BS20.tif:0699-0000-0000:699	564	564	699
1421	210108_dc07_5_BS20.tif:0700-0000-0000:700	703	703	700
1422	210108_dc07_5_BS20.tif:0701-0000-0000:701	819	819	701
1423	210108_dc07_5_BS20.tif:0702-0000-0000:702	783	783	702
1424	210108_dc07_5_BS20.tif:0703-0000-0000:703	898	898	703
1425	210108_dc07_5_BS20.tif:0704-0000-0000:704	748	748	704
1426	210108_dc07_5_BS20.tif:0705-0000-0000:705	867	867	705
1427	210108_dc07_5_BS20.tif:0706-0000-0000:706	713	713	706
1428	210108_dc07_5_BS20.tif:0707-0000-0000:707	607	607	707
1429	210108_dc07_5_BS20.tif:0708-0000-0000:708	668	668	708
1430	210108_dc07_5_BS20.tif:0709-0000-0000:709	769	769	709
1431	210108_dc07_5_BS20.tif:0710-0000-0000:710	948	948	710
1432	210108_dc07_5_BS20.tif:0711-0000-0000:711	1162	1162	711
1433	210108_dc07_5_BS20.tif:0712-0000-0000:712	861	861	712
1434	210108_dc07_5_BS20.tif:0713-0000-0000:713	747	747	713
1435	210108_dc07_5_BS20.tif:0714-0000-0000:714	557	557	714
1436	210108_dc07_5_BS20.tif:0715-0000-0000:715	725	725	715
1437	210108_dc07_5_BS20.tif:0716-0000-0000:716	759	759	716
1438	210108_dc07_5_BS20.tif:0717-0000-0000:717	1056	1056	717
1439	210108_dc07_5_BS20.tif:0718-0000-0000:718	882	882	718
1440	210108_dc07_5_BS20.tif:0719-0000-0000:719	973	973	719
1441	210108_dc07_5_BS20.tif:0720-0000-0000:720	814	814	720
1442	210108_dc07_5_BS20.tif:0721-0000-0000:721	557	557	721
