# Supplementary material for: Molecular encoding and synaptic decoding of context during salt chemotaxis in C. elegans
Source: Nat Commun. 2022 May 27;13:2928. doi: 10.1038/s41467-022-30279-7 (PMC9142520; doi:10.1038/s41467-022-30279-7)
Supplement: Supplementary file 7 — Source Data [file 41467_2022_30279_MOESM7_ESM.zip › Source Data/Imaging/Fig.5/5C/210119_dc07_.tif_BS20_Results.csv]

	Label	IntDen	RawIntDen	Slice	stimulus
1	210119_dc07_.tif_BS20.tif:0001-0207-0337:1	42476	42476	1	353
2	210119_dc07_.tif_BS20.tif:0002-0205-0333:2	45589	45589	2
3	210119_dc07_.tif_BS20.tif:0003-0211-0340:3	46998	46998	3
4	210119_dc07_.tif_BS20.tif:0004-0223-0333:4	46371	46371	4
5	210119_dc07_.tif_BS20.tif:0005-0238-0351:5	46326	46326	5
6	210119_dc07_.tif_BS20.tif:0006-0271-0350:6	50293	50293	6
7	210119_dc07_.tif_BS20.tif:0007-0256-0355:7	48018	48018	7
8	210119_dc07_.tif_BS20.tif:0008-0258-0357:8	65178	65178	8
9	210119_dc07_.tif_BS20.tif:0009-0259-0351:9	42903	42903	9
10	210119_dc07_.tif_BS20.tif:0010-0260-0347:10	52089	52089	10
11	210119_dc07_.tif_BS20.tif:0011-0254-0353:11	51584	51584	11
12	210119_dc07_.tif_BS20.tif:0012-0246-0355:12	55060	55060	12
13	210119_dc07_.tif_BS20.tif:0013-0239-0353:13	56272	56272	13
14	210119_dc07_.tif_BS20.tif:0014-0240-0361:14	60076	60076	14
15	210119_dc07_.tif_BS20.tif:0015-0232-0370:15	47892	47892	15
16	210119_dc07_.tif_BS20.tif:0016-0234-0366:16	54509	54509	16
17	210119_dc07_.tif_BS20.tif:0017-0232-0371:17	45417	45417	17
18	210119_dc07_.tif_BS20.tif:0018-0234-0369:18	44239	44239	18
19	210119_dc07_.tif_BS20.tif:0019-0234-0367:19	53799	53799	19
20	210119_dc07_.tif_BS20.tif:0020-0237-0369:20	47624	47624	20
21	210119_dc07_.tif_BS20.tif:0021-0242-0368:21	50430	50430	21
22	210119_dc07_.tif_BS20.tif:0022-0252-0373:22	54650	54650	22
23	210119_dc07_.tif_BS20.tif:0023-0286-0385:23	50266	50266	23
24	210119_dc07_.tif_BS20.tif:0024-0290-0373:24	45822	45822	24
25	210119_dc07_.tif_BS20.tif:0025-0277-0379:25	44109	44109	25
26	210119_dc07_.tif_BS20.tif:0026-0276-0378:26	48769	48769	26
27	210119_dc07_.tif_BS20.tif:0027-0277-0382:27	45139	45139	27
28	210119_dc07_.tif_BS20.tif:0028-0274-0381:28	42870	42870	28
29	210119_dc07_.tif_BS20.tif:0029-0270-0376:29	41727	41727	29
30	210119_dc07_.tif_BS20.tif:0030-0266-0368:30	60156	60156	30
31	210119_dc07_.tif_BS20.tif:0031-0265-0364:31	40735	40735	31
32	210119_dc07_.tif_BS20.tif:0032-0258-0365:32	41688	41688	32
33	210119_dc07_.tif_BS20.tif:0033-0258-0362:33	52502	52502	33
34	210119_dc07_.tif_BS20.tif:0034-0237-0362:34	40009	40009	34
35	210119_dc07_.tif_BS20.tif:0035-0225-0365:35	39961	39961	35
36	210119_dc07_.tif_BS20.tif:0036-0235-0378:36	45208	45208	36
37	210119_dc07_.tif_BS20.tif:0037-0220-0378:37	56818	56818	37
38	210119_dc07_.tif_BS20.tif:0038-0226-0379:38	58852	58852	38
39	210119_dc07_.tif_BS20.tif:0039-0228-0392:39	57028	57028	39
40	210119_dc07_.tif_BS20.tif:0040-0211-0373:40	55972	55972	40
41	210119_dc07_.tif_BS20.tif:0041-0211-0371:41	59165	59165	41
42	210119_dc07_.tif_BS20.tif:0042-0215-0362:42	52097	52097	42
43	210119_dc07_.tif_BS20.tif:0043-0215-0379:43	52113	52113	43
44	210119_dc07_.tif_BS20.tif:0044-0220-0377:44	53481	53481	44
45	210119_dc07_.tif_BS20.tif:0045-0216-0386:45	61007	61007	45
46	210119_dc07_.tif_BS20.tif:0046-0205-0394:46	53208	53208	46
47	210119_dc07_.tif_BS20.tif:0047-0197-0396:47	48809	48809	47
48	210119_dc07_.tif_BS20.tif:0048-0197-0396:48	51233	51233	48
49	210119_dc07_.tif_BS20.tif:0049-0199-0397:49	52335	52335	49
50	210119_dc07_.tif_BS20.tif:0050-0205-0402:50	55576	55576	50
51	210119_dc07_.tif_BS20.tif:0051-0201-0404:51	55489	55489	51
52	210119_dc07_.tif_BS20.tif:0052-0205-0410:52	51394	51394	52
53	210119_dc07_.tif_BS20.tif:0053-0205-0419:53	57282	57282	53
54	210119_dc07_.tif_BS20.tif:0054-0210-0420:54	73119	73119	54
55	210119_dc07_.tif_BS20.tif:0055-0217-0417:55	70898	70898	55
56	210119_dc07_.tif_BS20.tif:0056-0212-0415:56	70147	70147	56
57	210119_dc07_.tif_BS20.tif:0057-0208-0416:57	72642	72642	57
58	210119_dc07_.tif_BS20.tif:0058-0213-0417:58	65576	65576	58
59	210119_dc07_.tif_BS20.tif:0059-0212-0422:59	61199	61199	59
60	210119_dc07_.tif_BS20.tif:0060-0217-0423:60	54542	54542	60
61	210119_dc07_.tif_BS20.tif:0061-0217-0431:61	61821	61821	61
62	210119_dc07_.tif_BS20.tif:0062-0218-0432:62	59455	59455	62
63	210119_dc07_.tif_BS20.tif:0063-0213-0424:63	53679	53679	63
64	210119_dc07_.tif_BS20.tif:0064-0211-0422:64	52113	52113	64
65	210119_dc07_.tif_BS20.tif:0065-0214-0423:65	51208	51208	65
66	210119_dc07_.tif_BS20.tif:0066-0217-0422:66	46790	46790	66
67	210119_dc07_.tif_BS20.tif:0067-0218-0422:67	50938	50938	67
68	210119_dc07_.tif_BS20.tif:0068-0214-0417:68	58897	58897	68
69	210119_dc07_.tif_BS20.tif:0069-0200-0421:69	58351	58351	69
70	210119_dc07_.tif_BS20.tif:0070-0213-0414:70	56829	56829	70
71	210119_dc07_.tif_BS20.tif:0071-0212-0417:71	60781	60781	71
72	210119_dc07_.tif_BS20.tif:0072-0206-0415:72	55649	55649	72
73	210119_dc07_.tif_BS20.tif:0073-0206-0416:73	55374	55374	73
74	210119_dc07_.tif_BS20.tif:0074-0204-0414:74	76821	76821	74
75	210119_dc07_.tif_BS20.tif:0075-0206-0414:75	74478	74478	75
76	210119_dc07_.tif_BS20.tif:0076-0241-0440:76	52876	52876	76
77	210119_dc07_.tif_BS20.tif:0077-0273-0424:77	59252	59252	77
78	210119_dc07_.tif_BS20.tif:0078-0241-0427:78	83850	83850	78
79	210119_dc07_.tif_BS20.tif:0079-0246-0425:79	85383	85383	79
80	210119_dc07_.tif_BS20.tif:0080-0255-0426:80	56271	56271	80
81	210119_dc07_.tif_BS20.tif:0081-0269-0410:81	54568	54568	81
82	210119_dc07_.tif_BS20.tif:0082-0283-0385:82	58376	58376	82
83	210119_dc07_.tif_BS20.tif:0083-0297-0371:83	62126	62126	83
84	210119_dc07_.tif_BS20.tif:0084-0316-0370:84	57080	57080	84
85	210119_dc07_.tif_BS20.tif:0085-0335-0372:85	58463	58463	85
86	210119_dc07_.tif_BS20.tif:0086-0437-0306:86	39988	39988	86
87	210119_dc07_.tif_BS20.tif:0087-0445-0304:87	47452	47452	87
88	210119_dc07_.tif_BS20.tif:0088-0440-0301:88	51274	51274	88
89	210119_dc07_.tif_BS20.tif:0089-0437-0297:89	47690	47690	89
90	210119_dc07_.tif_BS20.tif:0090-0432-0296:90	45369	45369	90
91	210119_dc07_.tif_BS20.tif:0091-0429-0300:91	43816	43816	91
92	210119_dc07_.tif_BS20.tif:0092-0423-0285:92	48461	48461	92
93	210119_dc07_.tif_BS20.tif:0093-0422-0273:93	35682	35682	93
94	210119_dc07_.tif_BS20.tif:0094-0422-0274:94	40417	40417	94
95	210119_dc07_.tif_BS20.tif:0095-0418-0275:95	36428	36428	95
96	210119_dc07_.tif_BS20.tif:0096-0419-0274:96	29687	29687	96
97	210119_dc07_.tif_BS20.tif:0097-0419-0275:97	30911	30911	97
98	210119_dc07_.tif_BS20.tif:0098-0241-0333:98	43648	43648	98
99	210119_dc07_.tif_BS20.tif:0099-0238-0338:99	43306	43306	99
100	210119_dc07_.tif_BS20.tif:0100-0239-0337:100	43273	43273	100
101	210119_dc07_.tif_BS20.tif:0101-0243-0335:101	41576	41576	101
102	210119_dc07_.tif_BS20.tif:0102-0251-0338:102	49852	49852	102
103	210119_dc07_.tif_BS20.tif:0103-0251-0337:103	46418	46418	103
104	210119_dc07_.tif_BS20.tif:0104-0253-0339:104	43179	43179	104
105	210119_dc07_.tif_BS20.tif:0105-0256-0338:105	45285	45285	105
106	210119_dc07_.tif_BS20.tif:0106-0261-0338:106	47119	47119	106
107	210119_dc07_.tif_BS20.tif:0107-0246-0346:107	35465	35465	107
108	210119_dc07_.tif_BS20.tif:0108-0280-0333:108	62510	62510	108
109	210119_dc07_.tif_BS20.tif:0109-0247-0357:109	44135	44135	109
110	210119_dc07_.tif_BS20.tif:0110-0273-0333:110	64052	64052	110
111	210119_dc07_.tif_BS20.tif:0111-0281-0331:111	52794	52794	111
112	210119_dc07_.tif_BS20.tif:0112-0278-0342:112	45365	45365	112
113	210119_dc07_.tif_BS20.tif:0113-0279-0341:113	42794	42794	113
114	210119_dc07_.tif_BS20.tif:0114-0274-0344:114	49207	49207	114
115	210119_dc07_.tif_BS20.tif:0115-0275-0342:115	45522	45522	115
116	210119_dc07_.tif_BS20.tif:0116-0281-0343:116	49212	49212	116
117	210119_dc07_.tif_BS20.tif:0117-0271-0347:117	52004	52004	117
118	210119_dc07_.tif_BS20.tif:0118-0265-0344:118	62744	62744	118
119	210119_dc07_.tif_BS20.tif:0119-0267-0345:119	51994	51994	119
120	210119_dc07_.tif_BS20.tif:0120-0250-0358:120	52488	52488	120
121	210119_dc07_.tif_BS20.tif:0121-0247-0350:121	51500	51500	121
122	210119_dc07_.tif_BS20.tif:0122-0247-0356:122	45954	45954	122
123	210119_dc07_.tif_BS20.tif:0123-0249-0351:123	48898	48898	123
124	210119_dc07_.tif_BS20.tif:0124-0245-0354:124	51861	51861	124
125	210119_dc07_.tif_BS20.tif:0125-0239-0355:125	48252	48252	125
126	210119_dc07_.tif_BS20.tif:0126-0241-0354:126	51889	51889	126
127	210119_dc07_.tif_BS20.tif:0127-0257-0375:127	46750	46750	127
128	210119_dc07_.tif_BS20.tif:0128-0245-0375:128	47145	47145	128
129	210119_dc07_.tif_BS20.tif:0129-0263-0352:129	50686	50686	129
130	210119_dc07_.tif_BS20.tif:0130-0263-0356:130	49831	49831	130
131	210119_dc07_.tif_BS20.tif:0131-0265-0344:131	51042	51042	131
132	210119_dc07_.tif_BS20.tif:0132-0267-0370:132	49987	49987	132
133	210119_dc07_.tif_BS20.tif:0133-0250-0362:133	45866	45866	133
134	210119_dc07_.tif_BS20.tif:0134-0247-0364:134	49083	49083	134
135	210119_dc07_.tif_BS20.tif:0135-0252-0348:135	50848	50848	135
136	210119_dc07_.tif_BS20.tif:0136-0271-0339:136	47040	47040	136
137	210119_dc07_.tif_BS20.tif:0137-0243-0350:137	60465	60465	137
138	210119_dc07_.tif_BS20.tif:0138-0230-0357:138	45768	45768	138
139	210119_dc07_.tif_BS20.tif:0139-0227-0356:139	51970	51970	139
140	210119_dc07_.tif_BS20.tif:0140-0226-0355:140	51049	51049	140
141	210119_dc07_.tif_BS20.tif:0141-0228-0357:141	45282	45282	141
142	210119_dc07_.tif_BS20.tif:0142-0225-0356:142	50189	50189	142
143	210119_dc07_.tif_BS20.tif:0143-0222-0357:143	46784	46784	143
144	210119_dc07_.tif_BS20.tif:0144-0226-0357:144	46095	46095	144
145	210119_dc07_.tif_BS20.tif:0145-0227-0355:145	48161	48161	145
146	210119_dc07_.tif_BS20.tif:0146-0225-0358:146	53128	53128	146
147	210119_dc07_.tif_BS20.tif:0147-0223-0356:147	49441	49441	147
148	210119_dc07_.tif_BS20.tif:0148-0228-0355:148	44800	44800	148
149	210119_dc07_.tif_BS20.tif:0149-0227-0357:149	44313	44313	149
150	210119_dc07_.tif_BS20.tif:0150-0230-0356:150	43546	43546	150
151	210119_dc07_.tif_BS20.tif:0151-0236-0350:151	40529	40529	151
152	210119_dc07_.tif_BS20.tif:0152-0248-0352:152	47451	47451	152
153	210119_dc07_.tif_BS20.tif:0153-0253-0349:153	46540	46540	153
154	210119_dc07_.tif_BS20.tif:0154-0252-0351:154	45480	45480	154
155	210119_dc07_.tif_BS20.tif:0155-0257-0352:155	44918	44918	155
156	210119_dc07_.tif_BS20.tif:0156-0261-0353:156	47670	47670	156
157	210119_dc07_.tif_BS20.tif:0157-0254-0351:157	49016	49016	157
158	210119_dc07_.tif_BS20.tif:0158-0262-0352:158	53313	53313	158
159	210119_dc07_.tif_BS20.tif:0159-0256-0352:159	41888	41888	159
160	210119_dc07_.tif_BS20.tif:0160-0241-0354:160	56831	56831	160
161	210119_dc07_.tif_BS20.tif:0161-0249-0356:161	64042	64042	161
162	210119_dc07_.tif_BS20.tif:0162-0251-0352:162	56144	56144	162
163	210119_dc07_.tif_BS20.tif:0163-0252-0354:163	55149	55149	163
164	210119_dc07_.tif_BS20.tif:0164-0247-0352:164	54574	54574	164
165	210119_dc07_.tif_BS20.tif:0165-0251-0353:165	57895	57895	165
166	210119_dc07_.tif_BS20.tif:0166-0254-0356:166	62099	62099	166
167	210119_dc07_.tif_BS20.tif:0167-0240-0357:167	54541	54541	167
168	210119_dc07_.tif_BS20.tif:0168-0239-0359:168	55188	55188	168
169	210119_dc07_.tif_BS20.tif:0169-0238-0358:169	56470	56470	169
170	210119_dc07_.tif_BS20.tif:0170-0238-0358:170	56041	56041	170
171	210119_dc07_.tif_BS20.tif:0171-0241-0356:171	53933	53933	171
172	210119_dc07_.tif_BS20.tif:0172-0241-0357:172	51421	51421	172
173	210119_dc07_.tif_BS20.tif:0173-0229-0354:173	52748	52748	173
174	210119_dc07_.tif_BS20.tif:0174-0224-0362:174	56965	56965	174
175	210119_dc07_.tif_BS20.tif:0175-0215-0362:175	55401	55401	175
176	210119_dc07_.tif_BS20.tif:0176-0209-0367:176	56089	56089	176
177	210119_dc07_.tif_BS20.tif:0177-0204-0365:177	54860	54860	177
178	210119_dc07_.tif_BS20.tif:0178-0208-0363:178	49202	49202	178
179	210119_dc07_.tif_BS20.tif:0179-0232-0378:179	58350	58350	179
180	210119_dc07_.tif_BS20.tif:0180-0210-0374:180	58513	58513	180
181	210119_dc07_.tif_BS20.tif:0181-0201-0364:181	46961	46961	181
182	210119_dc07_.tif_BS20.tif:0182-0205-0370:182	53928	53928	182
183	210119_dc07_.tif_BS20.tif:0183-0214-0373:183	54215	54215	183
184	210119_dc07_.tif_BS20.tif:0184-0216-0367:184	43839	43839	184
185	210119_dc07_.tif_BS20.tif:0185-0284-0368:185	61511	61511	185
186	210119_dc07_.tif_BS20.tif:0186-0249-0383:186	78947	78947	186
187	210119_dc07_.tif_BS20.tif:0187-0214-0357:187	63220	63220	187
188	210119_dc07_.tif_BS20.tif:0188-0208-0346:188	37994	37994	188
189	210119_dc07_.tif_BS20.tif:0189-0225-0354:189	40425	40425	189
190	210119_dc07_.tif_BS20.tif:0190-0233-0350:190	42864	42864	190
191	210119_dc07_.tif_BS20.tif:0191-0250-0351:191	43305	43305	191
192	210119_dc07_.tif_BS20.tif:0192-0265-0352:192	43080	43080	192
193	210119_dc07_.tif_BS20.tif:0193-0267-0356:193	43385	43385	193
194	210119_dc07_.tif_BS20.tif:0194-0272-0355:194	47514	47514	194
195	210119_dc07_.tif_BS20.tif:0195-0262-0353:195	47199	47199	195
196	210119_dc07_.tif_BS20.tif:0196-0261-0355:196	44308	44308	196
197	210119_dc07_.tif_BS20.tif:0197-0259-0354:197	50116	50116	197
198	210119_dc07_.tif_BS20.tif:0198-0265-0353:198	48726	48726	198
199	210119_dc07_.tif_BS20.tif:0199-0269-0352:199	52691	52691	199
200	210119_dc07_.tif_BS20.tif:0200-0254-0354:200	48997	48997	200
201	210119_dc07_.tif_BS20.tif:0201-0253-0356:201	52233	52233	201
202	210119_dc07_.tif_BS20.tif:0202-0256-0356:202	44981	44981	202
203	210119_dc07_.tif_BS20.tif:0203-0247-0365:203	46178	46178	203
204	210119_dc07_.tif_BS20.tif:0204-0249-0348:204	51021	51021	204
205	210119_dc07_.tif_BS20.tif:0205-0245-0343:205	46861	46861	205
206	210119_dc07_.tif_BS20.tif:0206-0241-0355:206	50210	50210	206
207	210119_dc07_.tif_BS20.tif:0207-0234-0359:207	53176	53176	207
208	210119_dc07_.tif_BS20.tif:0208-0231-0355:208	60393	60393	208
209	210119_dc07_.tif_BS20.tif:0209-0231-0360:209	65281	65281	209
210	210119_dc07_.tif_BS20.tif:0210-0224-0354:210	62334	62334	210
211	210119_dc07_.tif_BS20.tif:0211-0254-0363:211	72790	72790	211
212	210119_dc07_.tif_BS20.tif:0212-0221-0350:212	110009	110009	212
213	210119_dc07_.tif_BS20.tif:0213-0218-0362:213	96996	96996	213
214	210119_dc07_.tif_BS20.tif:0214-0216-0358:214	61094	61094	214
215	210119_dc07_.tif_BS20.tif:0215-0225-0358:215	50340	50340	215
216	210119_dc07_.tif_BS20.tif:0216-0225-0355:216	47939	47939	216
217	210119_dc07_.tif_BS20.tif:0217-0229-0357:217	50773	50773	217
218	210119_dc07_.tif_BS20.tif:0218-0229-0358:218	52325	52325	218
219	210119_dc07_.tif_BS20.tif:0219-0229-0354:219	64858	64858	219
220	210119_dc07_.tif_BS20.tif:0220-0236-0361:220	66761	66761	220
221	210119_dc07_.tif_BS20.tif:0221-0239-0352:221	55275	55275	221
222	210119_dc07_.tif_BS20.tif:0222-0247-0353:222	53412	53412	222
223	210119_dc07_.tif_BS20.tif:0223-0258-0352:223	53875	53875	223
224	210119_dc07_.tif_BS20.tif:0224-0261-0355:224	64919	64919	224
225	210119_dc07_.tif_BS20.tif:0225-0256-0358:225	48624	48624	225
226	210119_dc07_.tif_BS20.tif:0226-0255-0354:226	48781	48781	226
227	210119_dc07_.tif_BS20.tif:0227-0254-0351:227	51993	51993	227
228	210119_dc07_.tif_BS20.tif:0228-0259-0354:228	42127	42127	228
229	210119_dc07_.tif_BS20.tif:0229-0265-0355:229	43628	43628	229
230	210119_dc07_.tif_BS20.tif:0230-0258-0360:230	50983	50983	230
231	210119_dc07_.tif_BS20.tif:0231-0259-0355:231	42390	42390	231
232	210119_dc07_.tif_BS20.tif:0232-0258-0357:232	46530	46530	232
233	210119_dc07_.tif_BS20.tif:0233-0264-0358:233	45719	45719	233
234	210119_dc07_.tif_BS20.tif:0234-0273-0354:234	51904	51904	234
235	210119_dc07_.tif_BS20.tif:0235-0281-0358:235	53598	53598	235
236	210119_dc07_.tif_BS20.tif:0236-0268-0359:236	54859	54859	236
237	210119_dc07_.tif_BS20.tif:0237-0265-0360:237	63302	63302	237
238	210119_dc07_.tif_BS20.tif:0238-0263-0361:238	60866	60866	238
239	210119_dc07_.tif_BS20.tif:0239-0269-0359:239	74692	74692	239
240	210119_dc07_.tif_BS20.tif:0240-0276-0359:240	61593	61593	240
241	210119_dc07_.tif_BS20.tif:0241-0280-0365:241	54427	54427	241
242	210119_dc07_.tif_BS20.tif:0242-0291-0362:242	47429	47429	242
243	210119_dc07_.tif_BS20.tif:0243-0268-0361:243	50216	50216	243
244	210119_dc07_.tif_BS20.tif:0244-0279-0360:244	51241	51241	244
245	210119_dc07_.tif_BS20.tif:0245-0279-0363:245	50107	50107	245
246	210119_dc07_.tif_BS20.tif:0246-0274-0362:246	59783	59783	246
247	210119_dc07_.tif_BS20.tif:0247-0275-0364:247	70169	70169	247
248	210119_dc07_.tif_BS20.tif:0248-0279-0369:248	62553	62553	248
249	210119_dc07_.tif_BS20.tif:0249-0281-0369:249	50626	50626	249
250	210119_dc07_.tif_BS20.tif:0250-0285-0374:250	50005	50005	250
251	210119_dc07_.tif_BS20.tif:0251-0287-0373:251	52137	52137	251
252	210119_dc07_.tif_BS20.tif:0252-0286-0383:252	53520	53520	252
253	210119_dc07_.tif_BS20.tif:0253-0281-0375:253	52619	52619	253
254	210119_dc07_.tif_BS20.tif:0254-0285-0368:254	53401	53401	254
255	210119_dc07_.tif_BS20.tif:0255-0282-0377:255	54185	54185	255
256	210119_dc07_.tif_BS20.tif:0256-0283-0376:256	49826	49826	256
257	210119_dc07_.tif_BS20.tif:0257-0284-0373:257	41420	41420	257
258	210119_dc07_.tif_BS20.tif:0258-0278-0379:258	45506	45506	258
259	210119_dc07_.tif_BS20.tif:0259-0290-0382:259	54033	54033	259
260	210119_dc07_.tif_BS20.tif:0260-0277-0378:260	46675	46675	260
261	210119_dc07_.tif_BS20.tif:0261-0279-0369:261	49531	49531	261
262	210119_dc07_.tif_BS20.tif:0262-0264-0411:262	52318	52318	262
263	210119_dc07_.tif_BS20.tif:0263-0292-0368:263	46479	46479	263
264	210119_dc07_.tif_BS20.tif:0264-0291-0378:264	52366	52366	264
265	210119_dc07_.tif_BS20.tif:0265-0280-0374:265	50180	50180	265
266	210119_dc07_.tif_BS20.tif:0266-0281-0369:266	46975	46975	266
267	210119_dc07_.tif_BS20.tif:0267-0277-0364:267	51310	51310	267
268	210119_dc07_.tif_BS20.tif:0268-0279-0362:268	52405	52405	268
269	210119_dc07_.tif_BS20.tif:0269-0276-0375:269	49327	49327	269
270	210119_dc07_.tif_BS20.tif:0270-0276-0371:270	50228	50228	270
271	210119_dc07_.tif_BS20.tif:0271-0278-0360:271	56295	56295	271
272	210119_dc07_.tif_BS20.tif:0272-0266-0360:272	50447	50447	272
273	210119_dc07_.tif_BS20.tif:0273-0273-0371:273	59336	59336	273
274	210119_dc07_.tif_BS20.tif:0274-0287-0363:274	57247	57247	274
275	210119_dc07_.tif_BS20.tif:0275-0293-0369:275	50681	50681	275
276	210119_dc07_.tif_BS20.tif:0276-0280-0369:276	53878	53878	276
277	210119_dc07_.tif_BS20.tif:0277-0286-0376:277	48651	48651	277
278	210119_dc07_.tif_BS20.tif:0278-0288-0373:278	70438	70438	278
279	210119_dc07_.tif_BS20.tif:0279-0286-0374:279	70682	70682	279
280	210119_dc07_.tif_BS20.tif:0280-0284-0372:280	64140	64140	280
281	210119_dc07_.tif_BS20.tif:0281-0283-0371:281	44385	44385	281
282	210119_dc07_.tif_BS20.tif:0282-0283-0373:282	49858	49858	282
283	210119_dc07_.tif_BS20.tif:0283-0291-0384:283	49212	49212	283
284	210119_dc07_.tif_BS20.tif:0284-0288-0381:284	51757	51757	284
285	210119_dc07_.tif_BS20.tif:0285-0294-0384:285	47992	47992	285
286	210119_dc07_.tif_BS20.tif:0286-0297-0388:286	49792	49792	286
287	210119_dc07_.tif_BS20.tif:0287-0290-0391:287	50148	50148	287
288	210119_dc07_.tif_BS20.tif:0288-0290-0390:288	55860	55860	288
289	210119_dc07_.tif_BS20.tif:0289-0290-0387:289	50976	50976	289
290	210119_dc07_.tif_BS20.tif:0290-0289-0391:290	49438	49438	290
291	210119_dc07_.tif_BS20.tif:0291-0289-0390:291	53214	53214	291
292	210119_dc07_.tif_BS20.tif:0292-0284-0379:292	53401	53401	292
293	210119_dc07_.tif_BS20.tif:0293-0284-0387:293	59981	59981	293
294	210119_dc07_.tif_BS20.tif:0294-0285-0387:294	59739	59739	294
295	210119_dc07_.tif_BS20.tif:0295-0283-0383:295	57959	57959	295
296	210119_dc07_.tif_BS20.tif:0296-0283-0385:296	50466	50466	296
297	210119_dc07_.tif_BS20.tif:0297-0289-0382:297	53515	53515	297
298	210119_dc07_.tif_BS20.tif:0298-0289-0374:298	55621	55621	298
299	210119_dc07_.tif_BS20.tif:0299-0288-0374:299	51350	51350	299
300	210119_dc07_.tif_BS20.tif:0300-0276-0368:300	54270	54270	300
301	210119_dc07_.tif_BS20.tif:0301-0273-0366:301	54120	54120	301
302	210119_dc07_.tif_BS20.tif:0302-0276-0366:302	48119	48119	302
303	210119_dc07_.tif_BS20.tif:0303-0279-0361:303	54988	54988	303
304	210119_dc07_.tif_BS20.tif:0304-0281-0363:304	53444	53444	304
305	210119_dc07_.tif_BS20.tif:0305-0280-0371:305	51477	51477	305
306	210119_dc07_.tif_BS20.tif:0306-0289-0370:306	53936	53936	306
307	210119_dc07_.tif_BS20.tif:0307-0293-0376:307	54015	54015	307
308	210119_dc07_.tif_BS20.tif:0308-0279-0373:308	59740	59740	308
309	210119_dc07_.tif_BS20.tif:0309-0280-0375:309	59182	59182	309
310	210119_dc07_.tif_BS20.tif:0310-0286-0377:310	53417	53417	310
311	210119_dc07_.tif_BS20.tif:0311-0297-0379:311	57266	57266	311
312	210119_dc07_.tif_BS20.tif:0312-0308-0386:312	47647	47647	312
313	210119_dc07_.tif_BS20.tif:0313-0278-0384:313	53973	53973	313
314	210119_dc07_.tif_BS20.tif:0314-0278-0380:314	48307	48307	314
315	210119_dc07_.tif_BS20.tif:0315-0283-0379:315	50770	50770	315
316	210119_dc07_.tif_BS20.tif:0316-0285-0380:316	50590	50590	316
317	210119_dc07_.tif_BS20.tif:0317-0282-0382:317	45974	45974	317
318	210119_dc07_.tif_BS20.tif:0318-0280-0379:318	44785	44785	318
319	210119_dc07_.tif_BS20.tif:0319-0281-0380:319	43391	43391	319
320	210119_dc07_.tif_BS20.tif:0320-0286-0381:320	41968	41968	320
321	210119_dc07_.tif_BS20.tif:0321-0288-0382:321	50069	50069	321
322	210119_dc07_.tif_BS20.tif:0322-0287-0382:322	44861	44861	322
323	210119_dc07_.tif_BS20.tif:0323-0287-0384:323	49188	49188	323
324	210119_dc07_.tif_BS20.tif:0324-0291-0385:324	37847	37847	324
325	210119_dc07_.tif_BS20.tif:0325-0303-0391:325	49152	49152	325
326	210119_dc07_.tif_BS20.tif:0326-0281-0398:326	46145	46145	326
327	210119_dc07_.tif_BS20.tif:0327-0287-0385:327	43735	43735	327
328	210119_dc07_.tif_BS20.tif:0328-0291-0376:328	45936	45936	328
329	210119_dc07_.tif_BS20.tif:0329-0286-0374:329	46313	46313	329
330	210119_dc07_.tif_BS20.tif:0330-0284-0373:330	51508	51508	330
331	210119_dc07_.tif_BS20.tif:0331-0284-0372:331	48415	48415	331
332	210119_dc07_.tif_BS20.tif:0332-0290-0373:332	45321	45321	332
333	210119_dc07_.tif_BS20.tif:0333-0283-0363:333	38461	38461	333
334	210119_dc07_.tif_BS20.tif:0334-0287-0355:334	48293	48293	334
335	210119_dc07_.tif_BS20.tif:0335-0273-0365:335	46800	46800	335
336	210119_dc07_.tif_BS20.tif:0336-0271-0366:336	51171	51171	336
337	210119_dc07_.tif_BS20.tif:0337-0273-0374:337	51662	51662	337
338	210119_dc07_.tif_BS20.tif:0338-0283-0386:338	52433	52433	338
339	210119_dc07_.tif_BS20.tif:0339-0286-0398:339	60744	60744	339
340	210119_dc07_.tif_BS20.tif:0340-0286-0384:340	61674	61674	340
341	210119_dc07_.tif_BS20.tif:0341-0275-0364:341	44632	44632	341
342	210119_dc07_.tif_BS20.tif:0342-0277-0372:342	48273	48273	342
343	210119_dc07_.tif_BS20.tif:0343-0290-0399:343	55497	55497	343
344	210119_dc07_.tif_BS20.tif:0344-0291-0397:344	51936	51936	344
345	210119_dc07_.tif_BS20.tif:0345-0300-0397:345	59165	59165	345
346	210119_dc07_.tif_BS20.tif:0346-0296-0398:346	55401	55401	346
347	210119_dc07_.tif_BS20.tif:0347-0282-0395:347	61438	61438	347
348	210119_dc07_.tif_BS20.tif:0348-0284-0395:348	74966	74966	348
349	210119_dc07_.tif_BS20.tif:0349-0289-0399:349	58534	58534	349
350	210119_dc07_.tif_BS20.tif:0350-0288-0407:350	48647	48647	350
351	210119_dc07_.tif_BS20.tif:0351-0285-0419:351	42386	42386	351
352	210119_dc07_.tif_BS20.tif:0352-0285-0421:352	37957	37957	352
353	210119_dc07_.tif_BS20.tif:0353-0280-0413:353	40056	40056	353
354	210119_dc07_.tif_BS20.tif:0354-0280-0414:354	41157	41157	354
355	210119_dc07_.tif_BS20.tif:0355-0283-0416:355	36999	36999	355
356	210119_dc07_.tif_BS20.tif:0356-0285-0416:356	38755	38755	356
357	210119_dc07_.tif_BS20.tif:0357-0291-0373:357	45993	45993	357
358	210119_dc07_.tif_BS20.tif:0358-0273-0396:358	57710	57710	358
359	210119_dc07_.tif_BS20.tif:0359-0269-0391:359	43590	43590	359
360	210119_dc07_.tif_BS20.tif:0360-0280-0387:360	42553	42553	360
361	210119_dc07_.tif_BS20.tif:0361-0286-0389:361	48347	48347	361
362	210119_dc07_.tif_BS20.tif:0362-0281-0387:362	34693	34693	362
363	210119_dc07_.tif_BS20.tif:0363-0277-0385:363	39898	39898	363
364	210119_dc07_.tif_BS20.tif:0364-0279-0381:364	38953	38953	364
365	210119_dc07_.tif_BS20.tif:0365-0291-0389:365	34931	34931	365
366	210119_dc07_.tif_BS20.tif:0366-0296-0388:366	35976	35976	366
367	210119_dc07_.tif_BS20.tif:0367-0297-0392:367	40457	40457	367
368	210119_dc07_.tif_BS20.tif:0368-0285-0383:368	47594	47594	368
369	210119_dc07_.tif_BS20.tif:0369-0281-0383:369	46768	46768	369
370	210119_dc07_.tif_BS20.tif:0370-0283-0385:370	45274	45274	370
371	210119_dc07_.tif_BS20.tif:0371-0277-0382:371	42223	42223	371
372	210119_dc07_.tif_BS20.tif:0372-0274-0381:372	55694	55694	372
373	210119_dc07_.tif_BS20.tif:0373-0282-0383:373	41675	41675	373
374	210119_dc07_.tif_BS20.tif:0374-0283-0381:374	43454	43454	374
375	210119_dc07_.tif_BS20.tif:0375-0286-0383:375	48556	48556	375
376	210119_dc07_.tif_BS20.tif:0376-0281-0381:376	43644	43644	376
377	210119_dc07_.tif_BS20.tif:0377-0282-0380:377	42846	42846	377
378	210119_dc07_.tif_BS20.tif:0378-0281-0369:378	52815	52815	378
379	210119_dc07_.tif_BS20.tif:0379-0287-0372:379	67547	67547	379
380	210119_dc07_.tif_BS20.tif:0380-0281-0371:380	76792	76792	380
381	210119_dc07_.tif_BS20.tif:0381-0278-0369:381	65668	65668	381
382	210119_dc07_.tif_BS20.tif:0382-0278-0369:382	43556	43556	382
383	210119_dc07_.tif_BS20.tif:0383-0277-0366:383	40409	40409	383
384	210119_dc07_.tif_BS20.tif:0384-0266-0352:384	40025	40025	384
385	210119_dc07_.tif_BS20.tif:0385-0267-0360:385	37847	37847	385
386	210119_dc07_.tif_BS20.tif:0386-0273-0358:386	44372	44372	386
387	210119_dc07_.tif_BS20.tif:0387-0270-0361:387	49918	49918	387
388	210119_dc07_.tif_BS20.tif:0388-0268-0359:388	44908	44908	388
389	210119_dc07_.tif_BS20.tif:0389-0266-0360:389	52346	52346	389
390	210119_dc07_.tif_BS20.tif:0390-0265-0357:390	45680	45680	390
391	210119_dc07_.tif_BS20.tif:0391-0269-0353:391	45597	45597	391
392	210119_dc07_.tif_BS20.tif:0392-0262-0355:392	34497	34497	392
393	210119_dc07_.tif_BS20.tif:0393-0270-0385:393	47679	47679	393
394	210119_dc07_.tif_BS20.tif:0394-0266-0355:394	56365	56365	394
395	210119_dc07_.tif_BS20.tif:0395-0268-0347:395	50738	50738	395
396	210119_dc07_.tif_BS20.tif:0396-0272-0359:396	48750	48750	396
397	210119_dc07_.tif_BS20.tif:0397-0273-0361:397	49815	49815	397
398	210119_dc07_.tif_BS20.tif:0398-0275-0361:398	50049	50049	398
399	210119_dc07_.tif_BS20.tif:0399-0278-0362:399	46135	46135	399
400	210119_dc07_.tif_BS20.tif:0400-0278-0362:400	48616	48616	400
401	210119_dc07_.tif_BS20.tif:0401-0278-0362:401	49735	49735	401
402	210119_dc07_.tif_BS20.tif:0402-0275-0367:402	51656	51656	402
403	210119_dc07_.tif_BS20.tif:0403-0275-0378:403	48073	48073	403
404	210119_dc07_.tif_BS20.tif:0404-0270-0370:404	40806	40806	404
405	210119_dc07_.tif_BS20.tif:0405-0273-0362:405	42589	42589	405
406	210119_dc07_.tif_BS20.tif:0406-0270-0368:406	49709	49709	406
407	210119_dc07_.tif_BS20.tif:0407-0268-0373:407	47519	47519	407
408	210119_dc07_.tif_BS20.tif:0408-0266-0378:408	49115	49115	408
409	210119_dc07_.tif_BS20.tif:0409-0271-0377:409	48704	48704	409
410	210119_dc07_.tif_BS20.tif:0410-0276-0384:410	43859	43859	410
411	210119_dc07_.tif_BS20.tif:0411-0281-0383:411	43813	43813	411
412	210119_dc07_.tif_BS20.tif:0412-0287-0385:412	41449	41449	412
413	210119_dc07_.tif_BS20.tif:0413-0285-0389:413	41003	41003	413
414	210119_dc07_.tif_BS20.tif:0414-0272-0389:414	49069	49069	414
415	210119_dc07_.tif_BS20.tif:0415-0283-0374:415	49178	49178	415
416	210119_dc07_.tif_BS20.tif:0416-0278-0377:416	34987	34987	416
417	210119_dc07_.tif_BS20.tif:0417-0277-0376:417	41263	41263	417
418	210119_dc07_.tif_BS20.tif:0418-0313-0384:418	25602	25602	418
419	210119_dc07_.tif_BS20.tif:0419-0287-0423:419	39269	39269	419
420	210119_dc07_.tif_BS20.tif:0420-0285-0424:420	40159	40159	420
421	210119_dc07_.tif_BS20.tif:0421-0284-0420:421	37075	37075	421
422	210119_dc07_.tif_BS20.tif:0422-0283-0422:422	35843	35843	422
423	210119_dc07_.tif_BS20.tif:0423-0283-0422:423	35493	35493	423
424	210119_dc07_.tif_BS20.tif:0424-0278-0427:424	34264	34264	424
425	210119_dc07_.tif_BS20.tif:0425-0278-0422:425	41649	41649	425
426	210119_dc07_.tif_BS20.tif:0426-0283-0379:426	39039	39039	426
427	210119_dc07_.tif_BS20.tif:0427-0275-0417:427	35613	35613	427
428	210119_dc07_.tif_BS20.tif:0428-0278-0423:428	36664	36664	428
429	210119_dc07_.tif_BS20.tif:0429-0277-0430:429	35612	35612	429
430	210119_dc07_.tif_BS20.tif:0430-0270-0428:430	36255	36255	430
431	210119_dc07_.tif_BS20.tif:0431-0269-0428:431	37645	37645	431
432	210119_dc07_.tif_BS20.tif:0432-0272-0432:432	36485	36485	432
433	210119_dc07_.tif_BS20.tif:0433-0277-0430:433	41544	41544	433
434	210119_dc07_.tif_BS20.tif:0434-0283-0415:434	38755	38755	434
435	210119_dc07_.tif_BS20.tif:0435-0283-0417:435	34428	34428	435
436	210119_dc07_.tif_BS20.tif:0436-0280-0423:436	36618	36618	436
437	210119_dc07_.tif_BS20.tif:0437-0277-0430:437	38404	38404	437
438	210119_dc07_.tif_BS20.tif:0438-0278-0426:438	34410	34410	438
439	210119_dc07_.tif_BS20.tif:0439-0279-0417:439	38641	38641	439
440	210119_dc07_.tif_BS20.tif:0440-0276-0414:440	34920	34920	440
441	210119_dc07_.tif_BS20.tif:0441-0273-0403:441	37033	37033	441
442	210119_dc07_.tif_BS20.tif:0442-0264-0414:442	38201	38201	442
443	210119_dc07_.tif_BS20.tif:0443-0264-0411:443	35080	35080	443
444	210119_dc07_.tif_BS20.tif:0444-0271-0411:444	36643	36643	444
445	210119_dc07_.tif_BS20.tif:0445-0280-0405:445	39017	39017	445
446	210119_dc07_.tif_BS20.tif:0446-0280-0400:446	103477	103477	446
447	210119_dc07_.tif_BS20.tif:0447-0284-0398:447	92081	92081	447
448	210119_dc07_.tif_BS20.tif:0448-0297-0397:448	87258	87258	448
449	210119_dc07_.tif_BS20.tif:0449-0296-0392:449	42650	42650	449
450	210119_dc07_.tif_BS20.tif:0450-0288-0381:450	42024	42024	450
451	210119_dc07_.tif_BS20.tif:0451-0281-0382:451	44768	44768	451
452	210119_dc07_.tif_BS20.tif:0452-0280-0382:452	44533	44533	452
453	210119_dc07_.tif_BS20.tif:0453-0284-0380:453	48758	48758	453
454	210119_dc07_.tif_BS20.tif:0454-0292-0378:454	44480	44480	454
455	210119_dc07_.tif_BS20.tif:0455-0280-0383:455	46895	46895	455
456	210119_dc07_.tif_BS20.tif:0456-0278-0383:456	48510	48510	456
457	210119_dc07_.tif_BS20.tif:0457-0275-0387:457	49447	49447	457
458	210119_dc07_.tif_BS20.tif:0458-0263-0387:458	42150	42150	458
459	210119_dc07_.tif_BS20.tif:0459-0271-0379:459	47457	47457	459
460	210119_dc07_.tif_BS20.tif:0460-0280-0385:460	69846	69846	460
461	210119_dc07_.tif_BS20.tif:0461-0281-0391:461	60642	60642	461
462	210119_dc07_.tif_BS20.tif:0462-0284-0392:462	38805	38805	462
463	210119_dc07_.tif_BS20.tif:0463-0283-0409:463	36275	36275	463
464	210119_dc07_.tif_BS20.tif:0464-0284-0398:464	40175	40175	464
465	210119_dc07_.tif_BS20.tif:0465-0285-0388:465	37952	37952	465
466	210119_dc07_.tif_BS20.tif:0466-0281-0385:466	38287	38287	466
467	210119_dc07_.tif_BS20.tif:0467-0275-0380:467	34680	34680	467
468	210119_dc07_.tif_BS20.tif:0468-0275-0377:468	36368	36368	468
469	210119_dc07_.tif_BS20.tif:0469-0272-0374:469	31816	31816	469
470	210119_dc07_.tif_BS20.tif:0470-0265-0370:470	57695	57695	470
471	210119_dc07_.tif_BS20.tif:0471-0261-0366:471	64784	64784	471
472	210119_dc07_.tif_BS20.tif:0472-0258-0365:472	53008	53008	472
473	210119_dc07_.tif_BS20.tif:0473-0258-0363:473	43034	43034	473
474	210119_dc07_.tif_BS20.tif:0474-0253-0355:474	42537	42537	474
475	210119_dc07_.tif_BS20.tif:0475-0257-0350:475	43713	43713	475
476	210119_dc07_.tif_BS20.tif:0476-0256-0348:476	50777	50777	476
477	210119_dc07_.tif_BS20.tif:0477-0237-0347:477	39440	39440	477
478	210119_dc07_.tif_BS20.tif:0478-0236-0355:478	40264	40264	478
479	210119_dc07_.tif_BS20.tif:0479-0235-0352:479	41765	41765	479
480	210119_dc07_.tif_BS20.tif:0480-0233-0350:480	43185	43185	480
481	210119_dc07_.tif_BS20.tif:0481-0237-0356:481	44855	44855	481
482	210119_dc07_.tif_BS20.tif:0482-0245-0356:482	44869	44869	482
483	210119_dc07_.tif_BS20.tif:0483-0250-0362:483	42823	42823	483
484	210119_dc07_.tif_BS20.tif:0484-0250-0358:484	43191	43191	484
485	210119_dc07_.tif_BS20.tif:0485-0252-0351:485	46848	46848	485
486	210119_dc07_.tif_BS20.tif:0486-0249-0353:486	48138	48138	486
487	210119_dc07_.tif_BS20.tif:0487-0249-0358:487	47838	47838	487
488	210119_dc07_.tif_BS20.tif:0488-0250-0362:488	45143	45143	488
489	210119_dc07_.tif_BS20.tif:0489-0250-0362:489	44991	44991	489
490	210119_dc07_.tif_BS20.tif:0490-0252-0367:490	43439	43439	490
491	210119_dc07_.tif_BS20.tif:0491-0254-0371:491	51938	51938	491
492	210119_dc07_.tif_BS20.tif:0492-0264-0372:492	56402	56402	492
493	210119_dc07_.tif_BS20.tif:0493-0259-0364:493	81055	81055	493
494	210119_dc07_.tif_BS20.tif:0494-0256-0362:494	37712	37712	494
495	210119_dc07_.tif_BS20.tif:0495-0257-0364:495	40063	40063	495
496	210119_dc07_.tif_BS20.tif:0496-0263-0367:496	30695	30695	496
497	210119_dc07_.tif_BS20.tif:0497-0273-0365:497	32560	32560	497
498	210119_dc07_.tif_BS20.tif:0498-0273-0366:498	40210	40210	498
499	210119_dc07_.tif_BS20.tif:0499-0267-0371:499	43447	43447	499
500	210119_dc07_.tif_BS20.tif:0500-0268-0376:500	44437	44437	500
501	210119_dc07_.tif_BS20.tif:0501-0273-0381:501	49025	49025	501
502	210119_dc07_.tif_BS20.tif:0502-0279-0375:502	46139	46139	502
503	210119_dc07_.tif_BS20.tif:0503-0271-0380:503	45131	45131	503
504	210119_dc07_.tif_BS20.tif:0504-0280-0383:504	48638	48638	504
505	210119_dc07_.tif_BS20.tif:0505-0283-0384:505	44237	44237	505
506	210119_dc07_.tif_BS20.tif:0506-0284-0385:506	38081	38081	506
507	210119_dc07_.tif_BS20.tif:0507-0279-0387:507	40903	40903	507
508	210119_dc07_.tif_BS20.tif:0508-0283-0392:508	35209	35209	508
509	210119_dc07_.tif_BS20.tif:0509-0280-0392:509	36864	36864	509
510	210119_dc07_.tif_BS20.tif:0510-0279-0388:510	38566	38566	510
511	210119_dc07_.tif_BS20.tif:0511-0287-0379:511	38741	38741	511
512	210119_dc07_.tif_BS20.tif:0512-0291-0384:512	32589	32589	512
513	210119_dc07_.tif_BS20.tif:0513-0296-0380:513	27579	27579	513
514	210119_dc07_.tif_BS20.tif:0514-0292-0377:514	30132	30132	514
515	210119_dc07_.tif_BS20.tif:0515-0292-0373:515	33188	33188	515
516	210119_dc07_.tif_BS20.tif:0516-0246-0423:516	35943	35943	516
517	210119_dc07_.tif_BS20.tif:0517-0282-0425:517	24200	24200	517
518	210119_dc07_.tif_BS20.tif:0518-0284-0427:518	31854	31854	518
519	210119_dc07_.tif_BS20.tif:0519-0280-0431:519	43365	43365	519
520	210119_dc07_.tif_BS20.tif:0520-0280-0433:520	42582	42582	520
521	210119_dc07_.tif_BS20.tif:0521-0279-0422:521	33214	33214	521
522	210119_dc07_.tif_BS20.tif:0522-0282-0423:522	40705	40705	522
523	210119_dc07_.tif_BS20.tif:0523-0278-0418:523	36739	36739	523
524	210119_dc07_.tif_BS20.tif:0524-0275-0423:524	33325	33325	524
525	210119_dc07_.tif_BS20.tif:0525-0274-0423:525	34057	34057	525
526	210119_dc07_.tif_BS20.tif:0526-0276-0416:526	33000	33000	526
527	210119_dc07_.tif_BS20.tif:0527-0280-0407:527	30679	30679	527
528	210119_dc07_.tif_BS20.tif:0528-0294-0414:528	32980	32980	528
529	210119_dc07_.tif_BS20.tif:0529-0289-0420:529	38085	38085	529
530	210119_dc07_.tif_BS20.tif:0530-0284-0425:530	40066	40066	530
531	210119_dc07_.tif_BS20.tif:0531-0281-0421:531	51365	51365	531
532	210119_dc07_.tif_BS20.tif:0532-0282-0424:532	83502	83502	532
533	210119_dc07_.tif_BS20.tif:0533-0281-0421:533	49752	49752	533
534	210119_dc07_.tif_BS20.tif:0534-0283-0417:534	52840	52840	534
535	210119_dc07_.tif_BS20.tif:0535-0290-0416:535	48487	48487	535
536	210119_dc07_.tif_BS20.tif:0536-0293-0415:536	47627	47627	536
537	210119_dc07_.tif_BS20.tif:0537-0282-0417:537	49966	49966	537
538	210119_dc07_.tif_BS20.tif:0538-0274-0417:538	46019	46019	538
539	210119_dc07_.tif_BS20.tif:0539-0276-0418:539	44963	44963	539
540	210119_dc07_.tif_BS20.tif:0540-0274-0417:540	34857	34857	540
541	210119_dc07_.tif_BS20.tif:0541-0264-0418:541	43534	43534	541
542	210119_dc07_.tif_BS20.tif:0542-0251-0408:542	43213	43213	542
543	210119_dc07_.tif_BS20.tif:0543-0256-0427:543	41569	41569	543
544	210119_dc07_.tif_BS20.tif:0544-0255-0427:544	39568	39568	544
545	210119_dc07_.tif_BS20.tif:0545-0260-0428:545	37607	37607	545
546	210119_dc07_.tif_BS20.tif:0546-0260-0434:546	35160	35160	546
547	210119_dc07_.tif_BS20.tif:0547-0257-0430:547	35020	35020	547
548	210119_dc07_.tif_BS20.tif:0548-0257-0430:548	36063	36063	548
549	210119_dc07_.tif_BS20.tif:0549-0257-0428:549	36031	36031	549
550	210119_dc07_.tif_BS20.tif:0550-0260-0431:550	43344	43344	550
551	210119_dc07_.tif_BS20.tif:0551-0261-0427:551	40054	40054	551
552	210119_dc07_.tif_BS20.tif:0552-0260-0428:552	45723	45723	552
553	210119_dc07_.tif_BS20.tif:0553-0260-0426:553	34262	34262	553
554	210119_dc07_.tif_BS20.tif:0554-0272-0421:554	32171	32171	554
555	210119_dc07_.tif_BS20.tif:0555-0278-0419:555	38839	38839	555
556	210119_dc07_.tif_BS20.tif:0556-0282-0419:556	39754	39754	556
557	210119_dc07_.tif_BS20.tif:0557-0282-0410:557	42654	42654	557
558	210119_dc07_.tif_BS20.tif:0558-0283-0405:558	38006	38006	558
559	210119_dc07_.tif_BS20.tif:0559-0286-0400:559	38952	38952	559
560	210119_dc07_.tif_BS20.tif:0560-0280-0395:560	33265	33265	560
561	210119_dc07_.tif_BS20.tif:0561-0282-0394:561	38157	38157	561
562	210119_dc07_.tif_BS20.tif:0562-0294-0387:562	34312	34312	562
563	210119_dc07_.tif_BS20.tif:0563-0287-0388:563	33898	33898	563
564	210119_dc07_.tif_BS20.tif:0564-0282-0385:564	35022	35022	564
565	210119_dc07_.tif_BS20.tif:0565-0279-0383:565	37596	37596	565
566	210119_dc07_.tif_BS20.tif:0566-0270-0384:566	38558	38558	566
567	210119_dc07_.tif_BS20.tif:0567-0298-0388:567	31620	31620	567
568	210119_dc07_.tif_BS20.tif:0568-0298-0394:568	30082	30082	568
569	210119_dc07_.tif_BS20.tif:0569-0289-0396:569	36287	36287	569
570	210119_dc07_.tif_BS20.tif:0570-0277-0393:570	34377	34377	570
571	210119_dc07_.tif_BS20.tif:0571-0264-0386:571	30384	30384	571
572	210119_dc07_.tif_BS20.tif:0572-0287-0392:572	35457	35457	572
573	210119_dc07_.tif_BS20.tif:0573-0286-0401:573	29412	29412	573
574	210119_dc07_.tif_BS20.tif:0574-0290-0391:574	34831	34831	574
575	210119_dc07_.tif_BS20.tif:0575-0296-0393:575	37183	37183	575
576	210119_dc07_.tif_BS20.tif:0576-0296-0393:576	36599	36599	576
577	210119_dc07_.tif_BS20.tif:0577-0294-0391:577	37829	37829	577
578	210119_dc07_.tif_BS20.tif:0578-0291-0390:578	31761	31761	578
579	210119_dc07_.tif_BS20.tif:0579-0287-0396:579	33449	33449	579
580	210119_dc07_.tif_BS20.tif:0580-0311-0422:580	47142	47142	580
581	210119_dc07_.tif_BS20.tif:0581-0287-0387:581	33185	33185	581
582	210119_dc07_.tif_BS20.tif:0582-0287-0387:582	31083	31083	582
583	210119_dc07_.tif_BS20.tif:0583-0287-0391:583	32841	32841	583
584	210119_dc07_.tif_BS20.tif:0584-0283-0384:584	30385	30385	584
585	210119_dc07_.tif_BS20.tif:0585-0285-0382:585	42418	42418	585
586	210119_dc07_.tif_BS20.tif:0586-0294-0381:586	38642	38642	586
587	210119_dc07_.tif_BS20.tif:0587-0282-0361:587	43528	43528	587
588	210119_dc07_.tif_BS20.tif:0588-0275-0367:588	43208	43208	588
589	210119_dc07_.tif_BS20.tif:0589-0270-0373:589	34276	34276	589
590	210119_dc07_.tif_BS20.tif:0590-0274-0375:590	35644	35644	590
591	210119_dc07_.tif_BS20.tif:0591-0283-0375:591	37458	37458	591
592	210119_dc07_.tif_BS20.tif:0592-0289-0373:592	35594	35594	592
593	210119_dc07_.tif_BS20.tif:0593-0285-0367:593	39844	39844	593
594	210119_dc07_.tif_BS20.tif:0594-0273-0356:594	34569	34569	594
595	210119_dc07_.tif_BS20.tif:0595-0279-0355:595	30089	30089	595
596	210119_dc07_.tif_BS20.tif:0596-0285-0361:596	37155	37155	596
597	210119_dc07_.tif_BS20.tif:0597-0275-0365:597	43309	43309	597
598	210119_dc07_.tif_BS20.tif:0598-0278-0361:598	36390	36390	598
599	210119_dc07_.tif_BS20.tif:0599-0278-0360:599	29298	29298	599
600	210119_dc07_.tif_BS20.tif:0600-0272-0356:600	32680	32680	600
601	210119_dc07_.tif_BS20.tif:0601-0282-0359:601	38270	38270	601
602	210119_dc07_.tif_BS20.tif:0602-0279-0359:602	35980	35980	602
603	210119_dc07_.tif_BS20.tif:0603-0272-0362:603	30635	30635	603
604	210119_dc07_.tif_BS20.tif:0604-0281-0361:604	38116	38116	604
605	210119_dc07_.tif_BS20.tif:0605-0287-0365:605	36354	36354	605
606	210119_dc07_.tif_BS20.tif:0606-0289-0367:606	33239	33239	606
607	210119_dc07_.tif_BS20.tif:0607-0276-0372:607	32598	32598	607
608	210119_dc07_.tif_BS20.tif:0608-0285-0371:608	34857	34857	608
609	210119_dc07_.tif_BS20.tif:0609-0280-0371:609	32547	32547	609
610	210119_dc07_.tif_BS20.tif:0610-0278-0364:610	34867	34867	610
611	210119_dc07_.tif_BS20.tif:0611-0276-0364:611	32418	32418	611
612	210119_dc07_.tif_BS20.tif:0612-0278-0367:612	36441	36441	612
613	210119_dc07_.tif_BS20.tif:0613-0281-0377:613	38243	38243	613
614	210119_dc07_.tif_BS20.tif:0614-0287-0383:614	43174	43174	614
615	210119_dc07_.tif_BS20.tif:0615-0280-0381:615	44112	44112	615
616	210119_dc07_.tif_BS20.tif:0616-0272-0375:616	37743	37743	616
617	210119_dc07_.tif_BS20.tif:0617-0263-0376:617	38389	38389	617
618	210119_dc07_.tif_BS20.tif:0618-0274-0373:618	39211	39211	618
619	210119_dc07_.tif_BS20.tif:0619-0275-0379:619	49218	49218	619
620	210119_dc07_.tif_BS20.tif:0620-0280-0385:620	50035	50035	620
621	210119_dc07_.tif_BS20.tif:0621-0281-0388:621	39446	39446	621
622	210119_dc07_.tif_BS20.tif:0622-0278-0393:622	34353	34353	622
623	210119_dc07_.tif_BS20.tif:0623-0281-0396:623	41063	41063	623
624	210119_dc07_.tif_BS20.tif:0624-0277-0398:624	37178	37178	624
625	210119_dc07_.tif_BS20.tif:0625-0282-0401:625	39966	39966	625
626	210119_dc07_.tif_BS20.tif:0626-0287-0409:626	34109	34109	626
627	210119_dc07_.tif_BS20.tif:0627-0296-0415:627	33131	33131	627
628	210119_dc07_.tif_BS20.tif:0628-0296-0423:628	34556	34556	628
629	210119_dc07_.tif_BS20.tif:0629-0291-0417:629	33352	33352	629
630	210119_dc07_.tif_BS20.tif:0630-0284-0416:630	36092	36092	630
631	210119_dc07_.tif_BS20.tif:0631-0284-0417:631	30349	30349	631
632	210119_dc07_.tif_BS20.tif:0632-0283-0416:632	40591	40591	632
633	210119_dc07_.tif_BS20.tif:0633-0283-0417:633	35308	35308	633
634	210119_dc07_.tif_BS20.tif:0634-0283-0433:634	29032	29032	634
635	210119_dc07_.tif_BS20.tif:0635-0285-0420:635	36025	36025	635
636	210119_dc07_.tif_BS20.tif:0636-0272-0431:636	34594	34594	636
637	210119_dc07_.tif_BS20.tif:0637-0275-0391:637	37986	37986	637
638	210119_dc07_.tif_BS20.tif:0638-0283-0417:638	29732	29732	638
639	210119_dc07_.tif_BS20.tif:0639-0284-0428:639	34200	34200	639
640	210119_dc07_.tif_BS20.tif:0640-0283-0441:640	41593	41593	640
641	210119_dc07_.tif_BS20.tif:0641-0280-0425:641	32526	32526	641
642	210119_dc07_.tif_BS20.tif:0642-0270-0432:642	36291	36291	642
643	210119_dc07_.tif_BS20.tif:0643-0276-0377:643	51945	51945	643
644	210119_dc07_.tif_BS20.tif:0644-0273-0397:644	36127	36127	644
645	210119_dc07_.tif_BS20.tif:0645-0261-0391:645	35271	35271	645
646	210119_dc07_.tif_BS20.tif:0646-0263-0393:646	36739	36739	646
647	210119_dc07_.tif_BS20.tif:0647-0270-0400:647	35650	35650	647
648	210119_dc07_.tif_BS20.tif:0648-0246-0387:648	37326	37326	648
649	210119_dc07_.tif_BS20.tif:0649-0243-0385:649	40389	40389	649
650	210119_dc07_.tif_BS20.tif:0650-0233-0384:650	41921	41921	650
651	210119_dc07_.tif_BS20.tif:0651-0266-0376:651	38401	38401	651
652	210119_dc07_.tif_BS20.tif:0652-0287-0392:652	38127	38127	652
653	210119_dc07_.tif_BS20.tif:0653-0282-0389:653	39689	39689	653
654	210119_dc07_.tif_BS20.tif:0654-0280-0386:654	39092	39092	654
655	210119_dc07_.tif_BS20.tif:0655-0277-0384:655	38223	38223	655
656	210119_dc07_.tif_BS20.tif:0656-0276-0379:656	35532	35532	656
657	210119_dc07_.tif_BS20.tif:0657-0268-0374:657	32884	32884	657
658	210119_dc07_.tif_BS20.tif:0658-0271-0368:658	37227	37227	658
659	210119_dc07_.tif_BS20.tif:0659-0277-0360:659	25477	25477	659
660	210119_dc07_.tif_BS20.tif:0660-0288-0359:660	31475	31475	660
661	210119_dc07_.tif_BS20.tif:0661-0282-0357:661	33837	33837	661
662	210119_dc07_.tif_BS20.tif:0662-0277-0358:662	33581	33581	662
663	210119_dc07_.tif_BS20.tif:0663-0291-0361:663	31644	31644	663
664	210119_dc07_.tif_BS20.tif:0664-0296-0381:664	44295	44295	664
665	210119_dc07_.tif_BS20.tif:0665-0284-0380:665	41016	41016	665
666	210119_dc07_.tif_BS20.tif:0666-0277-0374:666	47501	47501	666
667	210119_dc07_.tif_BS20.tif:0667-0278-0369:667	42416	42416	667
668	210119_dc07_.tif_BS20.tif:0668-0288-0369:668	36358	36358	668
669	210119_dc07_.tif_BS20.tif:0669-0301-0380:669	56581	56581	669
670	210119_dc07_.tif_BS20.tif:0670-0298-0385:670	49760	49760	670
671	210119_dc07_.tif_BS20.tif:0671-0274-0374:671	39621	39621	671
672	210119_dc07_.tif_BS20.tif:0672-0264-0373:672	47163	47163	672
673	210119_dc07_.tif_BS20.tif:0673-0259-0367:673	42255	42255	673
674	210119_dc07_.tif_BS20.tif:0674-0266-0369:674	57773	57773	674
675	210119_dc07_.tif_BS20.tif:0675-0269-0358:675	89113	89113	675
676	210119_dc07_.tif_BS20.tif:0676-0261-0356:676	79744	79744	676
677	210119_dc07_.tif_BS20.tif:0677-0258-0354:677	73279	73279	677
678	210119_dc07_.tif_BS20.tif:0678-0256-0360:678	81254	81254	678
679	210119_dc07_.tif_BS20.tif:0679-0256-0353:679	60716	60716	679
680	210119_dc07_.tif_BS20.tif:0680-0255-0358:680	68078	68078	680
681	210119_dc07_.tif_BS20.tif:0681-0253-0352:681	61090	61090	681
682	210119_dc07_.tif_BS20.tif:0682-0250-0360:682	52348	52348	682
683	210119_dc07_.tif_BS20.tif:0683-0254-0362:683	51641	51641	683
684	210119_dc07_.tif_BS20.tif:0684-0251-0350:684	57789	57789	684
685	210119_dc07_.tif_BS20.tif:0685-0246-0352:685	44452	44452	685
686	210119_dc07_.tif_BS20.tif:0686-0238-0356:686	45238	45238	686
687	210119_dc07_.tif_BS20.tif:0687-0244-0359:687	44714	44714	687
688	210119_dc07_.tif_BS20.tif:0688-0253-0360:688	46683	46683	688
689	210119_dc07_.tif_BS20.tif:0689-0251-0360:689	45890	45890	689
690	210119_dc07_.tif_BS20.tif:0690-0246-0354:690	48107	48107	690
691	210119_dc07_.tif_BS20.tif:0691-0226-0337:691	39953	39953	691
692	210119_dc07_.tif_BS20.tif:0692-0214-0356:692	46151	46151	692
693	210119_dc07_.tif_BS20.tif:0693-0208-0354:693	48268	48268	693
694	210119_dc07_.tif_BS20.tif:0694-0220-0354:694	49080	49080	694
695	210119_dc07_.tif_BS20.tif:0695-0222-0356:695	45076	45076	695
696	210119_dc07_.tif_BS20.tif:0696-0227-0364:696	52019	52019	696
697	210119_dc07_.tif_BS20.tif:0697-0228-0364:697	47885	47885	697
698	210119_dc07_.tif_BS20.tif:0698-0229-0346:698	42218	42218	698
699	210119_dc07_.tif_BS20.tif:0699-0228-0368:699	56088	56088	699
700	210119_dc07_.tif_BS20.tif:0700-0230-0366:700	38281	38281	700
701	210119_dc07_.tif_BS20.tif:0701-0220-0362:701	41227	41227	701
702	210119_dc07_.tif_BS20.tif:0702-0210-0356:702	40926	40926	702
703	210119_dc07_.tif_BS20.tif:0703-0212-0363:703	43402	43402	703
704	210119_dc07_.tif_BS20.tif:0704-0220-0361:704	40505	40505	704
705	210119_dc07_.tif_BS20.tif:0705-0237-0358:705	37985	37985	705
706	210119_dc07_.tif_BS20.tif:0706-0246-0352:706	36724	36724	706
707	210119_dc07_.tif_BS20.tif:0707-0250-0351:707	32680	32680	707
708	210119_dc07_.tif_BS20.tif:0708-0249-0351:708	34522	34522	708
709	210119_dc07_.tif_BS20.tif:0709-0254-0351:709	38471	38471	709
710	210119_dc07_.tif_BS20.tif:0710-0250-0350:710	37770	37770	710
711	210119_dc07_.tif_BS20.tif:0711-0255-0352:711	34107	34107	711
712	210119_dc07_.tif_BS20.tif:0712-0266-0354:712	37454	37454	712
713	210119_dc07_.tif_BS20.tif:0713-0256-0351:713	46028	46028	713
714	210119_dc07_.tif_BS20.tif:0714-0257-0352:714	41300	41300	714
715	210119_dc07_.tif_BS20.tif:0715-0259-0354:715	40053	40053	715
716	210119_dc07_.tif_BS20.tif:0716-0259-0356:716	44815	44815	716
717	210119_dc07_.tif_BS20.tif:0717-0268-0354:717	38971	38971	717
718	210119_dc07_.tif_BS20.tif:0718-0274-0354:718	36508	36508	718
719	210119_dc07_.tif_BS20.tif:0719-0265-0356:719	42528	42528	719
720	210119_dc07_.tif_BS20.tif:0720-0270-0357:720	41877	41877	720
721	210119_dc07_.tif_BS20.tif:0721-0273-0356:721	36883	36883	721
722	210119_dc07_.tif_BS20.tif:0001-0217-0092:1	136475	136475	1
723	210119_dc07_.tif_BS20.tif:0002-0215-0088:2	142127	142127	2
724	210119_dc07_.tif_BS20.tif:0003-0221-0096:3	157259	157259	3
725	210119_dc07_.tif_BS20.tif:0004-0233-0088:4	121636	121636	4
726	210119_dc07_.tif_BS20.tif:0005-0248-0106:5	142064	142064	5
727	210119_dc07_.tif_BS20.tif:0006-0281-0106:6	140247	140247	6
728	210119_dc07_.tif_BS20.tif:0007-0266-0110:7	145253	145253	7
729	210119_dc07_.tif_BS20.tif:0008-0268-0112:8	141603	141603	8
730	210119_dc07_.tif_BS20.tif:0009-0269-0107:9	127144	127144	9
731	210119_dc07_.tif_BS20.tif:0010-0270-0103:10	128914	128914	10
732	210119_dc07_.tif_BS20.tif:0011-0264-0109:11	130925	130925	11
733	210119_dc07_.tif_BS20.tif:0012-0256-0110:12	140042	140042	12
734	210119_dc07_.tif_BS20.tif:0013-0249-0108:13	138708	138708	13
735	210119_dc07_.tif_BS20.tif:0014-0250-0117:14	120172	120172	14
736	210119_dc07_.tif_BS20.tif:0015-0242-0126:15	134267	134267	15
737	210119_dc07_.tif_BS20.tif:0016-0244-0121:16	144814	144814	16
738	210119_dc07_.tif_BS20.tif:0017-0242-0126:17	134820	134820	17
739	210119_dc07_.tif_BS20.tif:0018-0244-0124:18	133997	133997	18
740	210119_dc07_.tif_BS20.tif:0019-0244-0122:19	123086	123086	19
741	210119_dc07_.tif_BS20.tif:0020-0247-0124:20	133219	133219	20
742	210119_dc07_.tif_BS20.tif:0021-0252-0124:21	116625	116625	21
743	210119_dc07_.tif_BS20.tif:0022-0262-0129:22	107632	107632	22
744	210119_dc07_.tif_BS20.tif:0023-0296-0140:23	116518	116518	23
745	210119_dc07_.tif_BS20.tif:0024-0300-0128:24	89825	89825	24
746	210119_dc07_.tif_BS20.tif:0025-0287-0135:25	81421	81421	25
747	210119_dc07_.tif_BS20.tif:0026-0286-0134:26	78705	78705	26
748	210119_dc07_.tif_BS20.tif:0027-0287-0137:27	77836	77836	27
749	210119_dc07_.tif_BS20.tif:0028-0284-0136:28	75464	75464	28
750	210119_dc07_.tif_BS20.tif:0029-0280-0132:29	84560	84560	29
751	210119_dc07_.tif_BS20.tif:0030-0276-0123:30	86212	86212	30
752	210119_dc07_.tif_BS20.tif:0031-0275-0119:31	82999	82999	31
753	210119_dc07_.tif_BS20.tif:0032-0268-0121:32	87496	87496	32
754	210119_dc07_.tif_BS20.tif:0033-0268-0118:33	89187	89187	33
755	210119_dc07_.tif_BS20.tif:0034-0247-0118:34	84839	84839	34
756	210119_dc07_.tif_BS20.tif:0035-0235-0121:35	88794	88794	35
757	210119_dc07_.tif_BS20.tif:0036-0245-0133:36	98015	98015	36
758	210119_dc07_.tif_BS20.tif:0037-0230-0133:37	94724	94724	37
759	210119_dc07_.tif_BS20.tif:0038-0236-0135:38	94146	94146	38
760	210119_dc07_.tif_BS20.tif:0039-0238-0148:39	104915	104915	39
761	210119_dc07_.tif_BS20.tif:0040-0221-0128:40	95122	95122	40
762	210119_dc07_.tif_BS20.tif:0041-0221-0126:41	102581	102581	41
763	210119_dc07_.tif_BS20.tif:0042-0225-0118:42	100542	100542	42
764	210119_dc07_.tif_BS20.tif:0043-0225-0134:43	98858	98858	43
765	210119_dc07_.tif_BS20.tif:0044-0230-0133:44	111789	111789	44
766	210119_dc07_.tif_BS20.tif:0045-0226-0141:45	104743	104743	45
767	210119_dc07_.tif_BS20.tif:0046-0215-0150:46	108773	108773	46
768	210119_dc07_.tif_BS20.tif:0047-0207-0152:47	103920	103920	47
769	210119_dc07_.tif_BS20.tif:0048-0207-0151:48	109031	109031	48
770	210119_dc07_.tif_BS20.tif:0049-0209-0152:49	104014	104014	49
771	210119_dc07_.tif_BS20.tif:0050-0215-0157:50	102215	102215	50
772	210119_dc07_.tif_BS20.tif:0051-0211-0159:51	100980	100980	51
773	210119_dc07_.tif_BS20.tif:0052-0215-0166:52	112880	112880	52
774	210119_dc07_.tif_BS20.tif:0053-0215-0174:53	108858	108858	53
775	210119_dc07_.tif_BS20.tif:0054-0220-0175:54	112003	112003	54
776	210119_dc07_.tif_BS20.tif:0055-0227-0173:55	115794	115794	55
777	210119_dc07_.tif_BS20.tif:0056-0222-0170:56	119163	119163	56
778	210119_dc07_.tif_BS20.tif:0057-0218-0171:57	115488	115488	57
779	210119_dc07_.tif_BS20.tif:0058-0223-0172:58	121688	121688	58
780	210119_dc07_.tif_BS20.tif:0059-0222-0177:59	117881	117881	59
781	210119_dc07_.tif_BS20.tif:0060-0227-0179:60	115814	115814	60
782	210119_dc07_.tif_BS20.tif:0061-0227-0186:61	117600	117600	61
783	210119_dc07_.tif_BS20.tif:0062-0228-0187:62	121819	121819	62
784	210119_dc07_.tif_BS20.tif:0063-0223-0179:63	124025	124025	63
785	210119_dc07_.tif_BS20.tif:0064-0221-0178:64	110168	110168	64
786	210119_dc07_.tif_BS20.tif:0065-0224-0178:65	112586	112586	65
787	210119_dc07_.tif_BS20.tif:0066-0227-0178:66	113365	113365	66
788	210119_dc07_.tif_BS20.tif:0067-0228-0178:67	112328	112328	67
789	210119_dc07_.tif_BS20.tif:0068-0224-0173:68	119187	119187	68
790	210119_dc07_.tif_BS20.tif:0069-0210-0177:69	124083	124083	69
791	210119_dc07_.tif_BS20.tif:0070-0223-0169:70	112716	112716	70
792	210119_dc07_.tif_BS20.tif:0071-0222-0172:71	131964	131964	71
793	210119_dc07_.tif_BS20.tif:0072-0216-0170:72	129029	129029	72
794	210119_dc07_.tif_BS20.tif:0073-0216-0171:73	114105	114105	73
795	210119_dc07_.tif_BS20.tif:0074-0214-0170:74	118845	118845	74
796	210119_dc07_.tif_BS20.tif:0075-0216-0169:75	109605	109605	75
797	210119_dc07_.tif_BS20.tif:0076-0251-0195:76	91971	91971	76
798	210119_dc07_.tif_BS20.tif:0077-0283-0179:77	124281	124281	77
799	210119_dc07_.tif_BS20.tif:0078-0251-0182:78	136594	136594	78
800	210119_dc07_.tif_BS20.tif:0079-0256-0181:79	128970	128970	79
801	210119_dc07_.tif_BS20.tif:0080-0265-0181:80	122284	122284	80
802	210119_dc07_.tif_BS20.tif:0081-0279-0165:81	123556	123556	81
803	210119_dc07_.tif_BS20.tif:0082-0293-0141:82	129508	129508	82
804	210119_dc07_.tif_BS20.tif:0083-0307-0127:83	128931	128931	83
805	210119_dc07_.tif_BS20.tif:0084-0326-0126:84	125593	125593	84
806	210119_dc07_.tif_BS20.tif:0085-0345-0127:85	115944	115944	85
807	210119_dc07_.tif_BS20.tif:0086-0447-0061:86	56021	56021	86
808	210119_dc07_.tif_BS20.tif:0087-0455-0060:87	97691	97691	87
809	210119_dc07_.tif_BS20.tif:0088-0450-0057:88	87504	87504	88
810	210119_dc07_.tif_BS20.tif:0089-0447-0052:89	89040	89040	89
811	210119_dc07_.tif_BS20.tif:0090-0442-0051:90	86748	86748	90
812	210119_dc07_.tif_BS20.tif:0091-0439-0056:91	93157	93157	91
813	210119_dc07_.tif_BS20.tif:0092-0433-0040:92	93361	93361	92
814	210119_dc07_.tif_BS20.tif:0093-0432-0028:93	65117	65117	93
815	210119_dc07_.tif_BS20.tif:0094-0432-0029:94	52567	52567	94
816	210119_dc07_.tif_BS20.tif:0095-0428-0030:95	44879	44879	95
817	210119_dc07_.tif_BS20.tif:0096-0429-0030:96	38010	38010	96
818	210119_dc07_.tif_BS20.tif:0097-0429-0030:97	30284	30284	97
819	210119_dc07_.tif_BS20.tif:0098-0251-0088:98	90079	90079	98
820	210119_dc07_.tif_BS20.tif:0099-0248-0094:99	96874	96874	99
821	210119_dc07_.tif_BS20.tif:0100-0249-0093:100	97981	97981	100
822	210119_dc07_.tif_BS20.tif:0101-0253-0091:101	95219	95219	101
823	210119_dc07_.tif_BS20.tif:0102-0261-0093:102	106334	106334	102
824	210119_dc07_.tif_BS20.tif:0103-0261-0092:103	104266	104266	103
825	210119_dc07_.tif_BS20.tif:0104-0263-0094:104	104025	104025	104
826	210119_dc07_.tif_BS20.tif:0105-0266-0093:105	102394	102394	105
827	210119_dc07_.tif_BS20.tif:0106-0271-0094:106	99550	99550	106
828	210119_dc07_.tif_BS20.tif:0107-0256-0102:107	82380	82380	107
829	210119_dc07_.tif_BS20.tif:0108-0290-0088:108	108816	108816	108
830	210119_dc07_.tif_BS20.tif:0109-0257-0112:109	104807	104807	109
831	210119_dc07_.tif_BS20.tif:0110-0283-0089:110	116813	116813	110
832	210119_dc07_.tif_BS20.tif:0111-0291-0086:111	109041	109041	111
833	210119_dc07_.tif_BS20.tif:0112-0288-0098:112	107237	107237	112
834	210119_dc07_.tif_BS20.tif:0113-0289-0097:113	109353	109353	113
835	210119_dc07_.tif_BS20.tif:0114-0284-0099:114	117419	117419	114
836	210119_dc07_.tif_BS20.tif:0115-0285-0097:115	119417	119417	115
837	210119_dc07_.tif_BS20.tif:0116-0291-0098:116	123405	123405	116
838	210119_dc07_.tif_BS20.tif:0117-0281-0103:117	111545	111545	117
839	210119_dc07_.tif_BS20.tif:0118-0275-0099:118	122359	122359	118
840	210119_dc07_.tif_BS20.tif:0119-0277-0100:119	130233	130233	119
841	210119_dc07_.tif_BS20.tif:0120-0260-0113:120	129789	129789	120
842	210119_dc07_.tif_BS20.tif:0121-0257-0106:121	127253	127253	121
843	210119_dc07_.tif_BS20.tif:0122-0257-0111:122	125933	125933	122
844	210119_dc07_.tif_BS20.tif:0123-0259-0106:123	121812	121812	123
845	210119_dc07_.tif_BS20.tif:0124-0255-0110:124	126427	126427	124
846	210119_dc07_.tif_BS20.tif:0125-0249-0111:125	136465	136465	125
847	210119_dc07_.tif_BS20.tif:0126-0251-0110:126	131432	131432	126
848	210119_dc07_.tif_BS20.tif:0127-0267-0131:127	119718	119718	127
849	210119_dc07_.tif_BS20.tif:0128-0255-0130:128	115526	115526	128
850	210119_dc07_.tif_BS20.tif:0129-0273-0108:129	118845	118845	129
851	210119_dc07_.tif_BS20.tif:0130-0273-0112:130	128820	128820	130
852	210119_dc07_.tif_BS20.tif:0131-0275-0099:131	120515	120515	131
853	210119_dc07_.tif_BS20.tif:0132-0277-0126:132	128195	128195	132
854	210119_dc07_.tif_BS20.tif:0133-0260-0118:133	124167	124167	133
855	210119_dc07_.tif_BS20.tif:0134-0257-0119:134	153211	153211	134
856	210119_dc07_.tif_BS20.tif:0135-0262-0104:135	144941	144941	135
857	210119_dc07_.tif_BS20.tif:0136-0281-0095:136	123786	123786	136
858	210119_dc07_.tif_BS20.tif:0137-0253-0105:137	119928	119928	137
859	210119_dc07_.tif_BS20.tif:0138-0240-0112:138	118330	118330	138
860	210119_dc07_.tif_BS20.tif:0139-0237-0112:139	125859	125859	139
861	210119_dc07_.tif_BS20.tif:0140-0236-0110:140	131819	131819	140
862	210119_dc07_.tif_BS20.tif:0141-0238-0112:141	123599	123599	141
863	210119_dc07_.tif_BS20.tif:0142-0235-0111:142	131003	131003	142
864	210119_dc07_.tif_BS20.tif:0143-0232-0112:143	127459	127459	143
865	210119_dc07_.tif_BS20.tif:0144-0236-0113:144	122461	122461	144
866	210119_dc07_.tif_BS20.tif:0145-0237-0111:145	122319	122319	145
867	210119_dc07_.tif_BS20.tif:0146-0235-0114:146	129706	129706	146
868	210119_dc07_.tif_BS20.tif:0147-0233-0111:147	128902	128902	147
869	210119_dc07_.tif_BS20.tif:0148-0238-0110:148	119880	119880	148
870	210119_dc07_.tif_BS20.tif:0149-0237-0112:149	113279	113279	149
871	210119_dc07_.tif_BS20.tif:0150-0240-0111:150	115097	115097	150
872	210119_dc07_.tif_BS20.tif:0151-0246-0106:151	116430	116430	151
873	210119_dc07_.tif_BS20.tif:0152-0258-0107:152	114404	114404	152
874	210119_dc07_.tif_BS20.tif:0153-0263-0104:153	119619	119619	153
875	210119_dc07_.tif_BS20.tif:0154-0262-0107:154	122596	122596	154
876	210119_dc07_.tif_BS20.tif:0155-0267-0108:155	115762	115762	155
877	210119_dc07_.tif_BS20.tif:0156-0271-0108:156	129818	129818	156
878	210119_dc07_.tif_BS20.tif:0157-0264-0106:157	135588	135588	157
879	210119_dc07_.tif_BS20.tif:0158-0272-0108:158	142503	142503	158
880	210119_dc07_.tif_BS20.tif:0159-0266-0107:159	140659	140659	159
881	210119_dc07_.tif_BS20.tif:0160-0251-0109:160	148368	148368	160
882	210119_dc07_.tif_BS20.tif:0161-0259-0112:161	188567	188567	161
883	210119_dc07_.tif_BS20.tif:0162-0261-0107:162	167977	167977	162
884	210119_dc07_.tif_BS20.tif:0163-0262-0110:163	166993	166993	163
885	210119_dc07_.tif_BS20.tif:0164-0257-0108:164	170105	170105	164
886	210119_dc07_.tif_BS20.tif:0165-0261-0109:165	166953	166953	165
887	210119_dc07_.tif_BS20.tif:0166-0264-0112:166	167411	167411	166
888	210119_dc07_.tif_BS20.tif:0167-0250-0112:167	172739	172739	167
889	210119_dc07_.tif_BS20.tif:0168-0249-0115:168	157925	157925	168
890	210119_dc07_.tif_BS20.tif:0169-0248-0114:169	142893	142893	169
891	210119_dc07_.tif_BS20.tif:0170-0248-0114:170	151500	151500	170
892	210119_dc07_.tif_BS20.tif:0171-0251-0111:171	144819	144819	171
893	210119_dc07_.tif_BS20.tif:0172-0251-0112:172	142568	142568	172
894	210119_dc07_.tif_BS20.tif:0173-0239-0110:173	139323	139323	173
895	210119_dc07_.tif_BS20.tif:0174-0234-0117:174	148716	148716	174
896	210119_dc07_.tif_BS20.tif:0175-0225-0117:175	143273	143273	175
897	210119_dc07_.tif_BS20.tif:0176-0219-0123:176	139074	139074	176
898	210119_dc07_.tif_BS20.tif:0177-0214-0120:177	129661	129661	177
899	210119_dc07_.tif_BS20.tif:0178-0218-0118:178	127252	127252	178
900	210119_dc07_.tif_BS20.tif:0179-0242-0133:179	140473	140473	179
901	210119_dc07_.tif_BS20.tif:0180-0220-0129:180	131421	131421	180
902	210119_dc07_.tif_BS20.tif:0181-0211-0119:181	127894	127894	181
903	210119_dc07_.tif_BS20.tif:0182-0215-0126:182	119976	119976	182
904	210119_dc07_.tif_BS20.tif:0183-0224-0128:183	140571	140571	183
905	210119_dc07_.tif_BS20.tif:0184-0226-0123:184	131707	131707	184
906	210119_dc07_.tif_BS20.tif:0185-0294-0123:185	130501	130501	185
907	210119_dc07_.tif_BS20.tif:0186-0259-0138:186	82339	82339	186
908	210119_dc07_.tif_BS20.tif:0187-0224-0112:187	117912	117912	187
909	210119_dc07_.tif_BS20.tif:0188-0218-0102:188	120900	120900	188
910	210119_dc07_.tif_BS20.tif:0189-0235-0109:189	120693	120693	189
911	210119_dc07_.tif_BS20.tif:0190-0243-0105:190	113276	113276	190
912	210119_dc07_.tif_BS20.tif:0191-0260-0107:191	119630	119630	191
913	210119_dc07_.tif_BS20.tif:0192-0275-0107:192	115556	115556	192
914	210119_dc07_.tif_BS20.tif:0193-0277-0111:193	128972	128972	193
915	210119_dc07_.tif_BS20.tif:0194-0282-0110:194	125108	125108	194
916	210119_dc07_.tif_BS20.tif:0195-0272-0109:195	136519	136519	195
917	210119_dc07_.tif_BS20.tif:0196-0271-0111:196	140289	140289	196
918	210119_dc07_.tif_BS20.tif:0197-0269-0110:197	144439	144439	197
919	210119_dc07_.tif_BS20.tif:0198-0275-0108:198	150402	150402	198
920	210119_dc07_.tif_BS20.tif:0199-0279-0107:199	153583	153583	199
921	210119_dc07_.tif_BS20.tif:0200-0264-0109:200	136338	136338	200
922	210119_dc07_.tif_BS20.tif:0201-0263-0112:201	150807	150807	201
923	210119_dc07_.tif_BS20.tif:0202-0266-0112:202	135272	135272	202
924	210119_dc07_.tif_BS20.tif:0203-0257-0120:203	107966	107966	203
925	210119_dc07_.tif_BS20.tif:0204-0259-0103:204	149779	149779	204
926	210119_dc07_.tif_BS20.tif:0205-0255-0098:205	140020	140020	205
927	210119_dc07_.tif_BS20.tif:0206-0251-0111:206	129026	129026	206
928	210119_dc07_.tif_BS20.tif:0207-0244-0114:207	167265	167265	207
929	210119_dc07_.tif_BS20.tif:0208-0241-0110:208	149024	149024	208
930	210119_dc07_.tif_BS20.tif:0209-0241-0115:209	149480	149480	209
931	210119_dc07_.tif_BS20.tif:0210-0234-0110:210	160458	160458	210
932	210119_dc07_.tif_BS20.tif:0211-0264-0119:211	167074	167074	211
933	210119_dc07_.tif_BS20.tif:0212-0231-0105:212	178978	178978	212
934	210119_dc07_.tif_BS20.tif:0213-0228-0117:213	175451	175451	213
935	210119_dc07_.tif_BS20.tif:0214-0226-0114:214	142845	142845	214
936	210119_dc07_.tif_BS20.tif:0215-0235-0114:215	127199	127199	215
937	210119_dc07_.tif_BS20.tif:0216-0235-0111:216	134548	134548	216
938	210119_dc07_.tif_BS20.tif:0217-0239-0113:217	137783	137783	217
939	210119_dc07_.tif_BS20.tif:0218-0239-0114:218	120944	120944	218
940	210119_dc07_.tif_BS20.tif:0219-0239-0109:219	130941	130941	219
941	210119_dc07_.tif_BS20.tif:0220-0246-0116:220	133029	133029	220
942	210119_dc07_.tif_BS20.tif:0221-0249-0107:221	122736	122736	221
943	210119_dc07_.tif_BS20.tif:0222-0257-0109:222	118404	118404	222
944	210119_dc07_.tif_BS20.tif:0223-0268-0107:223	125378	125378	223
945	210119_dc07_.tif_BS20.tif:0224-0271-0110:224	133877	133877	224
946	210119_dc07_.tif_BS20.tif:0225-0266-0114:225	134246	134246	225
947	210119_dc07_.tif_BS20.tif:0226-0265-0109:226	145246	145246	226
948	210119_dc07_.tif_BS20.tif:0227-0264-0107:227	135092	135092	227
949	210119_dc07_.tif_BS20.tif:0228-0269-0109:228	128810	128810	228
950	210119_dc07_.tif_BS20.tif:0229-0275-0110:229	132907	132907	229
951	210119_dc07_.tif_BS20.tif:0230-0268-0115:230	140007	140007	230
952	210119_dc07_.tif_BS20.tif:0231-0269-0111:231	137777	137777	231
953	210119_dc07_.tif_BS20.tif:0232-0268-0112:232	142720	142720	232
954	210119_dc07_.tif_BS20.tif:0233-0274-0114:233	151575	151575	233
955	210119_dc07_.tif_BS20.tif:0234-0283-0109:234	136286	136286	234
956	210119_dc07_.tif_BS20.tif:0235-0291-0114:235	139360	139360	235
957	210119_dc07_.tif_BS20.tif:0236-0278-0114:236	156330	156330	236
958	210119_dc07_.tif_BS20.tif:0237-0275-0116:237	144536	144536	237
959	210119_dc07_.tif_BS20.tif:0238-0273-0117:238	150530	150530	238
960	210119_dc07_.tif_BS20.tif:0239-0279-0115:239	148146	148146	239
961	210119_dc07_.tif_BS20.tif:0240-0286-0115:240	139701	139701	240
962	210119_dc07_.tif_BS20.tif:0241-0290-0121:241	147725	147725	241
963	210119_dc07_.tif_BS20.tif:0242-0301-0117:242	141529	141529	242
964	210119_dc07_.tif_BS20.tif:0243-0278-0117:243	145402	145402	243
965	210119_dc07_.tif_BS20.tif:0244-0289-0115:244	147824	147824	244
966	210119_dc07_.tif_BS20.tif:0245-0289-0118:245	155530	155530	245
967	210119_dc07_.tif_BS20.tif:0246-0284-0117:246	149656	149656	246
968	210119_dc07_.tif_BS20.tif:0247-0285-0120:247	148932	148932	247
969	210119_dc07_.tif_BS20.tif:0248-0289-0124:248	135508	135508	248
970	210119_dc07_.tif_BS20.tif:0249-0291-0125:249	132926	132926	249
971	210119_dc07_.tif_BS20.tif:0250-0295-0129:250	128225	128225	250
972	210119_dc07_.tif_BS20.tif:0251-0297-0129:251	127609	127609	251
973	210119_dc07_.tif_BS20.tif:0252-0296-0138:252	155920	155920	252
974	210119_dc07_.tif_BS20.tif:0253-0291-0130:253	128375	128375	253
975	210119_dc07_.tif_BS20.tif:0254-0295-0123:254	133857	133857	254
976	210119_dc07_.tif_BS20.tif:0255-0292-0133:255	148262	148262	255
977	210119_dc07_.tif_BS20.tif:0256-0293-0132:256	132707	132707	256
978	210119_dc07_.tif_BS20.tif:0257-0294-0128:257	136740	136740	257
979	210119_dc07_.tif_BS20.tif:0258-0288-0134:258	136146	136146	258
980	210119_dc07_.tif_BS20.tif:0259-0300-0138:259	158811	158811	259
981	210119_dc07_.tif_BS20.tif:0260-0287-0134:260	136761	136761	260
982	210119_dc07_.tif_BS20.tif:0261-0289-0125:261	137218	137218	261
983	210119_dc07_.tif_BS20.tif:0262-0274-0167:262	141127	141127	262
984	210119_dc07_.tif_BS20.tif:0263-0302-0123:263	119319	119319	263
985	210119_dc07_.tif_BS20.tif:0264-0301-0134:264	148404	148404	264
986	210119_dc07_.tif_BS20.tif:0265-0290-0129:265	140837	140837	265
987	210119_dc07_.tif_BS20.tif:0266-0291-0124:266	135544	135544	266
988	210119_dc07_.tif_BS20.tif:0267-0287-0119:267	143986	143986	267
989	210119_dc07_.tif_BS20.tif:0268-0289-0118:268	131195	131195	268
990	210119_dc07_.tif_BS20.tif:0269-0286-0131:269	146101	146101	269
991	210119_dc07_.tif_BS20.tif:0270-0286-0126:270	139077	139077	270
992	210119_dc07_.tif_BS20.tif:0271-0288-0116:271	143631	143631	271
993	210119_dc07_.tif_BS20.tif:0272-0276-0116:272	150536	150536	272
994	210119_dc07_.tif_BS20.tif:0273-0283-0126:273	153164	153164	273
995	210119_dc07_.tif_BS20.tif:0274-0297-0118:274	134807	134807	274
996	210119_dc07_.tif_BS20.tif:0275-0303-0125:275	135300	135300	275
997	210119_dc07_.tif_BS20.tif:0276-0290-0124:276	147960	147960	276
998	210119_dc07_.tif_BS20.tif:0277-0296-0131:277	147985	147985	277
999	210119_dc07_.tif_BS20.tif:0278-0298-0129:278	163250	163250	278
1000	210119_dc07_.tif_BS20.tif:0279-0296-0130:279	156856	156856	279
1001	210119_dc07_.tif_BS20.tif:0280-0294-0127:280	148411	148411	280
1002	210119_dc07_.tif_BS20.tif:0281-0293-0126:281	140033	140033	281
1003	210119_dc07_.tif_BS20.tif:0282-0293-0129:282	146825	146825	282
1004	210119_dc07_.tif_BS20.tif:0283-0301-0139:283	141652	141652	283
1005	210119_dc07_.tif_BS20.tif:0284-0298-0137:284	149871	149871	284
1006	210119_dc07_.tif_BS20.tif:0285-0304-0140:285	150342	150342	285
1007	210119_dc07_.tif_BS20.tif:0286-0307-0144:286	148792	148792	286
1008	210119_dc07_.tif_BS20.tif:0287-0300-0146:287	158976	158976	287
1009	210119_dc07_.tif_BS20.tif:0288-0300-0145:288	158662	158662	288
1010	210119_dc07_.tif_BS20.tif:0289-0300-0142:289	155470	155470	289
1011	210119_dc07_.tif_BS20.tif:0290-0299-0146:290	156947	156947	290
1012	210119_dc07_.tif_BS20.tif:0291-0299-0146:291	163139	163139	291
1013	210119_dc07_.tif_BS20.tif:0292-0294-0135:292	165586	165586	292
1014	210119_dc07_.tif_BS20.tif:0293-0294-0143:293	174234	174234	293
1015	210119_dc07_.tif_BS20.tif:0294-0295-0143:294	171839	171839	294
1016	210119_dc07_.tif_BS20.tif:0295-0293-0139:295	171266	171266	295
1017	210119_dc07_.tif_BS20.tif:0296-0293-0141:296	165944	165944	296
1018	210119_dc07_.tif_BS20.tif:0297-0299-0138:297	184113	184113	297
1019	210119_dc07_.tif_BS20.tif:0298-0299-0129:298	174427	174427	298
1020	210119_dc07_.tif_BS20.tif:0299-0298-0129:299	164508	164508	299
1021	210119_dc07_.tif_BS20.tif:0300-0286-0124:300	170452	170452	300
1022	210119_dc07_.tif_BS20.tif:0301-0283-0121:301	177642	177642	301
1023	210119_dc07_.tif_BS20.tif:0302-0286-0122:302	149785	149785	302
1024	210119_dc07_.tif_BS20.tif:0303-0289-0116:303	165499	165499	303
1025	210119_dc07_.tif_BS20.tif:0304-0291-0118:304	163907	163907	304
1026	210119_dc07_.tif_BS20.tif:0305-0290-0126:305	179152	179152	305
1027	210119_dc07_.tif_BS20.tif:0306-0299-0126:306	187692	187692	306
1028	210119_dc07_.tif_BS20.tif:0307-0303-0132:307	188433	188433	307
1029	210119_dc07_.tif_BS20.tif:0308-0289-0128:308	191839	191839	308
1030	210119_dc07_.tif_BS20.tif:0309-0290-0130:309	192928	192928	309
1031	210119_dc07_.tif_BS20.tif:0310-0296-0133:310	187273	187273	310
1032	210119_dc07_.tif_BS20.tif:0311-0307-0135:311	167593	167593	311
1033	210119_dc07_.tif_BS20.tif:0312-0318-0142:312	181621	181621	312
1034	210119_dc07_.tif_BS20.tif:0313-0288-0140:313	189478	189478	313
1035	210119_dc07_.tif_BS20.tif:0314-0288-0136:314	176888	176888	314
1036	210119_dc07_.tif_BS20.tif:0315-0293-0135:315	172821	172821	315
1037	210119_dc07_.tif_BS20.tif:0316-0295-0136:316	156533	156533	316
1038	210119_dc07_.tif_BS20.tif:0317-0292-0137:317	159260	159260	317
1039	210119_dc07_.tif_BS20.tif:0318-0290-0134:318	160962	160962	318
1040	210119_dc07_.tif_BS20.tif:0319-0291-0136:319	157643	157643	319
1041	210119_dc07_.tif_BS20.tif:0320-0296-0137:320	160163	160163	320
1042	210119_dc07_.tif_BS20.tif:0321-0298-0137:321	150259	150259	321
1043	210119_dc07_.tif_BS20.tif:0322-0297-0138:322	141972	141972	322
1044	210119_dc07_.tif_BS20.tif:0323-0297-0139:323	140917	140917	323
1045	210119_dc07_.tif_BS20.tif:0324-0301-0141:324	142962	142962	324
1046	210119_dc07_.tif_BS20.tif:0325-0313-0146:325	130417	130417	325
1047	210119_dc07_.tif_BS20.tif:0326-0291-0154:326	159957	159957	326
1048	210119_dc07_.tif_BS20.tif:0327-0297-0141:327	158047	158047	327
1049	210119_dc07_.tif_BS20.tif:0328-0301-0132:328	149447	149447	328
1050	210119_dc07_.tif_BS20.tif:0329-0296-0129:329	181042	181042	329
1051	210119_dc07_.tif_BS20.tif:0330-0294-0129:330	182319	182319	330
1052	210119_dc07_.tif_BS20.tif:0331-0294-0127:331	191053	191053	331
1053	210119_dc07_.tif_BS20.tif:0332-0300-0128:332	157788	157788	332
1054	210119_dc07_.tif_BS20.tif:0333-0293-0118:333	149007	149007	333
1055	210119_dc07_.tif_BS20.tif:0334-0297-0110:334	153622	153622	334
1056	210119_dc07_.tif_BS20.tif:0335-0283-0121:335	154566	154566	335
1057	210119_dc07_.tif_BS20.tif:0336-0281-0122:336	159274	159274	336
1058	210119_dc07_.tif_BS20.tif:0337-0283-0129:337	152917	152917	337
1059	210119_dc07_.tif_BS20.tif:0338-0293-0141:338	167673	167673	338
1060	210119_dc07_.tif_BS20.tif:0339-0296-0153:339	184709	184709	339
1061	210119_dc07_.tif_BS20.tif:0340-0296-0139:340	189019	189019	340
1062	210119_dc07_.tif_BS20.tif:0341-0285-0120:341	163923	163923	341
1063	210119_dc07_.tif_BS20.tif:0342-0287-0128:342	155646	155646	342
1064	210119_dc07_.tif_BS20.tif:0343-0300-0155:343	161072	161072	343
1065	210119_dc07_.tif_BS20.tif:0344-0301-0153:344	158366	158366	344
1066	210119_dc07_.tif_BS20.tif:0345-0310-0153:345	153228	153228	345
1067	210119_dc07_.tif_BS20.tif:0346-0306-0153:346	147266	147266	346
1068	210119_dc07_.tif_BS20.tif:0347-0292-0151:347	142420	142420	347
1069	210119_dc07_.tif_BS20.tif:0348-0294-0151:348	144996	144996	348
1070	210119_dc07_.tif_BS20.tif:0349-0299-0155:349	131692	131692	349
1071	210119_dc07_.tif_BS20.tif:0350-0298-0163:350	129424	129424	350
1072	210119_dc07_.tif_BS20.tif:0351-0295-0174:351	120476	120476	351
1073	210119_dc07_.tif_BS20.tif:0352-0295-0177:352	128250	128250	352
1074	210119_dc07_.tif_BS20.tif:0353-0290-0168:353	131682	131682	353
1075	210119_dc07_.tif_BS20.tif:0354-0290-0170:354	117548	117548	354
1076	210119_dc07_.tif_BS20.tif:0355-0293-0172:355	111959	111959	355
1077	210119_dc07_.tif_BS20.tif:0356-0295-0172:356	110999	110999	356
1078	210119_dc07_.tif_BS20.tif:0357-0301-0128:357	79854	79854	357
1079	210119_dc07_.tif_BS20.tif:0358-0283-0152:358	120027	120027	358
1080	210119_dc07_.tif_BS20.tif:0359-0279-0146:359	117787	117787	359
1081	210119_dc07_.tif_BS20.tif:0360-0290-0142:360	110200	110200	360
1082	210119_dc07_.tif_BS20.tif:0361-0296-0144:361	124243	124243	361
1083	210119_dc07_.tif_BS20.tif:0362-0291-0143:362	108756	108756	362
1084	210119_dc07_.tif_BS20.tif:0363-0287-0140:363	102658	102658	363
1085	210119_dc07_.tif_BS20.tif:0364-0289-0137:364	116928	116928	364
1086	210119_dc07_.tif_BS20.tif:0365-0301-0144:365	114422	114422	365
1087	210119_dc07_.tif_BS20.tif:0366-0306-0144:366	113480	113480	366
1088	210119_dc07_.tif_BS20.tif:0367-0307-0147:367	105205	105205	367
1089	210119_dc07_.tif_BS20.tif:0368-0295-0138:368	127283	127283	368
1090	210119_dc07_.tif_BS20.tif:0369-0291-0139:369	128670	128670	369
1091	210119_dc07_.tif_BS20.tif:0370-0293-0141:370	143344	143344	370
1092	210119_dc07_.tif_BS20.tif:0371-0287-0137:371	111631	111631	371
1093	210119_dc07_.tif_BS20.tif:0372-0284-0137:372	142720	142720	372
1094	210119_dc07_.tif_BS20.tif:0373-0292-0138:373	120102	120102	373
1095	210119_dc07_.tif_BS20.tif:0374-0293-0136:374	124414	124414	374
1096	210119_dc07_.tif_BS20.tif:0375-0296-0139:375	131544	131544	375
1097	210119_dc07_.tif_BS20.tif:0376-0291-0137:376	148044	148044	376
1098	210119_dc07_.tif_BS20.tif:0377-0292-0135:377	151965	151965	377
1099	210119_dc07_.tif_BS20.tif:0378-0291-0125:378	175357	175357	378
1100	210119_dc07_.tif_BS20.tif:0379-0297-0127:379	155724	155724	379
1101	210119_dc07_.tif_BS20.tif:0380-0291-0127:380	151807	151807	380
1102	210119_dc07_.tif_BS20.tif:0381-0288-0124:381	149203	149203	381
1103	210119_dc07_.tif_BS20.tif:0382-0288-0125:382	156904	156904	382
1104	210119_dc07_.tif_BS20.tif:0383-0287-0121:383	137275	137275	383
1105	210119_dc07_.tif_BS20.tif:0384-0276-0108:384	129649	129649	384
1106	210119_dc07_.tif_BS20.tif:0385-0277-0115:385	118969	118969	385
1107	210119_dc07_.tif_BS20.tif:0386-0283-0113:386	139762	139762	386
1108	210119_dc07_.tif_BS20.tif:0387-0280-0116:387	146598	146598	387
1109	210119_dc07_.tif_BS20.tif:0388-0278-0115:388	137031	137031	388
1110	210119_dc07_.tif_BS20.tif:0389-0276-0116:389	133435	133435	389
1111	210119_dc07_.tif_BS20.tif:0390-0275-0113:390	127926	127926	390
1112	210119_dc07_.tif_BS20.tif:0391-0279-0109:391	143660	143660	391
1113	210119_dc07_.tif_BS20.tif:0392-0272-0110:392	121320	121320	392
1114	210119_dc07_.tif_BS20.tif:0393-0280-0140:393	141101	141101	393
1115	210119_dc07_.tif_BS20.tif:0394-0276-0110:394	140731	140731	394
1116	210119_dc07_.tif_BS20.tif:0395-0278-0102:395	145476	145476	395
1117	210119_dc07_.tif_BS20.tif:0396-0282-0114:396	153204	153204	396
1118	210119_dc07_.tif_BS20.tif:0397-0283-0116:397	168494	168494	397
1119	210119_dc07_.tif_BS20.tif:0398-0285-0116:398	175709	175709	398
1120	210119_dc07_.tif_BS20.tif:0399-0288-0118:399	161345	161345	399
1121	210119_dc07_.tif_BS20.tif:0400-0288-0118:400	165790	165790	400
1122	210119_dc07_.tif_BS20.tif:0401-0288-0117:401	173515	173515	401
1123	210119_dc07_.tif_BS20.tif:0402-0285-0122:402	155718	155718	402
1124	210119_dc07_.tif_BS20.tif:0403-0285-0134:403	162337	162337	403
1125	210119_dc07_.tif_BS20.tif:0404-0280-0125:404	136728	136728	404
1126	210119_dc07_.tif_BS20.tif:0405-0283-0118:405	161576	161576	405
1127	210119_dc07_.tif_BS20.tif:0406-0280-0123:406	153927	153927	406
1128	210119_dc07_.tif_BS20.tif:0407-0278-0129:407	167721	167721	407
1129	210119_dc07_.tif_BS20.tif:0408-0276-0133:408	166193	166193	408
1130	210119_dc07_.tif_BS20.tif:0409-0281-0132:409	140450	140450	409
1131	210119_dc07_.tif_BS20.tif:0410-0286-0139:410	151390	151390	410
1132	210119_dc07_.tif_BS20.tif:0411-0291-0138:411	146806	146806	411
1133	210119_dc07_.tif_BS20.tif:0412-0297-0140:412	155382	155382	412
1134	210119_dc07_.tif_BS20.tif:0413-0295-0144:413	143609	143609	413
1135	210119_dc07_.tif_BS20.tif:0414-0282-0144:414	140615	140615	414
1136	210119_dc07_.tif_BS20.tif:0415-0293-0129:415	140650	140650	415
1137	210119_dc07_.tif_BS20.tif:0416-0288-0132:416	148730	148730	416
1138	210119_dc07_.tif_BS20.tif:0417-0287-0131:417	146334	146334	417
1139	210119_dc07_.tif_BS20.tif:0418-0323-0140:418	43336	43336	418
1140	210119_dc07_.tif_BS20.tif:0419-0297-0178:419	103173	103173	419
1141	210119_dc07_.tif_BS20.tif:0420-0295-0180:420	110665	110665	420
1142	210119_dc07_.tif_BS20.tif:0421-0294-0175:421	109637	109637	421
1143	210119_dc07_.tif_BS20.tif:0422-0293-0178:422	119757	119757	422
1144	210119_dc07_.tif_BS20.tif:0423-0293-0178:423	136047	136047	423
1145	210119_dc07_.tif_BS20.tif:0424-0288-0183:424	126030	126030	424
1146	210119_dc07_.tif_BS20.tif:0425-0288-0177:425	129328	129328	425
1147	210119_dc07_.tif_BS20.tif:0426-0293-0134:426	102991	102991	426
1148	210119_dc07_.tif_BS20.tif:0427-0285-0173:427	115897	115897	427
1149	210119_dc07_.tif_BS20.tif:0428-0288-0179:428	110954	110954	428
1150	210119_dc07_.tif_BS20.tif:0429-0287-0186:429	118868	118868	429
1151	210119_dc07_.tif_BS20.tif:0430-0280-0184:430	121012	121012	430
1152	210119_dc07_.tif_BS20.tif:0431-0279-0183:431	123932	123932	431
1153	210119_dc07_.tif_BS20.tif:0432-0282-0187:432	109688	109688	432
1154	210119_dc07_.tif_BS20.tif:0433-0287-0186:433	119070	119070	433
1155	210119_dc07_.tif_BS20.tif:0434-0293-0171:434	125168	125168	434
1156	210119_dc07_.tif_BS20.tif:0435-0293-0173:435	121936	121936	435
1157	210119_dc07_.tif_BS20.tif:0436-0290-0179:436	134629	134629	436
1158	210119_dc07_.tif_BS20.tif:0437-0287-0186:437	134753	134753	437
1159	210119_dc07_.tif_BS20.tif:0438-0288-0181:438	145868	145868	438
1160	210119_dc07_.tif_BS20.tif:0439-0289-0172:439	145443	145443	439
1161	210119_dc07_.tif_BS20.tif:0440-0286-0170:440	139813	139813	440
1162	210119_dc07_.tif_BS20.tif:0441-0283-0158:441	105015	105015	441
1163	210119_dc07_.tif_BS20.tif:0442-0274-0169:442	113113	113113	442
1164	210119_dc07_.tif_BS20.tif:0443-0274-0167:443	96155	96155	443
1165	210119_dc07_.tif_BS20.tif:0444-0281-0167:444	98167	98167	444
1166	210119_dc07_.tif_BS20.tif:0445-0290-0161:445	100190	100190	445
1167	210119_dc07_.tif_BS20.tif:0446-0290-0155:446	130132	130132	446
1168	210119_dc07_.tif_BS20.tif:0447-0294-0154:447	145167	145167	447
1169	210119_dc07_.tif_BS20.tif:0448-0307-0152:448	129447	129447	448
1170	210119_dc07_.tif_BS20.tif:0449-0306-0148:449	123196	123196	449
1171	210119_dc07_.tif_BS20.tif:0450-0298-0136:450	149324	149324	450
1172	210119_dc07_.tif_BS20.tif:0451-0291-0137:451	148621	148621	451
1173	210119_dc07_.tif_BS20.tif:0452-0290-0138:452	148227	148227	452
1174	210119_dc07_.tif_BS20.tif:0453-0294-0135:453	144208	144208	453
1175	210119_dc07_.tif_BS20.tif:0454-0302-0133:454	148614	148614	454
1176	210119_dc07_.tif_BS20.tif:0455-0290-0139:455	154742	154742	455
1177	210119_dc07_.tif_BS20.tif:0456-0288-0138:456	148318	148318	456
1178	210119_dc07_.tif_BS20.tif:0457-0285-0143:457	152019	152019	457
1179	210119_dc07_.tif_BS20.tif:0458-0273-0142:458	129241	129241	458
1180	210119_dc07_.tif_BS20.tif:0459-0281-0134:459	118348	118348	459
1181	210119_dc07_.tif_BS20.tif:0460-0290-0140:460	109529	109529	460
1182	210119_dc07_.tif_BS20.tif:0461-0291-0147:461	108062	108062	461
1183	210119_dc07_.tif_BS20.tif:0462-0294-0148:462	97815	97815	462
1184	210119_dc07_.tif_BS20.tif:0463-0293-0164:463	85834	85834	463
1185	210119_dc07_.tif_BS20.tif:0464-0294-0154:464	91723	91723	464
1186	210119_dc07_.tif_BS20.tif:0465-0295-0143:465	93456	93456	465
1187	210119_dc07_.tif_BS20.tif:0466-0291-0140:466	95713	95713	466
1188	210119_dc07_.tif_BS20.tif:0467-0285-0135:467	76560	76560	467
1189	210119_dc07_.tif_BS20.tif:0468-0285-0132:468	84666	84666	468
1190	210119_dc07_.tif_BS20.tif:0469-0282-0129:469	78839	78839	469
1191	210119_dc07_.tif_BS20.tif:0470-0275-0126:470	66015	66015	470
1192	210119_dc07_.tif_BS20.tif:0471-0271-0121:471	89776	89776	471
1193	210119_dc07_.tif_BS20.tif:0472-0268-0121:472	93391	93391	472
1194	210119_dc07_.tif_BS20.tif:0473-0268-0119:473	87823	87823	473
1195	210119_dc07_.tif_BS20.tif:0474-0263-0110:474	86456	86456	474
1196	210119_dc07_.tif_BS20.tif:0475-0267-0106:475	87433	87433	475
1197	210119_dc07_.tif_BS20.tif:0476-0266-0104:476	100095	100095	476
1198	210119_dc07_.tif_BS20.tif:0477-0247-0102:477	81582	81582	477
1199	210119_dc07_.tif_BS20.tif:0478-0246-0111:478	83698	83698	478
1200	210119_dc07_.tif_BS20.tif:0479-0245-0108:479	104093	104093	479
1201	210119_dc07_.tif_BS20.tif:0480-0243-0106:480	107315	107315	480
1202	210119_dc07_.tif_BS20.tif:0481-0247-0112:481	85246	85246	481
1203	210119_dc07_.tif_BS20.tif:0482-0255-0112:482	78639	78639	482
1204	210119_dc07_.tif_BS20.tif:0483-0260-0118:483	87181	87181	483
1205	210119_dc07_.tif_BS20.tif:0484-0260-0114:484	89178	89178	484
1206	210119_dc07_.tif_BS20.tif:0485-0262-0106:485	105347	105347	485
1207	210119_dc07_.tif_BS20.tif:0486-0259-0109:486	99831	99831	486
1208	210119_dc07_.tif_BS20.tif:0487-0259-0114:487	105336	105336	487
1209	210119_dc07_.tif_BS20.tif:0488-0260-0118:488	102740	102740	488
1210	210119_dc07_.tif_BS20.tif:0489-0260-0117:489	107175	107175	489
1211	210119_dc07_.tif_BS20.tif:0490-0262-0123:490	103021	103021	490
1212	210119_dc07_.tif_BS20.tif:0491-0264-0127:491	93059	93059	491
1213	210119_dc07_.tif_BS20.tif:0492-0274-0128:492	87452	87452	492
1214	210119_dc07_.tif_BS20.tif:0493-0269-0119:493	85425	85425	493
1215	210119_dc07_.tif_BS20.tif:0494-0266-0118:494	70670	70670	494
1216	210119_dc07_.tif_BS20.tif:0495-0267-0119:495	62327	62327	495
1217	210119_dc07_.tif_BS20.tif:0496-0273-0123:496	63370	63370	496
1218	210119_dc07_.tif_BS20.tif:0497-0283-0121:497	63456	63456	497
1219	210119_dc07_.tif_BS20.tif:0498-0283-0121:498	69048	69048	498
1220	210119_dc07_.tif_BS20.tif:0499-0277-0127:499	75816	75816	499
1221	210119_dc07_.tif_BS20.tif:0500-0278-0131:500	76926	76926	500
1222	210119_dc07_.tif_BS20.tif:0501-0283-0137:501	76288	76288	501
1223	210119_dc07_.tif_BS20.tif:0502-0289-0131:502	83718	83718	502
1224	210119_dc07_.tif_BS20.tif:0503-0281-0135:503	82735	82735	503
1225	210119_dc07_.tif_BS20.tif:0504-0290-0138:504	82486	82486	504
1226	210119_dc07_.tif_BS20.tif:0505-0293-0139:505	70457	70457	505
1227	210119_dc07_.tif_BS20.tif:0506-0294-0141:506	74255	74255	506
1228	210119_dc07_.tif_BS20.tif:0507-0289-0143:507	78194	78194	507
1229	210119_dc07_.tif_BS20.tif:0508-0293-0147:508	65149	65149	508
1230	210119_dc07_.tif_BS20.tif:0509-0290-0147:509	61133	61133	509
1231	210119_dc07_.tif_BS20.tif:0510-0289-0144:510	78130	78130	510
1232	210119_dc07_.tif_BS20.tif:0511-0297-0134:511	63998	63998	511
1233	210119_dc07_.tif_BS20.tif:0512-0301-0139:512	57994	57994	512
1234	210119_dc07_.tif_BS20.tif:0513-0306-0135:513	52565	52565	513
1235	210119_dc07_.tif_BS20.tif:0514-0302-0132:514	53671	53671	514
1236	210119_dc07_.tif_BS20.tif:0515-0302-0128:515	61045	61045	515
1237	210119_dc07_.tif_BS20.tif:0516-0256-0178:516	45452	45452	516
1238	210119_dc07_.tif_BS20.tif:0517-0292-0181:517	47234	47234	517
1239	210119_dc07_.tif_BS20.tif:0518-0294-0182:518	60783	60783	518
1240	210119_dc07_.tif_BS20.tif:0519-0290-0187:519	63629	63629	519
1241	210119_dc07_.tif_BS20.tif:0520-0290-0189:520	74228	74228	520
1242	210119_dc07_.tif_BS20.tif:0521-0289-0178:521	71387	71387	521
1243	210119_dc07_.tif_BS20.tif:0522-0292-0179:522	78731	78731	522
1244	210119_dc07_.tif_BS20.tif:0523-0288-0174:523	77766	77766	523
1245	210119_dc07_.tif_BS20.tif:0524-0285-0179:524	81529	81529	524
1246	210119_dc07_.tif_BS20.tif:0525-0284-0178:525	76736	76736	525
1247	210119_dc07_.tif_BS20.tif:0526-0286-0171:526	78686	78686	526
1248	210119_dc07_.tif_BS20.tif:0527-0290-0163:527	79985	79985	527
1249	210119_dc07_.tif_BS20.tif:0528-0304-0169:528	85577	85577	528
1250	210119_dc07_.tif_BS20.tif:0529-0299-0175:529	79496	79496	529
1251	210119_dc07_.tif_BS20.tif:0530-0294-0180:530	86965	86965	530
1252	210119_dc07_.tif_BS20.tif:0531-0291-0177:531	88340	88340	531
1253	210119_dc07_.tif_BS20.tif:0532-0292-0180:532	88945	88945	532
1254	210119_dc07_.tif_BS20.tif:0533-0291-0177:533	99144	99144	533
1255	210119_dc07_.tif_BS20.tif:0534-0293-0173:534	101622	101622	534
1256	210119_dc07_.tif_BS20.tif:0535-0300-0172:535	94211	94211	535
1257	210119_dc07_.tif_BS20.tif:0536-0303-0171:536	103410	103410	536
1258	210119_dc07_.tif_BS20.tif:0537-0292-0173:537	97586	97586	537
1259	210119_dc07_.tif_BS20.tif:0538-0284-0173:538	100454	100454	538
1260	210119_dc07_.tif_BS20.tif:0539-0286-0173:539	116486	116486	539
1261	210119_dc07_.tif_BS20.tif:0540-0284-0173:540	100227	100227	540
1262	210119_dc07_.tif_BS20.tif:0541-0274-0174:541	90227	90227	541
1263	210119_dc07_.tif_BS20.tif:0542-0261-0163:542	74332	74332	542
1264	210119_dc07_.tif_BS20.tif:0543-0266-0183:543	86226	86226	543
1265	210119_dc07_.tif_BS20.tif:0544-0265-0183:544	76020	76020	544
1266	210119_dc07_.tif_BS20.tif:0545-0270-0183:545	71438	71438	545
1267	210119_dc07_.tif_BS20.tif:0546-0270-0189:546	80541	80541	546
1268	210119_dc07_.tif_BS20.tif:0547-0267-0185:547	70768	70768	547
1269	210119_dc07_.tif_BS20.tif:0548-0267-0185:548	67221	67221	548
1270	210119_dc07_.tif_BS20.tif:0549-0267-0184:549	68072	68072	549
1271	210119_dc07_.tif_BS20.tif:0550-0270-0187:550	60322	60322	550
1272	210119_dc07_.tif_BS20.tif:0551-0271-0183:551	59817	59817	551
1273	210119_dc07_.tif_BS20.tif:0552-0270-0183:552	63392	63392	552
1274	210119_dc07_.tif_BS20.tif:0553-0270-0181:553	60201	60201	553
1275	210119_dc07_.tif_BS20.tif:0554-0282-0176:554	59930	59930	554
1276	210119_dc07_.tif_BS20.tif:0555-0288-0174:555	65677	65677	555
1277	210119_dc07_.tif_BS20.tif:0556-0292-0175:556	59622	59622	556
1278	210119_dc07_.tif_BS20.tif:0557-0292-0166:557	61071	61071	557
1279	210119_dc07_.tif_BS20.tif:0558-0293-0160:558	52149	52149	558
1280	210119_dc07_.tif_BS20.tif:0559-0296-0155:559	54299	54299	559
1281	210119_dc07_.tif_BS20.tif:0560-0290-0151:560	61410	61410	560
1282	210119_dc07_.tif_BS20.tif:0561-0292-0149:561	57153	57153	561
1283	210119_dc07_.tif_BS20.tif:0562-0304-0142:562	56379	56379	562
1284	210119_dc07_.tif_BS20.tif:0563-0297-0143:563	43582	43582	563
1285	210119_dc07_.tif_BS20.tif:0564-0292-0140:564	48886	48886	564
1286	210119_dc07_.tif_BS20.tif:0565-0289-0139:565	44987	44987	565
1287	210119_dc07_.tif_BS20.tif:0566-0280-0139:566	49769	49769	566
1288	210119_dc07_.tif_BS20.tif:0567-0308-0144:567	50466	50466	567
1289	210119_dc07_.tif_BS20.tif:0568-0308-0149:568	53297	53297	568
1290	210119_dc07_.tif_BS20.tif:0569-0299-0151:569	52875	52875	569
1291	210119_dc07_.tif_BS20.tif:0570-0287-0148:570	50946	50946	570
1292	210119_dc07_.tif_BS20.tif:0571-0274-0142:571	47691	47691	571
1293	210119_dc07_.tif_BS20.tif:0572-0297-0148:572	51027	51027	572
1294	210119_dc07_.tif_BS20.tif:0573-0296-0156:573	58771	58771	573
1295	210119_dc07_.tif_BS20.tif:0574-0300-0146:574	59703	59703	574
1296	210119_dc07_.tif_BS20.tif:0575-0306-0148:575	64676	64676	575
1297	210119_dc07_.tif_BS20.tif:0576-0306-0148:576	65903	65903	576
1298	210119_dc07_.tif_BS20.tif:0577-0304-0146:577	58802	58802	577
1299	210119_dc07_.tif_BS20.tif:0578-0301-0145:578	48079	48079	578
1300	210119_dc07_.tif_BS20.tif:0579-0297-0151:579	54477	54477	579
1301	210119_dc07_.tif_BS20.tif:0580-0321-0177:580	78302	78302	580
1302	210119_dc07_.tif_BS20.tif:0581-0297-0142:581	53485	53485	581
1303	210119_dc07_.tif_BS20.tif:0582-0297-0143:582	54551	54551	582
1304	210119_dc07_.tif_BS20.tif:0583-0297-0146:583	52695	52695	583
1305	210119_dc07_.tif_BS20.tif:0584-0293-0139:584	58948	58948	584
1306	210119_dc07_.tif_BS20.tif:0585-0295-0138:585	61012	61012	585
1307	210119_dc07_.tif_BS20.tif:0586-0304-0136:586	65224	65224	586
1308	210119_dc07_.tif_BS20.tif:0587-0292-0116:587	75462	75462	587
1309	210119_dc07_.tif_BS20.tif:0588-0285-0122:588	70990	70990	588
1310	210119_dc07_.tif_BS20.tif:0589-0280-0128:589	68192	68192	589
1311	210119_dc07_.tif_BS20.tif:0590-0284-0130:590	63864	63864	590
1312	210119_dc07_.tif_BS20.tif:0591-0293-0131:591	78978	78978	591
1313	210119_dc07_.tif_BS20.tif:0592-0299-0128:592	75819	75819	592
1314	210119_dc07_.tif_BS20.tif:0593-0295-0122:593	67340	67340	593
1315	210119_dc07_.tif_BS20.tif:0594-0283-0112:594	79447	79447	594
1316	210119_dc07_.tif_BS20.tif:0595-0289-0111:595	69220	69220	595
1317	210119_dc07_.tif_BS20.tif:0596-0295-0117:596	72565	72565	596
1318	210119_dc07_.tif_BS20.tif:0597-0285-0120:597	74708	74708	597
1319	210119_dc07_.tif_BS20.tif:0598-0288-0116:598	73830	73830	598
1320	210119_dc07_.tif_BS20.tif:0599-0288-0115:599	65140	65140	599
1321	210119_dc07_.tif_BS20.tif:0600-0282-0112:600	69378	69378	600
1322	210119_dc07_.tif_BS20.tif:0601-0292-0115:601	82083	82083	601
1323	210119_dc07_.tif_BS20.tif:0602-0289-0115:602	77761	77761	602
1324	210119_dc07_.tif_BS20.tif:0603-0282-0117:603	72573	72573	603
1325	210119_dc07_.tif_BS20.tif:0604-0291-0116:604	70998	70998	604
1326	210119_dc07_.tif_BS20.tif:0605-0297-0120:605	78731	78731	605
1327	210119_dc07_.tif_BS20.tif:0606-0299-0123:606	81683	81683	606
1328	210119_dc07_.tif_BS20.tif:0607-0286-0127:607	77861	77861	607
1329	210119_dc07_.tif_BS20.tif:0608-0295-0127:608	82862	82862	608
1330	210119_dc07_.tif_BS20.tif:0609-0290-0127:609	70698	70698	609
1331	210119_dc07_.tif_BS20.tif:0610-0288-0120:610	65603	65603	610
1332	210119_dc07_.tif_BS20.tif:0611-0286-0120:611	63335	63335	611
1333	210119_dc07_.tif_BS20.tif:0612-0288-0123:612	62585	62585	612
1334	210119_dc07_.tif_BS20.tif:0613-0291-0132:613	77664	77664	613
1335	210119_dc07_.tif_BS20.tif:0614-0297-0138:614	83586	83586	614
1336	210119_dc07_.tif_BS20.tif:0615-0290-0136:615	86809	86809	615
1337	210119_dc07_.tif_BS20.tif:0616-0282-0130:616	78321	78321	616
1338	210119_dc07_.tif_BS20.tif:0617-0273-0132:617	74184	74184	617
1339	210119_dc07_.tif_BS20.tif:0618-0284-0128:618	68828	68828	618
1340	210119_dc07_.tif_BS20.tif:0619-0285-0135:619	70231	70231	619
1341	210119_dc07_.tif_BS20.tif:0620-0290-0140:620	78106	78106	620
1342	210119_dc07_.tif_BS20.tif:0621-0291-0144:621	64010	64010	621
1343	210119_dc07_.tif_BS20.tif:0622-0288-0149:622	59330	59330	622
1344	210119_dc07_.tif_BS20.tif:0623-0291-0152:623	60996	60996	623
1345	210119_dc07_.tif_BS20.tif:0624-0287-0154:624	56884	56884	624
1346	210119_dc07_.tif_BS20.tif:0625-0292-0156:625	62729	62729	625
1347	210119_dc07_.tif_BS20.tif:0626-0297-0164:626	70339	70339	626
1348	210119_dc07_.tif_BS20.tif:0627-0306-0171:627	54878	54878	627
1349	210119_dc07_.tif_BS20.tif:0628-0306-0178:628	52303	52303	628
1350	210119_dc07_.tif_BS20.tif:0629-0301-0172:629	54218	54218	629
1351	210119_dc07_.tif_BS20.tif:0630-0294-0172:630	52822	52822	630
1352	210119_dc07_.tif_BS20.tif:0631-0294-0172:631	50578	50578	631
1353	210119_dc07_.tif_BS20.tif:0632-0293-0172:632	56837	56837	632
1354	210119_dc07_.tif_BS20.tif:0633-0293-0173:633	58341	58341	633
1355	210119_dc07_.tif_BS20.tif:0634-0293-0189:634	60785	60785	634
1356	210119_dc07_.tif_BS20.tif:0635-0295-0176:635	64878	64878	635
1357	210119_dc07_.tif_BS20.tif:0636-0282-0187:636	65282	65282	636
1358	210119_dc07_.tif_BS20.tif:0637-0285-0146:637	76221	76221	637
1359	210119_dc07_.tif_BS20.tif:0638-0293-0173:638	68187	68187	638
1360	210119_dc07_.tif_BS20.tif:0639-0294-0183:639	61555	61555	639
1361	210119_dc07_.tif_BS20.tif:0640-0293-0196:640	62590	62590	640
1362	210119_dc07_.tif_BS20.tif:0641-0290-0181:641	66714	66714	641
1363	210119_dc07_.tif_BS20.tif:0642-0280-0187:642	69795	69795	642
1364	210119_dc07_.tif_BS20.tif:0643-0286-0132:643	70124	70124	643
1365	210119_dc07_.tif_BS20.tif:0644-0283-0153:644	81010	81010	644
1366	210119_dc07_.tif_BS20.tif:0645-0271-0146:645	63307	63307	645
1367	210119_dc07_.tif_BS20.tif:0646-0273-0149:646	74244	74244	646
1368	210119_dc07_.tif_BS20.tif:0647-0280-0156:647	64900	64900	647
1369	210119_dc07_.tif_BS20.tif:0648-0256-0143:648	74129	74129	648
1370	210119_dc07_.tif_BS20.tif:0649-0253-0140:649	65026	65026	649
1371	210119_dc07_.tif_BS20.tif:0650-0243-0139:650	56612	56612	650
1372	210119_dc07_.tif_BS20.tif:0651-0276-0132:651	46485	46485	651
1373	210119_dc07_.tif_BS20.tif:0652-0297-0148:652	62324	62324	652
1374	210119_dc07_.tif_BS20.tif:0653-0292-0145:653	53972	53972	653
1375	210119_dc07_.tif_BS20.tif:0654-0290-0141:654	51565	51565	654
1376	210119_dc07_.tif_BS20.tif:0655-0287-0140:655	55505	55505	655
1377	210119_dc07_.tif_BS20.tif:0656-0286-0135:656	58860	58860	656
1378	210119_dc07_.tif_BS20.tif:0657-0278-0130:657	55329	55329	657
1379	210119_dc07_.tif_BS20.tif:0658-0281-0123:658	54388	54388	658
1380	210119_dc07_.tif_BS20.tif:0659-0287-0116:659	57317	57317	659
1381	210119_dc07_.tif_BS20.tif:0660-0298-0114:660	54932	54932	660
1382	210119_dc07_.tif_BS20.tif:0661-0292-0113:661	58885	58885	661
1383	210119_dc07_.tif_BS20.tif:0662-0287-0114:662	57227	57227	662
1384	210119_dc07_.tif_BS20.tif:0663-0301-0117:663	63524	63524	663
1385	210119_dc07_.tif_BS20.tif:0664-0306-0136:664	67241	67241	664
1386	210119_dc07_.tif_BS20.tif:0665-0294-0136:665	71810	71810	665
1387	210119_dc07_.tif_BS20.tif:0666-0287-0129:666	77396	77396	666
1388	210119_dc07_.tif_BS20.tif:0667-0288-0124:667	70839	70839	667
1389	210119_dc07_.tif_BS20.tif:0668-0298-0124:668	77795	77795	668
1390	210119_dc07_.tif_BS20.tif:0669-0311-0135:669	81715	81715	669
1391	210119_dc07_.tif_BS20.tif:0670-0308-0140:670	78874	78874	670
1392	210119_dc07_.tif_BS20.tif:0671-0284-0129:671	70372	70372	671
1393	210119_dc07_.tif_BS20.tif:0672-0274-0128:672	67872	67872	672
1394	210119_dc07_.tif_BS20.tif:0673-0269-0122:673	62429	62429	673
1395	210119_dc07_.tif_BS20.tif:0674-0276-0124:674	63406	63406	674
1396	210119_dc07_.tif_BS20.tif:0675-0279-0113:675	72609	72609	675
1397	210119_dc07_.tif_BS20.tif:0676-0271-0111:676	74205	74205	676
1398	210119_dc07_.tif_BS20.tif:0677-0268-0109:677	65167	65167	677
1399	210119_dc07_.tif_BS20.tif:0678-0266-0115:678	79593	79593	678
1400	210119_dc07_.tif_BS20.tif:0679-0266-0108:679	75864	75864	679
1401	210119_dc07_.tif_BS20.tif:0680-0265-0114:680	82012	82012	680
1402	210119_dc07_.tif_BS20.tif:0681-0263-0107:681	79503	79503	681
1403	210119_dc07_.tif_BS20.tif:0682-0260-0116:682	87574	87574	682
1404	210119_dc07_.tif_BS20.tif:0683-0264-0118:683	76501	76501	683
1405	210119_dc07_.tif_BS20.tif:0684-0261-0106:684	79348	79348	684
1406	210119_dc07_.tif_BS20.tif:0685-0256-0108:685	78073	78073	685
1407	210119_dc07_.tif_BS20.tif:0686-0248-0112:686	77757	77757	686
1408	210119_dc07_.tif_BS20.tif:0687-0254-0114:687	73297	73297	687
1409	210119_dc07_.tif_BS20.tif:0688-0263-0116:688	79768	79768	688
1410	210119_dc07_.tif_BS20.tif:0689-0261-0116:689	77732	77732	689
1411	210119_dc07_.tif_BS20.tif:0690-0256-0110:690	84311	84311	690
1412	210119_dc07_.tif_BS20.tif:0691-0236-0093:691	87387	87387	691
1413	210119_dc07_.tif_BS20.tif:0692-0224-0111:692	90352	90352	692
1414	210119_dc07_.tif_BS20.tif:0693-0218-0109:693	85157	85157	693
1415	210119_dc07_.tif_BS20.tif:0694-0230-0110:694	84727	84727	694
1416	210119_dc07_.tif_BS20.tif:0695-0232-0112:695	89787	89787	695
1417	210119_dc07_.tif_BS20.tif:0696-0237-0119:696	86507	86507	696
1418	210119_dc07_.tif_BS20.tif:0697-0238-0119:697	86996	86996	697
1419	210119_dc07_.tif_BS20.tif:0698-0239-0101:698	84310	84310	698
1420	210119_dc07_.tif_BS20.tif:0699-0238-0123:699	90152	90152	699
1421	210119_dc07_.tif_BS20.tif:0700-0240-0121:700	86983	86983	700
1422	210119_dc07_.tif_BS20.tif:0701-0230-0117:701	84663	84663	701
1423	210119_dc07_.tif_BS20.tif:0702-0220-0112:702	82955	82955	702
1424	210119_dc07_.tif_BS20.tif:0703-0222-0119:703	83732	83732	703
1425	210119_dc07_.tif_BS20.tif:0704-0230-0117:704	80891	80891	704
1426	210119_dc07_.tif_BS20.tif:0705-0247-0113:705	82003	82003	705
1427	210119_dc07_.tif_BS20.tif:0706-0256-0108:706	79975	79975	706
1428	210119_dc07_.tif_BS20.tif:0707-0260-0107:707	78400	78400	707
1429	210119_dc07_.tif_BS20.tif:0708-0259-0107:708	82460	82460	708
1430	210119_dc07_.tif_BS20.tif:0709-0264-0107:709	84395	84395	709
1431	210119_dc07_.tif_BS20.tif:0710-0260-0106:710	81704	81704	710
1432	210119_dc07_.tif_BS20.tif:0711-0265-0107:711	80528	80528	711
1433	210119_dc07_.tif_BS20.tif:0712-0276-0110:712	86122	86122	712
1434	210119_dc07_.tif_BS20.tif:0713-0266-0107:713	91221	91221	713
1435	210119_dc07_.tif_BS20.tif:0714-0267-0108:714	92198	92198	714
1436	210119_dc07_.tif_BS20.tif:0715-0269-0109:715	91557	91557	715
1437	210119_dc07_.tif_BS20.tif:0716-0269-0112:716	98022	98022	716
1438	210119_dc07_.tif_BS20.tif:0717-0278-0110:717	88506	88506	717
1439	210119_dc07_.tif_BS20.tif:0718-0284-0110:718	90400	90400	718
1440	210119_dc07_.tif_BS20.tif:0719-0275-0112:719	98703	98703	719
1441	210119_dc07_.tif_BS20.tif:0720-0280-0112:720	87423	87423	720
1442	210119_dc07_.tif_BS20.tif:0721-0283-0112:721	88962	88962	721
