# Supplementary material for: Molecular encoding and synaptic decoding of context during salt chemotaxis in C. elegans
Source: Nat Commun. 2022 May 27;13:2928. doi: 10.1038/s41467-022-30279-7 (PMC9142520; doi:10.1038/s41467-022-30279-7)
Supplement: Supplementary file 7 — Source Data [file 41467_2022_30279_MOESM7_ESM.zip › Source Data/Imaging/Fig.5/5C/210119_dc07_1.tif_BS20_Results.csv]

	Label	IntDen	RawIntDen	Slice	stimulus
1	210119_dc07_1.tif_BS20.tif:0001-0359-0421:1	113454	113454	1	134
2	210119_dc07_1.tif_BS20.tif:0002-0339-0427:2	81346	81346	2
3	210119_dc07_1.tif_BS20.tif:0003-0325-0427:3	77646	77646	3
4	210119_dc07_1.tif_BS20.tif:0004-0303-0426:4	83973	83973	4
5	210119_dc07_1.tif_BS20.tif:0005-0287-0429:5	86309	86309	5
6	210119_dc07_1.tif_BS20.tif:0006-0269-0433:6	89853	89853	6
7	210119_dc07_1.tif_BS20.tif:0007-0255-0440:7	93766	93766	7
8	210119_dc07_1.tif_BS20.tif:0008-0236-0446:8	90797	90797	8
9	210119_dc07_1.tif_BS20.tif:0009-0225-0458:9	87878	87878	9
10	210119_dc07_1.tif_BS20.tif:0010-0215-0468:10	85717	85717	10
11	210119_dc07_1.tif_BS20.tif:0011-0205-0469:11	53231	53231	11
12	210119_dc07_1.tif_BS20.tif:0012-0157-0470:12	13647	13647	12
13	210119_dc07_1.tif_BS20.tif:0013-0157-0470:13	13888	13888	13
14	210119_dc07_1.tif_BS20.tif:0014-0157-0470:14	14054	14054	14
15	210119_dc07_1.tif_BS20.tif:0015-0157-0470:15	12050	12050	15
16	210119_dc07_1.tif_BS20.tif:0016-0157-0470:16	40147	40147	16
17	210119_dc07_1.tif_BS20.tif:0017-0157-0470:17	42774	42774	17
18	210119_dc07_1.tif_BS20.tif:0018-0065-0450:18	70940	70940	18
19	210119_dc07_1.tif_BS20.tif:0019-0100-0436:19	53983	53983	19
20	210119_dc07_1.tif_BS20.tif:0020-0100-0399:20	81434	81434	20
21	210119_dc07_1.tif_BS20.tif:0021-0124-0361:21	114447	114447	21
22	210119_dc07_1.tif_BS20.tif:0022-0175-0314:22	52767	52767	22
23	210119_dc07_1.tif_BS20.tif:0023-0209-0307:23	72570	72570	23
24	210119_dc07_1.tif_BS20.tif:0024-0217-0355:24	54278	54278	24
25	210119_dc07_1.tif_BS20.tif:0025-0191-0417:25	76148	76148	25
26	210119_dc07_1.tif_BS20.tif:0026-0212-0448:26	77775	77775	26
27	210119_dc07_1.tif_BS20.tif:0027-0226-0461:27	87873	87873	27
28	210119_dc07_1.tif_BS20.tif:0028-0237-0439:28	80193	80193	28
29	210119_dc07_1.tif_BS20.tif:0029-0254-0437:29	100224	100224	29
30	210119_dc07_1.tif_BS20.tif:0030-0229-0422:30	97443	97443	30
31	210119_dc07_1.tif_BS20.tif:0031-0232-0403:31	87090	87090	31
32	210119_dc07_1.tif_BS20.tif:0032-0228-0425:32	92849	92849	32
33	210119_dc07_1.tif_BS20.tif:0033-0217-0439:33	89236	89236	33
34	210119_dc07_1.tif_BS20.tif:0034-0230-0433:34	112123	112123	34
35	210119_dc07_1.tif_BS20.tif:0035-0253-0432:35	81520	81520	35
36	210119_dc07_1.tif_BS20.tif:0036-0243-0414:36	86491	86491	36
37	210119_dc07_1.tif_BS20.tif:0037-0228-0414:37	88827	88827	37
38	210119_dc07_1.tif_BS20.tif:0038-0223-0413:38	72144	72144	38
39	210119_dc07_1.tif_BS20.tif:0039-0216-0444:39	102875	102875	39
40	210119_dc07_1.tif_BS20.tif:0040-0229-0435:40	85062	85062	40
41	210119_dc07_1.tif_BS20.tif:0041-0232-0432:41	101698	101698	41
42	210119_dc07_1.tif_BS20.tif:0042-0237-0432:42	137084	137084	42
43	210119_dc07_1.tif_BS20.tif:0043-0251-0439:43	118675	118675	43
44	210119_dc07_1.tif_BS20.tif:0044-0258-0434:44	115697	115697	44
45	210119_dc07_1.tif_BS20.tif:0045-0244-0423:45	120683	120683	45
46	210119_dc07_1.tif_BS20.tif:0046-0244-0442:46	137535	137535	46
47	210119_dc07_1.tif_BS20.tif:0047-0264-0434:47	117241	117241	47
48	210119_dc07_1.tif_BS20.tif:0048-0263-0427:48	99159	99159	48
49	210119_dc07_1.tif_BS20.tif:0049-0270-0426:49	99553	99553	49
50	210119_dc07_1.tif_BS20.tif:0050-0279-0431:50	104839	104839	50
51	210119_dc07_1.tif_BS20.tif:0051-0290-0424:51	170199	170199	51
52	210119_dc07_1.tif_BS20.tif:0052-0286-0433:52	121323	121323	52
53	210119_dc07_1.tif_BS20.tif:0053-0290-0448:53	122793	122793	53
54	210119_dc07_1.tif_BS20.tif:0054-0293-0448:54	126820	126820	54
55	210119_dc07_1.tif_BS20.tif:0055-0303-0454:55	132437	132437	55
56	210119_dc07_1.tif_BS20.tif:0056-0311-0470:56	114868	114868	56
57	210119_dc07_1.tif_BS20.tif:0057-0286-0470:57	63024	63024	57
58	210119_dc07_1.tif_BS20.tif:0058-0332-0471:58	41951	41951	58
59	210119_dc07_1.tif_BS20.tif:0059-0345-0473:59	65727	65727	59
60	210119_dc07_1.tif_BS20.tif:0060-0307-0416:60	145620	145620	60
61	210119_dc07_1.tif_BS20.tif:0061-0285-0407:61	113414	113414	61
62	210119_dc07_1.tif_BS20.tif:0062-0293-0409:62	107647	107647	62
63	210119_dc07_1.tif_BS20.tif:0063-0300-0424:63	110040	110040	63
64	210119_dc07_1.tif_BS20.tif:0064-0301-0429:64	117989	117989	64
65	210119_dc07_1.tif_BS20.tif:0065-0291-0423:65	115898	115898	65
66	210119_dc07_1.tif_BS20.tif:0066-0285-0427:66	104827	104827	66
67	210119_dc07_1.tif_BS20.tif:0067-0284-0433:67	92296	92296	67
68	210119_dc07_1.tif_BS20.tif:0068-0281-0437:68	89608	89608	68
69	210119_dc07_1.tif_BS20.tif:0069-0277-0440:69	84562	84562	69
70	210119_dc07_1.tif_BS20.tif:0070-0274-0438:70	87904	87904	70
71	210119_dc07_1.tif_BS20.tif:0071-0270-0442:71	82500	82500	71
72	210119_dc07_1.tif_BS20.tif:0072-0268-0446:72	89526	89526	72
73	210119_dc07_1.tif_BS20.tif:0073-0268-0446:73	121930	121930	73
74	210119_dc07_1.tif_BS20.tif:0074-0261-0447:74	94207	94207	74
75	210119_dc07_1.tif_BS20.tif:0075-0255-0450:75	107398	107398	75
76	210119_dc07_1.tif_BS20.tif:0076-0268-0451:76	109273	109273	76
77	210119_dc07_1.tif_BS20.tif:0077-0268-0462:77	105890	105890	77
78	210119_dc07_1.tif_BS20.tif:0078-0278-0474:78	44419	44419	78
79	210119_dc07_1.tif_BS20.tif:0079-0278-0474:79	27635	27635	79
80	210119_dc07_1.tif_BS20.tif:0080-0283-0470:80	62012	62012	80
81	210119_dc07_1.tif_BS20.tif:0081-0252-0470:81	63513	63513	81
82	210119_dc07_1.tif_BS20.tif:0082-0243-0471:82	61171	61171	82
83	210119_dc07_1.tif_BS20.tif:0083-0254-0471:83	57506	57506	83
84	210119_dc07_1.tif_BS20.tif:0084-0254-0471:84	45353	45353	84
85	210119_dc07_1.tif_BS20.tif:0085-0254-0471:85	53219	53219	85
86	210119_dc07_1.tif_BS20.tif:0086-0254-0471:86	54274	54274	86
87	210119_dc07_1.tif_BS20.tif:0087-0254-0471:87	51080	51080	87
88	210119_dc07_1.tif_BS20.tif:0088-0254-0471:88	51601	51601	88
89	210119_dc07_1.tif_BS20.tif:0089-0254-0471:89	54099	54099	89
90	210119_dc07_1.tif_BS20.tif:0090-0294-0455:90	82763	82763	90
91	210119_dc07_1.tif_BS20.tif:0091-0254-0455:91	109609	109609	91
92	210119_dc07_1.tif_BS20.tif:0092-0305-0472:92	68138	68138	92
93	210119_dc07_1.tif_BS20.tif:0093-0303-0457:93	120038	120038	93
94	210119_dc07_1.tif_BS20.tif:0094-0265-0433:94	124969	124969	94
95	210119_dc07_1.tif_BS20.tif:0095-0264-0435:95	135634	135634	95
96	210119_dc07_1.tif_BS20.tif:0096-0271-0433:96	100050	100050	96
97	210119_dc07_1.tif_BS20.tif:0097-0276-0430:97	142633	142633	97
98	210119_dc07_1.tif_BS20.tif:0098-0279-0428:98	135475	135475	98
99	210119_dc07_1.tif_BS20.tif:0099-0283-0422:99	160608	160608	99
100	210119_dc07_1.tif_BS20.tif:0100-0279-0425:100	131402	131402	100
101	210119_dc07_1.tif_BS20.tif:0101-0278-0429:101	143112	143112	101
102	210119_dc07_1.tif_BS20.tif:0102-0281-0424:102	128489	128489	102
103	210119_dc07_1.tif_BS20.tif:0103-0277-0430:103	127742	127742	103
104	210119_dc07_1.tif_BS20.tif:0104-0277-0423:104	124421	124421	104
105	210119_dc07_1.tif_BS20.tif:0105-0277-0422:105	118421	118421	105
106	210119_dc07_1.tif_BS20.tif:0106-0270-0429:106	110158	110158	106
107	210119_dc07_1.tif_BS20.tif:0107-0277-0417:107	112893	112893	107
108	210119_dc07_1.tif_BS20.tif:0108-0277-0415:108	110310	110310	108
109	210119_dc07_1.tif_BS20.tif:0109-0273-0417:109	114222	114222	109
110	210119_dc07_1.tif_BS20.tif:0110-0265-0406:110	102267	102267	110
111	210119_dc07_1.tif_BS20.tif:0111-0272-0411:111	114520	114520	111
112	210119_dc07_1.tif_BS20.tif:0112-0255-0418:112	105251	105251	112
113	210119_dc07_1.tif_BS20.tif:0113-0304-0414:113	115145	115145	113
114	210119_dc07_1.tif_BS20.tif:0114-0323-0423:114	106929	106929	114
115	210119_dc07_1.tif_BS20.tif:0115-0285-0420:115	110632	110632	115
116	210119_dc07_1.tif_BS20.tif:0116-0277-0430:116	102609	102609	116
117	210119_dc07_1.tif_BS20.tif:0117-0280-0430:117	101222	101222	117
118	210119_dc07_1.tif_BS20.tif:0118-0283-0429:118	112945	112945	118
119	210119_dc07_1.tif_BS20.tif:0119-0272-0430:119	138126	138126	119
120	210119_dc07_1.tif_BS20.tif:0120-0273-0394:120	114625	114625	120
121	210119_dc07_1.tif_BS20.tif:0121-0269-0440:121	161389	161389	121
122	210119_dc07_1.tif_BS20.tif:0122-0275-0426:122	135593	135593	122
123	210119_dc07_1.tif_BS20.tif:0123-0279-0429:123	124090	124090	123
124	210119_dc07_1.tif_BS20.tif:0124-0284-0426:124	132206	132206	124
125	210119_dc07_1.tif_BS20.tif:0125-0273-0427:125	120322	120322	125
126	210119_dc07_1.tif_BS20.tif:0126-0269-0428:126	120947	120947	126
127	210119_dc07_1.tif_BS20.tif:0127-0272-0428:127	113312	113312	127
128	210119_dc07_1.tif_BS20.tif:0128-0274-0429:128	123806	123806	128
129	210119_dc07_1.tif_BS20.tif:0129-0275-0426:129	114472	114472	129
130	210119_dc07_1.tif_BS20.tif:0130-0276-0428:130	114379	114379	130
131	210119_dc07_1.tif_BS20.tif:0131-0280-0427:131	111197	111197	131
132	210119_dc07_1.tif_BS20.tif:0132-0278-0431:132	114821	114821	132
133	210119_dc07_1.tif_BS20.tif:0133-0268-0427:133	107519	107519	133
134	210119_dc07_1.tif_BS20.tif:0134-0269-0426:134	109032	109032	134
135	210119_dc07_1.tif_BS20.tif:0135-0270-0427:135	120496	120496	135
136	210119_dc07_1.tif_BS20.tif:0136-0267-0423:136	104484	104484	136
137	210119_dc07_1.tif_BS20.tif:0137-0265-0428:137	97236	97236	137
138	210119_dc07_1.tif_BS20.tif:0138-0267-0428:138	115441	115441	138
139	210119_dc07_1.tif_BS20.tif:0139-0268-0429:139	115247	115247	139
140	210119_dc07_1.tif_BS20.tif:0140-0270-0427:140	108829	108829	140
141	210119_dc07_1.tif_BS20.tif:0141-0267-0427:141	105057	105057	141
142	210119_dc07_1.tif_BS20.tif:0142-0267-0427:142	106213	106213	142
143	210119_dc07_1.tif_BS20.tif:0143-0265-0426:143	111605	111605	143
144	210119_dc07_1.tif_BS20.tif:0144-0263-0426:144	99634	99634	144
145	210119_dc07_1.tif_BS20.tif:0145-0262-0426:145	104783	104783	145
146	210119_dc07_1.tif_BS20.tif:0146-0263-0428:146	105203	105203	146
147	210119_dc07_1.tif_BS20.tif:0147-0265-0427:147	104231	104231	147
148	210119_dc07_1.tif_BS20.tif:0148-0268-0426:148	122320	122320	148
149	210119_dc07_1.tif_BS20.tif:0149-0271-0425:149	117766	117766	149
150	210119_dc07_1.tif_BS20.tif:0150-0268-0426:150	115615	115615	150
151	210119_dc07_1.tif_BS20.tif:0151-0263-0427:151	118453	118453	151
152	210119_dc07_1.tif_BS20.tif:0152-0262-0428:152	106776	106776	152
153	210119_dc07_1.tif_BS20.tif:0153-0262-0430:153	97518	97518	153
154	210119_dc07_1.tif_BS20.tif:0154-0263-0441:154	127561	127561	154
155	210119_dc07_1.tif_BS20.tif:0155-0265-0429:155	126132	126132	155
156	210119_dc07_1.tif_BS20.tif:0156-0265-0429:156	132272	132272	156
157	210119_dc07_1.tif_BS20.tif:0157-0265-0431:157	121019	121019	157
158	210119_dc07_1.tif_BS20.tif:0158-0267-0431:158	116979	116979	158
159	210119_dc07_1.tif_BS20.tif:0159-0270-0431:159	121706	121706	159
160	210119_dc07_1.tif_BS20.tif:0160-0269-0430:160	117343	117343	160
161	210119_dc07_1.tif_BS20.tif:0161-0258-0438:161	115967	115967	161
162	210119_dc07_1.tif_BS20.tif:0162-0258-0442:162	112688	112688	162
163	210119_dc07_1.tif_BS20.tif:0163-0259-0432:163	101163	101163	163
164	210119_dc07_1.tif_BS20.tif:0164-0259-0434:164	138770	138770	164
165	210119_dc07_1.tif_BS20.tif:0165-0261-0429:165	146009	146009	165
166	210119_dc07_1.tif_BS20.tif:0166-0261-0431:166	129718	129718	166
167	210119_dc07_1.tif_BS20.tif:0167-0270-0423:167	87551	87551	167
168	210119_dc07_1.tif_BS20.tif:0168-0256-0406:168	80715	80715	168
169	210119_dc07_1.tif_BS20.tif:0169-0257-0441:169	100598	100598	169
170	210119_dc07_1.tif_BS20.tif:0170-0263-0440:170	121568	121568	170
171	210119_dc07_1.tif_BS20.tif:0171-0268-0434:171	131346	131346	171
172	210119_dc07_1.tif_BS20.tif:0172-0263-0436:172	113417	113417	172
173	210119_dc07_1.tif_BS20.tif:0173-0256-0432:173	123000	123000	173
174	210119_dc07_1.tif_BS20.tif:0174-0256-0412:174	105119	105119	174
175	210119_dc07_1.tif_BS20.tif:0175-0264-0414:175	111253	111253	175
176	210119_dc07_1.tif_BS20.tif:0176-0268-0428:176	115150	115150	176
177	210119_dc07_1.tif_BS20.tif:0177-0276-0432:177	117008	117008	177
178	210119_dc07_1.tif_BS20.tif:0178-0273-0430:178	106263	106263	178
179	210119_dc07_1.tif_BS20.tif:0179-0278-0436:179	106719	106719	179
180	210119_dc07_1.tif_BS20.tif:0180-0285-0434:180	106794	106794	180
181	210119_dc07_1.tif_BS20.tif:0181-0286-0436:181	115693	115693	181
182	210119_dc07_1.tif_BS20.tif:0182-0279-0425:182	106232	106232	182
183	210119_dc07_1.tif_BS20.tif:0183-0278-0425:183	108988	108988	183
184	210119_dc07_1.tif_BS20.tif:0184-0280-0429:184	99035	99035	184
185	210119_dc07_1.tif_BS20.tif:0185-0281-0430:185	96822	96822	185
186	210119_dc07_1.tif_BS20.tif:0186-0272-0443:186	106815	106815	186
187	210119_dc07_1.tif_BS20.tif:0187-0267-0432:187	140933	140933	187
188	210119_dc07_1.tif_BS20.tif:0188-0262-0427:188	140264	140264	188
189	210119_dc07_1.tif_BS20.tif:0189-0250-0434:189	136448	136448	189
190	210119_dc07_1.tif_BS20.tif:0190-0245-0431:190	142215	142215	190
191	210119_dc07_1.tif_BS20.tif:0191-0238-0433:191	132332	132332	191
192	210119_dc07_1.tif_BS20.tif:0192-0210-0440:192	129623	129623	192
193	210119_dc07_1.tif_BS20.tif:0193-0234-0444:193	133840	133840	193
194	210119_dc07_1.tif_BS20.tif:0194-0235-0447:194	129633	129633	194
195	210119_dc07_1.tif_BS20.tif:0195-0236-0444:195	130281	130281	195
196	210119_dc07_1.tif_BS20.tif:0196-0218-0406:196	106200	106200	196
197	210119_dc07_1.tif_BS20.tif:0197-0223-0400:197	93860	93860	197
198	210119_dc07_1.tif_BS20.tif:0198-0252-0392:198	93038	93038	198
199	210119_dc07_1.tif_BS20.tif:0199-0262-0400:199	89715	89715	199
200	210119_dc07_1.tif_BS20.tif:0200-0266-0399:200	84732	84732	200
201	210119_dc07_1.tif_BS20.tif:0201-0259-0391:201	93111	93111	201
202	210119_dc07_1.tif_BS20.tif:0202-0261-0386:202	111989	111989	202
203	210119_dc07_1.tif_BS20.tif:0203-0261-0377:203	79982	79982	203
204	210119_dc07_1.tif_BS20.tif:0204-0259-0367:204	62105	62105	204
205	210119_dc07_1.tif_BS20.tif:0205-0253-0392:205	84910	84910	205
206	210119_dc07_1.tif_BS20.tif:0206-0261-0414:206	94147	94147	206
207	210119_dc07_1.tif_BS20.tif:0207-0248-0376:207	105173	105173	207
208	210119_dc07_1.tif_BS20.tif:0208-0254-0373:208	115617	115617	208
209	210119_dc07_1.tif_BS20.tif:0209-0253-0387:209	114674	114674	209
210	210119_dc07_1.tif_BS20.tif:0210-0253-0393:210	93161	93161	210
211	210119_dc07_1.tif_BS20.tif:0211-0260-0395:211	102750	102750	211
212	210119_dc07_1.tif_BS20.tif:0212-0254-0380:212	119465	119465	212
213	210119_dc07_1.tif_BS20.tif:0213-0262-0383:213	111453	111453	213
214	210119_dc07_1.tif_BS20.tif:0214-0253-0386:214	140432	140432	214
215	210119_dc07_1.tif_BS20.tif:0215-0260-0390:215	142777	142777	215
216	210119_dc07_1.tif_BS20.tif:0216-0266-0394:216	105117	105117	216
217	210119_dc07_1.tif_BS20.tif:0217-0267-0396:217	108661	108661	217
218	210119_dc07_1.tif_BS20.tif:0218-0270-0399:218	86870	86870	218
219	210119_dc07_1.tif_BS20.tif:0219-0271-0398:219	75801	75801	219
220	210119_dc07_1.tif_BS20.tif:0220-0264-0401:220	86285	86285	220
221	210119_dc07_1.tif_BS20.tif:0221-0266-0395:221	87510	87510	221
222	210119_dc07_1.tif_BS20.tif:0222-0250-0427:222	108183	108183	222
223	210119_dc07_1.tif_BS20.tif:0223-0249-0448:223	78615	78615	223
224	210119_dc07_1.tif_BS20.tif:0224-0258-0460:224	93528	93528	224
225	210119_dc07_1.tif_BS20.tif:0225-0261-0437:225	116095	116095	225
226	210119_dc07_1.tif_BS20.tif:0226-0253-0435:226	89028	89028	226
227	210119_dc07_1.tif_BS20.tif:0227-0249-0435:227	99750	99750	227
228	210119_dc07_1.tif_BS20.tif:0228-0246-0437:228	105980	105980	228
229	210119_dc07_1.tif_BS20.tif:0229-0242-0435:229	124921	124921	229
230	210119_dc07_1.tif_BS20.tif:0230-0230-0434:230	121194	121194	230
231	210119_dc07_1.tif_BS20.tif:0231-0236-0431:231	137350	137350	231
232	210119_dc07_1.tif_BS20.tif:0232-0250-0431:232	121880	121880	232
233	210119_dc07_1.tif_BS20.tif:0233-0255-0435:233	112165	112165	233
234	210119_dc07_1.tif_BS20.tif:0234-0216-0431:234	77018	77018	234
235	210119_dc07_1.tif_BS20.tif:0235-0215-0425:235	107055	107055	235
236	210119_dc07_1.tif_BS20.tif:0236-0257-0422:236	90204	90204	236
237	210119_dc07_1.tif_BS20.tif:0237-0246-0417:237	80809	80809	237
238	210119_dc07_1.tif_BS20.tif:0238-0242-0424:238	71050	71050	238
239	210119_dc07_1.tif_BS20.tif:0239-0231-0421:239	67684	67684	239
240	210119_dc07_1.tif_BS20.tif:0240-0242-0417:240	75237	75237	240
241	210119_dc07_1.tif_BS20.tif:0241-0261-0419:241	71891	71891	241
242	210119_dc07_1.tif_BS20.tif:0242-0263-0427:242	66246	66246	242
243	210119_dc07_1.tif_BS20.tif:0243-0238-0411:243	78174	78174	243
244	210119_dc07_1.tif_BS20.tif:0244-0231-0413:244	78184	78184	244
245	210119_dc07_1.tif_BS20.tif:0245-0225-0421:245	81462	81462	245
246	210119_dc07_1.tif_BS20.tif:0246-0236-0429:246	72369	72369	246
247	210119_dc07_1.tif_BS20.tif:0247-0237-0413:247	71754	71754	247
248	210119_dc07_1.tif_BS20.tif:0248-0237-0411:248	68844	68844	248
249	210119_dc07_1.tif_BS20.tif:0249-0232-0418:249	74692	74692	249
250	210119_dc07_1.tif_BS20.tif:0250-0240-0427:250	83792	83792	250
251	210119_dc07_1.tif_BS20.tif:0251-0235-0424:251	78719	78719	251
252	210119_dc07_1.tif_BS20.tif:0252-0233-0417:252	85958	85958	252
253	210119_dc07_1.tif_BS20.tif:0253-0238-0406:253	83361	83361	253
254	210119_dc07_1.tif_BS20.tif:0254-0249-0417:254	84416	84416	254
255	210119_dc07_1.tif_BS20.tif:0255-0268-0425:255	84978	84978	255
256	210119_dc07_1.tif_BS20.tif:0256-0223-0398:256	72878	72878	256
257	210119_dc07_1.tif_BS20.tif:0257-0210-0406:257	72005	72005	257
258	210119_dc07_1.tif_BS20.tif:0258-0227-0417:258	76768	76768	258
259	210119_dc07_1.tif_BS20.tif:0259-0261-0431:259	83546	83546	259
260	210119_dc07_1.tif_BS20.tif:0260-0262-0424:260	80394	80394	260
261	210119_dc07_1.tif_BS20.tif:0261-0240-0415:261	76026	76026	261
262	210119_dc07_1.tif_BS20.tif:0262-0249-0410:262	81533	81533	262
263	210119_dc07_1.tif_BS20.tif:0263-0236-0414:263	91153	91153	263
264	210119_dc07_1.tif_BS20.tif:0264-0228-0419:264	87567	87567	264
265	210119_dc07_1.tif_BS20.tif:0265-0230-0427:265	77103	77103	265
266	210119_dc07_1.tif_BS20.tif:0266-0231-0421:266	80777	80777	266
267	210119_dc07_1.tif_BS20.tif:0267-0251-0421:267	96606	96606	267
268	210119_dc07_1.tif_BS20.tif:0268-0261-0419:268	82091	82091	268
269	210119_dc07_1.tif_BS20.tif:0269-0251-0432:269	88549	88549	269
270	210119_dc07_1.tif_BS20.tif:0270-0251-0435:270	103239	103239	270
271	210119_dc07_1.tif_BS20.tif:0271-0261-0425:271	99033	99033	271
272	210119_dc07_1.tif_BS20.tif:0272-0269-0418:272	112798	112798	272
273	210119_dc07_1.tif_BS20.tif:0273-0275-0415:273	124445	124445	273
274	210119_dc07_1.tif_BS20.tif:0274-0269-0417:274	131552	131552	274
275	210119_dc07_1.tif_BS20.tif:0275-0271-0416:275	135937	135937	275
276	210119_dc07_1.tif_BS20.tif:0276-0263-0415:276	142632	142632	276
277	210119_dc07_1.tif_BS20.tif:0277-0258-0419:277	161941	161941	277
278	210119_dc07_1.tif_BS20.tif:0278-0246-0418:278	139721	139721	278
279	210119_dc07_1.tif_BS20.tif:0279-0248-0410:279	97889	97889	279
280	210119_dc07_1.tif_BS20.tif:0280-0257-0413:280	124384	124384	280
281	210119_dc07_1.tif_BS20.tif:0281-0264-0420:281	141857	141857	281
282	210119_dc07_1.tif_BS20.tif:0282-0266-0423:282	129380	129380	282
283	210119_dc07_1.tif_BS20.tif:0283-0268-0429:283	140866	140866	283
284	210119_dc07_1.tif_BS20.tif:0284-0266-0420:284	133375	133375	284
285	210119_dc07_1.tif_BS20.tif:0285-0264-0422:285	130852	130852	285
286	210119_dc07_1.tif_BS20.tif:0286-0263-0424:286	125751	125751	286
287	210119_dc07_1.tif_BS20.tif:0287-0263-0425:287	126148	126148	287
288	210119_dc07_1.tif_BS20.tif:0288-0262-0426:288	117780	117780	288
289	210119_dc07_1.tif_BS20.tif:0289-0262-0409:289	134559	134559	289
290	210119_dc07_1.tif_BS20.tif:0290-0262-0395:290	108298	108298	290
291	210119_dc07_1.tif_BS20.tif:0291-0262-0407:291	91409	91409	291
292	210119_dc07_1.tif_BS20.tif:0292-0268-0403:292	84746	84746	292
293	210119_dc07_1.tif_BS20.tif:0293-0265-0408:293	58967	58967	293
294	210119_dc07_1.tif_BS20.tif:0294-0262-0415:294	74960	74960	294
295	210119_dc07_1.tif_BS20.tif:0295-0261-0414:295	68790	68790	295
296	210119_dc07_1.tif_BS20.tif:0296-0263-0401:296	75536	75536	296
297	210119_dc07_1.tif_BS20.tif:0297-0263-0404:297	63455	63455	297
298	210119_dc07_1.tif_BS20.tif:0298-0266-0404:298	67124	67124	298
299	210119_dc07_1.tif_BS20.tif:0299-0268-0405:299	67142	67142	299
300	210119_dc07_1.tif_BS20.tif:0300-0270-0402:300	91992	91992	300
301	210119_dc07_1.tif_BS20.tif:0301-0260-0405:301	77201	77201	301
302	210119_dc07_1.tif_BS20.tif:0302-0263-0397:302	85167	85167	302
303	210119_dc07_1.tif_BS20.tif:0303-0278-0413:303	87751	87751	303
304	210119_dc07_1.tif_BS20.tif:0304-0282-0408:304	109282	109282	304
305	210119_dc07_1.tif_BS20.tif:0305-0261-0393:305	68294	68294	305
306	210119_dc07_1.tif_BS20.tif:0306-0252-0397:306	78295	78295	306
307	210119_dc07_1.tif_BS20.tif:0307-0254-0393:307	78301	78301	307
308	210119_dc07_1.tif_BS20.tif:0308-0260-0403:308	77424	77424	308
309	210119_dc07_1.tif_BS20.tif:0309-0267-0402:309	78421	78421	309
310	210119_dc07_1.tif_BS20.tif:0310-0274-0404:310	80849	80849	310
311	210119_dc07_1.tif_BS20.tif:0311-0273-0403:311	80868	80868	311
312	210119_dc07_1.tif_BS20.tif:0312-0271-0405:312	80392	80392	312
313	210119_dc07_1.tif_BS20.tif:0313-0268-0401:313	85809	85809	313
314	210119_dc07_1.tif_BS20.tif:0314-0263-0406:314	82905	82905	314
315	210119_dc07_1.tif_BS20.tif:0315-0260-0406:315	73645	73645	315
316	210119_dc07_1.tif_BS20.tif:0316-0260-0403:316	77177	77177	316
317	210119_dc07_1.tif_BS20.tif:0317-0266-0405:317	74314	74314	317
318	210119_dc07_1.tif_BS20.tif:0318-0278-0410:318	79692	79692	318
319	210119_dc07_1.tif_BS20.tif:0319-0277-0406:319	88367	88367	319
320	210119_dc07_1.tif_BS20.tif:0320-0270-0408:320	87890	87890	320
321	210119_dc07_1.tif_BS20.tif:0321-0267-0410:321	80082	80082	321
322	210119_dc07_1.tif_BS20.tif:0322-0264-0414:322	73875	73875	322
323	210119_dc07_1.tif_BS20.tif:0323-0261-0407:323	69384	69384	323
324	210119_dc07_1.tif_BS20.tif:0324-0260-0408:324	73623	73623	324
325	210119_dc07_1.tif_BS20.tif:0325-0258-0408:325	58166	58166	325
326	210119_dc07_1.tif_BS20.tif:0326-0259-0420:326	62170	62170	326
327	210119_dc07_1.tif_BS20.tif:0327-0269-0437:327	74068	74068	327
328	210119_dc07_1.tif_BS20.tif:0328-0269-0413:328	81768	81768	328
329	210119_dc07_1.tif_BS20.tif:0329-0261-0395:329	73704	73704	329
330	210119_dc07_1.tif_BS20.tif:0330-0256-0416:330	75035	75035	330
331	210119_dc07_1.tif_BS20.tif:0331-0254-0420:331	61919	61919	331
332	210119_dc07_1.tif_BS20.tif:0332-0254-0416:332	56790	56790	332
333	210119_dc07_1.tif_BS20.tif:0333-0254-0411:333	63832	63832	333
334	210119_dc07_1.tif_BS20.tif:0334-0251-0411:334	64960	64960	334
335	210119_dc07_1.tif_BS20.tif:0335-0250-0407:335	65130	65130	335
336	210119_dc07_1.tif_BS20.tif:0336-0262-0412:336	62688	62688	336
337	210119_dc07_1.tif_BS20.tif:0337-0265-0413:337	52514	52514	337
338	210119_dc07_1.tif_BS20.tif:0338-0263-0419:338	67861	67861	338
339	210119_dc07_1.tif_BS20.tif:0339-0260-0454:339	65915	65915	339
340	210119_dc07_1.tif_BS20.tif:0340-0296-0426:340	73781	73781	340
341	210119_dc07_1.tif_BS20.tif:0341-0268-0415:341	60550	60550	341
342	210119_dc07_1.tif_BS20.tif:0342-0264-0417:342	64640	64640	342
343	210119_dc07_1.tif_BS20.tif:0343-0266-0416:343	74341	74341	343
344	210119_dc07_1.tif_BS20.tif:0344-0252-0405:344	82694	82694	344
345	210119_dc07_1.tif_BS20.tif:0345-0249-0404:345	62952	62952	345
346	210119_dc07_1.tif_BS20.tif:0346-0267-0414:346	75624	75624	346
347	210119_dc07_1.tif_BS20.tif:0347-0265-0411:347	73881	73881	347
348	210119_dc07_1.tif_BS20.tif:0348-0262-0410:348	75468	75468	348
349	210119_dc07_1.tif_BS20.tif:0349-0259-0411:349	73152	73152	349
350	210119_dc07_1.tif_BS20.tif:0350-0255-0414:350	57604	57604	350
351	210119_dc07_1.tif_BS20.tif:0351-0240-0393:351	66817	66817	351
352	210119_dc07_1.tif_BS20.tif:0352-0200-0411:352	69060	69060	352
353	210119_dc07_1.tif_BS20.tif:0353-0240-0414:353	61084	61084	353
354	210119_dc07_1.tif_BS20.tif:0354-0232-0438:354	71558	71558	354
355	210119_dc07_1.tif_BS20.tif:0355-0236-0415:355	64640	64640	355
356	210119_dc07_1.tif_BS20.tif:0356-0244-0408:356	75512	75512	356
357	210119_dc07_1.tif_BS20.tif:0357-0234-0412:357	56437	56437	357
358	210119_dc07_1.tif_BS20.tif:0358-0226-0413:358	65745	65745	358
359	210119_dc07_1.tif_BS20.tif:0359-0239-0419:359	82562	82562	359
360	210119_dc07_1.tif_BS20.tif:0360-0243-0429:360	93150	93150	360
361	210119_dc07_1.tif_BS20.tif:0361-0236-0423:361	79445	79445	361
362	210119_dc07_1.tif_BS20.tif:0362-0238-0415:362	69017	69017	362
363	210119_dc07_1.tif_BS20.tif:0363-0234-0412:363	109302	109302	363
364	210119_dc07_1.tif_BS20.tif:0364-0239-0411:364	104452	104452	364
365	210119_dc07_1.tif_BS20.tif:0365-0244-0418:365	100646	100646	365
366	210119_dc07_1.tif_BS20.tif:0366-0233-0428:366	92809	92809	366
367	210119_dc07_1.tif_BS20.tif:0367-0232-0429:367	83281	83281	367
368	210119_dc07_1.tif_BS20.tif:0368-0236-0427:368	84805	84805	368
369	210119_dc07_1.tif_BS20.tif:0369-0231-0414:369	52976	52976	369
370	210119_dc07_1.tif_BS20.tif:0370-0239-0411:370	54823	54823	370
371	210119_dc07_1.tif_BS20.tif:0371-0248-0411:371	78807	78807	371
372	210119_dc07_1.tif_BS20.tif:0372-0246-0416:372	112012	112012	372
373	210119_dc07_1.tif_BS20.tif:0373-0240-0417:373	121215	121215	373
374	210119_dc07_1.tif_BS20.tif:0374-0239-0418:374	124125	124125	374
375	210119_dc07_1.tif_BS20.tif:0375-0246-0424:375	113239	113239	375
376	210119_dc07_1.tif_BS20.tif:0376-0224-0429:376	82015	82015	376
377	210119_dc07_1.tif_BS20.tif:0377-0227-0426:377	77790	77790	377
378	210119_dc07_1.tif_BS20.tif:0378-0226-0417:378	75070	75070	378
379	210119_dc07_1.tif_BS20.tif:0379-0235-0411:379	87570	87570	379
380	210119_dc07_1.tif_BS20.tif:0380-0244-0413:380	136223	136223	380
381	210119_dc07_1.tif_BS20.tif:0381-0251-0414:381	128370	128370	381
382	210119_dc07_1.tif_BS20.tif:0382-0249-0412:382	160195	160195	382
383	210119_dc07_1.tif_BS20.tif:0383-0252-0414:383	94905	94905	383
384	210119_dc07_1.tif_BS20.tif:0384-0251-0416:384	91743	91743	384
385	210119_dc07_1.tif_BS20.tif:0385-0254-0417:385	103628	103628	385
386	210119_dc07_1.tif_BS20.tif:0386-0246-0436:386	142535	142535	386
387	210119_dc07_1.tif_BS20.tif:0387-0227-0420:387	111347	111347	387
388	210119_dc07_1.tif_BS20.tif:0388-0233-0417:388	83680	83680	388
389	210119_dc07_1.tif_BS20.tif:0389-0230-0423:389	116964	116964	389
390	210119_dc07_1.tif_BS20.tif:0390-0239-0418:390	117693	117693	390
391	210119_dc07_1.tif_BS20.tif:0391-0251-0411:391	112792	112792	391
392	210119_dc07_1.tif_BS20.tif:0392-0267-0405:392	77120	77120	392
393	210119_dc07_1.tif_BS20.tif:0393-0249-0423:393	68945	68945	393
394	210119_dc07_1.tif_BS20.tif:0394-0243-0420:394	95684	95684	394
395	210119_dc07_1.tif_BS20.tif:0395-0243-0423:395	88931	88931	395
396	210119_dc07_1.tif_BS20.tif:0396-0245-0422:396	94534	94534	396
397	210119_dc07_1.tif_BS20.tif:0397-0248-0420:397	103380	103380	397
398	210119_dc07_1.tif_BS20.tif:0398-0247-0420:398	94102	94102	398
399	210119_dc07_1.tif_BS20.tif:0399-0247-0421:399	105093	105093	399
400	210119_dc07_1.tif_BS20.tif:0400-0248-0421:400	104713	104713	400
401	210119_dc07_1.tif_BS20.tif:0401-0245-0425:401	107792	107792	401
402	210119_dc07_1.tif_BS20.tif:0402-0237-0426:402	108663	108663	402
403	210119_dc07_1.tif_BS20.tif:0403-0237-0423:403	96241	96241	403
404	210119_dc07_1.tif_BS20.tif:0404-0235-0423:404	108922	108922	404
405	210119_dc07_1.tif_BS20.tif:0405-0235-0418:405	111925	111925	405
406	210119_dc07_1.tif_BS20.tif:0406-0227-0417:406	118248	118248	406
407	210119_dc07_1.tif_BS20.tif:0407-0230-0413:407	85735	85735	407
408	210119_dc07_1.tif_BS20.tif:0408-0236-0414:408	75605	75605	408
409	210119_dc07_1.tif_BS20.tif:0409-0236-0417:409	90288	90288	409
410	210119_dc07_1.tif_BS20.tif:0410-0234-0413:410	86050	86050	410
411	210119_dc07_1.tif_BS20.tif:0411-0232-0423:411	81185	81185	411
412	210119_dc07_1.tif_BS20.tif:0412-0241-0419:412	59592	59592	412
413	210119_dc07_1.tif_BS20.tif:0413-0249-0414:413	67673	67673	413
414	210119_dc07_1.tif_BS20.tif:0414-0251-0415:414	97073	97073	414
415	210119_dc07_1.tif_BS20.tif:0415-0248-0419:415	100120	100120	415
416	210119_dc07_1.tif_BS20.tif:0416-0250-0424:416	111508	111508	416
417	210119_dc07_1.tif_BS20.tif:0417-0241-0438:417	165355	165355	417
418	210119_dc07_1.tif_BS20.tif:0418-0233-0421:418	105903	105903	418
419	210119_dc07_1.tif_BS20.tif:0419-0240-0417:419	98881	98881	419
420	210119_dc07_1.tif_BS20.tif:0420-0239-0418:420	88393	88393	420
421	210119_dc07_1.tif_BS20.tif:0421-0243-0420:421	97210	97210	421
422	210119_dc07_1.tif_BS20.tif:0422-0247-0422:422	86592	86592	422
423	210119_dc07_1.tif_BS20.tif:0423-0225-0421:423	73216	73216	423
424	210119_dc07_1.tif_BS20.tif:0424-0225-0409:424	105102	105102	424
425	210119_dc07_1.tif_BS20.tif:0425-0221-0391:425	65870	65870	425
426	210119_dc07_1.tif_BS20.tif:0426-0230-0390:426	44683	44683	426
427	210119_dc07_1.tif_BS20.tif:0427-0238-0387:427	55746	55746	427
428	210119_dc07_1.tif_BS20.tif:0428-0238-0387:428	35955	35955	428
429	210119_dc07_1.tif_BS20.tif:0429-0227-0405:429	94704	94704	429
430	210119_dc07_1.tif_BS20.tif:0430-0239-0366:430	82599	82599	430
431	210119_dc07_1.tif_BS20.tif:0431-0221-0424:431	97527	97527	431
432	210119_dc07_1.tif_BS20.tif:0432-0232-0434:432	90446	90446	432
433	210119_dc07_1.tif_BS20.tif:0433-0240-0418:433	81099	81099	433
434	210119_dc07_1.tif_BS20.tif:0434-0246-0415:434	98091	98091	434
435	210119_dc07_1.tif_BS20.tif:0435-0241-0411:435	91710	91710	435
436	210119_dc07_1.tif_BS20.tif:0436-0240-0420:436	95236	95236	436
437	210119_dc07_1.tif_BS20.tif:0437-0243-0431:437	88844	88844	437
438	210119_dc07_1.tif_BS20.tif:0438-0244-0439:438	82109	82109	438
439	210119_dc07_1.tif_BS20.tif:0439-0243-0427:439	98413	98413	439
440	210119_dc07_1.tif_BS20.tif:0440-0237-0422:440	95100	95100	440
441	210119_dc07_1.tif_BS20.tif:0441-0238-0422:441	99810	99810	441
442	210119_dc07_1.tif_BS20.tif:0442-0243-0422:442	105863	105863	442
443	210119_dc07_1.tif_BS20.tif:0443-0244-0422:443	105945	105945	443
444	210119_dc07_1.tif_BS20.tif:0444-0240-0429:444	102430	102430	444
445	210119_dc07_1.tif_BS20.tif:0445-0244-0425:445	116475	116475	445
446	210119_dc07_1.tif_BS20.tif:0446-0229-0412:446	117353	117353	446
447	210119_dc07_1.tif_BS20.tif:0447-0239-0407:447	114807	114807	447
448	210119_dc07_1.tif_BS20.tif:0448-0231-0419:448	89893	89893	448
449	210119_dc07_1.tif_BS20.tif:0449-0235-0424:449	92759	92759	449
450	210119_dc07_1.tif_BS20.tif:0450-0247-0426:450	95156	95156	450
451	210119_dc07_1.tif_BS20.tif:0451-0255-0425:451	119113	119113	451
452	210119_dc07_1.tif_BS20.tif:0452-0259-0422:452	121992	121992	452
453	210119_dc07_1.tif_BS20.tif:0453-0252-0421:453	120301	120301	453
454	210119_dc07_1.tif_BS20.tif:0454-0249-0422:454	122024	122024	454
455	210119_dc07_1.tif_BS20.tif:0455-0250-0423:455	118991	118991	455
456	210119_dc07_1.tif_BS20.tif:0456-0246-0423:456	130096	130096	456
457	210119_dc07_1.tif_BS20.tif:0457-0250-0424:457	144956	144956	457
458	210119_dc07_1.tif_BS20.tif:0458-0247-0422:458	141650	141650	458
459	210119_dc07_1.tif_BS20.tif:0459-0249-0422:459	144167	144167	459
460	210119_dc07_1.tif_BS20.tif:0460-0233-0406:460	104048	104048	460
461	210119_dc07_1.tif_BS20.tif:0461-0223-0405:461	96834	96834	461
462	210119_dc07_1.tif_BS20.tif:0462-0241-0412:462	89836	89836	462
463	210119_dc07_1.tif_BS20.tif:0463-0251-0450:463	101871	101871	463
464	210119_dc07_1.tif_BS20.tif:0464-0260-0430:464	80907	80907	464
465	210119_dc07_1.tif_BS20.tif:0465-0258-0423:465	88692	88692	465
466	210119_dc07_1.tif_BS20.tif:0466-0255-0422:466	75254	75254	466
467	210119_dc07_1.tif_BS20.tif:0467-0255-0421:467	75207	75207	467
468	210119_dc07_1.tif_BS20.tif:0468-0254-0425:468	87056	87056	468
469	210119_dc07_1.tif_BS20.tif:0469-0252-0433:469	88995	88995	469
470	210119_dc07_1.tif_BS20.tif:0470-0250-0438:470	79822	79822	470
471	210119_dc07_1.tif_BS20.tif:0471-0247-0441:471	85434	85434	471
472	210119_dc07_1.tif_BS20.tif:0472-0245-0448:472	97343	97343	472
473	210119_dc07_1.tif_BS20.tif:0473-0243-0455:473	91869	91869	473
474	210119_dc07_1.tif_BS20.tif:0474-0244-0467:474	88646	88646	474
475	210119_dc07_1.tif_BS20.tif:0475-0244-0467:475	45051	45051	475
476	210119_dc07_1.tif_BS20.tif:0476-0244-0467:476	61431	61431	476
477	210119_dc07_1.tif_BS20.tif:0477-0244-0467:477	60056	60056	477
478	210119_dc07_1.tif_BS20.tif:0478-0244-0467:478	58009	58009	478
479	210119_dc07_1.tif_BS20.tif:0479-0244-0467:479	50180	50180	479
480	210119_dc07_1.tif_BS20.tif:0480-0244-0467:480	54492	54492	480
481	210119_dc07_1.tif_BS20.tif:0481-0244-0467:481	52321	52321	481
482	210119_dc07_1.tif_BS20.tif:0482-0244-0467:482	20490	20490	482
483	210119_dc07_1.tif_BS20.tif:0483-0244-0467:483	24091	24091	483
484	210119_dc07_1.tif_BS20.tif:0484-0244-0467:484	23742	23742	484
485	210119_dc07_1.tif_BS20.tif:0485-0244-0467:485	21980	21980	485
486	210119_dc07_1.tif_BS20.tif:0486-0244-0467:486	24411	24411	486
487	210119_dc07_1.tif_BS20.tif:0487-0244-0467:487	22156	22156	487
488	210119_dc07_1.tif_BS20.tif:0488-0244-0467:488	20784	20784	488
489	210119_dc07_1.tif_BS20.tif:0489-0244-0467:489	21613	21613	489
490	210119_dc07_1.tif_BS20.tif:0490-0244-0467:490	20412	20412	490
491	210119_dc07_1.tif_BS20.tif:0491-0244-0467:491	31351	31351	491
492	210119_dc07_1.tif_BS20.tif:0492-0244-0467:492	30340	30340	492
493	210119_dc07_1.tif_BS20.tif:0493-0244-0467:493	28141	28141	493
494	210119_dc07_1.tif_BS20.tif:0494-0244-0467:494	27839	27839	494
495	210119_dc07_1.tif_BS20.tif:0495-0244-0467:495	29508	29508	495
496	210119_dc07_1.tif_BS20.tif:0496-0244-0467:496	28019	28019	496
497	210119_dc07_1.tif_BS20.tif:0497-0244-0467:497	28855	28855	497
498	210119_dc07_1.tif_BS20.tif:0498-0244-0467:498	26710	26710	498
499	210119_dc07_1.tif_BS20.tif:0499-0244-0467:499	28515	28515	499
500	210119_dc07_1.tif_BS20.tif:0500-0244-0467:500	23363	23363	500
501	210119_dc07_1.tif_BS20.tif:0501-0244-0467:501	11484	11484	501
502	210119_dc07_1.tif_BS20.tif:0502-0244-0467:502	11397	11397	502
503	210119_dc07_1.tif_BS20.tif:0503-0244-0467:503	12704	12704	503
504	210119_dc07_1.tif_BS20.tif:0504-0072-0454:504	101834	101834	504
505	210119_dc07_1.tif_BS20.tif:0505-0052-0457:505	189610	189610	505
506	210119_dc07_1.tif_BS20.tif:0506-0045-0431:506	82220	82220	506
507	210119_dc07_1.tif_BS20.tif:0507-0151-0421:507	120350	120350	507
508	210119_dc07_1.tif_BS20.tif:0508-0144-0422:508	106875	106875	508
509	210119_dc07_1.tif_BS20.tif:0509-0132-0425:509	102338	102338	509
510	210119_dc07_1.tif_BS20.tif:0510-0247-0422:510	87270	87270	510
511	210119_dc07_1.tif_BS20.tif:0511-0246-0396:511	121169	121169	511
512	210119_dc07_1.tif_BS20.tif:0512-0230-0403:512	115005	115005	512
513	210119_dc07_1.tif_BS20.tif:0513-0226-0401:513	108664	108664	513
514	210119_dc07_1.tif_BS20.tif:0514-0224-0400:514	122351	122351	514
515	210119_dc07_1.tif_BS20.tif:0515-0221-0399:515	112792	112792	515
516	210119_dc07_1.tif_BS20.tif:0516-0231-0394:516	142446	142446	516
517	210119_dc07_1.tif_BS20.tif:0517-0229-0401:517	118021	118021	517
518	210119_dc07_1.tif_BS20.tif:0518-0226-0417:518	112330	112330	518
519	210119_dc07_1.tif_BS20.tif:0519-0226-0419:519	111953	111953	519
520	210119_dc07_1.tif_BS20.tif:0520-0233-0418:520	107193	107193	520
521	210119_dc07_1.tif_BS20.tif:0521-0231-0418:521	113375	113375	521
522	210119_dc07_1.tif_BS20.tif:0522-0228-0418:522	116775	116775	522
523	210119_dc07_1.tif_BS20.tif:0523-0223-0418:523	119002	119002	523
524	210119_dc07_1.tif_BS20.tif:0524-0215-0419:524	117842	117842	524
525	210119_dc07_1.tif_BS20.tif:0525-0204-0420:525	113553	113553	525
526	210119_dc07_1.tif_BS20.tif:0526-0194-0412:526	123105	123105	526
527	210119_dc07_1.tif_BS20.tif:0001-0369-0177:1	278424	278424	1
528	210119_dc07_1.tif_BS20.tif:0002-0349-0182:2	269810	269810	2
529	210119_dc07_1.tif_BS20.tif:0003-0335-0183:3	272794	272794	3
530	210119_dc07_1.tif_BS20.tif:0004-0313-0182:4	270504	270504	4
531	210119_dc07_1.tif_BS20.tif:0005-0297-0184:5	288712	288712	5
532	210119_dc07_1.tif_BS20.tif:0006-0279-0188:6	289106	289106	6
533	210119_dc07_1.tif_BS20.tif:0007-0265-0195:7	293206	293206	7
534	210119_dc07_1.tif_BS20.tif:0008-0246-0202:8	285628	285628	8
535	210119_dc07_1.tif_BS20.tif:0009-0235-0213:9	295047	295047	9
536	210119_dc07_1.tif_BS20.tif:0010-0225-0224:10	297891	297891	10
537	210119_dc07_1.tif_BS20.tif:0011-0215-0225:11	68119	68119	11
538	210119_dc07_1.tif_BS20.tif:0012-0167-0225:12	8411	8411	12
539	210119_dc07_1.tif_BS20.tif:0013-0167-0225:13	9660	9660	13
540	210119_dc07_1.tif_BS20.tif:0014-0167-0225:14	10440	10440	14
541	210119_dc07_1.tif_BS20.tif:0015-0167-0225:15	17540	17540	15
542	210119_dc07_1.tif_BS20.tif:0016-0167-0225:16	40173	40173	16
543	210119_dc07_1.tif_BS20.tif:0017-0167-0225:17	40248	40248	17
544	210119_dc07_1.tif_BS20.tif:0018-0075-0205:18	245272	245272	18
545	210119_dc07_1.tif_BS20.tif:0019-0110-0191:19	105088	105088	19
546	210119_dc07_1.tif_BS20.tif:0020-0110-0154:20	266422	266422	20
547	210119_dc07_1.tif_BS20.tif:0021-0134-0116:21	261388	261388	21
548	210119_dc07_1.tif_BS20.tif:0022-0185-0069:22	204252	204252	22
549	210119_dc07_1.tif_BS20.tif:0023-0219-0063:23	183911	183911	23
550	210119_dc07_1.tif_BS20.tif:0024-0227-0110:24	204440	204440	24
551	210119_dc07_1.tif_BS20.tif:0025-0201-0173:25	231059	231059	25
552	210119_dc07_1.tif_BS20.tif:0026-0222-0204:26	237686	237686	26
553	210119_dc07_1.tif_BS20.tif:0027-0236-0216:27	257553	257553	27
554	210119_dc07_1.tif_BS20.tif:0028-0247-0195:28	266947	266947	28
555	210119_dc07_1.tif_BS20.tif:0029-0264-0192:29	293406	293406	29
556	210119_dc07_1.tif_BS20.tif:0030-0239-0177:30	286883	286883	30
557	210119_dc07_1.tif_BS20.tif:0031-0242-0159:31	259112	259112	31
558	210119_dc07_1.tif_BS20.tif:0032-0238-0181:32	270146	270146	32
559	210119_dc07_1.tif_BS20.tif:0033-0227-0195:33	271608	271608	33
560	210119_dc07_1.tif_BS20.tif:0034-0240-0188:34	287383	287383	34
561	210119_dc07_1.tif_BS20.tif:0035-0263-0188:35	250857	250857	35
562	210119_dc07_1.tif_BS20.tif:0036-0253-0169:36	275574	275574	36
563	210119_dc07_1.tif_BS20.tif:0037-0238-0170:37	245720	245720	37
564	210119_dc07_1.tif_BS20.tif:0038-0233-0168:38	230530	230530	38
565	210119_dc07_1.tif_BS20.tif:0039-0226-0199:39	275114	275114	39
566	210119_dc07_1.tif_BS20.tif:0040-0239-0191:40	248607	248607	40
567	210119_dc07_1.tif_BS20.tif:0041-0242-0187:41	340315	340315	41
568	210119_dc07_1.tif_BS20.tif:0042-0247-0187:42	284767	284767	42
569	210119_dc07_1.tif_BS20.tif:0043-0261-0194:43	310670	310670	43
570	210119_dc07_1.tif_BS20.tif:0044-0268-0190:44	304061	304061	44
571	210119_dc07_1.tif_BS20.tif:0045-0254-0179:45	300659	300659	45
572	210119_dc07_1.tif_BS20.tif:0046-0254-0198:46	288123	288123	46
573	210119_dc07_1.tif_BS20.tif:0047-0274-0189:47	306581	306581	47
574	210119_dc07_1.tif_BS20.tif:0048-0273-0182:48	311107	311107	48
575	210119_dc07_1.tif_BS20.tif:0049-0280-0181:49	293652	293652	49
576	210119_dc07_1.tif_BS20.tif:0050-0289-0186:50	302224	302224	50
577	210119_dc07_1.tif_BS20.tif:0051-0300-0180:51	295887	295887	51
578	210119_dc07_1.tif_BS20.tif:0052-0296-0189:52	330192	330192	52
579	210119_dc07_1.tif_BS20.tif:0053-0300-0204:53	306666	306666	53
580	210119_dc07_1.tif_BS20.tif:0054-0303-0203:54	334178	334178	54
581	210119_dc07_1.tif_BS20.tif:0055-0313-0210:55	311074	311074	55
582	210119_dc07_1.tif_BS20.tif:0056-0321-0226:56	300172	300172	56
583	210119_dc07_1.tif_BS20.tif:0057-0296-0226:57	74205	74205	57
584	210119_dc07_1.tif_BS20.tif:0058-0342-0226:58	62337	62337	58
585	210119_dc07_1.tif_BS20.tif:0059-0355-0229:59	106069	106069	59
586	210119_dc07_1.tif_BS20.tif:0060-0317-0171:60	249792	249792	60
587	210119_dc07_1.tif_BS20.tif:0061-0295-0163:61	288400	288400	61
588	210119_dc07_1.tif_BS20.tif:0062-0303-0164:62	302759	302759	62
589	210119_dc07_1.tif_BS20.tif:0063-0310-0180:63	293263	293263	63
590	210119_dc07_1.tif_BS20.tif:0064-0311-0184:64	313127	313127	64
591	210119_dc07_1.tif_BS20.tif:0065-0301-0179:65	294601	294601	65
592	210119_dc07_1.tif_BS20.tif:0066-0295-0182:66	302163	302163	66
593	210119_dc07_1.tif_BS20.tif:0067-0294-0188:67	289641	289641	67
594	210119_dc07_1.tif_BS20.tif:0068-0291-0193:68	283088	283088	68
595	210119_dc07_1.tif_BS20.tif:0069-0287-0195:69	295969	295969	69
596	210119_dc07_1.tif_BS20.tif:0070-0284-0194:70	295807	295807	70
597	210119_dc07_1.tif_BS20.tif:0071-0280-0197:71	288791	288791	71
598	210119_dc07_1.tif_BS20.tif:0072-0278-0201:72	301750	301750	72
599	210119_dc07_1.tif_BS20.tif:0073-0278-0201:73	309096	309096	73
600	210119_dc07_1.tif_BS20.tif:0074-0271-0203:74	299125	299125	74
601	210119_dc07_1.tif_BS20.tif:0075-0265-0205:75	311933	311933	75
602	210119_dc07_1.tif_BS20.tif:0076-0278-0206:76	303743	303743	76
603	210119_dc07_1.tif_BS20.tif:0077-0278-0217:77	312907	312907	77
604	210119_dc07_1.tif_BS20.tif:0078-0288-0229:78	100110	100110	78
605	210119_dc07_1.tif_BS20.tif:0079-0288-0229:79	33271	33271	79
606	210119_dc07_1.tif_BS20.tif:0080-0293-0226:80	59238	59238	80
607	210119_dc07_1.tif_BS20.tif:0081-0262-0226:81	67590	67590	81
608	210119_dc07_1.tif_BS20.tif:0082-0253-0226:82	73246	73246	82
609	210119_dc07_1.tif_BS20.tif:0083-0264-0226:83	64678	64678	83
610	210119_dc07_1.tif_BS20.tif:0084-0264-0226:84	45027	45027	84
611	210119_dc07_1.tif_BS20.tif:0085-0264-0226:85	37096	37096	85
612	210119_dc07_1.tif_BS20.tif:0086-0264-0226:86	37282	37282	86
613	210119_dc07_1.tif_BS20.tif:0087-0264-0226:87	35550	35550	87
614	210119_dc07_1.tif_BS20.tif:0088-0264-0226:88	36035	36035	88
615	210119_dc07_1.tif_BS20.tif:0089-0264-0226:89	41494	41494	89
616	210119_dc07_1.tif_BS20.tif:0090-0304-0211:90	181470	181470	90
617	210119_dc07_1.tif_BS20.tif:0091-0264-0211:91	388822	388822	91
618	210119_dc07_1.tif_BS20.tif:0092-0315-0228:92	249583	249583	92
619	210119_dc07_1.tif_BS20.tif:0093-0313-0212:93	355244	355244	93
620	210119_dc07_1.tif_BS20.tif:0094-0275-0189:94	337312	337312	94
621	210119_dc07_1.tif_BS20.tif:0095-0274-0191:95	343553	343553	95
622	210119_dc07_1.tif_BS20.tif:0096-0281-0188:96	348534	348534	96
623	210119_dc07_1.tif_BS20.tif:0097-0286-0186:97	346485	346485	97
624	210119_dc07_1.tif_BS20.tif:0098-0289-0183:98	369172	369172	98
625	210119_dc07_1.tif_BS20.tif:0099-0293-0178:99	355642	355642	99
626	210119_dc07_1.tif_BS20.tif:0100-0289-0180:100	362990	362990	100
627	210119_dc07_1.tif_BS20.tif:0101-0288-0185:101	339788	339788	101
628	210119_dc07_1.tif_BS20.tif:0102-0291-0180:102	353531	353531	102
629	210119_dc07_1.tif_BS20.tif:0103-0287-0186:103	352665	352665	103
630	210119_dc07_1.tif_BS20.tif:0104-0287-0178:104	355660	355660	104
631	210119_dc07_1.tif_BS20.tif:0105-0287-0178:105	347885	347885	105
632	210119_dc07_1.tif_BS20.tif:0106-0280-0184:106	356460	356460	106
633	210119_dc07_1.tif_BS20.tif:0107-0287-0173:107	350601	350601	107
634	210119_dc07_1.tif_BS20.tif:0108-0287-0171:108	341790	341790	108
635	210119_dc07_1.tif_BS20.tif:0109-0283-0173:109	332282	332282	109
636	210119_dc07_1.tif_BS20.tif:0110-0275-0161:110	337165	337165	110
637	210119_dc07_1.tif_BS20.tif:0111-0282-0166:111	362229	362229	111
638	210119_dc07_1.tif_BS20.tif:0112-0265-0173:112	362986	362986	112
639	210119_dc07_1.tif_BS20.tif:0113-0314-0170:113	330385	330385	113
640	210119_dc07_1.tif_BS20.tif:0114-0333-0178:114	353475	353475	114
641	210119_dc07_1.tif_BS20.tif:0115-0295-0176:115	338564	338564	115
642	210119_dc07_1.tif_BS20.tif:0116-0287-0186:116	346783	346783	116
643	210119_dc07_1.tif_BS20.tif:0117-0290-0185:117	356778	356778	117
644	210119_dc07_1.tif_BS20.tif:0118-0293-0185:118	369666	369666	118
645	210119_dc07_1.tif_BS20.tif:0119-0282-0185:119	373460	373460	119
646	210119_dc07_1.tif_BS20.tif:0120-0283-0150:120	355890	355890	120
647	210119_dc07_1.tif_BS20.tif:0121-0279-0196:121	379427	379427	121
648	210119_dc07_1.tif_BS20.tif:0122-0285-0182:122	364537	364537	122
649	210119_dc07_1.tif_BS20.tif:0123-0289-0185:123	364937	364937	123
650	210119_dc07_1.tif_BS20.tif:0124-0294-0182:124	361277	361277	124
651	210119_dc07_1.tif_BS20.tif:0125-0283-0183:125	370080	370080	125
652	210119_dc07_1.tif_BS20.tif:0126-0279-0183:126	367072	367072	126
653	210119_dc07_1.tif_BS20.tif:0127-0282-0184:127	350280	350280	127
654	210119_dc07_1.tif_BS20.tif:0128-0284-0185:128	356167	356167	128
655	210119_dc07_1.tif_BS20.tif:0129-0285-0181:129	376718	376718	129
656	210119_dc07_1.tif_BS20.tif:0130-0286-0184:130	355748	355748	130
657	210119_dc07_1.tif_BS20.tif:0131-0290-0183:131	336472	336472	131
658	210119_dc07_1.tif_BS20.tif:0132-0288-0187:132	340828	340828	132
659	210119_dc07_1.tif_BS20.tif:0133-0278-0183:133	336000	336000	133
660	210119_dc07_1.tif_BS20.tif:0134-0279-0181:134	349196	349196	134
661	210119_dc07_1.tif_BS20.tif:0135-0280-0183:135	372150	372150	135
662	210119_dc07_1.tif_BS20.tif:0136-0277-0178:136	333439	333439	136
663	210119_dc07_1.tif_BS20.tif:0137-0275-0184:137	339175	339175	137
664	210119_dc07_1.tif_BS20.tif:0138-0277-0184:138	337905	337905	138
665	210119_dc07_1.tif_BS20.tif:0139-0278-0184:139	379038	379038	139
666	210119_dc07_1.tif_BS20.tif:0140-0280-0182:140	375649	375649	140
667	210119_dc07_1.tif_BS20.tif:0141-0277-0182:141	391084	391084	141
668	210119_dc07_1.tif_BS20.tif:0142-0277-0183:142	378975	378975	142
669	210119_dc07_1.tif_BS20.tif:0143-0275-0182:143	355043	355043	143
670	210119_dc07_1.tif_BS20.tif:0144-0273-0181:144	381964	381964	144
671	210119_dc07_1.tif_BS20.tif:0145-0272-0182:145	378129	378129	145
672	210119_dc07_1.tif_BS20.tif:0146-0273-0183:146	398282	398282	146
673	210119_dc07_1.tif_BS20.tif:0147-0275-0182:147	375441	375441	147
674	210119_dc07_1.tif_BS20.tif:0148-0278-0182:148	402976	402976	148
675	210119_dc07_1.tif_BS20.tif:0149-0281-0181:149	377254	377254	149
676	210119_dc07_1.tif_BS20.tif:0150-0278-0181:150	369430	369430	150
677	210119_dc07_1.tif_BS20.tif:0151-0273-0183:151	357790	357790	151
678	210119_dc07_1.tif_BS20.tif:0152-0272-0183:152	377626	377626	152
679	210119_dc07_1.tif_BS20.tif:0153-0272-0185:153	361445	361445	153
680	210119_dc07_1.tif_BS20.tif:0154-0273-0196:154	410540	410540	154
681	210119_dc07_1.tif_BS20.tif:0155-0275-0184:155	408497	408497	155
682	210119_dc07_1.tif_BS20.tif:0156-0275-0185:156	423776	423776	156
683	210119_dc07_1.tif_BS20.tif:0157-0275-0186:157	458083	458083	157
684	210119_dc07_1.tif_BS20.tif:0158-0277-0187:158	392036	392036	158
685	210119_dc07_1.tif_BS20.tif:0159-0280-0186:159	451358	451358	159
686	210119_dc07_1.tif_BS20.tif:0160-0279-0185:160	444215	444215	160
687	210119_dc07_1.tif_BS20.tif:0161-0268-0193:161	404700	404700	161
688	210119_dc07_1.tif_BS20.tif:0162-0268-0198:162	379473	379473	162
689	210119_dc07_1.tif_BS20.tif:0163-0269-0188:163	385975	385975	163
690	210119_dc07_1.tif_BS20.tif:0164-0269-0189:164	435444	435444	164
691	210119_dc07_1.tif_BS20.tif:0165-0271-0185:165	424660	424660	165
692	210119_dc07_1.tif_BS20.tif:0166-0271-0186:166	409173	409173	166
693	210119_dc07_1.tif_BS20.tif:0167-0280-0179:167	176408	176408	167
694	210119_dc07_1.tif_BS20.tif:0168-0266-0162:168	268170	268170	168
695	210119_dc07_1.tif_BS20.tif:0169-0267-0196:169	379607	379607	169
696	210119_dc07_1.tif_BS20.tif:0170-0273-0196:170	421697	421697	170
697	210119_dc07_1.tif_BS20.tif:0171-0278-0190:171	424274	424274	171
698	210119_dc07_1.tif_BS20.tif:0172-0273-0191:172	412647	412647	172
699	210119_dc07_1.tif_BS20.tif:0173-0266-0188:173	375122	375122	173
700	210119_dc07_1.tif_BS20.tif:0174-0266-0167:174	373582	373582	174
701	210119_dc07_1.tif_BS20.tif:0175-0274-0170:175	374331	374331	175
702	210119_dc07_1.tif_BS20.tif:0176-0278-0184:176	400679	400679	176
703	210119_dc07_1.tif_BS20.tif:0177-0286-0187:177	413654	413654	177
704	210119_dc07_1.tif_BS20.tif:0178-0283-0186:178	438230	438230	178
705	210119_dc07_1.tif_BS20.tif:0179-0288-0192:179	415888	415888	179
706	210119_dc07_1.tif_BS20.tif:0180-0295-0190:180	423470	423470	180
707	210119_dc07_1.tif_BS20.tif:0181-0296-0191:181	400748	400748	181
708	210119_dc07_1.tif_BS20.tif:0182-0289-0181:182	399247	399247	182
709	210119_dc07_1.tif_BS20.tif:0183-0288-0181:183	392697	392697	183
710	210119_dc07_1.tif_BS20.tif:0184-0290-0184:184	395999	395999	184
711	210119_dc07_1.tif_BS20.tif:0185-0291-0185:185	383311	383311	185
712	210119_dc07_1.tif_BS20.tif:0186-0282-0198:186	404821	404821	186
713	210119_dc07_1.tif_BS20.tif:0187-0277-0187:187	412875	412875	187
714	210119_dc07_1.tif_BS20.tif:0188-0272-0183:188	410281	410281	188
715	210119_dc07_1.tif_BS20.tif:0189-0260-0189:189	389573	389573	189
716	210119_dc07_1.tif_BS20.tif:0190-0255-0186:190	378658	378658	190
717	210119_dc07_1.tif_BS20.tif:0191-0248-0188:191	357330	357330	191
718	210119_dc07_1.tif_BS20.tif:0192-0220-0195:192	350270	350270	192
719	210119_dc07_1.tif_BS20.tif:0193-0244-0200:193	373365	373365	193
720	210119_dc07_1.tif_BS20.tif:0194-0245-0203:194	369108	369108	194
721	210119_dc07_1.tif_BS20.tif:0195-0246-0200:195	372353	372353	195
722	210119_dc07_1.tif_BS20.tif:0196-0228-0161:196	435027	435027	196
723	210119_dc07_1.tif_BS20.tif:0197-0233-0156:197	417677	417677	197
724	210119_dc07_1.tif_BS20.tif:0198-0262-0148:198	319682	319682	198
725	210119_dc07_1.tif_BS20.tif:0199-0272-0155:199	335324	335324	199
726	210119_dc07_1.tif_BS20.tif:0200-0276-0155:200	349953	349953	200
727	210119_dc07_1.tif_BS20.tif:0201-0269-0147:201	344255	344255	201
728	210119_dc07_1.tif_BS20.tif:0202-0271-0142:202	334343	334343	202
729	210119_dc07_1.tif_BS20.tif:0203-0271-0132:203	315266	315266	203
730	210119_dc07_1.tif_BS20.tif:0204-0269-0123:204	204959	204959	204
731	210119_dc07_1.tif_BS20.tif:0205-0263-0148:205	321674	321674	205
732	210119_dc07_1.tif_BS20.tif:0206-0271-0170:206	299298	299298	206
733	210119_dc07_1.tif_BS20.tif:0207-0258-0132:207	318671	318671	207
734	210119_dc07_1.tif_BS20.tif:0208-0264-0129:208	319216	319216	208
735	210119_dc07_1.tif_BS20.tif:0209-0263-0142:209	336480	336480	209
736	210119_dc07_1.tif_BS20.tif:0210-0263-0149:210	308162	308162	210
737	210119_dc07_1.tif_BS20.tif:0211-0270-0150:211	312940	312940	211
738	210119_dc07_1.tif_BS20.tif:0212-0264-0135:212	334282	334282	212
739	210119_dc07_1.tif_BS20.tif:0213-0272-0138:213	350048	350048	213
740	210119_dc07_1.tif_BS20.tif:0214-0263-0142:214	343121	343121	214
741	210119_dc07_1.tif_BS20.tif:0215-0270-0145:215	335378	335378	215
742	210119_dc07_1.tif_BS20.tif:0216-0276-0150:216	316449	316449	216
743	210119_dc07_1.tif_BS20.tif:0217-0277-0152:217	312656	312656	217
744	210119_dc07_1.tif_BS20.tif:0218-0280-0154:218	312513	312513	218
745	210119_dc07_1.tif_BS20.tif:0219-0281-0153:219	320603	320603	219
746	210119_dc07_1.tif_BS20.tif:0220-0274-0156:220	332967	332967	220
747	210119_dc07_1.tif_BS20.tif:0221-0276-0150:221	390439	390439	221
748	210119_dc07_1.tif_BS20.tif:0222-0260-0182:222	327464	327464	222
749	210119_dc07_1.tif_BS20.tif:0223-0259-0204:223	324622	324622	223
750	210119_dc07_1.tif_BS20.tif:0224-0268-0215:224	321114	321114	224
751	210119_dc07_1.tif_BS20.tif:0225-0271-0193:225	325422	325422	225
752	210119_dc07_1.tif_BS20.tif:0226-0263-0191:226	356149	356149	226
753	210119_dc07_1.tif_BS20.tif:0227-0259-0190:227	372063	372063	227
754	210119_dc07_1.tif_BS20.tif:0228-0256-0192:228	373015	373015	228
755	210119_dc07_1.tif_BS20.tif:0229-0252-0191:229	363145	363145	229
756	210119_dc07_1.tif_BS20.tif:0230-0240-0189:230	389267	389267	230
757	210119_dc07_1.tif_BS20.tif:0231-0246-0186:231	379480	379480	231
758	210119_dc07_1.tif_BS20.tif:0232-0260-0187:232	319523	319523	232
759	210119_dc07_1.tif_BS20.tif:0233-0265-0190:233	331426	331426	233
760	210119_dc07_1.tif_BS20.tif:0234-0226-0186:234	293820	293820	234
761	210119_dc07_1.tif_BS20.tif:0235-0225-0181:235	253943	253943	235
762	210119_dc07_1.tif_BS20.tif:0236-0267-0178:236	331699	331699	236
763	210119_dc07_1.tif_BS20.tif:0237-0256-0173:237	326487	326487	237
764	210119_dc07_1.tif_BS20.tif:0238-0252-0179:238	311568	311568	238
765	210119_dc07_1.tif_BS20.tif:0239-0241-0176:239	318170	318170	239
766	210119_dc07_1.tif_BS20.tif:0240-0252-0173:240	324755	324755	240
767	210119_dc07_1.tif_BS20.tif:0241-0271-0174:241	315637	315637	241
768	210119_dc07_1.tif_BS20.tif:0242-0273-0182:242	327041	327041	242
769	210119_dc07_1.tif_BS20.tif:0243-0248-0167:243	288717	288717	243
770	210119_dc07_1.tif_BS20.tif:0244-0241-0169:244	311004	311004	244
771	210119_dc07_1.tif_BS20.tif:0245-0235-0176:245	322818	322818	245
772	210119_dc07_1.tif_BS20.tif:0246-0246-0185:246	317780	317780	246
773	210119_dc07_1.tif_BS20.tif:0247-0247-0168:247	313630	313630	247
774	210119_dc07_1.tif_BS20.tif:0248-0247-0166:248	303831	303831	248
775	210119_dc07_1.tif_BS20.tif:0249-0242-0173:249	305809	305809	249
776	210119_dc07_1.tif_BS20.tif:0250-0250-0183:250	332790	332790	250
777	210119_dc07_1.tif_BS20.tif:0251-0245-0179:251	317979	317979	251
778	210119_dc07_1.tif_BS20.tif:0252-0243-0173:252	303262	303262	252
779	210119_dc07_1.tif_BS20.tif:0253-0248-0162:253	311517	311517	253
780	210119_dc07_1.tif_BS20.tif:0254-0259-0173:254	296642	296642	254
781	210119_dc07_1.tif_BS20.tif:0255-0278-0181:255	327010	327010	255
782	210119_dc07_1.tif_BS20.tif:0256-0233-0153:256	297011	297011	256
783	210119_dc07_1.tif_BS20.tif:0257-0220-0161:257	289642	289642	257
784	210119_dc07_1.tif_BS20.tif:0258-0237-0173:258	277770	277770	258
785	210119_dc07_1.tif_BS20.tif:0259-0271-0187:259	336422	336422	259
786	210119_dc07_1.tif_BS20.tif:0260-0272-0180:260	340820	340820	260
787	210119_dc07_1.tif_BS20.tif:0261-0250-0170:261	330240	330240	261
788	210119_dc07_1.tif_BS20.tif:0262-0259-0165:262	384231	384231	262
789	210119_dc07_1.tif_BS20.tif:0263-0246-0170:263	340472	340472	263
790	210119_dc07_1.tif_BS20.tif:0264-0238-0175:264	343161	343161	264
791	210119_dc07_1.tif_BS20.tif:0265-0240-0182:265	332571	332571	265
792	210119_dc07_1.tif_BS20.tif:0266-0241-0176:266	330722	330722	266
793	210119_dc07_1.tif_BS20.tif:0267-0261-0177:267	386322	386322	267
794	210119_dc07_1.tif_BS20.tif:0268-0271-0175:268	322343	322343	268
795	210119_dc07_1.tif_BS20.tif:0269-0261-0188:269	382094	382094	269
796	210119_dc07_1.tif_BS20.tif:0270-0261-0190:270	360434	360434	270
797	210119_dc07_1.tif_BS20.tif:0271-0271-0180:271	369701	369701	271
798	210119_dc07_1.tif_BS20.tif:0272-0279-0174:272	354249	354249	272
799	210119_dc07_1.tif_BS20.tif:0273-0285-0171:273	363424	363424	273
800	210119_dc07_1.tif_BS20.tif:0274-0279-0172:274	366952	366952	274
801	210119_dc07_1.tif_BS20.tif:0275-0281-0171:275	375583	375583	275
802	210119_dc07_1.tif_BS20.tif:0276-0273-0171:276	377901	377901	276
803	210119_dc07_1.tif_BS20.tif:0277-0268-0175:277	405869	405869	277
804	210119_dc07_1.tif_BS20.tif:0278-0256-0174:278	409672	409672	278
805	210119_dc07_1.tif_BS20.tif:0279-0258-0166:279	349700	349700	279
806	210119_dc07_1.tif_BS20.tif:0280-0267-0168:280	372739	372739	280
807	210119_dc07_1.tif_BS20.tif:0281-0274-0175:281	402256	402256	281
808	210119_dc07_1.tif_BS20.tif:0282-0276-0179:282	379150	379150	282
809	210119_dc07_1.tif_BS20.tif:0283-0278-0185:283	403847	403847	283
810	210119_dc07_1.tif_BS20.tif:0284-0276-0175:284	373495	373495	284
811	210119_dc07_1.tif_BS20.tif:0285-0274-0177:285	378220	378220	285
812	210119_dc07_1.tif_BS20.tif:0286-0273-0179:286	374212	374212	286
813	210119_dc07_1.tif_BS20.tif:0287-0273-0181:287	350175	350175	287
814	210119_dc07_1.tif_BS20.tif:0288-0272-0181:288	370245	370245	288
815	210119_dc07_1.tif_BS20.tif:0289-0272-0164:289	352716	352716	289
816	210119_dc07_1.tif_BS20.tif:0290-0272-0151:290	305848	305848	290
817	210119_dc07_1.tif_BS20.tif:0291-0272-0162:291	331751	331751	291
818	210119_dc07_1.tif_BS20.tif:0292-0278-0158:292	346141	346141	292
819	210119_dc07_1.tif_BS20.tif:0293-0275-0163:293	272308	272308	293
820	210119_dc07_1.tif_BS20.tif:0294-0272-0171:294	299099	299099	294
821	210119_dc07_1.tif_BS20.tif:0295-0271-0170:295	294797	294797	295
822	210119_dc07_1.tif_BS20.tif:0296-0273-0156:296	313430	313430	296
823	210119_dc07_1.tif_BS20.tif:0297-0273-0159:297	302127	302127	297
824	210119_dc07_1.tif_BS20.tif:0298-0276-0159:298	267667	267667	298
825	210119_dc07_1.tif_BS20.tif:0299-0278-0161:299	248213	248213	299
826	210119_dc07_1.tif_BS20.tif:0300-0280-0157:300	270314	270314	300
827	210119_dc07_1.tif_BS20.tif:0301-0270-0160:301	276544	276544	301
828	210119_dc07_1.tif_BS20.tif:0302-0273-0152:302	252415	252415	302
829	210119_dc07_1.tif_BS20.tif:0303-0288-0169:303	254063	254063	303
830	210119_dc07_1.tif_BS20.tif:0304-0292-0164:304	257059	257059	304
831	210119_dc07_1.tif_BS20.tif:0305-0271-0149:305	231297	231297	305
832	210119_dc07_1.tif_BS20.tif:0306-0262-0152:306	210157	210157	306
833	210119_dc07_1.tif_BS20.tif:0307-0264-0148:307	206212	206212	307
834	210119_dc07_1.tif_BS20.tif:0308-0270-0158:308	203590	203590	308
835	210119_dc07_1.tif_BS20.tif:0309-0277-0158:309	203333	203333	309
836	210119_dc07_1.tif_BS20.tif:0310-0284-0159:310	213952	213952	310
837	210119_dc07_1.tif_BS20.tif:0311-0283-0158:311	212128	212128	311
838	210119_dc07_1.tif_BS20.tif:0312-0281-0161:312	209385	209385	312
839	210119_dc07_1.tif_BS20.tif:0313-0278-0156:313	199898	199898	313
840	210119_dc07_1.tif_BS20.tif:0314-0273-0162:314	198361	198361	314
841	210119_dc07_1.tif_BS20.tif:0315-0270-0161:315	196612	196612	315
842	210119_dc07_1.tif_BS20.tif:0316-0270-0159:316	186992	186992	316
843	210119_dc07_1.tif_BS20.tif:0317-0276-0160:317	186821	186821	317
844	210119_dc07_1.tif_BS20.tif:0318-0288-0165:318	182763	182763	318
845	210119_dc07_1.tif_BS20.tif:0319-0287-0162:319	175764	175764	319
846	210119_dc07_1.tif_BS20.tif:0320-0280-0163:320	189685	189685	320
847	210119_dc07_1.tif_BS20.tif:0321-0277-0166:321	179850	179850	321
848	210119_dc07_1.tif_BS20.tif:0322-0274-0170:322	170451	170451	322
849	210119_dc07_1.tif_BS20.tif:0323-0271-0162:323	171491	171491	323
850	210119_dc07_1.tif_BS20.tif:0324-0270-0163:324	168054	168054	324
851	210119_dc07_1.tif_BS20.tif:0325-0268-0163:325	167131	167131	325
852	210119_dc07_1.tif_BS20.tif:0326-0269-0176:326	175646	175646	326
853	210119_dc07_1.tif_BS20.tif:0327-0279-0193:327	184122	184122	327
854	210119_dc07_1.tif_BS20.tif:0328-0279-0169:328	183412	183412	328
855	210119_dc07_1.tif_BS20.tif:0329-0271-0150:329	200788	200788	329
856	210119_dc07_1.tif_BS20.tif:0330-0266-0171:330	200159	200159	330
857	210119_dc07_1.tif_BS20.tif:0331-0264-0175:331	178013	178013	331
858	210119_dc07_1.tif_BS20.tif:0332-0264-0172:332	144872	144872	332
859	210119_dc07_1.tif_BS20.tif:0333-0264-0166:333	173544	173544	333
860	210119_dc07_1.tif_BS20.tif:0334-0261-0167:334	169612	169612	334
861	210119_dc07_1.tif_BS20.tif:0335-0260-0163:335	170757	170757	335
862	210119_dc07_1.tif_BS20.tif:0336-0272-0168:336	154738	154738	336
863	210119_dc07_1.tif_BS20.tif:0337-0275-0169:337	168444	168444	337
864	210119_dc07_1.tif_BS20.tif:0338-0273-0174:338	202467	202467	338
865	210119_dc07_1.tif_BS20.tif:0339-0270-0209:339	186882	186882	339
866	210119_dc07_1.tif_BS20.tif:0340-0306-0182:340	136439	136439	340
867	210119_dc07_1.tif_BS20.tif:0341-0278-0170:341	162154	162154	341
868	210119_dc07_1.tif_BS20.tif:0342-0274-0172:342	178661	178661	342
869	210119_dc07_1.tif_BS20.tif:0343-0276-0171:343	185014	185014	343
870	210119_dc07_1.tif_BS20.tif:0344-0262-0160:344	152724	152724	344
871	210119_dc07_1.tif_BS20.tif:0345-0259-0160:345	114032	114032	345
872	210119_dc07_1.tif_BS20.tif:0346-0277-0170:346	145493	145493	346
873	210119_dc07_1.tif_BS20.tif:0347-0275-0166:347	167188	167188	347
874	210119_dc07_1.tif_BS20.tif:0348-0272-0166:348	165514	165514	348
875	210119_dc07_1.tif_BS20.tif:0349-0269-0166:349	151018	151018	349
876	210119_dc07_1.tif_BS20.tif:0350-0265-0169:350	148608	148608	350
877	210119_dc07_1.tif_BS20.tif:0351-0250-0149:351	109325	109325	351
878	210119_dc07_1.tif_BS20.tif:0352-0210-0166:352	141064	141064	352
879	210119_dc07_1.tif_BS20.tif:0353-0250-0170:353	142335	142335	353
880	210119_dc07_1.tif_BS20.tif:0354-0242-0194:354	174544	174544	354
881	210119_dc07_1.tif_BS20.tif:0355-0246-0171:355	146562	146562	355
882	210119_dc07_1.tif_BS20.tif:0356-0254-0163:356	175983	175983	356
883	210119_dc07_1.tif_BS20.tif:0357-0244-0168:357	150629	150629	357
884	210119_dc07_1.tif_BS20.tif:0358-0236-0168:358	168161	168161	358
885	210119_dc07_1.tif_BS20.tif:0359-0249-0174:359	183329	183329	359
886	210119_dc07_1.tif_BS20.tif:0360-0253-0184:360	191001	191001	360
887	210119_dc07_1.tif_BS20.tif:0361-0246-0178:361	180522	180522	361
888	210119_dc07_1.tif_BS20.tif:0362-0248-0170:362	190370	190370	362
889	210119_dc07_1.tif_BS20.tif:0363-0244-0167:363	199614	199614	363
890	210119_dc07_1.tif_BS20.tif:0364-0249-0166:364	211937	211937	364
891	210119_dc07_1.tif_BS20.tif:0365-0254-0173:365	219207	219207	365
892	210119_dc07_1.tif_BS20.tif:0366-0243-0183:366	209850	209850	366
893	210119_dc07_1.tif_BS20.tif:0367-0242-0185:367	196054	196054	367
894	210119_dc07_1.tif_BS20.tif:0368-0246-0183:368	204909	204909	368
895	210119_dc07_1.tif_BS20.tif:0369-0241-0169:369	179811	179811	369
896	210119_dc07_1.tif_BS20.tif:0370-0249-0167:370	192327	192327	370
897	210119_dc07_1.tif_BS20.tif:0371-0258-0166:371	228725	228725	371
898	210119_dc07_1.tif_BS20.tif:0372-0256-0171:372	251869	251869	372
899	210119_dc07_1.tif_BS20.tif:0373-0250-0173:373	256617	256617	373
900	210119_dc07_1.tif_BS20.tif:0374-0249-0174:374	258043	258043	374
901	210119_dc07_1.tif_BS20.tif:0375-0256-0179:375	247059	247059	375
902	210119_dc07_1.tif_BS20.tif:0376-0234-0184:376	225462	225462	376
903	210119_dc07_1.tif_BS20.tif:0377-0237-0181:377	226823	226823	377
904	210119_dc07_1.tif_BS20.tif:0378-0236-0172:378	207681	207681	378
905	210119_dc07_1.tif_BS20.tif:0379-0245-0166:379	195663	195663	379
906	210119_dc07_1.tif_BS20.tif:0380-0254-0168:380	184554	184554	380
907	210119_dc07_1.tif_BS20.tif:0381-0261-0169:381	269941	269941	381
908	210119_dc07_1.tif_BS20.tif:0382-0259-0167:382	298780	298780	382
909	210119_dc07_1.tif_BS20.tif:0383-0262-0169:383	252330	252330	383
910	210119_dc07_1.tif_BS20.tif:0384-0261-0171:384	257532	257532	384
911	210119_dc07_1.tif_BS20.tif:0385-0264-0172:385	257978	257978	385
912	210119_dc07_1.tif_BS20.tif:0386-0256-0191:386	184063	184063	386
913	210119_dc07_1.tif_BS20.tif:0387-0237-0175:387	233345	233345	387
914	210119_dc07_1.tif_BS20.tif:0388-0243-0172:388	232948	232948	388
915	210119_dc07_1.tif_BS20.tif:0389-0240-0178:389	245835	245835	389
916	210119_dc07_1.tif_BS20.tif:0390-0249-0173:390	229293	229293	390
917	210119_dc07_1.tif_BS20.tif:0391-0261-0166:391	219733	219733	391
918	210119_dc07_1.tif_BS20.tif:0392-0277-0160:392	230060	230060	392
919	210119_dc07_1.tif_BS20.tif:0393-0259-0178:393	229266	229266	393
920	210119_dc07_1.tif_BS20.tif:0394-0253-0175:394	228994	228994	394
921	210119_dc07_1.tif_BS20.tif:0395-0253-0178:395	235951	235951	395
922	210119_dc07_1.tif_BS20.tif:0396-0255-0177:396	252947	252947	396
923	210119_dc07_1.tif_BS20.tif:0397-0258-0175:397	256882	256882	397
924	210119_dc07_1.tif_BS20.tif:0398-0257-0175:398	245242	245242	398
925	210119_dc07_1.tif_BS20.tif:0399-0257-0176:399	243310	243310	399
926	210119_dc07_1.tif_BS20.tif:0400-0258-0176:400	238732	238732	400
927	210119_dc07_1.tif_BS20.tif:0401-0255-0180:401	245563	245563	401
928	210119_dc07_1.tif_BS20.tif:0402-0247-0181:402	219691	219691	402
929	210119_dc07_1.tif_BS20.tif:0403-0247-0178:403	221731	221731	403
930	210119_dc07_1.tif_BS20.tif:0404-0245-0178:404	221487	221487	404
931	210119_dc07_1.tif_BS20.tif:0405-0245-0173:405	226574	226574	405
932	210119_dc07_1.tif_BS20.tif:0406-0237-0172:406	240240	240240	406
933	210119_dc07_1.tif_BS20.tif:0407-0240-0168:407	231796	231796	407
934	210119_dc07_1.tif_BS20.tif:0408-0246-0169:408	236479	236479	408
935	210119_dc07_1.tif_BS20.tif:0409-0246-0172:409	231726	231726	409
936	210119_dc07_1.tif_BS20.tif:0410-0244-0168:410	267464	267464	410
937	210119_dc07_1.tif_BS20.tif:0411-0242-0178:411	241682	241682	411
938	210119_dc07_1.tif_BS20.tif:0412-0251-0174:412	223859	223859	412
939	210119_dc07_1.tif_BS20.tif:0413-0259-0169:413	267610	267610	413
940	210119_dc07_1.tif_BS20.tif:0414-0261-0170:414	264740	264740	414
941	210119_dc07_1.tif_BS20.tif:0415-0258-0174:415	297382	297382	415
942	210119_dc07_1.tif_BS20.tif:0416-0260-0179:416	300142	300142	416
943	210119_dc07_1.tif_BS20.tif:0417-0251-0193:417	137982	137982	417
944	210119_dc07_1.tif_BS20.tif:0418-0243-0176:418	252017	252017	418
945	210119_dc07_1.tif_BS20.tif:0419-0250-0172:419	268580	268580	419
946	210119_dc07_1.tif_BS20.tif:0420-0249-0173:420	259975	259975	420
947	210119_dc07_1.tif_BS20.tif:0421-0253-0175:421	264445	264445	421
948	210119_dc07_1.tif_BS20.tif:0422-0257-0177:422	227242	227242	422
949	210119_dc07_1.tif_BS20.tif:0423-0235-0176:423	213720	213720	423
950	210119_dc07_1.tif_BS20.tif:0424-0235-0164:424	283441	283441	424
951	210119_dc07_1.tif_BS20.tif:0425-0231-0146:425	172253	172253	425
952	210119_dc07_1.tif_BS20.tif:0426-0240-0145:426	219981	219981	426
953	210119_dc07_1.tif_BS20.tif:0427-0248-0142:427	280257	280257	427
954	210119_dc07_1.tif_BS20.tif:0428-0248-0142:428	26941	26941	428
955	210119_dc07_1.tif_BS20.tif:0429-0237-0160:429	315465	315465	429
956	210119_dc07_1.tif_BS20.tif:0430-0249-0121:430	169702	169702	430
957	210119_dc07_1.tif_BS20.tif:0431-0231-0179:431	250339	250339	431
958	210119_dc07_1.tif_BS20.tif:0432-0242-0189:432	281782	281782	432
959	210119_dc07_1.tif_BS20.tif:0433-0250-0173:433	288470	288470	433
960	210119_dc07_1.tif_BS20.tif:0434-0256-0170:434	314270	314270	434
961	210119_dc07_1.tif_BS20.tif:0435-0251-0166:435	313648	313648	435
962	210119_dc07_1.tif_BS20.tif:0436-0250-0175:436	312658	312658	436
963	210119_dc07_1.tif_BS20.tif:0437-0253-0186:437	314256	314256	437
964	210119_dc07_1.tif_BS20.tif:0438-0254-0194:438	303572	303572	438
965	210119_dc07_1.tif_BS20.tif:0439-0253-0182:439	342297	342297	439
966	210119_dc07_1.tif_BS20.tif:0440-0247-0177:440	303909	303909	440
967	210119_dc07_1.tif_BS20.tif:0441-0248-0177:441	329205	329205	441
968	210119_dc07_1.tif_BS20.tif:0442-0253-0177:442	347955	347955	442
969	210119_dc07_1.tif_BS20.tif:0443-0254-0177:443	341543	341543	443
970	210119_dc07_1.tif_BS20.tif:0444-0250-0184:444	322847	322847	444
971	210119_dc07_1.tif_BS20.tif:0445-0254-0180:445	296005	296005	445
972	210119_dc07_1.tif_BS20.tif:0446-0239-0167:446	331940	331940	446
973	210119_dc07_1.tif_BS20.tif:0447-0249-0162:447	333993	333993	447
974	210119_dc07_1.tif_BS20.tif:0448-0241-0174:448	303343	303343	448
975	210119_dc07_1.tif_BS20.tif:0449-0245-0179:449	327763	327763	449
976	210119_dc07_1.tif_BS20.tif:0450-0257-0181:450	330284	330284	450
977	210119_dc07_1.tif_BS20.tif:0451-0265-0180:451	339800	339800	451
978	210119_dc07_1.tif_BS20.tif:0452-0269-0177:452	311852	311852	452
979	210119_dc07_1.tif_BS20.tif:0453-0262-0176:453	356515	356515	453
980	210119_dc07_1.tif_BS20.tif:0454-0259-0177:454	357845	357845	454
981	210119_dc07_1.tif_BS20.tif:0455-0260-0178:455	304474	304474	455
982	210119_dc07_1.tif_BS20.tif:0456-0256-0179:456	319720	319720	456
983	210119_dc07_1.tif_BS20.tif:0457-0260-0180:457	294663	294663	457
984	210119_dc07_1.tif_BS20.tif:0458-0257-0178:458	305511	305511	458
985	210119_dc07_1.tif_BS20.tif:0459-0259-0178:459	297852	297852	459
986	210119_dc07_1.tif_BS20.tif:0460-0243-0161:460	296694	296694	460
987	210119_dc07_1.tif_BS20.tif:0461-0233-0161:461	297045	297045	461
988	210119_dc07_1.tif_BS20.tif:0462-0251-0167:462	334965	334965	462
989	210119_dc07_1.tif_BS20.tif:0463-0261-0206:463	316429	316429	463
990	210119_dc07_1.tif_BS20.tif:0464-0270-0186:464	310803	310803	464
991	210119_dc07_1.tif_BS20.tif:0465-0268-0179:465	301108	301108	465
992	210119_dc07_1.tif_BS20.tif:0466-0265-0178:466	296533	296533	466
993	210119_dc07_1.tif_BS20.tif:0467-0265-0177:467	301032	301032	467
994	210119_dc07_1.tif_BS20.tif:0468-0264-0180:468	311639	311639	468
995	210119_dc07_1.tif_BS20.tif:0469-0262-0189:469	326776	326776	469
996	210119_dc07_1.tif_BS20.tif:0470-0260-0193:470	323459	323459	470
997	210119_dc07_1.tif_BS20.tif:0471-0257-0197:471	310986	310986	471
998	210119_dc07_1.tif_BS20.tif:0472-0255-0204:472	341320	341320	472
999	210119_dc07_1.tif_BS20.tif:0473-0253-0211:473	326819	326819	473
1000	210119_dc07_1.tif_BS20.tif:0474-0254-0222:474	307012	307012	474
1001	210119_dc07_1.tif_BS20.tif:0475-0254-0222:475	47833	47833	475
1002	210119_dc07_1.tif_BS20.tif:0476-0254-0222:476	67471	67471	476
1003	210119_dc07_1.tif_BS20.tif:0477-0254-0222:477	68006	68006	477
1004	210119_dc07_1.tif_BS20.tif:0478-0254-0222:478	66722	66722	478
1005	210119_dc07_1.tif_BS20.tif:0479-0254-0222:479	63266	63266	479
1006	210119_dc07_1.tif_BS20.tif:0480-0254-0222:480	49405	49405	480
1007	210119_dc07_1.tif_BS20.tif:0481-0254-0222:481	44188	44188	481
1008	210119_dc07_1.tif_BS20.tif:0482-0254-0222:482	27049	27049	482
1009	210119_dc07_1.tif_BS20.tif:0483-0254-0222:483	47060	47060	483
1010	210119_dc07_1.tif_BS20.tif:0484-0254-0222:484	41931	41931	484
1011	210119_dc07_1.tif_BS20.tif:0485-0254-0222:485	44041	44041	485
1012	210119_dc07_1.tif_BS20.tif:0486-0254-0222:486	48386	48386	486
1013	210119_dc07_1.tif_BS20.tif:0487-0254-0222:487	45819	45819	487
1014	210119_dc07_1.tif_BS20.tif:0488-0254-0222:488	40639	40639	488
1015	210119_dc07_1.tif_BS20.tif:0489-0254-0222:489	36438	36438	489
1016	210119_dc07_1.tif_BS20.tif:0490-0254-0222:490	28190	28190	490
1017	210119_dc07_1.tif_BS20.tif:0491-0254-0222:491	11666	11666	491
1018	210119_dc07_1.tif_BS20.tif:0492-0254-0222:492	9640	9640	492
1019	210119_dc07_1.tif_BS20.tif:0493-0254-0222:493	11523	11523	493
1020	210119_dc07_1.tif_BS20.tif:0494-0254-0222:494	10089	10089	494
1021	210119_dc07_1.tif_BS20.tif:0495-0254-0222:495	11017	11017	495
1022	210119_dc07_1.tif_BS20.tif:0496-0254-0222:496	8946	8946	496
1023	210119_dc07_1.tif_BS20.tif:0497-0254-0222:497	9245	9245	497
1024	210119_dc07_1.tif_BS20.tif:0498-0254-0222:498	9514	9514	498
1025	210119_dc07_1.tif_BS20.tif:0499-0254-0222:499	9638	9638	499
1026	210119_dc07_1.tif_BS20.tif:0500-0254-0222:500	7182	7182	500
1027	210119_dc07_1.tif_BS20.tif:0501-0254-0222:501	5541	5541	501
1028	210119_dc07_1.tif_BS20.tif:0502-0254-0222:502	6728	6728	502
1029	210119_dc07_1.tif_BS20.tif:0503-0254-0222:503	6970	6970	503
1030	210119_dc07_1.tif_BS20.tif:0504-0082-0209:504	405433	405433	504
1031	210119_dc07_1.tif_BS20.tif:0505-0062-0212:505	150297	150297	505
1032	210119_dc07_1.tif_BS20.tif:0506-0055-0187:506	156145	156145	506
1033	210119_dc07_1.tif_BS20.tif:0507-0161-0176:507	362713	362713	507
1034	210119_dc07_1.tif_BS20.tif:0508-0154-0177:508	348155	348155	508
1035	210119_dc07_1.tif_BS20.tif:0509-0142-0181:509	374306	374306	509
1036	210119_dc07_1.tif_BS20.tif:0510-0257-0177:510	171991	171991	510
1037	210119_dc07_1.tif_BS20.tif:0511-0256-0152:511	405176	405176	511
1038	210119_dc07_1.tif_BS20.tif:0512-0240-0158:512	399681	399681	512
1039	210119_dc07_1.tif_BS20.tif:0513-0236-0156:513	403712	403712	513
1040	210119_dc07_1.tif_BS20.tif:0514-0234-0155:514	426232	426232	514
1041	210119_dc07_1.tif_BS20.tif:0515-0231-0155:515	432810	432810	515
1042	210119_dc07_1.tif_BS20.tif:0516-0241-0150:516	485241	485241	516
1043	210119_dc07_1.tif_BS20.tif:0517-0239-0157:517	428734	428734	517
1044	210119_dc07_1.tif_BS20.tif:0518-0236-0173:518	423232	423232	518
1045	210119_dc07_1.tif_BS20.tif:0519-0236-0175:519	403625	403625	519
1046	210119_dc07_1.tif_BS20.tif:0520-0243-0173:520	375836	375836	520
1047	210119_dc07_1.tif_BS20.tif:0521-0241-0173:521	416990	416990	521
1048	210119_dc07_1.tif_BS20.tif:0522-0238-0173:522	442749	442749	522
1049	210119_dc07_1.tif_BS20.tif:0523-0233-0174:523	427582	427582	523
1050	210119_dc07_1.tif_BS20.tif:0524-0225-0175:524	423428	423428	524
1051	210119_dc07_1.tif_BS20.tif:0525-0214-0175:525	434452	434452	525
1052	210119_dc07_1.tif_BS20.tif:0526-0204-0167:526	428379	428379	526
