# Supplementary material for: Molecular encoding and synaptic decoding of context during salt chemotaxis in C. elegans
Source: Nat Commun. 2022 May 27;13:2928. doi: 10.1038/s41467-022-30279-7 (PMC9142520; doi:10.1038/s41467-022-30279-7)
Supplement: Supplementary file 7 — Source Data [file 41467_2022_30279_MOESM7_ESM.zip › Source Data/Imaging/Fig.5/5C/210119_dc07_12.tif_BS20_Results.csv]

	Label	IntDen	RawIntDen	Slice	stimulus
1	210119_dc07_12.tif_BS20.tif:0001-0302-0424:1	64642	64642	1	116
2	210119_dc07_12.tif_BS20.tif:0002-0291-0427:2	55009	55009	2
3	210119_dc07_12.tif_BS20.tif:0003-0245-0438:3	51274	51274	3
4	210119_dc07_12.tif_BS20.tif:0004-0236-0439:4	54039	54039	4
5	210119_dc07_12.tif_BS20.tif:0005-0232-0440:5	60306	60306	5
6	210119_dc07_12.tif_BS20.tif:0006-0232-0433:6	58740	58740	6
7	210119_dc07_12.tif_BS20.tif:0007-0239-0424:7	60202	60202	7
8	210119_dc07_12.tif_BS20.tif:0008-0253-0419:8	59023	59023	8
9	210119_dc07_12.tif_BS20.tif:0009-0253-0437:9	58411	58411	9
10	210119_dc07_12.tif_BS20.tif:0010-0245-0436:10	58124	58124	10
11	210119_dc07_12.tif_BS20.tif:0011-0249-0431:11	60352	60352	11
12	210119_dc07_12.tif_BS20.tif:0012-0258-0430:12	64673	64673	12
13	210119_dc07_12.tif_BS20.tif:0013-0260-0426:13	61399	61399	13
14	210119_dc07_12.tif_BS20.tif:0014-0256-0431:14	68758	68758	14
15	210119_dc07_12.tif_BS20.tif:0015-0252-0440:15	57824	57824	15
16	210119_dc07_12.tif_BS20.tif:0016-0318-0399:16	63354	63354	16
17	210119_dc07_12.tif_BS20.tif:0017-0232-0437:17	56943	56943	17
18	210119_dc07_12.tif_BS20.tif:0018-0217-0431:18	50400	50400	18
19	210119_dc07_12.tif_BS20.tif:0019-0227-0425:19	54791	54791	19
20	210119_dc07_12.tif_BS20.tif:0020-0251-0426:20	46454	46454	20
21	210119_dc07_12.tif_BS20.tif:0021-0252-0438:21	52535	52535	21
22	210119_dc07_12.tif_BS20.tif:0022-0232-0431:22	51929	51929	22
23	210119_dc07_12.tif_BS20.tif:0023-0242-0428:23	46464	46464	23
24	210119_dc07_12.tif_BS20.tif:0024-0246-0427:24	45751	45751	24
25	210119_dc07_12.tif_BS20.tif:0025-0239-0429:25	41861	41861	25
26	210119_dc07_12.tif_BS20.tif:0026-0248-0428:26	43875	43875	26
27	210119_dc07_12.tif_BS20.tif:0027-0253-0428:27	38478	38478	27
28	210119_dc07_12.tif_BS20.tif:0028-0250-0426:28	40984	40984	28
29	210119_dc07_12.tif_BS20.tif:0029-0244-0430:29	52788	52788	29
30	210119_dc07_12.tif_BS20.tif:0030-0258-0428:30	52892	52892	30
31	210119_dc07_12.tif_BS20.tif:0031-0264-0429:31	48104	48104	31
32	210119_dc07_12.tif_BS20.tif:0032-0260-0426:32	48248	48248	32
33	210119_dc07_12.tif_BS20.tif:0033-0259-0427:33	45313	45313	33
34	210119_dc07_12.tif_BS20.tif:0034-0258-0425:34	46176	46176	34
35	210119_dc07_12.tif_BS20.tif:0035-0260-0418:35	43360	43360	35
36	210119_dc07_12.tif_BS20.tif:0036-0264-0417:36	41242	41242	36
37	210119_dc07_12.tif_BS20.tif:0037-0264-0412:37	46622	46622	37
38	210119_dc07_12.tif_BS20.tif:0038-0263-0415:38	42294	42294	38
39	210119_dc07_12.tif_BS20.tif:0039-0262-0412:39	43411	43411	39
40	210119_dc07_12.tif_BS20.tif:0040-0242-0409:40	42719	42719	40
41	210119_dc07_12.tif_BS20.tif:0041-0260-0406:41	47096	47096	41
42	210119_dc07_12.tif_BS20.tif:0042-0273-0418:42	77071	77071	42
43	210119_dc07_12.tif_BS20.tif:0043-0252-0409:43	45732	45732	43
44	210119_dc07_12.tif_BS20.tif:0044-0242-0415:44	50140	50140	44
45	210119_dc07_12.tif_BS20.tif:0045-0235-0414:45	55307	55307	45
46	210119_dc07_12.tif_BS20.tif:0046-0242-0415:46	44898	44898	46
47	210119_dc07_12.tif_BS20.tif:0047-0247-0413:47	47374	47374	47
48	210119_dc07_12.tif_BS20.tif:0048-0253-0411:48	64611	64611	48
49	210119_dc07_12.tif_BS20.tif:0049-0252-0409:49	45152	45152	49
50	210119_dc07_12.tif_BS20.tif:0050-0248-0410:50	53405	53405	50
51	210119_dc07_12.tif_BS20.tif:0051-0252-0412:51	49950	49950	51
52	210119_dc07_12.tif_BS20.tif:0052-0266-0411:52	56346	56346	52
53	210119_dc07_12.tif_BS20.tif:0053-0266-0397:53	52605	52605	53
54	210119_dc07_12.tif_BS20.tif:0054-0247-0407:54	44105	44105	54
55	210119_dc07_12.tif_BS20.tif:0055-0267-0402:55	46726	46726	55
56	210119_dc07_12.tif_BS20.tif:0056-0274-0401:56	47729	47729	56
57	210119_dc07_12.tif_BS20.tif:0057-0278-0408:57	40049	40049	57
58	210119_dc07_12.tif_BS20.tif:0058-0285-0406:58	52124	52124	58
59	210119_dc07_12.tif_BS20.tif:0059-0274-0431:59	44588	44588	59
60	210119_dc07_12.tif_BS20.tif:0060-0269-0415:60	45441	45441	60
61	210119_dc07_12.tif_BS20.tif:0061-0280-0399:61	49418	49418	61
62	210119_dc07_12.tif_BS20.tif:0062-0274-0408:62	56447	56447	62
63	210119_dc07_12.tif_BS20.tif:0063-0269-0425:63	47256	47256	63
64	210119_dc07_12.tif_BS20.tif:0064-0266-0421:64	45098	45098	64
65	210119_dc07_12.tif_BS20.tif:0065-0242-0431:65	47316	47316	65
66	210119_dc07_12.tif_BS20.tif:0066-0242-0426:66	47137	47137	66
67	210119_dc07_12.tif_BS20.tif:0067-0268-0420:67	50982	50982	67
68	210119_dc07_12.tif_BS20.tif:0068-0287-0409:68	41621	41621	68
69	210119_dc07_12.tif_BS20.tif:0069-0274-0420:69	53510	53510	69
70	210119_dc07_12.tif_BS20.tif:0070-0263-0408:70	55855	55855	70
71	210119_dc07_12.tif_BS20.tif:0071-0257-0405:71	46681	46681	71
72	210119_dc07_12.tif_BS20.tif:0072-0272-0402:72	54264	54264	72
73	210119_dc07_12.tif_BS20.tif:0073-0276-0412:73	47561	47561	73
74	210119_dc07_12.tif_BS20.tif:0074-0273-0414:74	49756	49756	74
75	210119_dc07_12.tif_BS20.tif:0075-0284-0408:75	51052	51052	75
76	210119_dc07_12.tif_BS20.tif:0076-0283-0407:76	48694	48694	76
77	210119_dc07_12.tif_BS20.tif:0077-0281-0400:77	49707	49707	77
78	210119_dc07_12.tif_BS20.tif:0078-0274-0399:78	50313	50313	78
79	210119_dc07_12.tif_BS20.tif:0079-0278-0404:79	53267	53267	79
80	210119_dc07_12.tif_BS20.tif:0080-0266-0407:80	53454	53454	80
81	210119_dc07_12.tif_BS20.tif:0081-0253-0396:81	47144	47144	81
82	210119_dc07_12.tif_BS20.tif:0082-0258-0403:82	52611	52611	82
83	210119_dc07_12.tif_BS20.tif:0083-0252-0425:83	42806	42806	83
84	210119_dc07_12.tif_BS20.tif:0084-0251-0438:84	47496	47496	84
85	210119_dc07_12.tif_BS20.tif:0085-0234-0435:85	51466	51466	85
86	210119_dc07_12.tif_BS20.tif:0086-0240-0433:86	43812	43812	86
87	210119_dc07_12.tif_BS20.tif:0087-0259-0429:87	59949	59949	87
88	210119_dc07_12.tif_BS20.tif:0088-0249-0431:88	47106	47106	88
89	210119_dc07_12.tif_BS20.tif:0089-0247-0432:89	47591	47591	89
90	210119_dc07_12.tif_BS20.tif:0090-0235-0431:90	53590	53590	90
91	210119_dc07_12.tif_BS20.tif:0091-0234-0427:91	44555	44555	91
92	210119_dc07_12.tif_BS20.tif:0092-0248-0424:92	47531	47531	92
93	210119_dc07_12.tif_BS20.tif:0093-0248-0432:93	50574	50574	93
94	210119_dc07_12.tif_BS20.tif:0094-0242-0427:94	44593	44593	94
95	210119_dc07_12.tif_BS20.tif:0095-0236-0426:95	49584	49584	95
96	210119_dc07_12.tif_BS20.tif:0096-0247-0432:96	39063	39063	96
97	210119_dc07_12.tif_BS20.tif:0097-0241-0433:97	46998	46998	97
98	210119_dc07_12.tif_BS20.tif:0098-0256-0432:98	51901	51901	98
99	210119_dc07_12.tif_BS20.tif:0099-0255-0431:99	43296	43296	99
100	210119_dc07_12.tif_BS20.tif:0100-0258-0426:100	45179	45179	100
101	210119_dc07_12.tif_BS20.tif:0101-0262-0426:101	39795	39795	101
102	210119_dc07_12.tif_BS20.tif:0102-0266-0425:102	38852	38852	102
103	210119_dc07_12.tif_BS20.tif:0103-0266-0423:103	38567	38567	103
104	210119_dc07_12.tif_BS20.tif:0104-0270-0418:104	42494	42494	104
105	210119_dc07_12.tif_BS20.tif:0105-0279-0413:105	45745	45745	105
106	210119_dc07_12.tif_BS20.tif:0106-0280-0415:106	50767	50767	106
107	210119_dc07_12.tif_BS20.tif:0107-0273-0414:107	50253	50253	107
108	210119_dc07_12.tif_BS20.tif:0108-0273-0412:108	42770	42770	108
109	210119_dc07_12.tif_BS20.tif:0109-0278-0410:109	43248	43248	109
110	210119_dc07_12.tif_BS20.tif:0110-0276-0410:110	45944	45944	110
111	210119_dc07_12.tif_BS20.tif:0111-0274-0407:111	46771	46771	111
112	210119_dc07_12.tif_BS20.tif:0112-0276-0404:112	41252	41252	112
113	210119_dc07_12.tif_BS20.tif:0113-0278-0401:113	42310	42310	113
114	210119_dc07_12.tif_BS20.tif:0114-0281-0403:114	43303	43303	114
115	210119_dc07_12.tif_BS20.tif:0115-0280-0406:115	43050	43050	115
116	210119_dc07_12.tif_BS20.tif:0116-0280-0405:116	43842	43842	116
117	210119_dc07_12.tif_BS20.tif:0117-0256-0405:117	44315	44315	117
118	210119_dc07_12.tif_BS20.tif:0118-0242-0399:118	37166	37166	118
119	210119_dc07_12.tif_BS20.tif:0119-0238-0382:119	33737	33737	119
120	210119_dc07_12.tif_BS20.tif:0120-0276-0422:120	42134	42134	120
121	210119_dc07_12.tif_BS20.tif:0121-0291-0442:121	40835	40835	121
122	210119_dc07_12.tif_BS20.tif:0122-0266-0432:122	37922	37922	122
123	210119_dc07_12.tif_BS20.tif:0123-0204-0374:123	44551	44551	123
124	210119_dc07_12.tif_BS20.tif:0124-0254-0428:124	36460	36460	124
125	210119_dc07_12.tif_BS20.tif:0125-0294-0445:125	38911	38911	125
126	210119_dc07_12.tif_BS20.tif:0126-0270-0424:126	36750	36750	126
127	210119_dc07_12.tif_BS20.tif:0127-0259-0418:127	40888	40888	127
128	210119_dc07_12.tif_BS20.tif:0128-0271-0423:128	37329	37329	128
129	210119_dc07_12.tif_BS20.tif:0129-0252-0426:129	38485	38485	129
130	210119_dc07_12.tif_BS20.tif:0130-0243-0425:130	34896	34896	130
131	210119_dc07_12.tif_BS20.tif:0131-0227-0430:131	34067	34067	131
132	210119_dc07_12.tif_BS20.tif:0132-0237-0435:132	39435	39435	132
133	210119_dc07_12.tif_BS20.tif:0133-0240-0427:133	31712	31712	133
134	210119_dc07_12.tif_BS20.tif:0134-0233-0428:134	32126	32126	134
135	210119_dc07_12.tif_BS20.tif:0135-0239-0433:135	31926	31926	135
136	210119_dc07_12.tif_BS20.tif:0136-0235-0429:136	33382	33382	136
137	210119_dc07_12.tif_BS20.tif:0137-0227-0425:137	36792	36792	137
138	210119_dc07_12.tif_BS20.tif:0138-0235-0424:138	29806	29806	138
139	210119_dc07_12.tif_BS20.tif:0139-0255-0435:139	50831	50831	139
140	210119_dc07_12.tif_BS20.tif:0140-0266-0428:140	139833	139833	140
141	210119_dc07_12.tif_BS20.tif:0141-0224-0423:141	44698	44698	141
142	210119_dc07_12.tif_BS20.tif:0142-0221-0430:142	37038	37038	142
143	210119_dc07_12.tif_BS20.tif:0143-0231-0430:143	48481	48481	143
144	210119_dc07_12.tif_BS20.tif:0144-0239-0425:144	46448	46448	144
145	210119_dc07_12.tif_BS20.tif:0145-0239-0415:145	40538	40538	145
146	210119_dc07_12.tif_BS20.tif:0146-0259-0423:146	52797	52797	146
147	210119_dc07_12.tif_BS20.tif:0147-0247-0424:147	36841	36841	147
148	210119_dc07_12.tif_BS20.tif:0148-0245-0426:148	43986	43986	148
149	210119_dc07_12.tif_BS20.tif:0149-0241-0430:149	42408	42408	149
150	210119_dc07_12.tif_BS20.tif:0150-0247-0448:150	53045	53045	150
151	210119_dc07_12.tif_BS20.tif:0151-0257-0427:151	31795	31795	151
152	210119_dc07_12.tif_BS20.tif:0152-0259-0431:152	31153	31153	152
153	210119_dc07_12.tif_BS20.tif:0153-0242-0428:153	37004	37004	153
154	210119_dc07_12.tif_BS20.tif:0154-0237-0430:154	38787	38787	154
155	210119_dc07_12.tif_BS20.tif:0155-0228-0429:155	40561	40561	155
156	210119_dc07_12.tif_BS20.tif:0156-0224-0424:156	32480	32480	156
157	210119_dc07_12.tif_BS20.tif:0157-0252-0428:157	29629	29629	157
158	210119_dc07_12.tif_BS20.tif:0158-0248-0426:158	32704	32704	158
159	210119_dc07_12.tif_BS20.tif:0159-0241-0426:159	35673	35673	159
160	210119_dc07_12.tif_BS20.tif:0160-0231-0426:160	40797	40797	160
161	210119_dc07_12.tif_BS20.tif:0161-0228-0419:161	52604	52604	161
162	210119_dc07_12.tif_BS20.tif:0162-0230-0422:162	48885	48885	162
163	210119_dc07_12.tif_BS20.tif:0163-0213-0427:163	50770	50770	163
164	210119_dc07_12.tif_BS20.tif:0164-0244-0451:164	32761	32761	164
165	210119_dc07_12.tif_BS20.tif:0165-0258-0424:165	32621	32621	165
166	210119_dc07_12.tif_BS20.tif:0166-0259-0425:166	34102	34102	166
167	210119_dc07_12.tif_BS20.tif:0167-0258-0425:167	34558	34558	167
168	210119_dc07_12.tif_BS20.tif:0168-0250-0421:168	39551	39551	168
169	210119_dc07_12.tif_BS20.tif:0169-0265-0424:169	37450	37450	169
170	210119_dc07_12.tif_BS20.tif:0170-0276-0417:170	30062	30062	170
171	210119_dc07_12.tif_BS20.tif:0171-0269-0417:171	33444	33444	171
172	210119_dc07_12.tif_BS20.tif:0172-0263-0420:172	33921	33921	172
173	210119_dc07_12.tif_BS20.tif:0173-0276-0415:173	35667	35667	173
174	210119_dc07_12.tif_BS20.tif:0174-0262-0418:174	35503	35503	174
175	210119_dc07_12.tif_BS20.tif:0175-0246-0425:175	37918	37918	175
176	210119_dc07_12.tif_BS20.tif:0176-0240-0430:176	43579	43579	176
177	210119_dc07_12.tif_BS20.tif:0177-0237-0429:177	59775	59775	177
178	210119_dc07_12.tif_BS20.tif:0178-0233-0429:178	51453	51453	178
179	210119_dc07_12.tif_BS20.tif:0179-0240-0431:179	36702	36702	179
180	210119_dc07_12.tif_BS20.tif:0180-0248-0423:180	41275	41275	180
181	210119_dc07_12.tif_BS20.tif:0181-0244-0421:181	36937	36937	181
182	210119_dc07_12.tif_BS20.tif:0182-0247-0422:182	41265	41265	182
183	210119_dc07_12.tif_BS20.tif:0183-0246-0427:183	39744	39744	183
184	210119_dc07_12.tif_BS20.tif:0184-0236-0439:184	39541	39541	184
185	210119_dc07_12.tif_BS20.tif:0185-0227-0427:185	35175	35175	185
186	210119_dc07_12.tif_BS20.tif:0186-0228-0428:186	41081	41081	186
187	210119_dc07_12.tif_BS20.tif:0187-0225-0430:187	44459	44459	187
188	210119_dc07_12.tif_BS20.tif:0188-0231-0427:188	43455	43455	188
189	210119_dc07_12.tif_BS20.tif:0189-0237-0420:189	39685	39685	189
190	210119_dc07_12.tif_BS20.tif:0190-0227-0418:190	42794	42794	190
191	210119_dc07_12.tif_BS20.tif:0191-0215-0421:191	33668	33668	191
192	210119_dc07_12.tif_BS20.tif:0192-0213-0422:192	37285	37285	192
193	210119_dc07_12.tif_BS20.tif:0193-0223-0422:193	42427	42427	193
194	210119_dc07_12.tif_BS20.tif:0194-0232-0432:194	40002	40002	194
195	210119_dc07_12.tif_BS20.tif:0195-0253-0430:195	31561	31561	195
196	210119_dc07_12.tif_BS20.tif:0196-0250-0425:196	32641	32641	196
197	210119_dc07_12.tif_BS20.tif:0197-0242-0425:197	31112	31112	197
198	210119_dc07_12.tif_BS20.tif:0198-0239-0427:198	34095	34095	198
199	210119_dc07_12.tif_BS20.tif:0199-0249-0429:199	32300	32300	199
200	210119_dc07_12.tif_BS20.tif:0200-0253-0423:200	29829	29829	200
201	210119_dc07_12.tif_BS20.tif:0201-0253-0430:201	31897	31897	201
202	210119_dc07_12.tif_BS20.tif:0202-0256-0416:202	59312	59312	202
203	210119_dc07_12.tif_BS20.tif:0203-0273-0443:203	31485	31485	203
204	210119_dc07_12.tif_BS20.tif:0204-0252-0430:204	40291	40291	204
205	210119_dc07_12.tif_BS20.tif:0205-0249-0433:205	31923	31923	205
206	210119_dc07_12.tif_BS20.tif:0206-0258-0426:206	40411	40411	206
207	210119_dc07_12.tif_BS20.tif:0207-0268-0422:207	49014	49014	207
208	210119_dc07_12.tif_BS20.tif:0208-0255-0428:208	36201	36201	208
209	210119_dc07_12.tif_BS20.tif:0209-0254-0430:209	33119	33119	209
210	210119_dc07_12.tif_BS20.tif:0210-0254-0430:210	36334	36334	210
211	210119_dc07_12.tif_BS20.tif:0211-0249-0428:211	34553	34553	211
212	210119_dc07_12.tif_BS20.tif:0212-0246-0425:212	32933	32933	212
213	210119_dc07_12.tif_BS20.tif:0213-0247-0432:213	34591	34591	213
214	210119_dc07_12.tif_BS20.tif:0214-0231-0433:214	34370	34370	214
215	210119_dc07_12.tif_BS20.tif:0215-0225-0428:215	34833	34833	215
216	210119_dc07_12.tif_BS20.tif:0216-0229-0428:216	34435	34435	216
217	210119_dc07_12.tif_BS20.tif:0217-0230-0422:217	32254	32254	217
218	210119_dc07_12.tif_BS20.tif:0218-0245-0417:218	36456	36456	218
219	210119_dc07_12.tif_BS20.tif:0219-0247-0422:219	36409	36409	219
220	210119_dc07_12.tif_BS20.tif:0220-0242-0434:220	33411	33411	220
221	210119_dc07_12.tif_BS20.tif:0221-0225-0431:221	32691	32691	221
222	210119_dc07_12.tif_BS20.tif:0222-0232-0419:222	35904	35904	222
223	210119_dc07_12.tif_BS20.tif:0223-0232-0425:223	38225	38225	223
224	210119_dc07_12.tif_BS20.tif:0224-0232-0426:224	50072	50072	224
225	210119_dc07_12.tif_BS20.tif:0225-0250-0429:225	44062	44062	225
226	210119_dc07_12.tif_BS20.tif:0226-0258-0423:226	28017	28017	226
227	210119_dc07_12.tif_BS20.tif:0227-0248-0423:227	28937	28937	227
228	210119_dc07_12.tif_BS20.tif:0228-0240-0424:228	36068	36068	228
229	210119_dc07_12.tif_BS20.tif:0229-0240-0424:229	42961	42961	229
230	210119_dc07_12.tif_BS20.tif:0230-0242-0427:230	41147	41147	230
231	210119_dc07_12.tif_BS20.tif:0231-0242-0438:231	39596	39596	231
232	210119_dc07_12.tif_BS20.tif:0232-0248-0433:232	32877	32877	232
233	210119_dc07_12.tif_BS20.tif:0233-0251-0431:233	28773	28773	233
234	210119_dc07_12.tif_BS20.tif:0234-0249-0431:234	30636	30636	234
235	210119_dc07_12.tif_BS20.tif:0235-0248-0433:235	33148	33148	235
236	210119_dc07_12.tif_BS20.tif:0236-0247-0435:236	31729	31729	236
237	210119_dc07_12.tif_BS20.tif:0237-0283-0449:237	29514	29514	237
238	210119_dc07_12.tif_BS20.tif:0238-0282-0414:238	37653	37653	238
239	210119_dc07_12.tif_BS20.tif:0239-0277-0396:239	32907	32907	239
240	210119_dc07_12.tif_BS20.tif:0240-0267-0394:240	36751	36751	240
241	210119_dc07_12.tif_BS20.tif:0241-0285-0391:241	34352	34352	241
242	210119_dc07_12.tif_BS20.tif:0242-0275-0402:242	38412	38412	242
243	210119_dc07_12.tif_BS20.tif:0243-0274-0414:243	40057	40057	243
244	210119_dc07_12.tif_BS20.tif:0244-0280-0421:244	34533	34533	244
245	210119_dc07_12.tif_BS20.tif:0245-0285-0412:245	36357	36357	245
246	210119_dc07_12.tif_BS20.tif:0246-0270-0418:246	32752	32752	246
247	210119_dc07_12.tif_BS20.tif:0247-0277-0416:247	38698	38698	247
248	210119_dc07_12.tif_BS20.tif:0248-0286-0412:248	55470	55470	248
249	210119_dc07_12.tif_BS20.tif:0249-0270-0418:249	37342	37342	249
250	210119_dc07_12.tif_BS20.tif:0250-0277-0416:250	36068	36068	250
251	210119_dc07_12.tif_BS20.tif:0251-0278-0416:251	34732	34732	251
252	210119_dc07_12.tif_BS20.tif:0252-0271-0415:252	37662	37662	252
253	210119_dc07_12.tif_BS20.tif:0253-0279-0421:253	42705	42705	253
254	210119_dc07_12.tif_BS20.tif:0254-0267-0422:254	34606	34606	254
255	210119_dc07_12.tif_BS20.tif:0255-0258-0422:255	33920	33920	255
256	210119_dc07_12.tif_BS20.tif:0256-0260-0419:256	35688	35688	256
257	210119_dc07_12.tif_BS20.tif:0257-0269-0422:257	37652	37652	257
258	210119_dc07_12.tif_BS20.tif:0258-0264-0421:258	33618	33618	258
259	210119_dc07_12.tif_BS20.tif:0259-0261-0427:259	26539	26539	259
260	210119_dc07_12.tif_BS20.tif:0260-0255-0432:260	31714	31714	260
261	210119_dc07_12.tif_BS20.tif:0261-0247-0427:261	32981	32981	261
262	210119_dc07_12.tif_BS20.tif:0262-0248-0423:262	33880	33880	262
263	210119_dc07_12.tif_BS20.tif:0263-0250-0425:263	34991	34991	263
264	210119_dc07_12.tif_BS20.tif:0264-0252-0432:264	32688	32688	264
265	210119_dc07_12.tif_BS20.tif:0265-0248-0435:265	29592	29592	265
266	210119_dc07_12.tif_BS20.tif:0266-0241-0433:266	37097	37097	266
267	210119_dc07_12.tif_BS20.tif:0267-0226-0432:267	26105	26105	267
268	210119_dc07_12.tif_BS20.tif:0268-0235-0427:268	36051	36051	268
269	210119_dc07_12.tif_BS20.tif:0269-0240-0425:269	29405	29405	269
270	210119_dc07_12.tif_BS20.tif:0270-0268-0398:270	42012	42012	270
271	210119_dc07_12.tif_BS20.tif:0271-0242-0411:271	32111	32111	271
272	210119_dc07_12.tif_BS20.tif:0272-0248-0418:272	35009	35009	272
273	210119_dc07_12.tif_BS20.tif:0273-0254-0406:273	35020	35020	273
274	210119_dc07_12.tif_BS20.tif:0274-0257-0394:274	32716	32716	274
275	210119_dc07_12.tif_BS20.tif:0275-0266-0398:275	34569	34569	275
276	210119_dc07_12.tif_BS20.tif:0276-0265-0393:276	31598	31598	276
277	210119_dc07_12.tif_BS20.tif:0277-0268-0387:277	40189	40189	277
278	210119_dc07_12.tif_BS20.tif:0278-0275-0388:278	41292	41292	278
279	210119_dc07_12.tif_BS20.tif:0279-0262-0388:279	72748	72748	279
280	210119_dc07_12.tif_BS20.tif:0280-0269-0391:280	29819	29819	280
281	210119_dc07_12.tif_BS20.tif:0281-0268-0391:281	34026	34026	281
282	210119_dc07_12.tif_BS20.tif:0282-0262-0387:282	31137	31137	282
283	210119_dc07_12.tif_BS20.tif:0283-0263-0399:283	33933	33933	283
284	210119_dc07_12.tif_BS20.tif:0284-0263-0397:284	35141	35141	284
285	210119_dc07_12.tif_BS20.tif:0285-0251-0410:285	30497	30497	285
286	210119_dc07_12.tif_BS20.tif:0286-0266-0428:286	27525	27525	286
287	210119_dc07_12.tif_BS20.tif:0287-0261-0438:287	32346	32346	287
288	210119_dc07_12.tif_BS20.tif:0288-0262-0434:288	33878	33878	288
289	210119_dc07_12.tif_BS20.tif:0289-0261-0429:289	30585	30585	289
290	210119_dc07_12.tif_BS20.tif:0290-0271-0438:290	36628	36628	290
291	210119_dc07_12.tif_BS20.tif:0291-0242-0431:291	39521	39521	291
292	210119_dc07_12.tif_BS20.tif:0292-0240-0435:292	44838	44838	292
293	210119_dc07_12.tif_BS20.tif:0293-0238-0430:293	36958	36958	293
294	210119_dc07_12.tif_BS20.tif:0294-0210-0426:294	42057	42057	294
295	210119_dc07_12.tif_BS20.tif:0295-0214-0432:295	47001	47001	295
296	210119_dc07_12.tif_BS20.tif:0296-0231-0431:296	42602	42602	296
297	210119_dc07_12.tif_BS20.tif:0297-0231-0425:297	37206	37206	297
298	210119_dc07_12.tif_BS20.tif:0298-0215-0425:298	34515	34515	298
299	210119_dc07_12.tif_BS20.tif:0299-0220-0411:299	37072	37072	299
300	210119_dc07_12.tif_BS20.tif:0300-0217-0411:300	34815	34815	300
301	210119_dc07_12.tif_BS20.tif:0301-0217-0416:301	34534	34534	301
302	210119_dc07_12.tif_BS20.tif:0302-0217-0418:302	35876	35876	302
303	210119_dc07_12.tif_BS20.tif:0303-0224-0424:303	34806	34806	303
304	210119_dc07_12.tif_BS20.tif:0304-0222-0430:304	36714	36714	304
305	210119_dc07_12.tif_BS20.tif:0305-0230-0425:305	29767	29767	305
306	210119_dc07_12.tif_BS20.tif:0306-0216-0413:306	35712	35712	306
307	210119_dc07_12.tif_BS20.tif:0307-0212-0412:307	37786	37786	307
308	210119_dc07_12.tif_BS20.tif:0308-0218-0414:308	38238	38238	308
309	210119_dc07_12.tif_BS20.tif:0309-0228-0422:309	36179	36179	309
310	210119_dc07_12.tif_BS20.tif:0310-0222-0421:310	34967	34967	310
311	210119_dc07_12.tif_BS20.tif:0311-0220-0416:311	34072	34072	311
312	210119_dc07_12.tif_BS20.tif:0312-0256-0429:312	35151	35151	312
313	210119_dc07_12.tif_BS20.tif:0313-0255-0423:313	45025	45025	313
314	210119_dc07_12.tif_BS20.tif:0314-0237-0403:314	40546	40546	314
315	210119_dc07_12.tif_BS20.tif:0315-0246-0417:315	34406	34406	315
316	210119_dc07_12.tif_BS20.tif:0316-0252-0415:316	52134	52134	316
317	210119_dc07_12.tif_BS20.tif:0317-0251-0412:317	34055	34055	317
318	210119_dc07_12.tif_BS20.tif:0318-0251-0422:318	37851	37851	318
319	210119_dc07_12.tif_BS20.tif:0319-0243-0426:319	35310	35310	319
320	210119_dc07_12.tif_BS20.tif:0320-0249-0432:320	33881	33881	320
321	210119_dc07_12.tif_BS20.tif:0321-0253-0414:321	28594	28594	321
322	210119_dc07_12.tif_BS20.tif:0322-0263-0427:322	31378	31378	322
323	210119_dc07_12.tif_BS20.tif:0323-0286-0423:323	28337	28337	323
324	210119_dc07_12.tif_BS20.tif:0324-0272-0414:324	29108	29108	324
325	210119_dc07_12.tif_BS20.tif:0325-0272-0414:325	25227	25227	325
326	210119_dc07_12.tif_BS20.tif:0326-0272-0410:326	30517	30517	326
327	210119_dc07_12.tif_BS20.tif:0327-0269-0408:327	31702	31702	327
328	210119_dc07_12.tif_BS20.tif:0328-0266-0409:328	28917	28917	328
329	210119_dc07_12.tif_BS20.tif:0329-0271-0410:329	31729	31729	329
330	210119_dc07_12.tif_BS20.tif:0330-0281-0402:330	29645	29645	330
331	210119_dc07_12.tif_BS20.tif:0331-0278-0401:331	35502	35502	331
332	210119_dc07_12.tif_BS20.tif:0332-0270-0402:332	33381	33381	332
333	210119_dc07_12.tif_BS20.tif:0333-0263-0406:333	33111	33111	333
334	210119_dc07_12.tif_BS20.tif:0334-0259-0399:334	30822	30822	334
335	210119_dc07_12.tif_BS20.tif:0335-0254-0399:335	30091	30091	335
336	210119_dc07_12.tif_BS20.tif:0336-0273-0405:336	32530	32530	336
337	210119_dc07_12.tif_BS20.tif:0337-0277-0409:337	31946	31946	337
338	210119_dc07_12.tif_BS20.tif:0338-0277-0408:338	32881	32881	338
339	210119_dc07_12.tif_BS20.tif:0339-0278-0404:339	32352	32352	339
340	210119_dc07_12.tif_BS20.tif:0340-0273-0419:340	35471	35471	340
341	210119_dc07_12.tif_BS20.tif:0341-0289-0424:341	30724	30724	341
342	210119_dc07_12.tif_BS20.tif:0342-0282-0418:342	28304	28304	342
343	210119_dc07_12.tif_BS20.tif:0343-0283-0405:343	30482	30482	343
344	210119_dc07_12.tif_BS20.tif:0344-0270-0403:344	28802	28802	344
345	210119_dc07_12.tif_BS20.tif:0345-0268-0415:345	30563	30563	345
346	210119_dc07_12.tif_BS20.tif:0346-0269-0426:346	36585	36585	346
347	210119_dc07_12.tif_BS20.tif:0347-0277-0412:347	33502	33502	347
348	210119_dc07_12.tif_BS20.tif:0348-0268-0411:348	35252	35252	348
349	210119_dc07_12.tif_BS20.tif:0349-0268-0410:349	31197	31197	349
350	210119_dc07_12.tif_BS20.tif:0350-0269-0412:350	33525	33525	350
351	210119_dc07_12.tif_BS20.tif:0351-0262-0427:351	30137	30137	351
352	210119_dc07_12.tif_BS20.tif:0352-0267-0414:352	30366	30366	352
353	210119_dc07_12.tif_BS20.tif:0353-0280-0404:353	34793	34793	353
354	210119_dc07_12.tif_BS20.tif:0354-0275-0408:354	31290	31290	354
355	210119_dc07_12.tif_BS20.tif:0355-0272-0417:355	32511	32511	355
356	210119_dc07_12.tif_BS20.tif:0356-0269-0429:356	31732	31732	356
357	210119_dc07_12.tif_BS20.tif:0357-0274-0413:357	27550	27550	357
358	210119_dc07_12.tif_BS20.tif:0358-0279-0407:358	25905	25905	358
359	210119_dc07_12.tif_BS20.tif:0359-0270-0404:359	32652	32652	359
360	210119_dc07_12.tif_BS20.tif:0360-0272-0413:360	37326	37326	360
361	210119_dc07_12.tif_BS20.tif:0361-0273-0424:361	28701	28701	361
362	210119_dc07_12.tif_BS20.tif:0362-0267-0415:362	31871	31871	362
363	210119_dc07_12.tif_BS20.tif:0363-0268-0413:363	31187	31187	363
364	210119_dc07_12.tif_BS20.tif:0364-0275-0407:364	32042	32042	364
365	210119_dc07_12.tif_BS20.tif:0365-0281-0419:365	37266	37266	365
366	210119_dc07_12.tif_BS20.tif:0366-0271-0416:366	41117	41117	366
367	210119_dc07_12.tif_BS20.tif:0367-0272-0420:367	32561	32561	367
368	210119_dc07_12.tif_BS20.tif:0368-0264-0425:368	38619	38619	368
369	210119_dc07_12.tif_BS20.tif:0369-0258-0423:369	31195	31195	369
370	210119_dc07_12.tif_BS20.tif:0370-0259-0423:370	29387	29387	370
371	210119_dc07_12.tif_BS20.tif:0371-0262-0423:371	31952	31952	371
372	210119_dc07_12.tif_BS20.tif:0372-0265-0421:372	30846	30846	372
373	210119_dc07_12.tif_BS20.tif:0373-0261-0423:373	28485	28485	373
374	210119_dc07_12.tif_BS20.tif:0374-0261-0425:374	28588	28588	374
375	210119_dc07_12.tif_BS20.tif:0375-0252-0429:375	32765	32765	375
376	210119_dc07_12.tif_BS20.tif:0376-0248-0427:376	31538	31538	376
377	210119_dc07_12.tif_BS20.tif:0377-0247-0427:377	30175	30175	377
378	210119_dc07_12.tif_BS20.tif:0378-0248-0431:378	29123	29123	378
379	210119_dc07_12.tif_BS20.tif:0379-0249-0431:379	36240	36240	379
380	210119_dc07_12.tif_BS20.tif:0380-0246-0435:380	45848	45848	380
381	210119_dc07_12.tif_BS20.tif:0381-0238-0439:381	41520	41520	381
382	210119_dc07_12.tif_BS20.tif:0382-0234-0430:382	42613	42613	382
383	210119_dc07_12.tif_BS20.tif:0383-0237-0426:383	43460	43460	383
384	210119_dc07_12.tif_BS20.tif:0384-0232-0432:384	50808	50808	384
385	210119_dc07_12.tif_BS20.tif:0385-0239-0428:385	46960	46960	385
386	210119_dc07_12.tif_BS20.tif:0386-0238-0426:386	40461	40461	386
387	210119_dc07_12.tif_BS20.tif:0387-0235-0426:387	38736	38736	387
388	210119_dc07_12.tif_BS20.tif:0388-0240-0421:388	40792	40792	388
389	210119_dc07_12.tif_BS20.tif:0389-0242-0420:389	51422	51422	389
390	210119_dc07_12.tif_BS20.tif:0390-0232-0427:390	48948	48948	390
391	210119_dc07_12.tif_BS20.tif:0391-0224-0431:391	48347	48347	391
392	210119_dc07_12.tif_BS20.tif:0392-0227-0420:392	42135	42135	392
393	210119_dc07_12.tif_BS20.tif:0393-0327-0409:393	56104	56104	393
394	210119_dc07_12.tif_BS20.tif:0394-0238-0377:394	36683	36683	394
395	210119_dc07_12.tif_BS20.tif:0395-0236-0395:395	38965	38965	395
396	210119_dc07_12.tif_BS20.tif:0396-0254-0386:396	37700	37700	396
397	210119_dc07_12.tif_BS20.tif:0397-0263-0394:397	43833	43833	397
398	210119_dc07_12.tif_BS20.tif:0398-0272-0382:398	37343	37343	398
399	210119_dc07_12.tif_BS20.tif:0399-0262-0389:399	73655	73655	399
400	210119_dc07_12.tif_BS20.tif:0400-0266-0396:400	42901	42901	400
401	210119_dc07_12.tif_BS20.tif:0401-0272-0398:401	40054	40054	401
402	210119_dc07_12.tif_BS20.tif:0402-0266-0391:402	38273	38273	402
403	210119_dc07_12.tif_BS20.tif:0403-0262-0397:403	37666	37666	403
404	210119_dc07_12.tif_BS20.tif:0404-0265-0398:404	40451	40451	404
405	210119_dc07_12.tif_BS20.tif:0405-0260-0400:405	37463	37463	405
406	210119_dc07_12.tif_BS20.tif:0406-0247-0418:406	34169	34169	406
407	210119_dc07_12.tif_BS20.tif:0407-0262-0418:407	36377	36377	407
408	210119_dc07_12.tif_BS20.tif:0408-0259-0416:408	39246	39246	408
409	210119_dc07_12.tif_BS20.tif:0409-0260-0415:409	33524	33524	409
410	210119_dc07_12.tif_BS20.tif:0410-0265-0415:410	36046	36046	410
411	210119_dc07_12.tif_BS20.tif:0411-0246-0416:411	39497	39497	411
412	210119_dc07_12.tif_BS20.tif:0412-0224-0421:412	44853	44853	412
413	210119_dc07_12.tif_BS20.tif:0413-0215-0420:413	39577	39577	413
414	210119_dc07_12.tif_BS20.tif:0414-0217-0417:414	41674	41674	414
415	210119_dc07_12.tif_BS20.tif:0415-0239-0411:415	45783	45783	415
416	210119_dc07_12.tif_BS20.tif:0416-0250-0416:416	48970	48970	416
417	210119_dc07_12.tif_BS20.tif:0417-0240-0414:417	46587	46587	417
418	210119_dc07_12.tif_BS20.tif:0418-0229-0422:418	39867	39867	418
419	210119_dc07_12.tif_BS20.tif:0419-0249-0417:419	42606	42606	419
420	210119_dc07_12.tif_BS20.tif:0420-0237-0415:420	43247	43247	420
421	210119_dc07_12.tif_BS20.tif:0421-0228-0425:421	48676	48676	421
422	210119_dc07_12.tif_BS20.tif:0422-0252-0431:422	41266	41266	422
423	210119_dc07_12.tif_BS20.tif:0423-0282-0440:423	47551	47551	423
424	210119_dc07_12.tif_BS20.tif:0424-0293-0414:424	39604	39604	424
425	210119_dc07_12.tif_BS20.tif:0425-0278-0394:425	46217	46217	425
426	210119_dc07_12.tif_BS20.tif:0426-0267-0407:426	47485	47485	426
427	210119_dc07_12.tif_BS20.tif:0427-0272-0411:427	52459	52459	427
428	210119_dc07_12.tif_BS20.tif:0428-0268-0414:428	53589	53589	428
429	210119_dc07_12.tif_BS20.tif:0429-0256-0421:429	50828	50828	429
430	210119_dc07_12.tif_BS20.tif:0430-0245-0417:430	47423	47423	430
431	210119_dc07_12.tif_BS20.tif:0431-0281-0410:431	48839	48839	431
432	210119_dc07_12.tif_BS20.tif:0432-0287-0416:432	43143	43143	432
433	210119_dc07_12.tif_BS20.tif:0433-0264-0416:433	47594	47594	433
434	210119_dc07_12.tif_BS20.tif:0434-0280-0416:434	44461	44461	434
435	210119_dc07_12.tif_BS20.tif:0435-0257-0393:435	44114	44114	435
436	210119_dc07_12.tif_BS20.tif:0436-0261-0396:436	47731	47731	436
437	210119_dc07_12.tif_BS20.tif:0437-0272-0411:437	42551	42551	437
438	210119_dc07_12.tif_BS20.tif:0438-0281-0421:438	43784	43784	438
439	210119_dc07_12.tif_BS20.tif:0439-0274-0412:439	48105	48105	439
440	210119_dc07_12.tif_BS20.tif:0440-0267-0413:440	43260	43260	440
441	210119_dc07_12.tif_BS20.tif:0441-0275-0411:441	45731	45731	441
442	210119_dc07_12.tif_BS20.tif:0442-0273-0411:442	41150	41150	442
443	210119_dc07_12.tif_BS20.tif:0443-0269-0416:443	37090	37090	443
444	210119_dc07_12.tif_BS20.tif:0444-0265-0416:444	41280	41280	444
445	210119_dc07_12.tif_BS20.tif:0445-0261-0394:445	36849	36849	445
446	210119_dc07_12.tif_BS20.tif:0446-0276-0408:446	42883	42883	446
447	210119_dc07_12.tif_BS20.tif:0447-0277-0406:447	42707	42707	447
448	210119_dc07_12.tif_BS20.tif:0448-0278-0419:448	39983	39983	448
449	210119_dc07_12.tif_BS20.tif:0449-0272-0432:449	41412	41412	449
450	210119_dc07_12.tif_BS20.tif:0450-0275-0421:450	37572	37572	450
451	210119_dc07_12.tif_BS20.tif:0451-0269-0423:451	38471	38471	451
452	210119_dc07_12.tif_BS20.tif:0452-0270-0423:452	41982	41982	452
453	210119_dc07_12.tif_BS20.tif:0453-0270-0424:453	40275	40275	453
454	210119_dc07_12.tif_BS20.tif:0454-0264-0431:454	37972	37972	454
455	210119_dc07_12.tif_BS20.tif:0455-0264-0431:455	41206	41206	455
456	210119_dc07_12.tif_BS20.tif:0456-0258-0432:456	51467	51467	456
457	210119_dc07_12.tif_BS20.tif:0457-0252-0439:457	47649	47649	457
458	210119_dc07_12.tif_BS20.tif:0458-0243-0439:458	47940	47940	458
459	210119_dc07_12.tif_BS20.tif:0459-0227-0440:459	47325	47325	459
460	210119_dc07_12.tif_BS20.tif:0460-0224-0435:460	52917	52917	460
461	210119_dc07_12.tif_BS20.tif:0461-0217-0432:461	46108	46108	461
462	210119_dc07_12.tif_BS20.tif:0462-0232-0440:462	33407	33407	462
463	210119_dc07_12.tif_BS20.tif:0463-0245-0437:463	41469	41469	463
464	210119_dc07_12.tif_BS20.tif:0464-0253-0435:464	40570	40570	464
465	210119_dc07_12.tif_BS20.tif:0465-0286-0430:465	38259	38259	465
466	210119_dc07_12.tif_BS20.tif:0466-0278-0424:466	35913	35913	466
467	210119_dc07_12.tif_BS20.tif:0467-0276-0417:467	40633	40633	467
468	210119_dc07_12.tif_BS20.tif:0468-0273-0419:468	44871	44871	468
469	210119_dc07_12.tif_BS20.tif:0469-0271-0418:469	41248	41248	469
470	210119_dc07_12.tif_BS20.tif:0470-0275-0416:470	43353	43353	470
471	210119_dc07_12.tif_BS20.tif:0471-0270-0409:471	53432	53432	471
472	210119_dc07_12.tif_BS20.tif:0472-0265-0413:472	54419	54419	472
473	210119_dc07_12.tif_BS20.tif:0473-0276-0420:473	42205	42205	473
474	210119_dc07_12.tif_BS20.tif:0474-0277-0410:474	49987	49987	474
475	210119_dc07_12.tif_BS20.tif:0475-0278-0410:475	50742	50742	475
476	210119_dc07_12.tif_BS20.tif:0476-0287-0411:476	42638	42638	476
477	210119_dc07_12.tif_BS20.tif:0477-0283-0416:477	43425	43425	477
478	210119_dc07_12.tif_BS20.tif:0478-0279-0422:478	42560	42560	478
479	210119_dc07_12.tif_BS20.tif:0479-0293-0426:479	40067	40067	479
480	210119_dc07_12.tif_BS20.tif:0480-0269-0424:480	35244	35244	480
481	210119_dc07_12.tif_BS20.tif:0481-0284-0423:481	45899	45899	481
482	210119_dc07_12.tif_BS20.tif:0482-0265-0427:482	39212	39212	482
483	210119_dc07_12.tif_BS20.tif:0483-0263-0428:483	42335	42335	483
484	210119_dc07_12.tif_BS20.tif:0484-0254-0430:484	44011	44011	484
485	210119_dc07_12.tif_BS20.tif:0485-0253-0433:485	40057	40057	485
486	210119_dc07_12.tif_BS20.tif:0486-0248-0434:486	40769	40769	486
487	210119_dc07_12.tif_BS20.tif:0487-0246-0428:487	41577	41577	487
488	210119_dc07_12.tif_BS20.tif:0488-0243-0431:488	39914	39914	488
489	210119_dc07_12.tif_BS20.tif:0489-0243-0426:489	39260	39260	489
490	210119_dc07_12.tif_BS20.tif:0490-0245-0429:490	43754	43754	490
491	210119_dc07_12.tif_BS20.tif:0491-0237-0437:491	36607	36607	491
492	210119_dc07_12.tif_BS20.tif:0492-0230-0432:492	40283	40283	492
493	210119_dc07_12.tif_BS20.tif:0493-0229-0428:493	42146	42146	493
494	210119_dc07_12.tif_BS20.tif:0494-0239-0431:494	33839	33839	494
495	210119_dc07_12.tif_BS20.tif:0495-0248-0431:495	30869	30869	495
496	210119_dc07_12.tif_BS20.tif:0496-0248-0429:496	36278	36278	496
497	210119_dc07_12.tif_BS20.tif:0497-0244-0432:497	36208	36208	497
498	210119_dc07_12.tif_BS20.tif:0498-0243-0426:498	36012	36012	498
499	210119_dc07_12.tif_BS20.tif:0499-0249-0424:499	40315	40315	499
500	210119_dc07_12.tif_BS20.tif:0500-0240-0433:500	35205	35205	500
501	210119_dc07_12.tif_BS20.tif:0501-0245-0428:501	44451	44451	501
502	210119_dc07_12.tif_BS20.tif:0502-0246-0427:502	47714	47714	502
503	210119_dc07_12.tif_BS20.tif:0503-0246-0429:503	76032	76032	503
504	210119_dc07_12.tif_BS20.tif:0504-0254-0426:504	70764	70764	504
505	210119_dc07_12.tif_BS20.tif:0505-0255-0426:505	52274	52274	505
506	210119_dc07_12.tif_BS20.tif:0506-0253-0426:506	38076	38076	506
507	210119_dc07_12.tif_BS20.tif:0507-0253-0424:507	39061	39061	507
508	210119_dc07_12.tif_BS20.tif:0508-0260-0423:508	39027	39027	508
509	210119_dc07_12.tif_BS20.tif:0509-0264-0422:509	35013	35013	509
510	210119_dc07_12.tif_BS20.tif:0510-0267-0419:510	37013	37013	510
511	210119_dc07_12.tif_BS20.tif:0511-0267-0419:511	41950	41950	511
512	210119_dc07_12.tif_BS20.tif:0512-0261-0421:512	38967	38967	512
513	210119_dc07_12.tif_BS20.tif:0513-0262-0424:513	40297	40297	513
514	210119_dc07_12.tif_BS20.tif:0514-0267-0422:514	43193	43193	514
515	210119_dc07_12.tif_BS20.tif:0515-0267-0420:515	45326	45326	515
516	210119_dc07_12.tif_BS20.tif:0516-0266-0420:516	42786	42786	516
517	210119_dc07_12.tif_BS20.tif:0517-0268-0419:517	40674	40674	517
518	210119_dc07_12.tif_BS20.tif:0518-0272-0418:518	38366	38366	518
519	210119_dc07_12.tif_BS20.tif:0519-0277-0416:519	39750	39750	519
520	210119_dc07_12.tif_BS20.tif:0520-0275-0413:520	44638	44638	520
521	210119_dc07_12.tif_BS20.tif:0521-0277-0411:521	38067	38067	521
522	210119_dc07_12.tif_BS20.tif:0522-0276-0413:522	41524	41524	522
523	210119_dc07_12.tif_BS20.tif:0523-0273-0416:523	44842	44842	523
524	210119_dc07_12.tif_BS20.tif:0524-0271-0410:524	39414	39414	524
525	210119_dc07_12.tif_BS20.tif:0525-0281-0418:525	42034	42034	525
526	210119_dc07_12.tif_BS20.tif:0526-0263-0423:526	38794	38794	526
527	210119_dc07_12.tif_BS20.tif:0527-0262-0422:527	39453	39453	527
528	210119_dc07_12.tif_BS20.tif:0528-0265-0420:528	37386	37386	528
529	210119_dc07_12.tif_BS20.tif:0529-0261-0428:529	39131	39131	529
530	210119_dc07_12.tif_BS20.tif:0530-0240-0431:530	38913	38913	530
531	210119_dc07_12.tif_BS20.tif:0531-0240-0428:531	34324	34324	531
532	210119_dc07_12.tif_BS20.tif:0532-0232-0424:532	35588	35588	532
533	210119_dc07_12.tif_BS20.tif:0533-0247-0429:533	34280	34280	533
534	210119_dc07_12.tif_BS20.tif:0534-0251-0426:534	29048	29048	534
535	210119_dc07_12.tif_BS20.tif:0535-0247-0425:535	33399	33399	535
536	210119_dc07_12.tif_BS20.tif:0536-0255-0423:536	32934	32934	536
537	210119_dc07_12.tif_BS20.tif:0537-0255-0421:537	30623	30623	537
538	210119_dc07_12.tif_BS20.tif:0538-0254-0428:538	30787	30787	538
539	210119_dc07_12.tif_BS20.tif:0539-0252-0423:539	32736	32736	539
540	210119_dc07_12.tif_BS20.tif:0540-0209-0417:540	34159	34159	540
541	210119_dc07_12.tif_BS20.tif:0541-0243-0415:541	33034	33034	541
542	210119_dc07_12.tif_BS20.tif:0542-0250-0425:542	31320	31320	542
543	210119_dc07_12.tif_BS20.tif:0543-0252-0428:543	34230	34230	543
544	210119_dc07_12.tif_BS20.tif:0544-0224-0423:544	31358	31358	544
545	210119_dc07_12.tif_BS20.tif:0545-0218-0420:545	33630	33630	545
546	210119_dc07_12.tif_BS20.tif:0546-0239-0421:546	31920	31920	546
547	210119_dc07_12.tif_BS20.tif:0547-0307-0428:547	28921	28921	547
548	210119_dc07_12.tif_BS20.tif:0548-0252-0431:548	27832	27832	548
549	210119_dc07_12.tif_BS20.tif:0549-0246-0427:549	30801	30801	549
550	210119_dc07_12.tif_BS20.tif:0550-0280-0406:550	31551	31551	550
551	210119_dc07_12.tif_BS20.tif:0551-0246-0411:551	26684	26684	551
552	210119_dc07_12.tif_BS20.tif:0552-0249-0424:552	26790	26790	552
553	210119_dc07_12.tif_BS20.tif:0553-0254-0422:553	26189	26189	553
554	210119_dc07_12.tif_BS20.tif:0554-0243-0420:554	26894	26894	554
555	210119_dc07_12.tif_BS20.tif:0555-0227-0424:555	23424	23424	555
556	210119_dc07_12.tif_BS20.tif:0556-0238-0424:556	25193	25193	556
557	210119_dc07_12.tif_BS20.tif:0557-0213-0415:557	25847	25847	557
558	210119_dc07_12.tif_BS20.tif:0558-0214-0411:558	27678	27678	558
559	210119_dc07_12.tif_BS20.tif:0559-0217-0407:559	27526	27526	559
560	210119_dc07_12.tif_BS20.tif:0560-0217-0409:560	29290	29290	560
561	210119_dc07_12.tif_BS20.tif:0561-0219-0414:561	29857	29857	561
562	210119_dc07_12.tif_BS20.tif:0562-0211-0396:562	30309	30309	562
563	210119_dc07_12.tif_BS20.tif:0563-0208-0396:563	26784	26784	563
564	210119_dc07_12.tif_BS20.tif:0564-0217-0402:564	38910	38910	564
565	210119_dc07_12.tif_BS20.tif:0565-0219-0412:565	31436	31436	565
566	210119_dc07_12.tif_BS20.tif:0566-0231-0417:566	33453	33453	566
567	210119_dc07_12.tif_BS20.tif:0567-0209-0385:567	30688	30688	567
568	210119_dc07_12.tif_BS20.tif:0568-0188-0396:568	28598	28598	568
569	210119_dc07_12.tif_BS20.tif:0569-0209-0403:569	29329	29329	569
570	210119_dc07_12.tif_BS20.tif:0570-0219-0418:570	34167	34167	570
571	210119_dc07_12.tif_BS20.tif:0571-0227-0430:571	31555	31555	571
572	210119_dc07_12.tif_BS20.tif:0572-0236-0417:572	30064	30064	572
573	210119_dc07_12.tif_BS20.tif:0573-0237-0421:573	27455	27455	573
574	210119_dc07_12.tif_BS20.tif:0574-0213-0415:574	30764	30764	574
575	210119_dc07_12.tif_BS20.tif:0575-0207-0419:575	27675	27675	575
576	210119_dc07_12.tif_BS20.tif:0576-0218-0415:576	30810	30810	576
577	210119_dc07_12.tif_BS20.tif:0577-0234-0420:577	30920	30920	577
578	210119_dc07_12.tif_BS20.tif:0578-0225-0405:578	29384	29384	578
579	210119_dc07_12.tif_BS20.tif:0579-0199-0368:579	34893	34893	579
580	210119_dc07_12.tif_BS20.tif:0580-0206-0383:580	32416	32416	580
581	210119_dc07_12.tif_BS20.tif:0581-0214-0397:581	34516	34516	581
582	210119_dc07_12.tif_BS20.tif:0582-0208-0406:582	38970	38970	582
583	210119_dc07_12.tif_BS20.tif:0583-0219-0406:583	38210	38210	583
584	210119_dc07_12.tif_BS20.tif:0584-0220-0417:584	32917	32917	584
585	210119_dc07_12.tif_BS20.tif:0585-0220-0420:585	40511	40511	585
586	210119_dc07_12.tif_BS20.tif:0586-0224-0438:586	37641	37641	586
587	210119_dc07_12.tif_BS20.tif:0587-0241-0442:587	35125	35125	587
588	210119_dc07_12.tif_BS20.tif:0588-0279-0438:588	32704	32704	588
589	210119_dc07_12.tif_BS20.tif:0001-0312-0179:1	298859	298859	1
590	210119_dc07_12.tif_BS20.tif:0002-0301-0182:2	250248	250248	2
591	210119_dc07_12.tif_BS20.tif:0003-0255-0193:3	212474	212474	3
592	210119_dc07_12.tif_BS20.tif:0004-0246-0194:4	253681	253681	4
593	210119_dc07_12.tif_BS20.tif:0005-0242-0196:5	251378	251378	5
594	210119_dc07_12.tif_BS20.tif:0006-0242-0188:6	245052	245052	6
595	210119_dc07_12.tif_BS20.tif:0007-0249-0179:7	267790	267790	7
596	210119_dc07_12.tif_BS20.tif:0008-0263-0174:8	265603	265603	8
597	210119_dc07_12.tif_BS20.tif:0009-0263-0193:9	245683	245683	9
598	210119_dc07_12.tif_BS20.tif:0010-0255-0191:10	251890	251890	10
599	210119_dc07_12.tif_BS20.tif:0011-0259-0187:11	281393	281393	11
600	210119_dc07_12.tif_BS20.tif:0012-0268-0186:12	295508	295508	12
601	210119_dc07_12.tif_BS20.tif:0013-0270-0181:13	273177	273177	13
602	210119_dc07_12.tif_BS20.tif:0014-0266-0186:14	289708	289708	14
603	210119_dc07_12.tif_BS20.tif:0015-0262-0195:15	269713	269713	15
604	210119_dc07_12.tif_BS20.tif:0016-0328-0155:16	174663	174663	16
605	210119_dc07_12.tif_BS20.tif:0017-0242-0192:17	244950	244950	17
606	210119_dc07_12.tif_BS20.tif:0018-0227-0186:18	243108	243108	18
607	210119_dc07_12.tif_BS20.tif:0019-0237-0180:19	203548	203548	19
608	210119_dc07_12.tif_BS20.tif:0020-0261-0181:20	254538	254538	20
609	210119_dc07_12.tif_BS20.tif:0021-0262-0194:21	274352	274352	21
610	210119_dc07_12.tif_BS20.tif:0022-0242-0187:22	278642	278642	22
611	210119_dc07_12.tif_BS20.tif:0023-0252-0184:23	252964	252964	23
612	210119_dc07_12.tif_BS20.tif:0024-0256-0183:24	263069	263069	24
613	210119_dc07_12.tif_BS20.tif:0025-0249-0184:25	265477	265477	25
614	210119_dc07_12.tif_BS20.tif:0026-0258-0183:26	282601	282601	26
615	210119_dc07_12.tif_BS20.tif:0027-0263-0183:27	268980	268980	27
616	210119_dc07_12.tif_BS20.tif:0028-0260-0182:28	253369	253369	28
617	210119_dc07_12.tif_BS20.tif:0029-0254-0186:29	247878	247878	29
618	210119_dc07_12.tif_BS20.tif:0030-0268-0184:30	271241	271241	30
619	210119_dc07_12.tif_BS20.tif:0031-0274-0185:31	266336	266336	31
620	210119_dc07_12.tif_BS20.tif:0032-0270-0181:32	259681	259681	32
621	210119_dc07_12.tif_BS20.tif:0033-0269-0182:33	250678	250678	33
622	210119_dc07_12.tif_BS20.tif:0034-0268-0180:34	238799	238799	34
623	210119_dc07_12.tif_BS20.tif:0035-0270-0174:35	232101	232101	35
624	210119_dc07_12.tif_BS20.tif:0036-0274-0172:36	230133	230133	36
625	210119_dc07_12.tif_BS20.tif:0037-0274-0168:37	217447	217447	37
626	210119_dc07_12.tif_BS20.tif:0038-0273-0171:38	215899	215899	38
627	210119_dc07_12.tif_BS20.tif:0039-0272-0168:39	239755	239755	39
628	210119_dc07_12.tif_BS20.tif:0040-0252-0164:40	214723	214723	40
629	210119_dc07_12.tif_BS20.tif:0041-0270-0162:41	192516	192516	41
630	210119_dc07_12.tif_BS20.tif:0042-0283-0173:42	205446	205446	42
631	210119_dc07_12.tif_BS20.tif:0043-0262-0165:43	203331	203331	43
632	210119_dc07_12.tif_BS20.tif:0044-0252-0170:44	210032	210032	44
633	210119_dc07_12.tif_BS20.tif:0045-0245-0169:45	202090	202090	45
634	210119_dc07_12.tif_BS20.tif:0046-0252-0171:46	192163	192163	46
635	210119_dc07_12.tif_BS20.tif:0047-0257-0168:47	204078	204078	47
636	210119_dc07_12.tif_BS20.tif:0048-0263-0167:48	212448	212448	48
637	210119_dc07_12.tif_BS20.tif:0049-0262-0164:49	238398	238398	49
638	210119_dc07_12.tif_BS20.tif:0050-0258-0166:50	252725	252725	50
639	210119_dc07_12.tif_BS20.tif:0051-0262-0167:51	229259	229259	51
640	210119_dc07_12.tif_BS20.tif:0052-0276-0166:52	202656	202656	52
641	210119_dc07_12.tif_BS20.tif:0053-0276-0153:53	213122	213122	53
642	210119_dc07_12.tif_BS20.tif:0054-0257-0162:54	220910	220910	54
643	210119_dc07_12.tif_BS20.tif:0055-0277-0158:55	239979	239979	55
644	210119_dc07_12.tif_BS20.tif:0056-0284-0157:56	227180	227180	56
645	210119_dc07_12.tif_BS20.tif:0057-0288-0163:57	212109	212109	57
646	210119_dc07_12.tif_BS20.tif:0058-0295-0162:58	260970	260970	58
647	210119_dc07_12.tif_BS20.tif:0059-0284-0186:59	229399	229399	59
648	210119_dc07_12.tif_BS20.tif:0060-0279-0170:60	233995	233995	60
649	210119_dc07_12.tif_BS20.tif:0061-0290-0155:61	249446	249446	61
650	210119_dc07_12.tif_BS20.tif:0062-0284-0164:62	257624	257624	62
651	210119_dc07_12.tif_BS20.tif:0063-0279-0181:63	229469	229469	63
652	210119_dc07_12.tif_BS20.tif:0064-0276-0176:64	240280	240280	64
653	210119_dc07_12.tif_BS20.tif:0065-0252-0187:65	218626	218626	65
654	210119_dc07_12.tif_BS20.tif:0066-0252-0181:66	210868	210868	66
655	210119_dc07_12.tif_BS20.tif:0067-0278-0176:67	234658	234658	67
656	210119_dc07_12.tif_BS20.tif:0068-0297-0164:68	232394	232394	68
657	210119_dc07_12.tif_BS20.tif:0069-0284-0175:69	236775	236775	69
658	210119_dc07_12.tif_BS20.tif:0070-0273-0163:70	253672	253672	70
659	210119_dc07_12.tif_BS20.tif:0071-0267-0161:71	237734	237734	71
660	210119_dc07_12.tif_BS20.tif:0072-0282-0157:72	266026	266026	72
661	210119_dc07_12.tif_BS20.tif:0073-0286-0167:73	252035	252035	73
662	210119_dc07_12.tif_BS20.tif:0074-0283-0169:74	245160	245160	74
663	210119_dc07_12.tif_BS20.tif:0075-0294-0164:75	243110	243110	75
664	210119_dc07_12.tif_BS20.tif:0076-0293-0163:76	255116	255116	76
665	210119_dc07_12.tif_BS20.tif:0077-0291-0156:77	239250	239250	77
666	210119_dc07_12.tif_BS20.tif:0078-0284-0155:78	275529	275529	78
667	210119_dc07_12.tif_BS20.tif:0079-0288-0160:79	245133	245133	79
668	210119_dc07_12.tif_BS20.tif:0080-0276-0162:80	206841	206841	80
669	210119_dc07_12.tif_BS20.tif:0081-0263-0151:81	188378	188378	81
670	210119_dc07_12.tif_BS20.tif:0082-0268-0158:82	204196	204196	82
671	210119_dc07_12.tif_BS20.tif:0083-0262-0180:83	179266	179266	83
672	210119_dc07_12.tif_BS20.tif:0084-0261-0194:84	205449	205449	84
673	210119_dc07_12.tif_BS20.tif:0085-0244-0190:85	207391	207391	85
674	210119_dc07_12.tif_BS20.tif:0086-0250-0189:86	199286	199286	86
675	210119_dc07_12.tif_BS20.tif:0087-0269-0185:87	197070	197070	87
676	210119_dc07_12.tif_BS20.tif:0088-0259-0187:88	206870	206870	88
677	210119_dc07_12.tif_BS20.tif:0089-0257-0188:89	217613	217613	89
678	210119_dc07_12.tif_BS20.tif:0090-0245-0186:90	215804	215804	90
679	210119_dc07_12.tif_BS20.tif:0091-0244-0183:91	201550	201550	91
680	210119_dc07_12.tif_BS20.tif:0092-0258-0179:92	212176	212176	92
681	210119_dc07_12.tif_BS20.tif:0093-0258-0187:93	228676	228676	93
682	210119_dc07_12.tif_BS20.tif:0094-0252-0182:94	236362	236362	94
683	210119_dc07_12.tif_BS20.tif:0095-0246-0181:95	227105	227105	95
684	210119_dc07_12.tif_BS20.tif:0096-0257-0188:96	222140	222140	96
685	210119_dc07_12.tif_BS20.tif:0097-0251-0189:97	221178	221178	97
686	210119_dc07_12.tif_BS20.tif:0098-0266-0187:98	224457	224457	98
687	210119_dc07_12.tif_BS20.tif:0099-0265-0186:99	226975	226975	99
688	210119_dc07_12.tif_BS20.tif:0100-0268-0182:100	234723	234723	100
689	210119_dc07_12.tif_BS20.tif:0101-0272-0181:101	241490	241490	101
690	210119_dc07_12.tif_BS20.tif:0102-0276-0180:102	245180	245180	102
691	210119_dc07_12.tif_BS20.tif:0103-0276-0178:103	231667	231667	103
692	210119_dc07_12.tif_BS20.tif:0104-0280-0173:104	240570	240570	104
693	210119_dc07_12.tif_BS20.tif:0105-0289-0169:105	232960	232960	105
694	210119_dc07_12.tif_BS20.tif:0106-0290-0170:106	224531	224531	106
695	210119_dc07_12.tif_BS20.tif:0107-0283-0170:107	228049	228049	107
696	210119_dc07_12.tif_BS20.tif:0108-0283-0167:108	234186	234186	108
697	210119_dc07_12.tif_BS20.tif:0109-0288-0165:109	215359	215359	109
698	210119_dc07_12.tif_BS20.tif:0110-0286-0165:110	228058	228058	110
699	210119_dc07_12.tif_BS20.tif:0111-0284-0162:111	215690	215690	111
700	210119_dc07_12.tif_BS20.tif:0112-0286-0159:112	211472	211472	112
701	210119_dc07_12.tif_BS20.tif:0113-0288-0156:113	212546	212546	113
702	210119_dc07_12.tif_BS20.tif:0114-0291-0159:114	194849	194849	114
703	210119_dc07_12.tif_BS20.tif:0115-0290-0161:115	202351	202351	115
704	210119_dc07_12.tif_BS20.tif:0116-0290-0161:116	208276	208276	116
705	210119_dc07_12.tif_BS20.tif:0117-0266-0161:117	199566	199566	117
706	210119_dc07_12.tif_BS20.tif:0118-0252-0154:118	163230	163230	118
707	210119_dc07_12.tif_BS20.tif:0119-0248-0138:119	146332	146332	119
708	210119_dc07_12.tif_BS20.tif:0120-0286-0178:120	182778	182778	120
709	210119_dc07_12.tif_BS20.tif:0121-0301-0197:121	186556	186556	121
710	210119_dc07_12.tif_BS20.tif:0122-0276-0188:122	190391	190391	122
711	210119_dc07_12.tif_BS20.tif:0123-0214-0130:123	206412	206412	123
712	210119_dc07_12.tif_BS20.tif:0124-0264-0184:124	174067	174067	124
713	210119_dc07_12.tif_BS20.tif:0125-0304-0200:125	185393	185393	125
714	210119_dc07_12.tif_BS20.tif:0126-0280-0179:126	186538	186538	126
715	210119_dc07_12.tif_BS20.tif:0127-0269-0173:127	185065	185065	127
716	210119_dc07_12.tif_BS20.tif:0128-0281-0178:128	196148	196148	128
717	210119_dc07_12.tif_BS20.tif:0129-0262-0181:129	186612	186612	129
718	210119_dc07_12.tif_BS20.tif:0130-0253-0180:130	206195	206195	130
719	210119_dc07_12.tif_BS20.tif:0131-0237-0185:131	194223	194223	131
720	210119_dc07_12.tif_BS20.tif:0132-0247-0190:132	194137	194137	132
721	210119_dc07_12.tif_BS20.tif:0133-0250-0183:133	183769	183769	133
722	210119_dc07_12.tif_BS20.tif:0134-0243-0183:134	190475	190475	134
723	210119_dc07_12.tif_BS20.tif:0135-0249-0188:135	202035	202035	135
724	210119_dc07_12.tif_BS20.tif:0136-0245-0185:136	189382	189382	136
725	210119_dc07_12.tif_BS20.tif:0137-0237-0180:137	185240	185240	137
726	210119_dc07_12.tif_BS20.tif:0138-0245-0180:138	182364	182364	138
727	210119_dc07_12.tif_BS20.tif:0139-0265-0190:139	192527	192527	139
728	210119_dc07_12.tif_BS20.tif:0140-0276-0183:140	198961	198961	140
729	210119_dc07_12.tif_BS20.tif:0141-0234-0178:141	173759	173759	141
730	210119_dc07_12.tif_BS20.tif:0142-0231-0185:142	215094	215094	142
731	210119_dc07_12.tif_BS20.tif:0143-0241-0185:143	190873	190873	143
732	210119_dc07_12.tif_BS20.tif:0144-0249-0180:144	200297	200297	144
733	210119_dc07_12.tif_BS20.tif:0145-0249-0171:145	195234	195234	145
734	210119_dc07_12.tif_BS20.tif:0146-0269-0178:146	202318	202318	146
735	210119_dc07_12.tif_BS20.tif:0147-0257-0179:147	203310	203310	147
736	210119_dc07_12.tif_BS20.tif:0148-0255-0181:148	225954	225954	148
737	210119_dc07_12.tif_BS20.tif:0149-0251-0185:149	215606	215606	149
738	210119_dc07_12.tif_BS20.tif:0150-0257-0203:150	205839	205839	150
739	210119_dc07_12.tif_BS20.tif:0151-0267-0182:151	209390	209390	151
740	210119_dc07_12.tif_BS20.tif:0152-0269-0186:152	206361	206361	152
741	210119_dc07_12.tif_BS20.tif:0153-0252-0184:153	209341	209341	153
742	210119_dc07_12.tif_BS20.tif:0154-0247-0185:154	209096	209096	154
743	210119_dc07_12.tif_BS20.tif:0155-0238-0185:155	213352	213352	155
744	210119_dc07_12.tif_BS20.tif:0156-0234-0180:156	207280	207280	156
745	210119_dc07_12.tif_BS20.tif:0157-0262-0184:157	183148	183148	157
746	210119_dc07_12.tif_BS20.tif:0158-0258-0181:158	210792	210792	158
747	210119_dc07_12.tif_BS20.tif:0159-0251-0182:159	216156	216156	159
748	210119_dc07_12.tif_BS20.tif:0160-0241-0181:160	205221	205221	160
749	210119_dc07_12.tif_BS20.tif:0161-0238-0175:161	244004	244004	161
750	210119_dc07_12.tif_BS20.tif:0162-0240-0178:162	252975	252975	162
751	210119_dc07_12.tif_BS20.tif:0163-0223-0182:163	197809	197809	163
752	210119_dc07_12.tif_BS20.tif:0164-0254-0206:164	155162	155162	164
753	210119_dc07_12.tif_BS20.tif:0165-0268-0180:165	181928	181928	165
754	210119_dc07_12.tif_BS20.tif:0166-0269-0180:166	188535	188535	166
755	210119_dc07_12.tif_BS20.tif:0167-0268-0181:167	231989	231989	167
756	210119_dc07_12.tif_BS20.tif:0168-0260-0177:168	219439	219439	168
757	210119_dc07_12.tif_BS20.tif:0169-0275-0180:169	214312	214312	169
758	210119_dc07_12.tif_BS20.tif:0170-0286-0173:170	209374	209374	170
759	210119_dc07_12.tif_BS20.tif:0171-0279-0172:171	223617	223617	171
760	210119_dc07_12.tif_BS20.tif:0172-0273-0175:172	214745	214745	172
761	210119_dc07_12.tif_BS20.tif:0173-0286-0170:173	213653	213653	173
762	210119_dc07_12.tif_BS20.tif:0174-0272-0174:174	234926	234926	174
763	210119_dc07_12.tif_BS20.tif:0175-0256-0180:175	206541	206541	175
764	210119_dc07_12.tif_BS20.tif:0176-0250-0186:176	223514	223514	176
765	210119_dc07_12.tif_BS20.tif:0177-0247-0184:177	218371	218371	177
766	210119_dc07_12.tif_BS20.tif:0178-0243-0184:178	221623	221623	178
767	210119_dc07_12.tif_BS20.tif:0179-0250-0187:179	213256	213256	179
768	210119_dc07_12.tif_BS20.tif:0180-0258-0179:180	197725	197725	180
769	210119_dc07_12.tif_BS20.tif:0181-0254-0177:181	201526	201526	181
770	210119_dc07_12.tif_BS20.tif:0182-0257-0178:182	207052	207052	182
771	210119_dc07_12.tif_BS20.tif:0183-0256-0183:183	206064	206064	183
772	210119_dc07_12.tif_BS20.tif:0184-0246-0195:184	205748	205748	184
773	210119_dc07_12.tif_BS20.tif:0185-0237-0182:185	194267	194267	185
774	210119_dc07_12.tif_BS20.tif:0186-0238-0184:186	216006	216006	186
775	210119_dc07_12.tif_BS20.tif:0187-0235-0185:187	199781	199781	187
776	210119_dc07_12.tif_BS20.tif:0188-0241-0182:188	183225	183225	188
777	210119_dc07_12.tif_BS20.tif:0189-0247-0176:189	171483	171483	189
778	210119_dc07_12.tif_BS20.tif:0190-0237-0173:190	180568	180568	190
779	210119_dc07_12.tif_BS20.tif:0191-0225-0177:191	186852	186852	191
780	210119_dc07_12.tif_BS20.tif:0192-0223-0177:192	170474	170474	192
781	210119_dc07_12.tif_BS20.tif:0193-0233-0177:193	179196	179196	193
782	210119_dc07_12.tif_BS20.tif:0194-0242-0187:194	179792	179792	194
783	210119_dc07_12.tif_BS20.tif:0195-0263-0185:195	180614	180614	195
784	210119_dc07_12.tif_BS20.tif:0196-0260-0180:196	204549	204549	196
785	210119_dc07_12.tif_BS20.tif:0197-0252-0180:197	202159	202159	197
786	210119_dc07_12.tif_BS20.tif:0198-0249-0182:198	204562	204562	198
787	210119_dc07_12.tif_BS20.tif:0199-0259-0184:199	213555	213555	199
788	210119_dc07_12.tif_BS20.tif:0200-0263-0179:200	191631	191631	200
789	210119_dc07_12.tif_BS20.tif:0201-0263-0186:201	188171	188171	201
790	210119_dc07_12.tif_BS20.tif:0202-0266-0172:202	177121	177121	202
791	210119_dc07_12.tif_BS20.tif:0203-0283-0198:203	176794	176794	203
792	210119_dc07_12.tif_BS20.tif:0204-0262-0185:204	199645	199645	204
793	210119_dc07_12.tif_BS20.tif:0205-0259-0188:205	196262	196262	205
794	210119_dc07_12.tif_BS20.tif:0206-0268-0182:206	195454	195454	206
795	210119_dc07_12.tif_BS20.tif:0207-0278-0177:207	222991	222991	207
796	210119_dc07_12.tif_BS20.tif:0208-0265-0184:208	202871	202871	208
797	210119_dc07_12.tif_BS20.tif:0209-0264-0185:209	197405	197405	209
798	210119_dc07_12.tif_BS20.tif:0210-0264-0186:210	212018	212018	210
799	210119_dc07_12.tif_BS20.tif:0211-0259-0184:211	202768	202768	211
800	210119_dc07_12.tif_BS20.tif:0212-0256-0181:212	234531	234531	212
801	210119_dc07_12.tif_BS20.tif:0213-0257-0188:213	232169	232169	213
802	210119_dc07_12.tif_BS20.tif:0214-0241-0188:214	205395	205395	214
803	210119_dc07_12.tif_BS20.tif:0215-0235-0183:215	207034	207034	215
804	210119_dc07_12.tif_BS20.tif:0216-0239-0183:216	180374	180374	216
805	210119_dc07_12.tif_BS20.tif:0217-0240-0178:217	170508	170508	217
806	210119_dc07_12.tif_BS20.tif:0218-0255-0173:218	185429	185429	218
807	210119_dc07_12.tif_BS20.tif:0219-0257-0177:219	184486	184486	219
808	210119_dc07_12.tif_BS20.tif:0220-0252-0190:220	185244	185244	220
809	210119_dc07_12.tif_BS20.tif:0221-0235-0187:221	166066	166066	221
810	210119_dc07_12.tif_BS20.tif:0222-0242-0174:222	141855	141855	222
811	210119_dc07_12.tif_BS20.tif:0223-0242-0180:223	159143	159143	223
812	210119_dc07_12.tif_BS20.tif:0224-0242-0181:224	109599	109599	224
813	210119_dc07_12.tif_BS20.tif:0225-0260-0184:225	150603	150603	225
814	210119_dc07_12.tif_BS20.tif:0226-0268-0178:226	145765	145765	226
815	210119_dc07_12.tif_BS20.tif:0227-0258-0178:227	143091	143091	227
816	210119_dc07_12.tif_BS20.tif:0228-0250-0180:228	155255	155255	228
817	210119_dc07_12.tif_BS20.tif:0229-0250-0180:229	162543	162543	229
818	210119_dc07_12.tif_BS20.tif:0230-0252-0183:230	144036	144036	230
819	210119_dc07_12.tif_BS20.tif:0231-0252-0193:231	144745	144745	231
820	210119_dc07_12.tif_BS20.tif:0232-0258-0188:232	142916	142916	232
821	210119_dc07_12.tif_BS20.tif:0233-0261-0187:233	140340	140340	233
822	210119_dc07_12.tif_BS20.tif:0234-0259-0186:234	140414	140414	234
823	210119_dc07_12.tif_BS20.tif:0235-0258-0188:235	136181	136181	235
824	210119_dc07_12.tif_BS20.tif:0236-0257-0190:236	147947	147947	236
825	210119_dc07_12.tif_BS20.tif:0237-0293-0205:237	128642	128642	237
826	210119_dc07_12.tif_BS20.tif:0238-0292-0170:238	160681	160681	238
827	210119_dc07_12.tif_BS20.tif:0239-0287-0151:239	193184	193184	239
828	210119_dc07_12.tif_BS20.tif:0240-0277-0149:240	186004	186004	240
829	210119_dc07_12.tif_BS20.tif:0241-0295-0146:241	214170	214170	241
830	210119_dc07_12.tif_BS20.tif:0242-0285-0157:242	213881	213881	242
831	210119_dc07_12.tif_BS20.tif:0243-0284-0169:243	212485	212485	243
832	210119_dc07_12.tif_BS20.tif:0244-0290-0177:244	205698	205698	244
833	210119_dc07_12.tif_BS20.tif:0245-0295-0168:245	215239	215239	245
834	210119_dc07_12.tif_BS20.tif:0246-0280-0173:246	191156	191156	246
835	210119_dc07_12.tif_BS20.tif:0247-0287-0171:247	187023	187023	247
836	210119_dc07_12.tif_BS20.tif:0248-0296-0168:248	197076	197076	248
837	210119_dc07_12.tif_BS20.tif:0249-0280-0174:249	175582	175582	249
838	210119_dc07_12.tif_BS20.tif:0250-0287-0172:250	172332	172332	250
839	210119_dc07_12.tif_BS20.tif:0251-0288-0172:251	182405	182405	251
840	210119_dc07_12.tif_BS20.tif:0252-0281-0171:252	183898	183898	252
841	210119_dc07_12.tif_BS20.tif:0253-0289-0177:253	192651	192651	253
842	210119_dc07_12.tif_BS20.tif:0254-0277-0178:254	182207	182207	254
843	210119_dc07_12.tif_BS20.tif:0255-0268-0177:255	167437	167437	255
844	210119_dc07_12.tif_BS20.tif:0256-0270-0174:256	164736	164736	256
845	210119_dc07_12.tif_BS20.tif:0257-0279-0177:257	182964	182964	257
846	210119_dc07_12.tif_BS20.tif:0258-0274-0177:258	203751	203751	258
847	210119_dc07_12.tif_BS20.tif:0259-0271-0182:259	191043	191043	259
848	210119_dc07_12.tif_BS20.tif:0260-0265-0187:260	179631	179631	260
849	210119_dc07_12.tif_BS20.tif:0261-0257-0182:261	169455	169455	261
850	210119_dc07_12.tif_BS20.tif:0262-0258-0179:262	220855	220855	262
851	210119_dc07_12.tif_BS20.tif:0263-0260-0181:263	210930	210930	263
852	210119_dc07_12.tif_BS20.tif:0264-0262-0188:264	218751	218751	264
853	210119_dc07_12.tif_BS20.tif:0265-0258-0191:265	206863	206863	265
854	210119_dc07_12.tif_BS20.tif:0266-0251-0189:266	205537	205537	266
855	210119_dc07_12.tif_BS20.tif:0267-0236-0188:267	191947	191947	267
856	210119_dc07_12.tif_BS20.tif:0268-0245-0182:268	184003	184003	268
857	210119_dc07_12.tif_BS20.tif:0269-0250-0181:269	161336	161336	269
858	210119_dc07_12.tif_BS20.tif:0270-0278-0153:270	98815	98815	270
859	210119_dc07_12.tif_BS20.tif:0271-0252-0167:271	168143	168143	271
860	210119_dc07_12.tif_BS20.tif:0272-0258-0174:272	156482	156482	272
861	210119_dc07_12.tif_BS20.tif:0273-0264-0161:273	136887	136887	273
862	210119_dc07_12.tif_BS20.tif:0274-0267-0150:274	130029	130029	274
863	210119_dc07_12.tif_BS20.tif:0275-0276-0153:275	121527	121527	275
864	210119_dc07_12.tif_BS20.tif:0276-0275-0149:276	137114	137114	276
865	210119_dc07_12.tif_BS20.tif:0277-0278-0143:277	147258	147258	277
866	210119_dc07_12.tif_BS20.tif:0278-0285-0143:278	150954	150954	278
867	210119_dc07_12.tif_BS20.tif:0279-0272-0143:279	142142	142142	279
868	210119_dc07_12.tif_BS20.tif:0280-0279-0147:280	130647	130647	280
869	210119_dc07_12.tif_BS20.tif:0281-0278-0146:281	121036	121036	281
870	210119_dc07_12.tif_BS20.tif:0282-0272-0143:282	117931	117931	282
871	210119_dc07_12.tif_BS20.tif:0283-0273-0155:283	115143	115143	283
872	210119_dc07_12.tif_BS20.tif:0284-0273-0152:284	100127	100127	284
873	210119_dc07_12.tif_BS20.tif:0285-0261-0166:285	98052	98052	285
874	210119_dc07_12.tif_BS20.tif:0286-0276-0184:286	98515	98515	286
875	210119_dc07_12.tif_BS20.tif:0287-0271-0194:287	103393	103393	287
876	210119_dc07_12.tif_BS20.tif:0288-0272-0190:288	112584	112584	288
877	210119_dc07_12.tif_BS20.tif:0289-0271-0185:289	105789	105789	289
878	210119_dc07_12.tif_BS20.tif:0290-0281-0193:290	112659	112659	290
879	210119_dc07_12.tif_BS20.tif:0291-0252-0187:291	112423	112423	291
880	210119_dc07_12.tif_BS20.tif:0292-0250-0190:292	111583	111583	292
881	210119_dc07_12.tif_BS20.tif:0293-0248-0185:293	106866	106866	293
882	210119_dc07_12.tif_BS20.tif:0294-0220-0182:294	105197	105197	294
883	210119_dc07_12.tif_BS20.tif:0295-0224-0188:295	122185	122185	295
884	210119_dc07_12.tif_BS20.tif:0296-0241-0186:296	119609	119609	296
885	210119_dc07_12.tif_BS20.tif:0297-0241-0181:297	118273	118273	297
886	210119_dc07_12.tif_BS20.tif:0298-0225-0180:298	128119	128119	298
887	210119_dc07_12.tif_BS20.tif:0299-0230-0166:299	107160	107160	299
888	210119_dc07_12.tif_BS20.tif:0300-0227-0166:300	83529	83529	300
889	210119_dc07_12.tif_BS20.tif:0301-0227-0172:301	100803	100803	301
890	210119_dc07_12.tif_BS20.tif:0302-0227-0173:302	87423	87423	302
891	210119_dc07_12.tif_BS20.tif:0303-0234-0179:303	106902	106902	303
892	210119_dc07_12.tif_BS20.tif:0304-0232-0185:304	104354	104354	304
893	210119_dc07_12.tif_BS20.tif:0305-0240-0181:305	97682	97682	305
894	210119_dc07_12.tif_BS20.tif:0306-0226-0169:306	97594	97594	306
895	210119_dc07_12.tif_BS20.tif:0307-0222-0167:307	101056	101056	307
896	210119_dc07_12.tif_BS20.tif:0308-0228-0170:308	93935	93935	308
897	210119_dc07_12.tif_BS20.tif:0309-0238-0177:309	100784	100784	309
898	210119_dc07_12.tif_BS20.tif:0310-0232-0176:310	88854	88854	310
899	210119_dc07_12.tif_BS20.tif:0311-0230-0172:311	91280	91280	311
900	210119_dc07_12.tif_BS20.tif:0312-0266-0185:312	94614	94614	312
901	210119_dc07_12.tif_BS20.tif:0313-0265-0178:313	124787	124787	313
902	210119_dc07_12.tif_BS20.tif:0314-0247-0159:314	115420	115420	314
903	210119_dc07_12.tif_BS20.tif:0315-0256-0172:315	89034	89034	315
904	210119_dc07_12.tif_BS20.tif:0316-0262-0171:316	110485	110485	316
905	210119_dc07_12.tif_BS20.tif:0317-0261-0167:317	133031	133031	317
906	210119_dc07_12.tif_BS20.tif:0318-0261-0177:318	109817	109817	318
907	210119_dc07_12.tif_BS20.tif:0319-0253-0181:319	103646	103646	319
908	210119_dc07_12.tif_BS20.tif:0320-0259-0187:320	98802	98802	320
909	210119_dc07_12.tif_BS20.tif:0321-0263-0170:321	98790	98790	321
910	210119_dc07_12.tif_BS20.tif:0322-0273-0182:322	86374	86374	322
911	210119_dc07_12.tif_BS20.tif:0323-0296-0179:323	86955	86955	323
912	210119_dc07_12.tif_BS20.tif:0324-0282-0169:324	89241	89241	324
913	210119_dc07_12.tif_BS20.tif:0325-0282-0169:325	88036	88036	325
914	210119_dc07_12.tif_BS20.tif:0326-0282-0166:326	82542	82542	326
915	210119_dc07_12.tif_BS20.tif:0327-0279-0163:327	92263	92263	327
916	210119_dc07_12.tif_BS20.tif:0328-0276-0165:328	104962	104962	328
917	210119_dc07_12.tif_BS20.tif:0329-0281-0165:329	99875	99875	329
918	210119_dc07_12.tif_BS20.tif:0330-0291-0157:330	115100	115100	330
919	210119_dc07_12.tif_BS20.tif:0331-0288-0156:331	109310	109310	331
920	210119_dc07_12.tif_BS20.tif:0332-0280-0158:332	110881	110881	332
921	210119_dc07_12.tif_BS20.tif:0333-0273-0161:333	109138	109138	333
922	210119_dc07_12.tif_BS20.tif:0334-0269-0154:334	117294	117294	334
923	210119_dc07_12.tif_BS20.tif:0335-0264-0154:335	106196	106196	335
924	210119_dc07_12.tif_BS20.tif:0336-0283-0160:336	104912	104912	336
925	210119_dc07_12.tif_BS20.tif:0337-0287-0165:337	98402	98402	337
926	210119_dc07_12.tif_BS20.tif:0338-0287-0163:338	94188	94188	338
927	210119_dc07_12.tif_BS20.tif:0339-0288-0160:339	92435	92435	339
928	210119_dc07_12.tif_BS20.tif:0340-0283-0174:340	98137	98137	340
929	210119_dc07_12.tif_BS20.tif:0341-0299-0180:341	99505	99505	341
930	210119_dc07_12.tif_BS20.tif:0342-0292-0174:342	106024	106024	342
931	210119_dc07_12.tif_BS20.tif:0343-0293-0160:343	114596	114596	343
932	210119_dc07_12.tif_BS20.tif:0344-0280-0159:344	117078	117078	344
933	210119_dc07_12.tif_BS20.tif:0345-0278-0170:345	119320	119320	345
934	210119_dc07_12.tif_BS20.tif:0346-0279-0181:346	113053	113053	346
935	210119_dc07_12.tif_BS20.tif:0347-0287-0167:347	123337	123337	347
936	210119_dc07_12.tif_BS20.tif:0348-0278-0166:348	121242	121242	348
937	210119_dc07_12.tif_BS20.tif:0349-0278-0166:349	126589	126589	349
938	210119_dc07_12.tif_BS20.tif:0350-0279-0168:350	124128	124128	350
939	210119_dc07_12.tif_BS20.tif:0351-0272-0182:351	133755	133755	351
940	210119_dc07_12.tif_BS20.tif:0352-0277-0170:352	121003	121003	352
941	210119_dc07_12.tif_BS20.tif:0353-0290-0160:353	130443	130443	353
942	210119_dc07_12.tif_BS20.tif:0354-0285-0164:354	126814	126814	354
943	210119_dc07_12.tif_BS20.tif:0355-0282-0172:355	128452	128452	355
944	210119_dc07_12.tif_BS20.tif:0356-0279-0185:356	124701	124701	356
945	210119_dc07_12.tif_BS20.tif:0357-0284-0168:357	108058	108058	357
946	210119_dc07_12.tif_BS20.tif:0358-0289-0162:358	112736	112736	358
947	210119_dc07_12.tif_BS20.tif:0359-0280-0160:359	119268	119268	359
948	210119_dc07_12.tif_BS20.tif:0360-0282-0168:360	116546	116546	360
949	210119_dc07_12.tif_BS20.tif:0361-0283-0179:361	107571	107571	361
950	210119_dc07_12.tif_BS20.tif:0362-0277-0170:362	100580	100580	362
951	210119_dc07_12.tif_BS20.tif:0363-0278-0168:363	105138	105138	363
952	210119_dc07_12.tif_BS20.tif:0364-0285-0163:364	113734	113734	364
953	210119_dc07_12.tif_BS20.tif:0365-0291-0174:365	112034	112034	365
954	210119_dc07_12.tif_BS20.tif:0366-0281-0171:366	115831	115831	366
955	210119_dc07_12.tif_BS20.tif:0367-0282-0176:367	121255	121255	367
956	210119_dc07_12.tif_BS20.tif:0368-0274-0180:368	112227	112227	368
957	210119_dc07_12.tif_BS20.tif:0369-0268-0178:369	102216	102216	369
958	210119_dc07_12.tif_BS20.tif:0370-0269-0178:370	108967	108967	370
959	210119_dc07_12.tif_BS20.tif:0371-0272-0178:371	115845	115845	371
960	210119_dc07_12.tif_BS20.tif:0372-0275-0176:372	111402	111402	372
961	210119_dc07_12.tif_BS20.tif:0373-0271-0179:373	119639	119639	373
962	210119_dc07_12.tif_BS20.tif:0374-0271-0181:374	123018	123018	374
963	210119_dc07_12.tif_BS20.tif:0375-0262-0184:375	114255	114255	375
964	210119_dc07_12.tif_BS20.tif:0376-0258-0182:376	110908	110908	376
965	210119_dc07_12.tif_BS20.tif:0377-0257-0183:377	113403	113403	377
966	210119_dc07_12.tif_BS20.tif:0378-0258-0186:378	120744	120744	378
967	210119_dc07_12.tif_BS20.tif:0379-0259-0186:379	144373	144373	379
968	210119_dc07_12.tif_BS20.tif:0380-0256-0191:380	151052	151052	380
969	210119_dc07_12.tif_BS20.tif:0381-0248-0194:381	137029	137029	381
970	210119_dc07_12.tif_BS20.tif:0382-0244-0186:382	135081	135081	382
971	210119_dc07_12.tif_BS20.tif:0383-0247-0182:383	144699	144699	383
972	210119_dc07_12.tif_BS20.tif:0384-0242-0187:384	125465	125465	384
973	210119_dc07_12.tif_BS20.tif:0385-0249-0184:385	128413	128413	385
974	210119_dc07_12.tif_BS20.tif:0386-0248-0182:386	126048	126048	386
975	210119_dc07_12.tif_BS20.tif:0387-0245-0182:387	117541	117541	387
976	210119_dc07_12.tif_BS20.tif:0388-0250-0177:388	111260	111260	388
977	210119_dc07_12.tif_BS20.tif:0389-0252-0175:389	136916	136916	389
978	210119_dc07_12.tif_BS20.tif:0390-0242-0182:390	124573	124573	390
979	210119_dc07_12.tif_BS20.tif:0391-0234-0187:391	104240	104240	391
980	210119_dc07_12.tif_BS20.tif:0392-0237-0175:392	101892	101892	392
981	210119_dc07_12.tif_BS20.tif:0393-0337-0164:393	99687	99687	393
982	210119_dc07_12.tif_BS20.tif:0394-0248-0132:394	110663	110663	394
983	210119_dc07_12.tif_BS20.tif:0395-0246-0151:395	103235	103235	395
984	210119_dc07_12.tif_BS20.tif:0396-0264-0141:396	105046	105046	396
985	210119_dc07_12.tif_BS20.tif:0397-0273-0149:397	115955	115955	397
986	210119_dc07_12.tif_BS20.tif:0398-0282-0137:398	104005	104005	398
987	210119_dc07_12.tif_BS20.tif:0399-0272-0145:399	102316	102316	399
988	210119_dc07_12.tif_BS20.tif:0400-0276-0152:400	97358	97358	400
989	210119_dc07_12.tif_BS20.tif:0401-0282-0153:401	100510	100510	401
990	210119_dc07_12.tif_BS20.tif:0402-0276-0146:402	90693	90693	402
991	210119_dc07_12.tif_BS20.tif:0403-0272-0153:403	96293	96293	403
992	210119_dc07_12.tif_BS20.tif:0404-0275-0153:404	86129	86129	404
993	210119_dc07_12.tif_BS20.tif:0405-0270-0155:405	84444	84444	405
994	210119_dc07_12.tif_BS20.tif:0406-0257-0174:406	77244	77244	406
995	210119_dc07_12.tif_BS20.tif:0407-0272-0174:407	78922	78922	407
996	210119_dc07_12.tif_BS20.tif:0408-0269-0171:408	85590	85590	408
997	210119_dc07_12.tif_BS20.tif:0409-0270-0170:409	76511	76511	409
998	210119_dc07_12.tif_BS20.tif:0410-0275-0170:410	78284	78284	410
999	210119_dc07_12.tif_BS20.tif:0411-0256-0172:411	97939	97939	411
1000	210119_dc07_12.tif_BS20.tif:0412-0234-0177:412	89662	89662	412
1001	210119_dc07_12.tif_BS20.tif:0413-0225-0175:413	86713	86713	413
1002	210119_dc07_12.tif_BS20.tif:0414-0227-0173:414	80390	80390	414
1003	210119_dc07_12.tif_BS20.tif:0415-0249-0167:415	85297	85297	415
1004	210119_dc07_12.tif_BS20.tif:0416-0260-0171:416	99935	99935	416
1005	210119_dc07_12.tif_BS20.tif:0417-0250-0170:417	87752	87752	417
1006	210119_dc07_12.tif_BS20.tif:0418-0239-0178:418	78329	78329	418
1007	210119_dc07_12.tif_BS20.tif:0419-0259-0173:419	86139	86139	419
1008	210119_dc07_12.tif_BS20.tif:0420-0247-0171:420	85040	85040	420
1009	210119_dc07_12.tif_BS20.tif:0421-0238-0180:421	82115	82115	421
1010	210119_dc07_12.tif_BS20.tif:0422-0262-0186:422	80840	80840	422
1011	210119_dc07_12.tif_BS20.tif:0423-0292-0195:423	91570	91570	423
1012	210119_dc07_12.tif_BS20.tif:0424-0303-0170:424	103010	103010	424
1013	210119_dc07_12.tif_BS20.tif:0425-0288-0150:425	109969	109969	425
1014	210119_dc07_12.tif_BS20.tif:0426-0277-0163:426	104188	104188	426
1015	210119_dc07_12.tif_BS20.tif:0427-0282-0166:427	108159	108159	427
1016	210119_dc07_12.tif_BS20.tif:0428-0278-0169:428	108829	108829	428
1017	210119_dc07_12.tif_BS20.tif:0429-0266-0177:429	108789	108789	429
1018	210119_dc07_12.tif_BS20.tif:0430-0255-0173:430	97969	97969	430
1019	210119_dc07_12.tif_BS20.tif:0431-0291-0166:431	93361	93361	431
1020	210119_dc07_12.tif_BS20.tif:0432-0297-0172:432	119758	119758	432
1021	210119_dc07_12.tif_BS20.tif:0433-0274-0172:433	123128	123128	433
1022	210119_dc07_12.tif_BS20.tif:0434-0290-0172:434	120461	120461	434
1023	210119_dc07_12.tif_BS20.tif:0435-0267-0149:435	116362	116362	435
1024	210119_dc07_12.tif_BS20.tif:0436-0271-0152:436	116000	116000	436
1025	210119_dc07_12.tif_BS20.tif:0437-0282-0167:437	120238	120238	437
1026	210119_dc07_12.tif_BS20.tif:0438-0291-0176:438	120554	120554	438
1027	210119_dc07_12.tif_BS20.tif:0439-0284-0168:439	110282	110282	439
1028	210119_dc07_12.tif_BS20.tif:0440-0277-0169:440	122748	122748	440
1029	210119_dc07_12.tif_BS20.tif:0441-0285-0167:441	134260	134260	441
1030	210119_dc07_12.tif_BS20.tif:0442-0283-0166:442	129424	129424	442
1031	210119_dc07_12.tif_BS20.tif:0443-0279-0171:443	116314	116314	443
1032	210119_dc07_12.tif_BS20.tif:0444-0275-0171:444	120982	120982	444
1033	210119_dc07_12.tif_BS20.tif:0445-0271-0149:445	135409	135409	445
1034	210119_dc07_12.tif_BS20.tif:0446-0286-0164:446	130122	130122	446
1035	210119_dc07_12.tif_BS20.tif:0447-0287-0162:447	133443	133443	447
1036	210119_dc07_12.tif_BS20.tif:0448-0288-0175:448	130338	130338	448
1037	210119_dc07_12.tif_BS20.tif:0449-0282-0187:449	136292	136292	449
1038	210119_dc07_12.tif_BS20.tif:0450-0285-0176:450	135501	135501	450
1039	210119_dc07_12.tif_BS20.tif:0451-0279-0178:451	132192	132192	451
1040	210119_dc07_12.tif_BS20.tif:0452-0280-0178:452	136185	136185	452
1041	210119_dc07_12.tif_BS20.tif:0453-0280-0179:453	141610	141610	453
1042	210119_dc07_12.tif_BS20.tif:0454-0274-0187:454	152459	152459	454
1043	210119_dc07_12.tif_BS20.tif:0455-0274-0186:455	141180	141180	455
1044	210119_dc07_12.tif_BS20.tif:0456-0268-0188:456	128492	128492	456
1045	210119_dc07_12.tif_BS20.tif:0457-0262-0194:457	139582	139582	457
1046	210119_dc07_12.tif_BS20.tif:0458-0253-0194:458	140309	140309	458
1047	210119_dc07_12.tif_BS20.tif:0459-0237-0195:459	135821	135821	459
1048	210119_dc07_12.tif_BS20.tif:0460-0234-0190:460	131850	131850	460
1049	210119_dc07_12.tif_BS20.tif:0461-0227-0187:461	116581	116581	461
1050	210119_dc07_12.tif_BS20.tif:0462-0242-0196:462	106515	106515	462
1051	210119_dc07_12.tif_BS20.tif:0463-0255-0192:463	121225	121225	463
1052	210119_dc07_12.tif_BS20.tif:0464-0263-0190:464	117851	117851	464
1053	210119_dc07_12.tif_BS20.tif:0465-0296-0185:465	124399	124399	465
1054	210119_dc07_12.tif_BS20.tif:0466-0288-0179:466	139885	139885	466
1055	210119_dc07_12.tif_BS20.tif:0467-0286-0173:467	138655	138655	467
1056	210119_dc07_12.tif_BS20.tif:0468-0283-0175:468	148798	148798	468
1057	210119_dc07_12.tif_BS20.tif:0469-0281-0173:469	148649	148649	469
1058	210119_dc07_12.tif_BS20.tif:0470-0285-0171:470	155061	155061	470
1059	210119_dc07_12.tif_BS20.tif:0471-0280-0164:471	174889	174889	471
1060	210119_dc07_12.tif_BS20.tif:0472-0275-0168:472	185541	185541	472
1061	210119_dc07_12.tif_BS20.tif:0473-0286-0176:473	157863	157863	473
1062	210119_dc07_12.tif_BS20.tif:0474-0287-0165:474	155175	155175	474
1063	210119_dc07_12.tif_BS20.tif:0475-0288-0165:475	166516	166516	475
1064	210119_dc07_12.tif_BS20.tif:0476-0297-0167:476	160808	160808	476
1065	210119_dc07_12.tif_BS20.tif:0477-0293-0171:477	152838	152838	477
1066	210119_dc07_12.tif_BS20.tif:0478-0289-0177:478	178722	178722	478
1067	210119_dc07_12.tif_BS20.tif:0479-0303-0181:479	176222	176222	479
1068	210119_dc07_12.tif_BS20.tif:0480-0279-0180:480	152904	152904	480
1069	210119_dc07_12.tif_BS20.tif:0481-0294-0178:481	161922	161922	481
1070	210119_dc07_12.tif_BS20.tif:0482-0275-0183:482	152579	152579	482
1071	210119_dc07_12.tif_BS20.tif:0483-0273-0183:483	152972	152972	483
1072	210119_dc07_12.tif_BS20.tif:0484-0264-0186:484	152945	152945	484
1073	210119_dc07_12.tif_BS20.tif:0485-0263-0188:485	149267	149267	485
1074	210119_dc07_12.tif_BS20.tif:0486-0258-0189:486	146027	146027	486
1075	210119_dc07_12.tif_BS20.tif:0487-0256-0183:487	147394	147394	487
1076	210119_dc07_12.tif_BS20.tif:0488-0253-0187:488	158006	158006	488
1077	210119_dc07_12.tif_BS20.tif:0489-0253-0182:489	165774	165774	489
1078	210119_dc07_12.tif_BS20.tif:0490-0255-0184:490	166054	166054	490
1079	210119_dc07_12.tif_BS20.tif:0491-0247-0193:491	151206	151206	491
1080	210119_dc07_12.tif_BS20.tif:0492-0240-0188:492	128099	128099	492
1081	210119_dc07_12.tif_BS20.tif:0493-0239-0184:493	142094	142094	493
1082	210119_dc07_12.tif_BS20.tif:0494-0249-0187:494	126506	126506	494
1083	210119_dc07_12.tif_BS20.tif:0495-0258-0186:495	124884	124884	495
1084	210119_dc07_12.tif_BS20.tif:0496-0258-0184:496	118132	118132	496
1085	210119_dc07_12.tif_BS20.tif:0497-0254-0187:497	118702	118702	497
1086	210119_dc07_12.tif_BS20.tif:0498-0253-0182:498	126910	126910	498
1087	210119_dc07_12.tif_BS20.tif:0499-0259-0180:499	147608	147608	499
1088	210119_dc07_12.tif_BS20.tif:0500-0250-0188:500	137870	137870	500
1089	210119_dc07_12.tif_BS20.tif:0501-0255-0183:501	136338	136338	501
1090	210119_dc07_12.tif_BS20.tif:0502-0256-0183:502	126840	126840	502
1091	210119_dc07_12.tif_BS20.tif:0503-0256-0184:503	123525	123525	503
1092	210119_dc07_12.tif_BS20.tif:0504-0264-0181:504	123239	123239	504
1093	210119_dc07_12.tif_BS20.tif:0505-0265-0181:505	123417	123417	505
1094	210119_dc07_12.tif_BS20.tif:0506-0263-0182:506	120060	120060	506
1095	210119_dc07_12.tif_BS20.tif:0507-0263-0179:507	113541	113541	507
1096	210119_dc07_12.tif_BS20.tif:0508-0270-0179:508	129562	129562	508
1097	210119_dc07_12.tif_BS20.tif:0509-0274-0177:509	122890	122890	509
1098	210119_dc07_12.tif_BS20.tif:0510-0277-0175:510	124513	124513	510
1099	210119_dc07_12.tif_BS20.tif:0511-0277-0174:511	128021	128021	511
1100	210119_dc07_12.tif_BS20.tif:0512-0271-0176:512	122632	122632	512
1101	210119_dc07_12.tif_BS20.tif:0513-0272-0179:513	135291	135291	513
1102	210119_dc07_12.tif_BS20.tif:0514-0277-0177:514	137003	137003	514
1103	210119_dc07_12.tif_BS20.tif:0515-0277-0176:515	134314	134314	515
1104	210119_dc07_12.tif_BS20.tif:0516-0276-0176:516	126017	126017	516
1105	210119_dc07_12.tif_BS20.tif:0517-0278-0174:517	129232	129232	517
1106	210119_dc07_12.tif_BS20.tif:0518-0282-0174:518	127127	127127	518
1107	210119_dc07_12.tif_BS20.tif:0519-0287-0172:519	134319	134319	519
1108	210119_dc07_12.tif_BS20.tif:0520-0285-0169:520	137631	137631	520
1109	210119_dc07_12.tif_BS20.tif:0521-0287-0166:521	135522	135522	521
1110	210119_dc07_12.tif_BS20.tif:0522-0286-0168:522	124683	124683	522
1111	210119_dc07_12.tif_BS20.tif:0523-0283-0171:523	122324	122324	523
1112	210119_dc07_12.tif_BS20.tif:0524-0281-0166:524	134790	134790	524
1113	210119_dc07_12.tif_BS20.tif:0525-0291-0174:525	125743	125743	525
1114	210119_dc07_12.tif_BS20.tif:0526-0273-0178:526	119659	119659	526
1115	210119_dc07_12.tif_BS20.tif:0527-0272-0178:527	120293	120293	527
1116	210119_dc07_12.tif_BS20.tif:0528-0275-0175:528	125253	125253	528
1117	210119_dc07_12.tif_BS20.tif:0529-0271-0183:529	115013	115013	529
1118	210119_dc07_12.tif_BS20.tif:0530-0250-0186:530	106440	106440	530
1119	210119_dc07_12.tif_BS20.tif:0531-0250-0183:531	103437	103437	531
1120	210119_dc07_12.tif_BS20.tif:0532-0242-0180:532	102301	102301	532
1121	210119_dc07_12.tif_BS20.tif:0533-0257-0185:533	101330	101330	533
1122	210119_dc07_12.tif_BS20.tif:0534-0261-0181:534	104554	104554	534
1123	210119_dc07_12.tif_BS20.tif:0535-0257-0180:535	96557	96557	535
1124	210119_dc07_12.tif_BS20.tif:0536-0265-0179:536	96874	96874	536
1125	210119_dc07_12.tif_BS20.tif:0537-0265-0177:537	105698	105698	537
1126	210119_dc07_12.tif_BS20.tif:0538-0264-0184:538	114111	114111	538
1127	210119_dc07_12.tif_BS20.tif:0539-0262-0178:539	107706	107706	539
1128	210119_dc07_12.tif_BS20.tif:0540-0219-0172:540	109460	109460	540
1129	210119_dc07_12.tif_BS20.tif:0541-0253-0170:541	111525	111525	541
1130	210119_dc07_12.tif_BS20.tif:0542-0260-0181:542	111968	111968	542
1131	210119_dc07_12.tif_BS20.tif:0543-0262-0183:543	102674	102674	543
1132	210119_dc07_12.tif_BS20.tif:0544-0234-0179:544	87416	87416	544
1133	210119_dc07_12.tif_BS20.tif:0545-0228-0175:545	97338	97338	545
1134	210119_dc07_12.tif_BS20.tif:0546-0249-0176:546	103064	103064	546
1135	210119_dc07_12.tif_BS20.tif:0547-0317-0184:547	90238	90238	547
1136	210119_dc07_12.tif_BS20.tif:0548-0262-0187:548	89034	89034	548
1137	210119_dc07_12.tif_BS20.tif:0549-0256-0182:549	94620	94620	549
1138	210119_dc07_12.tif_BS20.tif:0550-0290-0161:550	88791	88791	550
1139	210119_dc07_12.tif_BS20.tif:0551-0256-0167:551	89955	89955	551
1140	210119_dc07_12.tif_BS20.tif:0552-0259-0180:552	89418	89418	552
1141	210119_dc07_12.tif_BS20.tif:0553-0264-0178:553	89620	89620	553
1142	210119_dc07_12.tif_BS20.tif:0554-0253-0175:554	88846	88846	554
1143	210119_dc07_12.tif_BS20.tif:0555-0237-0180:555	76275	76275	555
1144	210119_dc07_12.tif_BS20.tif:0556-0248-0180:556	73773	73773	556
1145	210119_dc07_12.tif_BS20.tif:0557-0223-0170:557	76199	76199	557
1146	210119_dc07_12.tif_BS20.tif:0558-0224-0167:558	73102	73102	558
1147	210119_dc07_12.tif_BS20.tif:0559-0227-0163:559	77203	77203	559
1148	210119_dc07_12.tif_BS20.tif:0560-0227-0165:560	86367	86367	560
1149	210119_dc07_12.tif_BS20.tif:0561-0229-0170:561	85101	85101	561
1150	210119_dc07_12.tif_BS20.tif:0562-0221-0152:562	81996	81996	562
1151	210119_dc07_12.tif_BS20.tif:0563-0218-0152:563	79239	79239	563
1152	210119_dc07_12.tif_BS20.tif:0564-0227-0157:564	93551	93551	564
1153	210119_dc07_12.tif_BS20.tif:0565-0229-0168:565	79922	79922	565
1154	210119_dc07_12.tif_BS20.tif:0566-0241-0172:566	100901	100901	566
1155	210119_dc07_12.tif_BS20.tif:0567-0219-0140:567	75707	75707	567
1156	210119_dc07_12.tif_BS20.tif:0568-0198-0151:568	80356	80356	568
1157	210119_dc07_12.tif_BS20.tif:0569-0219-0159:569	84511	84511	569
1158	210119_dc07_12.tif_BS20.tif:0570-0229-0174:570	83235	83235	570
1159	210119_dc07_12.tif_BS20.tif:0571-0237-0185:571	91936	91936	571
1160	210119_dc07_12.tif_BS20.tif:0572-0246-0173:572	99094	99094	572
1161	210119_dc07_12.tif_BS20.tif:0573-0247-0177:573	87108	87108	573
1162	210119_dc07_12.tif_BS20.tif:0574-0223-0171:574	97636	97636	574
1163	210119_dc07_12.tif_BS20.tif:0575-0217-0175:575	96396	96396	575
1164	210119_dc07_12.tif_BS20.tif:0576-0228-0170:576	92351	92351	576
1165	210119_dc07_12.tif_BS20.tif:0577-0244-0176:577	102653	102653	577
1166	210119_dc07_12.tif_BS20.tif:0578-0235-0161:578	90770	90770	578
1167	210119_dc07_12.tif_BS20.tif:0579-0209-0124:579	99344	99344	579
1168	210119_dc07_12.tif_BS20.tif:0580-0216-0138:580	109085	109085	580
1169	210119_dc07_12.tif_BS20.tif:0581-0224-0152:581	112957	112957	581
1170	210119_dc07_12.tif_BS20.tif:0582-0218-0161:582	118249	118249	582
1171	210119_dc07_12.tif_BS20.tif:0583-0229-0161:583	105900	105900	583
1172	210119_dc07_12.tif_BS20.tif:0584-0230-0172:584	106475	106475	584
1173	210119_dc07_12.tif_BS20.tif:0585-0230-0176:585	113045	113045	585
1174	210119_dc07_12.tif_BS20.tif:0586-0234-0194:586	114026	114026	586
1175	210119_dc07_12.tif_BS20.tif:0587-0251-0197:587	109167	109167	587
1176	210119_dc07_12.tif_BS20.tif:0588-0289-0193:588	114226	114226	588
