# Supplementary material for: Molecular encoding and synaptic decoding of context during salt chemotaxis in C. elegans
Source: Nat Commun. 2022 May 27;13:2928. doi: 10.1038/s41467-022-30279-7 (PMC9142520; doi:10.1038/s41467-022-30279-7)
Supplement: Supplementary file 7 — Source Data [file 41467_2022_30279_MOESM7_ESM.zip › Source Data/Imaging/Fig.5/5C/210119_dc07_13.tif_BS20_Results.csv]

	Label	IntDen	RawIntDen	Slice	stimulus
1	210119_dc07_13.tif_BS20.tif:0001-0206-0313:1	37191	37191	1	229
2	210119_dc07_13.tif_BS20.tif:0002-0231-0322:2	44710	44710	2
3	210119_dc07_13.tif_BS20.tif:0003-0255-0318:3	45334	45334	3
4	210119_dc07_13.tif_BS20.tif:0004-0266-0318:4	44964	44964	4
5	210119_dc07_13.tif_BS20.tif:0005-0282-0315:5	42077	42077	5
6	210119_dc07_13.tif_BS20.tif:0006-0305-0326:6	43228	43228	6
7	210119_dc07_13.tif_BS20.tif:0007-0285-0347:7	38221	38221	7
8	210119_dc07_13.tif_BS20.tif:0008-0299-0367:8	39541	39541	8
9	210119_dc07_13.tif_BS20.tif:0009-0317-0383:9	41812	41812	9
10	210119_dc07_13.tif_BS20.tif:0010-0311-0400:10	36414	36414	10
11	210119_dc07_13.tif_BS20.tif:0011-0307-0405:11	59213	59213	11
12	210119_dc07_13.tif_BS20.tif:0012-0299-0384:12	41180	41180	12
13	210119_dc07_13.tif_BS20.tif:0013-0299-0377:13	42835	42835	13
14	210119_dc07_13.tif_BS20.tif:0014-0298-0387:14	42415	42415	14
15	210119_dc07_13.tif_BS20.tif:0015-0303-0391:15	33939	33939	15
16	210119_dc07_13.tif_BS20.tif:0016-0269-0382:16	36344	36344	16
17	210119_dc07_13.tif_BS20.tif:0017-0276-0372:17	33182	33182	17
18	210119_dc07_13.tif_BS20.tif:0018-0269-0380:18	34348	34348	18
19	210119_dc07_13.tif_BS20.tif:0019-0289-0364:19	38456	38456	19
20	210119_dc07_13.tif_BS20.tif:0020-0273-0354:20	44302	44302	20
21	210119_dc07_13.tif_BS20.tif:0021-0262-0386:21	43922	43922	21
22	210119_dc07_13.tif_BS20.tif:0022-0259-0377:22	37592	37592	22
23	210119_dc07_13.tif_BS20.tif:0023-0261-0366:23	37865	37865	23
24	210119_dc07_13.tif_BS20.tif:0024-0269-0370:24	48110	48110	24
25	210119_dc07_13.tif_BS20.tif:0025-0259-0383:25	35223	35223	25
26	210119_dc07_13.tif_BS20.tif:0026-0244-0394:26	33989	33989	26
27	210119_dc07_13.tif_BS20.tif:0027-0214-0434:27	39084	39084	27
28	210119_dc07_13.tif_BS20.tif:0028-0199-0469:28	39144	39144	28
29	210119_dc07_13.tif_BS20.tif:0029-0233-0455:29	95374	95374	29
30	210119_dc07_13.tif_BS20.tif:0030-0253-0446:30	127182	127182	30
31	210119_dc07_13.tif_BS20.tif:0031-0250-0446:31	77857	77857	31
32	210119_dc07_13.tif_BS20.tif:0032-0250-0446:32	34587	34587	32
33	210119_dc07_13.tif_BS20.tif:0033-0265-0405:33	42833	42833	33
34	210119_dc07_13.tif_BS20.tif:0034-0287-0393:34	39861	39861	34
35	210119_dc07_13.tif_BS20.tif:0035-0275-0418:35	42449	42449	35
36	210119_dc07_13.tif_BS20.tif:0036-0272-0420:36	42796	42796	36
37	210119_dc07_13.tif_BS20.tif:0037-0269-0450:37	38866	38866	37
38	210119_dc07_13.tif_BS20.tif:0038-0269-0450:38	21397	21397	38
39	210119_dc07_13.tif_BS20.tif:0039-0269-0450:39	27328	27328	39
40	210119_dc07_13.tif_BS20.tif:0040-0269-0450:40	26942	26942	40
41	210119_dc07_13.tif_BS20.tif:0041-0269-0450:41	26056	26056	41
42	210119_dc07_13.tif_BS20.tif:0042-0269-0450:42	26811	26811	42
43	210119_dc07_13.tif_BS20.tif:0043-0269-0450:43	26259	26259	43
44	210119_dc07_13.tif_BS20.tif:0044-0254-0456:44	18562	18562	44
45	210119_dc07_13.tif_BS20.tif:0045-0253-0464:45	19819	19819	45
46	210119_dc07_13.tif_BS20.tif:0046-0219-0479:46	9150	9150	46
47	210119_dc07_13.tif_BS20.tif:0047-0210-0480:47	6432	6432	47
48	210119_dc07_13.tif_BS20.tif:0048-0181-0525:48	3782	3782	48
49	210119_dc07_13.tif_BS20.tif:0049-0198-0564:49	3617	3617	49
50	210119_dc07_13.tif_BS20.tif:0050-0175-0602:50	3234	3234	50
51	210119_dc07_13.tif_BS20.tif:0051-0148-0612:51	3569	3569	51
52	210119_dc07_13.tif_BS20.tif:0052-0132-0581:52	3345	3345	52
53	210119_dc07_13.tif_BS20.tif:0053-0152-0593:53	3913	3913	53
54	210119_dc07_13.tif_BS20.tif:0054-0184-0574:54	4550	4550	54
55	210119_dc07_13.tif_BS20.tif:0055-0180-0568:55	3369	3369	55
56	210119_dc07_13.tif_BS20.tif:0056-0177-0568:56	3126	3126	56
57	210119_dc07_13.tif_BS20.tif:0057-0176-0570:57	4133	4133	57
58	210119_dc07_13.tif_BS20.tif:0058-0177-0568:58	3370	3370	58
59	210119_dc07_13.tif_BS20.tif:0059-0177-0568:59	3983	3983	59
60	210119_dc07_13.tif_BS20.tif:0060-0179-0573:60	3590	3590	60
61	210119_dc07_13.tif_BS20.tif:0061-0177-0570:61	3290	3290	61
62	210119_dc07_13.tif_BS20.tif:0062-0177-0571:62	3408	3408	62
63	210119_dc07_13.tif_BS20.tif:0063-0178-0571:63	3770	3770	63
64	210119_dc07_13.tif_BS20.tif:0064-0179-0573:64	3537	3537	64
65	210119_dc07_13.tif_BS20.tif:0065-0203-0531:65	3269	3269	65
66	210119_dc07_13.tif_BS20.tif:0066-0174-0524:66	3922	3922	66
67	210119_dc07_13.tif_BS20.tif:0067-0179-0570:67	3272	3272	67
68	210119_dc07_13.tif_BS20.tif:0068-0156-0611:68	3537	3537	68
69	210119_dc07_13.tif_BS20.tif:0069-0156-0655:69	3663	3663	69
70	210119_dc07_13.tif_BS20.tif:0070-0177-0652:70	3454	3454	70
71	210119_dc07_13.tif_BS20.tif:0071-0209-0630:71	3363	3363	71
72	210119_dc07_13.tif_BS20.tif:0072-0200-0671:72	4034	4034	72
73	210119_dc07_13.tif_BS20.tif:0073-0209-0712:73	4248	4248	73
74	210119_dc07_13.tif_BS20.tif:0074-0223-0707:74	3566	3566	74
75	210119_dc07_13.tif_BS20.tif:0075-0240-0657:75	3302	3302	75
76	210119_dc07_13.tif_BS20.tif:0076-0224-0687:76	4150	4150	76
77	210119_dc07_13.tif_BS20.tif:0077-0303-0328:77	37228	37228	77
78	210119_dc07_13.tif_BS20.tif:0078-0277-0302:78	22569	22569	78
79	210119_dc07_13.tif_BS20.tif:0079-0238-0333:79	28923	28923	79
80	210119_dc07_13.tif_BS20.tif:0080-0230-0344:80	36391	36391	80
81	210119_dc07_13.tif_BS20.tif:0081-0236-0346:81	34070	34070	81
82	210119_dc07_13.tif_BS20.tif:0082-0238-0340:82	32600	32600	82
83	210119_dc07_13.tif_BS20.tif:0083-0230-0354:83	44984	44984	83
84	210119_dc07_13.tif_BS20.tif:0084-0195-0371:84	54095	54095	84
85	210119_dc07_13.tif_BS20.tif:0085-0202-0364:85	37848	37848	85
86	210119_dc07_13.tif_BS20.tif:0086-0221-0372:86	34382	34382	86
87	210119_dc07_13.tif_BS20.tif:0087-0251-0358:87	34256	34256	87
88	210119_dc07_13.tif_BS20.tif:0088-0253-0359:88	28693	28693	88
89	210119_dc07_13.tif_BS20.tif:0089-0258-0356:89	30619	30619	89
90	210119_dc07_13.tif_BS20.tif:0090-0290-0347:90	28300	28300	90
91	210119_dc07_13.tif_BS20.tif:0091-0273-0350:91	34228	34228	91
92	210119_dc07_13.tif_BS20.tif:0092-0274-0343:92	35206	35206	92
93	210119_dc07_13.tif_BS20.tif:0093-0270-0342:93	33675	33675	93
94	210119_dc07_13.tif_BS20.tif:0094-0260-0343:94	32174	32174	94
95	210119_dc07_13.tif_BS20.tif:0095-0258-0346:95	39393	39393	95
96	210119_dc07_13.tif_BS20.tif:0096-0239-0346:96	72833	72833	96
97	210119_dc07_13.tif_BS20.tif:0097-0255-0352:97	71993	71993	97
98	210119_dc07_13.tif_BS20.tif:0098-0246-0348:98	35534	35534	98
99	210119_dc07_13.tif_BS20.tif:0099-0242-0345:99	43595	43595	99
100	210119_dc07_13.tif_BS20.tif:0100-0234-0345:100	38750	38750	100
101	210119_dc07_13.tif_BS20.tif:0101-0229-0355:101	34817	34817	101
102	210119_dc07_13.tif_BS20.tif:0102-0199-0351:102	33633	33633	102
103	210119_dc07_13.tif_BS20.tif:0103-0213-0344:103	25774	25774	103
104	210119_dc07_13.tif_BS20.tif:0104-0246-0339:104	22309	22309	104
105	210119_dc07_13.tif_BS20.tif:0105-0257-0337:105	34607	34607	105
106	210119_dc07_13.tif_BS20.tif:0106-0270-0337:106	30502	30502	106
107	210119_dc07_13.tif_BS20.tif:0107-0279-0345:107	31739	31739	107
108	210119_dc07_13.tif_BS20.tif:0108-0282-0352:108	35627	35627	108
109	210119_dc07_13.tif_BS20.tif:0109-0289-0362:109	37211	37211	109
110	210119_dc07_13.tif_BS20.tif:0110-0263-0347:110	36587	36587	110
111	210119_dc07_13.tif_BS20.tif:0111-0263-0354:111	33898	33898	111
112	210119_dc07_13.tif_BS20.tif:0112-0286-0359:112	29470	29470	112
113	210119_dc07_13.tif_BS20.tif:0113-0314-0372:113	33271	33271	113
114	210119_dc07_13.tif_BS20.tif:0114-0337-0384:114	30351	30351	114
115	210119_dc07_13.tif_BS20.tif:0115-0349-0402:115	36267	36267	115
116	210119_dc07_13.tif_BS20.tif:0116-0325-0397:116	33325	33325	116
117	210119_dc07_13.tif_BS20.tif:0117-0315-0385:117	36850	36850	117
118	210119_dc07_13.tif_BS20.tif:0118-0331-0409:118	31264	31264	118
119	210119_dc07_13.tif_BS20.tif:0119-0314-0421:119	39895	39895	119
120	210119_dc07_13.tif_BS20.tif:0120-0324-0418:120	36423	36423	120
121	210119_dc07_13.tif_BS20.tif:0121-0332-0397:121	38962	38962	121
122	210119_dc07_13.tif_BS20.tif:0122-0320-0380:122	47264	47264	122
123	210119_dc07_13.tif_BS20.tif:0123-0326-0388:123	36916	36916	123
124	210119_dc07_13.tif_BS20.tif:0124-0341-0388:124	37709	37709	124
125	210119_dc07_13.tif_BS20.tif:0125-0310-0372:125	44711	44711	125
126	210119_dc07_13.tif_BS20.tif:0126-0294-0340:126	39586	39586	126
127	210119_dc07_13.tif_BS20.tif:0127-0301-0344:127	39102	39102	127
128	210119_dc07_13.tif_BS20.tif:0128-0328-0361:128	34837	34837	128
129	210119_dc07_13.tif_BS20.tif:0129-0306-0364:129	44440	44440	129
130	210119_dc07_13.tif_BS20.tif:0130-0300-0377:130	35458	35458	130
131	210119_dc07_13.tif_BS20.tif:0131-0304-0384:131	39791	39791	131
132	210119_dc07_13.tif_BS20.tif:0132-0305-0385:132	42114	42114	132
133	210119_dc07_13.tif_BS20.tif:0133-0298-0392:133	35334	35334	133
134	210119_dc07_13.tif_BS20.tif:0134-0299-0408:134	36930	36930	134
135	210119_dc07_13.tif_BS20.tif:0135-0298-0431:135	51284	51284	135
136	210119_dc07_13.tif_BS20.tif:0136-0298-0421:136	37366	37366	136
137	210119_dc07_13.tif_BS20.tif:0137-0299-0397:137	36735	36735	137
138	210119_dc07_13.tif_BS20.tif:0138-0296-0369:138	40765	40765	138
139	210119_dc07_13.tif_BS20.tif:0139-0296-0392:139	34236	34236	139
140	210119_dc07_13.tif_BS20.tif:0140-0293-0384:140	35879	35879	140
141	210119_dc07_13.tif_BS20.tif:0141-0298-0439:141	37342	37342	141
142	210119_dc07_13.tif_BS20.tif:0142-0281-0457:142	30480	30480	142
143	210119_dc07_13.tif_BS20.tif:0143-0274-0437:143	42132	42132	143
144	210119_dc07_13.tif_BS20.tif:0144-0268-0441:144	71349	71349	144
145	210119_dc07_13.tif_BS20.tif:0145-0259-0443:145	54113	54113	145
146	210119_dc07_13.tif_BS20.tif:0146-0254-0446:146	53516	53516	146
147	210119_dc07_13.tif_BS20.tif:0147-0246-0441:147	40836	40836	147
148	210119_dc07_13.tif_BS20.tif:0148-0238-0452:148	30590	30590	148
149	210119_dc07_13.tif_BS20.tif:0149-0241-0449:149	36305	36305	149
150	210119_dc07_13.tif_BS20.tif:0150-0273-0438:150	30786	30786	150
151	210119_dc07_13.tif_BS20.tif:0151-0292-0428:151	33700	33700	151
152	210119_dc07_13.tif_BS20.tif:0152-0288-0422:152	30246	30246	152
153	210119_dc07_13.tif_BS20.tif:0153-0291-0418:153	30614	30614	153
154	210119_dc07_13.tif_BS20.tif:0154-0293-0397:154	32105	32105	154
155	210119_dc07_13.tif_BS20.tif:0155-0297-0389:155	49372	49372	155
156	210119_dc07_13.tif_BS20.tif:0156-0319-0348:156	34382	34382	156
157	210119_dc07_13.tif_BS20.tif:0157-0286-0377:157	33944	33944	157
158	210119_dc07_13.tif_BS20.tif:0158-0295-0374:158	37340	37340	158
159	210119_dc07_13.tif_BS20.tif:0159-0296-0366:159	25883	25883	159
160	210119_dc07_13.tif_BS20.tif:0160-0298-0376:160	27584	27584	160
161	210119_dc07_13.tif_BS20.tif:0161-0300-0387:161	35076	35076	161
162	210119_dc07_13.tif_BS20.tif:0162-0301-0391:162	36657	36657	162
163	210119_dc07_13.tif_BS20.tif:0163-0302-0401:163	38541	38541	163
164	210119_dc07_13.tif_BS20.tif:0164-0295-0410:164	45961	45961	164
165	210119_dc07_13.tif_BS20.tif:0165-0289-0430:165	61535	61535	165
166	210119_dc07_13.tif_BS20.tif:0166-0285-0433:166	36536	36536	166
167	210119_dc07_13.tif_BS20.tif:0167-0283-0415:167	27389	27389	167
168	210119_dc07_13.tif_BS20.tif:0168-0284-0415:168	32830	32830	168
169	210119_dc07_13.tif_BS20.tif:0169-0282-0426:169	30842	30842	169
170	210119_dc07_13.tif_BS20.tif:0170-0278-0443:170	45969	45969	170
171	210119_dc07_13.tif_BS20.tif:0171-0276-0440:171	40395	40395	171
172	210119_dc07_13.tif_BS20.tif:0172-0267-0438:172	38485	38485	172
173	210119_dc07_13.tif_BS20.tif:0173-0251-0449:173	31789	31789	173
174	210119_dc07_13.tif_BS20.tif:0174-0255-0449:174	33128	33128	174
175	210119_dc07_13.tif_BS20.tif:0175-0261-0442:175	31300	31300	175
176	210119_dc07_13.tif_BS20.tif:0176-0268-0444:176	30181	30181	176
177	210119_dc07_13.tif_BS20.tif:0177-0234-0448:177	40069	40069	177
178	210119_dc07_13.tif_BS20.tif:0178-0222-0449:178	31771	31771	178
179	210119_dc07_13.tif_BS20.tif:0179-0222-0442:179	31148	31148	179
180	210119_dc07_13.tif_BS20.tif:0180-0245-0442:180	35945	35945	180
181	210119_dc07_13.tif_BS20.tif:0181-0301-0439:181	48573	48573	181
182	210119_dc07_13.tif_BS20.tif:0182-0299-0430:182	37927	37927	182
183	210119_dc07_13.tif_BS20.tif:0183-0281-0418:183	31496	31496	183
184	210119_dc07_13.tif_BS20.tif:0184-0295-0413:184	36301	36301	184
185	210119_dc07_13.tif_BS20.tif:0185-0299-0398:185	36579	36579	185
186	210119_dc07_13.tif_BS20.tif:0186-0296-0396:186	38524	38524	186
187	210119_dc07_13.tif_BS20.tif:0187-0286-0387:187	42443	42443	187
188	210119_dc07_13.tif_BS20.tif:0188-0295-0361:188	40205	40205	188
189	210119_dc07_13.tif_BS20.tif:0189-0287-0373:189	33674	33674	189
190	210119_dc07_13.tif_BS20.tif:0190-0290-0378:190	31704	31704	190
191	210119_dc07_13.tif_BS20.tif:0191-0290-0390:191	39152	39152	191
192	210119_dc07_13.tif_BS20.tif:0192-0302-0378:192	37005	37005	192
193	210119_dc07_13.tif_BS20.tif:0193-0307-0387:193	37079	37079	193
194	210119_dc07_13.tif_BS20.tif:0194-0314-0397:194	40696	40696	194
195	210119_dc07_13.tif_BS20.tif:0195-0330-0398:195	33934	33934	195
196	210119_dc07_13.tif_BS20.tif:0196-0364-0378:196	22618	22618	196
197	210119_dc07_13.tif_BS20.tif:0197-0376-0363:197	29221	29221	197
198	210119_dc07_13.tif_BS20.tif:0198-0372-0369:198	33945	33945	198
199	210119_dc07_13.tif_BS20.tif:0199-0344-0343:199	38112	38112	199
200	210119_dc07_13.tif_BS20.tif:0200-0326-0331:200	36697	36697	200
201	210119_dc07_13.tif_BS20.tif:0201-0292-0291:201	52021	52021	201
202	210119_dc07_13.tif_BS20.tif:0202-0358-0391:202	29601	29601	202
203	210119_dc07_13.tif_BS20.tif:0203-0371-0393:203	35481	35481	203
204	210119_dc07_13.tif_BS20.tif:0204-0397-0382:204	37703	37703	204
205	210119_dc07_13.tif_BS20.tif:0205-0453-0377:205	37879	37879	205
206	210119_dc07_13.tif_BS20.tif:0206-0390-0381:206	34102	34102	206
207	210119_dc07_13.tif_BS20.tif:0207-0391-0391:207	31104	31104	207
208	210119_dc07_13.tif_BS20.tif:0208-0393-0405:208	30063	30063	208
209	210119_dc07_13.tif_BS20.tif:0209-0306-0427:209	40487	40487	209
210	210119_dc07_13.tif_BS20.tif:0210-0298-0432:210	36799	36799	210
211	210119_dc07_13.tif_BS20.tif:0211-0291-0440:211	33702	33702	211
212	210119_dc07_13.tif_BS20.tif:0212-0285-0442:212	32515	32515	212
213	210119_dc07_13.tif_BS20.tif:0213-0285-0447:213	37886	37886	213
214	210119_dc07_13.tif_BS20.tif:0214-0283-0453:214	65297	65297	214
215	210119_dc07_13.tif_BS20.tif:0215-0265-0456:215	34476	34476	215
216	210119_dc07_13.tif_BS20.tif:0216-0249-0458:216	35221	35221	216
217	210119_dc07_13.tif_BS20.tif:0217-0232-0457:217	35092	35092	217
218	210119_dc07_13.tif_BS20.tif:0218-0211-0457:218	33395	33395	218
219	210119_dc07_13.tif_BS20.tif:0219-0202-0461:219	33768	33768	219
220	210119_dc07_13.tif_BS20.tif:0220-0202-0462:220	15133	15133	220
221	210119_dc07_13.tif_BS20.tif:0221-0202-0462:221	11850	11850	221
222	210119_dc07_13.tif_BS20.tif:0222-0202-0462:222	23895	23895	222
223	210119_dc07_13.tif_BS20.tif:0223-0202-0462:223	22126	22126	223
224	210119_dc07_13.tif_BS20.tif:0224-0202-0462:224	38977	38977	224
225	210119_dc07_13.tif_BS20.tif:0225-0225-0423:225	16604	16604	225
226	210119_dc07_13.tif_BS20.tif:0226-0234-0410:226	33540	33540	226
227	210119_dc07_13.tif_BS20.tif:0227-0228-0411:227	29951	29951	227
228	210119_dc07_13.tif_BS20.tif:0228-0218-0397:228	28936	28936	228
229	210119_dc07_13.tif_BS20.tif:0229-0226-0398:229	34104	34104	229
230	210119_dc07_13.tif_BS20.tif:0230-0258-0419:230	34946	34946	230
231	210119_dc07_13.tif_BS20.tif:0231-0281-0440:231	40539	40539	231
232	210119_dc07_13.tif_BS20.tif:0232-0286-0444:232	41168	41168	232
233	210119_dc07_13.tif_BS20.tif:0233-0285-0448:233	49978	49978	233
234	210119_dc07_13.tif_BS20.tif:0234-0263-0434:234	53745	53745	234
235	210119_dc07_13.tif_BS20.tif:0235-0278-0419:235	121888	121888	235
236	210119_dc07_13.tif_BS20.tif:0236-0275-0422:236	30844	30844	236
237	210119_dc07_13.tif_BS20.tif:0237-0256-0418:237	34848	34848	237
238	210119_dc07_13.tif_BS20.tif:0238-0249-0421:238	31890	31890	238
239	210119_dc07_13.tif_BS20.tif:0239-0250-0419:239	34810	34810	239
240	210119_dc07_13.tif_BS20.tif:0240-0260-0423:240	34435	34435	240
241	210119_dc07_13.tif_BS20.tif:0241-0269-0421:241	29224	29224	241
242	210119_dc07_13.tif_BS20.tif:0242-0264-0415:242	22865	22865	242
243	210119_dc07_13.tif_BS20.tif:0243-0252-0407:243	26169	26169	243
244	210119_dc07_13.tif_BS20.tif:0244-0256-0414:244	24168	24168	244
245	210119_dc07_13.tif_BS20.tif:0245-0260-0409:245	22339	22339	245
246	210119_dc07_13.tif_BS20.tif:0246-0225-0436:246	52394	52394	246
247	210119_dc07_13.tif_BS20.tif:0247-0207-0464:247	26179	26179	247
248	210119_dc07_13.tif_BS20.tif:0248-0239-0466:248	24850	24850	248
249	210119_dc07_13.tif_BS20.tif:0249-0263-0467:249	31496	31496	249
250	210119_dc07_13.tif_BS20.tif:0250-0272-0466:250	29575	29575	250
251	210119_dc07_13.tif_BS20.tif:0251-0278-0467:251	27194	27194	251
252	210119_dc07_13.tif_BS20.tif:0252-0277-0467:252	30686	30686	252
253	210119_dc07_13.tif_BS20.tif:0253-0275-0466:253	30019	30019	253
254	210119_dc07_13.tif_BS20.tif:0254-0304-0467:254	25330	25330	254
255	210119_dc07_13.tif_BS20.tif:0255-0276-0427:255	23674	23674	255
256	210119_dc07_13.tif_BS20.tif:0256-0258-0426:256	28392	28392	256
257	210119_dc07_13.tif_BS20.tif:0257-0223-0444:257	39722	39722	257
258	210119_dc07_13.tif_BS20.tif:0258-0208-0461:258	26147	26147	258
259	210119_dc07_13.tif_BS20.tif:0259-0205-0469:259	31869	31869	259
260	210119_dc07_13.tif_BS20.tif:0260-0232-0471:260	28884	28884	260
261	210119_dc07_13.tif_BS20.tif:0261-0245-0470:261	31266	31266	261
262	210119_dc07_13.tif_BS20.tif:0262-0238-0466:262	23999	23999	262
263	210119_dc07_13.tif_BS20.tif:0263-0255-0468:263	26929	26929	263
264	210119_dc07_13.tif_BS20.tif:0264-0254-0464:264	28187	28187	264
265	210119_dc07_13.tif_BS20.tif:0265-0264-0467:265	25205	25205	265
266	210119_dc07_13.tif_BS20.tif:0266-0265-0466:266	22237	22237	266
267	210119_dc07_13.tif_BS20.tif:0267-0277-0464:267	23998	23998	267
268	210119_dc07_13.tif_BS20.tif:0268-0287-0426:268	22875	22875	268
269	210119_dc07_13.tif_BS20.tif:0269-0286-0406:269	23313	23313	269
270	210119_dc07_13.tif_BS20.tif:0270-0277-0403:270	26765	26765	270
271	210119_dc07_13.tif_BS20.tif:0271-0272-0406:271	23709	23709	271
272	210119_dc07_13.tif_BS20.tif:0272-0281-0407:272	23996	23996	272
273	210119_dc07_13.tif_BS20.tif:0273-0281-0408:273	27162	27162	273
274	210119_dc07_13.tif_BS20.tif:0274-0271-0403:274	25292	25292	274
275	210119_dc07_13.tif_BS20.tif:0275-0264-0410:275	24633	24633	275
276	210119_dc07_13.tif_BS20.tif:0276-0278-0407:276	22405	22405	276
277	210119_dc07_13.tif_BS20.tif:0277-0271-0415:277	27261	27261	277
278	210119_dc07_13.tif_BS20.tif:0278-0263-0424:278	42374	42374	278
279	210119_dc07_13.tif_BS20.tif:0279-0281-0419:279	20813	20813	279
280	210119_dc07_13.tif_BS20.tif:0280-0273-0418:280	21795	21795	280
281	210119_dc07_13.tif_BS20.tif:0281-0261-0430:281	22400	22400	281
282	210119_dc07_13.tif_BS20.tif:0282-0251-0426:282	35964	35964	282
283	210119_dc07_13.tif_BS20.tif:0283-0251-0425:283	44320	44320	283
284	210119_dc07_13.tif_BS20.tif:0284-0253-0427:284	22489	22489	284
285	210119_dc07_13.tif_BS20.tif:0285-0257-0423:285	24286	24286	285
286	210119_dc07_13.tif_BS20.tif:0286-0257-0428:286	30019	30019	286
287	210119_dc07_13.tif_BS20.tif:0287-0252-0433:287	25647	25647	287
288	210119_dc07_13.tif_BS20.tif:0288-0241-0433:288	28907	28907	288
289	210119_dc07_13.tif_BS20.tif:0289-0234-0433:289	25772	25772	289
290	210119_dc07_13.tif_BS20.tif:0290-0240-0433:290	44345	44345	290
291	210119_dc07_13.tif_BS20.tif:0291-0250-0437:291	30643	30643	291
292	210119_dc07_13.tif_BS20.tif:0001-0216-0068:1	91771	91771	1
293	210119_dc07_13.tif_BS20.tif:0002-0241-0077:2	100827	100827	2
294	210119_dc07_13.tif_BS20.tif:0003-0265-0074:3	120450	120450	3
295	210119_dc07_13.tif_BS20.tif:0004-0276-0073:4	118867	118867	4
296	210119_dc07_13.tif_BS20.tif:0005-0292-0070:5	119741	119741	5
297	210119_dc07_13.tif_BS20.tif:0006-0315-0082:6	117976	117976	6
298	210119_dc07_13.tif_BS20.tif:0007-0295-0102:7	116124	116124	7
299	210119_dc07_13.tif_BS20.tif:0008-0309-0123:8	118962	118962	8
300	210119_dc07_13.tif_BS20.tif:0009-0327-0139:9	118090	118090	9
301	210119_dc07_13.tif_BS20.tif:0010-0321-0156:10	117404	117404	10
302	210119_dc07_13.tif_BS20.tif:0011-0317-0161:11	121662	121662	11
303	210119_dc07_13.tif_BS20.tif:0012-0309-0140:12	113743	113743	12
304	210119_dc07_13.tif_BS20.tif:0013-0309-0132:13	113607	113607	13
305	210119_dc07_13.tif_BS20.tif:0014-0308-0143:14	106904	106904	14
306	210119_dc07_13.tif_BS20.tif:0015-0313-0147:15	71975	71975	15
307	210119_dc07_13.tif_BS20.tif:0016-0279-0137:16	41653	41653	16
308	210119_dc07_13.tif_BS20.tif:0017-0286-0127:17	92753	92753	17
309	210119_dc07_13.tif_BS20.tif:0018-0279-0135:18	97387	97387	18
310	210119_dc07_13.tif_BS20.tif:0019-0299-0120:19	103109	103109	19
311	210119_dc07_13.tif_BS20.tif:0020-0283-0109:20	103992	103992	20
312	210119_dc07_13.tif_BS20.tif:0021-0272-0141:21	85343	85343	21
313	210119_dc07_13.tif_BS20.tif:0022-0269-0133:22	90038	90038	22
314	210119_dc07_13.tif_BS20.tif:0023-0271-0122:23	87420	87420	23
315	210119_dc07_13.tif_BS20.tif:0024-0279-0125:24	97662	97662	24
316	210119_dc07_13.tif_BS20.tif:0025-0269-0138:25	103792	103792	25
317	210119_dc07_13.tif_BS20.tif:0026-0254-0150:26	92144	92144	26
318	210119_dc07_13.tif_BS20.tif:0027-0224-0190:27	88744	88744	27
319	210119_dc07_13.tif_BS20.tif:0028-0209-0225:28	72212	72212	28
320	210119_dc07_13.tif_BS20.tif:0029-0243-0210:29	62108	62108	29
321	210119_dc07_13.tif_BS20.tif:0030-0263-0201:30	56342	56342	30
322	210119_dc07_13.tif_BS20.tif:0031-0260-0201:31	49853	49853	31
323	210119_dc07_13.tif_BS20.tif:0032-0260-0201:32	24537	24537	32
324	210119_dc07_13.tif_BS20.tif:0033-0275-0161:33	24060	24060	33
325	210119_dc07_13.tif_BS20.tif:0034-0297-0149:34	21099	21099	34
326	210119_dc07_13.tif_BS20.tif:0035-0285-0174:35	21509	21509	35
327	210119_dc07_13.tif_BS20.tif:0036-0282-0175:36	23148	23148	36
328	210119_dc07_13.tif_BS20.tif:0037-0279-0205:37	19348	19348	37
329	210119_dc07_13.tif_BS20.tif:0038-0279-0205:38	7258	7258	38
330	210119_dc07_13.tif_BS20.tif:0039-0279-0205:39	8573	8573	39
331	210119_dc07_13.tif_BS20.tif:0040-0279-0205:40	10044	10044	40
332	210119_dc07_13.tif_BS20.tif:0041-0279-0205:41	9776	9776	41
333	210119_dc07_13.tif_BS20.tif:0042-0279-0205:42	9326	9326	42
334	210119_dc07_13.tif_BS20.tif:0043-0279-0205:43	8844	8844	43
335	210119_dc07_13.tif_BS20.tif:0044-0264-0212:44	8607	8607	44
336	210119_dc07_13.tif_BS20.tif:0045-0263-0220:45	10349	10349	45
337	210119_dc07_13.tif_BS20.tif:0046-0229-0235:46	6633	6633	46
338	210119_dc07_13.tif_BS20.tif:0047-0220-0235:47	6042	6042	47
339	210119_dc07_13.tif_BS20.tif:0048-0191-0280:48	23853	23853	48
340	210119_dc07_13.tif_BS20.tif:0049-0208-0320:49	10949	10949	49
341	210119_dc07_13.tif_BS20.tif:0050-0185-0358:50	36369	36369	50
342	210119_dc07_13.tif_BS20.tif:0051-0158-0367:51	30549	30549	51
343	210119_dc07_13.tif_BS20.tif:0052-0142-0336:52	14595	14595	52
344	210119_dc07_13.tif_BS20.tif:0053-0162-0348:53	19473	19473	53
345	210119_dc07_13.tif_BS20.tif:0054-0194-0329:54	27058	27058	54
346	210119_dc07_13.tif_BS20.tif:0055-0190-0324:55	19609	19609	55
347	210119_dc07_13.tif_BS20.tif:0056-0187-0323:56	16598	16598	56
348	210119_dc07_13.tif_BS20.tif:0057-0186-0325:57	17422	17422	57
349	210119_dc07_13.tif_BS20.tif:0058-0187-0323:58	17809	17809	58
350	210119_dc07_13.tif_BS20.tif:0059-0187-0323:59	18120	18120	59
351	210119_dc07_13.tif_BS20.tif:0060-0189-0329:60	14097	14097	60
352	210119_dc07_13.tif_BS20.tif:0061-0187-0326:61	18047	18047	61
353	210119_dc07_13.tif_BS20.tif:0062-0187-0326:62	16352	16352	62
354	210119_dc07_13.tif_BS20.tif:0063-0188-0326:63	14343	14343	63
355	210119_dc07_13.tif_BS20.tif:0064-0189-0329:64	14451	14451	64
356	210119_dc07_13.tif_BS20.tif:0065-0213-0286:65	16084	16084	65
357	210119_dc07_13.tif_BS20.tif:0066-0184-0280:66	14076	14076	66
358	210119_dc07_13.tif_BS20.tif:0067-0189-0325:67	11882	11882	67
359	210119_dc07_13.tif_BS20.tif:0068-0166-0366:68	9643	9643	68
360	210119_dc07_13.tif_BS20.tif:0069-0166-0410:69	37963	37963	69
361	210119_dc07_13.tif_BS20.tif:0070-0187-0407:70	13801	13801	70
362	210119_dc07_13.tif_BS20.tif:0071-0219-0386:71	23744	23744	71
363	210119_dc07_13.tif_BS20.tif:0072-0210-0427:72	22186	22186	72
364	210119_dc07_13.tif_BS20.tif:0073-0219-0467:73	19571	19571	73
365	210119_dc07_13.tif_BS20.tif:0074-0233-0462:74	39188	39188	74
366	210119_dc07_13.tif_BS20.tif:0075-0250-0413:75	27476	27476	75
367	210119_dc07_13.tif_BS20.tif:0076-0234-0443:76	53974	53974	76
368	210119_dc07_13.tif_BS20.tif:0077-0313-0083:77	126858	126858	77
369	210119_dc07_13.tif_BS20.tif:0078-0287-0058:78	35932	35932	78
370	210119_dc07_13.tif_BS20.tif:0079-0248-0088:79	117251	117251	79
371	210119_dc07_13.tif_BS20.tif:0080-0240-0099:80	121041	121041	80
372	210119_dc07_13.tif_BS20.tif:0081-0246-0101:81	138620	138620	81
373	210119_dc07_13.tif_BS20.tif:0082-0248-0096:82	134222	134222	82
374	210119_dc07_13.tif_BS20.tif:0083-0240-0109:83	123358	123358	83
375	210119_dc07_13.tif_BS20.tif:0084-0205-0126:84	87881	87881	84
376	210119_dc07_13.tif_BS20.tif:0085-0212-0119:85	131773	131773	85
377	210119_dc07_13.tif_BS20.tif:0086-0231-0127:86	129403	129403	86
378	210119_dc07_13.tif_BS20.tif:0087-0261-0114:87	147083	147083	87
379	210119_dc07_13.tif_BS20.tif:0088-0263-0115:88	144651	144651	88
380	210119_dc07_13.tif_BS20.tif:0089-0268-0112:89	153922	153922	89
381	210119_dc07_13.tif_BS20.tif:0090-0300-0103:90	138738	138738	90
382	210119_dc07_13.tif_BS20.tif:0091-0283-0106:91	133141	133141	91
383	210119_dc07_13.tif_BS20.tif:0092-0284-0098:92	149317	149317	92
384	210119_dc07_13.tif_BS20.tif:0093-0280-0098:93	141109	141109	93
385	210119_dc07_13.tif_BS20.tif:0094-0270-0098:94	141925	141925	94
386	210119_dc07_13.tif_BS20.tif:0095-0268-0102:95	150429	150429	95
387	210119_dc07_13.tif_BS20.tif:0096-0249-0101:96	150435	150435	96
388	210119_dc07_13.tif_BS20.tif:0097-0265-0108:97	155292	155292	97
389	210119_dc07_13.tif_BS20.tif:0098-0256-0104:98	144395	144395	98
390	210119_dc07_13.tif_BS20.tif:0099-0252-0100:99	147114	147114	99
391	210119_dc07_13.tif_BS20.tif:0100-0244-0100:100	143564	143564	100
392	210119_dc07_13.tif_BS20.tif:0101-0239-0111:101	144336	144336	101
393	210119_dc07_13.tif_BS20.tif:0102-0209-0106:102	141003	141003	102
394	210119_dc07_13.tif_BS20.tif:0103-0223-0100:103	143315	143315	103
395	210119_dc07_13.tif_BS20.tif:0104-0256-0095:104	150677	150677	104
396	210119_dc07_13.tif_BS20.tif:0105-0267-0093:105	153691	153691	105
397	210119_dc07_13.tif_BS20.tif:0106-0280-0092:106	154914	154914	106
398	210119_dc07_13.tif_BS20.tif:0107-0289-0101:107	151359	151359	107
399	210119_dc07_13.tif_BS20.tif:0108-0292-0107:108	142115	142115	108
400	210119_dc07_13.tif_BS20.tif:0109-0299-0117:109	143868	143868	109
401	210119_dc07_13.tif_BS20.tif:0110-0273-0103:110	56721	56721	110
402	210119_dc07_13.tif_BS20.tif:0111-0273-0110:111	158504	158504	111
403	210119_dc07_13.tif_BS20.tif:0112-0296-0115:112	154287	154287	112
404	210119_dc07_13.tif_BS20.tif:0113-0324-0127:113	146932	146932	113
405	210119_dc07_13.tif_BS20.tif:0114-0347-0140:114	142845	142845	114
406	210119_dc07_13.tif_BS20.tif:0115-0359-0158:115	149812	149812	115
407	210119_dc07_13.tif_BS20.tif:0116-0335-0153:116	145111	145111	116
408	210119_dc07_13.tif_BS20.tif:0117-0325-0141:117	167134	167134	117
409	210119_dc07_13.tif_BS20.tif:0118-0341-0165:118	158007	158007	118
410	210119_dc07_13.tif_BS20.tif:0119-0324-0177:119	156814	156814	119
411	210119_dc07_13.tif_BS20.tif:0120-0334-0173:120	158323	158323	120
412	210119_dc07_13.tif_BS20.tif:0121-0342-0153:121	159094	159094	121
413	210119_dc07_13.tif_BS20.tif:0122-0330-0135:122	158238	158238	122
414	210119_dc07_13.tif_BS20.tif:0123-0336-0143:123	168424	168424	123
415	210119_dc07_13.tif_BS20.tif:0124-0351-0144:124	169553	169553	124
416	210119_dc07_13.tif_BS20.tif:0125-0320-0127:125	178098	178098	125
417	210119_dc07_13.tif_BS20.tif:0126-0304-0096:126	176674	176674	126
418	210119_dc07_13.tif_BS20.tif:0127-0311-0100:127	203344	203344	127
419	210119_dc07_13.tif_BS20.tif:0128-0338-0117:128	186062	186062	128
420	210119_dc07_13.tif_BS20.tif:0129-0316-0120:129	161516	161516	129
421	210119_dc07_13.tif_BS20.tif:0130-0310-0133:130	192428	192428	130
422	210119_dc07_13.tif_BS20.tif:0131-0314-0139:131	196426	196426	131
423	210119_dc07_13.tif_BS20.tif:0132-0315-0141:132	193314	193314	132
424	210119_dc07_13.tif_BS20.tif:0133-0308-0147:133	164238	164238	133
425	210119_dc07_13.tif_BS20.tif:0134-0309-0163:134	164155	164155	134
426	210119_dc07_13.tif_BS20.tif:0135-0308-0187:135	150753	150753	135
427	210119_dc07_13.tif_BS20.tif:0136-0308-0176:136	149067	149067	136
428	210119_dc07_13.tif_BS20.tif:0137-0309-0153:137	145457	145457	137
429	210119_dc07_13.tif_BS20.tif:0138-0306-0124:138	155046	155046	138
430	210119_dc07_13.tif_BS20.tif:0139-0306-0147:139	154153	154153	139
431	210119_dc07_13.tif_BS20.tif:0140-0303-0139:140	157068	157068	140
432	210119_dc07_13.tif_BS20.tif:0141-0308-0194:141	139576	139576	141
433	210119_dc07_13.tif_BS20.tif:0142-0291-0213:142	153233	153233	142
434	210119_dc07_13.tif_BS20.tif:0143-0284-0192:143	150254	150254	143
435	210119_dc07_13.tif_BS20.tif:0144-0278-0196:144	155578	155578	144
436	210119_dc07_13.tif_BS20.tif:0145-0269-0199:145	148126	148126	145
437	210119_dc07_13.tif_BS20.tif:0146-0264-0202:146	143995	143995	146
438	210119_dc07_13.tif_BS20.tif:0147-0256-0196:147	140616	140616	147
439	210119_dc07_13.tif_BS20.tif:0148-0248-0207:148	142999	142999	148
440	210119_dc07_13.tif_BS20.tif:0149-0251-0204:149	150350	150350	149
441	210119_dc07_13.tif_BS20.tif:0150-0283-0194:150	140952	140952	150
442	210119_dc07_13.tif_BS20.tif:0151-0302-0183:151	150254	150254	151
443	210119_dc07_13.tif_BS20.tif:0152-0298-0178:152	152215	152215	152
444	210119_dc07_13.tif_BS20.tif:0153-0301-0173:153	158962	158962	153
445	210119_dc07_13.tif_BS20.tif:0154-0303-0153:154	151818	151818	154
446	210119_dc07_13.tif_BS20.tif:0155-0307-0144:155	165146	165146	155
447	210119_dc07_13.tif_BS20.tif:0156-0329-0103:156	125976	125976	156
448	210119_dc07_13.tif_BS20.tif:0157-0296-0132:157	153926	153926	157
449	210119_dc07_13.tif_BS20.tif:0158-0305-0130:158	170461	170461	158
450	210119_dc07_13.tif_BS20.tif:0159-0306-0122:159	180039	180039	159
451	210119_dc07_13.tif_BS20.tif:0160-0308-0131:160	176452	176452	160
452	210119_dc07_13.tif_BS20.tif:0161-0310-0143:161	183395	183395	161
453	210119_dc07_13.tif_BS20.tif:0162-0311-0146:162	173455	173455	162
454	210119_dc07_13.tif_BS20.tif:0163-0312-0157:163	185898	185898	163
455	210119_dc07_13.tif_BS20.tif:0164-0305-0165:164	180400	180400	164
456	210119_dc07_13.tif_BS20.tif:0165-0299-0186:165	178581	178581	165
457	210119_dc07_13.tif_BS20.tif:0166-0295-0189:166	170411	170411	166
458	210119_dc07_13.tif_BS20.tif:0167-0293-0170:167	161382	161382	167
459	210119_dc07_13.tif_BS20.tif:0168-0294-0171:168	162423	162423	168
460	210119_dc07_13.tif_BS20.tif:0169-0292-0182:169	164583	164583	169
461	210119_dc07_13.tif_BS20.tif:0170-0288-0199:170	178070	178070	170
462	210119_dc07_13.tif_BS20.tif:0171-0286-0195:171	174582	174582	171
463	210119_dc07_13.tif_BS20.tif:0172-0277-0194:172	190219	190219	172
464	210119_dc07_13.tif_BS20.tif:0173-0261-0205:173	173743	173743	173
465	210119_dc07_13.tif_BS20.tif:0174-0265-0205:174	165710	165710	174
466	210119_dc07_13.tif_BS20.tif:0175-0271-0198:175	162025	162025	175
467	210119_dc07_13.tif_BS20.tif:0176-0278-0199:176	178859	178859	176
468	210119_dc07_13.tif_BS20.tif:0177-0244-0203:177	182946	182946	177
469	210119_dc07_13.tif_BS20.tif:0178-0232-0205:178	172350	172350	178
470	210119_dc07_13.tif_BS20.tif:0179-0232-0198:179	173927	173927	179
471	210119_dc07_13.tif_BS20.tif:0180-0255-0198:180	175623	175623	180
472	210119_dc07_13.tif_BS20.tif:0181-0311-0194:181	155876	155876	181
473	210119_dc07_13.tif_BS20.tif:0182-0309-0186:182	172103	172103	182
474	210119_dc07_13.tif_BS20.tif:0183-0291-0173:183	166686	166686	183
475	210119_dc07_13.tif_BS20.tif:0184-0305-0169:184	189456	189456	184
476	210119_dc07_13.tif_BS20.tif:0185-0309-0154:185	185046	185046	185
477	210119_dc07_13.tif_BS20.tif:0186-0306-0152:186	183036	183036	186
478	210119_dc07_13.tif_BS20.tif:0187-0296-0143:187	191985	191985	187
479	210119_dc07_13.tif_BS20.tif:0188-0305-0117:188	185881	185881	188
480	210119_dc07_13.tif_BS20.tif:0189-0297-0128:189	199278	199278	189
481	210119_dc07_13.tif_BS20.tif:0190-0300-0133:190	195376	195376	190
482	210119_dc07_13.tif_BS20.tif:0191-0300-0145:191	203551	203551	191
483	210119_dc07_13.tif_BS20.tif:0192-0312-0134:192	200666	200666	192
484	210119_dc07_13.tif_BS20.tif:0193-0317-0143:193	209414	209414	193
485	210119_dc07_13.tif_BS20.tif:0194-0324-0152:194	208337	208337	194
486	210119_dc07_13.tif_BS20.tif:0195-0340-0153:195	191436	191436	195
487	210119_dc07_13.tif_BS20.tif:0196-0374-0133:196	93536	93536	196
488	210119_dc07_13.tif_BS20.tif:0197-0386-0119:197	192037	192037	197
489	210119_dc07_13.tif_BS20.tif:0198-0382-0124:198	199655	199655	198
490	210119_dc07_13.tif_BS20.tif:0199-0354-0099:199	195355	195355	199
491	210119_dc07_13.tif_BS20.tif:0200-0336-0086:200	199069	199069	200
492	210119_dc07_13.tif_BS20.tif:0201-0302-0046:201	195922	195922	201
493	210119_dc07_13.tif_BS20.tif:0202-0368-0146:202	171007	171007	202
494	210119_dc07_13.tif_BS20.tif:0203-0381-0149:203	194587	194587	203
495	210119_dc07_13.tif_BS20.tif:0204-0407-0138:204	190643	190643	204
496	210119_dc07_13.tif_BS20.tif:0205-0463-0132:205	154767	154767	205
497	210119_dc07_13.tif_BS20.tif:0206-0400-0136:206	181222	181222	206
498	210119_dc07_13.tif_BS20.tif:0207-0401-0146:207	167135	167135	207
499	210119_dc07_13.tif_BS20.tif:0208-0403-0161:208	170867	170867	208
500	210119_dc07_13.tif_BS20.tif:0209-0316-0182:209	185396	185396	209
501	210119_dc07_13.tif_BS20.tif:0210-0308-0187:210	186101	186101	210
502	210119_dc07_13.tif_BS20.tif:0211-0301-0196:211	189364	189364	211
503	210119_dc07_13.tif_BS20.tif:0212-0295-0198:212	179462	179462	212
504	210119_dc07_13.tif_BS20.tif:0213-0295-0202:213	188690	188690	213
505	210119_dc07_13.tif_BS20.tif:0214-0293-0209:214	192867	192867	214
506	210119_dc07_13.tif_BS20.tif:0215-0275-0211:215	190263	190263	215
507	210119_dc07_13.tif_BS20.tif:0216-0259-0214:216	193938	193938	216
508	210119_dc07_13.tif_BS20.tif:0217-0242-0212:217	177396	177396	217
509	210119_dc07_13.tif_BS20.tif:0218-0221-0213:218	177520	177520	218
510	210119_dc07_13.tif_BS20.tif:0219-0212-0217:219	169932	169932	219
511	210119_dc07_13.tif_BS20.tif:0220-0212-0217:220	9106	9106	220
512	210119_dc07_13.tif_BS20.tif:0221-0212-0217:221	9487	9487	221
513	210119_dc07_13.tif_BS20.tif:0222-0212-0217:222	25270	25270	222
514	210119_dc07_13.tif_BS20.tif:0223-0212-0217:223	22976	22976	223
515	210119_dc07_13.tif_BS20.tif:0224-0212-0217:224	35657	35657	224
516	210119_dc07_13.tif_BS20.tif:0225-0235-0178:225	45070	45070	225
517	210119_dc07_13.tif_BS20.tif:0226-0244-0166:226	192753	192753	226
518	210119_dc07_13.tif_BS20.tif:0227-0238-0166:227	181435	181435	227
519	210119_dc07_13.tif_BS20.tif:0228-0228-0153:228	172755	172755	228
520	210119_dc07_13.tif_BS20.tif:0229-0236-0154:229	178736	178736	229
521	210119_dc07_13.tif_BS20.tif:0230-0268-0174:230	146024	146024	230
522	210119_dc07_13.tif_BS20.tif:0231-0291-0196:231	183421	183421	231
523	210119_dc07_13.tif_BS20.tif:0232-0296-0200:232	193137	193137	232
524	210119_dc07_13.tif_BS20.tif:0233-0295-0204:233	189083	189083	233
525	210119_dc07_13.tif_BS20.tif:0234-0273-0190:234	200708	200708	234
526	210119_dc07_13.tif_BS20.tif:0235-0288-0174:235	172600	172600	235
527	210119_dc07_13.tif_BS20.tif:0236-0285-0178:236	192394	192394	236
528	210119_dc07_13.tif_BS20.tif:0237-0266-0174:237	197604	197604	237
529	210119_dc07_13.tif_BS20.tif:0238-0259-0176:238	193507	193507	238
530	210119_dc07_13.tif_BS20.tif:0239-0260-0175:239	198645	198645	239
531	210119_dc07_13.tif_BS20.tif:0240-0270-0179:240	209415	209415	240
532	210119_dc07_13.tif_BS20.tif:0241-0279-0177:241	199251	199251	241
533	210119_dc07_13.tif_BS20.tif:0242-0274-0171:242	178383	178383	242
534	210119_dc07_13.tif_BS20.tif:0243-0262-0163:243	182274	182274	243
535	210119_dc07_13.tif_BS20.tif:0244-0266-0169:244	188751	188751	244
536	210119_dc07_13.tif_BS20.tif:0245-0270-0165:245	186324	186324	245
537	210119_dc07_13.tif_BS20.tif:0246-0235-0191:246	187786	187786	246
538	210119_dc07_13.tif_BS20.tif:0247-0217-0220:247	188594	188594	247
539	210119_dc07_13.tif_BS20.tif:0248-0249-0222:248	62756	62756	248
540	210119_dc07_13.tif_BS20.tif:0249-0273-0223:249	45583	45583	249
541	210119_dc07_13.tif_BS20.tif:0250-0282-0222:250	48407	48407	250
542	210119_dc07_13.tif_BS20.tif:0251-0288-0222:251	71617	71617	251
543	210119_dc07_13.tif_BS20.tif:0252-0287-0223:252	84353	84353	252
544	210119_dc07_13.tif_BS20.tif:0253-0285-0222:253	85767	85767	253
545	210119_dc07_13.tif_BS20.tif:0254-0314-0222:254	94674	94674	254
546	210119_dc07_13.tif_BS20.tif:0255-0286-0183:255	105943	105943	255
547	210119_dc07_13.tif_BS20.tif:0256-0268-0182:256	176972	176972	256
548	210119_dc07_13.tif_BS20.tif:0257-0233-0199:257	179912	179912	257
549	210119_dc07_13.tif_BS20.tif:0258-0218-0217:258	171690	171690	258
550	210119_dc07_13.tif_BS20.tif:0259-0215-0225:259	134882	134882	259
551	210119_dc07_13.tif_BS20.tif:0260-0242-0226:260	65568	65568	260
552	210119_dc07_13.tif_BS20.tif:0261-0255-0225:261	57054	57054	261
553	210119_dc07_13.tif_BS20.tif:0262-0248-0222:262	181795	181795	262
554	210119_dc07_13.tif_BS20.tif:0263-0265-0223:263	161613	161613	263
555	210119_dc07_13.tif_BS20.tif:0264-0264-0220:264	168233	168233	264
556	210119_dc07_13.tif_BS20.tif:0265-0274-0222:265	190392	190392	265
557	210119_dc07_13.tif_BS20.tif:0266-0275-0222:266	175193	175193	266
558	210119_dc07_13.tif_BS20.tif:0267-0287-0219:267	187708	187708	267
559	210119_dc07_13.tif_BS20.tif:0268-0297-0182:268	141491	141491	268
560	210119_dc07_13.tif_BS20.tif:0269-0296-0162:269	185868	185868	269
561	210119_dc07_13.tif_BS20.tif:0270-0287-0158:270	195376	195376	270
562	210119_dc07_13.tif_BS20.tif:0271-0282-0161:271	192546	192546	271
563	210119_dc07_13.tif_BS20.tif:0272-0291-0163:272	193930	193930	272
564	210119_dc07_13.tif_BS20.tif:0273-0291-0164:273	173410	173410	273
565	210119_dc07_13.tif_BS20.tif:0274-0281-0159:274	192807	192807	274
566	210119_dc07_13.tif_BS20.tif:0275-0274-0166:275	188979	188979	275
567	210119_dc07_13.tif_BS20.tif:0276-0288-0162:276	180909	180909	276
568	210119_dc07_13.tif_BS20.tif:0277-0281-0170:277	183220	183220	277
569	210119_dc07_13.tif_BS20.tif:0278-0273-0179:278	206896	206896	278
570	210119_dc07_13.tif_BS20.tif:0279-0291-0175:279	192332	192332	279
571	210119_dc07_13.tif_BS20.tif:0280-0283-0173:280	197010	197010	280
572	210119_dc07_13.tif_BS20.tif:0281-0271-0185:281	210645	210645	281
573	210119_dc07_13.tif_BS20.tif:0282-0261-0182:282	184206	184206	282
574	210119_dc07_13.tif_BS20.tif:0283-0261-0181:283	197293	197293	283
575	210119_dc07_13.tif_BS20.tif:0284-0263-0182:284	175119	175119	284
576	210119_dc07_13.tif_BS20.tif:0285-0267-0179:285	183690	183690	285
577	210119_dc07_13.tif_BS20.tif:0286-0267-0183:286	178559	178559	286
578	210119_dc07_13.tif_BS20.tif:0287-0262-0188:287	192335	192335	287
579	210119_dc07_13.tif_BS20.tif:0288-0251-0188:288	185328	185328	288
580	210119_dc07_13.tif_BS20.tif:0289-0244-0189:289	176238	176238	289
581	210119_dc07_13.tif_BS20.tif:0290-0250-0188:290	188579	188579	290
582	210119_dc07_13.tif_BS20.tif:0291-0260-0193:291	186012	186012	291
