# Supplementary material for: Molecular encoding and synaptic decoding of context during salt chemotaxis in C. elegans
Source: Nat Commun. 2022 May 27;13:2928. doi: 10.1038/s41467-022-30279-7 (PMC9142520; doi:10.1038/s41467-022-30279-7)
Supplement: Supplementary file 7 — Source Data [file 41467_2022_30279_MOESM7_ESM.zip › Source Data/Imaging/Fig.5/5C/210119_dc07_2.tif_BS20_Results.csv]

	Label	IntDen	RawIntDen	Slice	stimulus
1	210119_dc07_2.tif_BS20.tif:0001-0227-0330:1	49721	49721	1	295
2	210119_dc07_2.tif_BS20.tif:0002-0133-0283:2	60921	60921	2
3	210119_dc07_2.tif_BS20.tif:0003-0130-0293:3	54131	54131	3
4	210119_dc07_2.tif_BS20.tif:0004-0129-0315:4	58531	58531	4
5	210119_dc07_2.tif_BS20.tif:0005-0133-0328:5	51781	51781	5
6	210119_dc07_2.tif_BS20.tif:0006-0141-0339:6	54202	54202	6
7	210119_dc07_2.tif_BS20.tif:0007-0149-0349:7	78084	78084	7
8	210119_dc07_2.tif_BS20.tif:0008-0201-0355:8	86819	86819	8
9	210119_dc07_2.tif_BS20.tif:0009-0327-0424:9	77862	77862	9
10	210119_dc07_2.tif_BS20.tif:0010-0336-0424:10	78181	78181	10
11	210119_dc07_2.tif_BS20.tif:0011-0329-0382:11	59170	59170	11
12	210119_dc07_2.tif_BS20.tif:0012-0312-0381:12	60454	60454	12
13	210119_dc07_2.tif_BS20.tif:0013-0279-0406:13	64640	64640	13
14	210119_dc07_2.tif_BS20.tif:0014-0253-0386:14	71554	71554	14
15	210119_dc07_2.tif_BS20.tif:0015-0288-0392:15	63190	63190	15
16	210119_dc07_2.tif_BS20.tif:0016-0294-0399:16	73989	73989	16
17	210119_dc07_2.tif_BS20.tif:0017-0308-0400:17	95168	95168	17
18	210119_dc07_2.tif_BS20.tif:0018-0318-0374:18	103164	103164	18
19	210119_dc07_2.tif_BS20.tif:0019-0300-0370:19	124650	124650	19
20	210119_dc07_2.tif_BS20.tif:0020-0297-0356:20	101480	101480	20
21	210119_dc07_2.tif_BS20.tif:0021-0289-0383:21	118442	118442	21
22	210119_dc07_2.tif_BS20.tif:0022-0290-0385:22	115904	115904	22
23	210119_dc07_2.tif_BS20.tif:0023-0294-0383:23	106122	106122	23
24	210119_dc07_2.tif_BS20.tif:0024-0299-0378:24	110264	110264	24
25	210119_dc07_2.tif_BS20.tif:0025-0262-0375:25	179441	179441	25
26	210119_dc07_2.tif_BS20.tif:0026-0245-0379:26	120405	120405	26
27	210119_dc07_2.tif_BS20.tif:0027-0244-0386:27	125224	125224	27
28	210119_dc07_2.tif_BS20.tif:0028-0255-0383:28	98902	98902	28
29	210119_dc07_2.tif_BS20.tif:0029-0253-0382:29	98292	98292	29
30	210119_dc07_2.tif_BS20.tif:0030-0250-0379:30	110578	110578	30
31	210119_dc07_2.tif_BS20.tif:0031-0250-0381:31	135151	135151	31
32	210119_dc07_2.tif_BS20.tif:0032-0251-0379:32	122955	122955	32
33	210119_dc07_2.tif_BS20.tif:0033-0250-0378:33	103526	103526	33
34	210119_dc07_2.tif_BS20.tif:0034-0251-0378:34	102993	102993	34
35	210119_dc07_2.tif_BS20.tif:0035-0251-0379:35	112262	112262	35
36	210119_dc07_2.tif_BS20.tif:0036-0255-0380:36	100161	100161	36
37	210119_dc07_2.tif_BS20.tif:0037-0261-0382:37	85173	85173	37
38	210119_dc07_2.tif_BS20.tif:0038-0262-0383:38	72529	72529	38
39	210119_dc07_2.tif_BS20.tif:0039-0261-0386:39	72954	72954	39
40	210119_dc07_2.tif_BS20.tif:0040-0262-0395:40	70432	70432	40
41	210119_dc07_2.tif_BS20.tif:0041-0266-0398:41	71495	71495	41
42	210119_dc07_2.tif_BS20.tif:0042-0262-0395:42	102318	102318	42
43	210119_dc07_2.tif_BS20.tif:0043-0264-0385:43	105375	105375	43
44	210119_dc07_2.tif_BS20.tif:0044-0267-0347:44	98030	98030	44
45	210119_dc07_2.tif_BS20.tif:0045-0276-0326:45	95874	95874	45
46	210119_dc07_2.tif_BS20.tif:0046-0290-0317:46	104751	104751	46
47	210119_dc07_2.tif_BS20.tif:0047-0306-0305:47	83601	83601	47
48	210119_dc07_2.tif_BS20.tif:0048-0320-0302:48	100261	100261	48
49	210119_dc07_2.tif_BS20.tif:0049-0337-0285:49	103771	103771	49
50	210119_dc07_2.tif_BS20.tif:0050-0348-0272:50	44882	44882	50
51	210119_dc07_2.tif_BS20.tif:0051-0326-0302:51	68841	68841	51
52	210119_dc07_2.tif_BS20.tif:0052-0358-0308:52	65551	65551	52
53	210119_dc07_2.tif_BS20.tif:0053-0372-0295:53	69563	69563	53
54	210119_dc07_2.tif_BS20.tif:0054-0353-0276:54	66478	66478	54
55	210119_dc07_2.tif_BS20.tif:0055-0353-0277:55	81530	81530	55
56	210119_dc07_2.tif_BS20.tif:0056-0353-0277:56	61830	61830	56
57	210119_dc07_2.tif_BS20.tif:0057-0353-0277:57	60519	60519	57
58	210119_dc07_2.tif_BS20.tif:0058-0353-0277:58	53873	53873	58
59	210119_dc07_2.tif_BS20.tif:0059-0353-0277:59	61682	61682	59
60	210119_dc07_2.tif_BS20.tif:0060-0353-0277:60	12370	12370	60
61	210119_dc07_2.tif_BS20.tif:0061-0353-0277:61	13958	13958	61
62	210119_dc07_2.tif_BS20.tif:0062-0353-0277:62	28293	28293	62
63	210119_dc07_2.tif_BS20.tif:0063-0353-0277:63	16540	16540	63
64	210119_dc07_2.tif_BS20.tif:0064-0353-0277:64	18697	18697	64
65	210119_dc07_2.tif_BS20.tif:0065-0353-0277:65	12335	12335	65
66	210119_dc07_2.tif_BS20.tif:0066-0353-0277:66	13455	13455	66
67	210119_dc07_2.tif_BS20.tif:0067-0353-0277:67	12007	12007	67
68	210119_dc07_2.tif_BS20.tif:0068-0472-0295:68	131276	131276	68
69	210119_dc07_2.tif_BS20.tif:0069-0342-0299:69	83355	83355	69
70	210119_dc07_2.tif_BS20.tif:0070-0299-0293:70	63323	63323	70
71	210119_dc07_2.tif_BS20.tif:0071-0262-0289:71	70412	70412	71
72	210119_dc07_2.tif_BS20.tif:0072-0220-0286:72	63534	63534	72
73	210119_dc07_2.tif_BS20.tif:0073-0177-0288:73	65468	65468	73
74	210119_dc07_2.tif_BS20.tif:0074-0109-0282:74	73776	73776	74
75	210119_dc07_2.tif_BS20.tif:0075-0106-0279:75	64607	64607	75
76	210119_dc07_2.tif_BS20.tif:0076-0109-0277:76	60679	60679	76
77	210119_dc07_2.tif_BS20.tif:0077-0118-0287:77	56808	56808	77
78	210119_dc07_2.tif_BS20.tif:0078-0195-0315:78	93290	93290	78
79	210119_dc07_2.tif_BS20.tif:0079-0340-0416:79	114378	114378	79
80	210119_dc07_2.tif_BS20.tif:0080-0388-0426:80	66105	66105	80
81	210119_dc07_2.tif_BS20.tif:0081-0397-0440:81	69843	69843	81
82	210119_dc07_2.tif_BS20.tif:0082-0402-0449:82	72995	72995	82
83	210119_dc07_2.tif_BS20.tif:0083-0410-0455:83	91717	91717	83
84	210119_dc07_2.tif_BS20.tif:0084-0417-0468:84	88406	88406	84
85	210119_dc07_2.tif_BS20.tif:0085-0386-0473:85	73184	73184	85
86	210119_dc07_2.tif_BS20.tif:0086-0297-0419:86	105986	105986	86
87	210119_dc07_2.tif_BS20.tif:0087-0297-0417:87	80830	80830	87
88	210119_dc07_2.tif_BS20.tif:0088-0290-0419:88	71951	71951	88
89	210119_dc07_2.tif_BS20.tif:0089-0299-0403:89	95050	95050	89
90	210119_dc07_2.tif_BS20.tif:0090-0301-0382:90	74892	74892	90
91	210119_dc07_2.tif_BS20.tif:0091-0296-0370:91	93871	93871	91
92	210119_dc07_2.tif_BS20.tif:0092-0297-0367:92	104327	104327	92
93	210119_dc07_2.tif_BS20.tif:0093-0296-0378:93	96522	96522	93
94	210119_dc07_2.tif_BS20.tif:0094-0298-0375:94	99221	99221	94
95	210119_dc07_2.tif_BS20.tif:0095-0303-0379:95	110928	110928	95
96	210119_dc07_2.tif_BS20.tif:0096-0299-0380:96	120026	120026	96
97	210119_dc07_2.tif_BS20.tif:0097-0306-0381:97	109017	109017	97
98	210119_dc07_2.tif_BS20.tif:0098-0299-0382:98	98129	98129	98
99	210119_dc07_2.tif_BS20.tif:0099-0300-0380:99	86406	86406	99
100	210119_dc07_2.tif_BS20.tif:0100-0303-0378:100	97543	97543	100
101	210119_dc07_2.tif_BS20.tif:0101-0302-0378:101	92460	92460	101
102	210119_dc07_2.tif_BS20.tif:0102-0295-0376:102	89564	89564	102
103	210119_dc07_2.tif_BS20.tif:0103-0302-0379:103	81037	81037	103
104	210119_dc07_2.tif_BS20.tif:0104-0302-0380:104	70668	70668	104
105	210119_dc07_2.tif_BS20.tif:0105-0307-0387:105	88491	88491	105
106	210119_dc07_2.tif_BS20.tif:0106-0308-0399:106	106240	106240	106
107	210119_dc07_2.tif_BS20.tif:0107-0311-0403:107	122620	122620	107
108	210119_dc07_2.tif_BS20.tif:0108-0307-0403:108	105898	105898	108
109	210119_dc07_2.tif_BS20.tif:0109-0308-0397:109	103940	103940	109
110	210119_dc07_2.tif_BS20.tif:0110-0302-0368:110	122235	122235	110
111	210119_dc07_2.tif_BS20.tif:0111-0293-0381:111	91011	91011	111
112	210119_dc07_2.tif_BS20.tif:0112-0282-0394:112	120919	120919	112
113	210119_dc07_2.tif_BS20.tif:0113-0286-0377:113	126680	126680	113
114	210119_dc07_2.tif_BS20.tif:0114-0285-0388:114	105024	105024	114
115	210119_dc07_2.tif_BS20.tif:0115-0286-0392:115	108364	108364	115
116	210119_dc07_2.tif_BS20.tif:0116-0283-0404:116	105410	105410	116
117	210119_dc07_2.tif_BS20.tif:0117-0287-0407:117	79835	79835	117
118	210119_dc07_2.tif_BS20.tif:0118-0282-0413:118	74188	74188	118
119	210119_dc07_2.tif_BS20.tif:0119-0288-0431:119	51238	51238	119
120	210119_dc07_2.tif_BS20.tif:0120-0298-0425:120	70099	70099	120
121	210119_dc07_2.tif_BS20.tif:0121-0278-0416:121	82424	82424	121
122	210119_dc07_2.tif_BS20.tif:0122-0295-0407:122	97494	97494	122
123	210119_dc07_2.tif_BS20.tif:0123-0290-0394:123	85515	85515	123
124	210119_dc07_2.tif_BS20.tif:0124-0283-0382:124	83916	83916	124
125	210119_dc07_2.tif_BS20.tif:0125-0254-0363:125	72810	72810	125
126	210119_dc07_2.tif_BS20.tif:0126-0256-0344:126	79046	79046	126
127	210119_dc07_2.tif_BS20.tif:0127-0260-0353:127	83829	83829	127
128	210119_dc07_2.tif_BS20.tif:0128-0262-0355:128	73429	73429	128
129	210119_dc07_2.tif_BS20.tif:0129-0264-0355:129	68301	68301	129
130	210119_dc07_2.tif_BS20.tif:0130-0274-0360:130	76146	76146	130
131	210119_dc07_2.tif_BS20.tif:0131-0281-0368:131	78801	78801	131
132	210119_dc07_2.tif_BS20.tif:0132-0261-0371:132	89212	89212	132
133	210119_dc07_2.tif_BS20.tif:0133-0287-0371:133	81306	81306	133
134	210119_dc07_2.tif_BS20.tif:0134-0278-0373:134	86613	86613	134
135	210119_dc07_2.tif_BS20.tif:0135-0286-0378:135	101659	101659	135
136	210119_dc07_2.tif_BS20.tif:0136-0286-0380:136	107483	107483	136
137	210119_dc07_2.tif_BS20.tif:0137-0290-0381:137	103068	103068	137
138	210119_dc07_2.tif_BS20.tif:0138-0305-0376:138	96011	96011	138
139	210119_dc07_2.tif_BS20.tif:0139-0323-0349:139	101332	101332	139
140	210119_dc07_2.tif_BS20.tif:0140-0304-0370:140	93103	93103	140
141	210119_dc07_2.tif_BS20.tif:0141-0295-0383:141	97410	97410	141
142	210119_dc07_2.tif_BS20.tif:0142-0295-0380:142	113713	113713	142
143	210119_dc07_2.tif_BS20.tif:0143-0297-0383:143	99542	99542	143
144	210119_dc07_2.tif_BS20.tif:0144-0300-0386:144	113244	113244	144
145	210119_dc07_2.tif_BS20.tif:0145-0303-0383:145	111938	111938	145
146	210119_dc07_2.tif_BS20.tif:0146-0303-0386:146	100390	100390	146
147	210119_dc07_2.tif_BS20.tif:0147-0304-0388:147	88138	88138	147
148	210119_dc07_2.tif_BS20.tif:0148-0302-0392:148	77501	77501	148
149	210119_dc07_2.tif_BS20.tif:0149-0306-0396:149	78672	78672	149
150	210119_dc07_2.tif_BS20.tif:0150-0307-0405:150	79631	79631	150
151	210119_dc07_2.tif_BS20.tif:0151-0309-0412:151	78161	78161	151
152	210119_dc07_2.tif_BS20.tif:0152-0307-0422:152	83315	83315	152
153	210119_dc07_2.tif_BS20.tif:0153-0299-0440:153	68818	68818	153
154	210119_dc07_2.tif_BS20.tif:0154-0295-0439:154	66842	66842	154
155	210119_dc07_2.tif_BS20.tif:0155-0291-0442:155	71320	71320	155
156	210119_dc07_2.tif_BS20.tif:0156-0285-0446:156	66972	66972	156
157	210119_dc07_2.tif_BS20.tif:0157-0276-0453:157	67500	67500	157
158	210119_dc07_2.tif_BS20.tif:0158-0277-0455:158	93066	93066	158
159	210119_dc07_2.tif_BS20.tif:0159-0286-0445:159	56464	56464	159
160	210119_dc07_2.tif_BS20.tif:0160-0283-0445:160	69666	69666	160
161	210119_dc07_2.tif_BS20.tif:0161-0284-0443:161	69009	69009	161
162	210119_dc07_2.tif_BS20.tif:0162-0281-0441:162	68046	68046	162
163	210119_dc07_2.tif_BS20.tif:0163-0282-0438:163	79551	79551	163
164	210119_dc07_2.tif_BS20.tif:0164-0285-0435:164	76224	76224	164
165	210119_dc07_2.tif_BS20.tif:0165-0289-0433:165	85167	85167	165
166	210119_dc07_2.tif_BS20.tif:0166-0291-0429:166	104091	104091	166
167	210119_dc07_2.tif_BS20.tif:0167-0297-0424:167	117800	117800	167
168	210119_dc07_2.tif_BS20.tif:0168-0299-0424:168	98428	98428	168
169	210119_dc07_2.tif_BS20.tif:0169-0299-0420:169	111312	111312	169
170	210119_dc07_2.tif_BS20.tif:0170-0299-0417:170	121660	121660	170
171	210119_dc07_2.tif_BS20.tif:0171-0301-0413:171	129886	129886	171
172	210119_dc07_2.tif_BS20.tif:0172-0306-0409:172	114148	114148	172
173	210119_dc07_2.tif_BS20.tif:0173-0312-0411:173	94492	94492	173
174	210119_dc07_2.tif_BS20.tif:0174-0300-0433:174	73392	73392	174
175	210119_dc07_2.tif_BS20.tif:0175-0298-0449:175	75241	75241	175
176	210119_dc07_2.tif_BS20.tif:0176-0296-0465:176	63439	63439	176
177	210119_dc07_2.tif_BS20.tif:0177-0308-0473:177	46815	46815	177
178	210119_dc07_2.tif_BS20.tif:0178-0299-0462:178	60747	60747	178
179	210119_dc07_2.tif_BS20.tif:0179-0322-0471:179	51640	51640	179
180	210119_dc07_2.tif_BS20.tif:0180-0324-0472:180	52178	52178	180
181	210119_dc07_2.tif_BS20.tif:0181-0326-0472:181	55936	55936	181
182	210119_dc07_2.tif_BS20.tif:0182-0324-0472:182	53346	53346	182
183	210119_dc07_2.tif_BS20.tif:0183-0335-0473:183	60303	60303	183
184	210119_dc07_2.tif_BS20.tif:0184-0326-0472:184	51409	51409	184
185	210119_dc07_2.tif_BS20.tif:0185-0326-0472:185	13729	13729	185
186	210119_dc07_2.tif_BS20.tif:0186-0326-0472:186	17674	17674	186
187	210119_dc07_2.tif_BS20.tif:0187-0326-0472:187	45024	45024	187
188	210119_dc07_2.tif_BS20.tif:0188-0379-0520:188	3787	3787	188
189	210119_dc07_2.tif_BS20.tif:0189-0415-0549:189	4109	4109	189
190	210119_dc07_2.tif_BS20.tif:0190-0467-0574:190	3466	3466	190
191	210119_dc07_2.tif_BS20.tif:0191-0473-0577:191	3742	3742	191
192	210119_dc07_2.tif_BS20.tif:0192-0473-0578:192	3491	3491	192
193	210119_dc07_2.tif_BS20.tif:0193-0261-0433:193	43277	43277	193
194	210119_dc07_2.tif_BS20.tif:0194-0262-0431:194	46881	46881	194
195	210119_dc07_2.tif_BS20.tif:0195-0269-0432:195	58322	58322	195
196	210119_dc07_2.tif_BS20.tif:0196-0278-0431:196	53778	53778	196
197	210119_dc07_2.tif_BS20.tif:0197-0273-0428:197	52652	52652	197
198	210119_dc07_2.tif_BS20.tif:0198-0264-0424:198	42097	42097	198
199	210119_dc07_2.tif_BS20.tif:0199-0275-0431:199	50529	50529	199
200	210119_dc07_2.tif_BS20.tif:0200-0293-0449:200	58618	58618	200
201	210119_dc07_2.tif_BS20.tif:0201-0304-0415:201	65835	65835	201
202	210119_dc07_2.tif_BS20.tif:0202-0305-0411:202	62848	62848	202
203	210119_dc07_2.tif_BS20.tif:0203-0306-0416:203	56347	56347	203
204	210119_dc07_2.tif_BS20.tif:0204-0318-0417:204	54318	54318	204
205	210119_dc07_2.tif_BS20.tif:0205-0321-0421:205	65260	65260	205
206	210119_dc07_2.tif_BS20.tif:0206-0322-0427:206	67918	67918	206
207	210119_dc07_2.tif_BS20.tif:0207-0324-0418:207	76227	76227	207
208	210119_dc07_2.tif_BS20.tif:0208-0330-0422:208	79837	79837	208
209	210119_dc07_2.tif_BS20.tif:0209-0338-0431:209	79054	79054	209
210	210119_dc07_2.tif_BS20.tif:0210-0345-0440:210	62919	62919	210
211	210119_dc07_2.tif_BS20.tif:0211-0294-0440:211	82552	82552	211
212	210119_dc07_2.tif_BS20.tif:0212-0300-0443:212	77306	77306	212
213	210119_dc07_2.tif_BS20.tif:0213-0302-0439:213	76901	76901	213
214	210119_dc07_2.tif_BS20.tif:0214-0306-0436:214	78896	78896	214
215	210119_dc07_2.tif_BS20.tif:0215-0308-0434:215	85203	85203	215
216	210119_dc07_2.tif_BS20.tif:0216-0311-0430:216	77938	77938	216
217	210119_dc07_2.tif_BS20.tif:0217-0316-0423:217	115351	115351	217
218	210119_dc07_2.tif_BS20.tif:0218-0318-0418:218	104441	104441	218
219	210119_dc07_2.tif_BS20.tif:0219-0315-0410:219	89114	89114	219
220	210119_dc07_2.tif_BS20.tif:0220-0315-0404:220	84017	84017	220
221	210119_dc07_2.tif_BS20.tif:0221-0317-0396:221	93144	93144	221
222	210119_dc07_2.tif_BS20.tif:0222-0316-0387:222	102994	102994	222
223	210119_dc07_2.tif_BS20.tif:0223-0316-0377:223	116241	116241	223
224	210119_dc07_2.tif_BS20.tif:0224-0312-0372:224	114262	114262	224
225	210119_dc07_2.tif_BS20.tif:0225-0307-0367:225	106622	106622	225
226	210119_dc07_2.tif_BS20.tif:0226-0308-0365:226	106566	106566	226
227	210119_dc07_2.tif_BS20.tif:0227-0307-0362:227	113934	113934	227
228	210119_dc07_2.tif_BS20.tif:0228-0304-0360:228	108574	108574	228
229	210119_dc07_2.tif_BS20.tif:0229-0303-0361:229	98429	98429	229
230	210119_dc07_2.tif_BS20.tif:0230-0299-0348:230	87192	87192	230
231	210119_dc07_2.tif_BS20.tif:0231-0287-0339:231	85446	85446	231
232	210119_dc07_2.tif_BS20.tif:0232-0281-0332:232	106112	106112	232
233	210119_dc07_2.tif_BS20.tif:0233-0291-0337:233	89499	89499	233
234	210119_dc07_2.tif_BS20.tif:0234-0311-0348:234	105014	105014	234
235	210119_dc07_2.tif_BS20.tif:0235-0324-0372:235	111855	111855	235
236	210119_dc07_2.tif_BS20.tif:0236-0321-0369:236	115525	115525	236
237	210119_dc07_2.tif_BS20.tif:0237-0290-0381:237	97970	97970	237
238	210119_dc07_2.tif_BS20.tif:0238-0288-0391:238	102533	102533	238
239	210119_dc07_2.tif_BS20.tif:0239-0298-0391:239	119784	119784	239
240	210119_dc07_2.tif_BS20.tif:0240-0311-0394:240	101358	101358	240
241	210119_dc07_2.tif_BS20.tif:0241-0287-0398:241	100002	100002	241
242	210119_dc07_2.tif_BS20.tif:0242-0272-0388:242	79777	79777	242
243	210119_dc07_2.tif_BS20.tif:0243-0287-0405:243	81815	81815	243
244	210119_dc07_2.tif_BS20.tif:0244-0301-0407:244	111584	111584	244
245	210119_dc07_2.tif_BS20.tif:0245-0292-0407:245	117891	117891	245
246	210119_dc07_2.tif_BS20.tif:0246-0291-0408:246	123423	123423	246
247	210119_dc07_2.tif_BS20.tif:0247-0290-0410:247	100878	100878	247
248	210119_dc07_2.tif_BS20.tif:0248-0289-0407:248	99128	99128	248
249	210119_dc07_2.tif_BS20.tif:0249-0299-0406:249	122121	122121	249
250	210119_dc07_2.tif_BS20.tif:0250-0287-0401:250	115765	115765	250
251	210119_dc07_2.tif_BS20.tif:0251-0290-0392:251	103394	103394	251
252	210119_dc07_2.tif_BS20.tif:0252-0280-0368:252	78489	78489	252
253	210119_dc07_2.tif_BS20.tif:0253-0271-0399:253	103109	103109	253
254	210119_dc07_2.tif_BS20.tif:0254-0297-0415:254	121779	121779	254
255	210119_dc07_2.tif_BS20.tif:0255-0301-0404:255	114030	114030	255
256	210119_dc07_2.tif_BS20.tif:0256-0301-0403:256	113457	113457	256
257	210119_dc07_2.tif_BS20.tif:0257-0288-0400:257	105009	105009	257
258	210119_dc07_2.tif_BS20.tif:0258-0293-0406:258	119220	119220	258
259	210119_dc07_2.tif_BS20.tif:0259-0299-0416:259	108086	108086	259
260	210119_dc07_2.tif_BS20.tif:0260-0284-0403:260	105552	105552	260
261	210119_dc07_2.tif_BS20.tif:0261-0285-0395:261	113824	113824	261
262	210119_dc07_2.tif_BS20.tif:0262-0291-0416:262	99740	99740	262
263	210119_dc07_2.tif_BS20.tif:0263-0299-0435:263	94401	94401	263
264	210119_dc07_2.tif_BS20.tif:0264-0284-0427:264	100032	100032	264
265	210119_dc07_2.tif_BS20.tif:0265-0282-0426:265	93353	93353	265
266	210119_dc07_2.tif_BS20.tif:0266-0282-0424:266	106119	106119	266
267	210119_dc07_2.tif_BS20.tif:0267-0277-0426:267	105959	105959	267
268	210119_dc07_2.tif_BS20.tif:0268-0276-0427:268	99512	99512	268
269	210119_dc07_2.tif_BS20.tif:0269-0276-0426:269	87204	87204	269
270	210119_dc07_2.tif_BS20.tif:0270-0280-0428:270	107023	107023	270
271	210119_dc07_2.tif_BS20.tif:0271-0281-0425:271	113433	113433	271
272	210119_dc07_2.tif_BS20.tif:0272-0273-0426:272	101965	101965	272
273	210119_dc07_2.tif_BS20.tif:0273-0274-0420:273	102481	102481	273
274	210119_dc07_2.tif_BS20.tif:0274-0270-0422:274	86461	86461	274
275	210119_dc07_2.tif_BS20.tif:0275-0263-0420:275	72719	72719	275
276	210119_dc07_2.tif_BS20.tif:0276-0264-0418:276	75678	75678	276
277	210119_dc07_2.tif_BS20.tif:0277-0266-0419:277	84479	84479	277
278	210119_dc07_2.tif_BS20.tif:0278-0269-0420:278	92704	92704	278
279	210119_dc07_2.tif_BS20.tif:0279-0274-0416:279	99653	99653	279
280	210119_dc07_2.tif_BS20.tif:0280-0282-0419:280	89166	89166	280
281	210119_dc07_2.tif_BS20.tif:0281-0267-0418:281	83627	83627	281
282	210119_dc07_2.tif_BS20.tif:0282-0266-0420:282	91887	91887	282
283	210119_dc07_2.tif_BS20.tif:0283-0277-0422:283	105527	105527	283
284	210119_dc07_2.tif_BS20.tif:0284-0283-0422:284	104669	104669	284
285	210119_dc07_2.tif_BS20.tif:0285-0277-0420:285	94271	94271	285
286	210119_dc07_2.tif_BS20.tif:0286-0272-0419:286	95170	95170	286
287	210119_dc07_2.tif_BS20.tif:0287-0270-0418:287	88962	88962	287
288	210119_dc07_2.tif_BS20.tif:0288-0272-0420:288	96336	96336	288
289	210119_dc07_2.tif_BS20.tif:0289-0269-0418:289	97939	97939	289
290	210119_dc07_2.tif_BS20.tif:0290-0268-0419:290	113751	113751	290
291	210119_dc07_2.tif_BS20.tif:0291-0268-0420:291	101705	101705	291
292	210119_dc07_2.tif_BS20.tif:0292-0268-0418:292	96879	96879	292
293	210119_dc07_2.tif_BS20.tif:0293-0269-0418:293	102950	102950	293
294	210119_dc07_2.tif_BS20.tif:0294-0268-0416:294	79080	79080	294
295	210119_dc07_2.tif_BS20.tif:0295-0271-0416:295	79493	79493	295
296	210119_dc07_2.tif_BS20.tif:0296-0273-0416:296	87173	87173	296
297	210119_dc07_2.tif_BS20.tif:0297-0281-0413:297	94613	94613	297
298	210119_dc07_2.tif_BS20.tif:0298-0284-0408:298	100375	100375	298
299	210119_dc07_2.tif_BS20.tif:0299-0288-0410:299	93043	93043	299
300	210119_dc07_2.tif_BS20.tif:0300-0288-0403:300	101233	101233	300
301	210119_dc07_2.tif_BS20.tif:0301-0292-0394:301	94220	94220	301
302	210119_dc07_2.tif_BS20.tif:0302-0302-0393:302	101814	101814	302
303	210119_dc07_2.tif_BS20.tif:0303-0284-0395:303	96903	96903	303
304	210119_dc07_2.tif_BS20.tif:0304-0280-0392:304	109324	109324	304
305	210119_dc07_2.tif_BS20.tif:0305-0281-0386:305	88074	88074	305
306	210119_dc07_2.tif_BS20.tif:0306-0290-0379:306	114855	114855	306
307	210119_dc07_2.tif_BS20.tif:0307-0292-0377:307	109280	109280	307
308	210119_dc07_2.tif_BS20.tif:0308-0279-0379:308	83981	83981	308
309	210119_dc07_2.tif_BS20.tif:0309-0288-0381:309	118870	118870	309
310	210119_dc07_2.tif_BS20.tif:0310-0294-0388:310	120442	120442	310
311	210119_dc07_2.tif_BS20.tif:0311-0289-0393:311	113090	113090	311
312	210119_dc07_2.tif_BS20.tif:0312-0282-0390:312	103160	103160	312
313	210119_dc07_2.tif_BS20.tif:0313-0283-0389:313	130360	130360	313
314	210119_dc07_2.tif_BS20.tif:0314-0284-0391:314	129396	129396	314
315	210119_dc07_2.tif_BS20.tif:0315-0285-0391:315	128528	128528	315
316	210119_dc07_2.tif_BS20.tif:0316-0290-0389:316	116483	116483	316
317	210119_dc07_2.tif_BS20.tif:0317-0295-0389:317	121992	121992	317
318	210119_dc07_2.tif_BS20.tif:0318-0288-0387:318	98200	98200	318
319	210119_dc07_2.tif_BS20.tif:0319-0290-0384:319	106374	106374	319
320	210119_dc07_2.tif_BS20.tif:0320-0297-0385:320	101578	101578	320
321	210119_dc07_2.tif_BS20.tif:0321-0301-0383:321	94800	94800	321
322	210119_dc07_2.tif_BS20.tif:0322-0283-0384:322	99709	99709	322
323	210119_dc07_2.tif_BS20.tif:0323-0289-0385:323	100964	100964	323
324	210119_dc07_2.tif_BS20.tif:0324-0298-0386:324	91026	91026	324
325	210119_dc07_2.tif_BS20.tif:0325-0284-0387:325	72462	72462	325
326	210119_dc07_2.tif_BS20.tif:0326-0281-0384:326	89159	89159	326
327	210119_dc07_2.tif_BS20.tif:0327-0288-0382:327	106954	106954	327
328	210119_dc07_2.tif_BS20.tif:0328-0298-0385:328	105586	105586	328
329	210119_dc07_2.tif_BS20.tif:0329-0306-0387:329	91951	91951	329
330	210119_dc07_2.tif_BS20.tif:0330-0288-0388:330	103605	103605	330
331	210119_dc07_2.tif_BS20.tif:0331-0288-0388:331	109477	109477	331
332	210119_dc07_2.tif_BS20.tif:0332-0258-0386:332	84632	84632	332
333	210119_dc07_2.tif_BS20.tif:0333-0267-0388:333	96847	96847	333
334	210119_dc07_2.tif_BS20.tif:0334-0285-0387:334	78742	78742	334
335	210119_dc07_2.tif_BS20.tif:0335-0298-0385:335	96557	96557	335
336	210119_dc07_2.tif_BS20.tif:0336-0300-0382:336	104141	104141	336
337	210119_dc07_2.tif_BS20.tif:0337-0293-0389:337	103094	103094	337
338	210119_dc07_2.tif_BS20.tif:0338-0289-0395:338	110176	110176	338
339	210119_dc07_2.tif_BS20.tif:0339-0292-0398:339	109024	109024	339
340	210119_dc07_2.tif_BS20.tif:0340-0294-0396:340	106149	106149	340
341	210119_dc07_2.tif_BS20.tif:0341-0297-0392:341	108382	108382	341
342	210119_dc07_2.tif_BS20.tif:0342-0291-0379:342	112804	112804	342
343	210119_dc07_2.tif_BS20.tif:0343-0250-0366:343	116851	116851	343
344	210119_dc07_2.tif_BS20.tif:0344-0258-0365:344	111442	111442	344
345	210119_dc07_2.tif_BS20.tif:0345-0274-0434:345	92616	92616	345
346	210119_dc07_2.tif_BS20.tif:0346-0277-0388:346	117262	117262	346
347	210119_dc07_2.tif_BS20.tif:0347-0278-0396:347	101514	101514	347
348	210119_dc07_2.tif_BS20.tif:0348-0278-0400:348	103069	103069	348
349	210119_dc07_2.tif_BS20.tif:0349-0276-0405:349	96437	96437	349
350	210119_dc07_2.tif_BS20.tif:0350-0283-0407:350	85273	85273	350
351	210119_dc07_2.tif_BS20.tif:0351-0283-0414:351	93293	93293	351
352	210119_dc07_2.tif_BS20.tif:0352-0271-0414:352	93089	93089	352
353	210119_dc07_2.tif_BS20.tif:0353-0277-0416:353	100762	100762	353
354	210119_dc07_2.tif_BS20.tif:0354-0270-0417:354	68333	68333	354
355	210119_dc07_2.tif_BS20.tif:0355-0258-0417:355	47331	47331	355
356	210119_dc07_2.tif_BS20.tif:0356-0257-0425:356	45333	45333	356
357	210119_dc07_2.tif_BS20.tif:0357-0250-0428:357	54133	54133	357
358	210119_dc07_2.tif_BS20.tif:0358-0233-0438:358	53838	53838	358
359	210119_dc07_2.tif_BS20.tif:0359-0245-0447:359	42832	42832	359
360	210119_dc07_2.tif_BS20.tif:0360-0240-0450:360	51050	51050	360
361	210119_dc07_2.tif_BS20.tif:0361-0238-0434:361	44511	44511	361
362	210119_dc07_2.tif_BS20.tif:0362-0244-0428:362	48385	48385	362
363	210119_dc07_2.tif_BS20.tif:0363-0242-0428:363	50542	50542	363
364	210119_dc07_2.tif_BS20.tif:0364-0244-0433:364	52630	52630	364
365	210119_dc07_2.tif_BS20.tif:0365-0249-0431:365	58160	58160	365
366	210119_dc07_2.tif_BS20.tif:0366-0246-0435:366	42479	42479	366
367	210119_dc07_2.tif_BS20.tif:0367-0246-0425:367	38152	38152	367
368	210119_dc07_2.tif_BS20.tif:0368-0238-0402:368	39883	39883	368
369	210119_dc07_2.tif_BS20.tif:0369-0220-0375:369	39687	39687	369
370	210119_dc07_2.tif_BS20.tif:0370-0208-0353:370	49808	49808	370
371	210119_dc07_2.tif_BS20.tif:0371-0208-0384:371	61746	61746	371
372	210119_dc07_2.tif_BS20.tif:0372-0234-0367:372	48482	48482	372
373	210119_dc07_2.tif_BS20.tif:0373-0264-0410:373	42496	42496	373
374	210119_dc07_2.tif_BS20.tif:0374-0258-0420:374	49039	49039	374
375	210119_dc07_2.tif_BS20.tif:0375-0279-0399:375	49160	49160	375
376	210119_dc07_2.tif_BS20.tif:0376-0275-0392:376	56452	56452	376
377	210119_dc07_2.tif_BS20.tif:0377-0260-0389:377	59939	59939	377
378	210119_dc07_2.tif_BS20.tif:0378-0260-0390:378	65834	65834	378
379	210119_dc07_2.tif_BS20.tif:0379-0263-0390:379	74559	74559	379
380	210119_dc07_2.tif_BS20.tif:0380-0268-0393:380	81707	81707	380
381	210119_dc07_2.tif_BS20.tif:0381-0263-0392:381	80651	80651	381
382	210119_dc07_2.tif_BS20.tif:0382-0257-0392:382	63837	63837	382
383	210119_dc07_2.tif_BS20.tif:0383-0264-0406:383	69919	69919	383
384	210119_dc07_2.tif_BS20.tif:0384-0273-0415:384	75710	75710	384
385	210119_dc07_2.tif_BS20.tif:0385-0272-0424:385	70519	70519	385
386	210119_dc07_2.tif_BS20.tif:0386-0266-0412:386	63205	63205	386
387	210119_dc07_2.tif_BS20.tif:0387-0267-0412:387	58984	58984	387
388	210119_dc07_2.tif_BS20.tif:0388-0267-0411:388	59724	59724	388
389	210119_dc07_2.tif_BS20.tif:0389-0265-0412:389	64827	64827	389
390	210119_dc07_2.tif_BS20.tif:0390-0270-0411:390	71946	71946	390
391	210119_dc07_2.tif_BS20.tif:0391-0273-0411:391	86573	86573	391
392	210119_dc07_2.tif_BS20.tif:0392-0271-0408:392	67813	67813	392
393	210119_dc07_2.tif_BS20.tif:0393-0275-0408:393	62050	62050	393
394	210119_dc07_2.tif_BS20.tif:0394-0277-0402:394	80345	80345	394
395	210119_dc07_2.tif_BS20.tif:0395-0279-0404:395	95013	95013	395
396	210119_dc07_2.tif_BS20.tif:0396-0282-0402:396	85645	85645	396
397	210119_dc07_2.tif_BS20.tif:0397-0281-0396:397	100602	100602	397
398	210119_dc07_2.tif_BS20.tif:0398-0287-0387:398	100372	100372	398
399	210119_dc07_2.tif_BS20.tif:0399-0290-0386:399	87688	87688	399
400	210119_dc07_2.tif_BS20.tif:0400-0283-0389:400	103252	103252	400
401	210119_dc07_2.tif_BS20.tif:0401-0286-0394:401	112353	112353	401
402	210119_dc07_2.tif_BS20.tif:0402-0282-0403:402	109097	109097	402
403	210119_dc07_2.tif_BS20.tif:0403-0265-0415:403	88826	88826	403
404	210119_dc07_2.tif_BS20.tif:0404-0274-0405:404	92527	92527	404
405	210119_dc07_2.tif_BS20.tif:0405-0269-0414:405	73095	73095	405
406	210119_dc07_2.tif_BS20.tif:0406-0268-0418:406	66897	66897	406
407	210119_dc07_2.tif_BS20.tif:0407-0272-0412:407	74423	74423	407
408	210119_dc07_2.tif_BS20.tif:0408-0265-0400:408	56192	56192	408
409	210119_dc07_2.tif_BS20.tif:0409-0253-0405:409	43072	43072	409
410	210119_dc07_2.tif_BS20.tif:0410-0256-0421:410	54345	54345	410
411	210119_dc07_2.tif_BS20.tif:0411-0256-0425:411	39908	39908	411
412	210119_dc07_2.tif_BS20.tif:0412-0253-0419:412	35296	35296	412
413	210119_dc07_2.tif_BS20.tif:0413-0244-0431:413	32673	32673	413
414	210119_dc07_2.tif_BS20.tif:0414-0259-0433:414	37821	37821	414
415	210119_dc07_2.tif_BS20.tif:0415-0265-0435:415	32123	32123	415
416	210119_dc07_2.tif_BS20.tif:0416-0271-0433:416	37710	37710	416
417	210119_dc07_2.tif_BS20.tif:0417-0255-0438:417	37374	37374	417
418	210119_dc07_2.tif_BS20.tif:0418-0243-0440:418	36638	36638	418
419	210119_dc07_2.tif_BS20.tif:0419-0246-0436:419	39538	39538	419
420	210119_dc07_2.tif_BS20.tif:0420-0243-0436:420	29795	29795	420
421	210119_dc07_2.tif_BS20.tif:0421-0243-0433:421	36777	36777	421
422	210119_dc07_2.tif_BS20.tif:0422-0239-0408:422	36041	36041	422
423	210119_dc07_2.tif_BS20.tif:0423-0244-0430:423	47038	47038	423
424	210119_dc07_2.tif_BS20.tif:0424-0251-0415:424	44659	44659	424
425	210119_dc07_2.tif_BS20.tif:0425-0254-0409:425	38925	38925	425
426	210119_dc07_2.tif_BS20.tif:0426-0250-0390:426	34417	34417	426
427	210119_dc07_2.tif_BS20.tif:0427-0247-0378:427	43141	43141	427
428	210119_dc07_2.tif_BS20.tif:0428-0238-0421:428	35228	35228	428
429	210119_dc07_2.tif_BS20.tif:0429-0263-0414:429	43073	43073	429
430	210119_dc07_2.tif_BS20.tif:0430-0264-0413:430	49928	49928	430
431	210119_dc07_2.tif_BS20.tif:0431-0269-0412:431	73678	73678	431
432	210119_dc07_2.tif_BS20.tif:0432-0271-0409:432	62077	62077	432
433	210119_dc07_2.tif_BS20.tif:0433-0277-0409:433	56978	56978	433
434	210119_dc07_2.tif_BS20.tif:0434-0275-0407:434	63644	63644	434
435	210119_dc07_2.tif_BS20.tif:0435-0302-0411:435	88486	88486	435
436	210119_dc07_2.tif_BS20.tif:0436-0290-0436:436	66653	66653	436
437	210119_dc07_2.tif_BS20.tif:0437-0306-0471:437	42437	42437	437
438	210119_dc07_2.tif_BS20.tif:0438-0306-0471:438	11583	11583	438
439	210119_dc07_2.tif_BS20.tif:0439-0306-0471:439	14878	14878	439
440	210119_dc07_2.tif_BS20.tif:0440-0306-0471:440	13156	13156	440
441	210119_dc07_2.tif_BS20.tif:0441-0306-0471:441	13694	13694	441
442	210119_dc07_2.tif_BS20.tif:0442-0306-0471:442	12158	12158	442
443	210119_dc07_2.tif_BS20.tif:0443-0306-0471:443	14731	14731	443
444	210119_dc07_2.tif_BS20.tif:0444-0306-0471:444	12872	12872	444
445	210119_dc07_2.tif_BS20.tif:0445-0350-0522:445	4500	4500	445
446	210119_dc07_2.tif_BS20.tif:0446-0350-0522:446	4720	4720	446
447	210119_dc07_2.tif_BS20.tif:0447-0359-0565:447	4222	4222	447
448	210119_dc07_2.tif_BS20.tif:0448-0360-0565:448	4131	4131	448
449	210119_dc07_2.tif_BS20.tif:0449-0361-0566:449	3771	3771	449
450	210119_dc07_2.tif_BS20.tif:0450-0361-0566:450	4018	4018	450
451	210119_dc07_2.tif_BS20.tif:0451-0360-0565:451	4425	4425	451
452	210119_dc07_2.tif_BS20.tif:0452-0360-0565:452	4441	4441	452
453	210119_dc07_2.tif_BS20.tif:0453-0359-0566:453	4590	4590	453
454	210119_dc07_2.tif_BS20.tif:0454-0360-0566:454	4128	4128	454
455	210119_dc07_2.tif_BS20.tif:0455-0359-0565:455	3979	3979	455
456	210119_dc07_2.tif_BS20.tif:0001-0237-0085:1	94917	94917	1
457	210119_dc07_2.tif_BS20.tif:0002-0143-0038:2	220767	220767	2
458	210119_dc07_2.tif_BS20.tif:0003-0140-0048:3	216607	216607	3
459	210119_dc07_2.tif_BS20.tif:0004-0139-0070:4	215986	215986	4
460	210119_dc07_2.tif_BS20.tif:0005-0143-0083:5	199161	199161	5
461	210119_dc07_2.tif_BS20.tif:0006-0151-0094:6	218195	218195	6
462	210119_dc07_2.tif_BS20.tif:0007-0159-0104:7	240466	240466	7
463	210119_dc07_2.tif_BS20.tif:0008-0211-0110:8	95018	95018	8
464	210119_dc07_2.tif_BS20.tif:0009-0337-0179:9	266531	266531	9
465	210119_dc07_2.tif_BS20.tif:0010-0346-0179:10	228704	228704	10
466	210119_dc07_2.tif_BS20.tif:0011-0339-0137:11	203388	203388	11
467	210119_dc07_2.tif_BS20.tif:0012-0322-0136:12	207545	207545	12
468	210119_dc07_2.tif_BS20.tif:0013-0289-0161:13	186861	186861	13
469	210119_dc07_2.tif_BS20.tif:0014-0263-0141:14	226687	226687	14
470	210119_dc07_2.tif_BS20.tif:0015-0298-0147:15	189569	189569	15
471	210119_dc07_2.tif_BS20.tif:0016-0304-0154:16	213369	213369	16
472	210119_dc07_2.tif_BS20.tif:0017-0318-0155:17	238583	238583	17
473	210119_dc07_2.tif_BS20.tif:0018-0328-0129:18	242378	242378	18
474	210119_dc07_2.tif_BS20.tif:0019-0310-0125:19	251495	251495	19
475	210119_dc07_2.tif_BS20.tif:0020-0307-0111:20	236667	236667	20
476	210119_dc07_2.tif_BS20.tif:0021-0299-0138:21	239523	239523	21
477	210119_dc07_2.tif_BS20.tif:0022-0300-0140:22	248577	248577	22
478	210119_dc07_2.tif_BS20.tif:0023-0304-0138:23	246628	246628	23
479	210119_dc07_2.tif_BS20.tif:0024-0309-0133:24	257486	257486	24
480	210119_dc07_2.tif_BS20.tif:0025-0272-0130:25	233370	233370	25
481	210119_dc07_2.tif_BS20.tif:0026-0255-0134:26	269227	269227	26
482	210119_dc07_2.tif_BS20.tif:0027-0254-0141:27	279868	279868	27
483	210119_dc07_2.tif_BS20.tif:0028-0265-0139:28	269038	269038	28
484	210119_dc07_2.tif_BS20.tif:0029-0263-0137:29	275936	275936	29
485	210119_dc07_2.tif_BS20.tif:0030-0260-0135:30	267686	267686	30
486	210119_dc07_2.tif_BS20.tif:0031-0260-0136:31	270219	270219	31
487	210119_dc07_2.tif_BS20.tif:0032-0261-0134:32	260420	260420	32
488	210119_dc07_2.tif_BS20.tif:0033-0260-0133:33	263313	263313	33
489	210119_dc07_2.tif_BS20.tif:0034-0261-0133:34	255104	255104	34
490	210119_dc07_2.tif_BS20.tif:0035-0261-0135:35	236062	236062	35
491	210119_dc07_2.tif_BS20.tif:0036-0265-0135:36	244046	244046	36
492	210119_dc07_2.tif_BS20.tif:0037-0271-0138:37	247177	247177	37
493	210119_dc07_2.tif_BS20.tif:0038-0272-0138:38	246245	246245	38
494	210119_dc07_2.tif_BS20.tif:0039-0271-0142:39	240961	240961	39
495	210119_dc07_2.tif_BS20.tif:0040-0272-0151:40	238676	238676	40
496	210119_dc07_2.tif_BS20.tif:0041-0276-0153:41	251218	251218	41
497	210119_dc07_2.tif_BS20.tif:0042-0272-0150:42	256660	256660	42
498	210119_dc07_2.tif_BS20.tif:0043-0274-0141:43	264285	264285	43
499	210119_dc07_2.tif_BS20.tif:0044-0277-0103:44	266020	266020	44
500	210119_dc07_2.tif_BS20.tif:0045-0286-0081:45	276789	276789	45
501	210119_dc07_2.tif_BS20.tif:0046-0300-0072:46	273761	273761	46
502	210119_dc07_2.tif_BS20.tif:0047-0316-0061:47	258532	258532	47
503	210119_dc07_2.tif_BS20.tif:0048-0330-0058:48	263882	263882	48
504	210119_dc07_2.tif_BS20.tif:0049-0347-0040:49	252111	252111	49
505	210119_dc07_2.tif_BS20.tif:0050-0358-0028:50	100322	100322	50
506	210119_dc07_2.tif_BS20.tif:0051-0336-0057:51	145058	145058	51
507	210119_dc07_2.tif_BS20.tif:0052-0368-0063:52	71745	71745	52
508	210119_dc07_2.tif_BS20.tif:0053-0382-0051:53	76070	76070	53
509	210119_dc07_2.tif_BS20.tif:0054-0363-0032:54	120511	120511	54
510	210119_dc07_2.tif_BS20.tif:0055-0363-0032:55	53519	53519	55
511	210119_dc07_2.tif_BS20.tif:0056-0363-0032:56	48701	48701	56
512	210119_dc07_2.tif_BS20.tif:0057-0363-0032:57	46366	46366	57
513	210119_dc07_2.tif_BS20.tif:0058-0363-0032:58	44602	44602	58
514	210119_dc07_2.tif_BS20.tif:0059-0363-0032:59	53972	53972	59
515	210119_dc07_2.tif_BS20.tif:0060-0363-0032:60	6812	6812	60
516	210119_dc07_2.tif_BS20.tif:0061-0363-0032:61	7271	7271	61
517	210119_dc07_2.tif_BS20.tif:0062-0363-0032:62	7714	7714	62
518	210119_dc07_2.tif_BS20.tif:0063-0363-0032:63	7191	7191	63
519	210119_dc07_2.tif_BS20.tif:0064-0363-0032:64	6610	6610	64
520	210119_dc07_2.tif_BS20.tif:0065-0363-0032:65	6561	6561	65
521	210119_dc07_2.tif_BS20.tif:0066-0363-0032:66	8136	8136	66
522	210119_dc07_2.tif_BS20.tif:0067-0363-0032:67	5411	5411	67
523	210119_dc07_2.tif_BS20.tif:0068-0482-0050:68	195549	195549	68
524	210119_dc07_2.tif_BS20.tif:0069-0352-0054:69	193734	193734	69
525	210119_dc07_2.tif_BS20.tif:0070-0309-0049:70	167030	167030	70
526	210119_dc07_2.tif_BS20.tif:0071-0272-0045:71	180264	180264	71
527	210119_dc07_2.tif_BS20.tif:0072-0230-0042:72	179588	179588	72
528	210119_dc07_2.tif_BS20.tif:0073-0187-0043:73	162944	162944	73
529	210119_dc07_2.tif_BS20.tif:0074-0119-0037:74	170821	170821	74
530	210119_dc07_2.tif_BS20.tif:0075-0116-0034:75	167936	167936	75
531	210119_dc07_2.tif_BS20.tif:0076-0119-0032:76	158600	158600	76
532	210119_dc07_2.tif_BS20.tif:0077-0128-0042:77	174680	174680	77
533	210119_dc07_2.tif_BS20.tif:0078-0205-0070:78	166064	166064	78
534	210119_dc07_2.tif_BS20.tif:0079-0350-0171:79	167656	167656	79
535	210119_dc07_2.tif_BS20.tif:0080-0398-0181:80	181060	181060	80
536	210119_dc07_2.tif_BS20.tif:0081-0407-0195:81	194866	194866	81
537	210119_dc07_2.tif_BS20.tif:0082-0412-0204:82	193818	193818	82
538	210119_dc07_2.tif_BS20.tif:0083-0420-0210:83	226081	226081	83
539	210119_dc07_2.tif_BS20.tif:0084-0427-0223:84	217322	217322	84
540	210119_dc07_2.tif_BS20.tif:0085-0396-0228:85	76290	76290	85
541	210119_dc07_2.tif_BS20.tif:0086-0307-0174:86	206491	206491	86
542	210119_dc07_2.tif_BS20.tif:0087-0307-0172:87	215752	215752	87
543	210119_dc07_2.tif_BS20.tif:0088-0300-0174:88	208210	208210	88
544	210119_dc07_2.tif_BS20.tif:0089-0309-0158:89	229361	229361	89
545	210119_dc07_2.tif_BS20.tif:0090-0311-0137:90	193146	193146	90
546	210119_dc07_2.tif_BS20.tif:0091-0306-0126:91	204058	204058	91
547	210119_dc07_2.tif_BS20.tif:0092-0307-0123:92	218736	218736	92
548	210119_dc07_2.tif_BS20.tif:0093-0306-0134:93	244999	244999	93
549	210119_dc07_2.tif_BS20.tif:0094-0308-0131:94	212526	212526	94
550	210119_dc07_2.tif_BS20.tif:0095-0313-0134:95	227882	227882	95
551	210119_dc07_2.tif_BS20.tif:0096-0309-0135:96	219337	219337	96
552	210119_dc07_2.tif_BS20.tif:0097-0316-0137:97	222504	222504	97
553	210119_dc07_2.tif_BS20.tif:0098-0309-0137:98	228004	228004	98
554	210119_dc07_2.tif_BS20.tif:0099-0310-0135:99	225601	225601	99
555	210119_dc07_2.tif_BS20.tif:0100-0313-0134:100	227356	227356	100
556	210119_dc07_2.tif_BS20.tif:0101-0312-0134:101	232571	232571	101
557	210119_dc07_2.tif_BS20.tif:0102-0305-0132:102	234155	234155	102
558	210119_dc07_2.tif_BS20.tif:0103-0312-0135:103	226723	226723	103
559	210119_dc07_2.tif_BS20.tif:0104-0312-0135:104	220263	220263	104
560	210119_dc07_2.tif_BS20.tif:0105-0317-0143:105	229179	229179	105
561	210119_dc07_2.tif_BS20.tif:0106-0318-0154:106	223888	223888	106
562	210119_dc07_2.tif_BS20.tif:0107-0321-0159:107	228250	228250	107
563	210119_dc07_2.tif_BS20.tif:0108-0317-0159:108	205912	205912	108
564	210119_dc07_2.tif_BS20.tif:0109-0318-0153:109	190533	190533	109
565	210119_dc07_2.tif_BS20.tif:0110-0312-0123:110	184011	184011	110
566	210119_dc07_2.tif_BS20.tif:0111-0303-0137:111	151996	151996	111
567	210119_dc07_2.tif_BS20.tif:0112-0292-0150:112	177272	177272	112
568	210119_dc07_2.tif_BS20.tif:0113-0296-0133:113	157153	157153	113
569	210119_dc07_2.tif_BS20.tif:0114-0295-0143:114	168448	168448	114
570	210119_dc07_2.tif_BS20.tif:0115-0296-0147:115	194117	194117	115
571	210119_dc07_2.tif_BS20.tif:0116-0293-0159:116	202919	202919	116
572	210119_dc07_2.tif_BS20.tif:0117-0297-0163:117	213244	213244	117
573	210119_dc07_2.tif_BS20.tif:0118-0292-0169:118	181309	181309	118
574	210119_dc07_2.tif_BS20.tif:0119-0298-0187:119	132895	132895	119
575	210119_dc07_2.tif_BS20.tif:0120-0308-0180:120	182248	182248	120
576	210119_dc07_2.tif_BS20.tif:0121-0288-0171:121	172629	172629	121
577	210119_dc07_2.tif_BS20.tif:0122-0305-0163:122	154923	154923	122
578	210119_dc07_2.tif_BS20.tif:0123-0300-0150:123	149960	149960	123
579	210119_dc07_2.tif_BS20.tif:0124-0293-0138:124	139110	139110	124
580	210119_dc07_2.tif_BS20.tif:0125-0264-0118:125	78154	78154	125
581	210119_dc07_2.tif_BS20.tif:0126-0266-0100:126	149555	149555	126
582	210119_dc07_2.tif_BS20.tif:0127-0270-0108:127	145576	145576	127
583	210119_dc07_2.tif_BS20.tif:0128-0272-0110:128	144674	144674	128
584	210119_dc07_2.tif_BS20.tif:0129-0274-0111:129	151183	151183	129
585	210119_dc07_2.tif_BS20.tif:0130-0284-0115:130	140584	140584	130
586	210119_dc07_2.tif_BS20.tif:0131-0291-0124:131	132414	132414	131
587	210119_dc07_2.tif_BS20.tif:0132-0271-0126:132	123649	123649	132
588	210119_dc07_2.tif_BS20.tif:0133-0297-0127:133	121025	121025	133
589	210119_dc07_2.tif_BS20.tif:0134-0288-0129:134	128340	128340	134
590	210119_dc07_2.tif_BS20.tif:0135-0296-0134:135	127364	127364	135
591	210119_dc07_2.tif_BS20.tif:0136-0296-0135:136	126298	126298	136
592	210119_dc07_2.tif_BS20.tif:0137-0300-0136:137	134384	134384	137
593	210119_dc07_2.tif_BS20.tif:0138-0315-0132:138	126934	126934	138
594	210119_dc07_2.tif_BS20.tif:0139-0333-0105:139	149394	149394	139
595	210119_dc07_2.tif_BS20.tif:0140-0314-0126:140	146566	146566	140
596	210119_dc07_2.tif_BS20.tif:0141-0305-0139:141	165453	165453	141
597	210119_dc07_2.tif_BS20.tif:0142-0305-0136:142	189741	189741	142
598	210119_dc07_2.tif_BS20.tif:0143-0307-0138:143	169430	169430	143
599	210119_dc07_2.tif_BS20.tif:0144-0310-0142:144	159629	159629	144
600	210119_dc07_2.tif_BS20.tif:0145-0313-0138:145	186645	186645	145
601	210119_dc07_2.tif_BS20.tif:0146-0313-0142:146	179348	179348	146
602	210119_dc07_2.tif_BS20.tif:0147-0314-0144:147	165915	165915	147
603	210119_dc07_2.tif_BS20.tif:0148-0312-0147:148	170537	170537	148
604	210119_dc07_2.tif_BS20.tif:0149-0316-0151:149	180275	180275	149
605	210119_dc07_2.tif_BS20.tif:0150-0317-0161:150	177678	177678	150
606	210119_dc07_2.tif_BS20.tif:0151-0319-0168:151	189047	189047	151
607	210119_dc07_2.tif_BS20.tif:0152-0317-0177:152	208015	208015	152
608	210119_dc07_2.tif_BS20.tif:0153-0309-0195:153	196148	196148	153
609	210119_dc07_2.tif_BS20.tif:0154-0305-0195:154	182514	182514	154
610	210119_dc07_2.tif_BS20.tif:0155-0301-0198:155	191604	191604	155
611	210119_dc07_2.tif_BS20.tif:0156-0295-0202:156	191848	191848	156
612	210119_dc07_2.tif_BS20.tif:0157-0286-0209:157	202698	202698	157
613	210119_dc07_2.tif_BS20.tif:0158-0287-0211:158	183920	183920	158
614	210119_dc07_2.tif_BS20.tif:0159-0296-0200:159	170260	170260	159
615	210119_dc07_2.tif_BS20.tif:0160-0293-0200:160	182669	182669	160
616	210119_dc07_2.tif_BS20.tif:0161-0294-0198:161	194283	194283	161
617	210119_dc07_2.tif_BS20.tif:0162-0291-0197:162	204625	204625	162
618	210119_dc07_2.tif_BS20.tif:0163-0292-0194:163	194990	194990	163
619	210119_dc07_2.tif_BS20.tif:0164-0295-0191:164	201384	201384	164
620	210119_dc07_2.tif_BS20.tif:0165-0299-0188:165	199498	199498	165
621	210119_dc07_2.tif_BS20.tif:0166-0301-0184:166	216832	216832	166
622	210119_dc07_2.tif_BS20.tif:0167-0307-0180:167	209324	209324	167
623	210119_dc07_2.tif_BS20.tif:0168-0309-0180:168	202887	202887	168
624	210119_dc07_2.tif_BS20.tif:0169-0309-0175:169	211715	211715	169
625	210119_dc07_2.tif_BS20.tif:0170-0309-0173:170	209585	209585	170
626	210119_dc07_2.tif_BS20.tif:0171-0311-0169:171	210889	210889	171
627	210119_dc07_2.tif_BS20.tif:0172-0316-0164:172	208405	208405	172
628	210119_dc07_2.tif_BS20.tif:0173-0322-0167:173	189483	189483	173
629	210119_dc07_2.tif_BS20.tif:0174-0310-0188:174	204501	204501	174
630	210119_dc07_2.tif_BS20.tif:0175-0308-0205:175	205204	205204	175
631	210119_dc07_2.tif_BS20.tif:0176-0306-0220:176	198139	198139	176
632	210119_dc07_2.tif_BS20.tif:0177-0318-0228:177	112544	112544	177
633	210119_dc07_2.tif_BS20.tif:0178-0309-0218:178	108745	108745	178
634	210119_dc07_2.tif_BS20.tif:0179-0332-0226:179	106680	106680	179
635	210119_dc07_2.tif_BS20.tif:0180-0334-0227:180	122634	122634	180
636	210119_dc07_2.tif_BS20.tif:0181-0336-0227:181	115638	115638	181
637	210119_dc07_2.tif_BS20.tif:0182-0334-0228:182	75720	75720	182
638	210119_dc07_2.tif_BS20.tif:0183-0345-0228:183	65751	65751	183
639	210119_dc07_2.tif_BS20.tif:0184-0336-0227:184	43023	43023	184
640	210119_dc07_2.tif_BS20.tif:0185-0336-0227:185	8436	8436	185
641	210119_dc07_2.tif_BS20.tif:0186-0336-0227:186	7467	7467	186
642	210119_dc07_2.tif_BS20.tif:0187-0336-0227:187	12454	12454	187
643	210119_dc07_2.tif_BS20.tif:0188-0389-0275:188	52472	52472	188
644	210119_dc07_2.tif_BS20.tif:0189-0425-0305:189	66699	66699	189
645	210119_dc07_2.tif_BS20.tif:0190-0477-0329:190	69001	69001	190
646	210119_dc07_2.tif_BS20.tif:0191-0483-0333:191	74471	74471	191
647	210119_dc07_2.tif_BS20.tif:0192-0483-0333:192	13349	13349	192
648	210119_dc07_2.tif_BS20.tif:0193-0271-0188:193	146705	146705	193
649	210119_dc07_2.tif_BS20.tif:0194-0272-0186:194	140224	140224	194
650	210119_dc07_2.tif_BS20.tif:0195-0279-0188:195	135641	135641	195
651	210119_dc07_2.tif_BS20.tif:0196-0288-0187:196	135555	135555	196
652	210119_dc07_2.tif_BS20.tif:0197-0283-0184:197	132421	132421	197
653	210119_dc07_2.tif_BS20.tif:0198-0274-0180:198	113834	113834	198
654	210119_dc07_2.tif_BS20.tif:0199-0285-0187:199	136565	136565	199
655	210119_dc07_2.tif_BS20.tif:0200-0303-0205:200	140611	140611	200
656	210119_dc07_2.tif_BS20.tif:0201-0314-0171:201	153262	153262	201
657	210119_dc07_2.tif_BS20.tif:0202-0315-0167:202	156211	156211	202
658	210119_dc07_2.tif_BS20.tif:0203-0316-0172:203	149907	149907	203
659	210119_dc07_2.tif_BS20.tif:0204-0328-0172:204	148300	148300	204
660	210119_dc07_2.tif_BS20.tif:0205-0331-0176:205	159731	159731	205
661	210119_dc07_2.tif_BS20.tif:0206-0332-0183:206	167503	167503	206
662	210119_dc07_2.tif_BS20.tif:0207-0334-0173:207	172122	172122	207
663	210119_dc07_2.tif_BS20.tif:0208-0340-0178:208	166914	166914	208
664	210119_dc07_2.tif_BS20.tif:0209-0348-0187:209	164814	164814	209
665	210119_dc07_2.tif_BS20.tif:0210-0355-0195:210	163999	163999	210
666	210119_dc07_2.tif_BS20.tif:0211-0304-0196:211	167023	167023	211
667	210119_dc07_2.tif_BS20.tif:0212-0310-0199:212	170695	170695	212
668	210119_dc07_2.tif_BS20.tif:0213-0312-0195:213	177411	177411	213
669	210119_dc07_2.tif_BS20.tif:0214-0316-0191:214	162634	162634	214
670	210119_dc07_2.tif_BS20.tif:0215-0318-0189:215	167004	167004	215
671	210119_dc07_2.tif_BS20.tif:0216-0321-0185:216	158573	158573	216
672	210119_dc07_2.tif_BS20.tif:0217-0326-0179:217	165640	165640	217
673	210119_dc07_2.tif_BS20.tif:0218-0328-0174:218	174455	174455	218
674	210119_dc07_2.tif_BS20.tif:0219-0325-0166:219	189564	189564	219
675	210119_dc07_2.tif_BS20.tif:0220-0325-0159:220	183090	183090	220
676	210119_dc07_2.tif_BS20.tif:0221-0327-0151:221	187329	187329	221
677	210119_dc07_2.tif_BS20.tif:0222-0326-0142:222	195463	195463	222
678	210119_dc07_2.tif_BS20.tif:0223-0326-0133:223	189510	189510	223
679	210119_dc07_2.tif_BS20.tif:0224-0322-0128:224	195594	195594	224
680	210119_dc07_2.tif_BS20.tif:0225-0317-0123:225	207488	207488	225
681	210119_dc07_2.tif_BS20.tif:0226-0318-0121:226	201460	201460	226
682	210119_dc07_2.tif_BS20.tif:0227-0317-0118:227	188197	188197	227
683	210119_dc07_2.tif_BS20.tif:0228-0314-0116:228	208712	208712	228
684	210119_dc07_2.tif_BS20.tif:0229-0313-0116:229	203254	203254	229
685	210119_dc07_2.tif_BS20.tif:0230-0309-0103:230	207484	207484	230
686	210119_dc07_2.tif_BS20.tif:0231-0297-0094:231	214180	214180	231
687	210119_dc07_2.tif_BS20.tif:0232-0291-0087:232	197164	197164	232
688	210119_dc07_2.tif_BS20.tif:0233-0301-0092:233	210052	210052	233
689	210119_dc07_2.tif_BS20.tif:0234-0321-0103:234	202238	202238	234
690	210119_dc07_2.tif_BS20.tif:0235-0334-0128:235	215653	215653	235
691	210119_dc07_2.tif_BS20.tif:0236-0331-0125:236	213569	213569	236
692	210119_dc07_2.tif_BS20.tif:0237-0300-0137:237	194506	194506	237
693	210119_dc07_2.tif_BS20.tif:0238-0298-0147:238	217820	217820	238
694	210119_dc07_2.tif_BS20.tif:0239-0308-0147:239	218084	218084	239
695	210119_dc07_2.tif_BS20.tif:0240-0321-0149:240	214670	214670	240
696	210119_dc07_2.tif_BS20.tif:0241-0297-0154:241	205121	205121	241
697	210119_dc07_2.tif_BS20.tif:0242-0282-0144:242	231761	231761	242
698	210119_dc07_2.tif_BS20.tif:0243-0297-0160:243	215997	215997	243
699	210119_dc07_2.tif_BS20.tif:0244-0311-0162:244	209454	209454	244
700	210119_dc07_2.tif_BS20.tif:0245-0302-0162:245	210599	210599	245
701	210119_dc07_2.tif_BS20.tif:0246-0301-0164:246	223202	223202	246
702	210119_dc07_2.tif_BS20.tif:0247-0300-0165:247	227349	227349	247
703	210119_dc07_2.tif_BS20.tif:0248-0299-0163:248	223145	223145	248
704	210119_dc07_2.tif_BS20.tif:0249-0309-0162:249	205284	205284	249
705	210119_dc07_2.tif_BS20.tif:0250-0297-0156:250	203116	203116	250
706	210119_dc07_2.tif_BS20.tif:0251-0300-0148:251	204433	204433	251
707	210119_dc07_2.tif_BS20.tif:0252-0290-0124:252	168823	168823	252
708	210119_dc07_2.tif_BS20.tif:0253-0281-0154:253	256334	256334	253
709	210119_dc07_2.tif_BS20.tif:0254-0307-0170:254	202364	202364	254
710	210119_dc07_2.tif_BS20.tif:0255-0311-0159:255	195662	195662	255
711	210119_dc07_2.tif_BS20.tif:0256-0311-0159:256	193694	193694	256
712	210119_dc07_2.tif_BS20.tif:0257-0298-0155:257	198037	198037	257
713	210119_dc07_2.tif_BS20.tif:0258-0303-0161:258	197023	197023	258
714	210119_dc07_2.tif_BS20.tif:0259-0309-0172:259	188433	188433	259
715	210119_dc07_2.tif_BS20.tif:0260-0294-0159:260	199088	199088	260
716	210119_dc07_2.tif_BS20.tif:0261-0295-0150:261	208694	208694	261
717	210119_dc07_2.tif_BS20.tif:0262-0301-0172:262	200878	200878	262
718	210119_dc07_2.tif_BS20.tif:0263-0309-0190:263	205410	205410	263
719	210119_dc07_2.tif_BS20.tif:0264-0294-0183:264	204415	204415	264
720	210119_dc07_2.tif_BS20.tif:0265-0292-0182:265	215722	215722	265
721	210119_dc07_2.tif_BS20.tif:0266-0292-0179:266	226172	226172	266
722	210119_dc07_2.tif_BS20.tif:0267-0287-0182:267	227287	227287	267
723	210119_dc07_2.tif_BS20.tif:0268-0286-0182:268	234392	234392	268
724	210119_dc07_2.tif_BS20.tif:0269-0286-0181:269	251457	251457	269
725	210119_dc07_2.tif_BS20.tif:0270-0290-0184:270	246466	246466	270
726	210119_dc07_2.tif_BS20.tif:0271-0291-0180:271	265278	265278	271
727	210119_dc07_2.tif_BS20.tif:0272-0283-0182:272	263399	263399	272
728	210119_dc07_2.tif_BS20.tif:0273-0284-0176:273	265775	265775	273
729	210119_dc07_2.tif_BS20.tif:0274-0280-0178:274	280814	280814	274
730	210119_dc07_2.tif_BS20.tif:0275-0273-0175:275	248005	248005	275
731	210119_dc07_2.tif_BS20.tif:0276-0274-0174:276	227130	227130	276
732	210119_dc07_2.tif_BS20.tif:0277-0276-0174:277	238314	238314	277
733	210119_dc07_2.tif_BS20.tif:0278-0279-0176:278	244802	244802	278
734	210119_dc07_2.tif_BS20.tif:0279-0284-0172:279	236234	236234	279
735	210119_dc07_2.tif_BS20.tif:0280-0292-0174:280	237686	237686	280
736	210119_dc07_2.tif_BS20.tif:0281-0277-0173:281	238322	238322	281
737	210119_dc07_2.tif_BS20.tif:0282-0276-0175:282	233420	233420	282
738	210119_dc07_2.tif_BS20.tif:0283-0287-0177:283	232411	232411	283
739	210119_dc07_2.tif_BS20.tif:0284-0293-0177:284	237968	237968	284
740	210119_dc07_2.tif_BS20.tif:0285-0287-0176:285	245986	245986	285
741	210119_dc07_2.tif_BS20.tif:0286-0282-0174:286	261860	261860	286
742	210119_dc07_2.tif_BS20.tif:0287-0280-0174:287	263517	263517	287
743	210119_dc07_2.tif_BS20.tif:0288-0282-0176:288	250123	250123	288
744	210119_dc07_2.tif_BS20.tif:0289-0279-0173:289	267040	267040	289
745	210119_dc07_2.tif_BS20.tif:0290-0278-0175:290	265785	265785	290
746	210119_dc07_2.tif_BS20.tif:0291-0278-0175:291	264189	264189	291
747	210119_dc07_2.tif_BS20.tif:0292-0278-0174:292	257844	257844	292
748	210119_dc07_2.tif_BS20.tif:0293-0279-0174:293	260503	260503	293
749	210119_dc07_2.tif_BS20.tif:0294-0278-0172:294	223007	223007	294
750	210119_dc07_2.tif_BS20.tif:0295-0281-0171:295	225671	225671	295
751	210119_dc07_2.tif_BS20.tif:0296-0283-0172:296	226581	226581	296
752	210119_dc07_2.tif_BS20.tif:0297-0291-0168:297	216005	216005	297
753	210119_dc07_2.tif_BS20.tif:0298-0294-0163:298	219229	219229	298
754	210119_dc07_2.tif_BS20.tif:0299-0298-0166:299	212755	212755	299
755	210119_dc07_2.tif_BS20.tif:0300-0298-0158:300	197447	197447	300
756	210119_dc07_2.tif_BS20.tif:0301-0302-0149:301	209684	209684	301
757	210119_dc07_2.tif_BS20.tif:0302-0312-0148:302	215784	215784	302
758	210119_dc07_2.tif_BS20.tif:0303-0294-0150:303	210483	210483	303
759	210119_dc07_2.tif_BS20.tif:0304-0290-0147:304	216323	216323	304
760	210119_dc07_2.tif_BS20.tif:0305-0291-0142:305	225524	225524	305
761	210119_dc07_2.tif_BS20.tif:0306-0300-0135:306	200232	200232	306
762	210119_dc07_2.tif_BS20.tif:0307-0302-0133:307	222346	222346	307
763	210119_dc07_2.tif_BS20.tif:0308-0289-0135:308	223388	223388	308
764	210119_dc07_2.tif_BS20.tif:0309-0298-0137:309	219370	219370	309
765	210119_dc07_2.tif_BS20.tif:0310-0304-0143:310	225956	225956	310
766	210119_dc07_2.tif_BS20.tif:0311-0299-0148:311	242234	242234	311
767	210119_dc07_2.tif_BS20.tif:0312-0292-0145:312	228655	228655	312
768	210119_dc07_2.tif_BS20.tif:0313-0293-0145:313	235333	235333	313
769	210119_dc07_2.tif_BS20.tif:0314-0294-0146:314	255329	255329	314
770	210119_dc07_2.tif_BS20.tif:0315-0295-0146:315	272778	272778	315
771	210119_dc07_2.tif_BS20.tif:0316-0300-0145:316	269867	269867	316
772	210119_dc07_2.tif_BS20.tif:0317-0305-0144:317	271705	271705	317
773	210119_dc07_2.tif_BS20.tif:0318-0298-0143:318	286464	286464	318
774	210119_dc07_2.tif_BS20.tif:0319-0300-0140:319	274075	274075	319
775	210119_dc07_2.tif_BS20.tif:0320-0307-0140:320	260503	260503	320
776	210119_dc07_2.tif_BS20.tif:0321-0311-0139:321	248845	248845	321
777	210119_dc07_2.tif_BS20.tif:0322-0293-0140:322	252173	252173	322
778	210119_dc07_2.tif_BS20.tif:0323-0299-0141:323	267910	267910	323
779	210119_dc07_2.tif_BS20.tif:0324-0308-0141:324	253382	253382	324
780	210119_dc07_2.tif_BS20.tif:0325-0294-0142:325	247230	247230	325
781	210119_dc07_2.tif_BS20.tif:0326-0291-0139:326	246295	246295	326
782	210119_dc07_2.tif_BS20.tif:0327-0298-0138:327	248537	248537	327
783	210119_dc07_2.tif_BS20.tif:0328-0308-0141:328	259163	259163	328
784	210119_dc07_2.tif_BS20.tif:0329-0316-0143:329	262951	262951	329
785	210119_dc07_2.tif_BS20.tif:0330-0298-0144:330	266968	266968	330
786	210119_dc07_2.tif_BS20.tif:0331-0298-0143:331	252386	252386	331
787	210119_dc07_2.tif_BS20.tif:0332-0268-0141:332	256246	256246	332
788	210119_dc07_2.tif_BS20.tif:0333-0277-0144:333	296117	296117	333
789	210119_dc07_2.tif_BS20.tif:0334-0295-0143:334	240204	240204	334
790	210119_dc07_2.tif_BS20.tif:0335-0308-0141:335	255786	255786	335
791	210119_dc07_2.tif_BS20.tif:0336-0310-0137:336	253495	253495	336
792	210119_dc07_2.tif_BS20.tif:0337-0303-0145:337	246729	246729	337
793	210119_dc07_2.tif_BS20.tif:0338-0299-0150:338	245920	245920	338
794	210119_dc07_2.tif_BS20.tif:0339-0302-0153:339	242017	242017	339
795	210119_dc07_2.tif_BS20.tif:0340-0304-0151:340	232930	232930	340
796	210119_dc07_2.tif_BS20.tif:0341-0307-0147:341	227131	227131	341
797	210119_dc07_2.tif_BS20.tif:0342-0301-0134:342	216961	216961	342
798	210119_dc07_2.tif_BS20.tif:0343-0260-0122:343	232409	232409	343
799	210119_dc07_2.tif_BS20.tif:0344-0268-0120:344	253750	253750	344
800	210119_dc07_2.tif_BS20.tif:0345-0284-0189:345	246373	246373	345
801	210119_dc07_2.tif_BS20.tif:0346-0287-0143:346	218615	218615	346
802	210119_dc07_2.tif_BS20.tif:0347-0288-0151:347	209768	209768	347
803	210119_dc07_2.tif_BS20.tif:0348-0288-0155:348	197313	197313	348
804	210119_dc07_2.tif_BS20.tif:0349-0286-0160:349	218048	218048	349
805	210119_dc07_2.tif_BS20.tif:0350-0293-0162:350	233333	233333	350
806	210119_dc07_2.tif_BS20.tif:0351-0293-0169:351	205604	205604	351
807	210119_dc07_2.tif_BS20.tif:0352-0281-0169:352	220978	220978	352
808	210119_dc07_2.tif_BS20.tif:0353-0287-0171:353	210765	210765	353
809	210119_dc07_2.tif_BS20.tif:0354-0280-0173:354	168399	168399	354
810	210119_dc07_2.tif_BS20.tif:0355-0268-0172:355	178932	178932	355
811	210119_dc07_2.tif_BS20.tif:0356-0267-0181:356	174686	174686	356
812	210119_dc07_2.tif_BS20.tif:0357-0260-0184:357	191010	191010	357
813	210119_dc07_2.tif_BS20.tif:0358-0243-0193:358	198744	198744	358
814	210119_dc07_2.tif_BS20.tif:0359-0255-0202:359	166449	166449	359
815	210119_dc07_2.tif_BS20.tif:0360-0250-0205:360	169123	169123	360
816	210119_dc07_2.tif_BS20.tif:0361-0248-0190:361	165975	165975	361
817	210119_dc07_2.tif_BS20.tif:0362-0254-0183:362	171029	171029	362
818	210119_dc07_2.tif_BS20.tif:0363-0252-0184:363	180226	180226	363
819	210119_dc07_2.tif_BS20.tif:0364-0254-0189:364	155449	155449	364
820	210119_dc07_2.tif_BS20.tif:0365-0259-0186:365	158422	158422	365
821	210119_dc07_2.tif_BS20.tif:0366-0256-0191:366	141094	141094	366
822	210119_dc07_2.tif_BS20.tif:0367-0256-0180:367	152997	152997	367
823	210119_dc07_2.tif_BS20.tif:0368-0248-0158:368	147458	147458	368
824	210119_dc07_2.tif_BS20.tif:0369-0230-0130:369	157150	157150	369
825	210119_dc07_2.tif_BS20.tif:0370-0218-0109:370	151803	151803	370
826	210119_dc07_2.tif_BS20.tif:0371-0218-0140:371	133188	133188	371
827	210119_dc07_2.tif_BS20.tif:0372-0244-0123:372	95444	95444	372
828	210119_dc07_2.tif_BS20.tif:0373-0274-0165:373	147317	147317	373
829	210119_dc07_2.tif_BS20.tif:0374-0268-0176:374	138949	138949	374
830	210119_dc07_2.tif_BS20.tif:0375-0289-0154:375	139755	139755	375
831	210119_dc07_2.tif_BS20.tif:0376-0285-0148:376	136655	136655	376
832	210119_dc07_2.tif_BS20.tif:0377-0270-0145:377	147534	147534	377
833	210119_dc07_2.tif_BS20.tif:0378-0270-0146:378	158777	158777	378
834	210119_dc07_2.tif_BS20.tif:0379-0273-0146:379	166433	166433	379
835	210119_dc07_2.tif_BS20.tif:0380-0278-0148:380	163054	163054	380
836	210119_dc07_2.tif_BS20.tif:0381-0273-0147:381	167945	167945	381
837	210119_dc07_2.tif_BS20.tif:0382-0267-0148:382	178037	178037	382
838	210119_dc07_2.tif_BS20.tif:0383-0274-0162:383	168451	168451	383
839	210119_dc07_2.tif_BS20.tif:0384-0283-0171:384	167923	167923	384
840	210119_dc07_2.tif_BS20.tif:0385-0282-0180:385	166567	166567	385
841	210119_dc07_2.tif_BS20.tif:0386-0276-0167:386	160678	160678	386
842	210119_dc07_2.tif_BS20.tif:0387-0277-0168:387	165278	165278	387
843	210119_dc07_2.tif_BS20.tif:0388-0277-0167:388	167987	167987	388
844	210119_dc07_2.tif_BS20.tif:0389-0275-0168:389	178390	178390	389
845	210119_dc07_2.tif_BS20.tif:0390-0280-0167:390	199401	199401	390
846	210119_dc07_2.tif_BS20.tif:0391-0283-0166:391	201265	201265	391
847	210119_dc07_2.tif_BS20.tif:0392-0281-0163:392	160476	160476	392
848	210119_dc07_2.tif_BS20.tif:0393-0285-0163:393	173804	173804	393
849	210119_dc07_2.tif_BS20.tif:0394-0287-0158:394	168118	168118	394
850	210119_dc07_2.tif_BS20.tif:0395-0289-0159:395	174826	174826	395
851	210119_dc07_2.tif_BS20.tif:0396-0292-0157:396	165526	165526	396
852	210119_dc07_2.tif_BS20.tif:0397-0291-0151:397	171528	171528	397
853	210119_dc07_2.tif_BS20.tif:0398-0297-0143:398	186291	186291	398
854	210119_dc07_2.tif_BS20.tif:0399-0300-0141:399	182416	182416	399
855	210119_dc07_2.tif_BS20.tif:0400-0293-0144:400	179066	179066	400
856	210119_dc07_2.tif_BS20.tif:0401-0296-0149:401	174990	174990	401
857	210119_dc07_2.tif_BS20.tif:0402-0292-0159:402	169918	169918	402
858	210119_dc07_2.tif_BS20.tif:0403-0275-0171:403	155412	155412	403
859	210119_dc07_2.tif_BS20.tif:0404-0284-0161:404	161613	161613	404
860	210119_dc07_2.tif_BS20.tif:0405-0279-0170:405	142306	142306	405
861	210119_dc07_2.tif_BS20.tif:0406-0278-0173:406	132663	132663	406
862	210119_dc07_2.tif_BS20.tif:0407-0282-0167:407	138820	138820	407
863	210119_dc07_2.tif_BS20.tif:0408-0275-0155:408	142739	142739	408
864	210119_dc07_2.tif_BS20.tif:0409-0263-0161:409	133025	133025	409
865	210119_dc07_2.tif_BS20.tif:0410-0266-0176:410	131383	131383	410
866	210119_dc07_2.tif_BS20.tif:0411-0266-0180:411	136161	136161	411
867	210119_dc07_2.tif_BS20.tif:0412-0263-0175:412	115500	115500	412
868	210119_dc07_2.tif_BS20.tif:0413-0254-0187:413	101931	101931	413
869	210119_dc07_2.tif_BS20.tif:0414-0269-0189:414	111524	111524	414
870	210119_dc07_2.tif_BS20.tif:0415-0275-0190:415	115425	115425	415
871	210119_dc07_2.tif_BS20.tif:0416-0281-0188:416	119818	119818	416
872	210119_dc07_2.tif_BS20.tif:0417-0265-0193:417	103549	103549	417
873	210119_dc07_2.tif_BS20.tif:0418-0253-0195:418	103923	103923	418
874	210119_dc07_2.tif_BS20.tif:0419-0256-0191:419	110008	110008	419
875	210119_dc07_2.tif_BS20.tif:0420-0253-0191:420	95987	95987	420
876	210119_dc07_2.tif_BS20.tif:0421-0253-0188:421	109644	109644	421
877	210119_dc07_2.tif_BS20.tif:0422-0249-0164:422	91984	91984	422
878	210119_dc07_2.tif_BS20.tif:0423-0254-0185:423	110987	110987	423
879	210119_dc07_2.tif_BS20.tif:0424-0261-0171:424	107716	107716	424
880	210119_dc07_2.tif_BS20.tif:0425-0264-0165:425	99625	99625	425
881	210119_dc07_2.tif_BS20.tif:0426-0260-0146:426	103040	103040	426
882	210119_dc07_2.tif_BS20.tif:0427-0257-0133:427	137157	137157	427
883	210119_dc07_2.tif_BS20.tif:0428-0248-0176:428	108506	108506	428
884	210119_dc07_2.tif_BS20.tif:0429-0273-0170:429	108047	108047	429
885	210119_dc07_2.tif_BS20.tif:0430-0274-0169:430	78309	78309	430
886	210119_dc07_2.tif_BS20.tif:0431-0279-0168:431	115153	115153	431
887	210119_dc07_2.tif_BS20.tif:0432-0281-0165:432	132320	132320	432
888	210119_dc07_2.tif_BS20.tif:0433-0287-0164:433	126310	126310	433
889	210119_dc07_2.tif_BS20.tif:0434-0285-0162:434	120149	120149	434
890	210119_dc07_2.tif_BS20.tif:0435-0312-0166:435	129755	129755	435
891	210119_dc07_2.tif_BS20.tif:0436-0300-0191:436	117798	117798	436
892	210119_dc07_2.tif_BS20.tif:0437-0316-0226:437	64068	64068	437
893	210119_dc07_2.tif_BS20.tif:0438-0316-0226:438	7181	7181	438
894	210119_dc07_2.tif_BS20.tif:0439-0316-0226:439	7061	7061	439
895	210119_dc07_2.tif_BS20.tif:0440-0316-0226:440	6721	6721	440
896	210119_dc07_2.tif_BS20.tif:0441-0316-0226:441	6477	6477	441
897	210119_dc07_2.tif_BS20.tif:0442-0316-0226:442	7112	7112	442
898	210119_dc07_2.tif_BS20.tif:0443-0316-0226:443	6050	6050	443
899	210119_dc07_2.tif_BS20.tif:0444-0316-0226:444	7325	7325	444
900	210119_dc07_2.tif_BS20.tif:0445-0360-0277:445	55778	55778	445
901	210119_dc07_2.tif_BS20.tif:0446-0360-0277:446	50217	50217	446
902	210119_dc07_2.tif_BS20.tif:0447-0369-0320:447	69597	69597	447
903	210119_dc07_2.tif_BS20.tif:0448-0370-0321:448	63852	63852	448
904	210119_dc07_2.tif_BS20.tif:0449-0371-0321:449	65692	65692	449
905	210119_dc07_2.tif_BS20.tif:0450-0371-0322:450	60412	60412	450
906	210119_dc07_2.tif_BS20.tif:0451-0370-0320:451	64840	64840	451
907	210119_dc07_2.tif_BS20.tif:0452-0370-0320:452	64746	64746	452
908	210119_dc07_2.tif_BS20.tif:0453-0369-0322:453	63403	63403	453
909	210119_dc07_2.tif_BS20.tif:0454-0370-0321:454	64423	64423	454
910	210119_dc07_2.tif_BS20.tif:0455-0369-0321:455	64979	64979	455
