# Supplementary material for: Molecular encoding and synaptic decoding of context during salt chemotaxis in C. elegans
Source: Nat Commun. 2022 May 27;13:2928. doi: 10.1038/s41467-022-30279-7 (PMC9142520; doi:10.1038/s41467-022-30279-7)
Supplement: Supplementary file 7 — Source Data [file 41467_2022_30279_MOESM7_ESM.zip › Source Data/Imaging/Fig.5/5C/210119_dc07_3.tif_BS20_Results.csv]

	Label	IntDen	RawIntDen	Slice	stimulus
1	210119_dc07_3.tif_BS20.tif:0001-0199-0405:1	56409	56409	1	124
2	210119_dc07_3.tif_BS20.tif:0002-0196-0403:2	58732	58732	2
3	210119_dc07_3.tif_BS20.tif:0003-0193-0401:3	54575	54575	3
4	210119_dc07_3.tif_BS20.tif:0004-0192-0400:4	56226	56226	4
5	210119_dc07_3.tif_BS20.tif:0005-0199-0399:5	66856	66856	5
6	210119_dc07_3.tif_BS20.tif:0006-0199-0400:6	57954	57954	6
7	210119_dc07_3.tif_BS20.tif:0007-0199-0399:7	65326	65326	7
8	210119_dc07_3.tif_BS20.tif:0008-0198-0398:8	58243	58243	8
9	210119_dc07_3.tif_BS20.tif:0009-0198-0397:9	61759	61759	9
10	210119_dc07_3.tif_BS20.tif:0010-0198-0397:10	61941	61941	10
11	210119_dc07_3.tif_BS20.tif:0011-0198-0394:11	64566	64566	11
12	210119_dc07_3.tif_BS20.tif:0012-0199-0392:12	65932	65932	12
13	210119_dc07_3.tif_BS20.tif:0013-0199-0391:13	65455	65455	13
14	210119_dc07_3.tif_BS20.tif:0014-0199-0390:14	61621	61621	14
15	210119_dc07_3.tif_BS20.tif:0015-0199-0391:15	61265	61265	15
16	210119_dc07_3.tif_BS20.tif:0016-0200-0391:16	67007	67007	16
17	210119_dc07_3.tif_BS20.tif:0017-0200-0391:17	65125	65125	17
18	210119_dc07_3.tif_BS20.tif:0018-0200-0391:18	61227	61227	18
19	210119_dc07_3.tif_BS20.tif:0019-0201-0391:19	64438	64438	19
20	210119_dc07_3.tif_BS20.tif:0020-0202-0391:20	62952	62952	20
21	210119_dc07_3.tif_BS20.tif:0021-0203-0391:21	68279	68279	21
22	210119_dc07_3.tif_BS20.tif:0022-0204-0390:22	65627	65627	22
23	210119_dc07_3.tif_BS20.tif:0023-0205-0389:23	63303	63303	23
24	210119_dc07_3.tif_BS20.tif:0024-0204-0390:24	64528	64528	24
25	210119_dc07_3.tif_BS20.tif:0025-0201-0393:25	67751	67751	25
26	210119_dc07_3.tif_BS20.tif:0026-0202-0392:26	62318	62318	26
27	210119_dc07_3.tif_BS20.tif:0027-0202-0392:27	65034	65034	27
28	210119_dc07_3.tif_BS20.tif:0028-0201-0392:28	68107	68107	28
29	210119_dc07_3.tif_BS20.tif:0029-0200-0392:29	65764	65764	29
30	210119_dc07_3.tif_BS20.tif:0030-0199-0391:30	61664	61664	30
31	210119_dc07_3.tif_BS20.tif:0031-0200-0391:31	63013	63013	31
32	210119_dc07_3.tif_BS20.tif:0032-0199-0391:32	60434	60434	32
33	210119_dc07_3.tif_BS20.tif:0033-0200-0389:33	66192	66192	33
34	210119_dc07_3.tif_BS20.tif:0034-0200-0388:34	68737	68737	34
35	210119_dc07_3.tif_BS20.tif:0035-0197-0383:35	64266	64266	35
36	210119_dc07_3.tif_BS20.tif:0036-0195-0383:36	65263	65263	36
37	210119_dc07_3.tif_BS20.tif:0037-0193-0384:37	67504	67504	37
38	210119_dc07_3.tif_BS20.tif:0038-0192-0387:38	69850	69850	38
39	210119_dc07_3.tif_BS20.tif:0039-0192-0386:39	64914	64914	39
40	210119_dc07_3.tif_BS20.tif:0040-0195-0386:40	64455	64455	40
41	210119_dc07_3.tif_BS20.tif:0041-0197-0385:41	62821	62821	41
42	210119_dc07_3.tif_BS20.tif:0042-0198-0385:42	65940	65940	42
43	210119_dc07_3.tif_BS20.tif:0043-0198-0386:43	65506	65506	43
44	210119_dc07_3.tif_BS20.tif:0044-0196-0386:44	66934	66934	44
45	210119_dc07_3.tif_BS20.tif:0045-0195-0388:45	64220	64220	45
46	210119_dc07_3.tif_BS20.tif:0046-0199-0385:46	65688	65688	46
47	210119_dc07_3.tif_BS20.tif:0047-0200-0386:47	60767	60767	47
48	210119_dc07_3.tif_BS20.tif:0048-0201-0387:48	69971	69971	48
49	210119_dc07_3.tif_BS20.tif:0049-0201-0388:49	67479	67479	49
50	210119_dc07_3.tif_BS20.tif:0050-0199-0390:50	65968	65968	50
51	210119_dc07_3.tif_BS20.tif:0051-0192-0403:51	54656	54656	51
52	210119_dc07_3.tif_BS20.tif:0052-0191-0425:52	58338	58338	52
53	210119_dc07_3.tif_BS20.tif:0053-0207-0419:53	59558	59558	53
54	210119_dc07_3.tif_BS20.tif:0054-0209-0425:54	67330	67330	54
55	210119_dc07_3.tif_BS20.tif:0055-0209-0425:55	71736	71736	55
56	210119_dc07_3.tif_BS20.tif:0056-0208-0429:56	78787	78787	56
57	210119_dc07_3.tif_BS20.tif:0057-0206-0430:57	93806	93806	57
58	210119_dc07_3.tif_BS20.tif:0058-0205-0431:58	106958	106958	58
59	210119_dc07_3.tif_BS20.tif:0059-0202-0433:59	117666	117666	59
60	210119_dc07_3.tif_BS20.tif:0060-0217-0433:60	105778	105778	60
61	210119_dc07_3.tif_BS20.tif:0061-0217-0433:61	83698	83698	61
62	210119_dc07_3.tif_BS20.tif:0062-0214-0434:62	69262	69262	62
63	210119_dc07_3.tif_BS20.tif:0063-0213-0434:63	70906	70906	63
64	210119_dc07_3.tif_BS20.tif:0064-0210-0435:64	68066	68066	64
65	210119_dc07_3.tif_BS20.tif:0065-0207-0434:65	64989	64989	65
66	210119_dc07_3.tif_BS20.tif:0066-0206-0434:66	65425	65425	66
67	210119_dc07_3.tif_BS20.tif:0067-0221-0433:67	64804	64804	67
68	210119_dc07_3.tif_BS20.tif:0068-0219-0431:68	61921	61921	68
69	210119_dc07_3.tif_BS20.tif:0069-0220-0429:69	61573	61573	69
70	210119_dc07_3.tif_BS20.tif:0070-0217-0427:70	59472	59472	70
71	210119_dc07_3.tif_BS20.tif:0071-0212-0423:71	66402	66402	71
72	210119_dc07_3.tif_BS20.tif:0072-0208-0422:72	64199	64199	72
73	210119_dc07_3.tif_BS20.tif:0073-0205-0421:73	62740	62740	73
74	210119_dc07_3.tif_BS20.tif:0074-0203-0420:74	58092	58092	74
75	210119_dc07_3.tif_BS20.tif:0075-0202-0420:75	63772	63772	75
76	210119_dc07_3.tif_BS20.tif:0076-0201-0418:76	61151	61151	76
77	210119_dc07_3.tif_BS20.tif:0077-0201-0417:77	61744	61744	77
78	210119_dc07_3.tif_BS20.tif:0078-0200-0415:78	61039	61039	78
79	210119_dc07_3.tif_BS20.tif:0079-0199-0415:79	61393	61393	79
80	210119_dc07_3.tif_BS20.tif:0080-0199-0413:80	63804	63804	80
81	210119_dc07_3.tif_BS20.tif:0081-0198-0411:81	62192	62192	81
82	210119_dc07_3.tif_BS20.tif:0082-0196-0410:82	59555	59555	82
83	210119_dc07_3.tif_BS20.tif:0083-0196-0410:83	59005	59005	83
84	210119_dc07_3.tif_BS20.tif:0084-0196-0409:84	66050	66050	84
85	210119_dc07_3.tif_BS20.tif:0085-0196-0410:85	58511	58511	85
86	210119_dc07_3.tif_BS20.tif:0086-0198-0409:86	60369	60369	86
87	210119_dc07_3.tif_BS20.tif:0087-0200-0410:87	61341	61341	87
88	210119_dc07_3.tif_BS20.tif:0088-0200-0410:88	66432	66432	88
89	210119_dc07_3.tif_BS20.tif:0089-0197-0411:89	64873	64873	89
90	210119_dc07_3.tif_BS20.tif:0090-0194-0411:90	60020	60020	90
91	210119_dc07_3.tif_BS20.tif:0091-0194-0411:91	57832	57832	91
92	210119_dc07_3.tif_BS20.tif:0092-0207-0409:92	66310	66310	92
93	210119_dc07_3.tif_BS20.tif:0093-0207-0409:93	58867	58867	93
94	210119_dc07_3.tif_BS20.tif:0094-0207-0409:94	61672	61672	94
95	210119_dc07_3.tif_BS20.tif:0095-0203-0413:95	61600	61600	95
96	210119_dc07_3.tif_BS20.tif:0096-0200-0413:96	57274	57274	96
97	210119_dc07_3.tif_BS20.tif:0097-0200-0413:97	57654	57654	97
98	210119_dc07_3.tif_BS20.tif:0098-0201-0411:98	61995	61995	98
99	210119_dc07_3.tif_BS20.tif:0099-0201-0410:99	61594	61594	99
100	210119_dc07_3.tif_BS20.tif:0100-0202-0409:100	61836	61836	100
101	210119_dc07_3.tif_BS20.tif:0101-0202-0408:101	61336	61336	101
102	210119_dc07_3.tif_BS20.tif:0102-0201-0409:102	59820	59820	102
103	210119_dc07_3.tif_BS20.tif:0103-0201-0408:103	65275	65275	103
104	210119_dc07_3.tif_BS20.tif:0104-0200-0408:104	58159	58159	104
105	210119_dc07_3.tif_BS20.tif:0105-0200-0408:105	60125	60125	105
106	210119_dc07_3.tif_BS20.tif:0106-0200-0408:106	58117	58117	106
107	210119_dc07_3.tif_BS20.tif:0107-0200-0408:107	58797	58797	107
108	210119_dc07_3.tif_BS20.tif:0108-0201-0408:108	57578	57578	108
109	210119_dc07_3.tif_BS20.tif:0109-0201-0408:109	61985	61985	109
110	210119_dc07_3.tif_BS20.tif:0110-0201-0408:110	59397	59397	110
111	210119_dc07_3.tif_BS20.tif:0111-0202-0407:111	61060	61060	111
112	210119_dc07_3.tif_BS20.tif:0112-0202-0408:112	58237	58237	112
113	210119_dc07_3.tif_BS20.tif:0113-0202-0408:113	57712	57712	113
114	210119_dc07_3.tif_BS20.tif:0114-0204-0407:114	61451	61451	114
115	210119_dc07_3.tif_BS20.tif:0115-0204-0407:115	64948	64948	115
116	210119_dc07_3.tif_BS20.tif:0116-0206-0406:116	63261	63261	116
117	210119_dc07_3.tif_BS20.tif:0117-0206-0406:117	55324	55324	117
118	210119_dc07_3.tif_BS20.tif:0118-0205-0407:118	58000	58000	118
119	210119_dc07_3.tif_BS20.tif:0119-0204-0409:119	56987	56987	119
120	210119_dc07_3.tif_BS20.tif:0120-0203-0409:120	55500	55500	120
121	210119_dc07_3.tif_BS20.tif:0121-0203-0409:121	55707	55707	121
122	210119_dc07_3.tif_BS20.tif:0122-0203-0409:122	52003	52003	122
123	210119_dc07_3.tif_BS20.tif:0123-0202-0410:123	53059	53059	123
124	210119_dc07_3.tif_BS20.tif:0124-0202-0410:124	51300	51300	124
125	210119_dc07_3.tif_BS20.tif:0125-0202-0411:125	51610	51610	125
126	210119_dc07_3.tif_BS20.tif:0126-0202-0410:126	49898	49898	126
127	210119_dc07_3.tif_BS20.tif:0127-0202-0411:127	46467	46467	127
128	210119_dc07_3.tif_BS20.tif:0128-0201-0412:128	47864	47864	128
129	210119_dc07_3.tif_BS20.tif:0129-0200-0410:129	50710	50710	129
130	210119_dc07_3.tif_BS20.tif:0130-0200-0410:130	48830	48830	130
131	210119_dc07_3.tif_BS20.tif:0131-0200-0411:131	46026	46026	131
132	210119_dc07_3.tif_BS20.tif:0132-0200-0411:132	53244	53244	132
133	210119_dc07_3.tif_BS20.tif:0133-0200-0411:133	54053	54053	133
134	210119_dc07_3.tif_BS20.tif:0134-0200-0411:134	48007	48007	134
135	210119_dc07_3.tif_BS20.tif:0135-0201-0411:135	49821	49821	135
136	210119_dc07_3.tif_BS20.tif:0136-0201-0411:136	49594	49594	136
137	210119_dc07_3.tif_BS20.tif:0137-0201-0411:137	52544	52544	137
138	210119_dc07_3.tif_BS20.tif:0138-0200-0411:138	47250	47250	138
139	210119_dc07_3.tif_BS20.tif:0139-0201-0411:139	50449	50449	139
140	210119_dc07_3.tif_BS20.tif:0140-0201-0410:140	51782	51782	140
141	210119_dc07_3.tif_BS20.tif:0141-0200-0411:141	49044	49044	141
142	210119_dc07_3.tif_BS20.tif:0142-0199-0411:142	47284	47284	142
143	210119_dc07_3.tif_BS20.tif:0143-0196-0410:143	48345	48345	143
144	210119_dc07_3.tif_BS20.tif:0144-0195-0409:144	49656	49656	144
145	210119_dc07_3.tif_BS20.tif:0145-0195-0410:145	43050	43050	145
146	210119_dc07_3.tif_BS20.tif:0146-0196-0409:146	45456	45456	146
147	210119_dc07_3.tif_BS20.tif:0147-0196-0409:147	49443	49443	147
148	210119_dc07_3.tif_BS20.tif:0148-0195-0408:148	44657	44657	148
149	210119_dc07_3.tif_BS20.tif:0149-0194-0408:149	45980	45980	149
150	210119_dc07_3.tif_BS20.tif:0150-0195-0407:150	49080	49080	150
151	210119_dc07_3.tif_BS20.tif:0151-0195-0409:151	46257	46257	151
152	210119_dc07_3.tif_BS20.tif:0152-0195-0409:152	45372	45372	152
153	210119_dc07_3.tif_BS20.tif:0153-0199-0407:153	46289	46289	153
154	210119_dc07_3.tif_BS20.tif:0154-0199-0408:154	47535	47535	154
155	210119_dc07_3.tif_BS20.tif:0155-0199-0409:155	47211	47211	155
156	210119_dc07_3.tif_BS20.tif:0156-0199-0408:156	47002	47002	156
157	210119_dc07_3.tif_BS20.tif:0157-0199-0408:157	45074	45074	157
158	210119_dc07_3.tif_BS20.tif:0158-0199-0409:158	45667	45667	158
159	210119_dc07_3.tif_BS20.tif:0159-0199-0410:159	43306	43306	159
160	210119_dc07_3.tif_BS20.tif:0160-0199-0409:160	47774	47774	160
161	210119_dc07_3.tif_BS20.tif:0161-0200-0409:161	47513	47513	161
162	210119_dc07_3.tif_BS20.tif:0162-0200-0409:162	47871	47871	162
163	210119_dc07_3.tif_BS20.tif:0163-0200-0409:163	43867	43867	163
164	210119_dc07_3.tif_BS20.tif:0164-0200-0409:164	41362	41362	164
165	210119_dc07_3.tif_BS20.tif:0165-0205-0407:165	45675	45675	165
166	210119_dc07_3.tif_BS20.tif:0166-0205-0408:166	47017	47017	166
167	210119_dc07_3.tif_BS20.tif:0167-0206-0408:167	42239	42239	167
168	210119_dc07_3.tif_BS20.tif:0168-0211-0407:168	46434	46434	168
169	210119_dc07_3.tif_BS20.tif:0169-0209-0410:169	48483	48483	169
170	210119_dc07_3.tif_BS20.tif:0170-0204-0413:170	47964	47964	170
171	210119_dc07_3.tif_BS20.tif:0171-0203-0414:171	52966	52966	171
172	210119_dc07_3.tif_BS20.tif:0172-0201-0413:172	43478	43478	172
173	210119_dc07_3.tif_BS20.tif:0173-0200-0412:173	44894	44894	173
174	210119_dc07_3.tif_BS20.tif:0174-0201-0410:174	46972	46972	174
175	210119_dc07_3.tif_BS20.tif:0175-0201-0410:175	51902	51902	175
176	210119_dc07_3.tif_BS20.tif:0176-0202-0411:176	50886	50886	176
177	210119_dc07_3.tif_BS20.tif:0177-0202-0410:177	52275	52275	177
178	210119_dc07_3.tif_BS20.tif:0178-0202-0410:178	53983	53983	178
179	210119_dc07_3.tif_BS20.tif:0179-0202-0410:179	48547	48547	179
180	210119_dc07_3.tif_BS20.tif:0180-0202-0410:180	49482	49482	180
181	210119_dc07_3.tif_BS20.tif:0181-0202-0410:181	53710	53710	181
182	210119_dc07_3.tif_BS20.tif:0182-0202-0410:182	45989	45989	182
183	210119_dc07_3.tif_BS20.tif:0183-0202-0410:183	48115	48115	183
184	210119_dc07_3.tif_BS20.tif:0184-0203-0410:184	47987	47987	184
185	210119_dc07_3.tif_BS20.tif:0185-0203-0410:185	44830	44830	185
186	210119_dc07_3.tif_BS20.tif:0186-0204-0409:186	47457	47457	186
187	210119_dc07_3.tif_BS20.tif:0187-0203-0409:187	45293	45293	187
188	210119_dc07_3.tif_BS20.tif:0188-0204-0410:188	45691	45691	188
189	210119_dc07_3.tif_BS20.tif:0189-0204-0409:189	48410	48410	189
190	210119_dc07_3.tif_BS20.tif:0190-0204-0410:190	45942	45942	190
191	210119_dc07_3.tif_BS20.tif:0191-0204-0410:191	43588	43588	191
192	210119_dc07_3.tif_BS20.tif:0192-0204-0410:192	44390	44390	192
193	210119_dc07_3.tif_BS20.tif:0193-0204-0410:193	50024	50024	193
194	210119_dc07_3.tif_BS20.tif:0194-0204-0411:194	48807	48807	194
195	210119_dc07_3.tif_BS20.tif:0195-0203-0411:195	41804	41804	195
196	210119_dc07_3.tif_BS20.tif:0196-0203-0410:196	48654	48654	196
197	210119_dc07_3.tif_BS20.tif:0197-0204-0410:197	46332	46332	197
198	210119_dc07_3.tif_BS20.tif:0198-0203-0411:198	43992	43992	198
199	210119_dc07_3.tif_BS20.tif:0199-0203-0411:199	47932	47932	199
200	210119_dc07_3.tif_BS20.tif:0200-0203-0411:200	47258	47258	200
201	210119_dc07_3.tif_BS20.tif:0201-0204-0411:201	48060	48060	201
202	210119_dc07_3.tif_BS20.tif:0202-0204-0412:202	55010	55010	202
203	210119_dc07_3.tif_BS20.tif:0203-0203-0411:203	52708	52708	203
204	210119_dc07_3.tif_BS20.tif:0204-0204-0411:204	52673	52673	204
205	210119_dc07_3.tif_BS20.tif:0205-0203-0411:205	46712	46712	205
206	210119_dc07_3.tif_BS20.tif:0206-0203-0411:206	43183	43183	206
207	210119_dc07_3.tif_BS20.tif:0207-0203-0411:207	42246	42246	207
208	210119_dc07_3.tif_BS20.tif:0208-0203-0411:208	48838	48838	208
209	210119_dc07_3.tif_BS20.tif:0209-0203-0411:209	48161	48161	209
210	210119_dc07_3.tif_BS20.tif:0210-0203-0412:210	43044	43044	210
211	210119_dc07_3.tif_BS20.tif:0211-0203-0412:211	49366	49366	211
212	210119_dc07_3.tif_BS20.tif:0212-0203-0412:212	46956	46956	212
213	210119_dc07_3.tif_BS20.tif:0213-0203-0412:213	51016	51016	213
214	210119_dc07_3.tif_BS20.tif:0214-0202-0412:214	47199	47199	214
215	210119_dc07_3.tif_BS20.tif:0215-0202-0412:215	48627	48627	215
216	210119_dc07_3.tif_BS20.tif:0216-0201-0412:216	47122	47122	216
217	210119_dc07_3.tif_BS20.tif:0217-0199-0411:217	42941	42941	217
218	210119_dc07_3.tif_BS20.tif:0218-0197-0412:218	43940	43940	218
219	210119_dc07_3.tif_BS20.tif:0219-0196-0412:219	44864	44864	219
220	210119_dc07_3.tif_BS20.tif:0220-0195-0412:220	45618	45618	220
221	210119_dc07_3.tif_BS20.tif:0221-0195-0412:221	46756	46756	221
222	210119_dc07_3.tif_BS20.tif:0222-0195-0413:222	52885	52885	222
223	210119_dc07_3.tif_BS20.tif:0223-0195-0412:223	46227	46227	223
224	210119_dc07_3.tif_BS20.tif:0224-0194-0411:224	43261	43261	224
225	210119_dc07_3.tif_BS20.tif:0225-0194-0411:225	43753	43753	225
226	210119_dc07_3.tif_BS20.tif:0226-0195-0412:226	50296	50296	226
227	210119_dc07_3.tif_BS20.tif:0227-0195-0410:227	46063	46063	227
228	210119_dc07_3.tif_BS20.tif:0228-0194-0411:228	45653	45653	228
229	210119_dc07_3.tif_BS20.tif:0229-0194-0410:229	45852	45852	229
230	210119_dc07_3.tif_BS20.tif:0230-0197-0408:230	48369	48369	230
231	210119_dc07_3.tif_BS20.tif:0231-0197-0408:231	44276	44276	231
232	210119_dc07_3.tif_BS20.tif:0232-0197-0409:232	51668	51668	232
233	210119_dc07_3.tif_BS20.tif:0233-0196-0410:233	46492	46492	233
234	210119_dc07_3.tif_BS20.tif:0234-0196-0410:234	42289	42289	234
235	210119_dc07_3.tif_BS20.tif:0235-0196-0410:235	46164	46164	235
236	210119_dc07_3.tif_BS20.tif:0236-0197-0410:236	48817	48817	236
237	210119_dc07_3.tif_BS20.tif:0237-0197-0410:237	50458	50458	237
238	210119_dc07_3.tif_BS20.tif:0238-0196-0410:238	47682	47682	238
239	210119_dc07_3.tif_BS20.tif:0239-0197-0410:239	47857	47857	239
240	210119_dc07_3.tif_BS20.tif:0240-0197-0410:240	44662	44662	240
241	210119_dc07_3.tif_BS20.tif:0241-0196-0410:241	48049	48049	241
242	210119_dc07_3.tif_BS20.tif:0242-0196-0411:242	48617	48617	242
243	210119_dc07_3.tif_BS20.tif:0243-0196-0412:243	47493	47493	243
244	210119_dc07_3.tif_BS20.tif:0244-0196-0411:244	47285	47285	244
245	210119_dc07_3.tif_BS20.tif:0245-0203-0407:245	43994	43994	245
246	210119_dc07_3.tif_BS20.tif:0246-0203-0409:246	44630	44630	246
247	210119_dc07_3.tif_BS20.tif:0247-0203-0410:247	45910	45910	247
248	210119_dc07_3.tif_BS20.tif:0248-0203-0410:248	49472	49472	248
249	210119_dc07_3.tif_BS20.tif:0249-0203-0411:249	43554	43554	249
250	210119_dc07_3.tif_BS20.tif:0250-0203-0411:250	48859	48859	250
251	210119_dc07_3.tif_BS20.tif:0251-0204-0411:251	47170	47170	251
252	210119_dc07_3.tif_BS20.tif:0252-0203-0411:252	49104	49104	252
253	210119_dc07_3.tif_BS20.tif:0253-0203-0411:253	48946	48946	253
254	210119_dc07_3.tif_BS20.tif:0254-0202-0411:254	42820	42820	254
255	210119_dc07_3.tif_BS20.tif:0255-0203-0411:255	48655	48655	255
256	210119_dc07_3.tif_BS20.tif:0256-0202-0411:256	41700	41700	256
257	210119_dc07_3.tif_BS20.tif:0257-0203-0412:257	45818	45818	257
258	210119_dc07_3.tif_BS20.tif:0258-0203-0412:258	46401	46401	258
259	210119_dc07_3.tif_BS20.tif:0259-0203-0411:259	46243	46243	259
260	210119_dc07_3.tif_BS20.tif:0260-0203-0412:260	49353	49353	260
261	210119_dc07_3.tif_BS20.tif:0261-0203-0411:261	51966	51966	261
262	210119_dc07_3.tif_BS20.tif:0262-0203-0412:262	42105	42105	262
263	210119_dc07_3.tif_BS20.tif:0263-0204-0412:263	45186	45186	263
264	210119_dc07_3.tif_BS20.tif:0264-0204-0411:264	44750	44750	264
265	210119_dc07_3.tif_BS20.tif:0265-0205-0410:265	53251	53251	265
266	210119_dc07_3.tif_BS20.tif:0266-0205-0411:266	47234	47234	266
267	210119_dc07_3.tif_BS20.tif:0267-0205-0410:267	49497	49497	267
268	210119_dc07_3.tif_BS20.tif:0268-0205-0411:268	44282	44282	268
269	210119_dc07_3.tif_BS20.tif:0269-0205-0410:269	45123	45123	269
270	210119_dc07_3.tif_BS20.tif:0270-0205-0411:270	50857	50857	270
271	210119_dc07_3.tif_BS20.tif:0271-0203-0411:271	46983	46983	271
272	210119_dc07_3.tif_BS20.tif:0272-0201-0412:272	48116	48116	272
273	210119_dc07_3.tif_BS20.tif:0273-0198-0412:273	43062	43062	273
274	210119_dc07_3.tif_BS20.tif:0274-0192-0417:274	53045	53045	274
275	210119_dc07_3.tif_BS20.tif:0275-0190-0412:275	49262	49262	275
276	210119_dc07_3.tif_BS20.tif:0276-0192-0411:276	53049	53049	276
277	210119_dc07_3.tif_BS20.tif:0277-0199-0410:277	45621	45621	277
278	210119_dc07_3.tif_BS20.tif:0278-0200-0410:278	48886	48886	278
279	210119_dc07_3.tif_BS20.tif:0279-0198-0410:279	47782	47782	279
280	210119_dc07_3.tif_BS20.tif:0280-0196-0410:280	45681	45681	280
281	210119_dc07_3.tif_BS20.tif:0281-0195-0410:281	45097	45097	281
282	210119_dc07_3.tif_BS20.tif:0282-0195-0410:282	47423	47423	282
283	210119_dc07_3.tif_BS20.tif:0283-0194-0409:283	43838	43838	283
284	210119_dc07_3.tif_BS20.tif:0284-0194-0409:284	48338	48338	284
285	210119_dc07_3.tif_BS20.tif:0285-0202-0409:285	45456	45456	285
286	210119_dc07_3.tif_BS20.tif:0286-0202-0410:286	47163	47163	286
287	210119_dc07_3.tif_BS20.tif:0287-0201-0408:287	49987	49987	287
288	210119_dc07_3.tif_BS20.tif:0288-0202-0408:288	51927	51927	288
289	210119_dc07_3.tif_BS20.tif:0289-0200-0409:289	47968	47968	289
290	210119_dc07_3.tif_BS20.tif:0290-0199-0408:290	50343	50343	290
291	210119_dc07_3.tif_BS20.tif:0291-0198-0408:291	49710	49710	291
292	210119_dc07_3.tif_BS20.tif:0292-0196-0409:292	49202	49202	292
293	210119_dc07_3.tif_BS20.tif:0293-0196-0408:293	47166	47166	293
294	210119_dc07_3.tif_BS20.tif:0294-0195-0408:294	51161	51161	294
295	210119_dc07_3.tif_BS20.tif:0295-0194-0408:295	52679	52679	295
296	210119_dc07_3.tif_BS20.tif:0296-0193-0408:296	50295	50295	296
297	210119_dc07_3.tif_BS20.tif:0297-0194-0407:297	49145	49145	297
298	210119_dc07_3.tif_BS20.tif:0298-0196-0407:298	49135	49135	298
299	210119_dc07_3.tif_BS20.tif:0299-0196-0408:299	51792	51792	299
300	210119_dc07_3.tif_BS20.tif:0300-0195-0407:300	46583	46583	300
301	210119_dc07_3.tif_BS20.tif:0301-0194-0407:301	50724	50724	301
302	210119_dc07_3.tif_BS20.tif:0302-0205-0405:302	51285	51285	302
303	210119_dc07_3.tif_BS20.tif:0303-0204-0406:303	49681	49681	303
304	210119_dc07_3.tif_BS20.tif:0304-0202-0405:304	42265	42265	304
305	210119_dc07_3.tif_BS20.tif:0305-0202-0405:305	51308	51308	305
306	210119_dc07_3.tif_BS20.tif:0306-0199-0406:306	50892	50892	306
307	210119_dc07_3.tif_BS20.tif:0307-0199-0404:307	50680	50680	307
308	210119_dc07_3.tif_BS20.tif:0308-0196-0402:308	50719	50719	308
309	210119_dc07_3.tif_BS20.tif:0309-0195-0401:309	51791	51791	309
310	210119_dc07_3.tif_BS20.tif:0310-0195-0400:310	49324	49324	310
311	210119_dc07_3.tif_BS20.tif:0311-0194-0400:311	48163	48163	311
312	210119_dc07_3.tif_BS20.tif:0312-0194-0401:312	52320	52320	312
313	210119_dc07_3.tif_BS20.tif:0313-0194-0400:313	48845	48845	313
314	210119_dc07_3.tif_BS20.tif:0314-0194-0401:314	49148	49148	314
315	210119_dc07_3.tif_BS20.tif:0315-0195-0400:315	48666	48666	315
316	210119_dc07_3.tif_BS20.tif:0316-0195-0401:316	50077	50077	316
317	210119_dc07_3.tif_BS20.tif:0317-0194-0401:317	50045	50045	317
318	210119_dc07_3.tif_BS20.tif:0318-0193-0403:318	52064	52064	318
319	210119_dc07_3.tif_BS20.tif:0319-0192-0403:319	50212	50212	319
320	210119_dc07_3.tif_BS20.tif:0320-0192-0404:320	55427	55427	320
321	210119_dc07_3.tif_BS20.tif:0321-0192-0405:321	54107	54107	321
322	210119_dc07_3.tif_BS20.tif:0322-0192-0404:322	48448	48448	322
323	210119_dc07_3.tif_BS20.tif:0323-0193-0405:323	56744	56744	323
324	210119_dc07_3.tif_BS20.tif:0324-0194-0405:324	54704	54704	324
325	210119_dc07_3.tif_BS20.tif:0325-0195-0405:325	54859	54859	325
326	210119_dc07_3.tif_BS20.tif:0326-0196-0406:326	50476	50476	326
327	210119_dc07_3.tif_BS20.tif:0327-0196-0407:327	52625	52625	327
328	210119_dc07_3.tif_BS20.tif:0328-0196-0407:328	47551	47551	328
329	210119_dc07_3.tif_BS20.tif:0329-0196-0407:329	47669	47669	329
330	210119_dc07_3.tif_BS20.tif:0330-0196-0408:330	55514	55514	330
331	210119_dc07_3.tif_BS20.tif:0331-0195-0408:331	49300	49300	331
332	210119_dc07_3.tif_BS20.tif:0332-0194-0408:332	52452	52452	332
333	210119_dc07_3.tif_BS20.tif:0333-0193-0409:333	57631	57631	333
334	210119_dc07_3.tif_BS20.tif:0334-0194-0409:334	57640	57640	334
335	210119_dc07_3.tif_BS20.tif:0335-0194-0408:335	53131	53131	335
336	210119_dc07_3.tif_BS20.tif:0336-0194-0408:336	55219	55219	336
337	210119_dc07_3.tif_BS20.tif:0337-0196-0408:337	53387	53387	337
338	210119_dc07_3.tif_BS20.tif:0338-0196-0407:338	55217	55217	338
339	210119_dc07_3.tif_BS20.tif:0339-0195-0408:339	53278	53278	339
340	210119_dc07_3.tif_BS20.tif:0340-0194-0409:340	52132	52132	340
341	210119_dc07_3.tif_BS20.tif:0341-0194-0409:341	53824	53824	341
342	210119_dc07_3.tif_BS20.tif:0342-0195-0407:342	57338	57338	342
343	210119_dc07_3.tif_BS20.tif:0343-0195-0408:343	56721	56721	343
344	210119_dc07_3.tif_BS20.tif:0344-0194-0408:344	53351	53351	344
345	210119_dc07_3.tif_BS20.tif:0345-0194-0408:345	53409	53409	345
346	210119_dc07_3.tif_BS20.tif:0346-0194-0409:346	58257	58257	346
347	210119_dc07_3.tif_BS20.tif:0347-0196-0407:347	55589	55589	347
348	210119_dc07_3.tif_BS20.tif:0348-0197-0408:348	60800	60800	348
349	210119_dc07_3.tif_BS20.tif:0349-0196-0407:349	59371	59371	349
350	210119_dc07_3.tif_BS20.tif:0350-0194-0408:350	56936	56936	350
351	210119_dc07_3.tif_BS20.tif:0351-0194-0407:351	55566	55566	351
352	210119_dc07_3.tif_BS20.tif:0352-0194-0407:352	57488	57488	352
353	210119_dc07_3.tif_BS20.tif:0353-0194-0406:353	51559	51559	353
354	210119_dc07_3.tif_BS20.tif:0354-0195-0407:354	55627	55627	354
355	210119_dc07_3.tif_BS20.tif:0355-0194-0407:355	52107	52107	355
356	210119_dc07_3.tif_BS20.tif:0356-0195-0406:356	57918	57918	356
357	210119_dc07_3.tif_BS20.tif:0357-0196-0406:357	57919	57919	357
358	210119_dc07_3.tif_BS20.tif:0358-0197-0405:358	52623	52623	358
359	210119_dc07_3.tif_BS20.tif:0359-0197-0405:359	55156	55156	359
360	210119_dc07_3.tif_BS20.tif:0360-0196-0405:360	54022	54022	360
361	210119_dc07_3.tif_BS20.tif:0361-0194-0404:361	50271	50271	361
362	210119_dc07_3.tif_BS20.tif:0362-0193-0405:362	54613	54613	362
363	210119_dc07_3.tif_BS20.tif:0363-0192-0405:363	58434	58434	363
364	210119_dc07_3.tif_BS20.tif:0364-0194-0404:364	54400	54400	364
365	210119_dc07_3.tif_BS20.tif:0365-0210-0403:365	54956	54956	365
366	210119_dc07_3.tif_BS20.tif:0366-0210-0405:366	58464	58464	366
367	210119_dc07_3.tif_BS20.tif:0367-0204-0407:367	52950	52950	367
368	210119_dc07_3.tif_BS20.tif:0368-0200-0407:368	54107	54107	368
369	210119_dc07_3.tif_BS20.tif:0369-0198-0405:369	57767	57767	369
370	210119_dc07_3.tif_BS20.tif:0370-0196-0403:370	53104	53104	370
371	210119_dc07_3.tif_BS20.tif:0371-0194-0404:371	50731	50731	371
372	210119_dc07_3.tif_BS20.tif:0372-0193-0404:372	52266	52266	372
373	210119_dc07_3.tif_BS20.tif:0373-0193-0404:373	52358	52358	373
374	210119_dc07_3.tif_BS20.tif:0374-0193-0404:374	58479	58479	374
375	210119_dc07_3.tif_BS20.tif:0375-0193-0403:375	53514	53514	375
376	210119_dc07_3.tif_BS20.tif:0376-0193-0403:376	56076	56076	376
377	210119_dc07_3.tif_BS20.tif:0377-0193-0403:377	51811	51811	377
378	210119_dc07_3.tif_BS20.tif:0378-0194-0402:378	55723	55723	378
379	210119_dc07_3.tif_BS20.tif:0379-0195-0402:379	55146	55146	379
380	210119_dc07_3.tif_BS20.tif:0380-0194-0404:380	49757	49757	380
381	210119_dc07_3.tif_BS20.tif:0381-0194-0403:381	51652	51652	381
382	210119_dc07_3.tif_BS20.tif:0382-0195-0403:382	54049	54049	382
383	210119_dc07_3.tif_BS20.tif:0383-0195-0404:383	53990	53990	383
384	210119_dc07_3.tif_BS20.tif:0384-0195-0403:384	53823	53823	384
385	210119_dc07_3.tif_BS20.tif:0385-0194-0404:385	56165	56165	385
386	210119_dc07_3.tif_BS20.tif:0386-0195-0404:386	58023	58023	386
387	210119_dc07_3.tif_BS20.tif:0387-0195-0404:387	55317	55317	387
388	210119_dc07_3.tif_BS20.tif:0388-0200-0402:388	53777	53777	388
389	210119_dc07_3.tif_BS20.tif:0389-0203-0402:389	51551	51551	389
390	210119_dc07_3.tif_BS20.tif:0390-0202-0404:390	54141	54141	390
391	210119_dc07_3.tif_BS20.tif:0391-0201-0405:391	57516	57516	391
392	210119_dc07_3.tif_BS20.tif:0392-0200-0406:392	62034	62034	392
393	210119_dc07_3.tif_BS20.tif:0393-0199-0407:393	54231	54231	393
394	210119_dc07_3.tif_BS20.tif:0394-0198-0406:394	55447	55447	394
395	210119_dc07_3.tif_BS20.tif:0395-0198-0406:395	55815	55815	395
396	210119_dc07_3.tif_BS20.tif:0396-0197-0405:396	58337	58337	396
397	210119_dc07_3.tif_BS20.tif:0397-0195-0406:397	54943	54943	397
398	210119_dc07_3.tif_BS20.tif:0398-0195-0406:398	52763	52763	398
399	210119_dc07_3.tif_BS20.tif:0399-0195-0406:399	56479	56479	399
400	210119_dc07_3.tif_BS20.tif:0400-0194-0406:400	51337	51337	400
401	210119_dc07_3.tif_BS20.tif:0401-0194-0407:401	52934	52934	401
402	210119_dc07_3.tif_BS20.tif:0402-0194-0406:402	54513	54513	402
403	210119_dc07_3.tif_BS20.tif:0403-0194-0407:403	53789	53789	403
404	210119_dc07_3.tif_BS20.tif:0404-0194-0407:404	49897	49897	404
405	210119_dc07_3.tif_BS20.tif:0405-0194-0407:405	54703	54703	405
406	210119_dc07_3.tif_BS20.tif:0406-0195-0407:406	51011	51011	406
407	210119_dc07_3.tif_BS20.tif:0407-0195-0407:407	54039	54039	407
408	210119_dc07_3.tif_BS20.tif:0408-0196-0407:408	56079	56079	408
409	210119_dc07_3.tif_BS20.tif:0409-0196-0406:409	55585	55585	409
410	210119_dc07_3.tif_BS20.tif:0410-0195-0407:410	51806	51806	410
411	210119_dc07_3.tif_BS20.tif:0411-0195-0406:411	50271	50271	411
412	210119_dc07_3.tif_BS20.tif:0412-0193-0407:412	54346	54346	412
413	210119_dc07_3.tif_BS20.tif:0413-0193-0406:413	53596	53596	413
414	210119_dc07_3.tif_BS20.tif:0414-0193-0405:414	52476	52476	414
415	210119_dc07_3.tif_BS20.tif:0415-0193-0405:415	53615	53615	415
416	210119_dc07_3.tif_BS20.tif:0416-0193-0405:416	51635	51635	416
417	210119_dc07_3.tif_BS20.tif:0417-0202-0404:417	55444	55444	417
418	210119_dc07_3.tif_BS20.tif:0418-0202-0407:418	56474	56474	418
419	210119_dc07_3.tif_BS20.tif:0419-0201-0407:419	56729	56729	419
420	210119_dc07_3.tif_BS20.tif:0420-0200-0409:420	54766	54766	420
421	210119_dc07_3.tif_BS20.tif:0421-0199-0409:421	54018	54018	421
422	210119_dc07_3.tif_BS20.tif:0422-0200-0410:422	58699	58699	422
423	210119_dc07_3.tif_BS20.tif:0423-0200-0412:423	55531	55531	423
424	210119_dc07_3.tif_BS20.tif:0424-0200-0414:424	57969	57969	424
425	210119_dc07_3.tif_BS20.tif:0425-0199-0415:425	56082	56082	425
426	210119_dc07_3.tif_BS20.tif:0426-0199-0416:426	50976	50976	426
427	210119_dc07_3.tif_BS20.tif:0427-0196-0418:427	50857	50857	427
428	210119_dc07_3.tif_BS20.tif:0428-0193-0417:428	51720	51720	428
429	210119_dc07_3.tif_BS20.tif:0429-0189-0414:429	53977	53977	429
430	210119_dc07_3.tif_BS20.tif:0430-0186-0408:430	60531	60531	430
431	210119_dc07_3.tif_BS20.tif:0431-0188-0404:431	59816	59816	431
432	210119_dc07_3.tif_BS20.tif:0432-0194-0395:432	58516	58516	432
433	210119_dc07_3.tif_BS20.tif:0433-0196-0393:433	62461	62461	433
434	210119_dc07_3.tif_BS20.tif:0434-0196-0391:434	63565	63565	434
435	210119_dc07_3.tif_BS20.tif:0435-0197-0391:435	74764	74764	435
436	210119_dc07_3.tif_BS20.tif:0436-0198-0391:436	69363	69363	436
437	210119_dc07_3.tif_BS20.tif:0437-0200-0392:437	72269	72269	437
438	210119_dc07_3.tif_BS20.tif:0438-0200-0393:438	63425	63425	438
439	210119_dc07_3.tif_BS20.tif:0439-0199-0393:439	64265	64265	439
440	210119_dc07_3.tif_BS20.tif:0440-0198-0392:440	68305	68305	440
441	210119_dc07_3.tif_BS20.tif:0441-0197-0392:441	64241	64241	441
442	210119_dc07_3.tif_BS20.tif:0442-0196-0391:442	68201	68201	442
443	210119_dc07_3.tif_BS20.tif:0443-0196-0391:443	65846	65846	443
444	210119_dc07_3.tif_BS20.tif:0444-0197-0391:444	62317	62317	444
445	210119_dc07_3.tif_BS20.tif:0445-0197-0391:445	66521	66521	445
446	210119_dc07_3.tif_BS20.tif:0446-0198-0391:446	65382	65382	446
447	210119_dc07_3.tif_BS20.tif:0447-0198-0391:447	66945	66945	447
448	210119_dc07_3.tif_BS20.tif:0448-0198-0391:448	70183	70183	448
449	210119_dc07_3.tif_BS20.tif:0449-0198-0391:449	68456	68456	449
450	210119_dc07_3.tif_BS20.tif:0450-0197-0392:450	63715	63715	450
451	210119_dc07_3.tif_BS20.tif:0451-0197-0391:451	64497	64497	451
452	210119_dc07_3.tif_BS20.tif:0452-0196-0391:452	64122	64122	452
453	210119_dc07_3.tif_BS20.tif:0453-0194-0390:453	65210	65210	453
454	210119_dc07_3.tif_BS20.tif:0454-0192-0389:454	64156	64156	454
455	210119_dc07_3.tif_BS20.tif:0455-0190-0389:455	64102	64102	455
456	210119_dc07_3.tif_BS20.tif:0456-0189-0387:456	57813	57813	456
457	210119_dc07_3.tif_BS20.tif:0457-0190-0386:457	60027	60027	457
458	210119_dc07_3.tif_BS20.tif:0458-0190-0385:458	60727	60727	458
459	210119_dc07_3.tif_BS20.tif:0459-0193-0385:459	61634	61634	459
460	210119_dc07_3.tif_BS20.tif:0460-0195-0386:460	64009	64009	460
461	210119_dc07_3.tif_BS20.tif:0461-0195-0386:461	60607	60607	461
462	210119_dc07_3.tif_BS20.tif:0462-0195-0385:462	63502	63502	462
463	210119_dc07_3.tif_BS20.tif:0463-0195-0385:463	58227	58227	463
464	210119_dc07_3.tif_BS20.tif:0464-0195-0385:464	60882	60882	464
465	210119_dc07_3.tif_BS20.tif:0465-0196-0385:465	58083	58083	465
466	210119_dc07_3.tif_BS20.tif:0466-0196-0385:466	62156	62156	466
467	210119_dc07_3.tif_BS20.tif:0467-0196-0384:467	64462	64462	467
468	210119_dc07_3.tif_BS20.tif:0468-0194-0385:468	61832	61832	468
469	210119_dc07_3.tif_BS20.tif:0469-0197-0383:469	62487	62487	469
470	210119_dc07_3.tif_BS20.tif:0470-0200-0383:470	64590	64590	470
471	210119_dc07_3.tif_BS20.tif:0471-0201-0383:471	62691	62691	471
472	210119_dc07_3.tif_BS20.tif:0472-0199-0383:472	60425	60425	472
473	210119_dc07_3.tif_BS20.tif:0473-0199-0383:473	63201	63201	473
474	210119_dc07_3.tif_BS20.tif:0474-0199-0382:474	58101	58101	474
475	210119_dc07_3.tif_BS20.tif:0475-0199-0382:475	63687	63687	475
476	210119_dc07_3.tif_BS20.tif:0476-0198-0381:476	69508	69508	476
477	210119_dc07_3.tif_BS20.tif:0477-0197-0380:477	66788	66788	477
478	210119_dc07_3.tif_BS20.tif:0478-0195-0381:478	67795	67795	478
479	210119_dc07_3.tif_BS20.tif:0479-0195-0381:479	65583	65583	479
480	210119_dc07_3.tif_BS20.tif:0480-0195-0382:480	64887	64887	480
481	210119_dc07_3.tif_BS20.tif:0481-0195-0382:481	67384	67384	481
482	210119_dc07_3.tif_BS20.tif:0482-0195-0382:482	66822	66822	482
483	210119_dc07_3.tif_BS20.tif:0483-0197-0380:483	63881	63881	483
484	210119_dc07_3.tif_BS20.tif:0484-0200-0380:484	65891	65891	484
485	210119_dc07_3.tif_BS20.tif:0485-0200-0380:485	64427	64427	485
486	210119_dc07_3.tif_BS20.tif:0486-0200-0380:486	65663	65663	486
487	210119_dc07_3.tif_BS20.tif:0487-0200-0380:487	68960	68960	487
488	210119_dc07_3.tif_BS20.tif:0488-0198-0380:488	61796	61796	488
489	210119_dc07_3.tif_BS20.tif:0489-0199-0380:489	68298	68298	489
490	210119_dc07_3.tif_BS20.tif:0490-0198-0380:490	67984	67984	490
491	210119_dc07_3.tif_BS20.tif:0491-0197-0380:491	65954	65954	491
492	210119_dc07_3.tif_BS20.tif:0492-0197-0380:492	67245	67245	492
493	210119_dc07_3.tif_BS20.tif:0493-0197-0380:493	64903	64903	493
494	210119_dc07_3.tif_BS20.tif:0494-0197-0380:494	66034	66034	494
495	210119_dc07_3.tif_BS20.tif:0495-0197-0380:495	65978	65978	495
496	210119_dc07_3.tif_BS20.tif:0496-0197-0378:496	57575	57575	496
497	210119_dc07_3.tif_BS20.tif:0497-0193-0375:497	55375	55375	497
498	210119_dc07_3.tif_BS20.tif:0498-0200-0372:498	56112	56112	498
499	210119_dc07_3.tif_BS20.tif:0499-0200-0376:499	60586	60586	499
500	210119_dc07_3.tif_BS20.tif:0500-0198-0378:500	56065	56065	500
501	210119_dc07_3.tif_BS20.tif:0501-0193-0381:501	54087	54087	501
502	210119_dc07_3.tif_BS20.tif:0502-0202-0386:502	53920	53920	502
503	210119_dc07_3.tif_BS20.tif:0503-0201-0394:503	53023	53023	503
504	210119_dc07_3.tif_BS20.tif:0504-0197-0402:504	54025	54025	504
505	210119_dc07_3.tif_BS20.tif:0505-0192-0420:505	58441	58441	505
506	210119_dc07_3.tif_BS20.tif:0506-0197-0421:506	58944	58944	506
507	210119_dc07_3.tif_BS20.tif:0507-0209-0420:507	57401	57401	507
508	210119_dc07_3.tif_BS20.tif:0508-0209-0418:508	56708	56708	508
509	210119_dc07_3.tif_BS20.tif:0509-0213-0416:509	52551	52551	509
510	210119_dc07_3.tif_BS20.tif:0510-0213-0415:510	55497	55497	510
511	210119_dc07_3.tif_BS20.tif:0511-0212-0418:511	57039	57039	511
512	210119_dc07_3.tif_BS20.tif:0512-0207-0420:512	59773	59773	512
513	210119_dc07_3.tif_BS20.tif:0513-0203-0421:513	53599	53599	513
514	210119_dc07_3.tif_BS20.tif:0514-0202-0421:514	57621	57621	514
515	210119_dc07_3.tif_BS20.tif:0515-0202-0422:515	51219	51219	515
516	210119_dc07_3.tif_BS20.tif:0516-0203-0422:516	58826	58826	516
517	210119_dc07_3.tif_BS20.tif:0517-0203-0422:517	61346	61346	517
518	210119_dc07_3.tif_BS20.tif:0518-0202-0423:518	53679	53679	518
519	210119_dc07_3.tif_BS20.tif:0519-0204-0422:519	54360	54360	519
520	210119_dc07_3.tif_BS20.tif:0520-0204-0422:520	55374	55374	520
521	210119_dc07_3.tif_BS20.tif:0521-0205-0421:521	55353	55353	521
522	210119_dc07_3.tif_BS20.tif:0522-0206-0421:522	55831	55831	522
523	210119_dc07_3.tif_BS20.tif:0523-0206-0421:523	54952	54952	523
524	210119_dc07_3.tif_BS20.tif:0524-0206-0421:524	53629	53629	524
525	210119_dc07_3.tif_BS20.tif:0525-0206-0421:525	56143	56143	525
526	210119_dc07_3.tif_BS20.tif:0526-0201-0421:526	51238	51238	526
527	210119_dc07_3.tif_BS20.tif:0527-0199-0422:527	50933	50933	527
528	210119_dc07_3.tif_BS20.tif:0528-0198-0420:528	50982	50982	528
529	210119_dc07_3.tif_BS20.tif:0529-0197-0420:529	52595	52595	529
530	210119_dc07_3.tif_BS20.tif:0530-0197-0418:530	51020	51020	530
531	210119_dc07_3.tif_BS20.tif:0531-0197-0417:531	47212	47212	531
532	210119_dc07_3.tif_BS20.tif:0532-0198-0415:532	54157	54157	532
533	210119_dc07_3.tif_BS20.tif:0533-0198-0414:533	47494	47494	533
534	210119_dc07_3.tif_BS20.tif:0534-0198-0411:534	47698	47698	534
535	210119_dc07_3.tif_BS20.tif:0535-0197-0407:535	44374	44374	535
536	210119_dc07_3.tif_BS20.tif:0536-0197-0400:536	50635	50635	536
537	210119_dc07_3.tif_BS20.tif:0537-0196-0392:537	59246	59246	537
538	210119_dc07_3.tif_BS20.tif:0538-0193-0384:538	52934	52934	538
539	210119_dc07_3.tif_BS20.tif:0539-0193-0384:539	50760	50760	539
540	210119_dc07_3.tif_BS20.tif:0540-0194-0382:540	51246	51246	540
541	210119_dc07_3.tif_BS20.tif:0541-0195-0379:541	56092	56092	541
542	210119_dc07_3.tif_BS20.tif:0542-0196-0378:542	57166	57166	542
543	210119_dc07_3.tif_BS20.tif:0543-0196-0379:543	58414	58414	543
544	210119_dc07_3.tif_BS20.tif:0544-0196-0379:544	58307	58307	544
545	210119_dc07_3.tif_BS20.tif:0545-0197-0378:545	58653	58653	545
546	210119_dc07_3.tif_BS20.tif:0546-0197-0377:546	55651	55651	546
547	210119_dc07_3.tif_BS20.tif:0547-0198-0376:547	58304	58304	547
548	210119_dc07_3.tif_BS20.tif:0548-0199-0376:548	60989	60989	548
549	210119_dc07_3.tif_BS20.tif:0549-0199-0375:549	67069	67069	549
550	210119_dc07_3.tif_BS20.tif:0550-0199-0375:550	61928	61928	550
551	210119_dc07_3.tif_BS20.tif:0551-0199-0375:551	60640	60640	551
552	210119_dc07_3.tif_BS20.tif:0552-0200-0374:552	69695	69695	552
553	210119_dc07_3.tif_BS20.tif:0553-0200-0374:553	64720	64720	553
554	210119_dc07_3.tif_BS20.tif:0554-0201-0374:554	62542	62542	554
555	210119_dc07_3.tif_BS20.tif:0555-0201-0374:555	61725	61725	555
556	210119_dc07_3.tif_BS20.tif:0556-0202-0374:556	61007	61007	556
557	210119_dc07_3.tif_BS20.tif:0557-0202-0374:557	62825	62825	557
558	210119_dc07_3.tif_BS20.tif:0558-0202-0374:558	61211	61211	558
559	210119_dc07_3.tif_BS20.tif:0559-0201-0374:559	55748	55748	559
560	210119_dc07_3.tif_BS20.tif:0560-0202-0374:560	58562	58562	560
561	210119_dc07_3.tif_BS20.tif:0561-0202-0374:561	61501	61501	561
562	210119_dc07_3.tif_BS20.tif:0562-0203-0375:562	62750	62750	562
563	210119_dc07_3.tif_BS20.tif:0563-0203-0374:563	65019	65019	563
564	210119_dc07_3.tif_BS20.tif:0564-0203-0374:564	58824	58824	564
565	210119_dc07_3.tif_BS20.tif:0565-0203-0374:565	60767	60767	565
566	210119_dc07_3.tif_BS20.tif:0566-0203-0373:566	61122	61122	566
567	210119_dc07_3.tif_BS20.tif:0567-0202-0373:567	62244	62244	567
568	210119_dc07_3.tif_BS20.tif:0568-0201-0374:568	58601	58601	568
569	210119_dc07_3.tif_BS20.tif:0569-0201-0374:569	55536	55536	569
570	210119_dc07_3.tif_BS20.tif:0570-0201-0374:570	59469	59469	570
571	210119_dc07_3.tif_BS20.tif:0571-0200-0373:571	59354	59354	571
572	210119_dc07_3.tif_BS20.tif:0572-0201-0374:572	58059	58059	572
573	210119_dc07_3.tif_BS20.tif:0573-0201-0374:573	58407	58407	573
574	210119_dc07_3.tif_BS20.tif:0574-0203-0375:574	59900	59900	574
575	210119_dc07_3.tif_BS20.tif:0575-0203-0375:575	60588	60588	575
576	210119_dc07_3.tif_BS20.tif:0576-0202-0375:576	59602	59602	576
577	210119_dc07_3.tif_BS20.tif:0577-0200-0377:577	54885	54885	577
578	210119_dc07_3.tif_BS20.tif:0578-0199-0378:578	52831	52831	578
579	210119_dc07_3.tif_BS20.tif:0579-0200-0383:579	55536	55536	579
580	210119_dc07_3.tif_BS20.tif:0580-0199-0380:580	51843	51843	580
581	210119_dc07_3.tif_BS20.tif:0581-0200-0380:581	57814	57814	581
582	210119_dc07_3.tif_BS20.tif:0582-0201-0386:582	56580	56580	582
583	210119_dc07_3.tif_BS20.tif:0583-0201-0383:583	58190	58190	583
584	210119_dc07_3.tif_BS20.tif:0584-0201-0384:584	52984	52984	584
585	210119_dc07_3.tif_BS20.tif:0585-0202-0386:585	57207	57207	585
586	210119_dc07_3.tif_BS20.tif:0586-0201-0386:586	58698	58698	586
587	210119_dc07_3.tif_BS20.tif:0587-0198-0389:587	57339	57339	587
588	210119_dc07_3.tif_BS20.tif:0588-0196-0387:588	56194	56194	588
589	210119_dc07_3.tif_BS20.tif:0589-0195-0388:589	58134	58134	589
590	210119_dc07_3.tif_BS20.tif:0590-0196-0388:590	57844	57844	590
591	210119_dc07_3.tif_BS20.tif:0591-0196-0388:591	62110	62110	591
592	210119_dc07_3.tif_BS20.tif:0592-0196-0389:592	57920	57920	592
593	210119_dc07_3.tif_BS20.tif:0593-0197-0389:593	57020	57020	593
594	210119_dc07_3.tif_BS20.tif:0594-0197-0392:594	59213	59213	594
595	210119_dc07_3.tif_BS20.tif:0595-0197-0393:595	60840	60840	595
596	210119_dc07_3.tif_BS20.tif:0596-0198-0394:596	63088	63088	596
597	210119_dc07_3.tif_BS20.tif:0597-0198-0395:597	59798	59798	597
598	210119_dc07_3.tif_BS20.tif:0598-0198-0393:598	65237	65237	598
599	210119_dc07_3.tif_BS20.tif:0599-0198-0394:599	63983	63983	599
600	210119_dc07_3.tif_BS20.tif:0600-0199-0397:600	68136	68136	600
601	210119_dc07_3.tif_BS20.tif:0601-0199-0400:601	53013	53013	601
602	210119_dc07_3.tif_BS20.tif:0602-0201-0402:602	57971	57971	602
603	210119_dc07_3.tif_BS20.tif:0603-0202-0403:603	50920	50920	603
604	210119_dc07_3.tif_BS20.tif:0604-0204-0396:604	58495	58495	604
605	210119_dc07_3.tif_BS20.tif:0605-0199-0398:605	63598	63598	605
606	210119_dc07_3.tif_BS20.tif:0606-0206-0412:606	55138	55138	606
607	210119_dc07_3.tif_BS20.tif:0607-0198-0411:607	57510	57510	607
608	210119_dc07_3.tif_BS20.tif:0608-0196-0409:608	50885	50885	608
609	210119_dc07_3.tif_BS20.tif:0609-0195-0409:609	47527	47527	609
610	210119_dc07_3.tif_BS20.tif:0610-0195-0408:610	53940	53940	610
611	210119_dc07_3.tif_BS20.tif:0611-0193-0408:611	53879	53879	611
612	210119_dc07_3.tif_BS20.tif:0612-0193-0408:612	56558	56558	612
613	210119_dc07_3.tif_BS20.tif:0613-0194-0410:613	51168	51168	613
614	210119_dc07_3.tif_BS20.tif:0614-0196-0411:614	51307	51307	614
615	210119_dc07_3.tif_BS20.tif:0615-0198-0412:615	49500	49500	615
616	210119_dc07_3.tif_BS20.tif:0616-0198-0413:616	51953	51953	616
617	210119_dc07_3.tif_BS20.tif:0617-0199-0413:617	51512	51512	617
618	210119_dc07_3.tif_BS20.tif:0618-0200-0413:618	60072	60072	618
619	210119_dc07_3.tif_BS20.tif:0619-0201-0414:619	59969	59969	619
620	210119_dc07_3.tif_BS20.tif:0620-0201-0414:620	56855	56855	620
621	210119_dc07_3.tif_BS20.tif:0621-0201-0415:621	57910	57910	621
622	210119_dc07_3.tif_BS20.tif:0622-0201-0416:622	45519	45519	622
623	210119_dc07_3.tif_BS20.tif:0623-0202-0416:623	51766	51766	623
624	210119_dc07_3.tif_BS20.tif:0624-0202-0417:624	54724	54724	624
625	210119_dc07_3.tif_BS20.tif:0625-0202-0418:625	54965	54965	625
626	210119_dc07_3.tif_BS20.tif:0626-0202-0418:626	49955	49955	626
627	210119_dc07_3.tif_BS20.tif:0627-0203-0419:627	51420	51420	627
628	210119_dc07_3.tif_BS20.tif:0628-0204-0419:628	55320	55320	628
629	210119_dc07_3.tif_BS20.tif:0629-0204-0418:629	54824	54824	629
630	210119_dc07_3.tif_BS20.tif:0630-0205-0419:630	58438	58438	630
631	210119_dc07_3.tif_BS20.tif:0631-0205-0419:631	53801	53801	631
632	210119_dc07_3.tif_BS20.tif:0632-0205-0419:632	54045	54045	632
633	210119_dc07_3.tif_BS20.tif:0633-0206-0419:633	56751	56751	633
634	210119_dc07_3.tif_BS20.tif:0634-0206-0419:634	56231	56231	634
635	210119_dc07_3.tif_BS20.tif:0635-0206-0419:635	55012	55012	635
636	210119_dc07_3.tif_BS20.tif:0636-0206-0419:636	50784	50784	636
637	210119_dc07_3.tif_BS20.tif:0637-0208-0419:637	53967	53967	637
638	210119_dc07_3.tif_BS20.tif:0638-0210-0418:638	56098	56098	638
639	210119_dc07_3.tif_BS20.tif:0639-0208-0420:639	53546	53546	639
640	210119_dc07_3.tif_BS20.tif:0640-0208-0421:640	57909	57909	640
641	210119_dc07_3.tif_BS20.tif:0641-0208-0420:641	60929	60929	641
642	210119_dc07_3.tif_BS20.tif:0642-0207-0420:642	55083	55083	642
643	210119_dc07_3.tif_BS20.tif:0643-0207-0420:643	54680	54680	643
644	210119_dc07_3.tif_BS20.tif:0644-0208-0419:644	60185	60185	644
645	210119_dc07_3.tif_BS20.tif:0645-0208-0419:645	56500	56500	645
646	210119_dc07_3.tif_BS20.tif:0646-0208-0420:646	55623	55623	646
647	210119_dc07_3.tif_BS20.tif:0647-0208-0419:647	61863	61863	647
648	210119_dc07_3.tif_BS20.tif:0648-0208-0419:648	50008	50008	648
649	210119_dc07_3.tif_BS20.tif:0649-0208-0419:649	54349	54349	649
650	210119_dc07_3.tif_BS20.tif:0650-0208-0419:650	57288	57288	650
651	210119_dc07_3.tif_BS20.tif:0001-0209-0160:1	122683	122683	1
652	210119_dc07_3.tif_BS20.tif:0002-0206-0159:2	124418	124418	2
653	210119_dc07_3.tif_BS20.tif:0003-0203-0157:3	118315	118315	3
654	210119_dc07_3.tif_BS20.tif:0004-0202-0156:4	128279	128279	4
655	210119_dc07_3.tif_BS20.tif:0005-0209-0154:5	138171	138171	5
656	210119_dc07_3.tif_BS20.tif:0006-0209-0155:6	133726	133726	6
657	210119_dc07_3.tif_BS20.tif:0007-0209-0155:7	130435	130435	7
658	210119_dc07_3.tif_BS20.tif:0008-0208-0154:8	131294	131294	8
659	210119_dc07_3.tif_BS20.tif:0009-0208-0153:9	131633	131633	9
660	210119_dc07_3.tif_BS20.tif:0010-0208-0153:10	126669	126669	10
661	210119_dc07_3.tif_BS20.tif:0011-0208-0150:11	121604	121604	11
662	210119_dc07_3.tif_BS20.tif:0012-0209-0147:12	121479	121479	12
663	210119_dc07_3.tif_BS20.tif:0013-0209-0147:13	122860	122860	13
664	210119_dc07_3.tif_BS20.tif:0014-0209-0146:14	123248	123248	14
665	210119_dc07_3.tif_BS20.tif:0015-0209-0147:15	123326	123326	15
666	210119_dc07_3.tif_BS20.tif:0016-0210-0146:16	118045	118045	16
667	210119_dc07_3.tif_BS20.tif:0017-0210-0146:17	122003	122003	17
668	210119_dc07_3.tif_BS20.tif:0018-0210-0146:18	116070	116070	18
669	210119_dc07_3.tif_BS20.tif:0019-0211-0147:19	114375	114375	19
670	210119_dc07_3.tif_BS20.tif:0020-0212-0146:20	118338	118338	20
671	210119_dc07_3.tif_BS20.tif:0021-0213-0146:21	115825	115825	21
672	210119_dc07_3.tif_BS20.tif:0022-0214-0146:22	114662	114662	22
673	210119_dc07_3.tif_BS20.tif:0023-0215-0145:23	124276	124276	23
674	210119_dc07_3.tif_BS20.tif:0024-0214-0146:24	116618	116618	24
675	210119_dc07_3.tif_BS20.tif:0025-0211-0148:25	115611	115611	25
676	210119_dc07_3.tif_BS20.tif:0026-0212-0148:26	116868	116868	26
677	210119_dc07_3.tif_BS20.tif:0027-0212-0148:27	118415	118415	27
678	210119_dc07_3.tif_BS20.tif:0028-0211-0148:28	119110	119110	28
679	210119_dc07_3.tif_BS20.tif:0029-0210-0147:29	116908	116908	29
680	210119_dc07_3.tif_BS20.tif:0030-0209-0147:30	116118	116118	30
681	210119_dc07_3.tif_BS20.tif:0031-0210-0147:31	114470	114470	31
682	210119_dc07_3.tif_BS20.tif:0032-0209-0146:32	117889	117889	32
683	210119_dc07_3.tif_BS20.tif:0033-0210-0145:33	115036	115036	33
684	210119_dc07_3.tif_BS20.tif:0034-0210-0143:34	115345	115345	34
685	210119_dc07_3.tif_BS20.tif:0035-0207-0139:35	118607	118607	35
686	210119_dc07_3.tif_BS20.tif:0036-0205-0138:36	114337	114337	36
687	210119_dc07_3.tif_BS20.tif:0037-0203-0139:37	117686	117686	37
688	210119_dc07_3.tif_BS20.tif:0038-0202-0142:38	120112	120112	38
689	210119_dc07_3.tif_BS20.tif:0039-0202-0142:39	120863	120863	39
690	210119_dc07_3.tif_BS20.tif:0040-0205-0141:40	116531	116531	40
691	210119_dc07_3.tif_BS20.tif:0041-0207-0140:41	117146	117146	41
692	210119_dc07_3.tif_BS20.tif:0042-0208-0141:42	113159	113159	42
693	210119_dc07_3.tif_BS20.tif:0043-0208-0141:43	110439	110439	43
694	210119_dc07_3.tif_BS20.tif:0044-0206-0141:44	116095	116095	44
695	210119_dc07_3.tif_BS20.tif:0045-0205-0143:45	110743	110743	45
696	210119_dc07_3.tif_BS20.tif:0046-0209-0141:46	111211	111211	46
697	210119_dc07_3.tif_BS20.tif:0047-0210-0142:47	117842	117842	47
698	210119_dc07_3.tif_BS20.tif:0048-0211-0143:48	114640	114640	48
699	210119_dc07_3.tif_BS20.tif:0049-0211-0144:49	113048	113048	49
700	210119_dc07_3.tif_BS20.tif:0050-0209-0145:50	117080	117080	50
701	210119_dc07_3.tif_BS20.tif:0051-0202-0158:51	112564	112564	51
702	210119_dc07_3.tif_BS20.tif:0052-0201-0181:52	113830	113830	52
703	210119_dc07_3.tif_BS20.tif:0053-0217-0175:53	117257	117257	53
704	210119_dc07_3.tif_BS20.tif:0054-0219-0181:54	120256	120256	54
705	210119_dc07_3.tif_BS20.tif:0055-0219-0181:55	118973	118973	55
706	210119_dc07_3.tif_BS20.tif:0056-0218-0184:56	115072	115072	56
707	210119_dc07_3.tif_BS20.tif:0057-0216-0186:57	120251	120251	57
708	210119_dc07_3.tif_BS20.tif:0058-0215-0186:58	120713	120713	58
709	210119_dc07_3.tif_BS20.tif:0059-0212-0188:59	128024	128024	59
710	210119_dc07_3.tif_BS20.tif:0060-0227-0189:60	121114	121114	60
711	210119_dc07_3.tif_BS20.tif:0061-0227-0188:61	128282	128282	61
712	210119_dc07_3.tif_BS20.tif:0062-0224-0190:62	127922	127922	62
713	210119_dc07_3.tif_BS20.tif:0063-0223-0189:63	123486	123486	63
714	210119_dc07_3.tif_BS20.tif:0064-0220-0190:64	123459	123459	64
715	210119_dc07_3.tif_BS20.tif:0065-0217-0190:65	123134	123134	65
716	210119_dc07_3.tif_BS20.tif:0066-0216-0189:66	121825	121825	66
717	210119_dc07_3.tif_BS20.tif:0067-0231-0189:67	119518	119518	67
718	210119_dc07_3.tif_BS20.tif:0068-0229-0186:68	125364	125364	68
719	210119_dc07_3.tif_BS20.tif:0069-0230-0185:69	117165	117165	69
720	210119_dc07_3.tif_BS20.tif:0070-0227-0182:70	126250	126250	70
721	210119_dc07_3.tif_BS20.tif:0071-0222-0178:71	119536	119536	71
722	210119_dc07_3.tif_BS20.tif:0072-0218-0178:72	125893	125893	72
723	210119_dc07_3.tif_BS20.tif:0073-0215-0176:73	123083	123083	73
724	210119_dc07_3.tif_BS20.tif:0074-0213-0176:74	126223	126223	74
725	210119_dc07_3.tif_BS20.tif:0075-0212-0175:75	128410	128410	75
726	210119_dc07_3.tif_BS20.tif:0076-0211-0173:76	132565	132565	76
727	210119_dc07_3.tif_BS20.tif:0077-0211-0173:77	128051	128051	77
728	210119_dc07_3.tif_BS20.tif:0078-0210-0171:78	125020	125020	78
729	210119_dc07_3.tif_BS20.tif:0079-0209-0170:79	128358	128358	79
730	210119_dc07_3.tif_BS20.tif:0080-0209-0169:80	123876	123876	80
731	210119_dc07_3.tif_BS20.tif:0081-0208-0166:81	122223	122223	81
732	210119_dc07_3.tif_BS20.tif:0082-0206-0165:82	126620	126620	82
733	210119_dc07_3.tif_BS20.tif:0083-0206-0165:83	124215	124215	83
734	210119_dc07_3.tif_BS20.tif:0084-0206-0165:84	125541	125541	84
735	210119_dc07_3.tif_BS20.tif:0085-0206-0165:85	126205	126205	85
736	210119_dc07_3.tif_BS20.tif:0086-0208-0165:86	125296	125296	86
737	210119_dc07_3.tif_BS20.tif:0087-0210-0165:87	123313	123313	87
738	210119_dc07_3.tif_BS20.tif:0088-0210-0165:88	124573	124573	88
739	210119_dc07_3.tif_BS20.tif:0089-0207-0167:89	124966	124966	89
740	210119_dc07_3.tif_BS20.tif:0090-0204-0167:90	111129	111129	90
741	210119_dc07_3.tif_BS20.tif:0091-0204-0166:91	120978	120978	91
742	210119_dc07_3.tif_BS20.tif:0092-0217-0165:92	114036	114036	92
743	210119_dc07_3.tif_BS20.tif:0093-0217-0165:93	118457	118457	93
744	210119_dc07_3.tif_BS20.tif:0094-0217-0165:94	108826	108826	94
745	210119_dc07_3.tif_BS20.tif:0095-0213-0168:95	111248	111248	95
746	210119_dc07_3.tif_BS20.tif:0096-0210-0168:96	117232	117232	96
747	210119_dc07_3.tif_BS20.tif:0097-0210-0168:97	125658	125658	97
748	210119_dc07_3.tif_BS20.tif:0098-0211-0166:98	123182	123182	98
749	210119_dc07_3.tif_BS20.tif:0099-0211-0166:99	124667	124667	99
750	210119_dc07_3.tif_BS20.tif:0100-0212-0165:100	122359	122359	100
751	210119_dc07_3.tif_BS20.tif:0101-0212-0164:101	119177	119177	101
752	210119_dc07_3.tif_BS20.tif:0102-0211-0164:102	118630	118630	102
753	210119_dc07_3.tif_BS20.tif:0103-0211-0164:103	112458	112458	103
754	210119_dc07_3.tif_BS20.tif:0104-0210-0163:104	122012	122012	104
755	210119_dc07_3.tif_BS20.tif:0105-0210-0164:105	118772	118772	105
756	210119_dc07_3.tif_BS20.tif:0106-0210-0164:106	115258	115258	106
757	210119_dc07_3.tif_BS20.tif:0107-0210-0163:107	121180	121180	107
758	210119_dc07_3.tif_BS20.tif:0108-0211-0164:108	114072	114072	108
759	210119_dc07_3.tif_BS20.tif:0109-0211-0164:109	116601	116601	109
760	210119_dc07_3.tif_BS20.tif:0110-0211-0163:110	120427	120427	110
761	210119_dc07_3.tif_BS20.tif:0111-0212-0163:111	119604	119604	111
762	210119_dc07_3.tif_BS20.tif:0112-0212-0163:112	122873	122873	112
763	210119_dc07_3.tif_BS20.tif:0113-0212-0163:113	121562	121562	113
764	210119_dc07_3.tif_BS20.tif:0114-0214-0163:114	124728	124728	114
765	210119_dc07_3.tif_BS20.tif:0115-0214-0162:115	118564	118564	115
766	210119_dc07_3.tif_BS20.tif:0116-0216-0161:116	119901	119901	116
767	210119_dc07_3.tif_BS20.tif:0117-0216-0162:117	122293	122293	117
768	210119_dc07_3.tif_BS20.tif:0118-0215-0163:118	117886	117886	118
769	210119_dc07_3.tif_BS20.tif:0119-0214-0165:119	117564	117564	119
770	210119_dc07_3.tif_BS20.tif:0120-0213-0165:120	117739	117739	120
771	210119_dc07_3.tif_BS20.tif:0121-0213-0164:121	109278	109278	121
772	210119_dc07_3.tif_BS20.tif:0122-0213-0165:122	104443	104443	122
773	210119_dc07_3.tif_BS20.tif:0123-0212-0166:123	115607	115607	123
774	210119_dc07_3.tif_BS20.tif:0124-0212-0166:124	103358	103358	124
775	210119_dc07_3.tif_BS20.tif:0125-0212-0166:125	103653	103653	125
776	210119_dc07_3.tif_BS20.tif:0126-0212-0166:126	107160	107160	126
777	210119_dc07_3.tif_BS20.tif:0127-0212-0167:127	101833	101833	127
778	210119_dc07_3.tif_BS20.tif:0128-0211-0167:128	107106	107106	128
779	210119_dc07_3.tif_BS20.tif:0129-0210-0166:129	106851	106851	129
780	210119_dc07_3.tif_BS20.tif:0130-0210-0166:130	106280	106280	130
781	210119_dc07_3.tif_BS20.tif:0131-0210-0167:131	108222	108222	131
782	210119_dc07_3.tif_BS20.tif:0132-0210-0166:132	105600	105600	132
783	210119_dc07_3.tif_BS20.tif:0133-0210-0166:133	107875	107875	133
784	210119_dc07_3.tif_BS20.tif:0134-0210-0166:134	104748	104748	134
785	210119_dc07_3.tif_BS20.tif:0135-0211-0167:135	110907	110907	135
786	210119_dc07_3.tif_BS20.tif:0136-0211-0167:136	108946	108946	136
787	210119_dc07_3.tif_BS20.tif:0137-0211-0167:137	106355	106355	137
788	210119_dc07_3.tif_BS20.tif:0138-0210-0167:138	109456	109456	138
789	210119_dc07_3.tif_BS20.tif:0139-0211-0166:139	109875	109875	139
790	210119_dc07_3.tif_BS20.tif:0140-0211-0166:140	102204	102204	140
791	210119_dc07_3.tif_BS20.tif:0141-0210-0167:141	112948	112948	141
792	210119_dc07_3.tif_BS20.tif:0142-0209-0167:142	103497	103497	142
793	210119_dc07_3.tif_BS20.tif:0143-0206-0165:143	107472	107472	143
794	210119_dc07_3.tif_BS20.tif:0144-0205-0165:144	111756	111756	144
795	210119_dc07_3.tif_BS20.tif:0145-0205-0165:145	112058	112058	145
796	210119_dc07_3.tif_BS20.tif:0146-0206-0165:146	104668	104668	146
797	210119_dc07_3.tif_BS20.tif:0147-0206-0165:147	96010	96010	147
798	210119_dc07_3.tif_BS20.tif:0148-0205-0164:148	98890	98890	148
799	210119_dc07_3.tif_BS20.tif:0149-0204-0164:149	102266	102266	149
800	210119_dc07_3.tif_BS20.tif:0150-0205-0163:150	105683	105683	150
801	210119_dc07_3.tif_BS20.tif:0151-0205-0164:151	107087	107087	151
802	210119_dc07_3.tif_BS20.tif:0152-0205-0164:152	106518	106518	152
803	210119_dc07_3.tif_BS20.tif:0153-0209-0163:153	107589	107589	153
804	210119_dc07_3.tif_BS20.tif:0154-0209-0163:154	108095	108095	154
805	210119_dc07_3.tif_BS20.tif:0155-0209-0165:155	108734	108734	155
806	210119_dc07_3.tif_BS20.tif:0156-0209-0164:156	104545	104545	156
807	210119_dc07_3.tif_BS20.tif:0157-0209-0164:157	105533	105533	157
808	210119_dc07_3.tif_BS20.tif:0158-0209-0165:158	106220	106220	158
809	210119_dc07_3.tif_BS20.tif:0159-0209-0165:159	111620	111620	159
810	210119_dc07_3.tif_BS20.tif:0160-0209-0165:160	101131	101131	160
811	210119_dc07_3.tif_BS20.tif:0161-0210-0164:161	103441	103441	161
812	210119_dc07_3.tif_BS20.tif:0162-0210-0165:162	108050	108050	162
813	210119_dc07_3.tif_BS20.tif:0163-0210-0165:163	111055	111055	163
814	210119_dc07_3.tif_BS20.tif:0164-0210-0165:164	100548	100548	164
815	210119_dc07_3.tif_BS20.tif:0165-0215-0163:165	104256	104256	165
816	210119_dc07_3.tif_BS20.tif:0166-0215-0163:166	110558	110558	166
817	210119_dc07_3.tif_BS20.tif:0167-0216-0164:167	103438	103438	167
818	210119_dc07_3.tif_BS20.tif:0168-0221-0162:168	104887	104887	168
819	210119_dc07_3.tif_BS20.tif:0169-0219-0166:169	109496	109496	169
820	210119_dc07_3.tif_BS20.tif:0170-0214-0169:170	109186	109186	170
821	210119_dc07_3.tif_BS20.tif:0171-0213-0170:171	114162	114162	171
822	210119_dc07_3.tif_BS20.tif:0172-0211-0168:172	115616	115616	172
823	210119_dc07_3.tif_BS20.tif:0173-0210-0167:173	126007	126007	173
824	210119_dc07_3.tif_BS20.tif:0174-0211-0165:174	106922	106922	174
825	210119_dc07_3.tif_BS20.tif:0175-0211-0165:175	108976	108976	175
826	210119_dc07_3.tif_BS20.tif:0176-0212-0166:176	110382	110382	176
827	210119_dc07_3.tif_BS20.tif:0177-0212-0165:177	109907	109907	177
828	210119_dc07_3.tif_BS20.tif:0178-0212-0166:178	114190	114190	178
829	210119_dc07_3.tif_BS20.tif:0179-0212-0166:179	110439	110439	179
830	210119_dc07_3.tif_BS20.tif:0180-0212-0165:180	107939	107939	180
831	210119_dc07_3.tif_BS20.tif:0181-0212-0166:181	110824	110824	181
832	210119_dc07_3.tif_BS20.tif:0182-0212-0165:182	113855	113855	182
833	210119_dc07_3.tif_BS20.tif:0183-0212-0166:183	114839	114839	183
834	210119_dc07_3.tif_BS20.tif:0184-0213-0165:184	100137	100137	184
835	210119_dc07_3.tif_BS20.tif:0185-0213-0165:185	105726	105726	185
836	210119_dc07_3.tif_BS20.tif:0186-0214-0165:186	110622	110622	186
837	210119_dc07_3.tif_BS20.tif:0187-0213-0165:187	107365	107365	187
838	210119_dc07_3.tif_BS20.tif:0188-0214-0166:188	111842	111842	188
839	210119_dc07_3.tif_BS20.tif:0189-0214-0164:189	103949	103949	189
840	210119_dc07_3.tif_BS20.tif:0190-0214-0165:190	106069	106069	190
841	210119_dc07_3.tif_BS20.tif:0191-0214-0165:191	105163	105163	191
842	210119_dc07_3.tif_BS20.tif:0192-0214-0166:192	114574	114574	192
843	210119_dc07_3.tif_BS20.tif:0193-0214-0166:193	121686	121686	193
844	210119_dc07_3.tif_BS20.tif:0194-0214-0166:194	108095	108095	194
845	210119_dc07_3.tif_BS20.tif:0195-0213-0166:195	110620	110620	195
846	210119_dc07_3.tif_BS20.tif:0196-0213-0166:196	110747	110747	196
847	210119_dc07_3.tif_BS20.tif:0197-0214-0166:197	109007	109007	197
848	210119_dc07_3.tif_BS20.tif:0198-0213-0167:198	113555	113555	198
849	210119_dc07_3.tif_BS20.tif:0199-0213-0166:199	111762	111762	199
850	210119_dc07_3.tif_BS20.tif:0200-0213-0167:200	116913	116913	200
851	210119_dc07_3.tif_BS20.tif:0201-0214-0166:201	108557	108557	201
852	210119_dc07_3.tif_BS20.tif:0202-0214-0167:202	112158	112158	202
853	210119_dc07_3.tif_BS20.tif:0203-0213-0166:203	110709	110709	203
854	210119_dc07_3.tif_BS20.tif:0204-0214-0166:204	108811	108811	204
855	210119_dc07_3.tif_BS20.tif:0205-0213-0166:205	108801	108801	205
856	210119_dc07_3.tif_BS20.tif:0206-0213-0167:206	110185	110185	206
857	210119_dc07_3.tif_BS20.tif:0207-0213-0167:207	110948	110948	207
858	210119_dc07_3.tif_BS20.tif:0208-0213-0167:208	113060	113060	208
859	210119_dc07_3.tif_BS20.tif:0209-0213-0167:209	110120	110120	209
860	210119_dc07_3.tif_BS20.tif:0210-0213-0167:210	111571	111571	210
861	210119_dc07_3.tif_BS20.tif:0211-0213-0167:211	105216	105216	211
862	210119_dc07_3.tif_BS20.tif:0212-0213-0167:212	109750	109750	212
863	210119_dc07_3.tif_BS20.tif:0213-0213-0167:213	106778	106778	213
864	210119_dc07_3.tif_BS20.tif:0214-0212-0168:214	103541	103541	214
865	210119_dc07_3.tif_BS20.tif:0215-0212-0167:215	111739	111739	215
866	210119_dc07_3.tif_BS20.tif:0216-0211-0167:216	103469	103469	216
867	210119_dc07_3.tif_BS20.tif:0217-0209-0167:217	103858	103858	217
868	210119_dc07_3.tif_BS20.tif:0218-0207-0168:218	111483	111483	218
869	210119_dc07_3.tif_BS20.tif:0219-0206-0168:219	106949	106949	219
870	210119_dc07_3.tif_BS20.tif:0220-0205-0167:220	104754	104754	220
871	210119_dc07_3.tif_BS20.tif:0221-0205-0167:221	107481	107481	221
872	210119_dc07_3.tif_BS20.tif:0222-0205-0168:222	101409	101409	222
873	210119_dc07_3.tif_BS20.tif:0223-0205-0168:223	106747	106747	223
874	210119_dc07_3.tif_BS20.tif:0224-0204-0167:224	113512	113512	224
875	210119_dc07_3.tif_BS20.tif:0225-0204-0167:225	108044	108044	225
876	210119_dc07_3.tif_BS20.tif:0226-0205-0167:226	103012	103012	226
877	210119_dc07_3.tif_BS20.tif:0227-0205-0165:227	95418	95418	227
878	210119_dc07_3.tif_BS20.tif:0228-0204-0167:228	102417	102417	228
879	210119_dc07_3.tif_BS20.tif:0229-0204-0166:229	107349	107349	229
880	210119_dc07_3.tif_BS20.tif:0230-0207-0163:230	105267	105267	230
881	210119_dc07_3.tif_BS20.tif:0231-0207-0164:231	110785	110785	231
882	210119_dc07_3.tif_BS20.tif:0232-0207-0165:232	98443	98443	232
883	210119_dc07_3.tif_BS20.tif:0233-0206-0165:233	114095	114095	233
884	210119_dc07_3.tif_BS20.tif:0234-0206-0165:234	106687	106687	234
885	210119_dc07_3.tif_BS20.tif:0235-0206-0165:235	113418	113418	235
886	210119_dc07_3.tif_BS20.tif:0236-0207-0166:236	104506	104506	236
887	210119_dc07_3.tif_BS20.tif:0237-0207-0166:237	105098	105098	237
888	210119_dc07_3.tif_BS20.tif:0238-0206-0165:238	109709	109709	238
889	210119_dc07_3.tif_BS20.tif:0239-0207-0165:239	98210	98210	239
890	210119_dc07_3.tif_BS20.tif:0240-0207-0166:240	102447	102447	240
891	210119_dc07_3.tif_BS20.tif:0241-0206-0165:241	105509	105509	241
892	210119_dc07_3.tif_BS20.tif:0242-0206-0167:242	108883	108883	242
893	210119_dc07_3.tif_BS20.tif:0243-0206-0167:243	96678	96678	243
894	210119_dc07_3.tif_BS20.tif:0244-0206-0166:244	101720	101720	244
895	210119_dc07_3.tif_BS20.tif:0245-0213-0163:245	104915	104915	245
896	210119_dc07_3.tif_BS20.tif:0246-0213-0165:246	106834	106834	246
897	210119_dc07_3.tif_BS20.tif:0247-0213-0165:247	103957	103957	247
898	210119_dc07_3.tif_BS20.tif:0248-0213-0166:248	104805	104805	248
899	210119_dc07_3.tif_BS20.tif:0249-0213-0166:249	105345	105345	249
900	210119_dc07_3.tif_BS20.tif:0250-0213-0167:250	96059	96059	250
901	210119_dc07_3.tif_BS20.tif:0251-0214-0167:251	95622	95622	251
902	210119_dc07_3.tif_BS20.tif:0252-0213-0167:252	94573	94573	252
903	210119_dc07_3.tif_BS20.tif:0253-0213-0167:253	93472	93472	253
904	210119_dc07_3.tif_BS20.tif:0254-0212-0166:254	107396	107396	254
905	210119_dc07_3.tif_BS20.tif:0255-0213-0166:255	89895	89895	255
906	210119_dc07_3.tif_BS20.tif:0256-0212-0166:256	98865	98865	256
907	210119_dc07_3.tif_BS20.tif:0257-0213-0167:257	94120	94120	257
908	210119_dc07_3.tif_BS20.tif:0258-0213-0167:258	93164	93164	258
909	210119_dc07_3.tif_BS20.tif:0259-0213-0167:259	91123	91123	259
910	210119_dc07_3.tif_BS20.tif:0260-0213-0167:260	107575	107575	260
911	210119_dc07_3.tif_BS20.tif:0261-0213-0166:261	107506	107506	261
912	210119_dc07_3.tif_BS20.tif:0262-0213-0168:262	103189	103189	262
913	210119_dc07_3.tif_BS20.tif:0263-0214-0167:263	96468	96468	263
914	210119_dc07_3.tif_BS20.tif:0264-0214-0167:264	95391	95391	264
915	210119_dc07_3.tif_BS20.tif:0265-0215-0165:265	100995	100995	265
916	210119_dc07_3.tif_BS20.tif:0266-0215-0166:266	92456	92456	266
917	210119_dc07_3.tif_BS20.tif:0267-0215-0166:267	94317	94317	267
918	210119_dc07_3.tif_BS20.tif:0268-0215-0166:268	97847	97847	268
919	210119_dc07_3.tif_BS20.tif:0269-0215-0165:269	103659	103659	269
920	210119_dc07_3.tif_BS20.tif:0270-0215-0166:270	94536	94536	270
921	210119_dc07_3.tif_BS20.tif:0271-0213-0166:271	98051	98051	271
922	210119_dc07_3.tif_BS20.tif:0272-0211-0168:272	102545	102545	272
923	210119_dc07_3.tif_BS20.tif:0273-0208-0168:273	108959	108959	273
924	210119_dc07_3.tif_BS20.tif:0274-0202-0172:274	106604	106604	274
925	210119_dc07_3.tif_BS20.tif:0275-0200-0167:275	107182	107182	275
926	210119_dc07_3.tif_BS20.tif:0276-0202-0167:276	106278	106278	276
927	210119_dc07_3.tif_BS20.tif:0277-0209-0165:277	116128	116128	277
928	210119_dc07_3.tif_BS20.tif:0278-0210-0166:278	111907	111907	278
929	210119_dc07_3.tif_BS20.tif:0279-0208-0166:279	102201	102201	279
930	210119_dc07_3.tif_BS20.tif:0280-0206-0165:280	98422	98422	280
931	210119_dc07_3.tif_BS20.tif:0281-0205-0165:281	106833	106833	281
932	210119_dc07_3.tif_BS20.tif:0282-0205-0165:282	100210	100210	282
933	210119_dc07_3.tif_BS20.tif:0283-0204-0165:283	105103	105103	283
934	210119_dc07_3.tif_BS20.tif:0284-0204-0164:284	97974	97974	284
935	210119_dc07_3.tif_BS20.tif:0285-0212-0164:285	100860	100860	285
936	210119_dc07_3.tif_BS20.tif:0286-0212-0165:286	97610	97610	286
937	210119_dc07_3.tif_BS20.tif:0287-0211-0164:287	96248	96248	287
938	210119_dc07_3.tif_BS20.tif:0288-0212-0164:288	93298	93298	288
939	210119_dc07_3.tif_BS20.tif:0289-0210-0164:289	94293	94293	289
940	210119_dc07_3.tif_BS20.tif:0290-0209-0164:290	104387	104387	290
941	210119_dc07_3.tif_BS20.tif:0291-0208-0164:291	103079	103079	291
942	210119_dc07_3.tif_BS20.tif:0292-0206-0164:292	105606	105606	292
943	210119_dc07_3.tif_BS20.tif:0293-0206-0164:293	90769	90769	293
944	210119_dc07_3.tif_BS20.tif:0294-0205-0163:294	91050	91050	294
945	210119_dc07_3.tif_BS20.tif:0295-0204-0163:295	104809	104809	295
946	210119_dc07_3.tif_BS20.tif:0296-0203-0164:296	95671	95671	296
947	210119_dc07_3.tif_BS20.tif:0297-0204-0162:297	102615	102615	297
948	210119_dc07_3.tif_BS20.tif:0298-0206-0163:298	102738	102738	298
949	210119_dc07_3.tif_BS20.tif:0299-0206-0163:299	94873	94873	299
950	210119_dc07_3.tif_BS20.tif:0300-0205-0162:300	98118	98118	300
951	210119_dc07_3.tif_BS20.tif:0301-0204-0162:301	86174	86174	301
952	210119_dc07_3.tif_BS20.tif:0302-0215-0161:302	97528	97528	302
953	210119_dc07_3.tif_BS20.tif:0303-0214-0161:303	100695	100695	303
954	210119_dc07_3.tif_BS20.tif:0304-0212-0161:304	93827	93827	304
955	210119_dc07_3.tif_BS20.tif:0305-0212-0160:305	101371	101371	305
956	210119_dc07_3.tif_BS20.tif:0306-0209-0161:306	98294	98294	306
957	210119_dc07_3.tif_BS20.tif:0307-0209-0159:307	88387	88387	307
958	210119_dc07_3.tif_BS20.tif:0308-0206-0157:308	86178	86178	308
959	210119_dc07_3.tif_BS20.tif:0309-0205-0156:309	79649	79649	309
960	210119_dc07_3.tif_BS20.tif:0310-0205-0156:310	76429	76429	310
961	210119_dc07_3.tif_BS20.tif:0311-0204-0155:311	75388	75388	311
962	210119_dc07_3.tif_BS20.tif:0312-0204-0156:312	84562	84562	312
963	210119_dc07_3.tif_BS20.tif:0313-0204-0156:313	81798	81798	313
964	210119_dc07_3.tif_BS20.tif:0314-0204-0157:314	85791	85791	314
965	210119_dc07_3.tif_BS20.tif:0315-0205-0156:315	83476	83476	315
966	210119_dc07_3.tif_BS20.tif:0316-0205-0157:316	89626	89626	316
967	210119_dc07_3.tif_BS20.tif:0317-0204-0157:317	81568	81568	317
968	210119_dc07_3.tif_BS20.tif:0318-0203-0159:318	85020	85020	318
969	210119_dc07_3.tif_BS20.tif:0319-0202-0159:319	92168	92168	319
970	210119_dc07_3.tif_BS20.tif:0320-0202-0160:320	91348	91348	320
971	210119_dc07_3.tif_BS20.tif:0321-0202-0160:321	91246	91246	321
972	210119_dc07_3.tif_BS20.tif:0322-0202-0160:322	97726	97726	322
973	210119_dc07_3.tif_BS20.tif:0323-0203-0161:323	92728	92728	323
974	210119_dc07_3.tif_BS20.tif:0324-0204-0160:324	91515	91515	324
975	210119_dc07_3.tif_BS20.tif:0325-0205-0160:325	90922	90922	325
976	210119_dc07_3.tif_BS20.tif:0326-0206-0162:326	92299	92299	326
977	210119_dc07_3.tif_BS20.tif:0327-0206-0162:327	96220	96220	327
978	210119_dc07_3.tif_BS20.tif:0328-0206-0163:328	94954	94954	328
979	210119_dc07_3.tif_BS20.tif:0329-0206-0163:329	97407	97407	329
980	210119_dc07_3.tif_BS20.tif:0330-0206-0163:330	89450	89450	330
981	210119_dc07_3.tif_BS20.tif:0331-0205-0163:331	98345	98345	331
982	210119_dc07_3.tif_BS20.tif:0332-0204-0163:332	97212	97212	332
983	210119_dc07_3.tif_BS20.tif:0333-0203-0164:333	93245	93245	333
984	210119_dc07_3.tif_BS20.tif:0334-0204-0164:334	96309	96309	334
985	210119_dc07_3.tif_BS20.tif:0335-0204-0164:335	95242	95242	335
986	210119_dc07_3.tif_BS20.tif:0336-0204-0163:336	92273	92273	336
987	210119_dc07_3.tif_BS20.tif:0337-0206-0163:337	98493	98493	337
988	210119_dc07_3.tif_BS20.tif:0338-0206-0163:338	95047	95047	338
989	210119_dc07_3.tif_BS20.tif:0339-0205-0163:339	95691	95691	339
990	210119_dc07_3.tif_BS20.tif:0340-0204-0164:340	91671	91671	340
991	210119_dc07_3.tif_BS20.tif:0341-0204-0164:341	104189	104189	341
992	210119_dc07_3.tif_BS20.tif:0342-0205-0163:342	104414	104414	342
993	210119_dc07_3.tif_BS20.tif:0343-0205-0164:343	104235	104235	343
994	210119_dc07_3.tif_BS20.tif:0344-0204-0164:344	110116	110116	344
995	210119_dc07_3.tif_BS20.tif:0345-0204-0164:345	110719	110719	345
996	210119_dc07_3.tif_BS20.tif:0346-0204-0164:346	110295	110295	346
997	210119_dc07_3.tif_BS20.tif:0347-0206-0163:347	113866	113866	347
998	210119_dc07_3.tif_BS20.tif:0348-0207-0163:348	111677	111677	348
999	210119_dc07_3.tif_BS20.tif:0349-0206-0163:349	108824	108824	349
1000	210119_dc07_3.tif_BS20.tif:0350-0204-0163:350	112258	112258	350
1001	210119_dc07_3.tif_BS20.tif:0351-0204-0162:351	109942	109942	351
1002	210119_dc07_3.tif_BS20.tif:0352-0204-0163:352	111624	111624	352
1003	210119_dc07_3.tif_BS20.tif:0353-0204-0162:353	112350	112350	353
1004	210119_dc07_3.tif_BS20.tif:0354-0205-0162:354	108739	108739	354
1005	210119_dc07_3.tif_BS20.tif:0355-0204-0162:355	113121	113121	355
1006	210119_dc07_3.tif_BS20.tif:0356-0205-0161:356	108502	108502	356
1007	210119_dc07_3.tif_BS20.tif:0357-0206-0161:357	115210	115210	357
1008	210119_dc07_3.tif_BS20.tif:0358-0207-0161:358	111138	111138	358
1009	210119_dc07_3.tif_BS20.tif:0359-0207-0161:359	108688	108688	359
1010	210119_dc07_3.tif_BS20.tif:0360-0206-0160:360	108308	108308	360
1011	210119_dc07_3.tif_BS20.tif:0361-0204-0160:361	111065	111065	361
1012	210119_dc07_3.tif_BS20.tif:0362-0203-0161:362	102987	102987	362
1013	210119_dc07_3.tif_BS20.tif:0363-0202-0161:363	105335	105335	363
1014	210119_dc07_3.tif_BS20.tif:0364-0204-0160:364	117834	117834	364
1015	210119_dc07_3.tif_BS20.tif:0365-0220-0159:365	112081	112081	365
1016	210119_dc07_3.tif_BS20.tif:0366-0220-0161:366	110714	110714	366
1017	210119_dc07_3.tif_BS20.tif:0367-0214-0162:367	109097	109097	367
1018	210119_dc07_3.tif_BS20.tif:0368-0210-0163:368	111251	111251	368
1019	210119_dc07_3.tif_BS20.tif:0369-0208-0161:369	107893	107893	369
1020	210119_dc07_3.tif_BS20.tif:0370-0206-0158:370	110122	110122	370
1021	210119_dc07_3.tif_BS20.tif:0371-0204-0159:371	111810	111810	371
1022	210119_dc07_3.tif_BS20.tif:0372-0203-0159:372	118716	118716	372
1023	210119_dc07_3.tif_BS20.tif:0373-0203-0159:373	111410	111410	373
1024	210119_dc07_3.tif_BS20.tif:0374-0203-0159:374	120490	120490	374
1025	210119_dc07_3.tif_BS20.tif:0375-0203-0159:375	115536	115536	375
1026	210119_dc07_3.tif_BS20.tif:0376-0203-0159:376	112583	112583	376
1027	210119_dc07_3.tif_BS20.tif:0377-0203-0159:377	111581	111581	377
1028	210119_dc07_3.tif_BS20.tif:0378-0204-0158:378	115343	115343	378
1029	210119_dc07_3.tif_BS20.tif:0379-0205-0158:379	109702	109702	379
1030	210119_dc07_3.tif_BS20.tif:0380-0204-0159:380	120477	120477	380
1031	210119_dc07_3.tif_BS20.tif:0381-0204-0159:381	116352	116352	381
1032	210119_dc07_3.tif_BS20.tif:0382-0205-0159:382	114587	114587	382
1033	210119_dc07_3.tif_BS20.tif:0383-0205-0159:383	115424	115424	383
1034	210119_dc07_3.tif_BS20.tif:0384-0205-0159:384	112533	112533	384
1035	210119_dc07_3.tif_BS20.tif:0385-0204-0160:385	119586	119586	385
1036	210119_dc07_3.tif_BS20.tif:0386-0205-0160:386	109005	109005	386
1037	210119_dc07_3.tif_BS20.tif:0387-0205-0160:387	115576	115576	387
1038	210119_dc07_3.tif_BS20.tif:0388-0210-0158:388	108922	108922	388
1039	210119_dc07_3.tif_BS20.tif:0389-0213-0158:389	117773	117773	389
1040	210119_dc07_3.tif_BS20.tif:0390-0212-0159:390	117998	117998	390
1041	210119_dc07_3.tif_BS20.tif:0391-0211-0161:391	114530	114530	391
1042	210119_dc07_3.tif_BS20.tif:0392-0210-0161:392	115312	115312	392
1043	210119_dc07_3.tif_BS20.tif:0393-0209-0162:393	114503	114503	393
1044	210119_dc07_3.tif_BS20.tif:0394-0208-0161:394	118061	118061	394
1045	210119_dc07_3.tif_BS20.tif:0395-0208-0161:395	109479	109479	395
1046	210119_dc07_3.tif_BS20.tif:0396-0207-0161:396	111376	111376	396
1047	210119_dc07_3.tif_BS20.tif:0397-0205-0161:397	116410	116410	397
1048	210119_dc07_3.tif_BS20.tif:0398-0205-0161:398	112831	112831	398
1049	210119_dc07_3.tif_BS20.tif:0399-0205-0161:399	107350	107350	399
1050	210119_dc07_3.tif_BS20.tif:0400-0204-0162:400	111416	111416	400
1051	210119_dc07_3.tif_BS20.tif:0401-0204-0162:401	112002	112002	401
1052	210119_dc07_3.tif_BS20.tif:0402-0204-0161:402	108127	108127	402
1053	210119_dc07_3.tif_BS20.tif:0403-0204-0162:403	112120	112120	403
1054	210119_dc07_3.tif_BS20.tif:0404-0204-0163:404	113014	113014	404
1055	210119_dc07_3.tif_BS20.tif:0405-0204-0162:405	114731	114731	405
1056	210119_dc07_3.tif_BS20.tif:0406-0205-0163:406	111684	111684	406
1057	210119_dc07_3.tif_BS20.tif:0407-0205-0162:407	113843	113843	407
1058	210119_dc07_3.tif_BS20.tif:0408-0206-0163:408	108897	108897	408
1059	210119_dc07_3.tif_BS20.tif:0409-0206-0162:409	110241	110241	409
1060	210119_dc07_3.tif_BS20.tif:0410-0205-0163:410	112223	112223	410
1061	210119_dc07_3.tif_BS20.tif:0411-0205-0162:411	113744	113744	411
1062	210119_dc07_3.tif_BS20.tif:0412-0203-0163:412	109229	109229	412
1063	210119_dc07_3.tif_BS20.tif:0413-0203-0161:413	112943	112943	413
1064	210119_dc07_3.tif_BS20.tif:0414-0203-0160:414	116050	116050	414
1065	210119_dc07_3.tif_BS20.tif:0415-0203-0160:415	106899	106899	415
1066	210119_dc07_3.tif_BS20.tif:0416-0203-0161:416	107193	107193	416
1067	210119_dc07_3.tif_BS20.tif:0417-0212-0159:417	111906	111906	417
1068	210119_dc07_3.tif_BS20.tif:0418-0212-0162:418	111250	111250	418
1069	210119_dc07_3.tif_BS20.tif:0419-0211-0162:419	108549	108549	419
1070	210119_dc07_3.tif_BS20.tif:0420-0210-0164:420	109739	109739	420
1071	210119_dc07_3.tif_BS20.tif:0421-0209-0164:421	118482	118482	421
1072	210119_dc07_3.tif_BS20.tif:0422-0210-0165:422	115435	115435	422
1073	210119_dc07_3.tif_BS20.tif:0423-0210-0168:423	111698	111698	423
1074	210119_dc07_3.tif_BS20.tif:0424-0210-0170:424	110491	110491	424
1075	210119_dc07_3.tif_BS20.tif:0425-0209-0171:425	116501	116501	425
1076	210119_dc07_3.tif_BS20.tif:0426-0209-0171:426	113595	113595	426
1077	210119_dc07_3.tif_BS20.tif:0427-0206-0173:427	114107	114107	427
1078	210119_dc07_3.tif_BS20.tif:0428-0203-0173:428	110303	110303	428
1079	210119_dc07_3.tif_BS20.tif:0429-0199-0170:429	117257	117257	429
1080	210119_dc07_3.tif_BS20.tif:0430-0196-0163:430	119712	119712	430
1081	210119_dc07_3.tif_BS20.tif:0431-0198-0159:431	114219	114219	431
1082	210119_dc07_3.tif_BS20.tif:0432-0204-0151:432	127484	127484	432
1083	210119_dc07_3.tif_BS20.tif:0433-0206-0148:433	123300	123300	433
1084	210119_dc07_3.tif_BS20.tif:0434-0206-0146:434	120789	120789	434
1085	210119_dc07_3.tif_BS20.tif:0435-0207-0146:435	145998	145998	435
1086	210119_dc07_3.tif_BS20.tif:0436-0208-0147:436	142774	142774	436
1087	210119_dc07_3.tif_BS20.tif:0437-0210-0148:437	134373	134373	437
1088	210119_dc07_3.tif_BS20.tif:0438-0210-0149:438	128648	128648	438
1089	210119_dc07_3.tif_BS20.tif:0439-0209-0148:439	127163	127163	439
1090	210119_dc07_3.tif_BS20.tif:0440-0208-0148:440	116448	116448	440
1091	210119_dc07_3.tif_BS20.tif:0441-0207-0148:441	120483	120483	441
1092	210119_dc07_3.tif_BS20.tif:0442-0206-0146:442	119607	119607	442
1093	210119_dc07_3.tif_BS20.tif:0443-0206-0146:443	122216	122216	443
1094	210119_dc07_3.tif_BS20.tif:0444-0207-0147:444	124977	124977	444
1095	210119_dc07_3.tif_BS20.tif:0445-0207-0147:445	126046	126046	445
1096	210119_dc07_3.tif_BS20.tif:0446-0208-0147:446	123924	123924	446
1097	210119_dc07_3.tif_BS20.tif:0447-0208-0147:447	118658	118658	447
1098	210119_dc07_3.tif_BS20.tif:0448-0208-0147:448	119480	119480	448
1099	210119_dc07_3.tif_BS20.tif:0449-0208-0147:449	115030	115030	449
1100	210119_dc07_3.tif_BS20.tif:0450-0207-0147:450	113568	113568	450
1101	210119_dc07_3.tif_BS20.tif:0451-0207-0146:451	113811	113811	451
1102	210119_dc07_3.tif_BS20.tif:0452-0206-0147:452	111409	111409	452
1103	210119_dc07_3.tif_BS20.tif:0453-0204-0145:453	112537	112537	453
1104	210119_dc07_3.tif_BS20.tif:0454-0202-0145:454	111383	111383	454
1105	210119_dc07_3.tif_BS20.tif:0455-0200-0145:455	114259	114259	455
1106	210119_dc07_3.tif_BS20.tif:0456-0199-0143:456	112152	112152	456
1107	210119_dc07_3.tif_BS20.tif:0457-0200-0141:457	108123	108123	457
1108	210119_dc07_3.tif_BS20.tif:0458-0200-0141:458	113663	113663	458
1109	210119_dc07_3.tif_BS20.tif:0459-0203-0140:459	113014	113014	459
1110	210119_dc07_3.tif_BS20.tif:0460-0205-0141:460	109145	109145	460
1111	210119_dc07_3.tif_BS20.tif:0461-0205-0142:461	109308	109308	461
1112	210119_dc07_3.tif_BS20.tif:0462-0205-0141:462	107440	107440	462
1113	210119_dc07_3.tif_BS20.tif:0463-0205-0141:463	105478	105478	463
1114	210119_dc07_3.tif_BS20.tif:0464-0205-0140:464	105629	105629	464
1115	210119_dc07_3.tif_BS20.tif:0465-0206-0140:465	106582	106582	465
1116	210119_dc07_3.tif_BS20.tif:0466-0206-0140:466	103720	103720	466
1117	210119_dc07_3.tif_BS20.tif:0467-0206-0140:467	99188	99188	467
1118	210119_dc07_3.tif_BS20.tif:0468-0204-0140:468	104286	104286	468
1119	210119_dc07_3.tif_BS20.tif:0469-0207-0139:469	111489	111489	469
1120	210119_dc07_3.tif_BS20.tif:0470-0210-0138:470	106244	106244	470
1121	210119_dc07_3.tif_BS20.tif:0471-0211-0138:471	103032	103032	471
1122	210119_dc07_3.tif_BS20.tif:0472-0209-0138:472	109622	109622	472
1123	210119_dc07_3.tif_BS20.tif:0473-0209-0139:473	108010	108010	473
1124	210119_dc07_3.tif_BS20.tif:0474-0209-0138:474	107489	107489	474
1125	210119_dc07_3.tif_BS20.tif:0475-0209-0137:475	100302	100302	475
1126	210119_dc07_3.tif_BS20.tif:0476-0208-0137:476	99801	99801	476
1127	210119_dc07_3.tif_BS20.tif:0477-0207-0136:477	104193	104193	477
1128	210119_dc07_3.tif_BS20.tif:0478-0205-0136:478	104629	104629	478
1129	210119_dc07_3.tif_BS20.tif:0479-0205-0136:479	107047	107047	479
1130	210119_dc07_3.tif_BS20.tif:0480-0205-0137:480	108580	108580	480
1131	210119_dc07_3.tif_BS20.tif:0481-0205-0137:481	105221	105221	481
1132	210119_dc07_3.tif_BS20.tif:0482-0205-0137:482	103005	103005	482
1133	210119_dc07_3.tif_BS20.tif:0483-0207-0136:483	101511	101511	483
1134	210119_dc07_3.tif_BS20.tif:0484-0210-0135:484	101513	101513	484
1135	210119_dc07_3.tif_BS20.tif:0485-0210-0136:485	107658	107658	485
1136	210119_dc07_3.tif_BS20.tif:0486-0210-0136:486	107741	107741	486
1137	210119_dc07_3.tif_BS20.tif:0487-0210-0135:487	100254	100254	487
1138	210119_dc07_3.tif_BS20.tif:0488-0208-0136:488	104364	104364	488
1139	210119_dc07_3.tif_BS20.tif:0489-0209-0135:489	99276	99276	489
1140	210119_dc07_3.tif_BS20.tif:0490-0208-0136:490	102457	102457	490
1141	210119_dc07_3.tif_BS20.tif:0491-0207-0136:491	101720	101720	491
1142	210119_dc07_3.tif_BS20.tif:0492-0207-0136:492	106091	106091	492
1143	210119_dc07_3.tif_BS20.tif:0493-0207-0136:493	97687	97687	493
1144	210119_dc07_3.tif_BS20.tif:0494-0207-0136:494	97174	97174	494
1145	210119_dc07_3.tif_BS20.tif:0495-0207-0135:495	101124	101124	495
1146	210119_dc07_3.tif_BS20.tif:0496-0207-0134:496	81051	81051	496
1147	210119_dc07_3.tif_BS20.tif:0497-0203-0131:497	81212	81212	497
1148	210119_dc07_3.tif_BS20.tif:0498-0210-0128:498	98958	98958	498
1149	210119_dc07_3.tif_BS20.tif:0499-0210-0132:499	99486	99486	499
1150	210119_dc07_3.tif_BS20.tif:0500-0208-0133:500	95320	95320	500
1151	210119_dc07_3.tif_BS20.tif:0501-0203-0136:501	103815	103815	501
1152	210119_dc07_3.tif_BS20.tif:0502-0212-0141:502	103751	103751	502
1153	210119_dc07_3.tif_BS20.tif:0503-0211-0150:503	102328	102328	503
1154	210119_dc07_3.tif_BS20.tif:0504-0207-0157:504	103933	103933	504
1155	210119_dc07_3.tif_BS20.tif:0505-0202-0176:505	99917	99917	505
1156	210119_dc07_3.tif_BS20.tif:0506-0207-0177:506	98248	98248	506
1157	210119_dc07_3.tif_BS20.tif:0507-0219-0175:507	104696	104696	507
1158	210119_dc07_3.tif_BS20.tif:0508-0219-0174:508	102759	102759	508
1159	210119_dc07_3.tif_BS20.tif:0509-0223-0171:509	98232	98232	509
1160	210119_dc07_3.tif_BS20.tif:0510-0223-0171:510	102923	102923	510
1161	210119_dc07_3.tif_BS20.tif:0511-0222-0174:511	100538	100538	511
1162	210119_dc07_3.tif_BS20.tif:0512-0217-0176:512	97883	97883	512
1163	210119_dc07_3.tif_BS20.tif:0513-0213-0177:513	102307	102307	513
1164	210119_dc07_3.tif_BS20.tif:0514-0212-0177:514	102370	102370	514
1165	210119_dc07_3.tif_BS20.tif:0515-0212-0177:515	102045	102045	515
1166	210119_dc07_3.tif_BS20.tif:0516-0213-0178:516	96547	96547	516
1167	210119_dc07_3.tif_BS20.tif:0517-0213-0177:517	96182	96182	517
1168	210119_dc07_3.tif_BS20.tif:0518-0212-0179:518	100479	100479	518
1169	210119_dc07_3.tif_BS20.tif:0519-0214-0178:519	95555	95555	519
1170	210119_dc07_3.tif_BS20.tif:0520-0214-0178:520	93040	93040	520
1171	210119_dc07_3.tif_BS20.tif:0521-0215-0177:521	94861	94861	521
1172	210119_dc07_3.tif_BS20.tif:0522-0216-0177:522	87901	87901	522
1173	210119_dc07_3.tif_BS20.tif:0523-0216-0176:523	96450	96450	523
1174	210119_dc07_3.tif_BS20.tif:0524-0216-0176:524	90642	90642	524
1175	210119_dc07_3.tif_BS20.tif:0525-0216-0176:525	86604	86604	525
1176	210119_dc07_3.tif_BS20.tif:0526-0211-0176:526	90439	90439	526
1177	210119_dc07_3.tif_BS20.tif:0527-0209-0178:527	81858	81858	527
1178	210119_dc07_3.tif_BS20.tif:0528-0208-0175:528	82591	82591	528
1179	210119_dc07_3.tif_BS20.tif:0529-0207-0176:529	81028	81028	529
1180	210119_dc07_3.tif_BS20.tif:0530-0207-0174:530	80110	80110	530
1181	210119_dc07_3.tif_BS20.tif:0531-0207-0172:531	86761	86761	531
1182	210119_dc07_3.tif_BS20.tif:0532-0208-0170:532	82855	82855	532
1183	210119_dc07_3.tif_BS20.tif:0533-0208-0169:533	80515	80515	533
1184	210119_dc07_3.tif_BS20.tif:0534-0208-0166:534	79021	79021	534
1185	210119_dc07_3.tif_BS20.tif:0535-0207-0162:535	79387	79387	535
1186	210119_dc07_3.tif_BS20.tif:0536-0207-0155:536	79228	79228	536
1187	210119_dc07_3.tif_BS20.tif:0537-0206-0148:537	75147	75147	537
1188	210119_dc07_3.tif_BS20.tif:0538-0203-0140:538	80527	80527	538
1189	210119_dc07_3.tif_BS20.tif:0539-0203-0140:539	73749	73749	539
1190	210119_dc07_3.tif_BS20.tif:0540-0204-0137:540	74264	74264	540
1191	210119_dc07_3.tif_BS20.tif:0541-0205-0135:541	74504	74504	541
1192	210119_dc07_3.tif_BS20.tif:0542-0206-0133:542	71217	71217	542
1193	210119_dc07_3.tif_BS20.tif:0543-0206-0135:543	77734	77734	543
1194	210119_dc07_3.tif_BS20.tif:0544-0206-0134:544	78522	78522	544
1195	210119_dc07_3.tif_BS20.tif:0545-0207-0134:545	75348	75348	545
1196	210119_dc07_3.tif_BS20.tif:0546-0207-0133:546	77105	77105	546
1197	210119_dc07_3.tif_BS20.tif:0547-0208-0132:547	79514	79514	547
1198	210119_dc07_3.tif_BS20.tif:0548-0209-0131:548	73489	73489	548
1199	210119_dc07_3.tif_BS20.tif:0549-0209-0131:549	88306	88306	549
1200	210119_dc07_3.tif_BS20.tif:0550-0209-0131:550	87604	87604	550
1201	210119_dc07_3.tif_BS20.tif:0551-0209-0130:551	78432	78432	551
1202	210119_dc07_3.tif_BS20.tif:0552-0210-0129:552	82185	82185	552
1203	210119_dc07_3.tif_BS20.tif:0553-0210-0129:553	82727	82727	553
1204	210119_dc07_3.tif_BS20.tif:0554-0211-0129:554	81647	81647	554
1205	210119_dc07_3.tif_BS20.tif:0555-0211-0130:555	81913	81913	555
1206	210119_dc07_3.tif_BS20.tif:0556-0212-0130:556	82049	82049	556
1207	210119_dc07_3.tif_BS20.tif:0557-0212-0129:557	82775	82775	557
1208	210119_dc07_3.tif_BS20.tif:0558-0212-0129:558	81735	81735	558
1209	210119_dc07_3.tif_BS20.tif:0559-0211-0130:559	81908	81908	559
1210	210119_dc07_3.tif_BS20.tif:0560-0212-0129:560	79245	79245	560
1211	210119_dc07_3.tif_BS20.tif:0561-0212-0130:561	84554	84554	561
1212	210119_dc07_3.tif_BS20.tif:0562-0213-0130:562	85136	85136	562
1213	210119_dc07_3.tif_BS20.tif:0563-0213-0129:563	82862	82862	563
1214	210119_dc07_3.tif_BS20.tif:0564-0213-0129:564	80659	80659	564
1215	210119_dc07_3.tif_BS20.tif:0565-0213-0129:565	78897	78897	565
1216	210119_dc07_3.tif_BS20.tif:0566-0213-0129:566	81922	81922	566
1217	210119_dc07_3.tif_BS20.tif:0567-0212-0129:567	80758	80758	567
1218	210119_dc07_3.tif_BS20.tif:0568-0211-0129:568	81450	81450	568
1219	210119_dc07_3.tif_BS20.tif:0569-0211-0129:569	83678	83678	569
1220	210119_dc07_3.tif_BS20.tif:0570-0211-0129:570	79323	79323	570
1221	210119_dc07_3.tif_BS20.tif:0571-0210-0129:571	81781	81781	571
1222	210119_dc07_3.tif_BS20.tif:0572-0211-0130:572	80128	80128	572
1223	210119_dc07_3.tif_BS20.tif:0573-0211-0130:573	82397	82397	573
1224	210119_dc07_3.tif_BS20.tif:0574-0213-0130:574	81251	81251	574
1225	210119_dc07_3.tif_BS20.tif:0575-0213-0130:575	81682	81682	575
1226	210119_dc07_3.tif_BS20.tif:0576-0212-0131:576	80174	80174	576
1227	210119_dc07_3.tif_BS20.tif:0577-0210-0133:577	81489	81489	577
1228	210119_dc07_3.tif_BS20.tif:0578-0209-0133:578	83881	83881	578
1229	210119_dc07_3.tif_BS20.tif:0579-0210-0139:579	81029	81029	579
1230	210119_dc07_3.tif_BS20.tif:0580-0209-0135:580	78233	78233	580
1231	210119_dc07_3.tif_BS20.tif:0581-0210-0136:581	82170	82170	581
1232	210119_dc07_3.tif_BS20.tif:0582-0211-0141:582	81904	81904	582
1233	210119_dc07_3.tif_BS20.tif:0583-0211-0139:583	78481	78481	583
1234	210119_dc07_3.tif_BS20.tif:0584-0211-0139:584	81633	81633	584
1235	210119_dc07_3.tif_BS20.tif:0585-0212-0142:585	79852	79852	585
1236	210119_dc07_3.tif_BS20.tif:0586-0211-0141:586	79138	79138	586
1237	210119_dc07_3.tif_BS20.tif:0587-0208-0145:587	80814	80814	587
1238	210119_dc07_3.tif_BS20.tif:0588-0206-0142:588	78545	78545	588
1239	210119_dc07_3.tif_BS20.tif:0589-0205-0143:589	80192	80192	589
1240	210119_dc07_3.tif_BS20.tif:0590-0206-0144:590	79785	79785	590
1241	210119_dc07_3.tif_BS20.tif:0591-0206-0144:591	81872	81872	591
1242	210119_dc07_3.tif_BS20.tif:0592-0206-0144:592	80988	80988	592
1243	210119_dc07_3.tif_BS20.tif:0593-0207-0145:593	78011	78011	593
1244	210119_dc07_3.tif_BS20.tif:0594-0207-0148:594	78505	78505	594
1245	210119_dc07_3.tif_BS20.tif:0595-0207-0148:595	78729	78729	595
1246	210119_dc07_3.tif_BS20.tif:0596-0208-0150:596	82435	82435	596
1247	210119_dc07_3.tif_BS20.tif:0597-0208-0150:597	86708	86708	597
1248	210119_dc07_3.tif_BS20.tif:0598-0208-0149:598	81577	81577	598
1249	210119_dc07_3.tif_BS20.tif:0599-0208-0150:599	83598	83598	599
1250	210119_dc07_3.tif_BS20.tif:0600-0209-0153:600	82437	82437	600
1251	210119_dc07_3.tif_BS20.tif:0601-0209-0155:601	84846	84846	601
1252	210119_dc07_3.tif_BS20.tif:0602-0211-0157:602	80512	80512	602
1253	210119_dc07_3.tif_BS20.tif:0603-0212-0159:603	76745	76745	603
1254	210119_dc07_3.tif_BS20.tif:0604-0214-0151:604	83496	83496	604
1255	210119_dc07_3.tif_BS20.tif:0605-0209-0153:605	83312	83312	605
1256	210119_dc07_3.tif_BS20.tif:0606-0216-0167:606	75458	75458	606
1257	210119_dc07_3.tif_BS20.tif:0607-0208-0166:607	78468	78468	607
1258	210119_dc07_3.tif_BS20.tif:0608-0206-0165:608	73923	73923	608
1259	210119_dc07_3.tif_BS20.tif:0609-0205-0164:609	79169	79169	609
1260	210119_dc07_3.tif_BS20.tif:0610-0205-0164:610	77174	77174	610
1261	210119_dc07_3.tif_BS20.tif:0611-0203-0163:611	77319	77319	611
1262	210119_dc07_3.tif_BS20.tif:0612-0203-0163:612	73870	73870	612
1263	210119_dc07_3.tif_BS20.tif:0613-0204-0166:613	76945	76945	613
1264	210119_dc07_3.tif_BS20.tif:0614-0206-0167:614	80108	80108	614
1265	210119_dc07_3.tif_BS20.tif:0615-0208-0168:615	75348	75348	615
1266	210119_dc07_3.tif_BS20.tif:0616-0208-0169:616	79702	79702	616
1267	210119_dc07_3.tif_BS20.tif:0617-0209-0168:617	81174	81174	617
1268	210119_dc07_3.tif_BS20.tif:0618-0210-0169:618	88715	88715	618
1269	210119_dc07_3.tif_BS20.tif:0619-0211-0169:619	81441	81441	619
1270	210119_dc07_3.tif_BS20.tif:0620-0211-0170:620	83352	83352	620
1271	210119_dc07_3.tif_BS20.tif:0621-0211-0171:621	83573	83573	621
1272	210119_dc07_3.tif_BS20.tif:0622-0211-0171:622	68004	68004	622
1273	210119_dc07_3.tif_BS20.tif:0623-0212-0172:623	74187	74187	623
1274	210119_dc07_3.tif_BS20.tif:0624-0212-0172:624	78083	78083	624
1275	210119_dc07_3.tif_BS20.tif:0625-0212-0174:625	78455	78455	625
1276	210119_dc07_3.tif_BS20.tif:0626-0212-0173:626	84929	84929	626
1277	210119_dc07_3.tif_BS20.tif:0627-0213-0174:627	80613	80613	627
1278	210119_dc07_3.tif_BS20.tif:0628-0214-0174:628	80018	80018	628
1279	210119_dc07_3.tif_BS20.tif:0629-0214-0174:629	88235	88235	629
1280	210119_dc07_3.tif_BS20.tif:0630-0215-0175:630	87468	87468	630
1281	210119_dc07_3.tif_BS20.tif:0631-0215-0175:631	83352	83352	631
1282	210119_dc07_3.tif_BS20.tif:0632-0215-0175:632	91542	91542	632
1283	210119_dc07_3.tif_BS20.tif:0633-0216-0174:633	87814	87814	633
1284	210119_dc07_3.tif_BS20.tif:0634-0216-0174:634	86868	86868	634
1285	210119_dc07_3.tif_BS20.tif:0635-0216-0175:635	84010	84010	635
1286	210119_dc07_3.tif_BS20.tif:0636-0216-0175:636	88403	88403	636
1287	210119_dc07_3.tif_BS20.tif:0637-0218-0174:637	89894	89894	637
1288	210119_dc07_3.tif_BS20.tif:0638-0220-0174:638	88314	88314	638
1289	210119_dc07_3.tif_BS20.tif:0639-0218-0175:639	87358	87358	639
1290	210119_dc07_3.tif_BS20.tif:0640-0218-0177:640	92180	92180	640
1291	210119_dc07_3.tif_BS20.tif:0641-0218-0175:641	99879	99879	641
1292	210119_dc07_3.tif_BS20.tif:0642-0217-0176:642	93450	93450	642
1293	210119_dc07_3.tif_BS20.tif:0643-0217-0175:643	99069	99069	643
1294	210119_dc07_3.tif_BS20.tif:0644-0218-0174:644	97290	97290	644
1295	210119_dc07_3.tif_BS20.tif:0645-0218-0175:645	95484	95484	645
1296	210119_dc07_3.tif_BS20.tif:0646-0218-0175:646	91598	91598	646
1297	210119_dc07_3.tif_BS20.tif:0647-0218-0175:647	93749	93749	647
1298	210119_dc07_3.tif_BS20.tif:0648-0218-0175:648	100982	100982	648
1299	210119_dc07_3.tif_BS20.tif:0649-0218-0175:649	95112	95112	649
1300	210119_dc07_3.tif_BS20.tif:0650-0218-0174:650	96025	96025	650
