# Supplementary material for: Molecular encoding and synaptic decoding of context during salt chemotaxis in C. elegans
Source: Nat Commun. 2022 May 27;13:2928. doi: 10.1038/s41467-022-30279-7 (PMC9142520; doi:10.1038/s41467-022-30279-7)
Supplement: Supplementary file 7 — Source Data [file 41467_2022_30279_MOESM7_ESM.zip › Source Data/Imaging/Fig.5/5C/210119_dc07_4.tif_BS20_Results.csv]

	Label	IntDen	RawIntDen	Slice	stimulus
1	210119_dc07_4.tif_BS20.tif:0001-0248-0425:1	54904	54904	1	125
2	210119_dc07_4.tif_BS20.tif:0002-0246-0431:2	53755	53755	2
3	210119_dc07_4.tif_BS20.tif:0003-0251-0437:3	55092	55092	3
4	210119_dc07_4.tif_BS20.tif:0004-0253-0432:4	52386	52386	4
5	210119_dc07_4.tif_BS20.tif:0005-0253-0431:5	46743	46743	5
6	210119_dc07_4.tif_BS20.tif:0006-0255-0433:6	60546	60546	6
7	210119_dc07_4.tif_BS20.tif:0007-0257-0435:7	62830	62830	7
8	210119_dc07_4.tif_BS20.tif:0008-0250-0455:8	44630	44630	8
9	210119_dc07_4.tif_BS20.tif:0009-0276-0447:9	49423	49423	9
10	210119_dc07_4.tif_BS20.tif:0010-0271-0444:10	47502	47502	10
11	210119_dc07_4.tif_BS20.tif:0011-0255-0445:11	46868	46868	11
12	210119_dc07_4.tif_BS20.tif:0012-0254-0436:12	46226	46226	12
13	210119_dc07_4.tif_BS20.tif:0013-0249-0433:13	48441	48441	13
14	210119_dc07_4.tif_BS20.tif:0014-0240-0430:14	60785	60785	14
15	210119_dc07_4.tif_BS20.tif:0015-0245-0435:15	59619	59619	15
16	210119_dc07_4.tif_BS20.tif:0016-0252-0434:16	44496	44496	16
17	210119_dc07_4.tif_BS20.tif:0017-0251-0433:17	47289	47289	17
18	210119_dc07_4.tif_BS20.tif:0018-0250-0433:18	48512	48512	18
19	210119_dc07_4.tif_BS20.tif:0019-0251-0433:19	50264	50264	19
20	210119_dc07_4.tif_BS20.tif:0020-0246-0446:20	55354	55354	20
21	210119_dc07_4.tif_BS20.tif:0021-0251-0450:21	43445	43445	21
22	210119_dc07_4.tif_BS20.tif:0022-0251-0437:22	49990	49990	22
23	210119_dc07_4.tif_BS20.tif:0023-0246-0436:23	61146	61146	23
24	210119_dc07_4.tif_BS20.tif:0024-0237-0443:24	48609	48609	24
25	210119_dc07_4.tif_BS20.tif:0025-0245-0440:25	53721	53721	25
26	210119_dc07_4.tif_BS20.tif:0026-0251-0436:26	50803	50803	26
27	210119_dc07_4.tif_BS20.tif:0027-0257-0442:27	45641	45641	27
28	210119_dc07_4.tif_BS20.tif:0028-0250-0435:28	49953	49953	28
29	210119_dc07_4.tif_BS20.tif:0029-0243-0435:29	48883	48883	29
30	210119_dc07_4.tif_BS20.tif:0030-0242-0441:30	46712	46712	30
31	210119_dc07_4.tif_BS20.tif:0031-0235-0450:31	53225	53225	31
32	210119_dc07_4.tif_BS20.tif:0032-0239-0441:32	51942	51942	32
33	210119_dc07_4.tif_BS20.tif:0033-0254-0450:33	48135	48135	33
34	210119_dc07_4.tif_BS20.tif:0034-0237-0450:34	41744	41744	34
35	210119_dc07_4.tif_BS20.tif:0035-0232-0452:35	39588	39588	35
36	210119_dc07_4.tif_BS20.tif:0036-0237-0451:36	45945	45945	36
37	210119_dc07_4.tif_BS20.tif:0037-0244-0450:37	45260	45260	37
38	210119_dc07_4.tif_BS20.tif:0038-0247-0449:38	44749	44749	38
39	210119_dc07_4.tif_BS20.tif:0039-0249-0448:39	45475	45475	39
40	210119_dc07_4.tif_BS20.tif:0040-0249-0448:40	47458	47458	40
41	210119_dc07_4.tif_BS20.tif:0041-0245-0448:41	46046	46046	41
42	210119_dc07_4.tif_BS20.tif:0042-0239-0447:42	53553	53553	42
43	210119_dc07_4.tif_BS20.tif:0043-0236-0447:43	56438	56438	43
44	210119_dc07_4.tif_BS20.tif:0044-0233-0448:44	54255	54255	44
45	210119_dc07_4.tif_BS20.tif:0045-0224-0448:45	49016	49016	45
46	210119_dc07_4.tif_BS20.tif:0046-0219-0445:46	51451	51451	46
47	210119_dc07_4.tif_BS20.tif:0047-0218-0442:47	56475	56475	47
48	210119_dc07_4.tif_BS20.tif:0048-0218-0441:48	53053	53053	48
49	210119_dc07_4.tif_BS20.tif:0049-0214-0440:49	53948	53948	49
50	210119_dc07_4.tif_BS20.tif:0050-0214-0439:50	58099	58099	50
51	210119_dc07_4.tif_BS20.tif:0051-0215-0441:51	57485	57485	51
52	210119_dc07_4.tif_BS20.tif:0052-0217-0439:52	54210	54210	52
53	210119_dc07_4.tif_BS20.tif:0053-0223-0435:53	57268	57268	53
54	210119_dc07_4.tif_BS20.tif:0054-0217-0438:54	53878	53878	54
55	210119_dc07_4.tif_BS20.tif:0055-0215-0438:55	54727	54727	55
56	210119_dc07_4.tif_BS20.tif:0056-0211-0440:56	55841	55841	56
57	210119_dc07_4.tif_BS20.tif:0057-0214-0436:57	54509	54509	57
58	210119_dc07_4.tif_BS20.tif:0058-0220-0437:58	49504	49504	58
59	210119_dc07_4.tif_BS20.tif:0059-0219-0436:59	59688	59688	59
60	210119_dc07_4.tif_BS20.tif:0060-0210-0437:60	59003	59003	60
61	210119_dc07_4.tif_BS20.tif:0061-0207-0432:61	80570	80570	61
62	210119_dc07_4.tif_BS20.tif:0062-0209-0436:62	97403	97403	62
63	210119_dc07_4.tif_BS20.tif:0063-0213-0439:63	91490	91490	63
64	210119_dc07_4.tif_BS20.tif:0064-0211-0436:64	68034	68034	64
65	210119_dc07_4.tif_BS20.tif:0065-0209-0434:65	56054	56054	65
66	210119_dc07_4.tif_BS20.tif:0066-0207-0430:66	57781	57781	66
67	210119_dc07_4.tif_BS20.tif:0067-0218-0441:67	55565	55565	67
68	210119_dc07_4.tif_BS20.tif:0068-0216-0434:68	50516	50516	68
69	210119_dc07_4.tif_BS20.tif:0069-0217-0433:69	50072	50072	69
70	210119_dc07_4.tif_BS20.tif:0070-0216-0434:70	51694	51694	70
71	210119_dc07_4.tif_BS20.tif:0071-0206-0431:71	53850	53850	71
72	210119_dc07_4.tif_BS20.tif:0072-0241-0423:72	53953	53953	72
73	210119_dc07_4.tif_BS20.tif:0073-0238-0418:73	74207	74207	73
74	210119_dc07_4.tif_BS20.tif:0074-0235-0407:74	134872	134872	74
75	210119_dc07_4.tif_BS20.tif:0075-0242-0450:75	113503	113503	75
76	210119_dc07_4.tif_BS20.tif:0076-0234-0439:76	91070	91070	76
77	210119_dc07_4.tif_BS20.tif:0077-0230-0434:77	51246	51246	77
78	210119_dc07_4.tif_BS20.tif:0078-0230-0438:78	52796	52796	78
79	210119_dc07_4.tif_BS20.tif:0079-0233-0438:79	56139	56139	79
80	210119_dc07_4.tif_BS20.tif:0080-0237-0439:80	45866	45866	80
81	210119_dc07_4.tif_BS20.tif:0081-0236-0437:81	47196	47196	81
82	210119_dc07_4.tif_BS20.tif:0082-0247-0434:82	49262	49262	82
83	210119_dc07_4.tif_BS20.tif:0083-0255-0425:83	49305	49305	83
84	210119_dc07_4.tif_BS20.tif:0084-0264-0422:84	47309	47309	84
85	210119_dc07_4.tif_BS20.tif:0085-0270-0428:85	55028	55028	85
86	210119_dc07_4.tif_BS20.tif:0086-0269-0434:86	50535	50535	86
87	210119_dc07_4.tif_BS20.tif:0087-0260-0434:87	47313	47313	87
88	210119_dc07_4.tif_BS20.tif:0088-0259-0436:88	48027	48027	88
89	210119_dc07_4.tif_BS20.tif:0089-0267-0453:89	54382	54382	89
90	210119_dc07_4.tif_BS20.tif:0090-0270-0433:90	49143	49143	90
91	210119_dc07_4.tif_BS20.tif:0091-0253-0416:91	60412	60412	91
92	210119_dc07_4.tif_BS20.tif:0092-0265-0436:92	53074	53074	92
93	210119_dc07_4.tif_BS20.tif:0093-0259-0433:93	54252	54252	93
94	210119_dc07_4.tif_BS20.tif:0094-0255-0435:94	44285	44285	94
95	210119_dc07_4.tif_BS20.tif:0095-0246-0429:95	51253	51253	95
96	210119_dc07_4.tif_BS20.tif:0096-0239-0423:96	49593	49593	96
97	210119_dc07_4.tif_BS20.tif:0097-0231-0420:97	67355	67355	97
98	210119_dc07_4.tif_BS20.tif:0098-0242-0433:98	52772	52772	98
99	210119_dc07_4.tif_BS20.tif:0099-0241-0432:99	50686	50686	99
100	210119_dc07_4.tif_BS20.tif:0100-0242-0436:100	51068	51068	100
101	210119_dc07_4.tif_BS20.tif:0101-0238-0435:101	52221	52221	101
102	210119_dc07_4.tif_BS20.tif:0102-0244-0423:102	47915	47915	102
103	210119_dc07_4.tif_BS20.tif:0103-0276-0412:103	52860	52860	103
104	210119_dc07_4.tif_BS20.tif:0104-0294-0414:104	54902	54902	104
105	210119_dc07_4.tif_BS20.tif:0105-0274-0419:105	45811	45811	105
106	210119_dc07_4.tif_BS20.tif:0106-0270-0425:106	52724	52724	106
107	210119_dc07_4.tif_BS20.tif:0107-0263-0429:107	55386	55386	107
108	210119_dc07_4.tif_BS20.tif:0108-0251-0434:108	40451	40451	108
109	210119_dc07_4.tif_BS20.tif:0109-0241-0436:109	57805	57805	109
110	210119_dc07_4.tif_BS20.tif:0110-0219-0426:110	51557	51557	110
111	210119_dc07_4.tif_BS20.tif:0111-0214-0416:111	70850	70850	111
112	210119_dc07_4.tif_BS20.tif:0112-0221-0413:112	62043	62043	112
113	210119_dc07_4.tif_BS20.tif:0113-0215-0417:113	62569	62569	113
114	210119_dc07_4.tif_BS20.tif:0114-0211-0430:114	52781	52781	114
115	210119_dc07_4.tif_BS20.tif:0115-0211-0433:115	47016	47016	115
116	210119_dc07_4.tif_BS20.tif:0116-0209-0433:116	52938	52938	116
117	210119_dc07_4.tif_BS20.tif:0117-0209-0433:117	52205	52205	117
118	210119_dc07_4.tif_BS20.tif:0118-0203-0427:118	53421	53421	118
119	210119_dc07_4.tif_BS20.tif:0119-0196-0426:119	51772	51772	119
120	210119_dc07_4.tif_BS20.tif:0120-0203-0430:120	46338	46338	120
121	210119_dc07_4.tif_BS20.tif:0121-0213-0430:121	55799	55799	121
122	210119_dc07_4.tif_BS20.tif:0122-0206-0422:122	51025	51025	122
123	210119_dc07_4.tif_BS20.tif:0123-0188-0414:123	53238	53238	123
124	210119_dc07_4.tif_BS20.tif:0124-0210-0424:124	53711	53711	124
125	210119_dc07_4.tif_BS20.tif:0125-0208-0436:125	49686	49686	125
126	210119_dc07_4.tif_BS20.tif:0126-0212-0433:126	43774	43774	126
127	210119_dc07_4.tif_BS20.tif:0127-0211-0428:127	45324	45324	127
128	210119_dc07_4.tif_BS20.tif:0128-0219-0427:128	47483	47483	128
129	210119_dc07_4.tif_BS20.tif:0129-0216-0426:129	53221	53221	129
130	210119_dc07_4.tif_BS20.tif:0130-0213-0428:130	50377	50377	130
131	210119_dc07_4.tif_BS20.tif:0131-0213-0423:131	47255	47255	131
132	210119_dc07_4.tif_BS20.tif:0132-0246-0390:132	55931	55931	132
133	210119_dc07_4.tif_BS20.tif:0133-0217-0411:133	60034	60034	133
134	210119_dc07_4.tif_BS20.tif:0134-0236-0431:134	58391	58391	134
135	210119_dc07_4.tif_BS20.tif:0135-0200-0414:135	58197	58197	135
136	210119_dc07_4.tif_BS20.tif:0136-0202-0415:136	51780	51780	136
137	210119_dc07_4.tif_BS20.tif:0137-0223-0418:137	44615	44615	137
138	210119_dc07_4.tif_BS20.tif:0138-0232-0425:138	64787	64787	138
139	210119_dc07_4.tif_BS20.tif:0139-0220-0429:139	100875	100875	139
140	210119_dc07_4.tif_BS20.tif:0140-0225-0435:140	64310	64310	140
141	210119_dc07_4.tif_BS20.tif:0141-0230-0434:141	53413	53413	141
142	210119_dc07_4.tif_BS20.tif:0142-0235-0436:142	48451	48451	142
143	210119_dc07_4.tif_BS20.tif:0143-0240-0435:143	53377	53377	143
144	210119_dc07_4.tif_BS20.tif:0144-0241-0437:144	42330	42330	144
145	210119_dc07_4.tif_BS20.tif:0145-0240-0440:145	32358	32358	145
146	210119_dc07_4.tif_BS20.tif:0146-0243-0442:146	45663	45663	146
147	210119_dc07_4.tif_BS20.tif:0147-0249-0441:147	37937	37937	147
148	210119_dc07_4.tif_BS20.tif:0148-0254-0443:148	39120	39120	148
149	210119_dc07_4.tif_BS20.tif:0149-0258-0451:149	35803	35803	149
150	210119_dc07_4.tif_BS20.tif:0150-0256-0449:150	40005	40005	150
151	210119_dc07_4.tif_BS20.tif:0151-0253-0441:151	49543	49543	151
152	210119_dc07_4.tif_BS20.tif:0152-0244-0445:152	73875	73875	152
153	210119_dc07_4.tif_BS20.tif:0153-0257-0444:153	63603	63603	153
154	210119_dc07_4.tif_BS20.tif:0154-0265-0444:154	41210	41210	154
155	210119_dc07_4.tif_BS20.tif:0155-0259-0446:155	55677	55677	155
156	210119_dc07_4.tif_BS20.tif:0156-0247-0447:156	67375	67375	156
157	210119_dc07_4.tif_BS20.tif:0157-0241-0447:157	41888	41888	157
158	210119_dc07_4.tif_BS20.tif:0158-0249-0447:158	44146	44146	158
159	210119_dc07_4.tif_BS20.tif:0159-0256-0446:159	44226	44226	159
160	210119_dc07_4.tif_BS20.tif:0160-0253-0445:160	43996	43996	160
161	210119_dc07_4.tif_BS20.tif:0161-0224-0469:161	44991	44991	161
162	210119_dc07_4.tif_BS20.tif:0162-0256-0449:162	50710	50710	162
163	210119_dc07_4.tif_BS20.tif:0163-0265-0446:163	43299	43299	163
164	210119_dc07_4.tif_BS20.tif:0164-0268-0447:164	41374	41374	164
165	210119_dc07_4.tif_BS20.tif:0165-0258-0449:165	34842	34842	165
166	210119_dc07_4.tif_BS20.tif:0166-0252-0448:166	35035	35035	166
167	210119_dc07_4.tif_BS20.tif:0167-0262-0445:167	38136	38136	167
168	210119_dc07_4.tif_BS20.tif:0168-0263-0449:168	38391	38391	168
169	210119_dc07_4.tif_BS20.tif:0169-0259-0449:169	35316	35316	169
170	210119_dc07_4.tif_BS20.tif:0170-0268-0447:170	39888	39888	170
171	210119_dc07_4.tif_BS20.tif:0171-0261-0445:171	34505	34505	171
172	210119_dc07_4.tif_BS20.tif:0172-0258-0446:172	36520	36520	172
173	210119_dc07_4.tif_BS20.tif:0173-0258-0446:173	47203	47203	173
174	210119_dc07_4.tif_BS20.tif:0174-0266-0441:174	41480	41480	174
175	210119_dc07_4.tif_BS20.tif:0175-0258-0449:175	42285	42285	175
176	210119_dc07_4.tif_BS20.tif:0176-0245-0448:176	36330	36330	176
177	210119_dc07_4.tif_BS20.tif:0177-0242-0447:177	36165	36165	177
178	210119_dc07_4.tif_BS20.tif:0178-0246-0442:178	38349	38349	178
179	210119_dc07_4.tif_BS20.tif:0179-0266-0438:179	42793	42793	179
180	210119_dc07_4.tif_BS20.tif:0180-0280-0439:180	39235	39235	180
181	210119_dc07_4.tif_BS20.tif:0181-0254-0448:181	41065	41065	181
182	210119_dc07_4.tif_BS20.tif:0182-0250-0451:182	40677	40677	182
183	210119_dc07_4.tif_BS20.tif:0183-0262-0450:183	36097	36097	183
184	210119_dc07_4.tif_BS20.tif:0184-0258-0447:184	42106	42106	184
185	210119_dc07_4.tif_BS20.tif:0185-0256-0445:185	34930	34930	185
186	210119_dc07_4.tif_BS20.tif:0186-0255-0448:186	36660	36660	186
187	210119_dc07_4.tif_BS20.tif:0187-0252-0448:187	46180	46180	187
188	210119_dc07_4.tif_BS20.tif:0188-0249-0449:188	43231	43231	188
189	210119_dc07_4.tif_BS20.tif:0189-0254-0449:189	41326	41326	189
190	210119_dc07_4.tif_BS20.tif:0190-0253-0449:190	49649	49649	190
191	210119_dc07_4.tif_BS20.tif:0191-0236-0439:191	42824	42824	191
192	210119_dc07_4.tif_BS20.tif:0192-0249-0429:192	46037	46037	192
193	210119_dc07_4.tif_BS20.tif:0193-0259-0442:193	45152	45152	193
194	210119_dc07_4.tif_BS20.tif:0194-0266-0445:194	36089	36089	194
195	210119_dc07_4.tif_BS20.tif:0195-0264-0448:195	43511	43511	195
196	210119_dc07_4.tif_BS20.tif:0196-0257-0450:196	39675	39675	196
197	210119_dc07_4.tif_BS20.tif:0197-0250-0444:197	43752	43752	197
198	210119_dc07_4.tif_BS20.tif:0198-0235-0429:198	47996	47996	198
199	210119_dc07_4.tif_BS20.tif:0199-0247-0445:199	52582	52582	199
200	210119_dc07_4.tif_BS20.tif:0200-0251-0441:200	53836	53836	200
201	210119_dc07_4.tif_BS20.tif:0201-0235-0439:201	42652	42652	201
202	210119_dc07_4.tif_BS20.tif:0202-0232-0437:202	47984	47984	202
203	210119_dc07_4.tif_BS20.tif:0203-0246-0438:203	44715	44715	203
204	210119_dc07_4.tif_BS20.tif:0204-0225-0444:204	43001	43001	204
205	210119_dc07_4.tif_BS20.tif:0205-0255-0451:205	50481	50481	205
206	210119_dc07_4.tif_BS20.tif:0206-0265-0458:206	42365	42365	206
207	210119_dc07_4.tif_BS20.tif:0207-0254-0449:207	44119	44119	207
208	210119_dc07_4.tif_BS20.tif:0208-0270-0445:208	42242	42242	208
209	210119_dc07_4.tif_BS20.tif:0209-0269-0444:209	44491	44491	209
210	210119_dc07_4.tif_BS20.tif:0210-0264-0445:210	40648	40648	210
211	210119_dc07_4.tif_BS20.tif:0211-0270-0443:211	37460	37460	211
212	210119_dc07_4.tif_BS20.tif:0212-0289-0440:212	42252	42252	212
213	210119_dc07_4.tif_BS20.tif:0213-0283-0441:213	42777	42777	213
214	210119_dc07_4.tif_BS20.tif:0214-0274-0440:214	33842	33842	214
215	210119_dc07_4.tif_BS20.tif:0215-0263-0444:215	41931	41931	215
216	210119_dc07_4.tif_BS20.tif:0216-0258-0443:216	44769	44769	216
217	210119_dc07_4.tif_BS20.tif:0217-0263-0440:217	37762	37762	217
218	210119_dc07_4.tif_BS20.tif:0218-0278-0437:218	43555	43555	218
219	210119_dc07_4.tif_BS20.tif:0219-0285-0440:219	39951	39951	219
220	210119_dc07_4.tif_BS20.tif:0220-0282-0441:220	43370	43370	220
221	210119_dc07_4.tif_BS20.tif:0221-0269-0439:221	36436	36436	221
222	210119_dc07_4.tif_BS20.tif:0222-0255-0443:222	43793	43793	222
223	210119_dc07_4.tif_BS20.tif:0223-0259-0447:223	36087	36087	223
224	210119_dc07_4.tif_BS20.tif:0224-0265-0443:224	37750	37750	224
225	210119_dc07_4.tif_BS20.tif:0225-0267-0443:225	32443	32443	225
226	210119_dc07_4.tif_BS20.tif:0226-0268-0443:226	35239	35239	226
227	210119_dc07_4.tif_BS20.tif:0227-0262-0445:227	38533	38533	227
228	210119_dc07_4.tif_BS20.tif:0228-0261-0444:228	42117	42117	228
229	210119_dc07_4.tif_BS20.tif:0229-0263-0441:229	44954	44954	229
230	210119_dc07_4.tif_BS20.tif:0230-0273-0440:230	42675	42675	230
231	210119_dc07_4.tif_BS20.tif:0231-0271-0443:231	44366	44366	231
232	210119_dc07_4.tif_BS20.tif:0232-0268-0445:232	41356	41356	232
233	210119_dc07_4.tif_BS20.tif:0233-0265-0445:233	44421	44421	233
234	210119_dc07_4.tif_BS20.tif:0234-0262-0442:234	51120	51120	234
235	210119_dc07_4.tif_BS20.tif:0235-0260-0441:235	42936	42936	235
236	210119_dc07_4.tif_BS20.tif:0236-0245-0439:236	41311	41311	236
237	210119_dc07_4.tif_BS20.tif:0237-0249-0436:237	42630	42630	237
238	210119_dc07_4.tif_BS20.tif:0238-0249-0438:238	37715	37715	238
239	210119_dc07_4.tif_BS20.tif:0239-0248-0441:239	36565	36565	239
240	210119_dc07_4.tif_BS20.tif:0240-0255-0446:240	43142	43142	240
241	210119_dc07_4.tif_BS20.tif:0241-0251-0451:241	42511	42511	241
242	210119_dc07_4.tif_BS20.tif:0242-0246-0452:242	46790	46790	242
243	210119_dc07_4.tif_BS20.tif:0243-0252-0450:243	43867	43867	243
244	210119_dc07_4.tif_BS20.tif:0244-0246-0447:244	54584	54584	244
245	210119_dc07_4.tif_BS20.tif:0245-0258-0444:245	39679	39679	245
246	210119_dc07_4.tif_BS20.tif:0246-0254-0446:246	37445	37445	246
247	210119_dc07_4.tif_BS20.tif:0247-0250-0447:247	42133	42133	247
248	210119_dc07_4.tif_BS20.tif:0248-0249-0445:248	48317	48317	248
249	210119_dc07_4.tif_BS20.tif:0249-0250-0448:249	42933	42933	249
250	210119_dc07_4.tif_BS20.tif:0250-0253-0446:250	37432	37432	250
251	210119_dc07_4.tif_BS20.tif:0251-0253-0445:251	38291	38291	251
252	210119_dc07_4.tif_BS20.tif:0252-0253-0445:252	36844	36844	252
253	210119_dc07_4.tif_BS20.tif:0253-0255-0442:253	41418	41418	253
254	210119_dc07_4.tif_BS20.tif:0254-0251-0436:254	40964	40964	254
255	210119_dc07_4.tif_BS20.tif:0255-0246-0436:255	45292	45292	255
256	210119_dc07_4.tif_BS20.tif:0256-0247-0448:256	42846	42846	256
257	210119_dc07_4.tif_BS20.tif:0257-0254-0448:257	39585	39585	257
258	210119_dc07_4.tif_BS20.tif:0258-0254-0447:258	44600	44600	258
259	210119_dc07_4.tif_BS20.tif:0259-0257-0450:259	42495	42495	259
260	210119_dc07_4.tif_BS20.tif:0260-0262-0451:260	42108	42108	260
261	210119_dc07_4.tif_BS20.tif:0261-0249-0452:261	40124	40124	261
262	210119_dc07_4.tif_BS20.tif:0262-0256-0442:262	39717	39717	262
263	210119_dc07_4.tif_BS20.tif:0263-0264-0443:263	40249	40249	263
264	210119_dc07_4.tif_BS20.tif:0264-0258-0447:264	40413	40413	264
265	210119_dc07_4.tif_BS20.tif:0265-0258-0442:265	38818	38818	265
266	210119_dc07_4.tif_BS20.tif:0266-0259-0445:266	40321	40321	266
267	210119_dc07_4.tif_BS20.tif:0267-0257-0446:267	37190	37190	267
268	210119_dc07_4.tif_BS20.tif:0268-0252-0448:268	34623	34623	268
269	210119_dc07_4.tif_BS20.tif:0269-0250-0448:269	47008	47008	269
270	210119_dc07_4.tif_BS20.tif:0270-0249-0447:270	43028	43028	270
271	210119_dc07_4.tif_BS20.tif:0271-0252-0445:271	45688	45688	271
272	210119_dc07_4.tif_BS20.tif:0272-0256-0444:272	44210	44210	272
273	210119_dc07_4.tif_BS20.tif:0273-0252-0451:273	48909	48909	273
274	210119_dc07_4.tif_BS20.tif:0274-0249-0448:274	65655	65655	274
275	210119_dc07_4.tif_BS20.tif:0275-0246-0446:275	51952	51952	275
276	210119_dc07_4.tif_BS20.tif:0276-0245-0441:276	52367	52367	276
277	210119_dc07_4.tif_BS20.tif:0277-0243-0430:277	45779	45779	277
278	210119_dc07_4.tif_BS20.tif:0278-0240-0442:278	36369	36369	278
279	210119_dc07_4.tif_BS20.tif:0279-0251-0442:279	29622	29622	279
280	210119_dc07_4.tif_BS20.tif:0280-0245-0440:280	40928	40928	280
281	210119_dc07_4.tif_BS20.tif:0281-0243-0439:281	43805	43805	281
282	210119_dc07_4.tif_BS20.tif:0282-0243-0438:282	38026	38026	282
283	210119_dc07_4.tif_BS20.tif:0283-0241-0440:283	39850	39850	283
284	210119_dc07_4.tif_BS20.tif:0284-0236-0439:284	37363	37363	284
285	210119_dc07_4.tif_BS20.tif:0285-0232-0440:285	38250	38250	285
286	210119_dc07_4.tif_BS20.tif:0286-0218-0441:286	35551	35551	286
287	210119_dc07_4.tif_BS20.tif:0287-0218-0438:287	32797	32797	287
288	210119_dc07_4.tif_BS20.tif:0288-0238-0438:288	46933	46933	288
289	210119_dc07_4.tif_BS20.tif:0289-0243-0439:289	62102	62102	289
290	210119_dc07_4.tif_BS20.tif:0290-0245-0436:290	40032	40032	290
291	210119_dc07_4.tif_BS20.tif:0291-0244-0440:291	36633	36633	291
292	210119_dc07_4.tif_BS20.tif:0292-0242-0444:292	31701	31701	292
293	210119_dc07_4.tif_BS20.tif:0293-0236-0452:293	36737	36737	293
294	210119_dc07_4.tif_BS20.tif:0294-0238-0439:294	49915	49915	294
295	210119_dc07_4.tif_BS20.tif:0295-0230-0442:295	39018	39018	295
296	210119_dc07_4.tif_BS20.tif:0296-0237-0446:296	35006	35006	296
297	210119_dc07_4.tif_BS20.tif:0297-0250-0445:297	38449	38449	297
298	210119_dc07_4.tif_BS20.tif:0298-0251-0446:298	42018	42018	298
299	210119_dc07_4.tif_BS20.tif:0299-0254-0435:299	44670	44670	299
300	210119_dc07_4.tif_BS20.tif:0300-0246-0452:300	38173	38173	300
301	210119_dc07_4.tif_BS20.tif:0301-0242-0455:301	44325	44325	301
302	210119_dc07_4.tif_BS20.tif:0302-0236-0450:302	45110	45110	302
303	210119_dc07_4.tif_BS20.tif:0303-0237-0444:303	43877	43877	303
304	210119_dc07_4.tif_BS20.tif:0304-0229-0458:304	45652	45652	304
305	210119_dc07_4.tif_BS20.tif:0305-0243-0450:305	46092	46092	305
306	210119_dc07_4.tif_BS20.tif:0306-0253-0449:306	35289	35289	306
307	210119_dc07_4.tif_BS20.tif:0307-0256-0455:307	37757	37757	307
308	210119_dc07_4.tif_BS20.tif:0308-0264-0450:308	35820	35820	308
309	210119_dc07_4.tif_BS20.tif:0309-0268-0448:309	41134	41134	309
310	210119_dc07_4.tif_BS20.tif:0310-0265-0447:310	40874	40874	310
311	210119_dc07_4.tif_BS20.tif:0311-0261-0447:311	41729	41729	311
312	210119_dc07_4.tif_BS20.tif:0312-0267-0447:312	42724	42724	312
313	210119_dc07_4.tif_BS20.tif:0313-0272-0445:313	42269	42269	313
314	210119_dc07_4.tif_BS20.tif:0314-0273-0444:314	45561	45561	314
315	210119_dc07_4.tif_BS20.tif:0315-0274-0444:315	43027	43027	315
316	210119_dc07_4.tif_BS20.tif:0316-0272-0442:316	49390	49390	316
317	210119_dc07_4.tif_BS20.tif:0317-0280-0442:317	45188	45188	317
318	210119_dc07_4.tif_BS20.tif:0318-0285-0438:318	42640	42640	318
319	210119_dc07_4.tif_BS20.tif:0319-0288-0436:319	38470	38470	319
320	210119_dc07_4.tif_BS20.tif:0320-0285-0438:320	47689	47689	320
321	210119_dc07_4.tif_BS20.tif:0321-0279-0436:321	41054	41054	321
322	210119_dc07_4.tif_BS20.tif:0322-0278-0435:322	36805	36805	322
323	210119_dc07_4.tif_BS20.tif:0323-0281-0436:323	37635	37635	323
324	210119_dc07_4.tif_BS20.tif:0324-0281-0436:324	43744	43744	324
325	210119_dc07_4.tif_BS20.tif:0325-0277-0437:325	42628	42628	325
326	210119_dc07_4.tif_BS20.tif:0326-0277-0437:326	37861	37861	326
327	210119_dc07_4.tif_BS20.tif:0327-0277-0437:327	43152	43152	327
328	210119_dc07_4.tif_BS20.tif:0328-0277-0437:328	37463	37463	328
329	210119_dc07_4.tif_BS20.tif:0329-0278-0438:329	42509	42509	329
330	210119_dc07_4.tif_BS20.tif:0330-0279-0438:330	41701	41701	330
331	210119_dc07_4.tif_BS20.tif:0331-0279-0439:331	36612	36612	331
332	210119_dc07_4.tif_BS20.tif:0332-0280-0438:332	41380	41380	332
333	210119_dc07_4.tif_BS20.tif:0333-0280-0438:333	36610	36610	333
334	210119_dc07_4.tif_BS20.tif:0334-0278-0438:334	34319	34319	334
335	210119_dc07_4.tif_BS20.tif:0335-0268-0440:335	41347	41347	335
336	210119_dc07_4.tif_BS20.tif:0336-0243-0439:336	47758	47758	336
337	210119_dc07_4.tif_BS20.tif:0337-0263-0429:337	42466	42466	337
338	210119_dc07_4.tif_BS20.tif:0338-0264-0443:338	43459	43459	338
339	210119_dc07_4.tif_BS20.tif:0339-0253-0436:339	41828	41828	339
340	210119_dc07_4.tif_BS20.tif:0340-0264-0439:340	36141	36141	340
341	210119_dc07_4.tif_BS20.tif:0341-0268-0441:341	42674	42674	341
342	210119_dc07_4.tif_BS20.tif:0342-0254-0453:342	47407	47407	342
343	210119_dc07_4.tif_BS20.tif:0343-0247-0451:343	41387	41387	343
344	210119_dc07_4.tif_BS20.tif:0344-0240-0446:344	48471	48471	344
345	210119_dc07_4.tif_BS20.tif:0345-0233-0436:345	44160	44160	345
346	210119_dc07_4.tif_BS20.tif:0346-0232-0436:346	35250	35250	346
347	210119_dc07_4.tif_BS20.tif:0347-0210-0437:347	37485	37485	347
348	210119_dc07_4.tif_BS20.tif:0348-0218-0437:348	33092	33092	348
349	210119_dc07_4.tif_BS20.tif:0349-0223-0438:349	42515	42515	349
350	210119_dc07_4.tif_BS20.tif:0350-0218-0438:350	40673	40673	350
351	210119_dc07_4.tif_BS20.tif:0351-0219-0435:351	46394	46394	351
352	210119_dc07_4.tif_BS20.tif:0352-0226-0437:352	43174	43174	352
353	210119_dc07_4.tif_BS20.tif:0353-0229-0433:353	56795	56795	353
354	210119_dc07_4.tif_BS20.tif:0354-0234-0437:354	44484	44484	354
355	210119_dc07_4.tif_BS20.tif:0355-0233-0432:355	40693	40693	355
356	210119_dc07_4.tif_BS20.tif:0356-0233-0435:356	37626	37626	356
357	210119_dc07_4.tif_BS20.tif:0357-0237-0436:357	36424	36424	357
358	210119_dc07_4.tif_BS20.tif:0358-0239-0442:358	41723	41723	358
359	210119_dc07_4.tif_BS20.tif:0359-0242-0441:359	37953	37953	359
360	210119_dc07_4.tif_BS20.tif:0360-0251-0438:360	33584	33584	360
361	210119_dc07_4.tif_BS20.tif:0361-0261-0440:361	35815	35815	361
362	210119_dc07_4.tif_BS20.tif:0362-0267-0437:362	33567	33567	362
363	210119_dc07_4.tif_BS20.tif:0363-0263-0436:363	34822	34822	363
364	210119_dc07_4.tif_BS20.tif:0364-0269-0433:364	40907	40907	364
365	210119_dc07_4.tif_BS20.tif:0365-0272-0433:365	33222	33222	365
366	210119_dc07_4.tif_BS20.tif:0366-0273-0430:366	32405	32405	366
367	210119_dc07_4.tif_BS20.tif:0367-0275-0429:367	38767	38767	367
368	210119_dc07_4.tif_BS20.tif:0368-0277-0426:368	40249	40249	368
369	210119_dc07_4.tif_BS20.tif:0369-0285-0431:369	34118	34118	369
370	210119_dc07_4.tif_BS20.tif:0370-0288-0430:370	39623	39623	370
371	210119_dc07_4.tif_BS20.tif:0371-0288-0429:371	39023	39023	371
372	210119_dc07_4.tif_BS20.tif:0372-0292-0431:372	35191	35191	372
373	210119_dc07_4.tif_BS20.tif:0373-0296-0420:373	41172	41172	373
374	210119_dc07_4.tif_BS20.tif:0374-0295-0420:374	37769	37769	374
375	210119_dc07_4.tif_BS20.tif:0375-0294-0424:375	41946	41946	375
376	210119_dc07_4.tif_BS20.tif:0376-0293-0428:376	42480	42480	376
377	210119_dc07_4.tif_BS20.tif:0377-0298-0422:377	47949	47949	377
378	210119_dc07_4.tif_BS20.tif:0378-0297-0413:378	41702	41702	378
379	210119_dc07_4.tif_BS20.tif:0379-0296-0412:379	37237	37237	379
380	210119_dc07_4.tif_BS20.tif:0380-0297-0408:380	45352	45352	380
381	210119_dc07_4.tif_BS20.tif:0381-0305-0403:381	46758	46758	381
382	210119_dc07_4.tif_BS20.tif:0382-0304-0404:382	51551	51551	382
383	210119_dc07_4.tif_BS20.tif:0383-0303-0392:383	48251	48251	383
384	210119_dc07_4.tif_BS20.tif:0384-0298-0377:384	47983	47983	384
385	210119_dc07_4.tif_BS20.tif:0385-0296-0384:385	42272	42272	385
386	210119_dc07_4.tif_BS20.tif:0386-0296-0394:386	44322	44322	386
387	210119_dc07_4.tif_BS20.tif:0387-0280-0411:387	46515	46515	387
388	210119_dc07_4.tif_BS20.tif:0388-0265-0421:388	47316	47316	388
389	210119_dc07_4.tif_BS20.tif:0389-0266-0428:389	40356	40356	389
390	210119_dc07_4.tif_BS20.tif:0390-0273-0433:390	37604	37604	390
391	210119_dc07_4.tif_BS20.tif:0391-0271-0433:391	44560	44560	391
392	210119_dc07_4.tif_BS20.tif:0392-0273-0432:392	44410	44410	392
393	210119_dc07_4.tif_BS20.tif:0393-0276-0434:393	43206	43206	393
394	210119_dc07_4.tif_BS20.tif:0394-0277-0436:394	42173	42173	394
395	210119_dc07_4.tif_BS20.tif:0395-0267-0430:395	42537	42537	395
396	210119_dc07_4.tif_BS20.tif:0396-0270-0428:396	37626	37626	396
397	210119_dc07_4.tif_BS20.tif:0397-0275-0427:397	41497	41497	397
398	210119_dc07_4.tif_BS20.tif:0398-0276-0423:398	36265	36265	398
399	210119_dc07_4.tif_BS20.tif:0399-0278-0419:399	46257	46257	399
400	210119_dc07_4.tif_BS20.tif:0400-0283-0417:400	47212	47212	400
401	210119_dc07_4.tif_BS20.tif:0401-0287-0409:401	45629	45629	401
402	210119_dc07_4.tif_BS20.tif:0402-0286-0404:402	43590	43590	402
403	210119_dc07_4.tif_BS20.tif:0403-0284-0394:403	46381	46381	403
404	210119_dc07_4.tif_BS20.tif:0404-0269-0366:404	35842	35842	404
405	210119_dc07_4.tif_BS20.tif:0405-0276-0325:405	59978	59978	405
406	210119_dc07_4.tif_BS20.tif:0406-0274-0349:406	62123	62123	406
407	210119_dc07_4.tif_BS20.tif:0407-0264-0362:407	58976	58976	407
408	210119_dc07_4.tif_BS20.tif:0408-0261-0363:408	55861	55861	408
409	210119_dc07_4.tif_BS20.tif:0409-0261-0356:409	79963	79963	409
410	210119_dc07_4.tif_BS20.tif:0410-0265-0353:410	64782	64782	410
411	210119_dc07_4.tif_BS20.tif:0411-0269-0360:411	68259	68259	411
412	210119_dc07_4.tif_BS20.tif:0412-0279-0366:412	57785	57785	412
413	210119_dc07_4.tif_BS20.tif:0413-0285-0373:413	55426	55426	413
414	210119_dc07_4.tif_BS20.tif:0414-0290-0376:414	52769	52769	414
415	210119_dc07_4.tif_BS20.tif:0415-0278-0381:415	49854	49854	415
416	210119_dc07_4.tif_BS20.tif:0416-0282-0377:416	48524	48524	416
417	210119_dc07_4.tif_BS20.tif:0417-0285-0381:417	43449	43449	417
418	210119_dc07_4.tif_BS20.tif:0418-0292-0376:418	60807	60807	418
419	210119_dc07_4.tif_BS20.tif:0419-0282-0368:419	51306	51306	419
420	210119_dc07_4.tif_BS20.tif:0420-0277-0363:420	46893	46893	420
421	210119_dc07_4.tif_BS20.tif:0421-0269-0373:421	50385	50385	421
422	210119_dc07_4.tif_BS20.tif:0422-0265-0376:422	49404	49404	422
423	210119_dc07_4.tif_BS20.tif:0423-0268-0371:423	53317	53317	423
424	210119_dc07_4.tif_BS20.tif:0424-0270-0370:424	55495	55495	424
425	210119_dc07_4.tif_BS20.tif:0425-0271-0366:425	49279	49279	425
426	210119_dc07_4.tif_BS20.tif:0426-0278-0360:426	56810	56810	426
427	210119_dc07_4.tif_BS20.tif:0427-0278-0361:427	49888	49888	427
428	210119_dc07_4.tif_BS20.tif:0428-0277-0365:428	63184	63184	428
429	210119_dc07_4.tif_BS20.tif:0429-0277-0367:429	61645	61645	429
430	210119_dc07_4.tif_BS20.tif:0430-0277-0367:430	54460	54460	430
431	210119_dc07_4.tif_BS20.tif:0431-0278-0369:431	52684	52684	431
432	210119_dc07_4.tif_BS20.tif:0432-0276-0369:432	59323	59323	432
433	210119_dc07_4.tif_BS20.tif:0433-0277-0368:433	68556	68556	433
434	210119_dc07_4.tif_BS20.tif:0434-0277-0371:434	47637	47637	434
435	210119_dc07_4.tif_BS20.tif:0435-0277-0370:435	57190	57190	435
436	210119_dc07_4.tif_BS20.tif:0436-0277-0364:436	58685	58685	436
437	210119_dc07_4.tif_BS20.tif:0437-0284-0364:437	44047	44047	437
438	210119_dc07_4.tif_BS20.tif:0438-0285-0369:438	43621	43621	438
439	210119_dc07_4.tif_BS20.tif:0439-0286-0372:439	40040	40040	439
440	210119_dc07_4.tif_BS20.tif:0440-0284-0369:440	43223	43223	440
441	210119_dc07_4.tif_BS20.tif:0441-0267-0348:441	45296	45296	441
442	210119_dc07_4.tif_BS20.tif:0442-0269-0349:442	57425	57425	442
443	210119_dc07_4.tif_BS20.tif:0443-0268-0362:443	49184	49184	443
444	210119_dc07_4.tif_BS20.tif:0444-0267-0365:444	52480	52480	444
445	210119_dc07_4.tif_BS20.tif:0445-0268-0361:445	51268	51268	445
446	210119_dc07_4.tif_BS20.tif:0446-0279-0364:446	64186	64186	446
447	210119_dc07_4.tif_BS20.tif:0447-0280-0366:447	56266	56266	447
448	210119_dc07_4.tif_BS20.tif:0448-0284-0371:448	57269	57269	448
449	210119_dc07_4.tif_BS20.tif:0449-0282-0369:449	54892	54892	449
450	210119_dc07_4.tif_BS20.tif:0450-0281-0365:450	65876	65876	450
451	210119_dc07_4.tif_BS20.tif:0451-0280-0359:451	64362	64362	451
452	210119_dc07_4.tif_BS20.tif:0452-0279-0361:452	59223	59223	452
453	210119_dc07_4.tif_BS20.tif:0453-0275-0364:453	57456	57456	453
454	210119_dc07_4.tif_BS20.tif:0454-0272-0357:454	46710	46710	454
455	210119_dc07_4.tif_BS20.tif:0455-0269-0358:455	54098	54098	455
456	210119_dc07_4.tif_BS20.tif:0456-0268-0355:456	71839	71839	456
457	210119_dc07_4.tif_BS20.tif:0457-0271-0351:457	110770	110770	457
458	210119_dc07_4.tif_BS20.tif:0458-0268-0356:458	51706	51706	458
459	210119_dc07_4.tif_BS20.tif:0459-0268-0357:459	48361	48361	459
460	210119_dc07_4.tif_BS20.tif:0460-0268-0358:460	48506	48506	460
461	210119_dc07_4.tif_BS20.tif:0461-0271-0360:461	68755	68755	461
462	210119_dc07_4.tif_BS20.tif:0462-0268-0358:462	47342	47342	462
463	210119_dc07_4.tif_BS20.tif:0463-0268-0360:463	59852	59852	463
464	210119_dc07_4.tif_BS20.tif:0464-0263-0360:464	51230	51230	464
465	210119_dc07_4.tif_BS20.tif:0465-0246-0349:465	53411	53411	465
466	210119_dc07_4.tif_BS20.tif:0466-0260-0355:466	57689	57689	466
467	210119_dc07_4.tif_BS20.tif:0467-0263-0358:467	49405	49405	467
468	210119_dc07_4.tif_BS20.tif:0468-0261-0359:468	55598	55598	468
469	210119_dc07_4.tif_BS20.tif:0469-0276-0357:469	50147	50147	469
470	210119_dc07_4.tif_BS20.tif:0470-0277-0359:470	51548	51548	470
471	210119_dc07_4.tif_BS20.tif:0471-0278-0369:471	56137	56137	471
472	210119_dc07_4.tif_BS20.tif:0472-0279-0373:472	58850	58850	472
473	210119_dc07_4.tif_BS20.tif:0473-0278-0372:473	58853	58853	473
474	210119_dc07_4.tif_BS20.tif:0474-0280-0369:474	69994	69994	474
475	210119_dc07_4.tif_BS20.tif:0475-0283-0367:475	53691	53691	475
476	210119_dc07_4.tif_BS20.tif:0476-0284-0369:476	46241	46241	476
477	210119_dc07_4.tif_BS20.tif:0477-0284-0374:477	46572	46572	477
478	210119_dc07_4.tif_BS20.tif:0478-0283-0381:478	54151	54151	478
479	210119_dc07_4.tif_BS20.tif:0479-0282-0374:479	58682	58682	479
480	210119_dc07_4.tif_BS20.tif:0480-0284-0376:480	63559	63559	480
481	210119_dc07_4.tif_BS20.tif:0481-0287-0382:481	50429	50429	481
482	210119_dc07_4.tif_BS20.tif:0482-0286-0384:482	57170	57170	482
483	210119_dc07_4.tif_BS20.tif:0483-0288-0391:483	47013	47013	483
484	210119_dc07_4.tif_BS20.tif:0484-0296-0392:484	41392	41392	484
485	210119_dc07_4.tif_BS20.tif:0485-0294-0400:485	43641	43641	485
486	210119_dc07_4.tif_BS20.tif:0486-0295-0410:486	51650	51650	486
487	210119_dc07_4.tif_BS20.tif:0487-0295-0410:487	53509	53509	487
488	210119_dc07_4.tif_BS20.tif:0488-0293-0411:488	60225	60225	488
489	210119_dc07_4.tif_BS20.tif:0489-0292-0409:489	49781	49781	489
490	210119_dc07_4.tif_BS20.tif:0490-0295-0406:490	54257	54257	490
491	210119_dc07_4.tif_BS20.tif:0491-0301-0396:491	50877	50877	491
492	210119_dc07_4.tif_BS20.tif:0492-0300-0383:492	60685	60685	492
493	210119_dc07_4.tif_BS20.tif:0493-0293-0370:493	53177	53177	493
494	210119_dc07_4.tif_BS20.tif:0494-0291-0369:494	54216	54216	494
495	210119_dc07_4.tif_BS20.tif:0495-0287-0371:495	64341	64341	495
496	210119_dc07_4.tif_BS20.tif:0496-0283-0363:496	58246	58246	496
497	210119_dc07_4.tif_BS20.tif:0497-0283-0361:497	53408	53408	497
498	210119_dc07_4.tif_BS20.tif:0498-0274-0357:498	55335	55335	498
499	210119_dc07_4.tif_BS20.tif:0499-0261-0360:499	57143	57143	499
500	210119_dc07_4.tif_BS20.tif:0500-0274-0363:500	53649	53649	500
501	210119_dc07_4.tif_BS20.tif:0501-0291-0368:501	54432	54432	501
502	210119_dc07_4.tif_BS20.tif:0502-0296-0357:502	53178	53178	502
503	210119_dc07_4.tif_BS20.tif:0503-0276-0349:503	59180	59180	503
504	210119_dc07_4.tif_BS20.tif:0504-0271-0355:504	58638	58638	504
505	210119_dc07_4.tif_BS20.tif:0505-0265-0355:505	48441	48441	505
506	210119_dc07_4.tif_BS20.tif:0506-0265-0359:506	53447	53447	506
507	210119_dc07_4.tif_BS20.tif:0507-0284-0362:507	56384	56384	507
508	210119_dc07_4.tif_BS20.tif:0508-0285-0365:508	62569	62569	508
509	210119_dc07_4.tif_BS20.tif:0509-0282-0365:509	56482	56482	509
510	210119_dc07_4.tif_BS20.tif:0510-0291-0368:510	65326	65326	510
511	210119_dc07_4.tif_BS20.tif:0511-0298-0372:511	55783	55783	511
512	210119_dc07_4.tif_BS20.tif:0512-0295-0373:512	56863	56863	512
513	210119_dc07_4.tif_BS20.tif:0513-0290-0370:513	58136	58136	513
514	210119_dc07_4.tif_BS20.tif:0514-0279-0374:514	46666	46666	514
515	210119_dc07_4.tif_BS20.tif:0515-0286-0372:515	49273	49273	515
516	210119_dc07_4.tif_BS20.tif:0516-0290-0376:516	48119	48119	516
517	210119_dc07_4.tif_BS20.tif:0517-0300-0374:517	44857	44857	517
518	210119_dc07_4.tif_BS20.tif:0518-0298-0381:518	52189	52189	518
519	210119_dc07_4.tif_BS20.tif:0519-0286-0382:519	53966	53966	519
520	210119_dc07_4.tif_BS20.tif:0520-0288-0384:520	57309	57309	520
521	210119_dc07_4.tif_BS20.tif:0521-0309-0392:521	62796	62796	521
522	210119_dc07_4.tif_BS20.tif:0522-0296-0397:522	48736	48736	522
523	210119_dc07_4.tif_BS20.tif:0523-0295-0395:523	47447	47447	523
524	210119_dc07_4.tif_BS20.tif:0524-0294-0403:524	54752	54752	524
525	210119_dc07_4.tif_BS20.tif:0525-0290-0401:525	55523	55523	525
526	210119_dc07_4.tif_BS20.tif:0526-0300-0402:526	62686	62686	526
527	210119_dc07_4.tif_BS20.tif:0527-0292-0411:527	53228	53228	527
528	210119_dc07_4.tif_BS20.tif:0528-0292-0417:528	56993	56993	528
529	210119_dc07_4.tif_BS20.tif:0529-0289-0421:529	52050	52050	529
530	210119_dc07_4.tif_BS20.tif:0530-0285-0420:530	55151	55151	530
531	210119_dc07_4.tif_BS20.tif:0531-0284-0424:531	54353	54353	531
532	210119_dc07_4.tif_BS20.tif:0532-0282-0417:532	47747	47747	532
533	210119_dc07_4.tif_BS20.tif:0533-0276-0412:533	42979	42979	533
534	210119_dc07_4.tif_BS20.tif:0534-0282-0402:534	47777	47777	534
535	210119_dc07_4.tif_BS20.tif:0535-0288-0402:535	48194	48194	535
536	210119_dc07_4.tif_BS20.tif:0536-0291-0402:536	46610	46610	536
537	210119_dc07_4.tif_BS20.tif:0537-0294-0398:537	50335	50335	537
538	210119_dc07_4.tif_BS20.tif:0538-0295-0389:538	52831	52831	538
539	210119_dc07_4.tif_BS20.tif:0539-0294-0385:539	48198	48198	539
540	210119_dc07_4.tif_BS20.tif:0540-0297-0381:540	49147	49147	540
541	210119_dc07_4.tif_BS20.tif:0541-0285-0374:541	49012	49012	541
542	210119_dc07_4.tif_BS20.tif:0542-0281-0370:542	50784	50784	542
543	210119_dc07_4.tif_BS20.tif:0543-0271-0366:543	48936	48936	543
544	210119_dc07_4.tif_BS20.tif:0544-0264-0365:544	50747	50747	544
545	210119_dc07_4.tif_BS20.tif:0545-0260-0364:545	55381	55381	545
546	210119_dc07_4.tif_BS20.tif:0546-0252-0362:546	53735	53735	546
547	210119_dc07_4.tif_BS20.tif:0547-0253-0358:547	52080	52080	547
548	210119_dc07_4.tif_BS20.tif:0548-0251-0357:548	50437	50437	548
549	210119_dc07_4.tif_BS20.tif:0549-0256-0348:549	45388	45388	549
550	210119_dc07_4.tif_BS20.tif:0550-0256-0346:550	48754	48754	550
551	210119_dc07_4.tif_BS20.tif:0551-0258-0353:551	51292	51292	551
552	210119_dc07_4.tif_BS20.tif:0552-0255-0346:552	58524	58524	552
553	210119_dc07_4.tif_BS20.tif:0553-0249-0344:553	43615	43615	553
554	210119_dc07_4.tif_BS20.tif:0554-0248-0351:554	48426	48426	554
555	210119_dc07_4.tif_BS20.tif:0555-0251-0349:555	42524	42524	555
556	210119_dc07_4.tif_BS20.tif:0556-0235-0345:556	42327	42327	556
557	210119_dc07_4.tif_BS20.tif:0557-0220-0348:557	53240	53240	557
558	210119_dc07_4.tif_BS20.tif:0558-0248-0362:558	59177	59177	558
559	210119_dc07_4.tif_BS20.tif:0559-0256-0358:559	57268	57268	559
560	210119_dc07_4.tif_BS20.tif:0560-0218-0349:560	87394	87394	560
561	210119_dc07_4.tif_BS20.tif:0561-0236-0357:561	48854	48854	561
562	210119_dc07_4.tif_BS20.tif:0562-0241-0356:562	50451	50451	562
563	210119_dc07_4.tif_BS20.tif:0563-0242-0356:563	52647	52647	563
564	210119_dc07_4.tif_BS20.tif:0564-0239-0354:564	49016	49016	564
565	210119_dc07_4.tif_BS20.tif:0565-0233-0356:565	52194	52194	565
566	210119_dc07_4.tif_BS20.tif:0566-0227-0358:566	45447	45447	566
567	210119_dc07_4.tif_BS20.tif:0567-0250-0359:567	61501	61501	567
568	210119_dc07_4.tif_BS20.tif:0568-0251-0355:568	57373	57373	568
569	210119_dc07_4.tif_BS20.tif:0569-0240-0353:569	56502	56502	569
570	210119_dc07_4.tif_BS20.tif:0570-0233-0356:570	56628	56628	570
571	210119_dc07_4.tif_BS20.tif:0571-0229-0356:571	50713	50713	571
572	210119_dc07_4.tif_BS20.tif:0572-0229-0353:572	52477	52477	572
573	210119_dc07_4.tif_BS20.tif:0573-0239-0353:573	60467	60467	573
574	210119_dc07_4.tif_BS20.tif:0574-0250-0359:574	68050	68050	574
575	210119_dc07_4.tif_BS20.tif:0575-0243-0353:575	59965	59965	575
576	210119_dc07_4.tif_BS20.tif:0576-0239-0354:576	67696	67696	576
577	210119_dc07_4.tif_BS20.tif:0577-0239-0351:577	58883	58883	577
578	210119_dc07_4.tif_BS20.tif:0578-0253-0354:578	59960	59960	578
579	210119_dc07_4.tif_BS20.tif:0579-0257-0352:579	60456	60456	579
580	210119_dc07_4.tif_BS20.tif:0580-0258-0349:580	75264	75264	580
581	210119_dc07_4.tif_BS20.tif:0581-0259-0352:581	72497	72497	581
582	210119_dc07_4.tif_BS20.tif:0582-0259-0355:582	72634	72634	582
583	210119_dc07_4.tif_BS20.tif:0583-0262-0351:583	60677	60677	583
584	210119_dc07_4.tif_BS20.tif:0584-0266-0356:584	55045	55045	584
585	210119_dc07_4.tif_BS20.tif:0585-0266-0361:585	60720	60720	585
586	210119_dc07_4.tif_BS20.tif:0586-0273-0362:586	62479	62479	586
587	210119_dc07_4.tif_BS20.tif:0587-0283-0358:587	70216	70216	587
588	210119_dc07_4.tif_BS20.tif:0588-0285-0359:588	56167	56167	588
589	210119_dc07_4.tif_BS20.tif:0589-0284-0360:589	63828	63828	589
590	210119_dc07_4.tif_BS20.tif:0590-0281-0361:590	61838	61838	590
591	210119_dc07_4.tif_BS20.tif:0591-0276-0360:591	60518	60518	591
592	210119_dc07_4.tif_BS20.tif:0592-0277-0356:592	56084	56084	592
593	210119_dc07_4.tif_BS20.tif:0593-0274-0358:593	59979	59979	593
594	210119_dc07_4.tif_BS20.tif:0594-0272-0357:594	59538	59538	594
595	210119_dc07_4.tif_BS20.tif:0595-0268-0358:595	67334	67334	595
596	210119_dc07_4.tif_BS20.tif:0596-0256-0361:596	72291	72291	596
597	210119_dc07_4.tif_BS20.tif:0597-0258-0350:597	61373	61373	597
598	210119_dc07_4.tif_BS20.tif:0598-0268-0347:598	72025	72025	598
599	210119_dc07_4.tif_BS20.tif:0599-0272-0352:599	75914	75914	599
600	210119_dc07_4.tif_BS20.tif:0600-0262-0353:600	65251	65251	600
601	210119_dc07_4.tif_BS20.tif:0601-0253-0347:601	56595	56595	601
602	210119_dc07_4.tif_BS20.tif:0602-0252-0346:602	60933	60933	602
603	210119_dc07_4.tif_BS20.tif:0603-0256-0350:603	62824	62824	603
604	210119_dc07_4.tif_BS20.tif:0604-0266-0358:604	79560	79560	604
605	210119_dc07_4.tif_BS20.tif:0605-0271-0361:605	70474	70474	605
606	210119_dc07_4.tif_BS20.tif:0606-0271-0354:606	63926	63926	606
607	210119_dc07_4.tif_BS20.tif:0607-0262-0346:607	62887	62887	607
608	210119_dc07_4.tif_BS20.tif:0608-0256-0348:608	61944	61944	608
609	210119_dc07_4.tif_BS20.tif:0609-0253-0346:609	65174	65174	609
610	210119_dc07_4.tif_BS20.tif:0610-0253-0348:610	72174	72174	610
611	210119_dc07_4.tif_BS20.tif:0611-0255-0351:611	68268	68268	611
612	210119_dc07_4.tif_BS20.tif:0612-0254-0347:612	68101	68101	612
613	210119_dc07_4.tif_BS20.tif:0613-0255-0349:613	71458	71458	613
614	210119_dc07_4.tif_BS20.tif:0614-0255-0349:614	67344	67344	614
615	210119_dc07_4.tif_BS20.tif:0615-0256-0348:615	70040	70040	615
616	210119_dc07_4.tif_BS20.tif:0616-0256-0347:616	70914	70914	616
617	210119_dc07_4.tif_BS20.tif:0617-0257-0347:617	78691	78691	617
618	210119_dc07_4.tif_BS20.tif:0618-0259-0347:618	70136	70136	618
619	210119_dc07_4.tif_BS20.tif:0619-0258-0346:619	75296	75296	619
620	210119_dc07_4.tif_BS20.tif:0620-0259-0345:620	75294	75294	620
621	210119_dc07_4.tif_BS20.tif:0621-0260-0346:621	72993	72993	621
622	210119_dc07_4.tif_BS20.tif:0622-0260-0346:622	68680	68680	622
623	210119_dc07_4.tif_BS20.tif:0623-0258-0359:623	67336	67336	623
624	210119_dc07_4.tif_BS20.tif:0624-0223-0368:624	50610	50610	624
625	210119_dc07_4.tif_BS20.tif:0625-0257-0354:625	45907	45907	625
626	210119_dc07_4.tif_BS20.tif:0626-0253-0354:626	45237	45237	626
627	210119_dc07_4.tif_BS20.tif:0627-0246-0355:627	47633	47633	627
628	210119_dc07_4.tif_BS20.tif:0628-0239-0357:628	58860	58860	628
629	210119_dc07_4.tif_BS20.tif:0629-0230-0366:629	52352	52352	629
630	210119_dc07_4.tif_BS20.tif:0630-0217-0379:630	57819	57819	630
631	210119_dc07_4.tif_BS20.tif:0631-0203-0391:631	59937	59937	631
632	210119_dc07_4.tif_BS20.tif:0632-0203-0388:632	52425	52425	632
633	210119_dc07_4.tif_BS20.tif:0633-0205-0390:633	60594	60594	633
634	210119_dc07_4.tif_BS20.tif:0634-0211-0388:634	49564	49564	634
635	210119_dc07_4.tif_BS20.tif:0635-0213-0389:635	47890	47890	635
636	210119_dc07_4.tif_BS20.tif:0636-0207-0384:636	57034	57034	636
637	210119_dc07_4.tif_BS20.tif:0637-0207-0380:637	57499	57499	637
638	210119_dc07_4.tif_BS20.tif:0638-0207-0378:638	59928	59928	638
639	210119_dc07_4.tif_BS20.tif:0639-0207-0375:639	64879	64879	639
640	210119_dc07_4.tif_BS20.tif:0640-0207-0372:640	55914	55914	640
641	210119_dc07_4.tif_BS20.tif:0641-0213-0370:641	57812	57812	641
642	210119_dc07_4.tif_BS20.tif:0642-0214-0366:642	58731	58731	642
643	210119_dc07_4.tif_BS20.tif:0643-0217-0364:643	51588	51588	643
644	210119_dc07_4.tif_BS20.tif:0644-0231-0361:644	55531	55531	644
645	210119_dc07_4.tif_BS20.tif:0645-0230-0356:645	48374	48374	645
646	210119_dc07_4.tif_BS20.tif:0646-0237-0354:646	54036	54036	646
647	210119_dc07_4.tif_BS20.tif:0647-0241-0356:647	48805	48805	647
648	210119_dc07_4.tif_BS20.tif:0648-0229-0358:648	51821	51821	648
649	210119_dc07_4.tif_BS20.tif:0649-0233-0355:649	53074	53074	649
650	210119_dc07_4.tif_BS20.tif:0650-0235-0351:650	51018	51018	650
651	210119_dc07_4.tif_BS20.tif:0651-0249-0354:651	68278	68278	651
652	210119_dc07_4.tif_BS20.tif:0652-0259-0353:652	60967	60967	652
653	210119_dc07_4.tif_BS20.tif:0653-0254-0356:653	52964	52964	653
654	210119_dc07_4.tif_BS20.tif:0654-0258-0360:654	41298	41298	654
655	210119_dc07_4.tif_BS20.tif:0655-0263-0364:655	40531	40531	655
656	210119_dc07_4.tif_BS20.tif:0656-0266-0360:656	44619	44619	656
657	210119_dc07_4.tif_BS20.tif:0657-0267-0357:657	45709	45709	657
658	210119_dc07_4.tif_BS20.tif:0658-0270-0357:658	47007	47007	658
659	210119_dc07_4.tif_BS20.tif:0659-0271-0362:659	43589	43589	659
660	210119_dc07_4.tif_BS20.tif:0660-0276-0366:660	44588	44588	660
661	210119_dc07_4.tif_BS20.tif:0661-0282-0365:661	42597	42597	661
662	210119_dc07_4.tif_BS20.tif:0662-0288-0366:662	49970	49970	662
663	210119_dc07_4.tif_BS20.tif:0663-0290-0368:663	41068	41068	663
664	210119_dc07_4.tif_BS20.tif:0664-0289-0369:664	45593	45593	664
665	210119_dc07_4.tif_BS20.tif:0665-0287-0370:665	39371	39371	665
666	210119_dc07_4.tif_BS20.tif:0666-0287-0370:666	40193	40193	666
667	210119_dc07_4.tif_BS20.tif:0667-0288-0368:667	40697	40697	667
668	210119_dc07_4.tif_BS20.tif:0668-0275-0370:668	50742	50742	668
669	210119_dc07_4.tif_BS20.tif:0669-0266-0365:669	35642	35642	669
670	210119_dc07_4.tif_BS20.tif:0670-0264-0362:670	45093	45093	670
671	210119_dc07_4.tif_BS20.tif:0671-0264-0363:671	42541	42541	671
672	210119_dc07_4.tif_BS20.tif:0672-0268-0367:672	41166	41166	672
673	210119_dc07_4.tif_BS20.tif:0673-0277-0370:673	41306	41306	673
674	210119_dc07_4.tif_BS20.tif:0674-0280-0373:674	40384	40384	674
675	210119_dc07_4.tif_BS20.tif:0675-0287-0382:675	49322	49322	675
676	210119_dc07_4.tif_BS20.tif:0676-0284-0390:676	42446	42446	676
677	210119_dc07_4.tif_BS20.tif:0677-0285-0404:677	44639	44639	677
678	210119_dc07_4.tif_BS20.tif:0678-0297-0425:678	41694	41694	678
679	210119_dc07_4.tif_BS20.tif:0679-0299-0422:679	39156	39156	679
680	210119_dc07_4.tif_BS20.tif:0680-0290-0416:680	39984	39984	680
681	210119_dc07_4.tif_BS20.tif:0681-0284-0409:681	43174	43174	681
682	210119_dc07_4.tif_BS20.tif:0682-0276-0403:682	42456	42456	682
683	210119_dc07_4.tif_BS20.tif:0683-0273-0403:683	43210	43210	683
684	210119_dc07_4.tif_BS20.tif:0684-0289-0404:684	45916	45916	684
685	210119_dc07_4.tif_BS20.tif:0685-0292-0401:685	37253	37253	685
686	210119_dc07_4.tif_BS20.tif:0686-0297-0397:686	38522	38522	686
687	210119_dc07_4.tif_BS20.tif:0687-0293-0387:687	37049	37049	687
688	210119_dc07_4.tif_BS20.tif:0688-0289-0386:688	43184	43184	688
689	210119_dc07_4.tif_BS20.tif:0689-0283-0389:689	41889	41889	689
690	210119_dc07_4.tif_BS20.tif:0690-0284-0390:690	45518	45518	690
691	210119_dc07_4.tif_BS20.tif:0691-0283-0388:691	37353	37353	691
692	210119_dc07_4.tif_BS20.tif:0692-0282-0385:692	35911	35911	692
693	210119_dc07_4.tif_BS20.tif:0693-0283-0381:693	42061	42061	693
694	210119_dc07_4.tif_BS20.tif:0694-0279-0377:694	42785	42785	694
695	210119_dc07_4.tif_BS20.tif:0695-0277-0373:695	44896	44896	695
696	210119_dc07_4.tif_BS20.tif:0696-0271-0366:696	47189	47189	696
697	210119_dc07_4.tif_BS20.tif:0697-0271-0365:697	52348	52348	697
698	210119_dc07_4.tif_BS20.tif:0698-0270-0366:698	55080	55080	698
699	210119_dc07_4.tif_BS20.tif:0699-0270-0365:699	48548	48548	699
700	210119_dc07_4.tif_BS20.tif:0700-0256-0361:700	53812	53812	700
701	210119_dc07_4.tif_BS20.tif:0701-0254-0358:701	51709	51709	701
702	210119_dc07_4.tif_BS20.tif:0702-0262-0365:702	53270	53270	702
703	210119_dc07_4.tif_BS20.tif:0703-0246-0359:703	49911	49911	703
704	210119_dc07_4.tif_BS20.tif:0704-0218-0328:704	27922	27922	704
705	210119_dc07_4.tif_BS20.tif:0705-0241-0353:705	56109	56109	705
706	210119_dc07_4.tif_BS20.tif:0706-0244-0347:706	38164	38164	706
707	210119_dc07_4.tif_BS20.tif:0707-0252-0351:707	52190	52190	707
708	210119_dc07_4.tif_BS20.tif:0708-0251-0349:708	47122	47122	708
709	210119_dc07_4.tif_BS20.tif:0709-0241-0349:709	47839	47839	709
710	210119_dc07_4.tif_BS20.tif:0710-0243-0348:710	52960	52960	710
711	210119_dc07_4.tif_BS20.tif:0711-0243-0354:711	53905	53905	711
712	210119_dc07_4.tif_BS20.tif:0712-0249-0358:712	49544	49544	712
713	210119_dc07_4.tif_BS20.tif:0713-0243-0353:713	41074	41074	713
714	210119_dc07_4.tif_BS20.tif:0714-0243-0354:714	45638	45638	714
715	210119_dc07_4.tif_BS20.tif:0715-0246-0354:715	49164	49164	715
716	210119_dc07_4.tif_BS20.tif:0716-0245-0349:716	41916	41916	716
717	210119_dc07_4.tif_BS20.tif:0717-0239-0359:717	44017	44017	717
718	210119_dc07_4.tif_BS20.tif:0718-0238-0357:718	48940	48940	718
719	210119_dc07_4.tif_BS20.tif:0719-0240-0361:719	47616	47616	719
720	210119_dc07_4.tif_BS20.tif:0720-0237-0361:720	48483	48483	720
721	210119_dc07_4.tif_BS20.tif:0721-0234-0360:721	48333	48333	721
722	210119_dc07_4.tif_BS20.tif:0001-0258-0181:1	195036	195036	1
723	210119_dc07_4.tif_BS20.tif:0002-0256-0186:2	204122	204122	2
724	210119_dc07_4.tif_BS20.tif:0003-0261-0193:3	208171	208171	3
725	210119_dc07_4.tif_BS20.tif:0004-0263-0188:4	206112	206112	4
726	210119_dc07_4.tif_BS20.tif:0005-0263-0187:5	177677	177677	5
727	210119_dc07_4.tif_BS20.tif:0006-0265-0188:6	199900	199900	6
728	210119_dc07_4.tif_BS20.tif:0007-0267-0191:7	230341	230341	7
729	210119_dc07_4.tif_BS20.tif:0008-0260-0210:8	157816	157816	8
730	210119_dc07_4.tif_BS20.tif:0009-0286-0203:9	202839	202839	9
731	210119_dc07_4.tif_BS20.tif:0010-0281-0200:10	197116	197116	10
732	210119_dc07_4.tif_BS20.tif:0011-0265-0200:11	168473	168473	11
733	210119_dc07_4.tif_BS20.tif:0012-0264-0192:12	195838	195838	12
734	210119_dc07_4.tif_BS20.tif:0013-0259-0189:13	211136	211136	13
735	210119_dc07_4.tif_BS20.tif:0014-0250-0186:14	225237	225237	14
736	210119_dc07_4.tif_BS20.tif:0015-0255-0190:15	204505	204505	15
737	210119_dc07_4.tif_BS20.tif:0016-0262-0189:16	175516	175516	16
738	210119_dc07_4.tif_BS20.tif:0017-0261-0189:17	193453	193453	17
739	210119_dc07_4.tif_BS20.tif:0018-0260-0188:18	172844	172844	18
740	210119_dc07_4.tif_BS20.tif:0019-0261-0189:19	167507	167507	19
741	210119_dc07_4.tif_BS20.tif:0020-0256-0201:20	180119	180119	20
742	210119_dc07_4.tif_BS20.tif:0021-0261-0206:21	201085	201085	21
743	210119_dc07_4.tif_BS20.tif:0022-0261-0193:22	208103	208103	22
744	210119_dc07_4.tif_BS20.tif:0023-0256-0191:23	196793	196793	23
745	210119_dc07_4.tif_BS20.tif:0024-0247-0198:24	184329	184329	24
746	210119_dc07_4.tif_BS20.tif:0025-0255-0195:25	192783	192783	25
747	210119_dc07_4.tif_BS20.tif:0026-0261-0192:26	209522	209522	26
748	210119_dc07_4.tif_BS20.tif:0027-0267-0198:27	195489	195489	27
749	210119_dc07_4.tif_BS20.tif:0028-0260-0191:28	185341	185341	28
750	210119_dc07_4.tif_BS20.tif:0029-0253-0190:29	199694	199694	29
751	210119_dc07_4.tif_BS20.tif:0030-0252-0196:30	197673	197673	30
752	210119_dc07_4.tif_BS20.tif:0031-0245-0206:31	187234	187234	31
753	210119_dc07_4.tif_BS20.tif:0032-0249-0197:32	196157	196157	32
754	210119_dc07_4.tif_BS20.tif:0033-0264-0206:33	189616	189616	33
755	210119_dc07_4.tif_BS20.tif:0034-0247-0205:34	181778	181778	34
756	210119_dc07_4.tif_BS20.tif:0035-0242-0207:35	164471	164471	35
757	210119_dc07_4.tif_BS20.tif:0036-0247-0206:36	170140	170140	36
758	210119_dc07_4.tif_BS20.tif:0037-0254-0206:37	176838	176838	37
759	210119_dc07_4.tif_BS20.tif:0038-0257-0204:38	165320	165320	38
760	210119_dc07_4.tif_BS20.tif:0039-0259-0204:39	163038	163038	39
761	210119_dc07_4.tif_BS20.tif:0040-0259-0204:40	158817	158817	40
762	210119_dc07_4.tif_BS20.tif:0041-0255-0203:41	168853	168853	41
763	210119_dc07_4.tif_BS20.tif:0042-0249-0202:42	172646	172646	42
764	210119_dc07_4.tif_BS20.tif:0043-0246-0203:43	183175	183175	43
765	210119_dc07_4.tif_BS20.tif:0044-0243-0204:44	165417	165417	44
766	210119_dc07_4.tif_BS20.tif:0045-0234-0203:45	176019	176019	45
767	210119_dc07_4.tif_BS20.tif:0046-0229-0200:46	181635	181635	46
768	210119_dc07_4.tif_BS20.tif:0047-0228-0197:47	174696	174696	47
769	210119_dc07_4.tif_BS20.tif:0048-0228-0197:48	179404	179404	48
770	210119_dc07_4.tif_BS20.tif:0049-0224-0195:49	180562	180562	49
771	210119_dc07_4.tif_BS20.tif:0050-0224-0194:50	185543	185543	50
772	210119_dc07_4.tif_BS20.tif:0051-0225-0196:51	171540	171540	51
773	210119_dc07_4.tif_BS20.tif:0052-0227-0194:52	165395	165395	52
774	210119_dc07_4.tif_BS20.tif:0053-0233-0191:53	182826	182826	53
775	210119_dc07_4.tif_BS20.tif:0054-0227-0193:54	194384	194384	54
776	210119_dc07_4.tif_BS20.tif:0055-0225-0194:55	173753	173753	55
777	210119_dc07_4.tif_BS20.tif:0056-0221-0196:56	176852	176852	56
778	210119_dc07_4.tif_BS20.tif:0057-0224-0191:57	173699	173699	57
779	210119_dc07_4.tif_BS20.tif:0058-0230-0192:58	196454	196454	58
780	210119_dc07_4.tif_BS20.tif:0059-0229-0192:59	216541	216541	59
781	210119_dc07_4.tif_BS20.tif:0060-0220-0192:60	194536	194536	60
782	210119_dc07_4.tif_BS20.tif:0061-0217-0187:61	182842	182842	61
783	210119_dc07_4.tif_BS20.tif:0062-0219-0192:62	196140	196140	62
784	210119_dc07_4.tif_BS20.tif:0063-0223-0194:63	191658	191658	63
785	210119_dc07_4.tif_BS20.tif:0064-0221-0191:64	189005	189005	64
786	210119_dc07_4.tif_BS20.tif:0065-0219-0190:65	185387	185387	65
787	210119_dc07_4.tif_BS20.tif:0066-0217-0185:66	189520	189520	66
788	210119_dc07_4.tif_BS20.tif:0067-0228-0197:67	180518	180518	67
789	210119_dc07_4.tif_BS20.tif:0068-0226-0190:68	174059	174059	68
790	210119_dc07_4.tif_BS20.tif:0069-0227-0188:69	180371	180371	69
791	210119_dc07_4.tif_BS20.tif:0070-0226-0190:70	199277	199277	70
792	210119_dc07_4.tif_BS20.tif:0071-0216-0187:71	172019	172019	71
793	210119_dc07_4.tif_BS20.tif:0072-0251-0178:72	165734	165734	72
794	210119_dc07_4.tif_BS20.tif:0073-0248-0173:73	199170	199170	73
795	210119_dc07_4.tif_BS20.tif:0074-0245-0162:74	233887	233887	74
796	210119_dc07_4.tif_BS20.tif:0075-0252-0205:75	229025	229025	75
797	210119_dc07_4.tif_BS20.tif:0076-0244-0194:76	222258	222258	76
798	210119_dc07_4.tif_BS20.tif:0077-0240-0190:77	206833	206833	77
799	210119_dc07_4.tif_BS20.tif:0078-0240-0193:78	212949	212949	78
800	210119_dc07_4.tif_BS20.tif:0079-0243-0193:79	207186	207186	79
801	210119_dc07_4.tif_BS20.tif:0080-0247-0195:80	204443	204443	80
802	210119_dc07_4.tif_BS20.tif:0081-0246-0192:81	189301	189301	81
803	210119_dc07_4.tif_BS20.tif:0082-0257-0189:82	190421	190421	82
804	210119_dc07_4.tif_BS20.tif:0083-0265-0181:83	224290	224290	83
805	210119_dc07_4.tif_BS20.tif:0084-0274-0177:84	236578	236578	84
806	210119_dc07_4.tif_BS20.tif:0085-0280-0183:85	239765	239765	85
807	210119_dc07_4.tif_BS20.tif:0086-0279-0189:86	224294	224294	86
808	210119_dc07_4.tif_BS20.tif:0087-0270-0190:87	199509	199509	87
809	210119_dc07_4.tif_BS20.tif:0088-0269-0192:88	218177	218177	88
810	210119_dc07_4.tif_BS20.tif:0089-0277-0209:89	199271	199271	89
811	210119_dc07_4.tif_BS20.tif:0090-0280-0189:90	204004	204004	90
812	210119_dc07_4.tif_BS20.tif:0091-0263-0171:91	203210	203210	91
813	210119_dc07_4.tif_BS20.tif:0092-0275-0192:92	184398	184398	92
814	210119_dc07_4.tif_BS20.tif:0093-0269-0189:93	178272	178272	93
815	210119_dc07_4.tif_BS20.tif:0094-0265-0190:94	174195	174195	94
816	210119_dc07_4.tif_BS20.tif:0095-0256-0185:95	178727	178727	95
817	210119_dc07_4.tif_BS20.tif:0096-0249-0178:96	201373	201373	96
818	210119_dc07_4.tif_BS20.tif:0097-0241-0176:97	209809	209809	97
819	210119_dc07_4.tif_BS20.tif:0098-0252-0188:98	185830	185830	98
820	210119_dc07_4.tif_BS20.tif:0099-0251-0187:99	198332	198332	99
821	210119_dc07_4.tif_BS20.tif:0100-0252-0191:100	167115	167115	100
822	210119_dc07_4.tif_BS20.tif:0101-0248-0190:101	175444	175444	101
823	210119_dc07_4.tif_BS20.tif:0102-0254-0178:102	166665	166665	102
824	210119_dc07_4.tif_BS20.tif:0103-0286-0167:103	189684	189684	103
825	210119_dc07_4.tif_BS20.tif:0104-0304-0170:104	190777	190777	104
826	210119_dc07_4.tif_BS20.tif:0105-0284-0175:105	180799	180799	105
827	210119_dc07_4.tif_BS20.tif:0106-0280-0180:106	174079	174079	106
828	210119_dc07_4.tif_BS20.tif:0107-0273-0184:107	159081	159081	107
829	210119_dc07_4.tif_BS20.tif:0108-0261-0189:108	154392	154392	108
830	210119_dc07_4.tif_BS20.tif:0109-0251-0192:109	163298	163298	109
831	210119_dc07_4.tif_BS20.tif:0110-0229-0182:110	157173	157173	110
832	210119_dc07_4.tif_BS20.tif:0111-0224-0172:111	192095	192095	111
833	210119_dc07_4.tif_BS20.tif:0112-0231-0169:112	189623	189623	112
834	210119_dc07_4.tif_BS20.tif:0113-0225-0172:113	176361	176361	113
835	210119_dc07_4.tif_BS20.tif:0114-0221-0186:114	160881	160881	114
836	210119_dc07_4.tif_BS20.tif:0115-0221-0189:115	155740	155740	115
837	210119_dc07_4.tif_BS20.tif:0116-0219-0189:116	154376	154376	116
838	210119_dc07_4.tif_BS20.tif:0117-0219-0188:117	148572	148572	117
839	210119_dc07_4.tif_BS20.tif:0118-0213-0182:118	149763	149763	118
840	210119_dc07_4.tif_BS20.tif:0119-0206-0181:119	149895	149895	119
841	210119_dc07_4.tif_BS20.tif:0120-0213-0186:120	154749	154749	120
842	210119_dc07_4.tif_BS20.tif:0121-0223-0185:121	154231	154231	121
843	210119_dc07_4.tif_BS20.tif:0122-0216-0178:122	157956	157956	122
844	210119_dc07_4.tif_BS20.tif:0123-0198-0169:123	164703	164703	123
845	210119_dc07_4.tif_BS20.tif:0124-0220-0180:124	167973	167973	124
846	210119_dc07_4.tif_BS20.tif:0125-0218-0191:125	163816	163816	125
847	210119_dc07_4.tif_BS20.tif:0126-0222-0189:126	128487	128487	126
848	210119_dc07_4.tif_BS20.tif:0127-0221-0184:127	145446	145446	127
849	210119_dc07_4.tif_BS20.tif:0128-0229-0183:128	158605	158605	128
850	210119_dc07_4.tif_BS20.tif:0129-0226-0182:129	163839	163839	129
851	210119_dc07_4.tif_BS20.tif:0130-0223-0183:130	155681	155681	130
852	210119_dc07_4.tif_BS20.tif:0131-0223-0179:131	167771	167771	131
853	210119_dc07_4.tif_BS20.tif:0132-0256-0146:132	185147	185147	132
854	210119_dc07_4.tif_BS20.tif:0133-0227-0166:133	196385	196385	133
855	210119_dc07_4.tif_BS20.tif:0134-0246-0186:134	192989	192989	134
856	210119_dc07_4.tif_BS20.tif:0135-0210-0169:135	161983	161983	135
857	210119_dc07_4.tif_BS20.tif:0136-0212-0171:136	152646	152646	136
858	210119_dc07_4.tif_BS20.tif:0137-0233-0173:137	151506	151506	137
859	210119_dc07_4.tif_BS20.tif:0138-0242-0180:138	162687	162687	138
860	210119_dc07_4.tif_BS20.tif:0139-0230-0185:139	160507	160507	139
861	210119_dc07_4.tif_BS20.tif:0140-0235-0190:140	145145	145145	140
862	210119_dc07_4.tif_BS20.tif:0141-0240-0189:141	145342	145342	141
863	210119_dc07_4.tif_BS20.tif:0142-0245-0191:142	157243	157243	142
864	210119_dc07_4.tif_BS20.tif:0143-0250-0191:143	156339	156339	143
865	210119_dc07_4.tif_BS20.tif:0144-0251-0192:144	140910	140910	144
866	210119_dc07_4.tif_BS20.tif:0145-0250-0196:145	138502	138502	145
867	210119_dc07_4.tif_BS20.tif:0146-0253-0197:146	143769	143769	146
868	210119_dc07_4.tif_BS20.tif:0147-0259-0196:147	133127	133127	147
869	210119_dc07_4.tif_BS20.tif:0148-0264-0198:148	134052	134052	148
870	210119_dc07_4.tif_BS20.tif:0149-0268-0206:149	142051	142051	149
871	210119_dc07_4.tif_BS20.tif:0150-0266-0204:150	139215	139215	150
872	210119_dc07_4.tif_BS20.tif:0151-0263-0196:151	161934	161934	151
873	210119_dc07_4.tif_BS20.tif:0152-0254-0200:152	165186	165186	152
874	210119_dc07_4.tif_BS20.tif:0153-0267-0200:153	157014	157014	153
875	210119_dc07_4.tif_BS20.tif:0154-0275-0199:154	158595	158595	154
876	210119_dc07_4.tif_BS20.tif:0155-0269-0201:155	152610	152610	155
877	210119_dc07_4.tif_BS20.tif:0156-0257-0202:156	171481	171481	156
878	210119_dc07_4.tif_BS20.tif:0157-0251-0202:157	158083	158083	157
879	210119_dc07_4.tif_BS20.tif:0158-0259-0203:158	168019	168019	158
880	210119_dc07_4.tif_BS20.tif:0159-0266-0202:159	153427	153427	159
881	210119_dc07_4.tif_BS20.tif:0160-0263-0201:160	146855	146855	160
882	210119_dc07_4.tif_BS20.tif:0161-0234-0225:161	129506	129506	161
883	210119_dc07_4.tif_BS20.tif:0162-0266-0204:162	146520	146520	162
884	210119_dc07_4.tif_BS20.tif:0163-0275-0201:163	152323	152323	163
885	210119_dc07_4.tif_BS20.tif:0164-0278-0203:164	153901	153901	164
886	210119_dc07_4.tif_BS20.tif:0165-0268-0204:165	153521	153521	165
887	210119_dc07_4.tif_BS20.tif:0166-0262-0203:166	153572	153572	166
888	210119_dc07_4.tif_BS20.tif:0167-0272-0200:167	150890	150890	167
889	210119_dc07_4.tif_BS20.tif:0168-0273-0204:168	142555	142555	168
890	210119_dc07_4.tif_BS20.tif:0169-0269-0205:169	145026	145026	169
891	210119_dc07_4.tif_BS20.tif:0170-0278-0203:170	154235	154235	170
892	210119_dc07_4.tif_BS20.tif:0171-0271-0201:171	156986	156986	171
893	210119_dc07_4.tif_BS20.tif:0172-0268-0202:172	151100	151100	172
894	210119_dc07_4.tif_BS20.tif:0173-0268-0202:173	161799	161799	173
895	210119_dc07_4.tif_BS20.tif:0174-0276-0197:174	157175	157175	174
896	210119_dc07_4.tif_BS20.tif:0175-0268-0204:175	168451	168451	175
897	210119_dc07_4.tif_BS20.tif:0176-0255-0203:176	149568	149568	176
898	210119_dc07_4.tif_BS20.tif:0177-0252-0203:177	163442	163442	177
899	210119_dc07_4.tif_BS20.tif:0178-0256-0198:178	160586	160586	178
900	210119_dc07_4.tif_BS20.tif:0179-0276-0193:179	157871	157871	179
901	210119_dc07_4.tif_BS20.tif:0180-0290-0194:180	169335	169335	180
902	210119_dc07_4.tif_BS20.tif:0181-0264-0204:181	174064	174064	181
903	210119_dc07_4.tif_BS20.tif:0182-0260-0206:182	168693	168693	182
904	210119_dc07_4.tif_BS20.tif:0183-0272-0205:183	167683	167683	183
905	210119_dc07_4.tif_BS20.tif:0184-0268-0203:184	174771	174771	184
906	210119_dc07_4.tif_BS20.tif:0185-0266-0201:185	173182	173182	185
907	210119_dc07_4.tif_BS20.tif:0186-0265-0203:186	171582	171582	186
908	210119_dc07_4.tif_BS20.tif:0187-0262-0204:187	177565	177565	187
909	210119_dc07_4.tif_BS20.tif:0188-0259-0204:188	173901	173901	188
910	210119_dc07_4.tif_BS20.tif:0189-0264-0204:189	173635	173635	189
911	210119_dc07_4.tif_BS20.tif:0190-0263-0204:190	168169	168169	190
912	210119_dc07_4.tif_BS20.tif:0191-0246-0195:191	181845	181845	191
913	210119_dc07_4.tif_BS20.tif:0192-0259-0185:192	172839	172839	192
914	210119_dc07_4.tif_BS20.tif:0193-0269-0197:193	168900	168900	193
915	210119_dc07_4.tif_BS20.tif:0194-0276-0201:194	182418	182418	194
916	210119_dc07_4.tif_BS20.tif:0195-0274-0204:195	182792	182792	195
917	210119_dc07_4.tif_BS20.tif:0196-0267-0206:196	175025	175025	196
918	210119_dc07_4.tif_BS20.tif:0197-0260-0199:197	175900	175900	197
919	210119_dc07_4.tif_BS20.tif:0198-0245-0185:198	217933	217933	198
920	210119_dc07_4.tif_BS20.tif:0199-0257-0200:199	208650	208650	199
921	210119_dc07_4.tif_BS20.tif:0200-0261-0197:200	204556	204556	200
922	210119_dc07_4.tif_BS20.tif:0201-0245-0194:201	186292	186292	201
923	210119_dc07_4.tif_BS20.tif:0202-0242-0193:202	187932	187932	202
924	210119_dc07_4.tif_BS20.tif:0203-0256-0193:203	198366	198366	203
925	210119_dc07_4.tif_BS20.tif:0204-0235-0200:204	222518	222518	204
926	210119_dc07_4.tif_BS20.tif:0205-0265-0207:205	212226	212226	205
927	210119_dc07_4.tif_BS20.tif:0206-0275-0214:206	199552	199552	206
928	210119_dc07_4.tif_BS20.tif:0207-0264-0204:207	191914	191914	207
929	210119_dc07_4.tif_BS20.tif:0208-0280-0200:208	194610	194610	208
930	210119_dc07_4.tif_BS20.tif:0209-0279-0199:209	188390	188390	209
931	210119_dc07_4.tif_BS20.tif:0210-0274-0200:210	183214	183214	210
932	210119_dc07_4.tif_BS20.tif:0211-0280-0199:211	175323	175323	211
933	210119_dc07_4.tif_BS20.tif:0212-0299-0195:212	183957	183957	212
934	210119_dc07_4.tif_BS20.tif:0213-0293-0197:213	209179	209179	213
935	210119_dc07_4.tif_BS20.tif:0214-0284-0195:214	191080	191080	214
936	210119_dc07_4.tif_BS20.tif:0215-0273-0200:215	186567	186567	215
937	210119_dc07_4.tif_BS20.tif:0216-0268-0199:216	197683	197683	216
938	210119_dc07_4.tif_BS20.tif:0217-0273-0196:217	171181	171181	217
939	210119_dc07_4.tif_BS20.tif:0218-0288-0193:218	182195	182195	218
940	210119_dc07_4.tif_BS20.tif:0219-0295-0195:219	198460	198460	219
941	210119_dc07_4.tif_BS20.tif:0220-0292-0197:220	193728	193728	220
942	210119_dc07_4.tif_BS20.tif:0221-0279-0194:221	186630	186630	221
943	210119_dc07_4.tif_BS20.tif:0222-0265-0198:222	181296	181296	222
944	210119_dc07_4.tif_BS20.tif:0223-0269-0202:223	190083	190083	223
945	210119_dc07_4.tif_BS20.tif:0224-0275-0198:224	191877	191877	224
946	210119_dc07_4.tif_BS20.tif:0225-0277-0198:225	182549	182549	225
947	210119_dc07_4.tif_BS20.tif:0226-0278-0199:226	194900	194900	226
948	210119_dc07_4.tif_BS20.tif:0227-0272-0200:227	191473	191473	227
949	210119_dc07_4.tif_BS20.tif:0228-0271-0199:228	185967	185967	228
950	210119_dc07_4.tif_BS20.tif:0229-0273-0196:229	187554	187554	229
951	210119_dc07_4.tif_BS20.tif:0230-0283-0195:230	187276	187276	230
952	210119_dc07_4.tif_BS20.tif:0231-0281-0198:231	191504	191504	231
953	210119_dc07_4.tif_BS20.tif:0232-0278-0200:232	179633	179633	232
954	210119_dc07_4.tif_BS20.tif:0233-0275-0201:233	187613	187613	233
955	210119_dc07_4.tif_BS20.tif:0234-0272-0198:234	186244	186244	234
956	210119_dc07_4.tif_BS20.tif:0235-0270-0196:235	181795	181795	235
957	210119_dc07_4.tif_BS20.tif:0236-0255-0195:236	181083	181083	236
958	210119_dc07_4.tif_BS20.tif:0237-0259-0192:237	169486	169486	237
959	210119_dc07_4.tif_BS20.tif:0238-0259-0193:238	174200	174200	238
960	210119_dc07_4.tif_BS20.tif:0239-0258-0196:239	175655	175655	239
961	210119_dc07_4.tif_BS20.tif:0240-0265-0202:240	182475	182475	240
962	210119_dc07_4.tif_BS20.tif:0241-0261-0207:241	191255	191255	241
963	210119_dc07_4.tif_BS20.tif:0242-0256-0208:242	187027	187027	242
964	210119_dc07_4.tif_BS20.tif:0243-0262-0205:243	165257	165257	243
965	210119_dc07_4.tif_BS20.tif:0244-0256-0202:244	216761	216761	244
966	210119_dc07_4.tif_BS20.tif:0245-0268-0199:245	199427	199427	245
967	210119_dc07_4.tif_BS20.tif:0246-0264-0201:246	193021	193021	246
968	210119_dc07_4.tif_BS20.tif:0247-0260-0203:247	185165	185165	247
969	210119_dc07_4.tif_BS20.tif:0248-0259-0201:248	203748	203748	248
970	210119_dc07_4.tif_BS20.tif:0249-0260-0203:249	198178	198178	249
971	210119_dc07_4.tif_BS20.tif:0250-0263-0201:250	189679	189679	250
972	210119_dc07_4.tif_BS20.tif:0251-0263-0201:251	186841	186841	251
973	210119_dc07_4.tif_BS20.tif:0252-0263-0201:252	176193	176193	252
974	210119_dc07_4.tif_BS20.tif:0253-0265-0198:253	174549	174549	253
975	210119_dc07_4.tif_BS20.tif:0254-0261-0191:254	198833	198833	254
976	210119_dc07_4.tif_BS20.tif:0255-0256-0192:255	199057	199057	255
977	210119_dc07_4.tif_BS20.tif:0256-0257-0203:256	196580	196580	256
978	210119_dc07_4.tif_BS20.tif:0257-0264-0203:257	217551	217551	257
979	210119_dc07_4.tif_BS20.tif:0258-0264-0202:258	198709	198709	258
980	210119_dc07_4.tif_BS20.tif:0259-0267-0206:259	215101	215101	259
981	210119_dc07_4.tif_BS20.tif:0260-0272-0207:260	194171	194171	260
982	210119_dc07_4.tif_BS20.tif:0261-0259-0207:261	187309	187309	261
983	210119_dc07_4.tif_BS20.tif:0262-0266-0198:262	179635	179635	262
984	210119_dc07_4.tif_BS20.tif:0263-0274-0198:263	182050	182050	263
985	210119_dc07_4.tif_BS20.tif:0264-0268-0203:264	186757	186757	264
986	210119_dc07_4.tif_BS20.tif:0265-0268-0198:265	178698	178698	265
987	210119_dc07_4.tif_BS20.tif:0266-0269-0201:266	189733	189733	266
988	210119_dc07_4.tif_BS20.tif:0267-0267-0201:267	192056	192056	267
989	210119_dc07_4.tif_BS20.tif:0268-0262-0203:268	188232	188232	268
990	210119_dc07_4.tif_BS20.tif:0269-0260-0204:269	181192	181192	269
991	210119_dc07_4.tif_BS20.tif:0270-0259-0203:270	186898	186898	270
992	210119_dc07_4.tif_BS20.tif:0271-0262-0201:271	191425	191425	271
993	210119_dc07_4.tif_BS20.tif:0272-0266-0200:272	193094	193094	272
994	210119_dc07_4.tif_BS20.tif:0273-0262-0206:273	187110	187110	273
995	210119_dc07_4.tif_BS20.tif:0274-0259-0204:274	250365	250365	274
996	210119_dc07_4.tif_BS20.tif:0275-0256-0201:275	201934	201934	275
997	210119_dc07_4.tif_BS20.tif:0276-0255-0196:276	188271	188271	276
998	210119_dc07_4.tif_BS20.tif:0277-0253-0186:277	190380	190380	277
999	210119_dc07_4.tif_BS20.tif:0278-0250-0198:278	173004	173004	278
1000	210119_dc07_4.tif_BS20.tif:0279-0261-0197:279	149101	149101	279
1001	210119_dc07_4.tif_BS20.tif:0280-0255-0196:280	159354	159354	280
1002	210119_dc07_4.tif_BS20.tif:0281-0253-0195:281	166033	166033	281
1003	210119_dc07_4.tif_BS20.tif:0282-0253-0193:282	158097	158097	282
1004	210119_dc07_4.tif_BS20.tif:0283-0251-0196:283	164369	164369	283
1005	210119_dc07_4.tif_BS20.tif:0284-0246-0195:284	151226	151226	284
1006	210119_dc07_4.tif_BS20.tif:0285-0242-0195:285	145367	145367	285
1007	210119_dc07_4.tif_BS20.tif:0286-0228-0196:286	144091	144091	286
1008	210119_dc07_4.tif_BS20.tif:0287-0228-0193:287	143343	143343	287
1009	210119_dc07_4.tif_BS20.tif:0288-0248-0194:288	172397	172397	288
1010	210119_dc07_4.tif_BS20.tif:0289-0253-0194:289	174191	174191	289
1011	210119_dc07_4.tif_BS20.tif:0290-0255-0192:290	148212	148212	290
1012	210119_dc07_4.tif_BS20.tif:0291-0254-0195:291	136289	136289	291
1013	210119_dc07_4.tif_BS20.tif:0292-0252-0199:292	137645	137645	292
1014	210119_dc07_4.tif_BS20.tif:0293-0246-0207:293	140670	140670	293
1015	210119_dc07_4.tif_BS20.tif:0294-0248-0195:294	163073	163073	294
1016	210119_dc07_4.tif_BS20.tif:0295-0240-0197:295	161988	161988	295
1017	210119_dc07_4.tif_BS20.tif:0296-0247-0201:296	159016	159016	296
1018	210119_dc07_4.tif_BS20.tif:0297-0260-0201:297	160972	160972	297
1019	210119_dc07_4.tif_BS20.tif:0298-0261-0202:298	154858	154858	298
1020	210119_dc07_4.tif_BS20.tif:0299-0264-0190:299	185321	185321	299
1021	210119_dc07_4.tif_BS20.tif:0300-0256-0208:300	162574	162574	300
1022	210119_dc07_4.tif_BS20.tif:0301-0252-0211:301	162416	162416	301
1023	210119_dc07_4.tif_BS20.tif:0302-0246-0206:302	171986	171986	302
1024	210119_dc07_4.tif_BS20.tif:0303-0247-0200:303	168325	168325	303
1025	210119_dc07_4.tif_BS20.tif:0304-0239-0213:304	172877	172877	304
1026	210119_dc07_4.tif_BS20.tif:0305-0253-0205:305	158048	158048	305
1027	210119_dc07_4.tif_BS20.tif:0306-0263-0204:306	145843	145843	306
1028	210119_dc07_4.tif_BS20.tif:0307-0266-0211:307	162189	162189	307
1029	210119_dc07_4.tif_BS20.tif:0308-0274-0206:308	160566	160566	308
1030	210119_dc07_4.tif_BS20.tif:0309-0278-0203:309	166452	166452	309
1031	210119_dc07_4.tif_BS20.tif:0310-0275-0203:310	180112	180112	310
1032	210119_dc07_4.tif_BS20.tif:0311-0271-0203:311	192343	192343	311
1033	210119_dc07_4.tif_BS20.tif:0312-0277-0203:312	191368	191368	312
1034	210119_dc07_4.tif_BS20.tif:0313-0282-0200:313	181889	181889	313
1035	210119_dc07_4.tif_BS20.tif:0314-0283-0200:314	175932	175932	314
1036	210119_dc07_4.tif_BS20.tif:0315-0284-0199:315	186342	186342	315
1037	210119_dc07_4.tif_BS20.tif:0316-0282-0198:316	181151	181151	316
1038	210119_dc07_4.tif_BS20.tif:0317-0290-0197:317	185441	185441	317
1039	210119_dc07_4.tif_BS20.tif:0318-0295-0194:318	189240	189240	318
1040	210119_dc07_4.tif_BS20.tif:0319-0298-0192:319	173520	173520	319
1041	210119_dc07_4.tif_BS20.tif:0320-0295-0194:320	183640	183640	320
1042	210119_dc07_4.tif_BS20.tif:0321-0289-0192:321	180564	180564	321
1043	210119_dc07_4.tif_BS20.tif:0322-0288-0191:322	176853	176853	322
1044	210119_dc07_4.tif_BS20.tif:0323-0291-0192:323	186087	186087	323
1045	210119_dc07_4.tif_BS20.tif:0324-0291-0191:324	189325	189325	324
1046	210119_dc07_4.tif_BS20.tif:0325-0287-0193:325	194476	194476	325
1047	210119_dc07_4.tif_BS20.tif:0326-0287-0193:326	186643	186643	326
1048	210119_dc07_4.tif_BS20.tif:0327-0287-0193:327	186846	186846	327
1049	210119_dc07_4.tif_BS20.tif:0328-0287-0193:328	181374	181374	328
1050	210119_dc07_4.tif_BS20.tif:0329-0288-0193:329	178865	178865	329
1051	210119_dc07_4.tif_BS20.tif:0330-0289-0193:330	180735	180735	330
1052	210119_dc07_4.tif_BS20.tif:0331-0289-0194:331	168872	168872	331
1053	210119_dc07_4.tif_BS20.tif:0332-0290-0193:332	178587	178587	332
1054	210119_dc07_4.tif_BS20.tif:0333-0290-0193:333	176460	176460	333
1055	210119_dc07_4.tif_BS20.tif:0334-0288-0193:334	169005	169005	334
1056	210119_dc07_4.tif_BS20.tif:0335-0278-0196:335	163893	163893	335
1057	210119_dc07_4.tif_BS20.tif:0336-0253-0195:336	149803	149803	336
1058	210119_dc07_4.tif_BS20.tif:0337-0273-0184:337	167815	167815	337
1059	210119_dc07_4.tif_BS20.tif:0338-0274-0198:338	161050	161050	338
1060	210119_dc07_4.tif_BS20.tif:0339-0263-0192:339	153430	153430	339
1061	210119_dc07_4.tif_BS20.tif:0340-0274-0194:340	148356	148356	340
1062	210119_dc07_4.tif_BS20.tif:0341-0278-0196:341	146105	146105	341
1063	210119_dc07_4.tif_BS20.tif:0342-0264-0209:342	155482	155482	342
1064	210119_dc07_4.tif_BS20.tif:0343-0257-0207:343	151489	151489	343
1065	210119_dc07_4.tif_BS20.tif:0344-0250-0202:344	145417	145417	344
1066	210119_dc07_4.tif_BS20.tif:0345-0243-0191:345	133048	133048	345
1067	210119_dc07_4.tif_BS20.tif:0346-0242-0192:346	123940	123940	346
1068	210119_dc07_4.tif_BS20.tif:0347-0220-0193:347	135173	135173	347
1069	210119_dc07_4.tif_BS20.tif:0348-0228-0193:348	127038	127038	348
1070	210119_dc07_4.tif_BS20.tif:0349-0233-0194:349	127848	127848	349
1071	210119_dc07_4.tif_BS20.tif:0350-0228-0194:350	132813	132813	350
1072	210119_dc07_4.tif_BS20.tif:0351-0229-0191:351	139221	139221	351
1073	210119_dc07_4.tif_BS20.tif:0352-0236-0192:352	130908	130908	352
1074	210119_dc07_4.tif_BS20.tif:0353-0239-0188:353	130617	130617	353
1075	210119_dc07_4.tif_BS20.tif:0354-0244-0192:354	128315	128315	354
1076	210119_dc07_4.tif_BS20.tif:0355-0243-0188:355	118024	118024	355
1077	210119_dc07_4.tif_BS20.tif:0356-0243-0191:356	111625	111625	356
1078	210119_dc07_4.tif_BS20.tif:0357-0247-0192:357	98445	98445	357
1079	210119_dc07_4.tif_BS20.tif:0358-0249-0197:358	103849	103849	358
1080	210119_dc07_4.tif_BS20.tif:0359-0252-0196:359	97472	97472	359
1081	210119_dc07_4.tif_BS20.tif:0360-0261-0193:360	101182	101182	360
1082	210119_dc07_4.tif_BS20.tif:0361-0271-0196:361	87778	87778	361
1083	210119_dc07_4.tif_BS20.tif:0362-0277-0193:362	92561	92561	362
1084	210119_dc07_4.tif_BS20.tif:0363-0273-0192:363	101121	101121	363
1085	210119_dc07_4.tif_BS20.tif:0364-0279-0188:364	106483	106483	364
1086	210119_dc07_4.tif_BS20.tif:0365-0282-0188:365	99587	99587	365
1087	210119_dc07_4.tif_BS20.tif:0366-0283-0185:366	99545	99545	366
1088	210119_dc07_4.tif_BS20.tif:0367-0285-0184:367	121290	121290	367
1089	210119_dc07_4.tif_BS20.tif:0368-0287-0182:368	107092	107092	368
1090	210119_dc07_4.tif_BS20.tif:0369-0295-0186:369	99276	99276	369
1091	210119_dc07_4.tif_BS20.tif:0370-0298-0185:370	98687	98687	370
1092	210119_dc07_4.tif_BS20.tif:0371-0298-0185:371	96775	96775	371
1093	210119_dc07_4.tif_BS20.tif:0372-0302-0186:372	92408	92408	372
1094	210119_dc07_4.tif_BS20.tif:0373-0306-0176:373	104113	104113	373
1095	210119_dc07_4.tif_BS20.tif:0374-0305-0175:374	101369	101369	374
1096	210119_dc07_4.tif_BS20.tif:0375-0304-0180:375	110343	110343	375
1097	210119_dc07_4.tif_BS20.tif:0376-0303-0183:376	112215	112215	376
1098	210119_dc07_4.tif_BS20.tif:0377-0308-0177:377	121275	121275	377
1099	210119_dc07_4.tif_BS20.tif:0378-0307-0169:378	120488	120488	378
1100	210119_dc07_4.tif_BS20.tif:0379-0306-0167:379	123883	123883	379
1101	210119_dc07_4.tif_BS20.tif:0380-0307-0164:380	133710	133710	380
1102	210119_dc07_4.tif_BS20.tif:0381-0315-0159:381	132607	132607	381
1103	210119_dc07_4.tif_BS20.tif:0382-0314-0159:382	130589	130589	382
1104	210119_dc07_4.tif_BS20.tif:0383-0313-0147:383	129884	129884	383
1105	210119_dc07_4.tif_BS20.tif:0384-0308-0132:384	123968	123968	384
1106	210119_dc07_4.tif_BS20.tif:0385-0306-0140:385	116228	116228	385
1107	210119_dc07_4.tif_BS20.tif:0386-0306-0150:386	114898	114898	386
1108	210119_dc07_4.tif_BS20.tif:0387-0290-0166:387	105550	105550	387
1109	210119_dc07_4.tif_BS20.tif:0388-0275-0177:388	99225	99225	388
1110	210119_dc07_4.tif_BS20.tif:0389-0276-0184:389	104916	104916	389
1111	210119_dc07_4.tif_BS20.tif:0390-0283-0189:390	102398	102398	390
1112	210119_dc07_4.tif_BS20.tif:0391-0281-0189:391	105335	105335	391
1113	210119_dc07_4.tif_BS20.tif:0392-0283-0188:392	104242	104242	392
1114	210119_dc07_4.tif_BS20.tif:0393-0286-0190:393	106588	106588	393
1115	210119_dc07_4.tif_BS20.tif:0394-0287-0191:394	104851	104851	394
1116	210119_dc07_4.tif_BS20.tif:0395-0277-0186:395	99442	99442	395
1117	210119_dc07_4.tif_BS20.tif:0396-0280-0184:396	98101	98101	396
1118	210119_dc07_4.tif_BS20.tif:0397-0285-0182:397	101785	101785	397
1119	210119_dc07_4.tif_BS20.tif:0398-0286-0178:398	97211	97211	398
1120	210119_dc07_4.tif_BS20.tif:0399-0288-0174:399	100305	100305	399
1121	210119_dc07_4.tif_BS20.tif:0400-0293-0173:400	101516	101516	400
1122	210119_dc07_4.tif_BS20.tif:0401-0297-0164:401	107271	107271	401
1123	210119_dc07_4.tif_BS20.tif:0402-0296-0159:402	106614	106614	402
1124	210119_dc07_4.tif_BS20.tif:0403-0294-0149:403	103685	103685	403
1125	210119_dc07_4.tif_BS20.tif:0404-0279-0121:404	65269	65269	404
1126	210119_dc07_4.tif_BS20.tif:0405-0286-0081:405	119291	119291	405
1127	210119_dc07_4.tif_BS20.tif:0406-0284-0104:406	100226	100226	406
1128	210119_dc07_4.tif_BS20.tif:0407-0274-0118:407	107206	107206	407
1129	210119_dc07_4.tif_BS20.tif:0408-0271-0118:408	113660	113660	408
1130	210119_dc07_4.tif_BS20.tif:0409-0271-0111:409	131073	131073	409
1131	210119_dc07_4.tif_BS20.tif:0410-0275-0108:410	123432	123432	410
1132	210119_dc07_4.tif_BS20.tif:0411-0279-0115:411	128562	128562	411
1133	210119_dc07_4.tif_BS20.tif:0412-0289-0122:412	124561	124561	412
1134	210119_dc07_4.tif_BS20.tif:0413-0295-0129:413	111899	111899	413
1135	210119_dc07_4.tif_BS20.tif:0414-0300-0131:414	115508	115508	414
1136	210119_dc07_4.tif_BS20.tif:0415-0288-0136:415	134222	134222	415
1137	210119_dc07_4.tif_BS20.tif:0416-0292-0132:416	121443	121443	416
1138	210119_dc07_4.tif_BS20.tif:0417-0295-0137:417	109052	109052	417
1139	210119_dc07_4.tif_BS20.tif:0418-0302-0131:418	123203	123203	418
1140	210119_dc07_4.tif_BS20.tif:0419-0292-0123:419	129093	129093	419
1141	210119_dc07_4.tif_BS20.tif:0420-0287-0118:420	127387	127387	420
1142	210119_dc07_4.tif_BS20.tif:0421-0279-0129:421	127233	127233	421
1143	210119_dc07_4.tif_BS20.tif:0422-0275-0132:422	120904	120904	422
1144	210119_dc07_4.tif_BS20.tif:0423-0278-0127:423	133365	133365	423
1145	210119_dc07_4.tif_BS20.tif:0424-0280-0125:424	144909	144909	424
1146	210119_dc07_4.tif_BS20.tif:0425-0281-0121:425	147524	147524	425
1147	210119_dc07_4.tif_BS20.tif:0426-0288-0116:426	164510	164510	426
1148	210119_dc07_4.tif_BS20.tif:0427-0288-0117:427	141955	141955	427
1149	210119_dc07_4.tif_BS20.tif:0428-0287-0120:428	168021	168021	428
1150	210119_dc07_4.tif_BS20.tif:0429-0287-0123:429	170006	170006	429
1151	210119_dc07_4.tif_BS20.tif:0430-0287-0123:430	155819	155819	430
1152	210119_dc07_4.tif_BS20.tif:0431-0288-0124:431	147143	147143	431
1153	210119_dc07_4.tif_BS20.tif:0432-0286-0125:432	189154	189154	432
1154	210119_dc07_4.tif_BS20.tif:0433-0287-0123:433	193631	193631	433
1155	210119_dc07_4.tif_BS20.tif:0434-0287-0126:434	152529	152529	434
1156	210119_dc07_4.tif_BS20.tif:0435-0287-0125:435	170163	170163	435
1157	210119_dc07_4.tif_BS20.tif:0436-0287-0120:436	182850	182850	436
1158	210119_dc07_4.tif_BS20.tif:0437-0294-0119:437	126385	126385	437
1159	210119_dc07_4.tif_BS20.tif:0438-0295-0124:438	129330	129330	438
1160	210119_dc07_4.tif_BS20.tif:0439-0296-0127:439	124641	124641	439
1161	210119_dc07_4.tif_BS20.tif:0440-0294-0124:440	111742	111742	440
1162	210119_dc07_4.tif_BS20.tif:0441-0277-0103:441	113690	113690	441
1163	210119_dc07_4.tif_BS20.tif:0442-0279-0104:442	144849	144849	442
1164	210119_dc07_4.tif_BS20.tif:0443-0278-0117:443	136290	136290	443
1165	210119_dc07_4.tif_BS20.tif:0444-0277-0120:444	142431	142431	444
1166	210119_dc07_4.tif_BS20.tif:0445-0278-0116:445	156640	156640	445
1167	210119_dc07_4.tif_BS20.tif:0446-0289-0119:446	174128	174128	446
1168	210119_dc07_4.tif_BS20.tif:0447-0290-0121:447	155020	155020	447
1169	210119_dc07_4.tif_BS20.tif:0448-0294-0126:448	149906	149906	448
1170	210119_dc07_4.tif_BS20.tif:0449-0292-0124:449	131789	131789	449
1171	210119_dc07_4.tif_BS20.tif:0450-0291-0120:450	137971	137971	450
1172	210119_dc07_4.tif_BS20.tif:0451-0290-0114:451	140226	140226	451
1173	210119_dc07_4.tif_BS20.tif:0452-0289-0116:452	137982	137982	452
1174	210119_dc07_4.tif_BS20.tif:0453-0285-0119:453	118668	118668	453
1175	210119_dc07_4.tif_BS20.tif:0454-0282-0112:454	112807	112807	454
1176	210119_dc07_4.tif_BS20.tif:0455-0279-0113:455	110623	110623	455
1177	210119_dc07_4.tif_BS20.tif:0456-0278-0110:456	201071	201071	456
1178	210119_dc07_4.tif_BS20.tif:0457-0281-0106:457	263379	263379	457
1179	210119_dc07_4.tif_BS20.tif:0458-0278-0111:458	125904	125904	458
1180	210119_dc07_4.tif_BS20.tif:0459-0278-0112:459	110474	110474	459
1181	210119_dc07_4.tif_BS20.tif:0460-0278-0113:460	113758	113758	460
1182	210119_dc07_4.tif_BS20.tif:0461-0281-0115:461	117091	117091	461
1183	210119_dc07_4.tif_BS20.tif:0462-0278-0113:462	122198	122198	462
1184	210119_dc07_4.tif_BS20.tif:0463-0278-0115:463	121577	121577	463
1185	210119_dc07_4.tif_BS20.tif:0464-0273-0115:464	110991	110991	464
1186	210119_dc07_4.tif_BS20.tif:0465-0256-0104:465	106880	106880	465
1187	210119_dc07_4.tif_BS20.tif:0466-0270-0110:466	115867	115867	466
1188	210119_dc07_4.tif_BS20.tif:0467-0273-0113:467	118153	118153	467
1189	210119_dc07_4.tif_BS20.tif:0468-0271-0114:468	109480	109480	468
1190	210119_dc07_4.tif_BS20.tif:0469-0286-0112:469	102124	102124	469
1191	210119_dc07_4.tif_BS20.tif:0470-0287-0114:470	114410	114410	470
1192	210119_dc07_4.tif_BS20.tif:0471-0288-0124:471	115430	115430	471
1193	210119_dc07_4.tif_BS20.tif:0472-0289-0128:472	124839	124839	472
1194	210119_dc07_4.tif_BS20.tif:0473-0288-0127:473	127738	127738	473
1195	210119_dc07_4.tif_BS20.tif:0474-0290-0124:474	134611	134611	474
1196	210119_dc07_4.tif_BS20.tif:0475-0293-0122:475	118441	118441	475
1197	210119_dc07_4.tif_BS20.tif:0476-0294-0124:476	119128	119128	476
1198	210119_dc07_4.tif_BS20.tif:0477-0294-0129:477	109882	109882	477
1199	210119_dc07_4.tif_BS20.tif:0478-0293-0136:478	116011	116011	478
1200	210119_dc07_4.tif_BS20.tif:0479-0292-0129:479	119836	119836	479
1201	210119_dc07_4.tif_BS20.tif:0480-0294-0131:480	143499	143499	480
1202	210119_dc07_4.tif_BS20.tif:0481-0297-0137:481	113602	113602	481
1203	210119_dc07_4.tif_BS20.tif:0482-0296-0139:482	123561	123561	482
1204	210119_dc07_4.tif_BS20.tif:0483-0298-0146:483	123081	123081	483
1205	210119_dc07_4.tif_BS20.tif:0484-0306-0147:484	120756	120756	484
1206	210119_dc07_4.tif_BS20.tif:0485-0304-0155:485	113634	113634	485
1207	210119_dc07_4.tif_BS20.tif:0486-0305-0165:486	123285	123285	486
1208	210119_dc07_4.tif_BS20.tif:0487-0305-0165:487	119075	119075	487
1209	210119_dc07_4.tif_BS20.tif:0488-0303-0166:488	130362	130362	488
1210	210119_dc07_4.tif_BS20.tif:0489-0302-0164:489	131170	131170	489
1211	210119_dc07_4.tif_BS20.tif:0490-0305-0161:490	125666	125666	490
1212	210119_dc07_4.tif_BS20.tif:0491-0311-0151:491	122690	122690	491
1213	210119_dc07_4.tif_BS20.tif:0492-0310-0138:492	134997	134997	492
1214	210119_dc07_4.tif_BS20.tif:0493-0303-0125:493	127797	127797	493
1215	210119_dc07_4.tif_BS20.tif:0494-0301-0124:494	140186	140186	494
1216	210119_dc07_4.tif_BS20.tif:0495-0297-0126:495	141076	141076	495
1217	210119_dc07_4.tif_BS20.tif:0496-0293-0118:496	155569	155569	496
1218	210119_dc07_4.tif_BS20.tif:0497-0293-0116:497	128358	128358	497
1219	210119_dc07_4.tif_BS20.tif:0498-0284-0112:498	134521	134521	498
1220	210119_dc07_4.tif_BS20.tif:0499-0271-0115:499	153368	153368	499
1221	210119_dc07_4.tif_BS20.tif:0500-0284-0118:500	153073	153073	500
1222	210119_dc07_4.tif_BS20.tif:0501-0301-0123:501	141548	141548	501
1223	210119_dc07_4.tif_BS20.tif:0502-0306-0112:502	147743	147743	502
1224	210119_dc07_4.tif_BS20.tif:0503-0286-0104:503	137683	137683	503
1225	210119_dc07_4.tif_BS20.tif:0504-0281-0110:504	147912	147912	504
1226	210119_dc07_4.tif_BS20.tif:0505-0275-0110:505	150528	150528	505
1227	210119_dc07_4.tif_BS20.tif:0506-0275-0114:506	155831	155831	506
1228	210119_dc07_4.tif_BS20.tif:0507-0294-0117:507	156584	156584	507
1229	210119_dc07_4.tif_BS20.tif:0508-0295-0120:508	155415	155415	508
1230	210119_dc07_4.tif_BS20.tif:0509-0292-0120:509	160078	160078	509
1231	210119_dc07_4.tif_BS20.tif:0510-0301-0123:510	196218	196218	510
1232	210119_dc07_4.tif_BS20.tif:0511-0308-0127:511	169974	169974	511
1233	210119_dc07_4.tif_BS20.tif:0512-0305-0128:512	160922	160922	512
1234	210119_dc07_4.tif_BS20.tif:0513-0300-0125:513	157703	157703	513
1235	210119_dc07_4.tif_BS20.tif:0514-0289-0129:514	161084	161084	514
1236	210119_dc07_4.tif_BS20.tif:0515-0296-0127:515	153647	153647	515
1237	210119_dc07_4.tif_BS20.tif:0516-0300-0131:516	166747	166747	516
1238	210119_dc07_4.tif_BS20.tif:0517-0310-0129:517	154685	154685	517
1239	210119_dc07_4.tif_BS20.tif:0518-0308-0136:518	159837	159837	518
1240	210119_dc07_4.tif_BS20.tif:0519-0296-0137:519	162339	162339	519
1241	210119_dc07_4.tif_BS20.tif:0520-0298-0139:520	176866	176866	520
1242	210119_dc07_4.tif_BS20.tif:0521-0319-0147:521	169830	169830	521
1243	210119_dc07_4.tif_BS20.tif:0522-0306-0152:522	157597	157597	522
1244	210119_dc07_4.tif_BS20.tif:0523-0305-0150:523	161625	161625	523
1245	210119_dc07_4.tif_BS20.tif:0524-0304-0158:524	170633	170633	524
1246	210119_dc07_4.tif_BS20.tif:0525-0300-0157:525	185935	185935	525
1247	210119_dc07_4.tif_BS20.tif:0526-0310-0158:526	191970	191970	526
1248	210119_dc07_4.tif_BS20.tif:0527-0302-0167:527	169118	169118	527
1249	210119_dc07_4.tif_BS20.tif:0528-0302-0173:528	164510	164510	528
1250	210119_dc07_4.tif_BS20.tif:0529-0299-0176:529	165143	165143	529
1251	210119_dc07_4.tif_BS20.tif:0530-0295-0175:530	159163	159163	530
1252	210119_dc07_4.tif_BS20.tif:0531-0294-0180:531	148257	148257	531
1253	210119_dc07_4.tif_BS20.tif:0532-0292-0173:532	145480	145480	532
1254	210119_dc07_4.tif_BS20.tif:0533-0286-0168:533	140378	140378	533
1255	210119_dc07_4.tif_BS20.tif:0534-0292-0157:534	129089	129089	534
1256	210119_dc07_4.tif_BS20.tif:0535-0298-0157:535	129217	129217	535
1257	210119_dc07_4.tif_BS20.tif:0536-0301-0157:536	129752	129752	536
1258	210119_dc07_4.tif_BS20.tif:0537-0304-0153:537	133223	133223	537
1259	210119_dc07_4.tif_BS20.tif:0538-0305-0145:538	123951	123951	538
1260	210119_dc07_4.tif_BS20.tif:0539-0304-0141:539	130752	130752	539
1261	210119_dc07_4.tif_BS20.tif:0540-0307-0136:540	136534	136534	540
1262	210119_dc07_4.tif_BS20.tif:0541-0295-0130:541	135862	135862	541
1263	210119_dc07_4.tif_BS20.tif:0542-0291-0125:542	139760	139760	542
1264	210119_dc07_4.tif_BS20.tif:0543-0281-0122:543	133663	133663	543
1265	210119_dc07_4.tif_BS20.tif:0544-0274-0121:544	135577	135577	544
1266	210119_dc07_4.tif_BS20.tif:0545-0270-0120:545	138711	138711	545
1267	210119_dc07_4.tif_BS20.tif:0546-0262-0117:546	144262	144262	546
1268	210119_dc07_4.tif_BS20.tif:0547-0263-0113:547	142821	142821	547
1269	210119_dc07_4.tif_BS20.tif:0548-0261-0113:548	136113	136113	548
1270	210119_dc07_4.tif_BS20.tif:0549-0266-0103:549	129739	129739	549
1271	210119_dc07_4.tif_BS20.tif:0550-0266-0101:550	137736	137736	550
1272	210119_dc07_4.tif_BS20.tif:0551-0268-0109:551	143888	143888	551
1273	210119_dc07_4.tif_BS20.tif:0552-0265-0102:552	131516	131516	552
1274	210119_dc07_4.tif_BS20.tif:0553-0259-0099:553	119113	119113	553
1275	210119_dc07_4.tif_BS20.tif:0554-0258-0106:554	111340	111340	554
1276	210119_dc07_4.tif_BS20.tif:0555-0261-0104:555	127107	127107	555
1277	210119_dc07_4.tif_BS20.tif:0556-0245-0101:556	117638	117638	556
1278	210119_dc07_4.tif_BS20.tif:0557-0230-0104:557	121143	121143	557
1279	210119_dc07_4.tif_BS20.tif:0558-0258-0118:558	140759	140759	558
1280	210119_dc07_4.tif_BS20.tif:0559-0266-0114:559	144591	144591	559
1281	210119_dc07_4.tif_BS20.tif:0560-0228-0104:560	73540	73540	560
1282	210119_dc07_4.tif_BS20.tif:0561-0246-0113:561	145653	145653	561
1283	210119_dc07_4.tif_BS20.tif:0562-0251-0111:562	152657	152657	562
1284	210119_dc07_4.tif_BS20.tif:0563-0252-0111:563	157106	157106	563
1285	210119_dc07_4.tif_BS20.tif:0564-0249-0110:564	154858	154858	564
1286	210119_dc07_4.tif_BS20.tif:0565-0243-0111:565	153488	153488	565
1287	210119_dc07_4.tif_BS20.tif:0566-0237-0113:566	152125	152125	566
1288	210119_dc07_4.tif_BS20.tif:0567-0260-0115:567	128091	128091	567
1289	210119_dc07_4.tif_BS20.tif:0568-0261-0111:568	149300	149300	568
1290	210119_dc07_4.tif_BS20.tif:0569-0250-0109:569	162488	162488	569
1291	210119_dc07_4.tif_BS20.tif:0570-0243-0112:570	157887	157887	570
1292	210119_dc07_4.tif_BS20.tif:0571-0239-0112:571	153754	153754	571
1293	210119_dc07_4.tif_BS20.tif:0572-0239-0108:572	162192	162192	572
1294	210119_dc07_4.tif_BS20.tif:0573-0249-0109:573	157101	157101	573
1295	210119_dc07_4.tif_BS20.tif:0574-0260-0115:574	169372	169372	574
1296	210119_dc07_4.tif_BS20.tif:0575-0253-0108:575	169546	169546	575
1297	210119_dc07_4.tif_BS20.tif:0576-0249-0110:576	214049	214049	576
1298	210119_dc07_4.tif_BS20.tif:0577-0249-0107:577	178113	178113	577
1299	210119_dc07_4.tif_BS20.tif:0578-0263-0109:578	160727	160727	578
1300	210119_dc07_4.tif_BS20.tif:0579-0267-0107:579	158366	158366	579
1301	210119_dc07_4.tif_BS20.tif:0580-0268-0105:580	173749	173749	580
1302	210119_dc07_4.tif_BS20.tif:0581-0269-0108:581	171363	171363	581
1303	210119_dc07_4.tif_BS20.tif:0582-0269-0111:582	174972	174972	582
1304	210119_dc07_4.tif_BS20.tif:0583-0272-0107:583	178062	178062	583
1305	210119_dc07_4.tif_BS20.tif:0584-0276-0111:584	174201	174201	584
1306	210119_dc07_4.tif_BS20.tif:0585-0276-0117:585	181448	181448	585
1307	210119_dc07_4.tif_BS20.tif:0586-0283-0118:586	181123	181123	586
1308	210119_dc07_4.tif_BS20.tif:0587-0293-0114:587	166236	166236	587
1309	210119_dc07_4.tif_BS20.tif:0588-0295-0114:588	168566	168566	588
1310	210119_dc07_4.tif_BS20.tif:0589-0294-0115:589	163922	163922	589
1311	210119_dc07_4.tif_BS20.tif:0590-0291-0117:590	160614	160614	590
1312	210119_dc07_4.tif_BS20.tif:0591-0286-0116:591	155902	155902	591
1313	210119_dc07_4.tif_BS20.tif:0592-0287-0112:592	161913	161913	592
1314	210119_dc07_4.tif_BS20.tif:0593-0284-0114:593	160368	160368	593
1315	210119_dc07_4.tif_BS20.tif:0594-0282-0112:594	165720	165720	594
1316	210119_dc07_4.tif_BS20.tif:0595-0278-0114:595	157816	157816	595
1317	210119_dc07_4.tif_BS20.tif:0596-0266-0117:596	181118	181118	596
1318	210119_dc07_4.tif_BS20.tif:0597-0268-0105:597	189458	189458	597
1319	210119_dc07_4.tif_BS20.tif:0598-0278-0103:598	181466	181466	598
1320	210119_dc07_4.tif_BS20.tif:0599-0282-0107:599	193399	193399	599
1321	210119_dc07_4.tif_BS20.tif:0600-0272-0109:600	170609	170609	600
1322	210119_dc07_4.tif_BS20.tif:0601-0263-0102:601	176977	176977	601
1323	210119_dc07_4.tif_BS20.tif:0602-0262-0102:602	175303	175303	602
1324	210119_dc07_4.tif_BS20.tif:0603-0266-0106:603	176814	176814	603
1325	210119_dc07_4.tif_BS20.tif:0604-0276-0114:604	182304	182304	604
1326	210119_dc07_4.tif_BS20.tif:0605-0281-0116:605	185849	185849	605
1327	210119_dc07_4.tif_BS20.tif:0606-0281-0110:606	168819	168819	606
1328	210119_dc07_4.tif_BS20.tif:0607-0272-0101:607	167918	167918	607
1329	210119_dc07_4.tif_BS20.tif:0608-0266-0104:608	157859	157859	608
1330	210119_dc07_4.tif_BS20.tif:0609-0263-0102:609	156115	156115	609
1331	210119_dc07_4.tif_BS20.tif:0610-0263-0103:610	163664	163664	610
1332	210119_dc07_4.tif_BS20.tif:0611-0265-0107:611	173062	173062	611
1333	210119_dc07_4.tif_BS20.tif:0612-0264-0102:612	164090	164090	612
1334	210119_dc07_4.tif_BS20.tif:0613-0265-0104:613	158991	158991	613
1335	210119_dc07_4.tif_BS20.tif:0614-0265-0105:614	159572	159572	614
1336	210119_dc07_4.tif_BS20.tif:0615-0266-0103:615	171027	171027	615
1337	210119_dc07_4.tif_BS20.tif:0616-0266-0103:616	173477	173477	616
1338	210119_dc07_4.tif_BS20.tif:0617-0267-0103:617	168151	168151	617
1339	210119_dc07_4.tif_BS20.tif:0618-0269-0102:618	182039	182039	618
1340	210119_dc07_4.tif_BS20.tif:0619-0268-0102:619	170128	170128	619
1341	210119_dc07_4.tif_BS20.tif:0620-0269-0100:620	181598	181598	620
1342	210119_dc07_4.tif_BS20.tif:0621-0270-0101:621	183164	183164	621
1343	210119_dc07_4.tif_BS20.tif:0622-0270-0102:622	173859	173859	622
1344	210119_dc07_4.tif_BS20.tif:0623-0268-0115:623	159833	159833	623
1345	210119_dc07_4.tif_BS20.tif:0624-0233-0124:624	122020	122020	624
1346	210119_dc07_4.tif_BS20.tif:0625-0267-0110:625	146340	146340	625
1347	210119_dc07_4.tif_BS20.tif:0626-0263-0109:626	152154	152154	626
1348	210119_dc07_4.tif_BS20.tif:0627-0256-0111:627	163874	163874	627
1349	210119_dc07_4.tif_BS20.tif:0628-0249-0112:628	178037	178037	628
1350	210119_dc07_4.tif_BS20.tif:0629-0240-0122:629	149920	149920	629
1351	210119_dc07_4.tif_BS20.tif:0630-0227-0134:630	170406	170406	630
1352	210119_dc07_4.tif_BS20.tif:0631-0213-0147:631	165509	165509	631
1353	210119_dc07_4.tif_BS20.tif:0632-0213-0144:632	152891	152891	632
1354	210119_dc07_4.tif_BS20.tif:0633-0215-0145:633	148341	148341	633
1355	210119_dc07_4.tif_BS20.tif:0634-0221-0144:634	147944	147944	634
1356	210119_dc07_4.tif_BS20.tif:0635-0223-0144:635	142791	142791	635
1357	210119_dc07_4.tif_BS20.tif:0636-0217-0139:636	172635	172635	636
1358	210119_dc07_4.tif_BS20.tif:0637-0217-0135:637	155180	155180	637
1359	210119_dc07_4.tif_BS20.tif:0638-0217-0134:638	160489	160489	638
1360	210119_dc07_4.tif_BS20.tif:0639-0217-0130:639	158627	158627	639
1361	210119_dc07_4.tif_BS20.tif:0640-0217-0128:640	155514	155514	640
1362	210119_dc07_4.tif_BS20.tif:0641-0223-0126:641	158799	158799	641
1363	210119_dc07_4.tif_BS20.tif:0642-0224-0122:642	156638	156638	642
1364	210119_dc07_4.tif_BS20.tif:0643-0227-0120:643	165198	165198	643
1365	210119_dc07_4.tif_BS20.tif:0644-0241-0117:644	159911	159911	644
1366	210119_dc07_4.tif_BS20.tif:0645-0240-0112:645	155090	155090	645
1367	210119_dc07_4.tif_BS20.tif:0646-0247-0110:646	151279	151279	646
1368	210119_dc07_4.tif_BS20.tif:0647-0251-0112:647	156503	156503	647
1369	210119_dc07_4.tif_BS20.tif:0648-0239-0113:648	189515	189515	648
1370	210119_dc07_4.tif_BS20.tif:0649-0243-0111:649	152674	152674	649
1371	210119_dc07_4.tif_BS20.tif:0650-0245-0107:650	132046	132046	650
1372	210119_dc07_4.tif_BS20.tif:0651-0259-0110:651	137833	137833	651
1373	210119_dc07_4.tif_BS20.tif:0652-0269-0109:652	129997	129997	652
1374	210119_dc07_4.tif_BS20.tif:0653-0264-0112:653	129825	129825	653
1375	210119_dc07_4.tif_BS20.tif:0654-0268-0115:654	161643	161643	654
1376	210119_dc07_4.tif_BS20.tif:0655-0273-0120:655	150476	150476	655
1377	210119_dc07_4.tif_BS20.tif:0656-0276-0115:656	140246	140246	656
1378	210119_dc07_4.tif_BS20.tif:0657-0277-0113:657	143077	143077	657
1379	210119_dc07_4.tif_BS20.tif:0658-0280-0112:658	143704	143704	658
1380	210119_dc07_4.tif_BS20.tif:0659-0281-0118:659	142599	142599	659
1381	210119_dc07_4.tif_BS20.tif:0660-0286-0122:660	149340	149340	660
1382	210119_dc07_4.tif_BS20.tif:0661-0292-0120:661	146048	146048	661
1383	210119_dc07_4.tif_BS20.tif:0662-0298-0121:662	192275	192275	662
1384	210119_dc07_4.tif_BS20.tif:0663-0300-0124:663	148243	148243	663
1385	210119_dc07_4.tif_BS20.tif:0664-0299-0125:664	150291	150291	664
1386	210119_dc07_4.tif_BS20.tif:0665-0297-0126:665	137212	137212	665
1387	210119_dc07_4.tif_BS20.tif:0666-0297-0126:666	134976	134976	666
1388	210119_dc07_4.tif_BS20.tif:0667-0298-0123:667	140126	140126	667
1389	210119_dc07_4.tif_BS20.tif:0668-0285-0126:668	138861	138861	668
1390	210119_dc07_4.tif_BS20.tif:0669-0276-0120:669	136868	136868	669
1391	210119_dc07_4.tif_BS20.tif:0670-0274-0118:670	134061	134061	670
1392	210119_dc07_4.tif_BS20.tif:0671-0274-0119:671	123193	123193	671
1393	210119_dc07_4.tif_BS20.tif:0672-0278-0122:672	117512	117512	672
1394	210119_dc07_4.tif_BS20.tif:0673-0287-0125:673	116299	116299	673
1395	210119_dc07_4.tif_BS20.tif:0674-0290-0128:674	122725	122725	674
1396	210119_dc07_4.tif_BS20.tif:0675-0297-0137:675	141373	141373	675
1397	210119_dc07_4.tif_BS20.tif:0676-0294-0146:676	124946	124946	676
1398	210119_dc07_4.tif_BS20.tif:0677-0295-0159:677	145033	145033	677
1399	210119_dc07_4.tif_BS20.tif:0678-0307-0180:678	136978	136978	678
1400	210119_dc07_4.tif_BS20.tif:0679-0309-0177:679	124277	124277	679
1401	210119_dc07_4.tif_BS20.tif:0680-0300-0172:680	115052	115052	680
1402	210119_dc07_4.tif_BS20.tif:0681-0294-0164:681	103161	103161	681
1403	210119_dc07_4.tif_BS20.tif:0682-0286-0159:682	105734	105734	682
1404	210119_dc07_4.tif_BS20.tif:0683-0283-0159:683	99829	99829	683
1405	210119_dc07_4.tif_BS20.tif:0684-0299-0159:684	105025	105025	684
1406	210119_dc07_4.tif_BS20.tif:0685-0302-0156:685	93585	93585	685
1407	210119_dc07_4.tif_BS20.tif:0686-0307-0152:686	95463	95463	686
1408	210119_dc07_4.tif_BS20.tif:0687-0303-0142:687	87462	87462	687
1409	210119_dc07_4.tif_BS20.tif:0688-0299-0142:688	98136	98136	688
1410	210119_dc07_4.tif_BS20.tif:0689-0293-0144:689	87724	87724	689
1411	210119_dc07_4.tif_BS20.tif:0690-0294-0146:690	86922	86922	690
1412	210119_dc07_4.tif_BS20.tif:0691-0293-0144:691	87055	87055	691
1413	210119_dc07_4.tif_BS20.tif:0692-0292-0140:692	100822	100822	692
1414	210119_dc07_4.tif_BS20.tif:0693-0293-0137:693	96324	96324	693
1415	210119_dc07_4.tif_BS20.tif:0694-0289-0132:694	89071	89071	694
1416	210119_dc07_4.tif_BS20.tif:0695-0287-0128:695	98094	98094	695
1417	210119_dc07_4.tif_BS20.tif:0696-0281-0122:696	103807	103807	696
1418	210119_dc07_4.tif_BS20.tif:0697-0281-0121:697	104764	104764	697
1419	210119_dc07_4.tif_BS20.tif:0698-0280-0122:698	96518	96518	698
1420	210119_dc07_4.tif_BS20.tif:0699-0280-0121:699	106063	106063	699
1421	210119_dc07_4.tif_BS20.tif:0700-0266-0116:700	116302	116302	700
1422	210119_dc07_4.tif_BS20.tif:0701-0264-0113:701	106914	106914	701
1423	210119_dc07_4.tif_BS20.tif:0702-0272-0120:702	119498	119498	702
1424	210119_dc07_4.tif_BS20.tif:0703-0256-0115:703	109291	109291	703
1425	210119_dc07_4.tif_BS20.tif:0704-0228-0084:704	47815	47815	704
1426	210119_dc07_4.tif_BS20.tif:0705-0251-0109:705	113962	113962	705
1427	210119_dc07_4.tif_BS20.tif:0706-0254-0103:706	103687	103687	706
1428	210119_dc07_4.tif_BS20.tif:0707-0262-0106:707	111237	111237	707
1429	210119_dc07_4.tif_BS20.tif:0708-0261-0105:708	106376	106376	708
1430	210119_dc07_4.tif_BS20.tif:0709-0251-0104:709	110334	110334	709
1431	210119_dc07_4.tif_BS20.tif:0710-0253-0104:710	110557	110557	710
1432	210119_dc07_4.tif_BS20.tif:0711-0253-0110:711	109445	109445	711
1433	210119_dc07_4.tif_BS20.tif:0712-0259-0113:712	119633	119633	712
1434	210119_dc07_4.tif_BS20.tif:0713-0253-0108:713	112224	112224	713
1435	210119_dc07_4.tif_BS20.tif:0714-0253-0110:714	115554	115554	714
1436	210119_dc07_4.tif_BS20.tif:0715-0256-0109:715	118568	118568	715
1437	210119_dc07_4.tif_BS20.tif:0716-0255-0104:716	108146	108146	716
1438	210119_dc07_4.tif_BS20.tif:0717-0249-0114:717	125796	125796	717
1439	210119_dc07_4.tif_BS20.tif:0718-0248-0112:718	129153	129153	718
1440	210119_dc07_4.tif_BS20.tif:0719-0250-0116:719	133321	133321	719
1441	210119_dc07_4.tif_BS20.tif:0720-0247-0116:720	153160	153160	720
1442	210119_dc07_4.tif_BS20.tif:0721-0244-0115:721	136820	136820	721
