# Supplementary material for: Molecular encoding and synaptic decoding of context during salt chemotaxis in C. elegans
Source: Nat Commun. 2022 May 27;13:2928. doi: 10.1038/s41467-022-30279-7 (PMC9142520; doi:10.1038/s41467-022-30279-7)
Supplement: Supplementary file 7 — Source Data [file 41467_2022_30279_MOESM7_ESM.zip › Source Data/Imaging/Fig.5/5C/210119_dc07_5.tif_BS20_Results.csv]

	Label	IntDen	RawIntDen	Slice	stimulus
1	210119_dc07_5.tif_BS20.tif:0001-0299-0388:1	53818	53818	1	187
2	210119_dc07_5.tif_BS20.tif:0002-0295-0347:2	85722	85722	2
3	210119_dc07_5.tif_BS20.tif:0003-0263-0346:3	75412	75412	3
4	210119_dc07_5.tif_BS20.tif:0004-0249-0334:4	154924	154924	4
5	210119_dc07_5.tif_BS20.tif:0005-0212-0332:5	120971	120971	5
6	210119_dc07_5.tif_BS20.tif:0006-0177-0351:6	69570	69570	6
7	210119_dc07_5.tif_BS20.tif:0007-0157-0352:7	139865	139865	7
8	210119_dc07_5.tif_BS20.tif:0008-0169-0344:8	129568	129568	8
9	210119_dc07_5.tif_BS20.tif:0009-0180-0341:9	127142	127142	9
10	210119_dc07_5.tif_BS20.tif:0010-0178-0345:10	141727	141727	10
11	210119_dc07_5.tif_BS20.tif:0011-0181-0347:11	154683	154683	11
12	210119_dc07_5.tif_BS20.tif:0012-0183-0350:12	148249	148249	12
13	210119_dc07_5.tif_BS20.tif:0013-0196-0348:13	143727	143727	13
14	210119_dc07_5.tif_BS20.tif:0014-0229-0352:14	120604	120604	14
15	210119_dc07_5.tif_BS20.tif:0015-0234-0347:15	142928	142928	15
16	210119_dc07_5.tif_BS20.tif:0016-0224-0350:16	127139	127139	16
17	210119_dc07_5.tif_BS20.tif:0017-0231-0349:17	136347	136347	17
18	210119_dc07_5.tif_BS20.tif:0018-0234-0359:18	123047	123047	18
19	210119_dc07_5.tif_BS20.tif:0019-0230-0356:19	114036	114036	19
20	210119_dc07_5.tif_BS20.tif:0020-0225-0359:20	132696	132696	20
21	210119_dc07_5.tif_BS20.tif:0021-0226-0358:21	126247	126247	21
22	210119_dc07_5.tif_BS20.tif:0022-0228-0363:22	120924	120924	22
23	210119_dc07_5.tif_BS20.tif:0023-0218-0365:23	130509	130509	23
24	210119_dc07_5.tif_BS20.tif:0024-0208-0375:24	88758	88758	24
25	210119_dc07_5.tif_BS20.tif:0025-0220-0375:25	97335	97335	25
26	210119_dc07_5.tif_BS20.tif:0026-0229-0375:26	107850	107850	26
27	210119_dc07_5.tif_BS20.tif:0027-0228-0377:27	103282	103282	27
28	210119_dc07_5.tif_BS20.tif:0028-0226-0378:28	110481	110481	28
29	210119_dc07_5.tif_BS20.tif:0029-0217-0380:29	119238	119238	29
30	210119_dc07_5.tif_BS20.tif:0030-0207-0387:30	125655	125655	30
31	210119_dc07_5.tif_BS20.tif:0031-0206-0386:31	128083	128083	31
32	210119_dc07_5.tif_BS20.tif:0032-0219-0390:32	114284	114284	32
33	210119_dc07_5.tif_BS20.tif:0033-0222-0384:33	102867	102867	33
34	210119_dc07_5.tif_BS20.tif:0034-0219-0382:34	101357	101357	34
35	210119_dc07_5.tif_BS20.tif:0035-0215-0387:35	103454	103454	35
36	210119_dc07_5.tif_BS20.tif:0036-0205-0388:36	106074	106074	36
37	210119_dc07_5.tif_BS20.tif:0037-0201-0390:37	98821	98821	37
38	210119_dc07_5.tif_BS20.tif:0038-0215-0393:38	103944	103944	38
39	210119_dc07_5.tif_BS20.tif:0039-0216-0391:39	104018	104018	39
40	210119_dc07_5.tif_BS20.tif:0040-0195-0402:40	105464	105464	40
41	210119_dc07_5.tif_BS20.tif:0041-0213-0408:41	87658	87658	41
42	210119_dc07_5.tif_BS20.tif:0042-0204-0411:42	95267	95267	42
43	210119_dc07_5.tif_BS20.tif:0043-0206-0404:43	93467	93467	43
44	210119_dc07_5.tif_BS20.tif:0044-0204-0404:44	89215	89215	44
45	210119_dc07_5.tif_BS20.tif:0045-0205-0408:45	93288	93288	45
46	210119_dc07_5.tif_BS20.tif:0046-0206-0410:46	85406	85406	46
47	210119_dc07_5.tif_BS20.tif:0047-0210-0410:47	99150	99150	47
48	210119_dc07_5.tif_BS20.tif:0048-0208-0414:48	100377	100377	48
49	210119_dc07_5.tif_BS20.tif:0049-0214-0411:49	114522	114522	49
50	210119_dc07_5.tif_BS20.tif:0050-0209-0412:50	128341	128341	50
51	210119_dc07_5.tif_BS20.tif:0051-0226-0406:51	125068	125068	51
52	210119_dc07_5.tif_BS20.tif:0052-0221-0417:52	108896	108896	52
53	210119_dc07_5.tif_BS20.tif:0053-0224-0421:53	115538	115538	53
54	210119_dc07_5.tif_BS20.tif:0054-0214-0415:54	122396	122396	54
55	210119_dc07_5.tif_BS20.tif:0055-0211-0411:55	126612	126612	55
56	210119_dc07_5.tif_BS20.tif:0056-0209-0411:56	139298	139298	56
57	210119_dc07_5.tif_BS20.tif:0057-0222-0410:57	110616	110616	57
58	210119_dc07_5.tif_BS20.tif:0058-0229-0414:58	99086	99086	58
59	210119_dc07_5.tif_BS20.tif:0059-0222-0414:59	102528	102528	59
60	210119_dc07_5.tif_BS20.tif:0060-0208-0413:60	97910	97910	60
61	210119_dc07_5.tif_BS20.tif:0061-0218-0411:61	110727	110727	61
62	210119_dc07_5.tif_BS20.tif:0062-0221-0415:62	106735	106735	62
63	210119_dc07_5.tif_BS20.tif:0063-0225-0412:63	103243	103243	63
64	210119_dc07_5.tif_BS20.tif:0064-0225-0411:64	107775	107775	64
65	210119_dc07_5.tif_BS20.tif:0065-0213-0409:65	103238	103238	65
66	210119_dc07_5.tif_BS20.tif:0066-0222-0406:66	104039	104039	66
67	210119_dc07_5.tif_BS20.tif:0067-0232-0400:67	100548	100548	67
68	210119_dc07_5.tif_BS20.tif:0068-0220-0397:68	100751	100751	68
69	210119_dc07_5.tif_BS20.tif:0069-0211-0395:69	103525	103525	69
70	210119_dc07_5.tif_BS20.tif:0070-0207-0393:70	113769	113769	70
71	210119_dc07_5.tif_BS20.tif:0071-0203-0391:71	106633	106633	71
72	210119_dc07_5.tif_BS20.tif:0072-0200-0386:72	95618	95618	72
73	210119_dc07_5.tif_BS20.tif:0073-0212-0387:73	105641	105641	73
74	210119_dc07_5.tif_BS20.tif:0074-0218-0388:74	130738	130738	74
75	210119_dc07_5.tif_BS20.tif:0075-0215-0389:75	135437	135437	75
76	210119_dc07_5.tif_BS20.tif:0076-0210-0388:76	123466	123466	76
77	210119_dc07_5.tif_BS20.tif:0077-0204-0382:77	132635	132635	77
78	210119_dc07_5.tif_BS20.tif:0078-0206-0387:78	121726	121726	78
79	210119_dc07_5.tif_BS20.tif:0079-0212-0385:79	81101	81101	79
80	210119_dc07_5.tif_BS20.tif:0080-0216-0383:80	80884	80884	80
81	210119_dc07_5.tif_BS20.tif:0081-0216-0384:81	83710	83710	81
82	210119_dc07_5.tif_BS20.tif:0082-0211-0389:82	79976	79976	82
83	210119_dc07_5.tif_BS20.tif:0083-0208-0383:83	73817	73817	83
84	210119_dc07_5.tif_BS20.tif:0084-0216-0387:84	80681	80681	84
85	210119_dc07_5.tif_BS20.tif:0085-0220-0386:85	83005	83005	85
86	210119_dc07_5.tif_BS20.tif:0086-0213-0382:86	72695	72695	86
87	210119_dc07_5.tif_BS20.tif:0087-0213-0384:87	74816	74816	87
88	210119_dc07_5.tif_BS20.tif:0088-0208-0382:88	67074	67074	88
89	210119_dc07_5.tif_BS20.tif:0089-0204-0386:89	71201	71201	89
90	210119_dc07_5.tif_BS20.tif:0090-0213-0382:90	82451	82451	90
91	210119_dc07_5.tif_BS20.tif:0091-0219-0386:91	70198	70198	91
92	210119_dc07_5.tif_BS20.tif:0092-0218-0393:92	72106	72106	92
93	210119_dc07_5.tif_BS20.tif:0093-0224-0380:93	91250	91250	93
94	210119_dc07_5.tif_BS20.tif:0094-0222-0373:94	71934	71934	94
95	210119_dc07_5.tif_BS20.tif:0095-0223-0371:95	70335	70335	95
96	210119_dc07_5.tif_BS20.tif:0096-0223-0377:96	69699	69699	96
97	210119_dc07_5.tif_BS20.tif:0097-0213-0424:97	94144	94144	97
98	210119_dc07_5.tif_BS20.tif:0098-0219-0360:98	85253	85253	98
99	210119_dc07_5.tif_BS20.tif:0099-0218-0357:99	71041	71041	99
100	210119_dc07_5.tif_BS20.tif:0100-0221-0384:100	83739	83739	100
101	210119_dc07_5.tif_BS20.tif:0101-0220-0385:101	76959	76959	101
102	210119_dc07_5.tif_BS20.tif:0102-0219-0389:102	85697	85697	102
103	210119_dc07_5.tif_BS20.tif:0103-0218-0393:103	87049	87049	103
104	210119_dc07_5.tif_BS20.tif:0104-0222-0396:104	86111	86111	104
105	210119_dc07_5.tif_BS20.tif:0105-0225-0400:105	95377	95377	105
106	210119_dc07_5.tif_BS20.tif:0106-0222-0401:106	93166	93166	106
107	210119_dc07_5.tif_BS20.tif:0107-0218-0401:107	91972	91972	107
108	210119_dc07_5.tif_BS20.tif:0108-0216-0406:108	101071	101071	108
109	210119_dc07_5.tif_BS20.tif:0109-0211-0404:109	86783	86783	109
110	210119_dc07_5.tif_BS20.tif:0110-0213-0398:110	79193	79193	110
111	210119_dc07_5.tif_BS20.tif:0111-0221-0395:111	93563	93563	111
112	210119_dc07_5.tif_BS20.tif:0112-0189-0416:112	112023	112023	112
113	210119_dc07_5.tif_BS20.tif:0113-0179-0428:113	111508	111508	113
114	210119_dc07_5.tif_BS20.tif:0114-0161-0434:114	96613	96613	114
115	210119_dc07_5.tif_BS20.tif:0115-0100-0406:115	82160	82160	115
116	210119_dc07_5.tif_BS20.tif:0116-0005-0363:116	160322	160322	116
117	210119_dc07_5.tif_BS20.tif:0117-0000-0371:117	124562	124562	117
118	210119_dc07_5.tif_BS20.tif:0118-0000-0378:118	87994	87994	118
119	210119_dc07_5.tif_BS20.tif:0119-0000-0379:119	56166	56166	119
120	210119_dc07_5.tif_BS20.tif:0120-0228-0441:120	71412	71412	120
121	210119_dc07_5.tif_BS20.tif:0121-0228-0441:121	145916	145916	121
122	210119_dc07_5.tif_BS20.tif:0122-0228-0441:122	102143	102143	122
123	210119_dc07_5.tif_BS20.tif:0123-0228-0441:123	25459	25459	123
124	210119_dc07_5.tif_BS20.tif:0124-0228-0441:124	18339	18339	124
125	210119_dc07_5.tif_BS20.tif:0125-0228-0441:125	18150	18150	125
126	210119_dc07_5.tif_BS20.tif:0126-0228-0441:126	13003	13003	126
127	210119_dc07_5.tif_BS20.tif:0127-0228-0441:127	16826	16826	127
128	210119_dc07_5.tif_BS20.tif:0128-0228-0441:128	15250	15250	128
129	210119_dc07_5.tif_BS20.tif:0129-0228-0441:129	14120	14120	129
130	210119_dc07_5.tif_BS20.tif:0130-0228-0441:130	12056	12056	130
131	210119_dc07_5.tif_BS20.tif:0131-0228-0441:131	25078	25078	131
132	210119_dc07_5.tif_BS20.tif:0132-0228-0441:132	22428	22428	132
133	210119_dc07_5.tif_BS20.tif:0133-0228-0441:133	19711	19711	133
134	210119_dc07_5.tif_BS20.tif:0134-0228-0441:134	11364	11364	134
135	210119_dc07_5.tif_BS20.tif:0135-0228-0441:135	19558	19558	135
136	210119_dc07_5.tif_BS20.tif:0136-0080-0470:136	78674	78674	136
137	210119_dc07_5.tif_BS20.tif:0137-0062-0468:137	77652	77652	137
138	210119_dc07_5.tif_BS20.tif:0138-0172-0469:138	101770	101770	138
139	210119_dc07_5.tif_BS20.tif:0139-0185-0463:139	96792	96792	139
140	210119_dc07_5.tif_BS20.tif:0140-0177-0458:140	91121	91121	140
141	210119_dc07_5.tif_BS20.tif:0141-0166-0459:141	95160	95160	141
142	210119_dc07_5.tif_BS20.tif:0142-0245-0428:142	113147	113147	142
143	210119_dc07_5.tif_BS20.tif:0143-0250-0436:143	87860	87860	143
144	210119_dc07_5.tif_BS20.tif:0144-0256-0452:144	77749	77749	144
145	210119_dc07_5.tif_BS20.tif:0145-0261-0465:145	65002	65002	145
146	210119_dc07_5.tif_BS20.tif:0146-0262-0471:146	58905	58905	146
147	210119_dc07_5.tif_BS20.tif:0147-0261-0476:147	29229	29229	147
148	210119_dc07_5.tif_BS20.tif:0148-0261-0476:148	21093	21093	148
149	210119_dc07_5.tif_BS20.tif:0149-0261-0476:149	17985	17985	149
150	210119_dc07_5.tif_BS20.tif:0150-0261-0476:150	17786	17786	150
151	210119_dc07_5.tif_BS20.tif:0151-0261-0476:151	19698	19698	151
152	210119_dc07_5.tif_BS20.tif:0152-0229-0406:152	74373	74373	152
153	210119_dc07_5.tif_BS20.tif:0153-0220-0405:153	71281	71281	153
154	210119_dc07_5.tif_BS20.tif:0154-0219-0399:154	78131	78131	154
155	210119_dc07_5.tif_BS20.tif:0155-0201-0396:155	94506	94506	155
156	210119_dc07_5.tif_BS20.tif:0156-0176-0389:156	91606	91606	156
157	210119_dc07_5.tif_BS20.tif:0157-0170-0371:157	94955	94955	157
158	210119_dc07_5.tif_BS20.tif:0158-0155-0359:158	69312	69312	158
159	210119_dc07_5.tif_BS20.tif:0159-0151-0352:159	72433	72433	159
160	210119_dc07_5.tif_BS20.tif:0160-0151-0351:160	74071	74071	160
161	210119_dc07_5.tif_BS20.tif:0161-0149-0351:161	75355	75355	161
162	210119_dc07_5.tif_BS20.tif:0162-0149-0352:162	72701	72701	162
163	210119_dc07_5.tif_BS20.tif:0163-0147-0352:163	74688	74688	163
164	210119_dc07_5.tif_BS20.tif:0164-0150-0354:164	72491	72491	164
165	210119_dc07_5.tif_BS20.tif:0165-0154-0356:165	77409	77409	165
166	210119_dc07_5.tif_BS20.tif:0166-0166-0356:166	104507	104507	166
167	210119_dc07_5.tif_BS20.tif:0167-0167-0359:167	96436	96436	167
168	210119_dc07_5.tif_BS20.tif:0168-0170-0358:168	94398	94398	168
169	210119_dc07_5.tif_BS20.tif:0169-0171-0356:169	86139	86139	169
170	210119_dc07_5.tif_BS20.tif:0170-0177-0346:170	117393	117393	170
171	210119_dc07_5.tif_BS20.tif:0171-0181-0344:171	101616	101616	171
172	210119_dc07_5.tif_BS20.tif:0172-0182-0350:172	101630	101630	172
173	210119_dc07_5.tif_BS20.tif:0173-0186-0355:173	102453	102453	173
174	210119_dc07_5.tif_BS20.tif:0174-0179-0350:174	81819	81819	174
175	210119_dc07_5.tif_BS20.tif:0175-0172-0337:175	81762	81762	175
176	210119_dc07_5.tif_BS20.tif:0176-0161-0329:176	85059	85059	176
177	210119_dc07_5.tif_BS20.tif:0177-0148-0341:177	93232	93232	177
178	210119_dc07_5.tif_BS20.tif:0178-0146-0346:178	96749	96749	178
179	210119_dc07_5.tif_BS20.tif:0179-0139-0348:179	90190	90190	179
180	210119_dc07_5.tif_BS20.tif:0180-0141-0349:180	97826	97826	180
181	210119_dc07_5.tif_BS20.tif:0181-0139-0354:181	91580	91580	181
182	210119_dc07_5.tif_BS20.tif:0182-0140-0356:182	89549	89549	182
183	210119_dc07_5.tif_BS20.tif:0183-0146-0382:183	74612	74612	183
184	210119_dc07_5.tif_BS20.tif:0184-0151-0419:184	74161	74161	184
185	210119_dc07_5.tif_BS20.tif:0185-0172-0436:185	74847	74847	185
186	210119_dc07_5.tif_BS20.tif:0186-0237-0422:186	82097	82097	186
187	210119_dc07_5.tif_BS20.tif:0187-0248-0451:187	60770	60770	187
188	210119_dc07_5.tif_BS20.tif:0188-0248-0453:188	66186	66186	188
189	210119_dc07_5.tif_BS20.tif:0189-0245-0451:189	69782	69782	189
190	210119_dc07_5.tif_BS20.tif:0190-0244-0448:190	71697	71697	190
191	210119_dc07_5.tif_BS20.tif:0191-0241-0442:191	81593	81593	191
192	210119_dc07_5.tif_BS20.tif:0192-0240-0442:192	79171	79171	192
193	210119_dc07_5.tif_BS20.tif:0193-0237-0436:193	83887	83887	193
194	210119_dc07_5.tif_BS20.tif:0194-0235-0433:194	82821	82821	194
195	210119_dc07_5.tif_BS20.tif:0195-0230-0435:195	84688	84688	195
196	210119_dc07_5.tif_BS20.tif:0196-0229-0431:196	83094	83094	196
197	210119_dc07_5.tif_BS20.tif:0197-0229-0430:197	83872	83872	197
198	210119_dc07_5.tif_BS20.tif:0198-0230-0429:198	80775	80775	198
199	210119_dc07_5.tif_BS20.tif:0199-0229-0428:199	68017	68017	199
200	210119_dc07_5.tif_BS20.tif:0200-0227-0432:200	80016	80016	200
201	210119_dc07_5.tif_BS20.tif:0201-0220-0429:201	69843	69843	201
202	210119_dc07_5.tif_BS20.tif:0202-0222-0432:202	82556	82556	202
203	210119_dc07_5.tif_BS20.tif:0203-0222-0432:203	78785	78785	203
204	210119_dc07_5.tif_BS20.tif:0204-0223-0428:204	86962	86962	204
205	210119_dc07_5.tif_BS20.tif:0205-0226-0429:205	76811	76811	205
206	210119_dc07_5.tif_BS20.tif:0206-0229-0432:206	75026	75026	206
207	210119_dc07_5.tif_BS20.tif:0207-0235-0428:207	74315	74315	207
208	210119_dc07_5.tif_BS20.tif:0208-0233-0432:208	68984	68984	208
209	210119_dc07_5.tif_BS20.tif:0209-0228-0434:209	77507	77507	209
210	210119_dc07_5.tif_BS20.tif:0210-0223-0434:210	76590	76590	210
211	210119_dc07_5.tif_BS20.tif:0211-0223-0430:211	70490	70490	211
212	210119_dc07_5.tif_BS20.tif:0212-0226-0428:212	74171	74171	212
213	210119_dc07_5.tif_BS20.tif:0213-0224-0426:213	67463	67463	213
214	210119_dc07_5.tif_BS20.tif:0214-0238-0428:214	72644	72644	214
215	210119_dc07_5.tif_BS20.tif:0215-0237-0427:215	73065	73065	215
216	210119_dc07_5.tif_BS20.tif:0216-0234-0429:216	75812	75812	216
217	210119_dc07_5.tif_BS20.tif:0217-0226-0430:217	90650	90650	217
218	210119_dc07_5.tif_BS20.tif:0218-0225-0428:218	92099	92099	218
219	210119_dc07_5.tif_BS20.tif:0219-0223-0428:219	99891	99891	219
220	210119_dc07_5.tif_BS20.tif:0220-0222-0426:220	99113	99113	220
221	210119_dc07_5.tif_BS20.tif:0221-0219-0426:221	83282	83282	221
222	210119_dc07_5.tif_BS20.tif:0222-0215-0429:222	83702	83702	222
223	210119_dc07_5.tif_BS20.tif:0223-0211-0425:223	87190	87190	223
224	210119_dc07_5.tif_BS20.tif:0224-0207-0423:224	91462	91462	224
225	210119_dc07_5.tif_BS20.tif:0225-0216-0423:225	93853	93853	225
226	210119_dc07_5.tif_BS20.tif:0226-0207-0417:226	88563	88563	226
227	210119_dc07_5.tif_BS20.tif:0227-0208-0415:227	91788	91788	227
228	210119_dc07_5.tif_BS20.tif:0228-0206-0415:228	86860	86860	228
229	210119_dc07_5.tif_BS20.tif:0229-0209-0416:229	84309	84309	229
230	210119_dc07_5.tif_BS20.tif:0230-0207-0419:230	86087	86087	230
231	210119_dc07_5.tif_BS20.tif:0231-0209-0423:231	90145	90145	231
232	210119_dc07_5.tif_BS20.tif:0232-0214-0424:232	75137	75137	232
233	210119_dc07_5.tif_BS20.tif:0233-0217-0420:233	68063	68063	233
234	210119_dc07_5.tif_BS20.tif:0234-0217-0419:234	70851	70851	234
235	210119_dc07_5.tif_BS20.tif:0235-0233-0421:235	95663	95663	235
236	210119_dc07_5.tif_BS20.tif:0236-0203-0407:236	77238	77238	236
237	210119_dc07_5.tif_BS20.tif:0237-0195-0408:237	69908	69908	237
238	210119_dc07_5.tif_BS20.tif:0238-0198-0410:238	76793	76793	238
239	210119_dc07_5.tif_BS20.tif:0239-0204-0410:239	75034	75034	239
240	210119_dc07_5.tif_BS20.tif:0240-0201-0408:240	69691	69691	240
241	210119_dc07_5.tif_BS20.tif:0241-0206-0405:241	73726	73726	241
242	210119_dc07_5.tif_BS20.tif:0242-0209-0407:242	71428	71428	242
243	210119_dc07_5.tif_BS20.tif:0243-0210-0409:243	69371	69371	243
244	210119_dc07_5.tif_BS20.tif:0244-0207-0411:244	74022	74022	244
245	210119_dc07_5.tif_BS20.tif:0245-0202-0412:245	74681	74681	245
246	210119_dc07_5.tif_BS20.tif:0246-0198-0412:246	71661	71661	246
247	210119_dc07_5.tif_BS20.tif:0247-0205-0410:247	77347	77347	247
248	210119_dc07_5.tif_BS20.tif:0248-0213-0409:248	76776	76776	248
249	210119_dc07_5.tif_BS20.tif:0249-0209-0408:249	74740	74740	249
250	210119_dc07_5.tif_BS20.tif:0250-0200-0403:250	61796	61796	250
251	210119_dc07_5.tif_BS20.tif:0251-0200-0401:251	65019	65019	251
252	210119_dc07_5.tif_BS20.tif:0252-0198-0400:252	71891	71891	252
253	210119_dc07_5.tif_BS20.tif:0253-0214-0398:253	69883	69883	253
254	210119_dc07_5.tif_BS20.tif:0254-0215-0396:254	65521	65521	254
255	210119_dc07_5.tif_BS20.tif:0255-0207-0396:255	60976	60976	255
256	210119_dc07_5.tif_BS20.tif:0256-0203-0396:256	62476	62476	256
257	210119_dc07_5.tif_BS20.tif:0257-0198-0398:257	69432	69432	257
258	210119_dc07_5.tif_BS20.tif:0258-0195-0396:258	78515	78515	258
259	210119_dc07_5.tif_BS20.tif:0259-0193-0394:259	78051	78051	259
260	210119_dc07_5.tif_BS20.tif:0260-0208-0396:260	70948	70948	260
261	210119_dc07_5.tif_BS20.tif:0261-0207-0401:261	72088	72088	261
262	210119_dc07_5.tif_BS20.tif:0262-0203-0401:262	72059	72059	262
263	210119_dc07_5.tif_BS20.tif:0263-0198-0400:263	71039	71039	263
264	210119_dc07_5.tif_BS20.tif:0264-0205-0397:264	63294	63294	264
265	210119_dc07_5.tif_BS20.tif:0265-0206-0399:265	69792	69792	265
266	210119_dc07_5.tif_BS20.tif:0266-0205-0400:266	70630	70630	266
267	210119_dc07_5.tif_BS20.tif:0267-0203-0401:267	68159	68159	267
268	210119_dc07_5.tif_BS20.tif:0268-0201-0406:268	71197	71197	268
269	210119_dc07_5.tif_BS20.tif:0269-0202-0409:269	64508	64508	269
270	210119_dc07_5.tif_BS20.tif:0270-0207-0409:270	68241	68241	270
271	210119_dc07_5.tif_BS20.tif:0271-0208-0409:271	68226	68226	271
272	210119_dc07_5.tif_BS20.tif:0272-0206-0406:272	73867	73867	272
273	210119_dc07_5.tif_BS20.tif:0273-0198-0406:273	66921	66921	273
274	210119_dc07_5.tif_BS20.tif:0274-0202-0406:274	64054	64054	274
275	210119_dc07_5.tif_BS20.tif:0275-0204-0405:275	74300	74300	275
276	210119_dc07_5.tif_BS20.tif:0276-0203-0406:276	66691	66691	276
277	210119_dc07_5.tif_BS20.tif:0277-0202-0407:277	69207	69207	277
278	210119_dc07_5.tif_BS20.tif:0278-0203-0406:278	71636	71636	278
279	210119_dc07_5.tif_BS20.tif:0279-0202-0407:279	66700	66700	279
280	210119_dc07_5.tif_BS20.tif:0280-0203-0407:280	67340	67340	280
281	210119_dc07_5.tif_BS20.tif:0281-0206-0404:281	68956	68956	281
282	210119_dc07_5.tif_BS20.tif:0282-0201-0406:282	60372	60372	282
283	210119_dc07_5.tif_BS20.tif:0283-0200-0404:283	64591	64591	283
284	210119_dc07_5.tif_BS20.tif:0284-0205-0403:284	66250	66250	284
285	210119_dc07_5.tif_BS20.tif:0285-0206-0404:285	64541	64541	285
286	210119_dc07_5.tif_BS20.tif:0286-0201-0402:286	67705	67705	286
287	210119_dc07_5.tif_BS20.tif:0287-0197-0402:287	60251	60251	287
288	210119_dc07_5.tif_BS20.tif:0288-0199-0401:288	57568	57568	288
289	210119_dc07_5.tif_BS20.tif:0289-0200-0403:289	60093	60093	289
290	210119_dc07_5.tif_BS20.tif:0290-0201-0402:290	62403	62403	290
291	210119_dc07_5.tif_BS20.tif:0291-0205-0390:291	64813	64813	291
292	210119_dc07_5.tif_BS20.tif:0292-0202-0398:292	63963	63963	292
293	210119_dc07_5.tif_BS20.tif:0293-0201-0400:293	65265	65265	293
294	210119_dc07_5.tif_BS20.tif:0294-0198-0413:294	62144	62144	294
295	210119_dc07_5.tif_BS20.tif:0295-0198-0412:295	65422	65422	295
296	210119_dc07_5.tif_BS20.tif:0296-0202-0407:296	68427	68427	296
297	210119_dc07_5.tif_BS20.tif:0297-0206-0404:297	60464	60464	297
298	210119_dc07_5.tif_BS20.tif:0298-0205-0405:298	66599	66599	298
299	210119_dc07_5.tif_BS20.tif:0299-0206-0409:299	63644	63644	299
300	210119_dc07_5.tif_BS20.tif:0300-0208-0412:300	67251	67251	300
301	210119_dc07_5.tif_BS20.tif:0301-0209-0414:301	67338	67338	301
302	210119_dc07_5.tif_BS20.tif:0302-0224-0416:302	64592	64592	302
303	210119_dc07_5.tif_BS20.tif:0303-0220-0412:303	63292	63292	303
304	210119_dc07_5.tif_BS20.tif:0304-0216-0412:304	65279	65279	304
305	210119_dc07_5.tif_BS20.tif:0305-0218-0400:305	73404	73404	305
306	210119_dc07_5.tif_BS20.tif:0306-0207-0409:306	68629	68629	306
307	210119_dc07_5.tif_BS20.tif:0307-0201-0408:307	71854	71854	307
308	210119_dc07_5.tif_BS20.tif:0308-0194-0409:308	63049	63049	308
309	210119_dc07_5.tif_BS20.tif:0309-0203-0406:309	62322	62322	309
310	210119_dc07_5.tif_BS20.tif:0310-0207-0407:310	68392	68392	310
311	210119_dc07_5.tif_BS20.tif:0311-0205-0407:311	65875	65875	311
312	210119_dc07_5.tif_BS20.tif:0312-0202-0407:312	66515	66515	312
313	210119_dc07_5.tif_BS20.tif:0313-0200-0407:313	66680	66680	313
314	210119_dc07_5.tif_BS20.tif:0314-0199-0406:314	71183	71183	314
315	210119_dc07_5.tif_BS20.tif:0315-0199-0406:315	66371	66371	315
316	210119_dc07_5.tif_BS20.tif:0316-0197-0406:316	62179	62179	316
317	210119_dc07_5.tif_BS20.tif:0317-0197-0404:317	66295	66295	317
318	210119_dc07_5.tif_BS20.tif:0318-0196-0404:318	65358	65358	318
319	210119_dc07_5.tif_BS20.tif:0319-0202-0390:319	67810	67810	319
320	210119_dc07_5.tif_BS20.tif:0320-0216-0398:320	59920	59920	320
321	210119_dc07_5.tif_BS20.tif:0321-0231-0398:321	59874	59874	321
322	210119_dc07_5.tif_BS20.tif:0322-0246-0399:322	82204	82204	322
323	210119_dc07_5.tif_BS20.tif:0323-0272-0416:323	61425	61425	323
324	210119_dc07_5.tif_BS20.tif:0324-0238-0405:324	67332	67332	324
325	210119_dc07_5.tif_BS20.tif:0325-0249-0395:325	60514	60514	325
326	210119_dc07_5.tif_BS20.tif:0326-0265-0377:326	79354	79354	326
327	210119_dc07_5.tif_BS20.tif:0327-0244-0392:327	55287	55287	327
328	210119_dc07_5.tif_BS20.tif:0328-0244-0405:328	58733	58733	328
329	210119_dc07_5.tif_BS20.tif:0329-0245-0415:329	65159	65159	329
330	210119_dc07_5.tif_BS20.tif:0330-0249-0409:330	67133	67133	330
331	210119_dc07_5.tif_BS20.tif:0331-0255-0407:331	75789	75789	331
332	210119_dc07_5.tif_BS20.tif:0332-0247-0404:332	68770	68770	332
333	210119_dc07_5.tif_BS20.tif:0333-0234-0393:333	69899	69899	333
334	210119_dc07_5.tif_BS20.tif:0334-0218-0381:334	82317	82317	334
335	210119_dc07_5.tif_BS20.tif:0335-0249-0392:335	59397	59397	335
336	210119_dc07_5.tif_BS20.tif:0336-0252-0397:336	71002	71002	336
337	210119_dc07_5.tif_BS20.tif:0337-0258-0399:337	71093	71093	337
338	210119_dc07_5.tif_BS20.tif:0338-0250-0394:338	56409	56409	338
339	210119_dc07_5.tif_BS20.tif:0339-0242-0393:339	63282	63282	339
340	210119_dc07_5.tif_BS20.tif:0340-0242-0394:340	63898	63898	340
341	210119_dc07_5.tif_BS20.tif:0341-0255-0396:341	61073	61073	341
342	210119_dc07_5.tif_BS20.tif:0342-0250-0392:342	66310	66310	342
343	210119_dc07_5.tif_BS20.tif:0343-0243-0394:343	53264	53264	343
344	210119_dc07_5.tif_BS20.tif:0344-0237-0394:344	51945	51945	344
345	210119_dc07_5.tif_BS20.tif:0345-0253-0392:345	53373	53373	345
346	210119_dc07_5.tif_BS20.tif:0346-0251-0388:346	51570	51570	346
347	210119_dc07_5.tif_BS20.tif:0347-0248-0385:347	58756	58756	347
348	210119_dc07_5.tif_BS20.tif:0348-0251-0382:348	66425	66425	348
349	210119_dc07_5.tif_BS20.tif:0349-0245-0387:349	75265	75265	349
350	210119_dc07_5.tif_BS20.tif:0350-0241-0398:350	69254	69254	350
351	210119_dc07_5.tif_BS20.tif:0351-0240-0402:351	74697	74697	351
352	210119_dc07_5.tif_BS20.tif:0352-0276-0399:352	68834	68834	352
353	210119_dc07_5.tif_BS20.tif:0353-0273-0376:353	60820	60820	353
354	210119_dc07_5.tif_BS20.tif:0354-0272-0365:354	52039	52039	354
355	210119_dc07_5.tif_BS20.tif:0355-0276-0368:355	50004	50004	355
356	210119_dc07_5.tif_BS20.tif:0356-0276-0374:356	53082	53082	356
357	210119_dc07_5.tif_BS20.tif:0357-0273-0372:357	53580	53580	357
358	210119_dc07_5.tif_BS20.tif:0358-0269-0370:358	53270	53270	358
359	210119_dc07_5.tif_BS20.tif:0359-0257-0370:359	56711	56711	359
360	210119_dc07_5.tif_BS20.tif:0360-0260-0381:360	62872	62872	360
361	210119_dc07_5.tif_BS20.tif:0361-0262-0388:361	61340	61340	361
362	210119_dc07_5.tif_BS20.tif:0362-0257-0381:362	64646	64646	362
363	210119_dc07_5.tif_BS20.tif:0363-0253-0383:363	69642	69642	363
364	210119_dc07_5.tif_BS20.tif:0364-0250-0369:364	70918	70918	364
365	210119_dc07_5.tif_BS20.tif:0365-0246-0340:365	63923	63923	365
366	210119_dc07_5.tif_BS20.tif:0366-0250-0363:366	66258	66258	366
367	210119_dc07_5.tif_BS20.tif:0367-0265-0370:367	68163	68163	367
368	210119_dc07_5.tif_BS20.tif:0368-0275-0368:368	79854	79854	368
369	210119_dc07_5.tif_BS20.tif:0369-0254-0399:369	84468	84468	369
370	210119_dc07_5.tif_BS20.tif:0370-0251-0404:370	76630	76630	370
371	210119_dc07_5.tif_BS20.tif:0371-0274-0402:371	76212	76212	371
372	210119_dc07_5.tif_BS20.tif:0372-0296-0394:372	71924	71924	372
373	210119_dc07_5.tif_BS20.tif:0373-0267-0386:373	70703	70703	373
374	210119_dc07_5.tif_BS20.tif:0374-0265-0376:374	68190	68190	374
375	210119_dc07_5.tif_BS20.tif:0375-0264-0379:375	64977	64977	375
376	210119_dc07_5.tif_BS20.tif:0376-0254-0397:376	75457	75457	376
377	210119_dc07_5.tif_BS20.tif:0377-0258-0396:377	83005	83005	377
378	210119_dc07_5.tif_BS20.tif:0378-0253-0397:378	75636	75636	378
379	210119_dc07_5.tif_BS20.tif:0379-0251-0415:379	84302	84302	379
380	210119_dc07_5.tif_BS20.tif:0380-0259-0458:380	62402	62402	380
381	210119_dc07_5.tif_BS20.tif:0381-0261-0461:381	59835	59835	381
382	210119_dc07_5.tif_BS20.tif:0382-0268-0470:382	60701	60701	382
383	210119_dc07_5.tif_BS20.tif:0383-0263-0417:383	44006	44006	383
384	210119_dc07_5.tif_BS20.tif:0384-0225-0364:384	65260	65260	384
385	210119_dc07_5.tif_BS20.tif:0385-0228-0367:385	62091	62091	385
386	210119_dc07_5.tif_BS20.tif:0386-0224-0370:386	65027	65027	386
387	210119_dc07_5.tif_BS20.tif:0387-0217-0369:387	59847	59847	387
388	210119_dc07_5.tif_BS20.tif:0388-0210-0389:388	65013	65013	388
389	210119_dc07_5.tif_BS20.tif:0389-0207-0400:389	74908	74908	389
390	210119_dc07_5.tif_BS20.tif:0390-0209-0406:390	70799	70799	390
391	210119_dc07_5.tif_BS20.tif:0391-0207-0408:391	69586	69586	391
392	210119_dc07_5.tif_BS20.tif:0392-0211-0411:392	68658	68658	392
393	210119_dc07_5.tif_BS20.tif:0393-0224-0409:393	68746	68746	393
394	210119_dc07_5.tif_BS20.tif:0394-0212-0414:394	69689	69689	394
395	210119_dc07_5.tif_BS20.tif:0395-0218-0417:395	74587	74587	395
396	210119_dc07_5.tif_BS20.tif:0396-0220-0418:396	71175	71175	396
397	210119_dc07_5.tif_BS20.tif:0397-0221-0422:397	72634	72634	397
398	210119_dc07_5.tif_BS20.tif:0398-0224-0425:398	73317	73317	398
399	210119_dc07_5.tif_BS20.tif:0399-0226-0423:399	71132	71132	399
400	210119_dc07_5.tif_BS20.tif:0400-0228-0425:400	68214	68214	400
401	210119_dc07_5.tif_BS20.tif:0401-0237-0425:401	80783	80783	401
402	210119_dc07_5.tif_BS20.tif:0402-0253-0424:402	93070	93070	402
403	210119_dc07_5.tif_BS20.tif:0403-0266-0424:403	71032	71032	403
404	210119_dc07_5.tif_BS20.tif:0404-0263-0419:404	80765	80765	404
405	210119_dc07_5.tif_BS20.tif:0405-0287-0414:405	56114	56114	405
406	210119_dc07_5.tif_BS20.tif:0406-0268-0409:406	54192	54192	406
407	210119_dc07_5.tif_BS20.tif:0407-0271-0411:407	54667	54667	407
408	210119_dc07_5.tif_BS20.tif:0408-0273-0410:408	55791	55791	408
409	210119_dc07_5.tif_BS20.tif:0409-0265-0405:409	57610	57610	409
410	210119_dc07_5.tif_BS20.tif:0410-0261-0396:410	52784	52784	410
411	210119_dc07_5.tif_BS20.tif:0411-0268-0406:411	57826	57826	411
412	210119_dc07_5.tif_BS20.tif:0412-0268-0407:412	60839	60839	412
413	210119_dc07_5.tif_BS20.tif:0413-0268-0411:413	65065	65065	413
414	210119_dc07_5.tif_BS20.tif:0414-0269-0409:414	60833	60833	414
415	210119_dc07_5.tif_BS20.tif:0415-0269-0417:415	52630	52630	415
416	210119_dc07_5.tif_BS20.tif:0416-0268-0410:416	53562	53562	416
417	210119_dc07_5.tif_BS20.tif:0417-0264-0420:417	54761	54761	417
418	210119_dc07_5.tif_BS20.tif:0418-0263-0420:418	59220	59220	418
419	210119_dc07_5.tif_BS20.tif:0419-0267-0421:419	51441	51441	419
420	210119_dc07_5.tif_BS20.tif:0420-0284-0435:420	51541	51541	420
421	210119_dc07_5.tif_BS20.tif:0421-0295-0462:421	57697	57697	421
422	210119_dc07_5.tif_BS20.tif:0422-0253-0434:422	74027	74027	422
423	210119_dc07_5.tif_BS20.tif:0423-0243-0437:423	61408	61408	423
424	210119_dc07_5.tif_BS20.tif:0424-0240-0442:424	68890	68890	424
425	210119_dc07_5.tif_BS20.tif:0425-0216-0448:425	77943	77943	425
426	210119_dc07_5.tif_BS20.tif:0426-0206-0444:426	72051	72051	426
427	210119_dc07_5.tif_BS20.tif:0427-0200-0446:427	66066	66066	427
428	210119_dc07_5.tif_BS20.tif:0428-0200-0442:428	67800	67800	428
429	210119_dc07_5.tif_BS20.tif:0429-0198-0436:429	74001	74001	429
430	210119_dc07_5.tif_BS20.tif:0430-0202-0437:430	70677	70677	430
431	210119_dc07_5.tif_BS20.tif:0431-0271-0443:431	64356	64356	431
432	210119_dc07_5.tif_BS20.tif:0432-0259-0400:432	66144	66144	432
433	210119_dc07_5.tif_BS20.tif:0433-0256-0415:433	62273	62273	433
434	210119_dc07_5.tif_BS20.tif:0434-0259-0423:434	52390	52390	434
435	210119_dc07_5.tif_BS20.tif:0435-0287-0432:435	71087	71087	435
436	210119_dc07_5.tif_BS20.tif:0436-0273-0422:436	57245	57245	436
437	210119_dc07_5.tif_BS20.tif:0437-0274-0416:437	54700	54700	437
438	210119_dc07_5.tif_BS20.tif:0438-0261-0412:438	49011	49011	438
439	210119_dc07_5.tif_BS20.tif:0439-0264-0429:439	55504	55504	439
440	210119_dc07_5.tif_BS20.tif:0440-0283-0439:440	56223	56223	440
441	210119_dc07_5.tif_BS20.tif:0441-0294-0428:441	52580	52580	441
442	210119_dc07_5.tif_BS20.tif:0442-0264-0418:442	73872	73872	442
443	210119_dc07_5.tif_BS20.tif:0443-0233-0395:443	83803	83803	443
444	210119_dc07_5.tif_BS20.tif:0444-0261-0421:444	64778	64778	444
445	210119_dc07_5.tif_BS20.tif:0445-0281-0427:445	80496	80496	445
446	210119_dc07_5.tif_BS20.tif:0446-0262-0426:446	52309	52309	446
447	210119_dc07_5.tif_BS20.tif:0447-0262-0425:447	51634	51634	447
448	210119_dc07_5.tif_BS20.tif:0448-0282-0431:448	60563	60563	448
449	210119_dc07_5.tif_BS20.tif:0449-0278-0424:449	58949	58949	449
450	210119_dc07_5.tif_BS20.tif:0450-0277-0417:450	56431	56431	450
451	210119_dc07_5.tif_BS20.tif:0451-0276-0417:451	58257	58257	451
452	210119_dc07_5.tif_BS20.tif:0452-0295-0409:452	64945	64945	452
453	210119_dc07_5.tif_BS20.tif:0453-0280-0406:453	54734	54734	453
454	210119_dc07_5.tif_BS20.tif:0454-0281-0412:454	57902	57902	454
455	210119_dc07_5.tif_BS20.tif:0455-0280-0421:455	78818	78818	455
456	210119_dc07_5.tif_BS20.tif:0456-0277-0418:456	62425	62425	456
457	210119_dc07_5.tif_BS20.tif:0457-0265-0423:457	54960	54960	457
458	210119_dc07_5.tif_BS20.tif:0458-0260-0422:458	59648	59648	458
459	210119_dc07_5.tif_BS20.tif:0459-0261-0419:459	59924	59924	459
460	210119_dc07_5.tif_BS20.tif:0460-0268-0417:460	57869	57869	460
461	210119_dc07_5.tif_BS20.tif:0461-0268-0409:461	62118	62118	461
462	210119_dc07_5.tif_BS20.tif:0462-0271-0408:462	57102	57102	462
463	210119_dc07_5.tif_BS20.tif:0463-0278-0411:463	57512	57512	463
464	210119_dc07_5.tif_BS20.tif:0464-0296-0420:464	59339	59339	464
465	210119_dc07_5.tif_BS20.tif:0465-0293-0426:465	68423	68423	465
466	210119_dc07_5.tif_BS20.tif:0466-0263-0423:466	58133	58133	466
467	210119_dc07_5.tif_BS20.tif:0467-0263-0425:467	59160	59160	467
468	210119_dc07_5.tif_BS20.tif:0468-0264-0423:468	60557	60557	468
469	210119_dc07_5.tif_BS20.tif:0469-0267-0423:469	59803	59803	469
470	210119_dc07_5.tif_BS20.tif:0470-0272-0425:470	56561	56561	470
471	210119_dc07_5.tif_BS20.tif:0471-0263-0428:471	54035	54035	471
472	210119_dc07_5.tif_BS20.tif:0472-0256-0432:472	54771	54771	472
473	210119_dc07_5.tif_BS20.tif:0473-0257-0430:473	61211	61211	473
474	210119_dc07_5.tif_BS20.tif:0474-0259-0429:474	58278	58278	474
475	210119_dc07_5.tif_BS20.tif:0475-0260-0431:475	54803	54803	475
476	210119_dc07_5.tif_BS20.tif:0476-0261-0430:476	56688	56688	476
477	210119_dc07_5.tif_BS20.tif:0477-0266-0429:477	52494	52494	477
478	210119_dc07_5.tif_BS20.tif:0478-0274-0422:478	54351	54351	478
479	210119_dc07_5.tif_BS20.tif:0479-0273-0417:479	58211	58211	479
480	210119_dc07_5.tif_BS20.tif:0480-0279-0416:480	55989	55989	480
481	210119_dc07_5.tif_BS20.tif:0481-0271-0425:481	57116	57116	481
482	210119_dc07_5.tif_BS20.tif:0482-0264-0421:482	57348	57348	482
483	210119_dc07_5.tif_BS20.tif:0483-0261-0421:483	63507	63507	483
484	210119_dc07_5.tif_BS20.tif:0484-0273-0423:484	59127	59127	484
485	210119_dc07_5.tif_BS20.tif:0485-0271-0422:485	62391	62391	485
486	210119_dc07_5.tif_BS20.tif:0486-0271-0420:486	58770	58770	486
487	210119_dc07_5.tif_BS20.tif:0487-0274-0418:487	65965	65965	487
488	210119_dc07_5.tif_BS20.tif:0488-0277-0422:488	56859	56859	488
489	210119_dc07_5.tif_BS20.tif:0489-0276-0419:489	61566	61566	489
490	210119_dc07_5.tif_BS20.tif:0490-0273-0425:490	61675	61675	490
491	210119_dc07_5.tif_BS20.tif:0491-0270-0419:491	58248	58248	491
492	210119_dc07_5.tif_BS20.tif:0492-0279-0417:492	86186	86186	492
493	210119_dc07_5.tif_BS20.tif:0493-0283-0413:493	72408	72408	493
494	210119_dc07_5.tif_BS20.tif:0494-0276-0410:494	75100	75100	494
495	210119_dc07_5.tif_BS20.tif:0495-0276-0410:495	69653	69653	495
496	210119_dc07_5.tif_BS20.tif:0496-0279-0413:496	62750	62750	496
497	210119_dc07_5.tif_BS20.tif:0497-0275-0415:497	63769	63769	497
498	210119_dc07_5.tif_BS20.tif:0498-0273-0418:498	61095	61095	498
499	210119_dc07_5.tif_BS20.tif:0499-0279-0423:499	60016	60016	499
500	210119_dc07_5.tif_BS20.tif:0500-0286-0428:500	72554	72554	500
501	210119_dc07_5.tif_BS20.tif:0501-0295-0437:501	78157	78157	501
502	210119_dc07_5.tif_BS20.tif:0502-0282-0419:502	68816	68816	502
503	210119_dc07_5.tif_BS20.tif:0503-0282-0415:503	61685	61685	503
504	210119_dc07_5.tif_BS20.tif:0504-0281-0409:504	64715	64715	504
505	210119_dc07_5.tif_BS20.tif:0505-0277-0405:505	64643	64643	505
506	210119_dc07_5.tif_BS20.tif:0506-0277-0401:506	69192	69192	506
507	210119_dc07_5.tif_BS20.tif:0507-0273-0397:507	63638	63638	507
508	210119_dc07_5.tif_BS20.tif:0508-0273-0395:508	59779	59779	508
509	210119_dc07_5.tif_BS20.tif:0509-0284-0395:509	61805	61805	509
510	210119_dc07_5.tif_BS20.tif:0510-0287-0395:510	62544	62544	510
511	210119_dc07_5.tif_BS20.tif:0511-0288-0394:511	64396	64396	511
512	210119_dc07_5.tif_BS20.tif:0512-0285-0396:512	58716	58716	512
513	210119_dc07_5.tif_BS20.tif:0513-0277-0422:513	53357	53357	513
514	210119_dc07_5.tif_BS20.tif:0514-0279-0431:514	63514	63514	514
515	210119_dc07_5.tif_BS20.tif:0515-0278-0423:515	68280	68280	515
516	210119_dc07_5.tif_BS20.tif:0516-0264-0417:516	65857	65857	516
517	210119_dc07_5.tif_BS20.tif:0517-0263-0435:517	54562	54562	517
518	210119_dc07_5.tif_BS20.tif:0518-0263-0431:518	59871	59871	518
519	210119_dc07_5.tif_BS20.tif:0519-0267-0429:519	53148	53148	519
520	210119_dc07_5.tif_BS20.tif:0520-0266-0430:520	44135	44135	520
521	210119_dc07_5.tif_BS20.tif:0521-0268-0426:521	46444	46444	521
522	210119_dc07_5.tif_BS20.tif:0522-0263-0426:522	47142	47142	522
523	210119_dc07_5.tif_BS20.tif:0523-0253-0432:523	57214	57214	523
524	210119_dc07_5.tif_BS20.tif:0524-0252-0427:524	59045	59045	524
525	210119_dc07_5.tif_BS20.tif:0525-0259-0421:525	54302	54302	525
526	210119_dc07_5.tif_BS20.tif:0526-0270-0422:526	50392	50392	526
527	210119_dc07_5.tif_BS20.tif:0527-0268-0419:527	49667	49667	527
528	210119_dc07_5.tif_BS20.tif:0528-0270-0423:528	42152	42152	528
529	210119_dc07_5.tif_BS20.tif:0529-0271-0417:529	45932	45932	529
530	210119_dc07_5.tif_BS20.tif:0530-0267-0418:530	50540	50540	530
531	210119_dc07_5.tif_BS20.tif:0531-0263-0420:531	46707	46707	531
532	210119_dc07_5.tif_BS20.tif:0532-0267-0424:532	48000	48000	532
533	210119_dc07_5.tif_BS20.tif:0533-0268-0413:533	51651	51651	533
534	210119_dc07_5.tif_BS20.tif:0534-0267-0408:534	50220	50220	534
535	210119_dc07_5.tif_BS20.tif:0535-0263-0412:535	60084	60084	535
536	210119_dc07_5.tif_BS20.tif:0536-0264-0413:536	47984	47984	536
537	210119_dc07_5.tif_BS20.tif:0537-0260-0410:537	44903	44903	537
538	210119_dc07_5.tif_BS20.tif:0538-0259-0412:538	53364	53364	538
539	210119_dc07_5.tif_BS20.tif:0539-0257-0411:539	49571	49571	539
540	210119_dc07_5.tif_BS20.tif:0540-0255-0413:540	50296	50296	540
541	210119_dc07_5.tif_BS20.tif:0541-0256-0411:541	53625	53625	541
542	210119_dc07_5.tif_BS20.tif:0542-0255-0411:542	57006	57006	542
543	210119_dc07_5.tif_BS20.tif:0543-0254-0410:543	58006	58006	543
544	210119_dc07_5.tif_BS20.tif:0544-0256-0413:544	54253	54253	544
545	210119_dc07_5.tif_BS20.tif:0545-0257-0415:545	49562	49562	545
546	210119_dc07_5.tif_BS20.tif:0546-0258-0420:546	45130	45130	546
547	210119_dc07_5.tif_BS20.tif:0547-0261-0422:547	47071	47071	547
548	210119_dc07_5.tif_BS20.tif:0548-0270-0413:548	71073	71073	548
549	210119_dc07_5.tif_BS20.tif:0549-0280-0419:549	74586	74586	549
550	210119_dc07_5.tif_BS20.tif:0550-0273-0417:550	43131	43131	550
551	210119_dc07_5.tif_BS20.tif:0551-0265-0416:551	39223	39223	551
552	210119_dc07_5.tif_BS20.tif:0552-0268-0415:552	46877	46877	552
553	210119_dc07_5.tif_BS20.tif:0553-0279-0414:553	47244	47244	553
554	210119_dc07_5.tif_BS20.tif:0554-0284-0410:554	40860	40860	554
555	210119_dc07_5.tif_BS20.tif:0555-0283-0402:555	41738	41738	555
556	210119_dc07_5.tif_BS20.tif:0556-0282-0400:556	44778	44778	556
557	210119_dc07_5.tif_BS20.tif:0557-0283-0397:557	52725	52725	557
558	210119_dc07_5.tif_BS20.tif:0558-0266-0404:558	64443	64443	558
559	210119_dc07_5.tif_BS20.tif:0559-0227-0421:559	66604	66604	559
560	210119_dc07_5.tif_BS20.tif:0560-0263-0397:560	106484	106484	560
561	210119_dc07_5.tif_BS20.tif:0561-0276-0401:561	58952	58952	561
562	210119_dc07_5.tif_BS20.tif:0562-0291-0411:562	49962	49962	562
563	210119_dc07_5.tif_BS20.tif:0563-0283-0421:563	60429	60429	563
564	210119_dc07_5.tif_BS20.tif:0564-0269-0423:564	46895	46895	564
565	210119_dc07_5.tif_BS20.tif:0565-0273-0423:565	53138	53138	565
566	210119_dc07_5.tif_BS20.tif:0566-0272-0420:566	37371	37371	566
567	210119_dc07_5.tif_BS20.tif:0567-0273-0421:567	45127	45127	567
568	210119_dc07_5.tif_BS20.tif:0568-0275-0419:568	50441	50441	568
569	210119_dc07_5.tif_BS20.tif:0569-0275-0417:569	45620	45620	569
570	210119_dc07_5.tif_BS20.tif:0570-0267-0415:570	47091	47091	570
571	210119_dc07_5.tif_BS20.tif:0571-0260-0414:571	47575	47575	571
572	210119_dc07_5.tif_BS20.tif:0572-0257-0408:572	45791	45791	572
573	210119_dc07_5.tif_BS20.tif:0573-0259-0407:573	49443	49443	573
574	210119_dc07_5.tif_BS20.tif:0574-0263-0408:574	43883	43883	574
575	210119_dc07_5.tif_BS20.tif:0575-0267-0412:575	44905	44905	575
576	210119_dc07_5.tif_BS20.tif:0576-0272-0425:576	52505	52505	576
577	210119_dc07_5.tif_BS20.tif:0577-0271-0430:577	55096	55096	577
578	210119_dc07_5.tif_BS20.tif:0578-0263-0431:578	52496	52496	578
579	210119_dc07_5.tif_BS20.tif:0579-0260-0427:579	40352	40352	579
580	210119_dc07_5.tif_BS20.tif:0580-0264-0431:580	51704	51704	580
581	210119_dc07_5.tif_BS20.tif:0581-0262-0433:581	70220	70220	581
582	210119_dc07_5.tif_BS20.tif:0582-0257-0437:582	48458	48458	582
583	210119_dc07_5.tif_BS20.tif:0583-0259-0433:583	36539	36539	583
584	210119_dc07_5.tif_BS20.tif:0584-0262-0430:584	37209	37209	584
585	210119_dc07_5.tif_BS20.tif:0585-0269-0430:585	40508	40508	585
586	210119_dc07_5.tif_BS20.tif:0586-0273-0426:586	45639	45639	586
587	210119_dc07_5.tif_BS20.tif:0587-0270-0423:587	44717	44717	587
588	210119_dc07_5.tif_BS20.tif:0588-0264-0423:588	43874	43874	588
589	210119_dc07_5.tif_BS20.tif:0589-0267-0425:589	46760	46760	589
590	210119_dc07_5.tif_BS20.tif:0590-0267-0433:590	48350	48350	590
591	210119_dc07_5.tif_BS20.tif:0591-0258-0432:591	56575	56575	591
592	210119_dc07_5.tif_BS20.tif:0592-0262-0419:592	50533	50533	592
593	210119_dc07_5.tif_BS20.tif:0593-0258-0412:593	49827	49827	593
594	210119_dc07_5.tif_BS20.tif:0594-0250-0421:594	43167	43167	594
595	210119_dc07_5.tif_BS20.tif:0595-0252-0417:595	41874	41874	595
596	210119_dc07_5.tif_BS20.tif:0596-0261-0417:596	39804	39804	596
597	210119_dc07_5.tif_BS20.tif:0597-0258-0412:597	32513	32513	597
598	210119_dc07_5.tif_BS20.tif:0598-0259-0414:598	43588	43588	598
599	210119_dc07_5.tif_BS20.tif:0599-0261-0412:599	40792	40792	599
600	210119_dc07_5.tif_BS20.tif:0600-0262-0415:600	44833	44833	600
601	210119_dc07_5.tif_BS20.tif:0601-0261-0409:601	40869	40869	601
602	210119_dc07_5.tif_BS20.tif:0602-0270-0419:602	43045	43045	602
603	210119_dc07_5.tif_BS20.tif:0603-0285-0415:603	38160	38160	603
604	210119_dc07_5.tif_BS20.tif:0604-0294-0404:604	55951	55951	604
605	210119_dc07_5.tif_BS20.tif:0605-0294-0390:605	52865	52865	605
606	210119_dc07_5.tif_BS20.tif:0606-0285-0377:606	69125	69125	606
607	210119_dc07_5.tif_BS20.tif:0607-0282-0386:607	76883	76883	607
608	210119_dc07_5.tif_BS20.tif:0608-0283-0383:608	87271	87271	608
609	210119_dc07_5.tif_BS20.tif:0609-0281-0381:609	81169	81169	609
610	210119_dc07_5.tif_BS20.tif:0610-0279-0384:610	77340	77340	610
611	210119_dc07_5.tif_BS20.tif:0611-0284-0385:611	63901	63901	611
612	210119_dc07_5.tif_BS20.tif:0612-0289-0384:612	64411	64411	612
613	210119_dc07_5.tif_BS20.tif:0613-0292-0384:613	82462	82462	613
614	210119_dc07_5.tif_BS20.tif:0614-0276-0386:614	76467	76467	614
615	210119_dc07_5.tif_BS20.tif:0615-0278-0392:615	80345	80345	615
616	210119_dc07_5.tif_BS20.tif:0616-0285-0393:616	79390	79390	616
617	210119_dc07_5.tif_BS20.tif:0617-0289-0394:617	77848	77848	617
618	210119_dc07_5.tif_BS20.tif:0618-0289-0405:618	71458	71458	618
619	210119_dc07_5.tif_BS20.tif:0619-0279-0404:619	67967	67967	619
620	210119_dc07_5.tif_BS20.tif:0620-0279-0397:620	66983	66983	620
621	210119_dc07_5.tif_BS20.tif:0621-0279-0389:621	68529	68529	621
622	210119_dc07_5.tif_BS20.tif:0622-0277-0389:622	65138	65138	622
623	210119_dc07_5.tif_BS20.tif:0623-0276-0390:623	63495	63495	623
624	210119_dc07_5.tif_BS20.tif:0624-0273-0383:624	70551	70551	624
625	210119_dc07_5.tif_BS20.tif:0625-0250-0386:625	72002	72002	625
626	210119_dc07_5.tif_BS20.tif:0626-0252-0396:626	66200	66200	626
627	210119_dc07_5.tif_BS20.tif:0627-0279-0424:627	62764	62764	627
628	210119_dc07_5.tif_BS20.tif:0628-0272-0401:628	54454	54454	628
629	210119_dc07_5.tif_BS20.tif:0629-0274-0404:629	47267	47267	629
630	210119_dc07_5.tif_BS20.tif:0630-0272-0404:630	56414	56414	630
631	210119_dc07_5.tif_BS20.tif:0631-0272-0406:631	54515	54515	631
632	210119_dc07_5.tif_BS20.tif:0632-0268-0408:632	48867	48867	632
633	210119_dc07_5.tif_BS20.tif:0633-0267-0414:633	46721	46721	633
634	210119_dc07_5.tif_BS20.tif:0634-0267-0421:634	43737	43737	634
635	210119_dc07_5.tif_BS20.tif:0635-0271-0427:635	37883	37883	635
636	210119_dc07_5.tif_BS20.tif:0636-0272-0425:636	40311	40311	636
637	210119_dc07_5.tif_BS20.tif:0637-0277-0430:637	41722	41722	637
638	210119_dc07_5.tif_BS20.tif:0638-0280-0431:638	42638	42638	638
639	210119_dc07_5.tif_BS20.tif:0639-0280-0430:639	44791	44791	639
640	210119_dc07_5.tif_BS20.tif:0640-0274-0434:640	48286	48286	640
641	210119_dc07_5.tif_BS20.tif:0641-0272-0428:641	46350	46350	641
642	210119_dc07_5.tif_BS20.tif:0642-0266-0425:642	45008	45008	642
643	210119_dc07_5.tif_BS20.tif:0643-0264-0435:643	45515	45515	643
644	210119_dc07_5.tif_BS20.tif:0644-0265-0430:644	45580	45580	644
645	210119_dc07_5.tif_BS20.tif:0645-0264-0429:645	50368	50368	645
646	210119_dc07_5.tif_BS20.tif:0646-0256-0433:646	45107	45107	646
647	210119_dc07_5.tif_BS20.tif:0647-0264-0429:647	44344	44344	647
648	210119_dc07_5.tif_BS20.tif:0648-0269-0429:648	47622	47622	648
649	210119_dc07_5.tif_BS20.tif:0649-0267-0428:649	42301	42301	649
650	210119_dc07_5.tif_BS20.tif:0650-0254-0417:650	52272	52272	650
651	210119_dc07_5.tif_BS20.tif:0651-0246-0410:651	48934	48934	651
652	210119_dc07_5.tif_BS20.tif:0652-0254-0410:652	55531	55531	652
653	210119_dc07_5.tif_BS20.tif:0653-0262-0414:653	47690	47690	653
654	210119_dc07_5.tif_BS20.tif:0654-0267-0417:654	45237	45237	654
655	210119_dc07_5.tif_BS20.tif:0655-0265-0418:655	42350	42350	655
656	210119_dc07_5.tif_BS20.tif:0656-0261-0415:656	53550	53550	656
657	210119_dc07_5.tif_BS20.tif:0657-0262-0420:657	60864	60864	657
658	210119_dc07_5.tif_BS20.tif:0658-0261-0420:658	116337	116337	658
659	210119_dc07_5.tif_BS20.tif:0659-0259-0421:659	54958	54958	659
660	210119_dc07_5.tif_BS20.tif:0660-0252-0424:660	50228	50228	660
661	210119_dc07_5.tif_BS20.tif:0661-0245-0426:661	47179	47179	661
662	210119_dc07_5.tif_BS20.tif:0662-0236-0426:662	41975	41975	662
663	210119_dc07_5.tif_BS20.tif:0663-0216-0433:663	59554	59554	663
664	210119_dc07_5.tif_BS20.tif:0664-0233-0432:664	60667	60667	664
665	210119_dc07_5.tif_BS20.tif:0665-0242-0432:665	58595	58595	665
666	210119_dc07_5.tif_BS20.tif:0666-0248-0428:666	48120	48120	666
667	210119_dc07_5.tif_BS20.tif:0667-0238-0422:667	59242	59242	667
668	210119_dc07_5.tif_BS20.tif:0668-0236-0424:668	72175	72175	668
669	210119_dc07_5.tif_BS20.tif:0669-0238-0431:669	62109	62109	669
670	210119_dc07_5.tif_BS20.tif:0670-0241-0432:670	49108	49108	670
671	210119_dc07_5.tif_BS20.tif:0671-0244-0429:671	58155	58155	671
672	210119_dc07_5.tif_BS20.tif:0672-0245-0429:672	46727	46727	672
673	210119_dc07_5.tif_BS20.tif:0673-0245-0429:673	40439	40439	673
674	210119_dc07_5.tif_BS20.tif:0674-0249-0431:674	43304	43304	674
675	210119_dc07_5.tif_BS20.tif:0675-0253-0425:675	42580	42580	675
676	210119_dc07_5.tif_BS20.tif:0676-0257-0427:676	39631	39631	676
677	210119_dc07_5.tif_BS20.tif:0677-0261-0427:677	54443	54443	677
678	210119_dc07_5.tif_BS20.tif:0678-0266-0431:678	57400	57400	678
679	210119_dc07_5.tif_BS20.tif:0679-0272-0426:679	54076	54076	679
680	210119_dc07_5.tif_BS20.tif:0680-0261-0412:680	59343	59343	680
681	210119_dc07_5.tif_BS20.tif:0681-0272-0416:681	61241	61241	681
682	210119_dc07_5.tif_BS20.tif:0682-0260-0409:682	53192	53192	682
683	210119_dc07_5.tif_BS20.tif:0683-0279-0412:683	55389	55389	683
684	210119_dc07_5.tif_BS20.tif:0684-0290-0384:684	66644	66644	684
685	210119_dc07_5.tif_BS20.tif:0685-0285-0393:685	72457	72457	685
686	210119_dc07_5.tif_BS20.tif:0686-0285-0395:686	66620	66620	686
687	210119_dc07_5.tif_BS20.tif:0687-0286-0395:687	70340	70340	687
688	210119_dc07_5.tif_BS20.tif:0688-0286-0390:688	66787	66787	688
689	210119_dc07_5.tif_BS20.tif:0689-0279-0394:689	71214	71214	689
690	210119_dc07_5.tif_BS20.tif:0690-0277-0395:690	67123	67123	690
691	210119_dc07_5.tif_BS20.tif:0691-0281-0384:691	61159	61159	691
692	210119_dc07_5.tif_BS20.tif:0692-0273-0376:692	60140	60140	692
693	210119_dc07_5.tif_BS20.tif:0693-0274-0368:693	68644	68644	693
694	210119_dc07_5.tif_BS20.tif:0694-0269-0381:694	68992	68992	694
695	210119_dc07_5.tif_BS20.tif:0695-0269-0376:695	73028	73028	695
696	210119_dc07_5.tif_BS20.tif:0696-0267-0375:696	75682	75682	696
697	210119_dc07_5.tif_BS20.tif:0697-0265-0380:697	70801	70801	697
698	210119_dc07_5.tif_BS20.tif:0698-0264-0372:698	69399	69399	698
699	210119_dc07_5.tif_BS20.tif:0699-0257-0367:699	72199	72199	699
700	210119_dc07_5.tif_BS20.tif:0700-0255-0364:700	74548	74548	700
701	210119_dc07_5.tif_BS20.tif:0701-0254-0365:701	76799	76799	701
702	210119_dc07_5.tif_BS20.tif:0702-0252-0364:702	74962	74962	702
703	210119_dc07_5.tif_BS20.tif:0703-0246-0363:703	67552	67552	703
704	210119_dc07_5.tif_BS20.tif:0704-0240-0360:704	78411	78411	704
705	210119_dc07_5.tif_BS20.tif:0705-0258-0360:705	88528	88528	705
706	210119_dc07_5.tif_BS20.tif:0706-0261-0363:706	78750	78750	706
707	210119_dc07_5.tif_BS20.tif:0707-0265-0367:707	76423	76423	707
708	210119_dc07_5.tif_BS20.tif:0708-0258-0363:708	68320	68320	708
709	210119_dc07_5.tif_BS20.tif:0709-0261-0367:709	72302	72302	709
710	210119_dc07_5.tif_BS20.tif:0710-0266-0365:710	77524	77524	710
711	210119_dc07_5.tif_BS20.tif:0711-0269-0368:711	91707	91707	711
712	210119_dc07_5.tif_BS20.tif:0712-0274-0368:712	80065	80065	712
713	210119_dc07_5.tif_BS20.tif:0713-0280-0368:713	78163	78163	713
714	210119_dc07_5.tif_BS20.tif:0714-0272-0369:714	78211	78211	714
715	210119_dc07_5.tif_BS20.tif:0715-0270-0371:715	79290	79290	715
716	210119_dc07_5.tif_BS20.tif:0716-0272-0370:716	84049	84049	716
717	210119_dc07_5.tif_BS20.tif:0717-0271-0371:717	78737	78737	717
718	210119_dc07_5.tif_BS20.tif:0718-0270-0371:718	83514	83514	718
719	210119_dc07_5.tif_BS20.tif:0719-0275-0371:719	81656	81656	719
720	210119_dc07_5.tif_BS20.tif:0720-0275-0369:720	81699	81699	720
721	210119_dc07_5.tif_BS20.tif:0721-0274-0367:721	78521	78521	721
722	210119_dc07_5.tif_BS20.tif:0001-0309-0143:1	117220	117220	1
723	210119_dc07_5.tif_BS20.tif:0002-0305-0102:2	441748	441748	2
724	210119_dc07_5.tif_BS20.tif:0003-0273-0101:3	448968	448968	3
725	210119_dc07_5.tif_BS20.tif:0004-0259-0089:4	351329	351329	4
726	210119_dc07_5.tif_BS20.tif:0005-0222-0088:5	166640	166640	5
727	210119_dc07_5.tif_BS20.tif:0006-0187-0107:6	79958	79958	6
728	210119_dc07_5.tif_BS20.tif:0007-0167-0108:7	319734	319734	7
729	210119_dc07_5.tif_BS20.tif:0008-0179-0099:8	327906	327906	8
730	210119_dc07_5.tif_BS20.tif:0009-0190-0096:9	332638	332638	9
731	210119_dc07_5.tif_BS20.tif:0010-0188-0101:10	334240	334240	10
732	210119_dc07_5.tif_BS20.tif:0011-0191-0103:11	355846	355846	11
733	210119_dc07_5.tif_BS20.tif:0012-0193-0106:12	376776	376776	12
734	210119_dc07_5.tif_BS20.tif:0013-0206-0103:13	297683	297683	13
735	210119_dc07_5.tif_BS20.tif:0014-0239-0107:14	356409	356409	14
736	210119_dc07_5.tif_BS20.tif:0015-0244-0102:15	349952	349952	15
737	210119_dc07_5.tif_BS20.tif:0016-0234-0105:16	341686	341686	16
738	210119_dc07_5.tif_BS20.tif:0017-0241-0105:17	347057	347057	17
739	210119_dc07_5.tif_BS20.tif:0018-0244-0115:18	355195	355195	18
740	210119_dc07_5.tif_BS20.tif:0019-0240-0112:19	366683	366683	19
741	210119_dc07_5.tif_BS20.tif:0020-0235-0114:20	353172	353172	20
742	210119_dc07_5.tif_BS20.tif:0021-0236-0114:21	376973	376973	21
743	210119_dc07_5.tif_BS20.tif:0022-0238-0119:22	376577	376577	22
744	210119_dc07_5.tif_BS20.tif:0023-0228-0121:23	371406	371406	23
745	210119_dc07_5.tif_BS20.tif:0024-0218-0130:24	474580	474580	24
746	210119_dc07_5.tif_BS20.tif:0025-0230-0131:25	467770	467770	25
747	210119_dc07_5.tif_BS20.tif:0026-0239-0131:26	472331	472331	26
748	210119_dc07_5.tif_BS20.tif:0027-0238-0132:27	484319	484319	27
749	210119_dc07_5.tif_BS20.tif:0028-0236-0133:28	480755	480755	28
750	210119_dc07_5.tif_BS20.tif:0029-0227-0135:29	499483	499483	29
751	210119_dc07_5.tif_BS20.tif:0030-0217-0143:30	452107	452107	30
752	210119_dc07_5.tif_BS20.tif:0031-0216-0141:31	451083	451083	31
753	210119_dc07_5.tif_BS20.tif:0032-0229-0145:32	432570	432570	32
754	210119_dc07_5.tif_BS20.tif:0033-0232-0140:33	438819	438819	33
755	210119_dc07_5.tif_BS20.tif:0034-0229-0138:34	458859	458859	34
756	210119_dc07_5.tif_BS20.tif:0035-0225-0143:35	455152	455152	35
757	210119_dc07_5.tif_BS20.tif:0036-0215-0144:36	463026	463026	36
758	210119_dc07_5.tif_BS20.tif:0037-0211-0145:37	454460	454460	37
759	210119_dc07_5.tif_BS20.tif:0038-0225-0149:38	459170	459170	38
760	210119_dc07_5.tif_BS20.tif:0039-0226-0147:39	446918	446918	39
761	210119_dc07_5.tif_BS20.tif:0040-0205-0157:40	465177	465177	40
762	210119_dc07_5.tif_BS20.tif:0041-0223-0163:41	427690	427690	41
763	210119_dc07_5.tif_BS20.tif:0042-0214-0166:42	479690	479690	42
764	210119_dc07_5.tif_BS20.tif:0043-0216-0160:43	508107	508107	43
765	210119_dc07_5.tif_BS20.tif:0044-0214-0159:44	475532	475532	44
766	210119_dc07_5.tif_BS20.tif:0045-0215-0164:45	472343	472343	45
767	210119_dc07_5.tif_BS20.tif:0046-0216-0165:46	451724	451724	46
768	210119_dc07_5.tif_BS20.tif:0047-0220-0166:47	432380	432380	47
769	210119_dc07_5.tif_BS20.tif:0048-0218-0170:48	424970	424970	48
770	210119_dc07_5.tif_BS20.tif:0049-0224-0166:49	405120	405120	49
771	210119_dc07_5.tif_BS20.tif:0050-0219-0167:50	443355	443355	50
772	210119_dc07_5.tif_BS20.tif:0051-0236-0161:51	451116	451116	51
773	210119_dc07_5.tif_BS20.tif:0052-0231-0173:52	430115	430115	52
774	210119_dc07_5.tif_BS20.tif:0053-0234-0176:53	439213	439213	53
775	210119_dc07_5.tif_BS20.tif:0054-0224-0171:54	455531	455531	54
776	210119_dc07_5.tif_BS20.tif:0055-0221-0167:55	429402	429402	55
777	210119_dc07_5.tif_BS20.tif:0056-0219-0167:56	406304	406304	56
778	210119_dc07_5.tif_BS20.tif:0057-0232-0166:57	393011	393011	57
779	210119_dc07_5.tif_BS20.tif:0058-0239-0169:58	399993	399993	58
780	210119_dc07_5.tif_BS20.tif:0059-0232-0169:59	430777	430777	59
781	210119_dc07_5.tif_BS20.tif:0060-0218-0169:60	417612	417612	60
782	210119_dc07_5.tif_BS20.tif:0061-0228-0166:61	432261	432261	61
783	210119_dc07_5.tif_BS20.tif:0062-0231-0170:62	441799	441799	62
784	210119_dc07_5.tif_BS20.tif:0063-0235-0167:63	437211	437211	63
785	210119_dc07_5.tif_BS20.tif:0064-0235-0167:64	407360	407360	64
786	210119_dc07_5.tif_BS20.tif:0065-0223-0165:65	432196	432196	65
787	210119_dc07_5.tif_BS20.tif:0066-0232-0162:66	445806	445806	66
788	210119_dc07_5.tif_BS20.tif:0067-0242-0156:67	445442	445442	67
789	210119_dc07_5.tif_BS20.tif:0068-0230-0152:68	447301	447301	68
790	210119_dc07_5.tif_BS20.tif:0069-0221-0150:69	453759	453759	69
791	210119_dc07_5.tif_BS20.tif:0070-0217-0149:70	440061	440061	70
792	210119_dc07_5.tif_BS20.tif:0071-0213-0146:71	438155	438155	71
793	210119_dc07_5.tif_BS20.tif:0072-0210-0142:72	439785	439785	72
794	210119_dc07_5.tif_BS20.tif:0073-0222-0142:73	440218	440218	73
795	210119_dc07_5.tif_BS20.tif:0074-0228-0143:74	441753	441753	74
796	210119_dc07_5.tif_BS20.tif:0075-0225-0145:75	462676	462676	75
797	210119_dc07_5.tif_BS20.tif:0076-0220-0143:76	460454	460454	76
798	210119_dc07_5.tif_BS20.tif:0077-0214-0138:77	471828	471828	77
799	210119_dc07_5.tif_BS20.tif:0078-0216-0142:78	439707	439707	78
800	210119_dc07_5.tif_BS20.tif:0079-0222-0141:79	423138	423138	79
801	210119_dc07_5.tif_BS20.tif:0080-0226-0139:80	404261	404261	80
802	210119_dc07_5.tif_BS20.tif:0081-0226-0139:81	403547	403547	81
803	210119_dc07_5.tif_BS20.tif:0082-0221-0144:82	421783	421783	82
804	210119_dc07_5.tif_BS20.tif:0083-0218-0138:83	424585	424585	83
805	210119_dc07_5.tif_BS20.tif:0084-0226-0143:84	418705	418705	84
806	210119_dc07_5.tif_BS20.tif:0085-0230-0142:85	428970	428970	85
807	210119_dc07_5.tif_BS20.tif:0086-0223-0137:86	430112	430112	86
808	210119_dc07_5.tif_BS20.tif:0087-0223-0139:87	426978	426978	87
809	210119_dc07_5.tif_BS20.tif:0088-0218-0137:88	420150	420150	88
810	210119_dc07_5.tif_BS20.tif:0089-0214-0141:89	428564	428564	89
811	210119_dc07_5.tif_BS20.tif:0090-0223-0138:90	429930	429930	90
812	210119_dc07_5.tif_BS20.tif:0091-0229-0142:91	438808	438808	91
813	210119_dc07_5.tif_BS20.tif:0092-0228-0149:92	437765	437765	92
814	210119_dc07_5.tif_BS20.tif:0093-0234-0136:93	449502	449502	93
815	210119_dc07_5.tif_BS20.tif:0094-0232-0129:94	429597	429597	94
816	210119_dc07_5.tif_BS20.tif:0095-0233-0126:95	426950	426950	95
817	210119_dc07_5.tif_BS20.tif:0096-0233-0132:96	424660	424660	96
818	210119_dc07_5.tif_BS20.tif:0097-0223-0179:97	416244	416244	97
819	210119_dc07_5.tif_BS20.tif:0098-0229-0115:98	408338	408338	98
820	210119_dc07_5.tif_BS20.tif:0099-0228-0112:99	352224	352224	99
821	210119_dc07_5.tif_BS20.tif:0100-0231-0139:100	451183	451183	100
822	210119_dc07_5.tif_BS20.tif:0101-0230-0141:101	447370	447370	101
823	210119_dc07_5.tif_BS20.tif:0102-0229-0145:102	420435	420435	102
824	210119_dc07_5.tif_BS20.tif:0103-0228-0149:103	391705	391705	103
825	210119_dc07_5.tif_BS20.tif:0104-0232-0152:104	402954	402954	104
826	210119_dc07_5.tif_BS20.tif:0105-0235-0155:105	461248	461248	105
827	210119_dc07_5.tif_BS20.tif:0106-0232-0156:106	445014	445014	106
828	210119_dc07_5.tif_BS20.tif:0107-0228-0156:107	429237	429237	107
829	210119_dc07_5.tif_BS20.tif:0108-0226-0162:108	400565	400565	108
830	210119_dc07_5.tif_BS20.tif:0109-0221-0159:109	398158	398158	109
831	210119_dc07_5.tif_BS20.tif:0110-0223-0154:110	388300	388300	110
832	210119_dc07_5.tif_BS20.tif:0111-0231-0151:111	384202	384202	111
833	210119_dc07_5.tif_BS20.tif:0112-0199-0172:112	402424	402424	112
834	210119_dc07_5.tif_BS20.tif:0113-0189-0184:113	430610	430610	113
835	210119_dc07_5.tif_BS20.tif:0114-0171-0190:114	380976	380976	114
836	210119_dc07_5.tif_BS20.tif:0115-0110-0161:115	193259	193259	115
837	210119_dc07_5.tif_BS20.tif:0116-0014-0118:116	281462	281462	116
838	210119_dc07_5.tif_BS20.tif:0117-0009-0126:117	286230	286230	117
839	210119_dc07_5.tif_BS20.tif:0118-0008-0133:118	341793	341793	118
840	210119_dc07_5.tif_BS20.tif:0119-0009-0134:119	346518	346518	119
841	210119_dc07_5.tif_BS20.tif:0120-0238-0196:120	130356	130356	120
842	210119_dc07_5.tif_BS20.tif:0121-0238-0196:121	57143	57143	121
843	210119_dc07_5.tif_BS20.tif:0122-0238-0196:122	22738	22738	122
844	210119_dc07_5.tif_BS20.tif:0123-0238-0196:123	9111	9111	123
845	210119_dc07_5.tif_BS20.tif:0124-0238-0196:124	12971	12971	124
846	210119_dc07_5.tif_BS20.tif:0125-0238-0196:125	8228	8228	125
847	210119_dc07_5.tif_BS20.tif:0126-0238-0196:126	6228	6228	126
848	210119_dc07_5.tif_BS20.tif:0127-0238-0196:127	7462	7462	127
849	210119_dc07_5.tif_BS20.tif:0128-0238-0196:128	7871	7871	128
850	210119_dc07_5.tif_BS20.tif:0129-0238-0196:129	7854	7854	129
851	210119_dc07_5.tif_BS20.tif:0130-0238-0196:130	7273	7273	130
852	210119_dc07_5.tif_BS20.tif:0131-0238-0196:131	13733	13733	131
853	210119_dc07_5.tif_BS20.tif:0132-0238-0196:132	12718	12718	132
854	210119_dc07_5.tif_BS20.tif:0133-0238-0196:133	9553	9553	133
855	210119_dc07_5.tif_BS20.tif:0134-0238-0196:134	8841	8841	134
856	210119_dc07_5.tif_BS20.tif:0135-0238-0196:135	14157	14157	135
857	210119_dc07_5.tif_BS20.tif:0136-0090-0225:136	180508	180508	136
858	210119_dc07_5.tif_BS20.tif:0137-0072-0224:137	132249	132249	137
859	210119_dc07_5.tif_BS20.tif:0138-0182-0224:138	219514	219514	138
860	210119_dc07_5.tif_BS20.tif:0139-0195-0218:139	444502	444502	139
861	210119_dc07_5.tif_BS20.tif:0140-0187-0213:140	434190	434190	140
862	210119_dc07_5.tif_BS20.tif:0141-0176-0215:141	408645	408645	141
863	210119_dc07_5.tif_BS20.tif:0142-0255-0183:142	391917	391917	142
864	210119_dc07_5.tif_BS20.tif:0143-0260-0191:143	419718	419718	143
865	210119_dc07_5.tif_BS20.tif:0144-0266-0208:144	406238	406238	144
866	210119_dc07_5.tif_BS20.tif:0145-0271-0221:145	392958	392958	145
867	210119_dc07_5.tif_BS20.tif:0146-0272-0226:146	370012	370012	146
868	210119_dc07_5.tif_BS20.tif:0147-0271-0231:147	205663	205663	147
869	210119_dc07_5.tif_BS20.tif:0148-0271-0231:148	40327	40327	148
870	210119_dc07_5.tif_BS20.tif:0149-0271-0231:149	38949	38949	149
871	210119_dc07_5.tif_BS20.tif:0150-0271-0231:150	38080	38080	150
872	210119_dc07_5.tif_BS20.tif:0151-0271-0231:151	40588	40588	151
873	210119_dc07_5.tif_BS20.tif:0152-0239-0162:152	383607	383607	152
874	210119_dc07_5.tif_BS20.tif:0153-0230-0160:153	408102	408102	153
875	210119_dc07_5.tif_BS20.tif:0154-0229-0155:154	450292	450292	154
876	210119_dc07_5.tif_BS20.tif:0155-0211-0151:155	455219	455219	155
877	210119_dc07_5.tif_BS20.tif:0156-0186-0144:156	443136	443136	156
878	210119_dc07_5.tif_BS20.tif:0157-0180-0127:157	416346	416346	157
879	210119_dc07_5.tif_BS20.tif:0158-0165-0114:158	461289	461289	158
880	210119_dc07_5.tif_BS20.tif:0159-0161-0108:159	431264	431264	159
881	210119_dc07_5.tif_BS20.tif:0160-0161-0106:160	430271	430271	160
882	210119_dc07_5.tif_BS20.tif:0161-0159-0107:161	439360	439360	161
883	210119_dc07_5.tif_BS20.tif:0162-0159-0108:162	435963	435963	162
884	210119_dc07_5.tif_BS20.tif:0163-0157-0107:163	435931	435931	163
885	210119_dc07_5.tif_BS20.tif:0164-0160-0109:164	467659	467659	164
886	210119_dc07_5.tif_BS20.tif:0165-0164-0111:165	459389	459389	165
887	210119_dc07_5.tif_BS20.tif:0166-0176-0112:166	463285	463285	166
888	210119_dc07_5.tif_BS20.tif:0167-0177-0114:167	456080	456080	167
889	210119_dc07_5.tif_BS20.tif:0168-0180-0114:168	469189	469189	168
890	210119_dc07_5.tif_BS20.tif:0169-0181-0111:169	482409	482409	169
891	210119_dc07_5.tif_BS20.tif:0170-0187-0101:170	448957	448957	170
892	210119_dc07_5.tif_BS20.tif:0171-0191-0099:171	486037	486037	171
893	210119_dc07_5.tif_BS20.tif:0172-0192-0106:172	482763	482763	172
894	210119_dc07_5.tif_BS20.tif:0173-0196-0110:173	467468	467468	173
895	210119_dc07_5.tif_BS20.tif:0174-0189-0105:174	462114	462114	174
896	210119_dc07_5.tif_BS20.tif:0175-0182-0092:175	489761	489761	175
897	210119_dc07_5.tif_BS20.tif:0176-0171-0085:176	469963	469963	176
898	210119_dc07_5.tif_BS20.tif:0177-0158-0097:177	477017	477017	177
899	210119_dc07_5.tif_BS20.tif:0178-0156-0101:178	484422	484422	178
900	210119_dc07_5.tif_BS20.tif:0179-0149-0103:179	452810	452810	179
901	210119_dc07_5.tif_BS20.tif:0180-0151-0105:180	454185	454185	180
902	210119_dc07_5.tif_BS20.tif:0181-0149-0110:181	450197	450197	181
903	210119_dc07_5.tif_BS20.tif:0182-0150-0111:182	446647	446647	182
904	210119_dc07_5.tif_BS20.tif:0183-0156-0137:183	403842	403842	183
905	210119_dc07_5.tif_BS20.tif:0184-0161-0175:184	409481	409481	184
906	210119_dc07_5.tif_BS20.tif:0185-0182-0192:185	425609	425609	185
907	210119_dc07_5.tif_BS20.tif:0186-0247-0177:186	405636	405636	186
908	210119_dc07_5.tif_BS20.tif:0187-0258-0206:187	431092	431092	187
909	210119_dc07_5.tif_BS20.tif:0188-0258-0209:188	419855	419855	188
910	210119_dc07_5.tif_BS20.tif:0189-0255-0206:189	438061	438061	189
911	210119_dc07_5.tif_BS20.tif:0190-0254-0203:190	429665	429665	190
912	210119_dc07_5.tif_BS20.tif:0191-0251-0197:191	420069	420069	191
913	210119_dc07_5.tif_BS20.tif:0192-0250-0197:192	413340	413340	192
914	210119_dc07_5.tif_BS20.tif:0193-0247-0192:193	397966	397966	193
915	210119_dc07_5.tif_BS20.tif:0194-0245-0189:194	406956	406956	194
916	210119_dc07_5.tif_BS20.tif:0195-0240-0190:195	428987	428987	195
917	210119_dc07_5.tif_BS20.tif:0196-0239-0186:196	440770	440770	196
918	210119_dc07_5.tif_BS20.tif:0197-0239-0185:197	437799	437799	197
919	210119_dc07_5.tif_BS20.tif:0198-0240-0185:198	449930	449930	198
920	210119_dc07_5.tif_BS20.tif:0199-0239-0183:199	420731	420731	199
921	210119_dc07_5.tif_BS20.tif:0200-0237-0187:200	438239	438239	200
922	210119_dc07_5.tif_BS20.tif:0201-0230-0184:201	406484	406484	201
923	210119_dc07_5.tif_BS20.tif:0202-0232-0188:202	435583	435583	202
924	210119_dc07_5.tif_BS20.tif:0203-0232-0188:203	463551	463551	203
925	210119_dc07_5.tif_BS20.tif:0204-0233-0184:204	490325	490325	204
926	210119_dc07_5.tif_BS20.tif:0205-0236-0184:205	483864	483864	205
927	210119_dc07_5.tif_BS20.tif:0206-0239-0187:206	462403	462403	206
928	210119_dc07_5.tif_BS20.tif:0207-0245-0183:207	470336	470336	207
929	210119_dc07_5.tif_BS20.tif:0208-0243-0187:208	426333	426333	208
930	210119_dc07_5.tif_BS20.tif:0209-0238-0189:209	443679	443679	209
931	210119_dc07_5.tif_BS20.tif:0210-0233-0189:210	471600	471600	210
932	210119_dc07_5.tif_BS20.tif:0211-0233-0185:211	435825	435825	211
933	210119_dc07_5.tif_BS20.tif:0212-0236-0184:212	463332	463332	212
934	210119_dc07_5.tif_BS20.tif:0213-0234-0181:213	424857	424857	213
935	210119_dc07_5.tif_BS20.tif:0214-0248-0184:214	440160	440160	214
936	210119_dc07_5.tif_BS20.tif:0215-0247-0183:215	425994	425994	215
937	210119_dc07_5.tif_BS20.tif:0216-0244-0184:216	432550	432550	216
938	210119_dc07_5.tif_BS20.tif:0217-0236-0185:217	467616	467616	217
939	210119_dc07_5.tif_BS20.tif:0218-0235-0183:218	459363	459363	218
940	210119_dc07_5.tif_BS20.tif:0219-0233-0183:219	466046	466046	219
941	210119_dc07_5.tif_BS20.tif:0220-0232-0181:220	460730	460730	220
942	210119_dc07_5.tif_BS20.tif:0221-0229-0181:221	457579	457579	221
943	210119_dc07_5.tif_BS20.tif:0222-0225-0185:222	460933	460933	222
944	210119_dc07_5.tif_BS20.tif:0223-0221-0181:223	460076	460076	223
945	210119_dc07_5.tif_BS20.tif:0224-0217-0179:224	486671	486671	224
946	210119_dc07_5.tif_BS20.tif:0225-0226-0178:225	490016	490016	225
947	210119_dc07_5.tif_BS20.tif:0226-0217-0172:226	490547	490547	226
948	210119_dc07_5.tif_BS20.tif:0227-0218-0170:227	484480	484480	227
949	210119_dc07_5.tif_BS20.tif:0228-0216-0171:228	477923	477923	228
950	210119_dc07_5.tif_BS20.tif:0229-0219-0172:229	454428	454428	229
951	210119_dc07_5.tif_BS20.tif:0230-0217-0175:230	433952	433952	230
952	210119_dc07_5.tif_BS20.tif:0231-0219-0179:231	425211	425211	231
953	210119_dc07_5.tif_BS20.tif:0232-0224-0179:232	420901	420901	232
954	210119_dc07_5.tif_BS20.tif:0233-0227-0175:233	450236	450236	233
955	210119_dc07_5.tif_BS20.tif:0234-0227-0175:234	432423	432423	234
956	210119_dc07_5.tif_BS20.tif:0235-0243-0176:235	423766	423766	235
957	210119_dc07_5.tif_BS20.tif:0236-0213-0162:236	479306	479306	236
958	210119_dc07_5.tif_BS20.tif:0237-0205-0163:237	468102	468102	237
959	210119_dc07_5.tif_BS20.tif:0238-0208-0165:238	492308	492308	238
960	210119_dc07_5.tif_BS20.tif:0239-0214-0165:239	474301	474301	239
961	210119_dc07_5.tif_BS20.tif:0240-0211-0163:240	452851	452851	240
962	210119_dc07_5.tif_BS20.tif:0241-0216-0161:241	442769	442769	241
963	210119_dc07_5.tif_BS20.tif:0242-0219-0162:242	450225	450225	242
964	210119_dc07_5.tif_BS20.tif:0243-0220-0165:243	440947	440947	243
965	210119_dc07_5.tif_BS20.tif:0244-0217-0167:244	432478	432478	244
966	210119_dc07_5.tif_BS20.tif:0245-0212-0168:245	443254	443254	245
967	210119_dc07_5.tif_BS20.tif:0246-0208-0168:246	452718	452718	246
968	210119_dc07_5.tif_BS20.tif:0247-0215-0165:247	445984	445984	247
969	210119_dc07_5.tif_BS20.tif:0248-0223-0165:248	448942	448942	248
970	210119_dc07_5.tif_BS20.tif:0249-0219-0163:249	473906	473906	249
971	210119_dc07_5.tif_BS20.tif:0250-0210-0158:250	463457	463457	250
972	210119_dc07_5.tif_BS20.tif:0251-0210-0157:251	443499	443499	251
973	210119_dc07_5.tif_BS20.tif:0252-0208-0156:252	457554	457554	252
974	210119_dc07_5.tif_BS20.tif:0253-0224-0153:253	363808	363808	253
975	210119_dc07_5.tif_BS20.tif:0254-0225-0152:254	454474	454474	254
976	210119_dc07_5.tif_BS20.tif:0255-0217-0151:255	445895	445895	255
977	210119_dc07_5.tif_BS20.tif:0256-0213-0152:256	434743	434743	256
978	210119_dc07_5.tif_BS20.tif:0257-0208-0153:257	447954	447954	257
979	210119_dc07_5.tif_BS20.tif:0258-0205-0151:258	467332	467332	258
980	210119_dc07_5.tif_BS20.tif:0259-0203-0150:259	433262	433262	259
981	210119_dc07_5.tif_BS20.tif:0260-0218-0151:260	418762	418762	260
982	210119_dc07_5.tif_BS20.tif:0261-0217-0157:261	411129	411129	261
983	210119_dc07_5.tif_BS20.tif:0262-0213-0156:262	428926	428926	262
984	210119_dc07_5.tif_BS20.tif:0263-0208-0155:263	424383	424383	263
985	210119_dc07_5.tif_BS20.tif:0264-0215-0153:264	418834	418834	264
986	210119_dc07_5.tif_BS20.tif:0265-0216-0154:265	424609	424609	265
987	210119_dc07_5.tif_BS20.tif:0266-0215-0155:266	422117	422117	266
988	210119_dc07_5.tif_BS20.tif:0267-0213-0156:267	425873	425873	267
989	210119_dc07_5.tif_BS20.tif:0268-0211-0161:268	415639	415639	268
990	210119_dc07_5.tif_BS20.tif:0269-0212-0164:269	403370	403370	269
991	210119_dc07_5.tif_BS20.tif:0270-0217-0164:270	407252	407252	270
992	210119_dc07_5.tif_BS20.tif:0271-0218-0164:271	397420	397420	271
993	210119_dc07_5.tif_BS20.tif:0272-0216-0162:272	413091	413091	272
994	210119_dc07_5.tif_BS20.tif:0273-0208-0162:273	404511	404511	273
995	210119_dc07_5.tif_BS20.tif:0274-0212-0161:274	409887	409887	274
996	210119_dc07_5.tif_BS20.tif:0275-0214-0161:275	410163	410163	275
997	210119_dc07_5.tif_BS20.tif:0276-0213-0161:276	401724	401724	276
998	210119_dc07_5.tif_BS20.tif:0277-0212-0162:277	407886	407886	277
999	210119_dc07_5.tif_BS20.tif:0278-0213-0162:278	415277	415277	278
1000	210119_dc07_5.tif_BS20.tif:0279-0212-0162:279	410757	410757	279
1001	210119_dc07_5.tif_BS20.tif:0280-0213-0162:280	414401	414401	280
1002	210119_dc07_5.tif_BS20.tif:0281-0216-0160:281	394382	394382	281
1003	210119_dc07_5.tif_BS20.tif:0282-0211-0161:282	407780	407780	282
1004	210119_dc07_5.tif_BS20.tif:0283-0210-0160:283	410565	410565	283
1005	210119_dc07_5.tif_BS20.tif:0284-0215-0159:284	402639	402639	284
1006	210119_dc07_5.tif_BS20.tif:0285-0216-0160:285	393057	393057	285
1007	210119_dc07_5.tif_BS20.tif:0286-0211-0158:286	390519	390519	286
1008	210119_dc07_5.tif_BS20.tif:0287-0207-0157:287	388274	388274	287
1009	210119_dc07_5.tif_BS20.tif:0288-0209-0156:288	386791	386791	288
1010	210119_dc07_5.tif_BS20.tif:0289-0210-0158:289	388694	388694	289
1011	210119_dc07_5.tif_BS20.tif:0290-0211-0157:290	374186	374186	290
1012	210119_dc07_5.tif_BS20.tif:0291-0215-0145:291	383293	383293	291
1013	210119_dc07_5.tif_BS20.tif:0292-0212-0153:292	379232	379232	292
1014	210119_dc07_5.tif_BS20.tif:0293-0211-0156:293	374985	374985	293
1015	210119_dc07_5.tif_BS20.tif:0294-0208-0169:294	368506	368506	294
1016	210119_dc07_5.tif_BS20.tif:0295-0208-0167:295	378872	378872	295
1017	210119_dc07_5.tif_BS20.tif:0296-0212-0162:296	389718	389718	296
1018	210119_dc07_5.tif_BS20.tif:0297-0216-0159:297	370601	370601	297
1019	210119_dc07_5.tif_BS20.tif:0298-0215-0160:298	373488	373488	298
1020	210119_dc07_5.tif_BS20.tif:0299-0216-0164:299	361769	361769	299
1021	210119_dc07_5.tif_BS20.tif:0300-0218-0168:300	339157	339157	300
1022	210119_dc07_5.tif_BS20.tif:0301-0219-0169:301	334339	334339	301
1023	210119_dc07_5.tif_BS20.tif:0302-0234-0172:302	343959	343959	302
1024	210119_dc07_5.tif_BS20.tif:0303-0230-0167:303	342730	342730	303
1025	210119_dc07_5.tif_BS20.tif:0304-0226-0168:304	339679	339679	304
1026	210119_dc07_5.tif_BS20.tif:0305-0228-0155:305	415086	415086	305
1027	210119_dc07_5.tif_BS20.tif:0306-0217-0164:306	397291	397291	306
1028	210119_dc07_5.tif_BS20.tif:0307-0211-0163:307	378472	378472	307
1029	210119_dc07_5.tif_BS20.tif:0308-0204-0165:308	370547	370547	308
1030	210119_dc07_5.tif_BS20.tif:0309-0213-0161:309	375195	375195	309
1031	210119_dc07_5.tif_BS20.tif:0310-0217-0162:310	384675	384675	310
1032	210119_dc07_5.tif_BS20.tif:0311-0215-0162:311	389058	389058	311
1033	210119_dc07_5.tif_BS20.tif:0312-0212-0162:312	395147	395147	312
1034	210119_dc07_5.tif_BS20.tif:0313-0210-0162:313	395974	395974	313
1035	210119_dc07_5.tif_BS20.tif:0314-0209-0162:314	406950	406950	314
1036	210119_dc07_5.tif_BS20.tif:0315-0209-0161:315	399145	399145	315
1037	210119_dc07_5.tif_BS20.tif:0316-0207-0162:316	383930	383930	316
1038	210119_dc07_5.tif_BS20.tif:0317-0207-0160:317	395044	395044	317
1039	210119_dc07_5.tif_BS20.tif:0318-0206-0160:318	387080	387080	318
1040	210119_dc07_5.tif_BS20.tif:0319-0212-0146:319	387205	387205	319
1041	210119_dc07_5.tif_BS20.tif:0320-0226-0153:320	380222	380222	320
1042	210119_dc07_5.tif_BS20.tif:0321-0241-0153:321	406139	406139	321
1043	210119_dc07_5.tif_BS20.tif:0322-0256-0155:322	402584	402584	322
1044	210119_dc07_5.tif_BS20.tif:0323-0282-0171:323	352008	352008	323
1045	210119_dc07_5.tif_BS20.tif:0324-0248-0161:324	369511	369511	324
1046	210119_dc07_5.tif_BS20.tif:0325-0259-0150:325	373371	373371	325
1047	210119_dc07_5.tif_BS20.tif:0326-0275-0133:326	339090	339090	326
1048	210119_dc07_5.tif_BS20.tif:0327-0254-0148:327	376142	376142	327
1049	210119_dc07_5.tif_BS20.tif:0328-0254-0161:328	373308	373308	328
1050	210119_dc07_5.tif_BS20.tif:0329-0255-0171:329	381917	381917	329
1051	210119_dc07_5.tif_BS20.tif:0330-0259-0164:330	377710	377710	330
1052	210119_dc07_5.tif_BS20.tif:0331-0265-0162:331	368452	368452	331
1053	210119_dc07_5.tif_BS20.tif:0332-0257-0160:332	371914	371914	332
1054	210119_dc07_5.tif_BS20.tif:0333-0244-0149:333	391720	391720	333
1055	210119_dc07_5.tif_BS20.tif:0334-0228-0136:334	233821	233821	334
1056	210119_dc07_5.tif_BS20.tif:0335-0259-0148:335	304126	304126	335
1057	210119_dc07_5.tif_BS20.tif:0336-0262-0153:336	300043	300043	336
1058	210119_dc07_5.tif_BS20.tif:0337-0268-0155:337	312965	312965	337
1059	210119_dc07_5.tif_BS20.tif:0338-0260-0150:338	297614	297614	338
1060	210119_dc07_5.tif_BS20.tif:0339-0252-0148:339	310642	310642	339
1061	210119_dc07_5.tif_BS20.tif:0340-0252-0150:340	313575	313575	340
1062	210119_dc07_5.tif_BS20.tif:0341-0265-0151:341	300144	300144	341
1063	210119_dc07_5.tif_BS20.tif:0342-0260-0147:342	310971	310971	342
1064	210119_dc07_5.tif_BS20.tif:0343-0253-0149:343	297427	297427	343
1065	210119_dc07_5.tif_BS20.tif:0344-0247-0149:344	306246	306246	344
1066	210119_dc07_5.tif_BS20.tif:0345-0263-0148:345	303737	303737	345
1067	210119_dc07_5.tif_BS20.tif:0346-0261-0144:346	312603	312603	346
1068	210119_dc07_5.tif_BS20.tif:0347-0258-0140:347	315154	315154	347
1069	210119_dc07_5.tif_BS20.tif:0348-0261-0137:348	340167	340167	348
1070	210119_dc07_5.tif_BS20.tif:0349-0255-0143:349	334242	334242	349
1071	210119_dc07_5.tif_BS20.tif:0350-0251-0153:350	342869	342869	350
1072	210119_dc07_5.tif_BS20.tif:0351-0250-0157:351	354364	354364	351
1073	210119_dc07_5.tif_BS20.tif:0352-0286-0155:352	372249	372249	352
1074	210119_dc07_5.tif_BS20.tif:0353-0283-0131:353	328880	328880	353
1075	210119_dc07_5.tif_BS20.tif:0354-0282-0120:354	331565	331565	354
1076	210119_dc07_5.tif_BS20.tif:0355-0286-0123:355	348357	348357	355
1077	210119_dc07_5.tif_BS20.tif:0356-0286-0129:356	370848	370848	356
1078	210119_dc07_5.tif_BS20.tif:0357-0283-0128:357	365341	365341	357
1079	210119_dc07_5.tif_BS20.tif:0358-0279-0126:358	343498	343498	358
1080	210119_dc07_5.tif_BS20.tif:0359-0267-0125:359	355212	355212	359
1081	210119_dc07_5.tif_BS20.tif:0360-0270-0137:360	354500	354500	360
1082	210119_dc07_5.tif_BS20.tif:0361-0272-0144:361	355379	355379	361
1083	210119_dc07_5.tif_BS20.tif:0362-0267-0136:362	358543	358543	362
1084	210119_dc07_5.tif_BS20.tif:0363-0263-0138:363	382519	382519	363
1085	210119_dc07_5.tif_BS20.tif:0364-0260-0124:364	360559	360559	364
1086	210119_dc07_5.tif_BS20.tif:0365-0256-0096:365	339937	339937	365
1087	210119_dc07_5.tif_BS20.tif:0366-0260-0119:366	337255	337255	366
1088	210119_dc07_5.tif_BS20.tif:0367-0275-0125:367	363095	363095	367
1089	210119_dc07_5.tif_BS20.tif:0368-0285-0124:368	375856	375856	368
1090	210119_dc07_5.tif_BS20.tif:0369-0264-0154:369	419826	419826	369
1091	210119_dc07_5.tif_BS20.tif:0370-0261-0160:370	387240	387240	370
1092	210119_dc07_5.tif_BS20.tif:0371-0284-0158:371	353969	353969	371
1093	210119_dc07_5.tif_BS20.tif:0372-0306-0150:372	344600	344600	372
1094	210119_dc07_5.tif_BS20.tif:0373-0277-0141:373	312803	312803	373
1095	210119_dc07_5.tif_BS20.tif:0374-0275-0131:374	308863	308863	374
1096	210119_dc07_5.tif_BS20.tif:0375-0274-0134:375	290607	290607	375
1097	210119_dc07_5.tif_BS20.tif:0376-0264-0152:376	317485	317485	376
1098	210119_dc07_5.tif_BS20.tif:0377-0268-0151:377	327102	327102	377
1099	210119_dc07_5.tif_BS20.tif:0378-0263-0153:378	270936	270936	378
1100	210119_dc07_5.tif_BS20.tif:0379-0261-0170:379	374136	374136	379
1101	210119_dc07_5.tif_BS20.tif:0380-0269-0213:380	102955	102955	380
1102	210119_dc07_5.tif_BS20.tif:0381-0271-0216:381	100199	100199	381
1103	210119_dc07_5.tif_BS20.tif:0382-0278-0225:382	97800	97800	382
1104	210119_dc07_5.tif_BS20.tif:0383-0273-0173:383	128316	128316	383
1105	210119_dc07_5.tif_BS20.tif:0384-0235-0119:384	343284	343284	384
1106	210119_dc07_5.tif_BS20.tif:0385-0238-0123:385	349350	349350	385
1107	210119_dc07_5.tif_BS20.tif:0386-0234-0126:386	354956	354956	386
1108	210119_dc07_5.tif_BS20.tif:0387-0227-0125:387	340273	340273	387
1109	210119_dc07_5.tif_BS20.tif:0388-0220-0145:388	341846	341846	388
1110	210119_dc07_5.tif_BS20.tif:0389-0217-0156:389	370540	370540	389
1111	210119_dc07_5.tif_BS20.tif:0390-0219-0161:390	352045	352045	390
1112	210119_dc07_5.tif_BS20.tif:0391-0217-0163:391	348525	348525	391
1113	210119_dc07_5.tif_BS20.tif:0392-0221-0166:392	340348	340348	392
1114	210119_dc07_5.tif_BS20.tif:0393-0234-0165:393	332191	332191	393
1115	210119_dc07_5.tif_BS20.tif:0394-0222-0169:394	344805	344805	394
1116	210119_dc07_5.tif_BS20.tif:0395-0228-0173:395	337500	337500	395
1117	210119_dc07_5.tif_BS20.tif:0396-0230-0174:396	340899	340899	396
1118	210119_dc07_5.tif_BS20.tif:0397-0231-0177:397	337233	337233	397
1119	210119_dc07_5.tif_BS20.tif:0398-0234-0181:398	318221	318221	398
1120	210119_dc07_5.tif_BS20.tif:0399-0236-0178:399	308069	308069	399
1121	210119_dc07_5.tif_BS20.tif:0400-0238-0180:400	307591	307591	400
1122	210119_dc07_5.tif_BS20.tif:0401-0247-0181:401	296293	296293	401
1123	210119_dc07_5.tif_BS20.tif:0402-0263-0179:402	319933	319933	402
1124	210119_dc07_5.tif_BS20.tif:0403-0276-0179:403	336136	336136	403
1125	210119_dc07_5.tif_BS20.tif:0404-0273-0174:404	342457	342457	404
1126	210119_dc07_5.tif_BS20.tif:0405-0297-0169:405	287070	287070	405
1127	210119_dc07_5.tif_BS20.tif:0406-0278-0165:406	327904	327904	406
1128	210119_dc07_5.tif_BS20.tif:0407-0281-0166:407	325735	325735	407
1129	210119_dc07_5.tif_BS20.tif:0408-0283-0165:408	315009	315009	408
1130	210119_dc07_5.tif_BS20.tif:0409-0275-0160:409	311596	311596	409
1131	210119_dc07_5.tif_BS20.tif:0410-0271-0151:410	311875	311875	410
1132	210119_dc07_5.tif_BS20.tif:0411-0278-0161:411	305415	305415	411
1133	210119_dc07_5.tif_BS20.tif:0412-0278-0163:412	302423	302423	412
1134	210119_dc07_5.tif_BS20.tif:0413-0278-0166:413	315063	315063	413
1135	210119_dc07_5.tif_BS20.tif:0414-0279-0165:414	303401	303401	414
1136	210119_dc07_5.tif_BS20.tif:0415-0279-0172:415	290131	290131	415
1137	210119_dc07_5.tif_BS20.tif:0416-0278-0166:416	280071	280071	416
1138	210119_dc07_5.tif_BS20.tif:0417-0274-0176:417	287765	287765	417
1139	210119_dc07_5.tif_BS20.tif:0418-0273-0175:418	280252	280252	418
1140	210119_dc07_5.tif_BS20.tif:0419-0277-0176:419	280285	280285	419
1141	210119_dc07_5.tif_BS20.tif:0420-0294-0191:420	278976	278976	420
1142	210119_dc07_5.tif_BS20.tif:0421-0305-0217:421	305134	305134	421
1143	210119_dc07_5.tif_BS20.tif:0422-0263-0190:422	293928	293928	422
1144	210119_dc07_5.tif_BS20.tif:0423-0253-0193:423	291290	291290	423
1145	210119_dc07_5.tif_BS20.tif:0424-0250-0198:424	285959	285959	424
1146	210119_dc07_5.tif_BS20.tif:0425-0226-0204:425	299628	299628	425
1147	210119_dc07_5.tif_BS20.tif:0426-0216-0200:426	284058	284058	426
1148	210119_dc07_5.tif_BS20.tif:0427-0210-0201:427	273415	273415	427
1149	210119_dc07_5.tif_BS20.tif:0428-0210-0198:428	274984	274984	428
1150	210119_dc07_5.tif_BS20.tif:0429-0208-0191:429	284673	284673	429
1151	210119_dc07_5.tif_BS20.tif:0430-0212-0192:430	275559	275559	430
1152	210119_dc07_5.tif_BS20.tif:0431-0281-0198:431	168401	168401	431
1153	210119_dc07_5.tif_BS20.tif:0432-0269-0155:432	276371	276371	432
1154	210119_dc07_5.tif_BS20.tif:0433-0266-0171:433	259423	259423	433
1155	210119_dc07_5.tif_BS20.tif:0434-0269-0178:434	261568	261568	434
1156	210119_dc07_5.tif_BS20.tif:0435-0297-0187:435	262439	262439	435
1157	210119_dc07_5.tif_BS20.tif:0436-0283-0178:436	268318	268318	436
1158	210119_dc07_5.tif_BS20.tif:0437-0284-0171:437	261920	261920	437
1159	210119_dc07_5.tif_BS20.tif:0438-0271-0167:438	258359	258359	438
1160	210119_dc07_5.tif_BS20.tif:0439-0274-0185:439	250044	250044	439
1161	210119_dc07_5.tif_BS20.tif:0440-0293-0195:440	258261	258261	440
1162	210119_dc07_5.tif_BS20.tif:0441-0304-0183:441	273738	273738	441
1163	210119_dc07_5.tif_BS20.tif:0442-0274-0173:442	235012	235012	442
1164	210119_dc07_5.tif_BS20.tif:0443-0243-0151:443	222613	222613	443
1165	210119_dc07_5.tif_BS20.tif:0444-0271-0176:444	264889	264889	444
1166	210119_dc07_5.tif_BS20.tif:0445-0291-0183:445	233669	233669	445
1167	210119_dc07_5.tif_BS20.tif:0446-0272-0181:446	252691	252691	446
1168	210119_dc07_5.tif_BS20.tif:0447-0272-0180:447	241178	241178	447
1169	210119_dc07_5.tif_BS20.tif:0448-0292-0186:448	239677	239677	448
1170	210119_dc07_5.tif_BS20.tif:0449-0288-0179:449	262951	262951	449
1171	210119_dc07_5.tif_BS20.tif:0450-0287-0172:450	264633	264633	450
1172	210119_dc07_5.tif_BS20.tif:0451-0286-0172:451	271020	271020	451
1173	210119_dc07_5.tif_BS20.tif:0452-0305-0164:452	281338	281338	452
1174	210119_dc07_5.tif_BS20.tif:0453-0290-0162:453	275426	275426	453
1175	210119_dc07_5.tif_BS20.tif:0454-0291-0168:454	273919	273919	454
1176	210119_dc07_5.tif_BS20.tif:0455-0290-0176:455	280083	280083	455
1177	210119_dc07_5.tif_BS20.tif:0456-0287-0173:456	273785	273785	456
1178	210119_dc07_5.tif_BS20.tif:0457-0275-0179:457	264228	264228	457
1179	210119_dc07_5.tif_BS20.tif:0458-0270-0177:458	259373	259373	458
1180	210119_dc07_5.tif_BS20.tif:0459-0271-0175:459	276998	276998	459
1181	210119_dc07_5.tif_BS20.tif:0460-0278-0173:460	274795	274795	460
1182	210119_dc07_5.tif_BS20.tif:0461-0278-0165:461	285587	285587	461
1183	210119_dc07_5.tif_BS20.tif:0462-0281-0164:462	272390	272390	462
1184	210119_dc07_5.tif_BS20.tif:0463-0288-0167:463	260384	260384	463
1185	210119_dc07_5.tif_BS20.tif:0464-0306-0176:464	268070	268070	464
1186	210119_dc07_5.tif_BS20.tif:0465-0303-0182:465	256635	256635	465
1187	210119_dc07_5.tif_BS20.tif:0466-0273-0178:466	266987	266987	466
1188	210119_dc07_5.tif_BS20.tif:0467-0273-0180:467	272931	272931	467
1189	210119_dc07_5.tif_BS20.tif:0468-0274-0179:468	254876	254876	468
1190	210119_dc07_5.tif_BS20.tif:0469-0277-0178:469	264011	264011	469
1191	210119_dc07_5.tif_BS20.tif:0470-0282-0181:470	270161	270161	470
1192	210119_dc07_5.tif_BS20.tif:0471-0273-0183:471	280891	280891	471
1193	210119_dc07_5.tif_BS20.tif:0472-0266-0187:472	264483	264483	472
1194	210119_dc07_5.tif_BS20.tif:0473-0267-0186:473	251172	251172	473
1195	210119_dc07_5.tif_BS20.tif:0474-0269-0185:474	255535	255535	474
1196	210119_dc07_5.tif_BS20.tif:0475-0270-0187:475	254979	254979	475
1197	210119_dc07_5.tif_BS20.tif:0476-0271-0186:476	245815	245815	476
1198	210119_dc07_5.tif_BS20.tif:0477-0276-0184:477	249052	249052	477
1199	210119_dc07_5.tif_BS20.tif:0478-0284-0178:478	264226	264226	478
1200	210119_dc07_5.tif_BS20.tif:0479-0283-0173:479	262203	262203	479
1201	210119_dc07_5.tif_BS20.tif:0480-0289-0171:480	274325	274325	480
1202	210119_dc07_5.tif_BS20.tif:0481-0281-0181:481	280289	280289	481
1203	210119_dc07_5.tif_BS20.tif:0482-0274-0177:482	293251	293251	482
1204	210119_dc07_5.tif_BS20.tif:0483-0271-0176:483	322734	322734	483
1205	210119_dc07_5.tif_BS20.tif:0484-0283-0179:484	280333	280333	484
1206	210119_dc07_5.tif_BS20.tif:0485-0281-0178:485	301481	301481	485
1207	210119_dc07_5.tif_BS20.tif:0486-0281-0176:486	304000	304000	486
1208	210119_dc07_5.tif_BS20.tif:0487-0284-0174:487	319892	319892	487
1209	210119_dc07_5.tif_BS20.tif:0488-0287-0177:488	314279	314279	488
1210	210119_dc07_5.tif_BS20.tif:0489-0286-0174:489	310773	310773	489
1211	210119_dc07_5.tif_BS20.tif:0490-0283-0181:490	323142	323142	490
1212	210119_dc07_5.tif_BS20.tif:0491-0280-0174:491	323733	323733	491
1213	210119_dc07_5.tif_BS20.tif:0492-0289-0172:492	290509	290509	492
1214	210119_dc07_5.tif_BS20.tif:0493-0293-0168:493	307817	307817	493
1215	210119_dc07_5.tif_BS20.tif:0494-0286-0165:494	288234	288234	494
1216	210119_dc07_5.tif_BS20.tif:0495-0286-0166:495	281484	281484	495
1217	210119_dc07_5.tif_BS20.tif:0496-0289-0169:496	287645	287645	496
1218	210119_dc07_5.tif_BS20.tif:0497-0285-0170:497	296576	296576	497
1219	210119_dc07_5.tif_BS20.tif:0498-0283-0173:498	297665	297665	498
1220	210119_dc07_5.tif_BS20.tif:0499-0289-0178:499	293334	293334	499
1221	210119_dc07_5.tif_BS20.tif:0500-0296-0183:500	299210	299210	500
1222	210119_dc07_5.tif_BS20.tif:0501-0305-0192:501	303404	303404	501
1223	210119_dc07_5.tif_BS20.tif:0502-0292-0174:502	294038	294038	502
1224	210119_dc07_5.tif_BS20.tif:0503-0292-0170:503	297328	297328	503
1225	210119_dc07_5.tif_BS20.tif:0504-0291-0165:504	312805	312805	504
1226	210119_dc07_5.tif_BS20.tif:0505-0287-0161:505	320178	320178	505
1227	210119_dc07_5.tif_BS20.tif:0506-0287-0156:506	327404	327404	506
1228	210119_dc07_5.tif_BS20.tif:0507-0283-0153:507	318279	318279	507
1229	210119_dc07_5.tif_BS20.tif:0508-0283-0151:508	297156	297156	508
1230	210119_dc07_5.tif_BS20.tif:0509-0294-0151:509	313880	313880	509
1231	210119_dc07_5.tif_BS20.tif:0510-0297-0151:510	313384	313384	510
1232	210119_dc07_5.tif_BS20.tif:0511-0298-0150:511	296010	296010	511
1233	210119_dc07_5.tif_BS20.tif:0512-0295-0152:512	296818	296818	512
1234	210119_dc07_5.tif_BS20.tif:0513-0287-0178:513	317810	317810	513
1235	210119_dc07_5.tif_BS20.tif:0514-0289-0187:514	327214	327214	514
1236	210119_dc07_5.tif_BS20.tif:0515-0288-0179:515	342312	342312	515
1237	210119_dc07_5.tif_BS20.tif:0516-0274-0173:516	353350	353350	516
1238	210119_dc07_5.tif_BS20.tif:0517-0273-0190:517	332203	332203	517
1239	210119_dc07_5.tif_BS20.tif:0518-0273-0186:518	329794	329794	518
1240	210119_dc07_5.tif_BS20.tif:0519-0277-0184:519	310858	310858	519
1241	210119_dc07_5.tif_BS20.tif:0520-0276-0185:520	290340	290340	520
1242	210119_dc07_5.tif_BS20.tif:0521-0278-0182:521	291342	291342	521
1243	210119_dc07_5.tif_BS20.tif:0522-0273-0181:522	302737	302737	522
1244	210119_dc07_5.tif_BS20.tif:0523-0263-0187:523	287772	287772	523
1245	210119_dc07_5.tif_BS20.tif:0524-0262-0183:524	304851	304851	524
1246	210119_dc07_5.tif_BS20.tif:0525-0269-0176:525	317704	317704	525
1247	210119_dc07_5.tif_BS20.tif:0526-0280-0177:526	304416	304416	526
1248	210119_dc07_5.tif_BS20.tif:0527-0278-0175:527	314738	314738	527
1249	210119_dc07_5.tif_BS20.tif:0528-0280-0178:528	305758	305758	528
1250	210119_dc07_5.tif_BS20.tif:0529-0281-0173:529	323600	323600	529
1251	210119_dc07_5.tif_BS20.tif:0530-0277-0173:530	356632	356632	530
1252	210119_dc07_5.tif_BS20.tif:0531-0273-0176:531	343630	343630	531
1253	210119_dc07_5.tif_BS20.tif:0532-0277-0180:532	335287	335287	532
1254	210119_dc07_5.tif_BS20.tif:0533-0278-0169:533	348102	348102	533
1255	210119_dc07_5.tif_BS20.tif:0534-0277-0163:534	344452	344452	534
1256	210119_dc07_5.tif_BS20.tif:0535-0273-0168:535	355833	355833	535
1257	210119_dc07_5.tif_BS20.tif:0536-0274-0169:536	341690	341690	536
1258	210119_dc07_5.tif_BS20.tif:0537-0270-0166:537	345465	345465	537
1259	210119_dc07_5.tif_BS20.tif:0538-0269-0167:538	354206	354206	538
1260	210119_dc07_5.tif_BS20.tif:0539-0267-0166:539	345408	345408	539
1261	210119_dc07_5.tif_BS20.tif:0540-0265-0169:540	354723	354723	540
1262	210119_dc07_5.tif_BS20.tif:0541-0266-0167:541	360842	360842	541
1263	210119_dc07_5.tif_BS20.tif:0542-0265-0166:542	367960	367960	542
1264	210119_dc07_5.tif_BS20.tif:0543-0264-0165:543	369666	369666	543
1265	210119_dc07_5.tif_BS20.tif:0544-0266-0168:544	367578	367578	544
1266	210119_dc07_5.tif_BS20.tif:0545-0267-0171:545	361971	361971	545
1267	210119_dc07_5.tif_BS20.tif:0546-0268-0175:546	366436	366436	546
1268	210119_dc07_5.tif_BS20.tif:0547-0271-0177:547	393222	393222	547
1269	210119_dc07_5.tif_BS20.tif:0548-0280-0168:548	383638	383638	548
1270	210119_dc07_5.tif_BS20.tif:0549-0290-0175:549	342480	342480	549
1271	210119_dc07_5.tif_BS20.tif:0550-0283-0173:550	311054	311054	550
1272	210119_dc07_5.tif_BS20.tif:0551-0275-0171:551	314249	314249	551
1273	210119_dc07_5.tif_BS20.tif:0552-0278-0171:552	340957	340957	552
1274	210119_dc07_5.tif_BS20.tif:0553-0289-0170:553	317514	317514	553
1275	210119_dc07_5.tif_BS20.tif:0554-0294-0165:554	294871	294871	554
1276	210119_dc07_5.tif_BS20.tif:0555-0293-0158:555	319483	319483	555
1277	210119_dc07_5.tif_BS20.tif:0556-0292-0155:556	345866	345866	556
1278	210119_dc07_5.tif_BS20.tif:0557-0293-0152:557	374220	374220	557
1279	210119_dc07_5.tif_BS20.tif:0558-0276-0159:558	313387	313387	558
1280	210119_dc07_5.tif_BS20.tif:0559-0237-0176:559	353365	353365	559
1281	210119_dc07_5.tif_BS20.tif:0560-0273-0153:560	364567	364567	560
1282	210119_dc07_5.tif_BS20.tif:0561-0286-0156:561	330353	330353	561
1283	210119_dc07_5.tif_BS20.tif:0562-0301-0167:562	318675	318675	562
1284	210119_dc07_5.tif_BS20.tif:0563-0293-0177:563	347599	347599	563
1285	210119_dc07_5.tif_BS20.tif:0564-0279-0179:564	347129	347129	564
1286	210119_dc07_5.tif_BS20.tif:0565-0283-0179:565	373237	373237	565
1287	210119_dc07_5.tif_BS20.tif:0566-0282-0176:566	344199	344199	566
1288	210119_dc07_5.tif_BS20.tif:0567-0283-0176:567	362974	362974	567
1289	210119_dc07_5.tif_BS20.tif:0568-0285-0175:568	360538	360538	568
1290	210119_dc07_5.tif_BS20.tif:0569-0285-0172:569	353980	353980	569
1291	210119_dc07_5.tif_BS20.tif:0570-0277-0171:570	382221	382221	570
1292	210119_dc07_5.tif_BS20.tif:0571-0270-0169:571	378504	378504	571
1293	210119_dc07_5.tif_BS20.tif:0572-0267-0163:572	368241	368241	572
1294	210119_dc07_5.tif_BS20.tif:0573-0269-0163:573	364567	364567	573
1295	210119_dc07_5.tif_BS20.tif:0574-0273-0164:574	327449	327449	574
1296	210119_dc07_5.tif_BS20.tif:0575-0277-0167:575	338022	338022	575
1297	210119_dc07_5.tif_BS20.tif:0576-0282-0181:576	417257	417257	576
1298	210119_dc07_5.tif_BS20.tif:0577-0281-0186:577	437268	437268	577
1299	210119_dc07_5.tif_BS20.tif:0578-0273-0187:578	417195	417195	578
1300	210119_dc07_5.tif_BS20.tif:0579-0270-0182:579	381331	381331	579
1301	210119_dc07_5.tif_BS20.tif:0580-0274-0187:580	404146	404146	580
1302	210119_dc07_5.tif_BS20.tif:0581-0272-0188:581	410455	410455	581
1303	210119_dc07_5.tif_BS20.tif:0582-0267-0192:582	378849	378849	582
1304	210119_dc07_5.tif_BS20.tif:0583-0269-0189:583	352856	352856	583
1305	210119_dc07_5.tif_BS20.tif:0584-0272-0186:584	352219	352219	584
1306	210119_dc07_5.tif_BS20.tif:0585-0279-0185:585	365185	365185	585
1307	210119_dc07_5.tif_BS20.tif:0586-0283-0182:586	366938	366938	586
1308	210119_dc07_5.tif_BS20.tif:0587-0280-0179:587	366138	366138	587
1309	210119_dc07_5.tif_BS20.tif:0588-0274-0179:588	377395	377395	588
1310	210119_dc07_5.tif_BS20.tif:0589-0277-0180:589	383886	383886	589
1311	210119_dc07_5.tif_BS20.tif:0590-0277-0188:590	413594	413594	590
1312	210119_dc07_5.tif_BS20.tif:0591-0268-0188:591	362324	362324	591
1313	210119_dc07_5.tif_BS20.tif:0592-0272-0175:592	376011	376011	592
1314	210119_dc07_5.tif_BS20.tif:0593-0268-0167:593	365477	365477	593
1315	210119_dc07_5.tif_BS20.tif:0594-0260-0177:594	348120	348120	594
1316	210119_dc07_5.tif_BS20.tif:0595-0262-0173:595	343090	343090	595
1317	210119_dc07_5.tif_BS20.tif:0596-0271-0172:596	323470	323470	596
1318	210119_dc07_5.tif_BS20.tif:0597-0268-0167:597	315447	315447	597
1319	210119_dc07_5.tif_BS20.tif:0598-0269-0170:598	316382	316382	598
1320	210119_dc07_5.tif_BS20.tif:0599-0271-0168:599	295593	295593	599
1321	210119_dc07_5.tif_BS20.tif:0600-0272-0171:600	294302	294302	600
1322	210119_dc07_5.tif_BS20.tif:0601-0271-0164:601	281572	281572	601
1323	210119_dc07_5.tif_BS20.tif:0602-0280-0174:602	295153	295153	602
1324	210119_dc07_5.tif_BS20.tif:0603-0295-0170:603	264314	264314	603
1325	210119_dc07_5.tif_BS20.tif:0604-0304-0159:604	271131	271131	604
1326	210119_dc07_5.tif_BS20.tif:0605-0304-0145:605	305872	305872	605
1327	210119_dc07_5.tif_BS20.tif:0606-0295-0132:606	360372	360372	606
1328	210119_dc07_5.tif_BS20.tif:0607-0292-0141:607	388903	388903	607
1329	210119_dc07_5.tif_BS20.tif:0608-0293-0139:608	377840	377840	608
1330	210119_dc07_5.tif_BS20.tif:0609-0291-0136:609	397203	397203	609
1331	210119_dc07_5.tif_BS20.tif:0610-0289-0140:610	398615	398615	610
1332	210119_dc07_5.tif_BS20.tif:0611-0294-0141:611	372653	372653	611
1333	210119_dc07_5.tif_BS20.tif:0612-0299-0139:612	382230	382230	612
1334	210119_dc07_5.tif_BS20.tif:0613-0302-0140:613	386146	386146	613
1335	210119_dc07_5.tif_BS20.tif:0614-0286-0141:614	387625	387625	614
1336	210119_dc07_5.tif_BS20.tif:0615-0288-0148:615	372128	372128	615
1337	210119_dc07_5.tif_BS20.tif:0616-0295-0148:616	393439	393439	616
1338	210119_dc07_5.tif_BS20.tif:0617-0299-0150:617	383763	383763	617
1339	210119_dc07_5.tif_BS20.tif:0618-0299-0161:618	373808	373808	618
1340	210119_dc07_5.tif_BS20.tif:0619-0289-0159:619	386728	386728	619
1341	210119_dc07_5.tif_BS20.tif:0620-0289-0153:620	389991	389991	620
1342	210119_dc07_5.tif_BS20.tif:0621-0289-0144:621	416254	416254	621
1343	210119_dc07_5.tif_BS20.tif:0622-0287-0144:622	414167	414167	622
1344	210119_dc07_5.tif_BS20.tif:0623-0286-0146:623	402867	402867	623
1345	210119_dc07_5.tif_BS20.tif:0624-0283-0139:624	384308	384308	624
1346	210119_dc07_5.tif_BS20.tif:0625-0260-0141:625	372371	372371	625
1347	210119_dc07_5.tif_BS20.tif:0626-0262-0151:626	309050	309050	626
1348	210119_dc07_5.tif_BS20.tif:0627-0289-0180:627	291213	291213	627
1349	210119_dc07_5.tif_BS20.tif:0628-0282-0157:628	327551	327551	628
1350	210119_dc07_5.tif_BS20.tif:0629-0284-0159:629	333949	333949	629
1351	210119_dc07_5.tif_BS20.tif:0630-0282-0160:630	323978	323978	630
1352	210119_dc07_5.tif_BS20.tif:0631-0282-0162:631	311357	311357	631
1353	210119_dc07_5.tif_BS20.tif:0632-0278-0164:632	313592	313592	632
1354	210119_dc07_5.tif_BS20.tif:0633-0277-0169:633	305840	305840	633
1355	210119_dc07_5.tif_BS20.tif:0634-0277-0177:634	295655	295655	634
1356	210119_dc07_5.tif_BS20.tif:0635-0281-0183:635	281255	281255	635
1357	210119_dc07_5.tif_BS20.tif:0636-0282-0181:636	279693	279693	636
1358	210119_dc07_5.tif_BS20.tif:0637-0287-0185:637	297378	297378	637
1359	210119_dc07_5.tif_BS20.tif:0638-0290-0186:638	295010	295010	638
1360	210119_dc07_5.tif_BS20.tif:0639-0290-0185:639	316203	316203	639
1361	210119_dc07_5.tif_BS20.tif:0640-0284-0189:640	314012	314012	640
1362	210119_dc07_5.tif_BS20.tif:0641-0282-0183:641	311166	311166	641
1363	210119_dc07_5.tif_BS20.tif:0642-0276-0180:642	315066	315066	642
1364	210119_dc07_5.tif_BS20.tif:0643-0274-0191:643	313052	313052	643
1365	210119_dc07_5.tif_BS20.tif:0644-0275-0186:644	330811	330811	644
1366	210119_dc07_5.tif_BS20.tif:0645-0274-0185:645	341901	341901	645
1367	210119_dc07_5.tif_BS20.tif:0646-0266-0188:646	324104	324104	646
1368	210119_dc07_5.tif_BS20.tif:0647-0274-0185:647	333004	333004	647
1369	210119_dc07_5.tif_BS20.tif:0648-0279-0184:648	354512	354512	648
1370	210119_dc07_5.tif_BS20.tif:0649-0277-0183:649	347819	347819	649
1371	210119_dc07_5.tif_BS20.tif:0650-0264-0172:650	313712	313712	650
1372	210119_dc07_5.tif_BS20.tif:0651-0256-0166:651	294779	294779	651
1373	210119_dc07_5.tif_BS20.tif:0652-0264-0165:652	304460	304460	652
1374	210119_dc07_5.tif_BS20.tif:0653-0272-0170:653	296626	296626	653
1375	210119_dc07_5.tif_BS20.tif:0654-0277-0173:654	292168	292168	654
1376	210119_dc07_5.tif_BS20.tif:0655-0275-0173:655	290859	290859	655
1377	210119_dc07_5.tif_BS20.tif:0656-0271-0171:656	275323	275323	656
1378	210119_dc07_5.tif_BS20.tif:0657-0272-0175:657	284614	284614	657
1379	210119_dc07_5.tif_BS20.tif:0658-0271-0176:658	296453	296453	658
1380	210119_dc07_5.tif_BS20.tif:0659-0269-0176:659	298643	298643	659
1381	210119_dc07_5.tif_BS20.tif:0660-0262-0179:660	256347	256347	660
1382	210119_dc07_5.tif_BS20.tif:0661-0255-0182:661	263557	263557	661
1383	210119_dc07_5.tif_BS20.tif:0662-0246-0182:662	266485	266485	662
1384	210119_dc07_5.tif_BS20.tif:0663-0226-0188:663	297583	297583	663
1385	210119_dc07_5.tif_BS20.tif:0664-0243-0187:664	304564	304564	664
1386	210119_dc07_5.tif_BS20.tif:0665-0252-0188:665	305378	305378	665
1387	210119_dc07_5.tif_BS20.tif:0666-0258-0184:666	294063	294063	666
1388	210119_dc07_5.tif_BS20.tif:0667-0248-0178:667	297281	297281	667
1389	210119_dc07_5.tif_BS20.tif:0668-0246-0180:668	289746	289746	668
1390	210119_dc07_5.tif_BS20.tif:0669-0248-0187:669	296976	296976	669
1391	210119_dc07_5.tif_BS20.tif:0670-0251-0187:670	300448	300448	670
1392	210119_dc07_5.tif_BS20.tif:0671-0254-0185:671	296671	296671	671
1393	210119_dc07_5.tif_BS20.tif:0672-0255-0185:672	285722	285722	672
1394	210119_dc07_5.tif_BS20.tif:0673-0255-0185:673	260189	260189	673
1395	210119_dc07_5.tif_BS20.tif:0674-0259-0186:674	273723	273723	674
1396	210119_dc07_5.tif_BS20.tif:0675-0263-0180:675	288629	288629	675
1397	210119_dc07_5.tif_BS20.tif:0676-0267-0183:676	283719	283719	676
1398	210119_dc07_5.tif_BS20.tif:0677-0271-0183:677	292434	292434	677
1399	210119_dc07_5.tif_BS20.tif:0678-0276-0186:678	298584	298584	678
1400	210119_dc07_5.tif_BS20.tif:0679-0282-0181:679	299606	299606	679
1401	210119_dc07_5.tif_BS20.tif:0680-0271-0168:680	281176	281176	680
1402	210119_dc07_5.tif_BS20.tif:0681-0282-0171:681	280062	280062	681
1403	210119_dc07_5.tif_BS20.tif:0682-0270-0164:682	278747	278747	682
1404	210119_dc07_5.tif_BS20.tif:0683-0289-0168:683	281887	281887	683
1405	210119_dc07_5.tif_BS20.tif:0684-0300-0140:684	273410	273410	684
1406	210119_dc07_5.tif_BS20.tif:0685-0295-0149:685	285857	285857	685
1407	210119_dc07_5.tif_BS20.tif:0686-0295-0151:686	263128	263128	686
1408	210119_dc07_5.tif_BS20.tif:0687-0296-0151:687	266033	266033	687
1409	210119_dc07_5.tif_BS20.tif:0688-0296-0146:688	284048	284048	688
1410	210119_dc07_5.tif_BS20.tif:0689-0289-0150:689	296162	296162	689
1411	210119_dc07_5.tif_BS20.tif:0690-0287-0150:690	311643	311643	690
1412	210119_dc07_5.tif_BS20.tif:0691-0291-0140:691	286512	286512	691
1413	210119_dc07_5.tif_BS20.tif:0692-0283-0131:692	309790	309790	692
1414	210119_dc07_5.tif_BS20.tif:0693-0284-0123:693	310761	310761	693
1415	210119_dc07_5.tif_BS20.tif:0694-0279-0137:694	301023	301023	694
1416	210119_dc07_5.tif_BS20.tif:0695-0279-0132:695	312181	312181	695
1417	210119_dc07_5.tif_BS20.tif:0696-0277-0131:696	300495	300495	696
1418	210119_dc07_5.tif_BS20.tif:0697-0275-0136:697	300467	300467	697
1419	210119_dc07_5.tif_BS20.tif:0698-0274-0127:698	314562	314562	698
1420	210119_dc07_5.tif_BS20.tif:0699-0267-0122:699	288239	288239	699
1421	210119_dc07_5.tif_BS20.tif:0700-0265-0120:700	296436	296436	700
1422	210119_dc07_5.tif_BS20.tif:0701-0264-0120:701	309244	309244	701
1423	210119_dc07_5.tif_BS20.tif:0702-0262-0120:702	297048	297048	702
1424	210119_dc07_5.tif_BS20.tif:0703-0256-0118:703	287144	287144	703
1425	210119_dc07_5.tif_BS20.tif:0704-0250-0115:704	306505	306505	704
1426	210119_dc07_5.tif_BS20.tif:0705-0268-0115:705	322606	322606	705
1427	210119_dc07_5.tif_BS20.tif:0706-0271-0119:706	309063	309063	706
1428	210119_dc07_5.tif_BS20.tif:0707-0275-0122:707	311375	311375	707
1429	210119_dc07_5.tif_BS20.tif:0708-0268-0118:708	301989	301989	708
1430	210119_dc07_5.tif_BS20.tif:0709-0271-0122:709	311703	311703	709
1431	210119_dc07_5.tif_BS20.tif:0710-0276-0120:710	316812	316812	710
1432	210119_dc07_5.tif_BS20.tif:0711-0279-0124:711	320729	320729	711
1433	210119_dc07_5.tif_BS20.tif:0712-0284-0123:712	328648	328648	712
1434	210119_dc07_5.tif_BS20.tif:0713-0290-0123:713	331771	331771	713
1435	210119_dc07_5.tif_BS20.tif:0714-0282-0124:714	319408	319408	714
1436	210119_dc07_5.tif_BS20.tif:0715-0280-0126:715	320519	320519	715
1437	210119_dc07_5.tif_BS20.tif:0716-0282-0126:716	320501	320501	716
1438	210119_dc07_5.tif_BS20.tif:0717-0281-0126:717	324971	324971	717
1439	210119_dc07_5.tif_BS20.tif:0718-0280-0126:718	326563	326563	718
1440	210119_dc07_5.tif_BS20.tif:0719-0285-0127:719	319434	319434	719
1441	210119_dc07_5.tif_BS20.tif:0720-0285-0125:720	327445	327445	720
1442	210119_dc07_5.tif_BS20.tif:0721-0284-0123:721	311870	311870	721
