# Supplementary material for: Molecular encoding and synaptic decoding of context during salt chemotaxis in C. elegans
Source: Nat Commun. 2022 May 27;13:2928. doi: 10.1038/s41467-022-30279-7 (PMC9142520; doi:10.1038/s41467-022-30279-7)
Supplement: Supplementary file 7 — Source Data [file 41467_2022_30279_MOESM7_ESM.zip › Source Data/Imaging/Fig.5/5C/210119_dc07_6.tif_BS20_Results.csv]

	Label	IntDen	RawIntDen	Slice	stimulus
1	210119_dc07_6.tif_BS20.tif:0001-0225-0377:1	96249	96249	1	139
2	210119_dc07_6.tif_BS20.tif:0002-0217-0387:2	99372	99372	2
3	210119_dc07_6.tif_BS20.tif:0003-0217-0391:3	94401	94401	3
4	210119_dc07_6.tif_BS20.tif:0004-0227-0388:4	85681	85681	4
5	210119_dc07_6.tif_BS20.tif:0005-0238-0393:5	94409	94409	5
6	210119_dc07_6.tif_BS20.tif:0006-0259-0400:6	108544	108544	6
7	210119_dc07_6.tif_BS20.tif:0007-0239-0397:7	94685	94685	7
8	210119_dc07_6.tif_BS20.tif:0008-0213-0388:8	86414	86414	8
9	210119_dc07_6.tif_BS20.tif:0009-0217-0382:9	77727	77727	9
10	210119_dc07_6.tif_BS20.tif:0010-0248-0396:10	81491	81491	10
11	210119_dc07_6.tif_BS20.tif:0011-0241-0389:11	93599	93599	11
12	210119_dc07_6.tif_BS20.tif:0012-0230-0390:12	115969	115969	12
13	210119_dc07_6.tif_BS20.tif:0013-0233-0391:13	92849	92849	13
14	210119_dc07_6.tif_BS20.tif:0014-0219-0392:14	104616	104616	14
15	210119_dc07_6.tif_BS20.tif:0015-0208-0386:15	81116	81116	15
16	210119_dc07_6.tif_BS20.tif:0016-0212-0385:16	88669	88669	16
17	210119_dc07_6.tif_BS20.tif:0017-0205-0379:17	78084	78084	17
18	210119_dc07_6.tif_BS20.tif:0018-0208-0375:18	77261	77261	18
19	210119_dc07_6.tif_BS20.tif:0019-0221-0372:19	91906	91906	19
20	210119_dc07_6.tif_BS20.tif:0020-0201-0394:20	108802	108802	20
21	210119_dc07_6.tif_BS20.tif:0021-0216-0393:21	121370	121370	21
22	210119_dc07_6.tif_BS20.tif:0022-0234-0392:22	87013	87013	22
23	210119_dc07_6.tif_BS20.tif:0023-0231-0392:23	96789	96789	23
24	210119_dc07_6.tif_BS20.tif:0024-0213-0398:24	96332	96332	24
25	210119_dc07_6.tif_BS20.tif:0025-0195-0402:25	94358	94358	25
26	210119_dc07_6.tif_BS20.tif:0026-0229-0395:26	69006	69006	26
27	210119_dc07_6.tif_BS20.tif:0027-0224-0397:27	121912	121912	27
28	210119_dc07_6.tif_BS20.tif:0028-0216-0389:28	104404	104404	28
29	210119_dc07_6.tif_BS20.tif:0029-0221-0389:29	111023	111023	29
30	210119_dc07_6.tif_BS20.tif:0030-0198-0387:30	94949	94949	30
31	210119_dc07_6.tif_BS20.tif:0031-0193-0381:31	94841	94841	31
32	210119_dc07_6.tif_BS20.tif:0032-0222-0385:32	82353	82353	32
33	210119_dc07_6.tif_BS20.tif:0033-0225-0385:33	70164	70164	33
34	210119_dc07_6.tif_BS20.tif:0034-0225-0391:34	74452	74452	34
35	210119_dc07_6.tif_BS20.tif:0035-0230-0396:35	90959	90959	35
36	210119_dc07_6.tif_BS20.tif:0036-0224-0389:36	103627	103627	36
37	210119_dc07_6.tif_BS20.tif:0037-0211-0386:37	109955	109955	37
38	210119_dc07_6.tif_BS20.tif:0038-0190-0381:38	96694	96694	38
39	210119_dc07_6.tif_BS20.tif:0039-0205-0380:39	92840	92840	39
40	210119_dc07_6.tif_BS20.tif:0040-0214-0386:40	106804	106804	40
41	210119_dc07_6.tif_BS20.tif:0041-0213-0376:41	89537	89537	41
42	210119_dc07_6.tif_BS20.tif:0042-0195-0378:42	92028	92028	42
43	210119_dc07_6.tif_BS20.tif:0043-0220-0372:43	85677	85677	43
44	210119_dc07_6.tif_BS20.tif:0044-0218-0371:44	73239	73239	44
45	210119_dc07_6.tif_BS20.tif:0045-0224-0369:45	82062	82062	45
46	210119_dc07_6.tif_BS20.tif:0046-0218-0372:46	91028	91028	46
47	210119_dc07_6.tif_BS20.tif:0047-0221-0372:47	97912	97912	47
48	210119_dc07_6.tif_BS20.tif:0048-0219-0373:48	103551	103551	48
49	210119_dc07_6.tif_BS20.tif:0049-0223-0368:49	105699	105699	49
50	210119_dc07_6.tif_BS20.tif:0050-0231-0373:50	99143	99143	50
51	210119_dc07_6.tif_BS20.tif:0051-0233-0367:51	116017	116017	51
52	210119_dc07_6.tif_BS20.tif:0052-0234-0365:52	90686	90686	52
53	210119_dc07_6.tif_BS20.tif:0053-0231-0366:53	87087	87087	53
54	210119_dc07_6.tif_BS20.tif:0054-0227-0368:54	84046	84046	54
55	210119_dc07_6.tif_BS20.tif:0055-0225-0374:55	81427	81427	55
56	210119_dc07_6.tif_BS20.tif:0056-0225-0370:56	93914	93914	56
57	210119_dc07_6.tif_BS20.tif:0057-0222-0358:57	90617	90617	57
58	210119_dc07_6.tif_BS20.tif:0058-0217-0370:58	86214	86214	58
59	210119_dc07_6.tif_BS20.tif:0059-0216-0372:59	71971	71971	59
60	210119_dc07_6.tif_BS20.tif:0060-0212-0368:60	87820	87820	60
61	210119_dc07_6.tif_BS20.tif:0061-0205-0369:61	83056	83056	61
62	210119_dc07_6.tif_BS20.tif:0062-0208-0354:62	89299	89299	62
63	210119_dc07_6.tif_BS20.tif:0063-0204-0351:63	92755	92755	63
64	210119_dc07_6.tif_BS20.tif:0064-0208-0344:64	87977	87977	64
65	210119_dc07_6.tif_BS20.tif:0065-0210-0343:65	82248	82248	65
66	210119_dc07_6.tif_BS20.tif:0066-0205-0345:66	87184	87184	66
67	210119_dc07_6.tif_BS20.tif:0067-0199-0359:67	88103	88103	67
68	210119_dc07_6.tif_BS20.tif:0068-0216-0358:68	88495	88495	68
69	210119_dc07_6.tif_BS20.tif:0069-0218-0358:69	86748	86748	69
70	210119_dc07_6.tif_BS20.tif:0070-0216-0369:70	95952	95952	70
71	210119_dc07_6.tif_BS20.tif:0071-0216-0367:71	78552	78552	71
72	210119_dc07_6.tif_BS20.tif:0072-0213-0366:72	81739	81739	72
73	210119_dc07_6.tif_BS20.tif:0073-0203-0363:73	82335	82335	73
74	210119_dc07_6.tif_BS20.tif:0074-0189-0364:74	90293	90293	74
75	210119_dc07_6.tif_BS20.tif:0075-0178-0371:75	84817	84817	75
76	210119_dc07_6.tif_BS20.tif:0076-0208-0369:76	97504	97504	76
77	210119_dc07_6.tif_BS20.tif:0077-0213-0365:77	81063	81063	77
78	210119_dc07_6.tif_BS20.tif:0078-0209-0379:78	92748	92748	78
79	210119_dc07_6.tif_BS20.tif:0079-0216-0385:79	80512	80512	79
80	210119_dc07_6.tif_BS20.tif:0080-0217-0390:80	82618	82618	80
81	210119_dc07_6.tif_BS20.tif:0081-0217-0392:81	95070	95070	81
82	210119_dc07_6.tif_BS20.tif:0082-0216-0392:82	88976	88976	82
83	210119_dc07_6.tif_BS20.tif:0083-0211-0395:83	95827	95827	83
84	210119_dc07_6.tif_BS20.tif:0084-0213-0398:84	94408	94408	84
85	210119_dc07_6.tif_BS20.tif:0085-0217-0399:85	88303	88303	85
86	210119_dc07_6.tif_BS20.tif:0086-0213-0401:86	95129	95129	86
87	210119_dc07_6.tif_BS20.tif:0087-0216-0402:87	99022	99022	87
88	210119_dc07_6.tif_BS20.tif:0088-0215-0401:88	106465	106465	88
89	210119_dc07_6.tif_BS20.tif:0089-0213-0398:89	86211	86211	89
90	210119_dc07_6.tif_BS20.tif:0090-0220-0408:90	75494	75494	90
91	210119_dc07_6.tif_BS20.tif:0091-0223-0401:91	78516	78516	91
92	210119_dc07_6.tif_BS20.tif:0092-0218-0398:92	67635	67635	92
93	210119_dc07_6.tif_BS20.tif:0093-0212-0392:93	74061	74061	93
94	210119_dc07_6.tif_BS20.tif:0094-0207-0385:94	79923	79923	94
95	210119_dc07_6.tif_BS20.tif:0095-0220-0391:95	86220	86220	95
96	210119_dc07_6.tif_BS20.tif:0096-0216-0392:96	98001	98001	96
97	210119_dc07_6.tif_BS20.tif:0097-0221-0390:97	91751	91751	97
98	210119_dc07_6.tif_BS20.tif:0098-0218-0391:98	83889	83889	98
99	210119_dc07_6.tif_BS20.tif:0099-0219-0377:99	74379	74379	99
100	210119_dc07_6.tif_BS20.tif:0100-0219-0384:100	82771	82771	100
101	210119_dc07_6.tif_BS20.tif:0101-0226-0381:101	118216	118216	101
102	210119_dc07_6.tif_BS20.tif:0102-0222-0385:102	85302	85302	102
103	210119_dc07_6.tif_BS20.tif:0103-0233-0373:103	89878	89878	103
104	210119_dc07_6.tif_BS20.tif:0104-0233-0378:104	77481	77481	104
105	210119_dc07_6.tif_BS20.tif:0105-0230-0375:105	76564	76564	105
106	210119_dc07_6.tif_BS20.tif:0106-0221-0370:106	86088	86088	106
107	210119_dc07_6.tif_BS20.tif:0107-0217-0374:107	89243	89243	107
108	210119_dc07_6.tif_BS20.tif:0108-0218-0384:108	103262	103262	108
109	210119_dc07_6.tif_BS20.tif:0109-0218-0381:109	91499	91499	109
110	210119_dc07_6.tif_BS20.tif:0110-0214-0370:110	76018	76018	110
111	210119_dc07_6.tif_BS20.tif:0111-0210-0379:111	86854	86854	111
112	210119_dc07_6.tif_BS20.tif:0112-0217-0383:112	106000	106000	112
113	210119_dc07_6.tif_BS20.tif:0113-0213-0372:113	85194	85194	113
114	210119_dc07_6.tif_BS20.tif:0114-0218-0370:114	99241	99241	114
115	210119_dc07_6.tif_BS20.tif:0115-0220-0369:115	84754	84754	115
116	210119_dc07_6.tif_BS20.tif:0116-0216-0367:116	96095	96095	116
117	210119_dc07_6.tif_BS20.tif:0117-0214-0374:117	102822	102822	117
118	210119_dc07_6.tif_BS20.tif:0118-0217-0381:118	93089	93089	118
119	210119_dc07_6.tif_BS20.tif:0119-0226-0395:119	100000	100000	119
120	210119_dc07_6.tif_BS20.tif:0120-0231-0383:120	122281	122281	120
121	210119_dc07_6.tif_BS20.tif:0121-0227-0376:121	123430	123430	121
122	210119_dc07_6.tif_BS20.tif:0122-0219-0379:122	112536	112536	122
123	210119_dc07_6.tif_BS20.tif:0123-0214-0374:123	107908	107908	123
124	210119_dc07_6.tif_BS20.tif:0124-0205-0377:124	105159	105159	124
125	210119_dc07_6.tif_BS20.tif:0125-0202-0361:125	109864	109864	125
126	210119_dc07_6.tif_BS20.tif:0126-0214-0365:126	103156	103156	126
127	210119_dc07_6.tif_BS20.tif:0127-0225-0367:127	87458	87458	127
128	210119_dc07_6.tif_BS20.tif:0128-0228-0372:128	89063	89063	128
129	210119_dc07_6.tif_BS20.tif:0129-0229-0376:129	87764	87764	129
130	210119_dc07_6.tif_BS20.tif:0130-0229-0374:130	97354	97354	130
131	210119_dc07_6.tif_BS20.tif:0131-0227-0373:131	98108	98108	131
132	210119_dc07_6.tif_BS20.tif:0132-0221-0381:132	87179	87179	132
133	210119_dc07_6.tif_BS20.tif:0133-0214-0382:133	91103	91103	133
134	210119_dc07_6.tif_BS20.tif:0134-0213-0382:134	78277	78277	134
135	210119_dc07_6.tif_BS20.tif:0135-0214-0381:135	84790	84790	135
136	210119_dc07_6.tif_BS20.tif:0136-0203-0374:136	80960	80960	136
137	210119_dc07_6.tif_BS20.tif:0137-0199-0367:137	76746	76746	137
138	210119_dc07_6.tif_BS20.tif:0138-0196-0359:138	80414	80414	138
139	210119_dc07_6.tif_BS20.tif:0139-0195-0353:139	69523	69523	139
140	210119_dc07_6.tif_BS20.tif:0140-0192-0352:140	76379	76379	140
141	210119_dc07_6.tif_BS20.tif:0141-0188-0355:141	76238	76238	141
142	210119_dc07_6.tif_BS20.tif:0142-0195-0357:142	89667	89667	142
143	210119_dc07_6.tif_BS20.tif:0143-0216-0374:143	74738	74738	143
144	210119_dc07_6.tif_BS20.tif:0144-0218-0375:144	66267	66267	144
145	210119_dc07_6.tif_BS20.tif:0145-0222-0373:145	79359	79359	145
146	210119_dc07_6.tif_BS20.tif:0146-0220-0378:146	67005	67005	146
147	210119_dc07_6.tif_BS20.tif:0147-0217-0382:147	73198	73198	147
148	210119_dc07_6.tif_BS20.tif:0148-0217-0381:148	71204	71204	148
149	210119_dc07_6.tif_BS20.tif:0149-0218-0383:149	78814	78814	149
150	210119_dc07_6.tif_BS20.tif:0150-0224-0388:150	76854	76854	150
151	210119_dc07_6.tif_BS20.tif:0151-0221-0390:151	73524	73524	151
152	210119_dc07_6.tif_BS20.tif:0152-0221-0390:152	75605	75605	152
153	210119_dc07_6.tif_BS20.tif:0153-0229-0393:153	69292	69292	153
154	210119_dc07_6.tif_BS20.tif:0154-0232-0392:154	65911	65911	154
155	210119_dc07_6.tif_BS20.tif:0155-0224-0383:155	71726	71726	155
156	210119_dc07_6.tif_BS20.tif:0156-0220-0389:156	70671	70671	156
157	210119_dc07_6.tif_BS20.tif:0157-0212-0384:157	70908	70908	157
158	210119_dc07_6.tif_BS20.tif:0158-0213-0384:158	72590	72590	158
159	210119_dc07_6.tif_BS20.tif:0159-0225-0386:159	79640	79640	159
160	210119_dc07_6.tif_BS20.tif:0160-0214-0387:160	85494	85494	160
161	210119_dc07_6.tif_BS20.tif:0161-0214-0389:161	99531	99531	161
162	210119_dc07_6.tif_BS20.tif:0162-0210-0384:162	73788	73788	162
163	210119_dc07_6.tif_BS20.tif:0163-0216-0382:163	77044	77044	163
164	210119_dc07_6.tif_BS20.tif:0164-0222-0388:164	89681	89681	164
165	210119_dc07_6.tif_BS20.tif:0165-0208-0384:165	75694	75694	165
166	210119_dc07_6.tif_BS20.tif:0166-0213-0367:166	83097	83097	166
167	210119_dc07_6.tif_BS20.tif:0167-0216-0380:167	84965	84965	167
168	210119_dc07_6.tif_BS20.tif:0168-0218-0383:168	68263	68263	168
169	210119_dc07_6.tif_BS20.tif:0169-0220-0382:169	75216	75216	169
170	210119_dc07_6.tif_BS20.tif:0170-0231-0369:170	84935	84935	170
171	210119_dc07_6.tif_BS20.tif:0171-0237-0369:171	93106	93106	171
172	210119_dc07_6.tif_BS20.tif:0172-0232-0374:172	99097	99097	172
173	210119_dc07_6.tif_BS20.tif:0173-0230-0372:173	96736	96736	173
174	210119_dc07_6.tif_BS20.tif:0174-0232-0368:174	100920	100920	174
175	210119_dc07_6.tif_BS20.tif:0175-0230-0369:175	102376	102376	175
176	210119_dc07_6.tif_BS20.tif:0176-0228-0371:176	98803	98803	176
177	210119_dc07_6.tif_BS20.tif:0177-0227-0371:177	93742	93742	177
178	210119_dc07_6.tif_BS20.tif:0178-0231-0367:178	98528	98528	178
179	210119_dc07_6.tif_BS20.tif:0179-0231-0370:179	106936	106936	179
180	210119_dc07_6.tif_BS20.tif:0180-0233-0372:180	99950	99950	180
181	210119_dc07_6.tif_BS20.tif:0181-0231-0369:181	96204	96204	181
182	210119_dc07_6.tif_BS20.tif:0182-0226-0370:182	92205	92205	182
183	210119_dc07_6.tif_BS20.tif:0183-0227-0367:183	116085	116085	183
184	210119_dc07_6.tif_BS20.tif:0184-0229-0368:184	108295	108295	184
185	210119_dc07_6.tif_BS20.tif:0185-0241-0358:185	110299	110299	185
186	210119_dc07_6.tif_BS20.tif:0186-0246-0356:186	95819	95819	186
187	210119_dc07_6.tif_BS20.tif:0187-0242-0365:187	98342	98342	187
188	210119_dc07_6.tif_BS20.tif:0188-0233-0367:188	96946	96946	188
189	210119_dc07_6.tif_BS20.tif:0189-0229-0370:189	103937	103937	189
190	210119_dc07_6.tif_BS20.tif:0190-0227-0373:190	100676	100676	190
191	210119_dc07_6.tif_BS20.tif:0191-0235-0366:191	117571	117571	191
192	210119_dc07_6.tif_BS20.tif:0192-0242-0357:192	98624	98624	192
193	210119_dc07_6.tif_BS20.tif:0193-0235-0365:193	79669	79669	193
194	210119_dc07_6.tif_BS20.tif:0194-0227-0377:194	78344	78344	194
195	210119_dc07_6.tif_BS20.tif:0195-0222-0375:195	80863	80863	195
196	210119_dc07_6.tif_BS20.tif:0196-0227-0371:196	79051	79051	196
197	210119_dc07_6.tif_BS20.tif:0197-0230-0369:197	90900	90900	197
198	210119_dc07_6.tif_BS20.tif:0198-0229-0372:198	81535	81535	198
199	210119_dc07_6.tif_BS20.tif:0199-0229-0372:199	79548	79548	199
200	210119_dc07_6.tif_BS20.tif:0200-0232-0370:200	89848	89848	200
201	210119_dc07_6.tif_BS20.tif:0201-0232-0368:201	86804	86804	201
202	210119_dc07_6.tif_BS20.tif:0202-0218-0371:202	68306	68306	202
203	210119_dc07_6.tif_BS20.tif:0203-0212-0372:203	78166	78166	203
204	210119_dc07_6.tif_BS20.tif:0204-0213-0378:204	73326	73326	204
205	210119_dc07_6.tif_BS20.tif:0205-0214-0380:205	83598	83598	205
206	210119_dc07_6.tif_BS20.tif:0206-0210-0379:206	72977	72977	206
207	210119_dc07_6.tif_BS20.tif:0207-0213-0379:207	86969	86969	207
208	210119_dc07_6.tif_BS20.tif:0208-0216-0382:208	83987	83987	208
209	210119_dc07_6.tif_BS20.tif:0209-0215-0386:209	82274	82274	209
210	210119_dc07_6.tif_BS20.tif:0210-0218-0389:210	109717	109717	210
211	210119_dc07_6.tif_BS20.tif:0211-0213-0386:211	91635	91635	211
212	210119_dc07_6.tif_BS20.tif:0212-0219-0381:212	101190	101190	212
213	210119_dc07_6.tif_BS20.tif:0213-0225-0381:213	104284	104284	213
214	210119_dc07_6.tif_BS20.tif:0214-0225-0380:214	114255	114255	214
215	210119_dc07_6.tif_BS20.tif:0215-0226-0377:215	100695	100695	215
216	210119_dc07_6.tif_BS20.tif:0216-0220-0381:216	99023	99023	216
217	210119_dc07_6.tif_BS20.tif:0217-0221-0386:217	107187	107187	217
218	210119_dc07_6.tif_BS20.tif:0218-0223-0388:218	110168	110168	218
219	210119_dc07_6.tif_BS20.tif:0219-0217-0385:219	99404	99404	219
220	210119_dc07_6.tif_BS20.tif:0220-0219-0386:220	107987	107987	220
221	210119_dc07_6.tif_BS20.tif:0221-0221-0382:221	114887	114887	221
222	210119_dc07_6.tif_BS20.tif:0222-0222-0374:222	117352	117352	222
223	210119_dc07_6.tif_BS20.tif:0223-0218-0370:223	89739	89739	223
224	210119_dc07_6.tif_BS20.tif:0224-0217-0371:224	92174	92174	224
225	210119_dc07_6.tif_BS20.tif:0225-0219-0376:225	98727	98727	225
226	210119_dc07_6.tif_BS20.tif:0226-0218-0385:226	93009	93009	226
227	210119_dc07_6.tif_BS20.tif:0227-0207-0390:227	98864	98864	227
228	210119_dc07_6.tif_BS20.tif:0228-0187-0387:228	75528	75528	228
229	210119_dc07_6.tif_BS20.tif:0229-0204-0371:229	80162	80162	229
230	210119_dc07_6.tif_BS20.tif:0230-0228-0382:230	68397	68397	230
231	210119_dc07_6.tif_BS20.tif:0231-0229-0379:231	68848	68848	231
232	210119_dc07_6.tif_BS20.tif:0232-0232-0376:232	76801	76801	232
233	210119_dc07_6.tif_BS20.tif:0233-0231-0380:233	77246	77246	233
234	210119_dc07_6.tif_BS20.tif:0234-0223-0389:234	63518	63518	234
235	210119_dc07_6.tif_BS20.tif:0235-0232-0377:235	84076	84076	235
236	210119_dc07_6.tif_BS20.tif:0236-0232-0372:236	69101	69101	236
237	210119_dc07_6.tif_BS20.tif:0237-0233-0368:237	93419	93419	237
238	210119_dc07_6.tif_BS20.tif:0238-0233-0365:238	82923	82923	238
239	210119_dc07_6.tif_BS20.tif:0239-0229-0367:239	76081	76081	239
240	210119_dc07_6.tif_BS20.tif:0240-0234-0369:240	90519	90519	240
241	210119_dc07_6.tif_BS20.tif:0241-0240-0371:241	93208	93208	241
242	210119_dc07_6.tif_BS20.tif:0242-0240-0373:242	92052	92052	242
243	210119_dc07_6.tif_BS20.tif:0243-0241-0374:243	106948	106948	243
244	210119_dc07_6.tif_BS20.tif:0244-0241-0375:244	101250	101250	244
245	210119_dc07_6.tif_BS20.tif:0245-0241-0375:245	114009	114009	245
246	210119_dc07_6.tif_BS20.tif:0246-0240-0375:246	103596	103596	246
247	210119_dc07_6.tif_BS20.tif:0247-0239-0373:247	105107	105107	247
248	210119_dc07_6.tif_BS20.tif:0248-0238-0371:248	118836	118836	248
249	210119_dc07_6.tif_BS20.tif:0249-0238-0372:249	97296	97296	249
250	210119_dc07_6.tif_BS20.tif:0250-0237-0371:250	99339	99339	250
251	210119_dc07_6.tif_BS20.tif:0251-0238-0372:251	112423	112423	251
252	210119_dc07_6.tif_BS20.tif:0252-0236-0373:252	95955	95955	252
253	210119_dc07_6.tif_BS20.tif:0253-0234-0376:253	95297	95297	253
254	210119_dc07_6.tif_BS20.tif:0254-0235-0370:254	93042	93042	254
255	210119_dc07_6.tif_BS20.tif:0255-0239-0364:255	100602	100602	255
256	210119_dc07_6.tif_BS20.tif:0256-0239-0364:256	111138	111138	256
257	210119_dc07_6.tif_BS20.tif:0257-0239-0365:257	105324	105324	257
258	210119_dc07_6.tif_BS20.tif:0258-0239-0372:258	112396	112396	258
259	210119_dc07_6.tif_BS20.tif:0259-0239-0374:259	105981	105981	259
260	210119_dc07_6.tif_BS20.tif:0260-0239-0375:260	115832	115832	260
261	210119_dc07_6.tif_BS20.tif:0261-0239-0375:261	114731	114731	261
262	210119_dc07_6.tif_BS20.tif:0262-0239-0376:262	96420	96420	262
263	210119_dc07_6.tif_BS20.tif:0263-0238-0375:263	89994	89994	263
264	210119_dc07_6.tif_BS20.tif:0264-0239-0371:264	108035	108035	264
265	210119_dc07_6.tif_BS20.tif:0265-0239-0369:265	102282	102282	265
266	210119_dc07_6.tif_BS20.tif:0266-0240-0371:266	78504	78504	266
267	210119_dc07_6.tif_BS20.tif:0267-0238-0374:267	92587	92587	267
268	210119_dc07_6.tif_BS20.tif:0268-0238-0365:268	86233	86233	268
269	210119_dc07_6.tif_BS20.tif:0269-0202-0369:269	114545	114545	269
270	210119_dc07_6.tif_BS20.tif:0270-0229-0374:270	88696	88696	270
271	210119_dc07_6.tif_BS20.tif:0271-0234-0375:271	97237	97237	271
272	210119_dc07_6.tif_BS20.tif:0272-0231-0373:272	75163	75163	272
273	210119_dc07_6.tif_BS20.tif:0273-0229-0368:273	90730	90730	273
274	210119_dc07_6.tif_BS20.tif:0274-0227-0369:274	82587	82587	274
275	210119_dc07_6.tif_BS20.tif:0275-0224-0378:275	63327	63327	275
276	210119_dc07_6.tif_BS20.tif:0276-0247-0359:276	75586	75586	276
277	210119_dc07_6.tif_BS20.tif:0277-0243-0359:277	85699	85699	277
278	210119_dc07_6.tif_BS20.tif:0278-0243-0361:278	95648	95648	278
279	210119_dc07_6.tif_BS20.tif:0279-0239-0366:279	91555	91555	279
280	210119_dc07_6.tif_BS20.tif:0280-0242-0368:280	111654	111654	280
281	210119_dc07_6.tif_BS20.tif:0281-0255-0358:281	103986	103986	281
282	210119_dc07_6.tif_BS20.tif:0282-0252-0362:282	99130	99130	282
283	210119_dc07_6.tif_BS20.tif:0283-0238-0370:283	103442	103442	283
284	210119_dc07_6.tif_BS20.tif:0284-0236-0368:284	96879	96879	284
285	210119_dc07_6.tif_BS20.tif:0285-0238-0366:285	95912	95912	285
286	210119_dc07_6.tif_BS20.tif:0286-0240-0365:286	96076	96076	286
287	210119_dc07_6.tif_BS20.tif:0287-0241-0365:287	98812	98812	287
288	210119_dc07_6.tif_BS20.tif:0288-0241-0366:288	103427	103427	288
289	210119_dc07_6.tif_BS20.tif:0289-0245-0364:289	107249	107249	289
290	210119_dc07_6.tif_BS20.tif:0290-0256-0358:290	100200	100200	290
291	210119_dc07_6.tif_BS20.tif:0291-0256-0366:291	101314	101314	291
292	210119_dc07_6.tif_BS20.tif:0292-0251-0370:292	92030	92030	292
293	210119_dc07_6.tif_BS20.tif:0293-0244-0370:293	89760	89760	293
294	210119_dc07_6.tif_BS20.tif:0294-0241-0366:294	93690	93690	294
295	210119_dc07_6.tif_BS20.tif:0295-0236-0366:295	88143	88143	295
296	210119_dc07_6.tif_BS20.tif:0296-0239-0367:296	89341	89341	296
297	210119_dc07_6.tif_BS20.tif:0297-0238-0363:297	96433	96433	297
298	210119_dc07_6.tif_BS20.tif:0298-0245-0360:298	87752	87752	298
299	210119_dc07_6.tif_BS20.tif:0299-0240-0366:299	86788	86788	299
300	210119_dc07_6.tif_BS20.tif:0300-0243-0359:300	104040	104040	300
301	210119_dc07_6.tif_BS20.tif:0301-0242-0359:301	99489	99489	301
302	210119_dc07_6.tif_BS20.tif:0302-0209-0355:302	39027	39027	302
303	210119_dc07_6.tif_BS20.tif:0303-0230-0370:303	85795	85795	303
304	210119_dc07_6.tif_BS20.tif:0304-0243-0361:304	75140	75140	304
305	210119_dc07_6.tif_BS20.tif:0305-0254-0378:305	81203	81203	305
306	210119_dc07_6.tif_BS20.tif:0306-0216-0396:306	170110	170110	306
307	210119_dc07_6.tif_BS20.tif:0307-0217-0394:307	84630	84630	307
308	210119_dc07_6.tif_BS20.tif:0308-0220-0393:308	71048	71048	308
309	210119_dc07_6.tif_BS20.tif:0309-0225-0387:309	77178	77178	309
310	210119_dc07_6.tif_BS20.tif:0310-0226-0381:310	80844	80844	310
311	210119_dc07_6.tif_BS20.tif:0311-0219-0382:311	65606	65606	311
312	210119_dc07_6.tif_BS20.tif:0312-0215-0380:312	67901	67901	312
313	210119_dc07_6.tif_BS20.tif:0313-0216-0381:313	71981	71981	313
314	210119_dc07_6.tif_BS20.tif:0314-0213-0389:314	96577	96577	314
315	210119_dc07_6.tif_BS20.tif:0315-0198-0386:315	81365	81365	315
316	210119_dc07_6.tif_BS20.tif:0316-0204-0386:316	66233	66233	316
317	210119_dc07_6.tif_BS20.tif:0317-0213-0386:317	66363	66363	317
318	210119_dc07_6.tif_BS20.tif:0318-0227-0382:318	73065	73065	318
319	210119_dc07_6.tif_BS20.tif:0319-0230-0385:319	67463	67463	319
320	210119_dc07_6.tif_BS20.tif:0320-0228-0390:320	69718	69718	320
321	210119_dc07_6.tif_BS20.tif:0321-0220-0391:321	65314	65314	321
322	210119_dc07_6.tif_BS20.tif:0322-0220-0390:322	75214	75214	322
323	210119_dc07_6.tif_BS20.tif:0323-0219-0388:323	68191	68191	323
324	210119_dc07_6.tif_BS20.tif:0324-0218-0386:324	70127	70127	324
325	210119_dc07_6.tif_BS20.tif:0325-0217-0386:325	69840	69840	325
326	210119_dc07_6.tif_BS20.tif:0326-0219-0388:326	72173	72173	326
327	210119_dc07_6.tif_BS20.tif:0327-0218-0391:327	67491	67491	327
328	210119_dc07_6.tif_BS20.tif:0328-0214-0386:328	69625	69625	328
329	210119_dc07_6.tif_BS20.tif:0329-0215-0387:329	79841	79841	329
330	210119_dc07_6.tif_BS20.tif:0330-0218-0390:330	76441	76441	330
331	210119_dc07_6.tif_BS20.tif:0331-0228-0389:331	81588	81588	331
332	210119_dc07_6.tif_BS20.tif:0332-0230-0387:332	79363	79363	332
333	210119_dc07_6.tif_BS20.tif:0333-0228-0386:333	74192	74192	333
334	210119_dc07_6.tif_BS20.tif:0334-0227-0385:334	68644	68644	334
335	210119_dc07_6.tif_BS20.tif:0335-0220-0385:335	74830	74830	335
336	210119_dc07_6.tif_BS20.tif:0336-0218-0386:336	73151	73151	336
337	210119_dc07_6.tif_BS20.tif:0337-0217-0389:337	72145	72145	337
338	210119_dc07_6.tif_BS20.tif:0338-0219-0390:338	72245	72245	338
339	210119_dc07_6.tif_BS20.tif:0339-0219-0386:339	71335	71335	339
340	210119_dc07_6.tif_BS20.tif:0340-0217-0385:340	68334	68334	340
341	210119_dc07_6.tif_BS20.tif:0341-0224-0382:341	81808	81808	341
342	210119_dc07_6.tif_BS20.tif:0342-0255-0386:342	78551	78551	342
343	210119_dc07_6.tif_BS20.tif:0343-0234-0398:343	76906	76906	343
344	210119_dc07_6.tif_BS20.tif:0344-0222-0387:344	72794	72794	344
345	210119_dc07_6.tif_BS20.tif:0345-0216-0376:345	64407	64407	345
346	210119_dc07_6.tif_BS20.tif:0346-0221-0370:346	71036	71036	346
347	210119_dc07_6.tif_BS20.tif:0347-0223-0370:347	82502	82502	347
348	210119_dc07_6.tif_BS20.tif:0348-0228-0370:348	102332	102332	348
349	210119_dc07_6.tif_BS20.tif:0349-0239-0361:349	97906	97906	349
350	210119_dc07_6.tif_BS20.tif:0350-0240-0362:350	111103	111103	350
351	210119_dc07_6.tif_BS20.tif:0351-0241-0369:351	103166	103166	351
352	210119_dc07_6.tif_BS20.tif:0352-0240-0372:352	110223	110223	352
353	210119_dc07_6.tif_BS20.tif:0353-0235-0366:353	100185	100185	353
354	210119_dc07_6.tif_BS20.tif:0354-0231-0365:354	102208	102208	354
355	210119_dc07_6.tif_BS20.tif:0355-0226-0362:355	95174	95174	355
356	210119_dc07_6.tif_BS20.tif:0356-0217-0364:356	75196	75196	356
357	210119_dc07_6.tif_BS20.tif:0357-0218-0370:357	75379	75379	357
358	210119_dc07_6.tif_BS20.tif:0358-0222-0375:358	72240	72240	358
359	210119_dc07_6.tif_BS20.tif:0359-0225-0372:359	75834	75834	359
360	210119_dc07_6.tif_BS20.tif:0360-0224-0379:360	70685	70685	360
361	210119_dc07_6.tif_BS20.tif:0361-0223-0371:361	66826	66826	361
362	210119_dc07_6.tif_BS20.tif:0362-0223-0372:362	63910	63910	362
363	210119_dc07_6.tif_BS20.tif:0363-0224-0370:363	67880	67880	363
364	210119_dc07_6.tif_BS20.tif:0364-0224-0371:364	61425	61425	364
365	210119_dc07_6.tif_BS20.tif:0365-0224-0372:365	58945	58945	365
366	210119_dc07_6.tif_BS20.tif:0366-0224-0372:366	70794	70794	366
367	210119_dc07_6.tif_BS20.tif:0367-0224-0374:367	67693	67693	367
368	210119_dc07_6.tif_BS20.tif:0368-0225-0378:368	61841	61841	368
369	210119_dc07_6.tif_BS20.tif:0369-0227-0379:369	77645	77645	369
370	210119_dc07_6.tif_BS20.tif:0370-0225-0374:370	66331	66331	370
371	210119_dc07_6.tif_BS20.tif:0371-0222-0373:371	69022	69022	371
372	210119_dc07_6.tif_BS20.tif:0372-0221-0374:372	63390	63390	372
373	210119_dc07_6.tif_BS20.tif:0373-0221-0375:373	65610	65610	373
374	210119_dc07_6.tif_BS20.tif:0374-0222-0377:374	62067	62067	374
375	210119_dc07_6.tif_BS20.tif:0375-0222-0376:375	66088	66088	375
376	210119_dc07_6.tif_BS20.tif:0376-0224-0376:376	69820	69820	376
377	210119_dc07_6.tif_BS20.tif:0377-0225-0376:377	74300	74300	377
378	210119_dc07_6.tif_BS20.tif:0378-0223-0371:378	63325	63325	378
379	210119_dc07_6.tif_BS20.tif:0379-0222-0372:379	62754	62754	379
380	210119_dc07_6.tif_BS20.tif:0380-0223-0375:380	62119	62119	380
381	210119_dc07_6.tif_BS20.tif:0381-0229-0386:381	66431	66431	381
382	210119_dc07_6.tif_BS20.tif:0382-0234-0385:382	76186	76186	382
383	210119_dc07_6.tif_BS20.tif:0383-0230-0381:383	74333	74333	383
384	210119_dc07_6.tif_BS20.tif:0384-0214-0378:384	81095	81095	384
385	210119_dc07_6.tif_BS20.tif:0385-0205-0369:385	96000	96000	385
386	210119_dc07_6.tif_BS20.tif:0386-0231-0365:386	90025	90025	386
387	210119_dc07_6.tif_BS20.tif:0387-0231-0370:387	71783	71783	387
388	210119_dc07_6.tif_BS20.tif:0388-0236-0370:388	77715	77715	388
389	210119_dc07_6.tif_BS20.tif:0389-0235-0370:389	64256	64256	389
390	210119_dc07_6.tif_BS20.tif:0390-0233-0372:390	71633	71633	390
391	210119_dc07_6.tif_BS20.tif:0391-0229-0373:391	72465	72465	391
392	210119_dc07_6.tif_BS20.tif:0392-0226-0374:392	69848	69848	392
393	210119_dc07_6.tif_BS20.tif:0393-0225-0376:393	73872	73872	393
394	210119_dc07_6.tif_BS20.tif:0394-0225-0378:394	66557	66557	394
395	210119_dc07_6.tif_BS20.tif:0395-0226-0378:395	65781	65781	395
396	210119_dc07_6.tif_BS20.tif:0396-0228-0379:396	67369	67369	396
397	210119_dc07_6.tif_BS20.tif:0397-0229-0381:397	64632	64632	397
398	210119_dc07_6.tif_BS20.tif:0398-0227-0378:398	67280	67280	398
399	210119_dc07_6.tif_BS20.tif:0399-0222-0381:399	67050	67050	399
400	210119_dc07_6.tif_BS20.tif:0400-0225-0383:400	66601	66601	400
401	210119_dc07_6.tif_BS20.tif:0401-0226-0383:401	67959	67959	401
402	210119_dc07_6.tif_BS20.tif:0402-0214-0381:402	74151	74151	402
403	210119_dc07_6.tif_BS20.tif:0403-0214-0380:403	64385	64385	403
404	210119_dc07_6.tif_BS20.tif:0404-0215-0380:404	72831	72831	404
405	210119_dc07_6.tif_BS20.tif:0405-0219-0384:405	80949	80949	405
406	210119_dc07_6.tif_BS20.tif:0406-0220-0386:406	75606	75606	406
407	210119_dc07_6.tif_BS20.tif:0407-0222-0383:407	81294	81294	407
408	210119_dc07_6.tif_BS20.tif:0408-0224-0376:408	77612	77612	408
409	210119_dc07_6.tif_BS20.tif:0409-0215-0376:409	70701	70701	409
410	210119_dc07_6.tif_BS20.tif:0410-0225-0372:410	72515	72515	410
411	210119_dc07_6.tif_BS20.tif:0411-0243-0361:411	88698	88698	411
412	210119_dc07_6.tif_BS20.tif:0412-0213-0378:412	96215	96215	412
413	210119_dc07_6.tif_BS20.tif:0413-0204-0384:413	74763	74763	413
414	210119_dc07_6.tif_BS20.tif:0414-0225-0385:414	75285	75285	414
415	210119_dc07_6.tif_BS20.tif:0415-0229-0389:415	67431	67431	415
416	210119_dc07_6.tif_BS20.tif:0416-0230-0385:416	67911	67911	416
417	210119_dc07_6.tif_BS20.tif:0417-0224-0386:417	69932	69932	417
418	210119_dc07_6.tif_BS20.tif:0418-0221-0389:418	61572	61572	418
419	210119_dc07_6.tif_BS20.tif:0419-0218-0391:419	65313	65313	419
420	210119_dc07_6.tif_BS20.tif:0420-0217-0393:420	72456	72456	420
421	210119_dc07_6.tif_BS20.tif:0421-0217-0395:421	75095	75095	421
422	210119_dc07_6.tif_BS20.tif:0422-0216-0395:422	79819	79819	422
423	210119_dc07_6.tif_BS20.tif:0423-0218-0393:423	79480	79480	423
424	210119_dc07_6.tif_BS20.tif:0424-0218-0390:424	80647	80647	424
425	210119_dc07_6.tif_BS20.tif:0425-0222-0391:425	86348	86348	425
426	210119_dc07_6.tif_BS20.tif:0426-0225-0401:426	78116	78116	426
427	210119_dc07_6.tif_BS20.tif:0427-0230-0403:427	83159	83159	427
428	210119_dc07_6.tif_BS20.tif:0428-0235-0405:428	91747	91747	428
429	210119_dc07_6.tif_BS20.tif:0429-0236-0409:429	90246	90246	429
430	210119_dc07_6.tif_BS20.tif:0430-0240-0420:430	87162	87162	430
431	210119_dc07_6.tif_BS20.tif:0431-0236-0426:431	72708	72708	431
432	210119_dc07_6.tif_BS20.tif:0432-0229-0421:432	90118	90118	432
433	210119_dc07_6.tif_BS20.tif:0433-0234-0417:433	100332	100332	433
434	210119_dc07_6.tif_BS20.tif:0434-0240-0416:434	100960	100960	434
435	210119_dc07_6.tif_BS20.tif:0435-0249-0413:435	98198	98198	435
436	210119_dc07_6.tif_BS20.tif:0436-0258-0398:436	87128	87128	436
437	210119_dc07_6.tif_BS20.tif:0437-0233-0421:437	91011	91011	437
438	210119_dc07_6.tif_BS20.tif:0438-0234-0426:438	112985	112985	438
439	210119_dc07_6.tif_BS20.tif:0439-0244-0412:439	119617	119617	439
440	210119_dc07_6.tif_BS20.tif:0440-0250-0406:440	91878	91878	440
441	210119_dc07_6.tif_BS20.tif:0441-0246-0406:441	103841	103841	441
442	210119_dc07_6.tif_BS20.tif:0442-0231-0397:442	81129	81129	442
443	210119_dc07_6.tif_BS20.tif:0443-0226-0396:443	70589	70589	443
444	210119_dc07_6.tif_BS20.tif:0444-0226-0397:444	68854	68854	444
445	210119_dc07_6.tif_BS20.tif:0445-0223-0401:445	78388	78388	445
446	210119_dc07_6.tif_BS20.tif:0446-0222-0408:446	88458	88458	446
447	210119_dc07_6.tif_BS20.tif:0447-0227-0392:447	65965	65965	447
448	210119_dc07_6.tif_BS20.tif:0448-0226-0381:448	66306	66306	448
449	210119_dc07_6.tif_BS20.tif:0449-0228-0402:449	69182	69182	449
450	210119_dc07_6.tif_BS20.tif:0450-0226-0408:450	80005	80005	450
451	210119_dc07_6.tif_BS20.tif:0451-0226-0391:451	75652	75652	451
452	210119_dc07_6.tif_BS20.tif:0452-0225-0390:452	63342	63342	452
453	210119_dc07_6.tif_BS20.tif:0453-0223-0381:453	81507	81507	453
454	210119_dc07_6.tif_BS20.tif:0454-0222-0364:454	76836	76836	454
455	210119_dc07_6.tif_BS20.tif:0455-0216-0368:455	76060	76060	455
456	210119_dc07_6.tif_BS20.tif:0456-0212-0378:456	85743	85743	456
457	210119_dc07_6.tif_BS20.tif:0457-0213-0379:457	79513	79513	457
458	210119_dc07_6.tif_BS20.tif:0458-0217-0385:458	79414	79414	458
459	210119_dc07_6.tif_BS20.tif:0459-0215-0384:459	68435	68435	459
460	210119_dc07_6.tif_BS20.tif:0460-0217-0382:460	69434	69434	460
461	210119_dc07_6.tif_BS20.tif:0461-0206-0382:461	77470	77470	461
462	210119_dc07_6.tif_BS20.tif:0462-0208-0372:462	67023	67023	462
463	210119_dc07_6.tif_BS20.tif:0463-0208-0381:463	78792	78792	463
464	210119_dc07_6.tif_BS20.tif:0464-0217-0389:464	70101	70101	464
465	210119_dc07_6.tif_BS20.tif:0465-0215-0394:465	80331	80331	465
466	210119_dc07_6.tif_BS20.tif:0466-0229-0393:466	89271	89271	466
467	210119_dc07_6.tif_BS20.tif:0467-0225-0391:467	85143	85143	467
468	210119_dc07_6.tif_BS20.tif:0468-0213-0388:468	95926	95926	468
469	210119_dc07_6.tif_BS20.tif:0469-0202-0384:469	87665	87665	469
470	210119_dc07_6.tif_BS20.tif:0470-0202-0388:470	82714	82714	470
471	210119_dc07_6.tif_BS20.tif:0471-0211-0392:471	76709	76709	471
472	210119_dc07_6.tif_BS20.tif:0472-0218-0394:472	71258	71258	472
473	210119_dc07_6.tif_BS20.tif:0473-0216-0391:473	78960	78960	473
474	210119_dc07_6.tif_BS20.tif:0474-0209-0380:474	73201	73201	474
475	210119_dc07_6.tif_BS20.tif:0475-0211-0387:475	64838	64838	475
476	210119_dc07_6.tif_BS20.tif:0476-0215-0392:476	82606	82606	476
477	210119_dc07_6.tif_BS20.tif:0477-0220-0396:477	79786	79786	477
478	210119_dc07_6.tif_BS20.tif:0478-0225-0399:478	95392	95392	478
479	210119_dc07_6.tif_BS20.tif:0479-0230-0402:479	88390	88390	479
480	210119_dc07_6.tif_BS20.tif:0480-0233-0399:480	79966	79966	480
481	210119_dc07_6.tif_BS20.tif:0481-0226-0398:481	110424	110424	481
482	210119_dc07_6.tif_BS20.tif:0482-0222-0397:482	125009	125009	482
483	210119_dc07_6.tif_BS20.tif:0483-0225-0395:483	106390	106390	483
484	210119_dc07_6.tif_BS20.tif:0484-0225-0392:484	93560	93560	484
485	210119_dc07_6.tif_BS20.tif:0485-0224-0391:485	81358	81358	485
486	210119_dc07_6.tif_BS20.tif:0486-0228-0388:486	91501	91501	486
487	210119_dc07_6.tif_BS20.tif:0487-0230-0388:487	82491	82491	487
488	210119_dc07_6.tif_BS20.tif:0488-0235-0386:488	93073	93073	488
489	210119_dc07_6.tif_BS20.tif:0489-0226-0382:489	78388	78388	489
490	210119_dc07_6.tif_BS20.tif:0490-0228-0379:490	79068	79068	490
491	210119_dc07_6.tif_BS20.tif:0491-0233-0378:491	79032	79032	491
492	210119_dc07_6.tif_BS20.tif:0492-0234-0372:492	82373	82373	492
493	210119_dc07_6.tif_BS20.tif:0493-0232-0372:493	81473	81473	493
494	210119_dc07_6.tif_BS20.tif:0494-0236-0371:494	82644	82644	494
495	210119_dc07_6.tif_BS20.tif:0495-0241-0371:495	92550	92550	495
496	210119_dc07_6.tif_BS20.tif:0496-0247-0368:496	115483	115483	496
497	210119_dc07_6.tif_BS20.tif:0497-0250-0366:497	65945	65945	497
498	210119_dc07_6.tif_BS20.tif:0498-0264-0341:498	92853	92853	498
499	210119_dc07_6.tif_BS20.tif:0499-0267-0344:499	97210	97210	499
500	210119_dc07_6.tif_BS20.tif:0500-0256-0370:500	97803	97803	500
501	210119_dc07_6.tif_BS20.tif:0501-0262-0369:501	100509	100509	501
502	210119_dc07_6.tif_BS20.tif:0502-0278-0362:502	104852	104852	502
503	210119_dc07_6.tif_BS20.tif:0503-0259-0365:503	110819	110819	503
504	210119_dc07_6.tif_BS20.tif:0504-0260-0368:504	112978	112978	504
505	210119_dc07_6.tif_BS20.tif:0505-0265-0367:505	113323	113323	505
506	210119_dc07_6.tif_BS20.tif:0506-0264-0368:506	120457	120457	506
507	210119_dc07_6.tif_BS20.tif:0507-0261-0364:507	92243	92243	507
508	210119_dc07_6.tif_BS20.tif:0508-0271-0366:508	102539	102539	508
509	210119_dc07_6.tif_BS20.tif:0509-0271-0370:509	101023	101023	509
510	210119_dc07_6.tif_BS20.tif:0510-0257-0369:510	125429	125429	510
511	210119_dc07_6.tif_BS20.tif:0511-0256-0371:511	107803	107803	511
512	210119_dc07_6.tif_BS20.tif:0512-0253-0372:512	94888	94888	512
513	210119_dc07_6.tif_BS20.tif:0513-0258-0368:513	122567	122567	513
514	210119_dc07_6.tif_BS20.tif:0514-0261-0364:514	112654	112654	514
515	210119_dc07_6.tif_BS20.tif:0515-0259-0366:515	118039	118039	515
516	210119_dc07_6.tif_BS20.tif:0516-0271-0366:516	109950	109950	516
517	210119_dc07_6.tif_BS20.tif:0517-0270-0370:517	109233	109233	517
518	210119_dc07_6.tif_BS20.tif:0518-0271-0368:518	117229	117229	518
519	210119_dc07_6.tif_BS20.tif:0519-0269-0367:519	118649	118649	519
520	210119_dc07_6.tif_BS20.tif:0520-0273-0365:520	100982	100982	520
521	210119_dc07_6.tif_BS20.tif:0521-0274-0371:521	117367	117367	521
522	210119_dc07_6.tif_BS20.tif:0522-0273-0372:522	97822	97822	522
523	210119_dc07_6.tif_BS20.tif:0523-0259-0370:523	128714	128714	523
524	210119_dc07_6.tif_BS20.tif:0524-0249-0363:524	121731	121731	524
525	210119_dc07_6.tif_BS20.tif:0525-0252-0362:525	120785	120785	525
526	210119_dc07_6.tif_BS20.tif:0526-0259-0365:526	115323	115323	526
527	210119_dc07_6.tif_BS20.tif:0527-0265-0372:527	117484	117484	527
528	210119_dc07_6.tif_BS20.tif:0528-0271-0367:528	132094	132094	528
529	210119_dc07_6.tif_BS20.tif:0529-0271-0367:529	145213	145213	529
530	210119_dc07_6.tif_BS20.tif:0530-0260-0370:530	125217	125217	530
531	210119_dc07_6.tif_BS20.tif:0531-0262-0357:531	152763	152763	531
532	210119_dc07_6.tif_BS20.tif:0532-0260-0363:532	149526	149526	532
533	210119_dc07_6.tif_BS20.tif:0533-0257-0366:533	139528	139528	533
534	210119_dc07_6.tif_BS20.tif:0534-0263-0369:534	140638	140638	534
535	210119_dc07_6.tif_BS20.tif:0535-0252-0368:535	110114	110114	535
536	210119_dc07_6.tif_BS20.tif:0536-0246-0365:536	120976	120976	536
537	210119_dc07_6.tif_BS20.tif:0537-0244-0372:537	122100	122100	537
538	210119_dc07_6.tif_BS20.tif:0538-0241-0369:538	114168	114168	538
539	210119_dc07_6.tif_BS20.tif:0539-0244-0370:539	119274	119274	539
540	210119_dc07_6.tif_BS20.tif:0540-0252-0371:540	115389	115389	540
541	210119_dc07_6.tif_BS20.tif:0541-0254-0369:541	126738	126738	541
542	210119_dc07_6.tif_BS20.tif:0542-0244-0369:542	106694	106694	542
543	210119_dc07_6.tif_BS20.tif:0543-0244-0365:543	117681	117681	543
544	210119_dc07_6.tif_BS20.tif:0544-0245-0369:544	119140	119140	544
545	210119_dc07_6.tif_BS20.tif:0545-0253-0372:545	106658	106658	545
546	210119_dc07_6.tif_BS20.tif:0546-0253-0369:546	119998	119998	546
547	210119_dc07_6.tif_BS20.tif:0547-0253-0369:547	121000	121000	547
548	210119_dc07_6.tif_BS20.tif:0548-0242-0363:548	110425	110425	548
549	210119_dc07_6.tif_BS20.tif:0549-0238-0364:549	107219	107219	549
550	210119_dc07_6.tif_BS20.tif:0550-0243-0371:550	128245	128245	550
551	210119_dc07_6.tif_BS20.tif:0551-0248-0371:551	116532	116532	551
552	210119_dc07_6.tif_BS20.tif:0552-0241-0377:552	103586	103586	552
553	210119_dc07_6.tif_BS20.tif:0553-0243-0368:553	111178	111178	553
554	210119_dc07_6.tif_BS20.tif:0554-0246-0365:554	104622	104622	554
555	210119_dc07_6.tif_BS20.tif:0555-0250-0355:555	110973	110973	555
556	210119_dc07_6.tif_BS20.tif:0556-0254-0360:556	117836	117836	556
557	210119_dc07_6.tif_BS20.tif:0557-0251-0368:557	115367	115367	557
558	210119_dc07_6.tif_BS20.tif:0558-0249-0350:558	92675	92675	558
559	210119_dc07_6.tif_BS20.tif:0559-0243-0369:559	95743	95743	559
560	210119_dc07_6.tif_BS20.tif:0560-0243-0370:560	95182	95182	560
561	210119_dc07_6.tif_BS20.tif:0561-0247-0362:561	110589	110589	561
562	210119_dc07_6.tif_BS20.tif:0562-0249-0367:562	106386	106386	562
563	210119_dc07_6.tif_BS20.tif:0563-0248-0370:563	112065	112065	563
564	210119_dc07_6.tif_BS20.tif:0564-0245-0370:564	101750	101750	564
565	210119_dc07_6.tif_BS20.tif:0565-0246-0368:565	96073	96073	565
566	210119_dc07_6.tif_BS20.tif:0566-0243-0368:566	110099	110099	566
567	210119_dc07_6.tif_BS20.tif:0567-0243-0368:567	110390	110390	567
568	210119_dc07_6.tif_BS20.tif:0568-0243-0366:568	121836	121836	568
569	210119_dc07_6.tif_BS20.tif:0569-0242-0371:569	128042	128042	569
570	210119_dc07_6.tif_BS20.tif:0570-0240-0372:570	118382	118382	570
571	210119_dc07_6.tif_BS20.tif:0571-0241-0371:571	120783	120783	571
572	210119_dc07_6.tif_BS20.tif:0572-0244-0367:572	121799	121799	572
573	210119_dc07_6.tif_BS20.tif:0573-0237-0370:573	104436	104436	573
574	210119_dc07_6.tif_BS20.tif:0574-0234-0370:574	103400	103400	574
575	210119_dc07_6.tif_BS20.tif:0575-0240-0361:575	109178	109178	575
576	210119_dc07_6.tif_BS20.tif:0576-0248-0359:576	107108	107108	576
577	210119_dc07_6.tif_BS20.tif:0577-0249-0358:577	114041	114041	577
578	210119_dc07_6.tif_BS20.tif:0578-0248-0361:578	121276	121276	578
579	210119_dc07_6.tif_BS20.tif:0579-0251-0366:579	115026	115026	579
580	210119_dc07_6.tif_BS20.tif:0580-0258-0366:580	123683	123683	580
581	210119_dc07_6.tif_BS20.tif:0581-0258-0367:581	131238	131238	581
582	210119_dc07_6.tif_BS20.tif:0582-0251-0371:582	129881	129881	582
583	210119_dc07_6.tif_BS20.tif:0583-0251-0368:583	130150	130150	583
584	210119_dc07_6.tif_BS20.tif:0584-0244-0368:584	151893	151893	584
585	210119_dc07_6.tif_BS20.tif:0585-0246-0373:585	132511	132511	585
586	210119_dc07_6.tif_BS20.tif:0586-0254-0374:586	132735	132735	586
587	210119_dc07_6.tif_BS20.tif:0587-0243-0370:587	140960	140960	587
588	210119_dc07_6.tif_BS20.tif:0588-0241-0366:588	137779	137779	588
589	210119_dc07_6.tif_BS20.tif:0589-0242-0373:589	135609	135609	589
590	210119_dc07_6.tif_BS20.tif:0590-0249-0377:590	126481	126481	590
591	210119_dc07_6.tif_BS20.tif:0591-0251-0378:591	131376	131376	591
592	210119_dc07_6.tif_BS20.tif:0592-0253-0383:592	107074	107074	592
593	210119_dc07_6.tif_BS20.tif:0593-0239-0368:593	112622	112622	593
594	210119_dc07_6.tif_BS20.tif:0594-0230-0370:594	87772	87772	594
595	210119_dc07_6.tif_BS20.tif:0595-0230-0370:595	90233	90233	595
596	210119_dc07_6.tif_BS20.tif:0596-0234-0370:596	104812	104812	596
597	210119_dc07_6.tif_BS20.tif:0597-0234-0377:597	100438	100438	597
598	210119_dc07_6.tif_BS20.tif:0598-0236-0375:598	92225	92225	598
599	210119_dc07_6.tif_BS20.tif:0599-0240-0372:599	97784	97784	599
600	210119_dc07_6.tif_BS20.tif:0600-0242-0375:600	103590	103590	600
601	210119_dc07_6.tif_BS20.tif:0601-0242-0372:601	92219	92219	601
602	210119_dc07_6.tif_BS20.tif:0602-0241-0366:602	96417	96417	602
603	210119_dc07_6.tif_BS20.tif:0603-0242-0366:603	113702	113702	603
604	210119_dc07_6.tif_BS20.tif:0604-0241-0367:604	105917	105917	604
605	210119_dc07_6.tif_BS20.tif:0605-0252-0370:605	98584	98584	605
606	210119_dc07_6.tif_BS20.tif:0606-0256-0368:606	100453	100453	606
607	210119_dc07_6.tif_BS20.tif:0607-0257-0366:607	108184	108184	607
608	210119_dc07_6.tif_BS20.tif:0608-0270-0376:608	89806	89806	608
609	210119_dc07_6.tif_BS20.tif:0609-0264-0370:609	106343	106343	609
610	210119_dc07_6.tif_BS20.tif:0610-0254-0369:610	89991	89991	610
611	210119_dc07_6.tif_BS20.tif:0611-0278-0391:611	86493	86493	611
612	210119_dc07_6.tif_BS20.tif:0612-0300-0383:612	69339	69339	612
613	210119_dc07_6.tif_BS20.tif:0613-0288-0387:613	88027	88027	613
614	210119_dc07_6.tif_BS20.tif:0614-0282-0393:614	74028	74028	614
615	210119_dc07_6.tif_BS20.tif:0615-0275-0390:615	65220	65220	615
616	210119_dc07_6.tif_BS20.tif:0616-0274-0387:616	63037	63037	616
617	210119_dc07_6.tif_BS20.tif:0617-0278-0386:617	58399	58399	617
618	210119_dc07_6.tif_BS20.tif:0618-0287-0393:618	53447	53447	618
619	210119_dc07_6.tif_BS20.tif:0619-0282-0410:619	66094	66094	619
620	210119_dc07_6.tif_BS20.tif:0620-0278-0395:620	74974	74974	620
621	210119_dc07_6.tif_BS20.tif:0621-0274-0387:621	78302	78302	621
622	210119_dc07_6.tif_BS20.tif:0622-0281-0376:622	103179	103179	622
623	210119_dc07_6.tif_BS20.tif:0623-0287-0373:623	114411	114411	623
624	210119_dc07_6.tif_BS20.tif:0624-0294-0372:624	108855	108855	624
625	210119_dc07_6.tif_BS20.tif:0625-0303-0374:625	110024	110024	625
626	210119_dc07_6.tif_BS20.tif:0626-0314-0375:626	72193	72193	626
627	210119_dc07_6.tif_BS20.tif:0627-0318-0380:627	136574	136574	627
628	210119_dc07_6.tif_BS20.tif:0628-0320-0380:628	148999	148999	628
629	210119_dc07_6.tif_BS20.tif:0629-0323-0380:629	124221	124221	629
630	210119_dc07_6.tif_BS20.tif:0630-0321-0376:630	115211	115211	630
631	210119_dc07_6.tif_BS20.tif:0631-0315-0379:631	95256	95256	631
632	210119_dc07_6.tif_BS20.tif:0632-0313-0385:632	121732	121732	632
633	210119_dc07_6.tif_BS20.tif:0633-0283-0391:633	125070	125070	633
634	210119_dc07_6.tif_BS20.tif:0634-0281-0391:634	113768	113768	634
635	210119_dc07_6.tif_BS20.tif:0635-0282-0393:635	97061	97061	635
636	210119_dc07_6.tif_BS20.tif:0636-0285-0393:636	96554	96554	636
637	210119_dc07_6.tif_BS20.tif:0637-0286-0392:637	105950	105950	637
638	210119_dc07_6.tif_BS20.tif:0638-0280-0409:638	74793	74793	638
639	210119_dc07_6.tif_BS20.tif:0639-0287-0404:639	99586	99586	639
640	210119_dc07_6.tif_BS20.tif:0640-0291-0391:640	81247	81247	640
641	210119_dc07_6.tif_BS20.tif:0641-0291-0392:641	82457	82457	641
642	210119_dc07_6.tif_BS20.tif:0642-0283-0390:642	89860	89860	642
643	210119_dc07_6.tif_BS20.tif:0643-0286-0389:643	79610	79610	643
644	210119_dc07_6.tif_BS20.tif:0644-0292-0390:644	77524	77524	644
645	210119_dc07_6.tif_BS20.tif:0645-0295-0384:645	90534	90534	645
646	210119_dc07_6.tif_BS20.tif:0646-0283-0383:646	92504	92504	646
647	210119_dc07_6.tif_BS20.tif:0647-0280-0384:647	119223	119223	647
648	210119_dc07_6.tif_BS20.tif:0648-0280-0385:648	110236	110236	648
649	210119_dc07_6.tif_BS20.tif:0649-0277-0386:649	101224	101224	649
650	210119_dc07_6.tif_BS20.tif:0650-0275-0387:650	85343	85343	650
651	210119_dc07_6.tif_BS20.tif:0651-0278-0386:651	101033	101033	651
652	210119_dc07_6.tif_BS20.tif:0652-0280-0387:652	105426	105426	652
653	210119_dc07_6.tif_BS20.tif:0653-0282-0388:653	119524	119524	653
654	210119_dc07_6.tif_BS20.tif:0654-0282-0390:654	112418	112418	654
655	210119_dc07_6.tif_BS20.tif:0655-0277-0391:655	105491	105491	655
656	210119_dc07_6.tif_BS20.tif:0656-0276-0389:656	122263	122263	656
657	210119_dc07_6.tif_BS20.tif:0657-0284-0376:657	132931	132931	657
658	210119_dc07_6.tif_BS20.tif:0658-0273-0378:658	94276	94276	658
659	210119_dc07_6.tif_BS20.tif:0659-0276-0377:659	102035	102035	659
660	210119_dc07_6.tif_BS20.tif:0660-0264-0404:660	81004	81004	660
661	210119_dc07_6.tif_BS20.tif:0661-0281-0386:661	101365	101365	661
662	210119_dc07_6.tif_BS20.tif:0662-0283-0388:662	90976	90976	662
663	210119_dc07_6.tif_BS20.tif:0663-0285-0392:663	93365	93365	663
664	210119_dc07_6.tif_BS20.tif:0664-0273-0399:664	77899	77899	664
665	210119_dc07_6.tif_BS20.tif:0665-0263-0394:665	68277	68277	665
666	210119_dc07_6.tif_BS20.tif:0666-0262-0397:666	90504	90504	666
667	210119_dc07_6.tif_BS20.tif:0667-0276-0371:667	86902	86902	667
668	210119_dc07_6.tif_BS20.tif:0668-0284-0375:668	114776	114776	668
669	210119_dc07_6.tif_BS20.tif:0669-0283-0379:669	110491	110491	669
670	210119_dc07_6.tif_BS20.tif:0670-0276-0383:670	106125	106125	670
671	210119_dc07_6.tif_BS20.tif:0671-0272-0383:671	87088	87088	671
672	210119_dc07_6.tif_BS20.tif:0672-0273-0385:672	92341	92341	672
673	210119_dc07_6.tif_BS20.tif:0673-0277-0385:673	79982	79982	673
674	210119_dc07_6.tif_BS20.tif:0674-0273-0381:674	82329	82329	674
675	210119_dc07_6.tif_BS20.tif:0675-0285-0382:675	102478	102478	675
676	210119_dc07_6.tif_BS20.tif:0676-0279-0388:676	83000	83000	676
677	210119_dc07_6.tif_BS20.tif:0677-0276-0384:677	101012	101012	677
678	210119_dc07_6.tif_BS20.tif:0678-0273-0386:678	94742	94742	678
679	210119_dc07_6.tif_BS20.tif:0679-0274-0387:679	79737	79737	679
680	210119_dc07_6.tif_BS20.tif:0680-0278-0385:680	82768	82768	680
681	210119_dc07_6.tif_BS20.tif:0681-0280-0384:681	93061	93061	681
682	210119_dc07_6.tif_BS20.tif:0682-0286-0379:682	91231	91231	682
683	210119_dc07_6.tif_BS20.tif:0683-0276-0380:683	103282	103282	683
684	210119_dc07_6.tif_BS20.tif:0684-0262-0371:684	89062	89062	684
685	210119_dc07_6.tif_BS20.tif:0685-0283-0374:685	134489	134489	685
686	210119_dc07_6.tif_BS20.tif:0686-0289-0382:686	126762	126762	686
687	210119_dc07_6.tif_BS20.tif:0687-0291-0385:687	131757	131757	687
688	210119_dc07_6.tif_BS20.tif:0688-0292-0381:688	121332	121332	688
689	210119_dc07_6.tif_BS20.tif:0689-0275-0373:689	102605	102605	689
690	210119_dc07_6.tif_BS20.tif:0690-0270-0374:690	115559	115559	690
691	210119_dc07_6.tif_BS20.tif:0691-0273-0372:691	130676	130676	691
692	210119_dc07_6.tif_BS20.tif:0692-0273-0372:692	108077	108077	692
693	210119_dc07_6.tif_BS20.tif:0693-0276-0368:693	114417	114417	693
694	210119_dc07_6.tif_BS20.tif:0694-0278-0367:694	127781	127781	694
695	210119_dc07_6.tif_BS20.tif:0695-0266-0374:695	114216	114216	695
696	210119_dc07_6.tif_BS20.tif:0696-0261-0373:696	113382	113382	696
697	210119_dc07_6.tif_BS20.tif:0697-0262-0371:697	103740	103740	697
698	210119_dc07_6.tif_BS20.tif:0698-0265-0368:698	121601	121601	698
699	210119_dc07_6.tif_BS20.tif:0699-0267-0367:699	105707	105707	699
700	210119_dc07_6.tif_BS20.tif:0700-0260-0367:700	122903	122903	700
701	210119_dc07_6.tif_BS20.tif:0701-0254-0367:701	123794	123794	701
702	210119_dc07_6.tif_BS20.tif:0702-0255-0369:702	128355	128355	702
703	210119_dc07_6.tif_BS20.tif:0703-0259-0366:703	104981	104981	703
704	210119_dc07_6.tif_BS20.tif:0704-0257-0372:704	115749	115749	704
705	210119_dc07_6.tif_BS20.tif:0705-0257-0372:705	102304	102304	705
706	210119_dc07_6.tif_BS20.tif:0706-0261-0364:706	100612	100612	706
707	210119_dc07_6.tif_BS20.tif:0707-0266-0363:707	106357	106357	707
708	210119_dc07_6.tif_BS20.tif:0708-0276-0364:708	91979	91979	708
709	210119_dc07_6.tif_BS20.tif:0709-0277-0373:709	108320	108320	709
710	210119_dc07_6.tif_BS20.tif:0710-0280-0376:710	113018	113018	710
711	210119_dc07_6.tif_BS20.tif:0711-0280-0377:711	114042	114042	711
712	210119_dc07_6.tif_BS20.tif:0712-0275-0377:712	125298	125298	712
713	210119_dc07_6.tif_BS20.tif:0713-0282-0387:713	110810	110810	713
714	210119_dc07_6.tif_BS20.tif:0714-0287-0390:714	115441	115441	714
715	210119_dc07_6.tif_BS20.tif:0715-0281-0388:715	149532	149532	715
716	210119_dc07_6.tif_BS20.tif:0716-0277-0385:716	143842	143842	716
717	210119_dc07_6.tif_BS20.tif:0717-0281-0387:717	133341	133341	717
718	210119_dc07_6.tif_BS20.tif:0718-0282-0388:718	121418	121418	718
719	210119_dc07_6.tif_BS20.tif:0719-0283-0384:719	138288	138288	719
720	210119_dc07_6.tif_BS20.tif:0720-0277-0374:720	127796	127796	720
721	210119_dc07_6.tif_BS20.tif:0721-0267-0370:721	115325	115325	721
722	210119_dc07_6.tif_BS20.tif:0001-0235-0132:1	183825	183825	1
723	210119_dc07_6.tif_BS20.tif:0002-0227-0143:2	189297	189297	2
724	210119_dc07_6.tif_BS20.tif:0003-0227-0146:3	187606	187606	3
725	210119_dc07_6.tif_BS20.tif:0004-0237-0144:4	153716	153716	4
726	210119_dc07_6.tif_BS20.tif:0005-0248-0148:5	195118	195118	5
727	210119_dc07_6.tif_BS20.tif:0006-0269-0156:6	244771	244771	6
728	210119_dc07_6.tif_BS20.tif:0007-0249-0152:7	182270	182270	7
729	210119_dc07_6.tif_BS20.tif:0008-0223-0144:8	196870	196870	8
730	210119_dc07_6.tif_BS20.tif:0009-0227-0138:9	172452	172452	9
731	210119_dc07_6.tif_BS20.tif:0010-0258-0151:10	200049	200049	10
732	210119_dc07_6.tif_BS20.tif:0011-0251-0144:11	203722	203722	11
733	210119_dc07_6.tif_BS20.tif:0012-0240-0146:12	195153	195153	12
734	210119_dc07_6.tif_BS20.tif:0013-0243-0146:13	178962	178962	13
735	210119_dc07_6.tif_BS20.tif:0014-0229-0147:14	180149	180149	14
736	210119_dc07_6.tif_BS20.tif:0015-0218-0142:15	180680	180680	15
737	210119_dc07_6.tif_BS20.tif:0016-0222-0140:16	211291	211291	16
738	210119_dc07_6.tif_BS20.tif:0017-0215-0134:17	199585	199585	17
739	210119_dc07_6.tif_BS20.tif:0018-0218-0130:18	200192	200192	18
740	210119_dc07_6.tif_BS20.tif:0019-0231-0127:19	195759	195759	19
741	210119_dc07_6.tif_BS20.tif:0020-0211-0149:20	193729	193729	20
742	210119_dc07_6.tif_BS20.tif:0021-0226-0149:21	185781	185781	21
743	210119_dc07_6.tif_BS20.tif:0022-0244-0147:22	214731	214731	22
744	210119_dc07_6.tif_BS20.tif:0023-0241-0148:23	205611	205611	23
745	210119_dc07_6.tif_BS20.tif:0024-0223-0154:24	174509	174509	24
746	210119_dc07_6.tif_BS20.tif:0025-0205-0158:25	171977	171977	25
747	210119_dc07_6.tif_BS20.tif:0026-0239-0151:26	159714	159714	26
748	210119_dc07_6.tif_BS20.tif:0027-0234-0153:27	248367	248367	27
749	210119_dc07_6.tif_BS20.tif:0028-0226-0144:28	242469	242469	28
750	210119_dc07_6.tif_BS20.tif:0029-0231-0144:29	257867	257867	29
751	210119_dc07_6.tif_BS20.tif:0030-0208-0142:30	168494	168494	30
752	210119_dc07_6.tif_BS20.tif:0031-0203-0137:31	163259	163259	31
753	210119_dc07_6.tif_BS20.tif:0032-0232-0140:32	198536	198536	32
754	210119_dc07_6.tif_BS20.tif:0033-0235-0140:33	209266	209266	33
755	210119_dc07_6.tif_BS20.tif:0034-0235-0146:34	199769	199769	34
756	210119_dc07_6.tif_BS20.tif:0035-0240-0151:35	221136	221136	35
757	210119_dc07_6.tif_BS20.tif:0036-0234-0144:36	248145	248145	36
758	210119_dc07_6.tif_BS20.tif:0037-0221-0141:37	215413	215413	37
759	210119_dc07_6.tif_BS20.tif:0038-0200-0137:38	237454	237454	38
760	210119_dc07_6.tif_BS20.tif:0039-0215-0135:39	249490	249490	39
761	210119_dc07_6.tif_BS20.tif:0040-0224-0142:40	246647	246647	40
762	210119_dc07_6.tif_BS20.tif:0041-0223-0131:41	254387	254387	41
763	210119_dc07_6.tif_BS20.tif:0042-0205-0134:42	206180	206180	42
764	210119_dc07_6.tif_BS20.tif:0043-0230-0128:43	210707	210707	43
765	210119_dc07_6.tif_BS20.tif:0044-0228-0126:44	198429	198429	44
766	210119_dc07_6.tif_BS20.tif:0045-0234-0124:45	190647	190647	45
767	210119_dc07_6.tif_BS20.tif:0046-0228-0127:46	193408	193408	46
768	210119_dc07_6.tif_BS20.tif:0047-0231-0127:47	223380	223380	47
769	210119_dc07_6.tif_BS20.tif:0048-0229-0128:48	231042	231042	48
770	210119_dc07_6.tif_BS20.tif:0049-0233-0123:49	236078	236078	49
771	210119_dc07_6.tif_BS20.tif:0050-0241-0129:50	232199	232199	50
772	210119_dc07_6.tif_BS20.tif:0051-0243-0122:51	260270	260270	51
773	210119_dc07_6.tif_BS20.tif:0052-0244-0121:52	201751	201751	52
774	210119_dc07_6.tif_BS20.tif:0053-0241-0122:53	184077	184077	53
775	210119_dc07_6.tif_BS20.tif:0054-0237-0124:54	209241	209241	54
776	210119_dc07_6.tif_BS20.tif:0055-0235-0129:55	229833	229833	55
777	210119_dc07_6.tif_BS20.tif:0056-0235-0126:56	255697	255697	56
778	210119_dc07_6.tif_BS20.tif:0057-0232-0113:57	205073	205073	57
779	210119_dc07_6.tif_BS20.tif:0058-0227-0125:58	210122	210122	58
780	210119_dc07_6.tif_BS20.tif:0059-0226-0127:59	210672	210672	59
781	210119_dc07_6.tif_BS20.tif:0060-0222-0123:60	208398	208398	60
782	210119_dc07_6.tif_BS20.tif:0061-0215-0125:61	208007	208007	61
783	210119_dc07_6.tif_BS20.tif:0062-0218-0109:62	200966	200966	62
784	210119_dc07_6.tif_BS20.tif:0063-0214-0107:63	202569	202569	63
785	210119_dc07_6.tif_BS20.tif:0064-0218-0100:64	216323	216323	64
786	210119_dc07_6.tif_BS20.tif:0065-0220-0099:65	214032	214032	65
787	210119_dc07_6.tif_BS20.tif:0066-0215-0100:66	208797	208797	66
788	210119_dc07_6.tif_BS20.tif:0067-0209-0114:67	212748	212748	67
789	210119_dc07_6.tif_BS20.tif:0068-0226-0114:68	203342	203342	68
790	210119_dc07_6.tif_BS20.tif:0069-0228-0113:69	215658	215658	69
791	210119_dc07_6.tif_BS20.tif:0070-0226-0124:70	206291	206291	70
792	210119_dc07_6.tif_BS20.tif:0071-0226-0122:71	202156	202156	71
793	210119_dc07_6.tif_BS20.tif:0072-0223-0121:72	224314	224314	72
794	210119_dc07_6.tif_BS20.tif:0073-0213-0119:73	221684	221684	73
795	210119_dc07_6.tif_BS20.tif:0074-0199-0120:74	214976	214976	74
796	210119_dc07_6.tif_BS20.tif:0075-0188-0126:75	202522	202522	75
797	210119_dc07_6.tif_BS20.tif:0076-0218-0125:76	211410	211410	76
798	210119_dc07_6.tif_BS20.tif:0077-0223-0120:77	248295	248295	77
799	210119_dc07_6.tif_BS20.tif:0078-0219-0134:78	221650	221650	78
800	210119_dc07_6.tif_BS20.tif:0079-0226-0140:79	204373	204373	79
801	210119_dc07_6.tif_BS20.tif:0080-0227-0145:80	213878	213878	80
802	210119_dc07_6.tif_BS20.tif:0081-0227-0147:81	211141	211141	81
803	210119_dc07_6.tif_BS20.tif:0082-0226-0147:82	216238	216238	82
804	210119_dc07_6.tif_BS20.tif:0083-0221-0151:83	214071	214071	83
805	210119_dc07_6.tif_BS20.tif:0084-0223-0154:84	201919	201919	84
806	210119_dc07_6.tif_BS20.tif:0085-0227-0154:85	207501	207501	85
807	210119_dc07_6.tif_BS20.tif:0086-0223-0157:86	207637	207637	86
808	210119_dc07_6.tif_BS20.tif:0087-0226-0158:87	178273	178273	87
809	210119_dc07_6.tif_BS20.tif:0088-0225-0157:88	167976	167976	88
810	210119_dc07_6.tif_BS20.tif:0089-0223-0153:89	174322	174322	89
811	210119_dc07_6.tif_BS20.tif:0090-0230-0163:90	178744	178744	90
812	210119_dc07_6.tif_BS20.tif:0091-0233-0157:91	174822	174822	91
813	210119_dc07_6.tif_BS20.tif:0092-0228-0153:92	175650	175650	92
814	210119_dc07_6.tif_BS20.tif:0093-0222-0147:93	182916	182916	93
815	210119_dc07_6.tif_BS20.tif:0094-0217-0140:94	184888	184888	94
816	210119_dc07_6.tif_BS20.tif:0095-0230-0147:95	192535	192535	95
817	210119_dc07_6.tif_BS20.tif:0096-0226-0147:96	207135	207135	96
818	210119_dc07_6.tif_BS20.tif:0097-0231-0146:97	192330	192330	97
819	210119_dc07_6.tif_BS20.tif:0098-0228-0147:98	206208	206208	98
820	210119_dc07_6.tif_BS20.tif:0099-0229-0132:99	212798	212798	99
821	210119_dc07_6.tif_BS20.tif:0100-0229-0139:100	233162	233162	100
822	210119_dc07_6.tif_BS20.tif:0101-0236-0137:101	251043	251043	101
823	210119_dc07_6.tif_BS20.tif:0102-0232-0140:102	242087	242087	102
824	210119_dc07_6.tif_BS20.tif:0103-0243-0128:103	228522	228522	103
825	210119_dc07_6.tif_BS20.tif:0104-0243-0134:104	239629	239629	104
826	210119_dc07_6.tif_BS20.tif:0105-0240-0130:105	244758	244758	105
827	210119_dc07_6.tif_BS20.tif:0106-0231-0126:106	242137	242137	106
828	210119_dc07_6.tif_BS20.tif:0107-0227-0129:107	224444	224444	107
829	210119_dc07_6.tif_BS20.tif:0108-0228-0140:108	251481	251481	108
830	210119_dc07_6.tif_BS20.tif:0109-0228-0136:109	254052	254052	109
831	210119_dc07_6.tif_BS20.tif:0110-0224-0125:110	238976	238976	110
832	210119_dc07_6.tif_BS20.tif:0111-0220-0134:111	259774	259774	111
833	210119_dc07_6.tif_BS20.tif:0112-0227-0139:112	247884	247884	112
834	210119_dc07_6.tif_BS20.tif:0113-0223-0127:113	221075	221075	113
835	210119_dc07_6.tif_BS20.tif:0114-0228-0125:114	240304	240304	114
836	210119_dc07_6.tif_BS20.tif:0115-0230-0124:115	254023	254023	115
837	210119_dc07_6.tif_BS20.tif:0116-0226-0122:116	221898	221898	116
838	210119_dc07_6.tif_BS20.tif:0117-0224-0129:117	213746	213746	117
839	210119_dc07_6.tif_BS20.tif:0118-0227-0136:118	236527	236527	118
840	210119_dc07_6.tif_BS20.tif:0119-0236-0150:119	249545	249545	119
841	210119_dc07_6.tif_BS20.tif:0120-0241-0139:120	248965	248965	120
842	210119_dc07_6.tif_BS20.tif:0121-0237-0132:121	257270	257270	121
843	210119_dc07_6.tif_BS20.tif:0122-0229-0134:122	262444	262444	122
844	210119_dc07_6.tif_BS20.tif:0123-0224-0130:123	247271	247271	123
845	210119_dc07_6.tif_BS20.tif:0124-0215-0132:124	219214	219214	124
846	210119_dc07_6.tif_BS20.tif:0125-0212-0117:125	248804	248804	125
847	210119_dc07_6.tif_BS20.tif:0126-0224-0120:126	254312	254312	126
848	210119_dc07_6.tif_BS20.tif:0127-0235-0122:127	182089	182089	127
849	210119_dc07_6.tif_BS20.tif:0128-0238-0127:128	189562	189562	128
850	210119_dc07_6.tif_BS20.tif:0129-0239-0131:129	200263	200263	129
851	210119_dc07_6.tif_BS20.tif:0130-0239-0130:130	193535	193535	130
852	210119_dc07_6.tif_BS20.tif:0131-0237-0129:131	220567	220567	131
853	210119_dc07_6.tif_BS20.tif:0132-0231-0137:132	218575	218575	132
854	210119_dc07_6.tif_BS20.tif:0133-0224-0138:133	236896	236896	133
855	210119_dc07_6.tif_BS20.tif:0134-0223-0138:134	197385	197385	134
856	210119_dc07_6.tif_BS20.tif:0135-0224-0136:135	195961	195961	135
857	210119_dc07_6.tif_BS20.tif:0136-0213-0130:136	162865	162865	136
858	210119_dc07_6.tif_BS20.tif:0137-0209-0122:137	172805	172805	137
859	210119_dc07_6.tif_BS20.tif:0138-0206-0114:138	184524	184524	138
860	210119_dc07_6.tif_BS20.tif:0139-0205-0108:139	189362	189362	139
861	210119_dc07_6.tif_BS20.tif:0140-0202-0107:140	203552	203552	140
862	210119_dc07_6.tif_BS20.tif:0141-0198-0110:141	184668	184668	141
863	210119_dc07_6.tif_BS20.tif:0142-0205-0112:142	164215	164215	142
864	210119_dc07_6.tif_BS20.tif:0143-0226-0129:143	190333	190333	143
865	210119_dc07_6.tif_BS20.tif:0144-0228-0130:144	185403	185403	144
866	210119_dc07_6.tif_BS20.tif:0145-0232-0128:145	207370	207370	145
867	210119_dc07_6.tif_BS20.tif:0146-0230-0134:146	168409	168409	146
868	210119_dc07_6.tif_BS20.tif:0147-0227-0138:147	160979	160979	147
869	210119_dc07_6.tif_BS20.tif:0148-0227-0137:148	171257	171257	148
870	210119_dc07_6.tif_BS20.tif:0149-0228-0139:149	191529	191529	149
871	210119_dc07_6.tif_BS20.tif:0150-0234-0144:150	155768	155768	150
872	210119_dc07_6.tif_BS20.tif:0151-0231-0146:151	179385	179385	151
873	210119_dc07_6.tif_BS20.tif:0152-0231-0146:152	177427	177427	152
874	210119_dc07_6.tif_BS20.tif:0153-0239-0149:153	145750	145750	153
875	210119_dc07_6.tif_BS20.tif:0154-0242-0148:154	181256	181256	154
876	210119_dc07_6.tif_BS20.tif:0155-0234-0138:155	155701	155701	155
877	210119_dc07_6.tif_BS20.tif:0156-0230-0144:156	164766	164766	156
878	210119_dc07_6.tif_BS20.tif:0157-0222-0139:157	152769	152769	157
879	210119_dc07_6.tif_BS20.tif:0158-0223-0139:158	166975	166975	158
880	210119_dc07_6.tif_BS20.tif:0159-0235-0141:159	195489	195489	159
881	210119_dc07_6.tif_BS20.tif:0160-0224-0143:160	177313	177313	160
882	210119_dc07_6.tif_BS20.tif:0161-0224-0145:161	179045	179045	161
883	210119_dc07_6.tif_BS20.tif:0162-0220-0139:162	195274	195274	162
884	210119_dc07_6.tif_BS20.tif:0163-0226-0138:163	189883	189883	163
885	210119_dc07_6.tif_BS20.tif:0164-0232-0144:164	185488	185488	164
886	210119_dc07_6.tif_BS20.tif:0165-0218-0139:165	186121	186121	165
887	210119_dc07_6.tif_BS20.tif:0166-0223-0122:166	182831	182831	166
888	210119_dc07_6.tif_BS20.tif:0167-0226-0135:167	144132	144132	167
889	210119_dc07_6.tif_BS20.tif:0168-0228-0139:168	145369	145369	168
890	210119_dc07_6.tif_BS20.tif:0169-0230-0138:169	147035	147035	169
891	210119_dc07_6.tif_BS20.tif:0170-0241-0125:170	156007	156007	170
892	210119_dc07_6.tif_BS20.tif:0171-0247-0124:171	148974	148974	171
893	210119_dc07_6.tif_BS20.tif:0172-0242-0130:172	167736	167736	172
894	210119_dc07_6.tif_BS20.tif:0173-0240-0128:173	168232	168232	173
895	210119_dc07_6.tif_BS20.tif:0174-0242-0124:174	137742	137742	174
896	210119_dc07_6.tif_BS20.tif:0175-0240-0125:175	140099	140099	175
897	210119_dc07_6.tif_BS20.tif:0176-0238-0126:176	130581	130581	176
898	210119_dc07_6.tif_BS20.tif:0177-0237-0127:177	137609	137609	177
899	210119_dc07_6.tif_BS20.tif:0178-0241-0122:178	194669	194669	178
900	210119_dc07_6.tif_BS20.tif:0179-0241-0125:179	219824	219824	179
901	210119_dc07_6.tif_BS20.tif:0180-0243-0127:180	219672	219672	180
902	210119_dc07_6.tif_BS20.tif:0181-0241-0125:181	187683	187683	181
903	210119_dc07_6.tif_BS20.tif:0182-0236-0126:182	204365	204365	182
904	210119_dc07_6.tif_BS20.tif:0183-0237-0122:183	227911	227911	183
905	210119_dc07_6.tif_BS20.tif:0184-0239-0123:184	223706	223706	184
906	210119_dc07_6.tif_BS20.tif:0185-0251-0113:185	200612	200612	185
907	210119_dc07_6.tif_BS20.tif:0186-0256-0111:186	149571	149571	186
908	210119_dc07_6.tif_BS20.tif:0187-0252-0120:187	171467	171467	187
909	210119_dc07_6.tif_BS20.tif:0188-0243-0122:188	163184	163184	188
910	210119_dc07_6.tif_BS20.tif:0189-0239-0126:189	183841	183841	189
911	210119_dc07_6.tif_BS20.tif:0190-0237-0128:190	194146	194146	190
912	210119_dc07_6.tif_BS20.tif:0191-0245-0121:191	239571	239571	191
913	210119_dc07_6.tif_BS20.tif:0192-0252-0112:192	160275	160275	192
914	210119_dc07_6.tif_BS20.tif:0193-0245-0120:193	166869	166869	193
915	210119_dc07_6.tif_BS20.tif:0194-0237-0132:194	168835	168835	194
916	210119_dc07_6.tif_BS20.tif:0195-0232-0131:195	162077	162077	195
917	210119_dc07_6.tif_BS20.tif:0196-0237-0127:196	165516	165516	196
918	210119_dc07_6.tif_BS20.tif:0197-0240-0124:197	172478	172478	197
919	210119_dc07_6.tif_BS20.tif:0198-0239-0128:198	165407	165407	198
920	210119_dc07_6.tif_BS20.tif:0199-0239-0127:199	182588	182588	199
921	210119_dc07_6.tif_BS20.tif:0200-0242-0126:200	168949	168949	200
922	210119_dc07_6.tif_BS20.tif:0201-0242-0124:201	171071	171071	201
923	210119_dc07_6.tif_BS20.tif:0202-0228-0126:202	194025	194025	202
924	210119_dc07_6.tif_BS20.tif:0203-0222-0128:203	157308	157308	203
925	210119_dc07_6.tif_BS20.tif:0204-0223-0133:204	198549	198549	204
926	210119_dc07_6.tif_BS20.tif:0205-0224-0135:205	228177	228177	205
927	210119_dc07_6.tif_BS20.tif:0206-0220-0135:206	180011	180011	206
928	210119_dc07_6.tif_BS20.tif:0207-0223-0134:207	206703	206703	207
929	210119_dc07_6.tif_BS20.tif:0208-0226-0138:208	225322	225322	208
930	210119_dc07_6.tif_BS20.tif:0209-0225-0142:209	221229	221229	209
931	210119_dc07_6.tif_BS20.tif:0210-0228-0144:210	239930	239930	210
932	210119_dc07_6.tif_BS20.tif:0211-0223-0142:211	225052	225052	211
933	210119_dc07_6.tif_BS20.tif:0212-0229-0137:212	254624	254624	212
934	210119_dc07_6.tif_BS20.tif:0213-0235-0137:213	246951	246951	213
935	210119_dc07_6.tif_BS20.tif:0214-0235-0135:214	241194	241194	214
936	210119_dc07_6.tif_BS20.tif:0215-0236-0133:215	251053	251053	215
937	210119_dc07_6.tif_BS20.tif:0216-0230-0136:216	251122	251122	216
938	210119_dc07_6.tif_BS20.tif:0217-0231-0141:217	242843	242843	217
939	210119_dc07_6.tif_BS20.tif:0218-0233-0144:218	230816	230816	218
940	210119_dc07_6.tif_BS20.tif:0219-0227-0140:219	235520	235520	219
941	210119_dc07_6.tif_BS20.tif:0220-0229-0142:220	242373	242373	220
942	210119_dc07_6.tif_BS20.tif:0221-0231-0138:221	239845	239845	221
943	210119_dc07_6.tif_BS20.tif:0222-0232-0130:222	238647	238647	222
944	210119_dc07_6.tif_BS20.tif:0223-0228-0126:223	228850	228850	223
945	210119_dc07_6.tif_BS20.tif:0224-0227-0127:224	229482	229482	224
946	210119_dc07_6.tif_BS20.tif:0225-0229-0132:225	240648	240648	225
947	210119_dc07_6.tif_BS20.tif:0226-0228-0141:226	223397	223397	226
948	210119_dc07_6.tif_BS20.tif:0227-0217-0145:227	206629	206629	227
949	210119_dc07_6.tif_BS20.tif:0228-0197-0142:228	227657	227657	228
950	210119_dc07_6.tif_BS20.tif:0229-0214-0127:229	180221	180221	229
951	210119_dc07_6.tif_BS20.tif:0230-0238-0137:230	174943	174943	230
952	210119_dc07_6.tif_BS20.tif:0231-0239-0135:231	165910	165910	231
953	210119_dc07_6.tif_BS20.tif:0232-0242-0132:232	169111	169111	232
954	210119_dc07_6.tif_BS20.tif:0233-0241-0135:233	171764	171764	233
955	210119_dc07_6.tif_BS20.tif:0234-0233-0144:234	167268	167268	234
956	210119_dc07_6.tif_BS20.tif:0235-0242-0133:235	203423	203423	235
957	210119_dc07_6.tif_BS20.tif:0236-0242-0128:236	210595	210595	236
958	210119_dc07_6.tif_BS20.tif:0237-0243-0124:237	215972	215972	237
959	210119_dc07_6.tif_BS20.tif:0238-0243-0121:238	178655	178655	238
960	210119_dc07_6.tif_BS20.tif:0239-0239-0123:239	185902	185902	239
961	210119_dc07_6.tif_BS20.tif:0240-0244-0125:240	170169	170169	240
962	210119_dc07_6.tif_BS20.tif:0241-0250-0126:241	175968	175968	241
963	210119_dc07_6.tif_BS20.tif:0242-0250-0129:242	177567	177567	242
964	210119_dc07_6.tif_BS20.tif:0243-0251-0129:243	190368	190368	243
965	210119_dc07_6.tif_BS20.tif:0244-0251-0131:244	185779	185779	244
966	210119_dc07_6.tif_BS20.tif:0245-0251-0131:245	187685	187685	245
967	210119_dc07_6.tif_BS20.tif:0246-0250-0131:246	171575	171575	246
968	210119_dc07_6.tif_BS20.tif:0247-0249-0128:247	178933	178933	247
969	210119_dc07_6.tif_BS20.tif:0248-0248-0126:248	210779	210779	248
970	210119_dc07_6.tif_BS20.tif:0249-0248-0127:249	193731	193731	249
971	210119_dc07_6.tif_BS20.tif:0250-0247-0126:250	190876	190876	250
972	210119_dc07_6.tif_BS20.tif:0251-0248-0127:251	177226	177226	251
973	210119_dc07_6.tif_BS20.tif:0252-0246-0129:252	178565	178565	252
974	210119_dc07_6.tif_BS20.tif:0253-0244-0132:253	187049	187049	253
975	210119_dc07_6.tif_BS20.tif:0254-0245-0126:254	180559	180559	254
976	210119_dc07_6.tif_BS20.tif:0255-0249-0119:255	174654	174654	255
977	210119_dc07_6.tif_BS20.tif:0256-0249-0120:256	201972	201972	256
978	210119_dc07_6.tif_BS20.tif:0257-0249-0121:257	221586	221586	257
979	210119_dc07_6.tif_BS20.tif:0258-0249-0127:258	244437	244437	258
980	210119_dc07_6.tif_BS20.tif:0259-0249-0129:259	244359	244359	259
981	210119_dc07_6.tif_BS20.tif:0260-0249-0130:260	249289	249289	260
982	210119_dc07_6.tif_BS20.tif:0261-0249-0130:261	238827	238827	261
983	210119_dc07_6.tif_BS20.tif:0262-0249-0132:262	190877	190877	262
984	210119_dc07_6.tif_BS20.tif:0263-0248-0131:263	172959	172959	263
985	210119_dc07_6.tif_BS20.tif:0264-0249-0126:264	210593	210593	264
986	210119_dc07_6.tif_BS20.tif:0265-0249-0124:265	203430	203430	265
987	210119_dc07_6.tif_BS20.tif:0266-0250-0126:266	162366	162366	266
988	210119_dc07_6.tif_BS20.tif:0267-0248-0130:267	218280	218280	267
989	210119_dc07_6.tif_BS20.tif:0268-0248-0121:268	170368	170368	268
990	210119_dc07_6.tif_BS20.tif:0269-0212-0124:269	209650	209650	269
991	210119_dc07_6.tif_BS20.tif:0270-0239-0130:270	223420	223420	270
992	210119_dc07_6.tif_BS20.tif:0271-0244-0130:271	234975	234975	271
993	210119_dc07_6.tif_BS20.tif:0272-0241-0128:272	215774	215774	272
994	210119_dc07_6.tif_BS20.tif:0273-0239-0123:273	206941	206941	273
995	210119_dc07_6.tif_BS20.tif:0274-0237-0124:274	197818	197818	274
996	210119_dc07_6.tif_BS20.tif:0275-0234-0133:275	192632	192632	275
997	210119_dc07_6.tif_BS20.tif:0276-0257-0115:276	167322	167322	276
998	210119_dc07_6.tif_BS20.tif:0277-0253-0115:277	179438	179438	277
999	210119_dc07_6.tif_BS20.tif:0278-0253-0116:278	156918	156918	278
1000	210119_dc07_6.tif_BS20.tif:0279-0249-0121:279	205547	205547	279
1001	210119_dc07_6.tif_BS20.tif:0280-0252-0123:280	229331	229331	280
1002	210119_dc07_6.tif_BS20.tif:0281-0265-0114:281	146463	146463	281
1003	210119_dc07_6.tif_BS20.tif:0282-0262-0117:282	186799	186799	282
1004	210119_dc07_6.tif_BS20.tif:0283-0248-0125:283	188632	188632	283
1005	210119_dc07_6.tif_BS20.tif:0284-0246-0124:284	161900	161900	284
1006	210119_dc07_6.tif_BS20.tif:0285-0248-0122:285	162023	162023	285
1007	210119_dc07_6.tif_BS20.tif:0286-0250-0120:286	144718	144718	286
1008	210119_dc07_6.tif_BS20.tif:0287-0251-0121:287	132327	132327	287
1009	210119_dc07_6.tif_BS20.tif:0288-0251-0121:288	156095	156095	288
1010	210119_dc07_6.tif_BS20.tif:0289-0255-0119:289	178291	178291	289
1011	210119_dc07_6.tif_BS20.tif:0290-0266-0114:290	147047	147047	290
1012	210119_dc07_6.tif_BS20.tif:0291-0266-0122:291	170596	170596	291
1013	210119_dc07_6.tif_BS20.tif:0292-0261-0126:292	173911	173911	292
1014	210119_dc07_6.tif_BS20.tif:0293-0254-0126:293	170168	170168	293
1015	210119_dc07_6.tif_BS20.tif:0294-0251-0122:294	182063	182063	294
1016	210119_dc07_6.tif_BS20.tif:0295-0246-0121:295	177336	177336	295
1017	210119_dc07_6.tif_BS20.tif:0296-0249-0122:296	193494	193494	296
1018	210119_dc07_6.tif_BS20.tif:0297-0248-0119:297	233465	233465	297
1019	210119_dc07_6.tif_BS20.tif:0298-0255-0115:298	168959	168959	298
1020	210119_dc07_6.tif_BS20.tif:0299-0250-0121:299	185863	185863	299
1021	210119_dc07_6.tif_BS20.tif:0300-0253-0114:300	194354	194354	300
1022	210119_dc07_6.tif_BS20.tif:0301-0252-0114:301	191329	191329	301
1023	210119_dc07_6.tif_BS20.tif:0302-0219-0111:302	37025	37025	302
1024	210119_dc07_6.tif_BS20.tif:0303-0240-0125:303	211296	211296	303
1025	210119_dc07_6.tif_BS20.tif:0304-0253-0116:304	179050	179050	304
1026	210119_dc07_6.tif_BS20.tif:0305-0264-0133:305	218783	218783	305
1027	210119_dc07_6.tif_BS20.tif:0306-0226-0151:306	112574	112574	306
1028	210119_dc07_6.tif_BS20.tif:0307-0227-0149:307	177025	177025	307
1029	210119_dc07_6.tif_BS20.tif:0308-0230-0149:308	186452	186452	308
1030	210119_dc07_6.tif_BS20.tif:0309-0235-0142:309	224966	224966	309
1031	210119_dc07_6.tif_BS20.tif:0310-0236-0136:310	222383	222383	310
1032	210119_dc07_6.tif_BS20.tif:0311-0229-0138:311	152782	152782	311
1033	210119_dc07_6.tif_BS20.tif:0312-0225-0135:312	163850	163850	312
1034	210119_dc07_6.tif_BS20.tif:0313-0226-0137:313	192430	192430	313
1035	210119_dc07_6.tif_BS20.tif:0314-0223-0144:314	226750	226750	314
1036	210119_dc07_6.tif_BS20.tif:0315-0208-0141:315	165155	165155	315
1037	210119_dc07_6.tif_BS20.tif:0316-0214-0141:316	172508	172508	316
1038	210119_dc07_6.tif_BS20.tif:0317-0223-0142:317	172029	172029	317
1039	210119_dc07_6.tif_BS20.tif:0318-0237-0138:318	162541	162541	318
1040	210119_dc07_6.tif_BS20.tif:0319-0240-0141:319	156849	156849	319
1041	210119_dc07_6.tif_BS20.tif:0320-0238-0146:320	155498	155498	320
1042	210119_dc07_6.tif_BS20.tif:0321-0230-0147:321	152890	152890	321
1043	210119_dc07_6.tif_BS20.tif:0322-0230-0145:322	156351	156351	322
1044	210119_dc07_6.tif_BS20.tif:0323-0229-0143:323	153548	153548	323
1045	210119_dc07_6.tif_BS20.tif:0324-0228-0141:324	164028	164028	324
1046	210119_dc07_6.tif_BS20.tif:0325-0227-0141:325	168683	168683	325
1047	210119_dc07_6.tif_BS20.tif:0326-0229-0144:326	150117	150117	326
1048	210119_dc07_6.tif_BS20.tif:0327-0228-0146:327	147155	147155	327
1049	210119_dc07_6.tif_BS20.tif:0328-0224-0142:328	156355	156355	328
1050	210119_dc07_6.tif_BS20.tif:0329-0225-0143:329	163847	163847	329
1051	210119_dc07_6.tif_BS20.tif:0330-0228-0146:330	165625	165625	330
1052	210119_dc07_6.tif_BS20.tif:0331-0238-0145:331	150063	150063	331
1053	210119_dc07_6.tif_BS20.tif:0332-0240-0142:332	166132	166132	332
1054	210119_dc07_6.tif_BS20.tif:0333-0238-0141:333	167456	167456	333
1055	210119_dc07_6.tif_BS20.tif:0334-0237-0141:334	171454	171454	334
1056	210119_dc07_6.tif_BS20.tif:0335-0230-0141:335	178706	178706	335
1057	210119_dc07_6.tif_BS20.tif:0336-0228-0141:336	189342	189342	336
1058	210119_dc07_6.tif_BS20.tif:0337-0227-0145:337	168404	168404	337
1059	210119_dc07_6.tif_BS20.tif:0338-0229-0146:338	158921	158921	338
1060	210119_dc07_6.tif_BS20.tif:0339-0229-0141:339	169516	169516	339
1061	210119_dc07_6.tif_BS20.tif:0340-0227-0141:340	160640	160640	340
1062	210119_dc07_6.tif_BS20.tif:0341-0234-0137:341	143111	143111	341
1063	210119_dc07_6.tif_BS20.tif:0342-0265-0141:342	166858	166858	342
1064	210119_dc07_6.tif_BS20.tif:0343-0244-0154:343	169220	169220	343
1065	210119_dc07_6.tif_BS20.tif:0344-0232-0142:344	181228	181228	344
1066	210119_dc07_6.tif_BS20.tif:0345-0226-0131:345	174704	174704	345
1067	210119_dc07_6.tif_BS20.tif:0346-0231-0126:346	173382	173382	346
1068	210119_dc07_6.tif_BS20.tif:0347-0233-0125:347	207048	207048	347
1069	210119_dc07_6.tif_BS20.tif:0348-0238-0126:348	219072	219072	348
1070	210119_dc07_6.tif_BS20.tif:0349-0249-0116:349	203468	203468	349
1071	210119_dc07_6.tif_BS20.tif:0350-0250-0118:350	199203	199203	350
1072	210119_dc07_6.tif_BS20.tif:0351-0251-0124:351	207908	207908	351
1073	210119_dc07_6.tif_BS20.tif:0352-0250-0128:352	205874	205874	352
1074	210119_dc07_6.tif_BS20.tif:0353-0245-0121:353	201756	201756	353
1075	210119_dc07_6.tif_BS20.tif:0354-0241-0120:354	185100	185100	354
1076	210119_dc07_6.tif_BS20.tif:0355-0236-0118:355	163365	163365	355
1077	210119_dc07_6.tif_BS20.tif:0356-0227-0120:356	163185	163185	356
1078	210119_dc07_6.tif_BS20.tif:0357-0228-0126:357	170305	170305	357
1079	210119_dc07_6.tif_BS20.tif:0358-0232-0130:358	168158	168158	358
1080	210119_dc07_6.tif_BS20.tif:0359-0235-0127:359	151885	151885	359
1081	210119_dc07_6.tif_BS20.tif:0360-0234-0134:360	152948	152948	360
1082	210119_dc07_6.tif_BS20.tif:0361-0233-0126:361	168048	168048	361
1083	210119_dc07_6.tif_BS20.tif:0362-0233-0127:362	151616	151616	362
1084	210119_dc07_6.tif_BS20.tif:0363-0234-0125:363	147478	147478	363
1085	210119_dc07_6.tif_BS20.tif:0364-0234-0127:364	152007	152007	364
1086	210119_dc07_6.tif_BS20.tif:0365-0234-0128:365	154038	154038	365
1087	210119_dc07_6.tif_BS20.tif:0366-0234-0128:366	127981	127981	366
1088	210119_dc07_6.tif_BS20.tif:0367-0234-0129:367	124633	124633	367
1089	210119_dc07_6.tif_BS20.tif:0368-0235-0133:368	153148	153148	368
1090	210119_dc07_6.tif_BS20.tif:0369-0237-0134:369	185990	185990	369
1091	210119_dc07_6.tif_BS20.tif:0370-0235-0129:370	157695	157695	370
1092	210119_dc07_6.tif_BS20.tif:0371-0232-0128:371	137188	137188	371
1093	210119_dc07_6.tif_BS20.tif:0372-0231-0130:372	139397	139397	372
1094	210119_dc07_6.tif_BS20.tif:0373-0231-0131:373	129437	129437	373
1095	210119_dc07_6.tif_BS20.tif:0374-0232-0132:374	148037	148037	374
1096	210119_dc07_6.tif_BS20.tif:0375-0232-0131:375	141234	141234	375
1097	210119_dc07_6.tif_BS20.tif:0376-0234-0132:376	128345	128345	376
1098	210119_dc07_6.tif_BS20.tif:0377-0235-0132:377	156483	156483	377
1099	210119_dc07_6.tif_BS20.tif:0378-0233-0127:378	137435	137435	378
1100	210119_dc07_6.tif_BS20.tif:0379-0232-0127:379	125700	125700	379
1101	210119_dc07_6.tif_BS20.tif:0380-0233-0131:380	114369	114369	380
1102	210119_dc07_6.tif_BS20.tif:0381-0239-0141:381	133858	133858	381
1103	210119_dc07_6.tif_BS20.tif:0382-0244-0140:382	138522	138522	382
1104	210119_dc07_6.tif_BS20.tif:0383-0240-0136:383	134972	134972	383
1105	210119_dc07_6.tif_BS20.tif:0384-0224-0133:384	142297	142297	384
1106	210119_dc07_6.tif_BS20.tif:0385-0215-0124:385	141200	141200	385
1107	210119_dc07_6.tif_BS20.tif:0386-0241-0120:386	152987	152987	386
1108	210119_dc07_6.tif_BS20.tif:0387-0241-0125:387	149439	149439	387
1109	210119_dc07_6.tif_BS20.tif:0388-0246-0125:388	129200	129200	388
1110	210119_dc07_6.tif_BS20.tif:0389-0245-0126:389	135332	135332	389
1111	210119_dc07_6.tif_BS20.tif:0390-0243-0127:390	131606	131606	390
1112	210119_dc07_6.tif_BS20.tif:0391-0239-0128:391	115343	115343	391
1113	210119_dc07_6.tif_BS20.tif:0392-0236-0129:392	104402	104402	392
1114	210119_dc07_6.tif_BS20.tif:0393-0235-0132:393	97790	97790	393
1115	210119_dc07_6.tif_BS20.tif:0394-0235-0134:394	101070	101070	394
1116	210119_dc07_6.tif_BS20.tif:0395-0236-0134:395	102367	102367	395
1117	210119_dc07_6.tif_BS20.tif:0396-0238-0134:396	107114	107114	396
1118	210119_dc07_6.tif_BS20.tif:0397-0239-0137:397	106930	106930	397
1119	210119_dc07_6.tif_BS20.tif:0398-0237-0133:398	101987	101987	398
1120	210119_dc07_6.tif_BS20.tif:0399-0232-0137:399	99234	99234	399
1121	210119_dc07_6.tif_BS20.tif:0400-0235-0139:400	107165	107165	400
1122	210119_dc07_6.tif_BS20.tif:0401-0236-0139:401	130635	130635	401
1123	210119_dc07_6.tif_BS20.tif:0402-0224-0136:402	135009	135009	402
1124	210119_dc07_6.tif_BS20.tif:0403-0224-0136:403	129006	129006	403
1125	210119_dc07_6.tif_BS20.tif:0404-0225-0136:404	105472	105472	404
1126	210119_dc07_6.tif_BS20.tif:0405-0229-0139:405	129639	129639	405
1127	210119_dc07_6.tif_BS20.tif:0406-0230-0142:406	120659	120659	406
1128	210119_dc07_6.tif_BS20.tif:0407-0232-0138:407	126713	126713	407
1129	210119_dc07_6.tif_BS20.tif:0408-0234-0132:408	124625	124625	408
1130	210119_dc07_6.tif_BS20.tif:0409-0225-0131:409	110099	110099	409
1131	210119_dc07_6.tif_BS20.tif:0410-0235-0127:410	120187	120187	410
1132	210119_dc07_6.tif_BS20.tif:0411-0253-0116:411	115340	115340	411
1133	210119_dc07_6.tif_BS20.tif:0412-0223-0133:412	102409	102409	412
1134	210119_dc07_6.tif_BS20.tif:0413-0214-0140:413	108143	108143	413
1135	210119_dc07_6.tif_BS20.tif:0414-0235-0140:414	108960	108960	414
1136	210119_dc07_6.tif_BS20.tif:0415-0239-0144:415	108664	108664	415
1137	210119_dc07_6.tif_BS20.tif:0416-0240-0141:416	107003	107003	416
1138	210119_dc07_6.tif_BS20.tif:0417-0234-0142:417	101124	101124	417
1139	210119_dc07_6.tif_BS20.tif:0418-0231-0145:418	103627	103627	418
1140	210119_dc07_6.tif_BS20.tif:0419-0228-0146:419	103317	103317	419
1141	210119_dc07_6.tif_BS20.tif:0420-0227-0148:420	105891	105891	420
1142	210119_dc07_6.tif_BS20.tif:0421-0227-0150:421	99036	99036	421
1143	210119_dc07_6.tif_BS20.tif:0422-0226-0151:422	103189	103189	422
1144	210119_dc07_6.tif_BS20.tif:0423-0228-0148:423	112261	112261	423
1145	210119_dc07_6.tif_BS20.tif:0424-0228-0145:424	116342	116342	424
1146	210119_dc07_6.tif_BS20.tif:0425-0232-0147:425	103879	103879	425
1147	210119_dc07_6.tif_BS20.tif:0426-0235-0156:426	111581	111581	426
1148	210119_dc07_6.tif_BS20.tif:0427-0240-0159:427	115484	115484	427
1149	210119_dc07_6.tif_BS20.tif:0428-0245-0161:428	120287	120287	428
1150	210119_dc07_6.tif_BS20.tif:0429-0246-0165:429	123275	123275	429
1151	210119_dc07_6.tif_BS20.tif:0430-0250-0175:430	117108	117108	430
1152	210119_dc07_6.tif_BS20.tif:0431-0246-0181:431	83840	83840	431
1153	210119_dc07_6.tif_BS20.tif:0432-0239-0176:432	87132	87132	432
1154	210119_dc07_6.tif_BS20.tif:0433-0244-0172:433	87932	87932	433
1155	210119_dc07_6.tif_BS20.tif:0434-0250-0171:434	75725	75725	434
1156	210119_dc07_6.tif_BS20.tif:0435-0259-0169:435	86233	86233	435
1157	210119_dc07_6.tif_BS20.tif:0436-0268-0153:436	91378	91378	436
1158	210119_dc07_6.tif_BS20.tif:0437-0243-0176:437	87278	87278	437
1159	210119_dc07_6.tif_BS20.tif:0438-0244-0181:438	96108	96108	438
1160	210119_dc07_6.tif_BS20.tif:0439-0254-0167:439	83454	83454	439
1161	210119_dc07_6.tif_BS20.tif:0440-0260-0162:440	99719	99719	440
1162	210119_dc07_6.tif_BS20.tif:0441-0256-0161:441	100162	100162	441
1163	210119_dc07_6.tif_BS20.tif:0442-0241-0153:442	108494	108494	442
1164	210119_dc07_6.tif_BS20.tif:0443-0236-0152:443	110322	110322	443
1165	210119_dc07_6.tif_BS20.tif:0444-0236-0153:444	106839	106839	444
1166	210119_dc07_6.tif_BS20.tif:0445-0233-0157:445	104495	104495	445
1167	210119_dc07_6.tif_BS20.tif:0446-0232-0164:446	101604	101604	446
1168	210119_dc07_6.tif_BS20.tif:0447-0237-0147:447	143833	143833	447
1169	210119_dc07_6.tif_BS20.tif:0448-0236-0137:448	124652	124652	448
1170	210119_dc07_6.tif_BS20.tif:0449-0238-0158:449	127596	127596	449
1171	210119_dc07_6.tif_BS20.tif:0450-0236-0164:450	129448	129448	450
1172	210119_dc07_6.tif_BS20.tif:0451-0236-0147:451	123968	123968	451
1173	210119_dc07_6.tif_BS20.tif:0452-0235-0146:452	116390	116390	452
1174	210119_dc07_6.tif_BS20.tif:0453-0233-0137:453	119515	119515	453
1175	210119_dc07_6.tif_BS20.tif:0454-0232-0120:454	124335	124335	454
1176	210119_dc07_6.tif_BS20.tif:0455-0226-0123:455	140080	140080	455
1177	210119_dc07_6.tif_BS20.tif:0456-0222-0134:456	151755	151755	456
1178	210119_dc07_6.tif_BS20.tif:0457-0223-0134:457	138396	138396	457
1179	210119_dc07_6.tif_BS20.tif:0458-0227-0140:458	134055	134055	458
1180	210119_dc07_6.tif_BS20.tif:0459-0225-0140:459	127128	127128	459
1181	210119_dc07_6.tif_BS20.tif:0460-0227-0137:460	141836	141836	460
1182	210119_dc07_6.tif_BS20.tif:0461-0216-0137:461	148964	148964	461
1183	210119_dc07_6.tif_BS20.tif:0462-0218-0128:462	122504	122504	462
1184	210119_dc07_6.tif_BS20.tif:0463-0218-0136:463	117920	117920	463
1185	210119_dc07_6.tif_BS20.tif:0464-0227-0145:464	129711	129711	464
1186	210119_dc07_6.tif_BS20.tif:0465-0225-0149:465	117956	117956	465
1187	210119_dc07_6.tif_BS20.tif:0466-0239-0148:466	129616	129616	466
1188	210119_dc07_6.tif_BS20.tif:0467-0235-0147:467	123501	123501	467
1189	210119_dc07_6.tif_BS20.tif:0468-0223-0144:468	131132	131132	468
1190	210119_dc07_6.tif_BS20.tif:0469-0212-0140:469	108000	108000	469
1191	210119_dc07_6.tif_BS20.tif:0470-0212-0144:470	99694	99694	470
1192	210119_dc07_6.tif_BS20.tif:0471-0221-0148:471	109257	109257	471
1193	210119_dc07_6.tif_BS20.tif:0472-0228-0149:472	114163	114163	472
1194	210119_dc07_6.tif_BS20.tif:0473-0226-0146:473	99164	99164	473
1195	210119_dc07_6.tif_BS20.tif:0474-0219-0135:474	98236	98236	474
1196	210119_dc07_6.tif_BS20.tif:0475-0221-0142:475	99592	99592	475
1197	210119_dc07_6.tif_BS20.tif:0476-0225-0147:476	109672	109672	476
1198	210119_dc07_6.tif_BS20.tif:0477-0230-0151:477	109933	109933	477
1199	210119_dc07_6.tif_BS20.tif:0478-0235-0155:478	110743	110743	478
1200	210119_dc07_6.tif_BS20.tif:0479-0240-0158:479	111269	111269	479
1201	210119_dc07_6.tif_BS20.tif:0480-0243-0154:480	110766	110766	480
1202	210119_dc07_6.tif_BS20.tif:0481-0236-0154:481	116680	116680	481
1203	210119_dc07_6.tif_BS20.tif:0482-0232-0153:482	112429	112429	482
1204	210119_dc07_6.tif_BS20.tif:0483-0235-0150:483	116013	116013	483
1205	210119_dc07_6.tif_BS20.tif:0484-0235-0147:484	117654	117654	484
1206	210119_dc07_6.tif_BS20.tif:0485-0234-0147:485	114362	114362	485
1207	210119_dc07_6.tif_BS20.tif:0486-0238-0144:486	124030	124030	486
1208	210119_dc07_6.tif_BS20.tif:0487-0240-0143:487	124230	124230	487
1209	210119_dc07_6.tif_BS20.tif:0488-0245-0142:488	128753	128753	488
1210	210119_dc07_6.tif_BS20.tif:0489-0236-0138:489	126850	126850	489
1211	210119_dc07_6.tif_BS20.tif:0490-0238-0134:490	124513	124513	490
1212	210119_dc07_6.tif_BS20.tif:0491-0243-0133:491	115591	115591	491
1213	210119_dc07_6.tif_BS20.tif:0492-0244-0128:492	114507	114507	492
1214	210119_dc07_6.tif_BS20.tif:0493-0242-0128:493	114528	114528	493
1215	210119_dc07_6.tif_BS20.tif:0494-0246-0126:494	120236	120236	494
1216	210119_dc07_6.tif_BS20.tif:0495-0251-0126:495	133979	133979	495
1217	210119_dc07_6.tif_BS20.tif:0496-0257-0124:496	136008	136008	496
1218	210119_dc07_6.tif_BS20.tif:0497-0260-0121:497	85471	85471	497
1219	210119_dc07_6.tif_BS20.tif:0498-0274-0096:498	97079	97079	498
1220	210119_dc07_6.tif_BS20.tif:0499-0277-0100:499	96224	96224	499
1221	210119_dc07_6.tif_BS20.tif:0500-0266-0125:500	101636	101636	500
1222	210119_dc07_6.tif_BS20.tif:0501-0272-0124:501	100448	100448	501
1223	210119_dc07_6.tif_BS20.tif:0502-0288-0118:502	106248	106248	502
1224	210119_dc07_6.tif_BS20.tif:0503-0269-0121:503	117290	117290	503
1225	210119_dc07_6.tif_BS20.tif:0504-0270-0123:504	131751	131751	504
1226	210119_dc07_6.tif_BS20.tif:0505-0275-0123:505	125369	125369	505
1227	210119_dc07_6.tif_BS20.tif:0506-0274-0123:506	130695	130695	506
1228	210119_dc07_6.tif_BS20.tif:0507-0271-0120:507	125748	125748	507
1229	210119_dc07_6.tif_BS20.tif:0508-0281-0121:508	119165	119165	508
1230	210119_dc07_6.tif_BS20.tif:0509-0281-0126:509	117422	117422	509
1231	210119_dc07_6.tif_BS20.tif:0510-0267-0124:510	134018	134018	510
1232	210119_dc07_6.tif_BS20.tif:0511-0266-0127:511	131421	131421	511
1233	210119_dc07_6.tif_BS20.tif:0512-0263-0128:512	132483	132483	512
1234	210119_dc07_6.tif_BS20.tif:0513-0268-0123:513	130061	130061	513
1235	210119_dc07_6.tif_BS20.tif:0514-0271-0120:514	119989	119989	514
1236	210119_dc07_6.tif_BS20.tif:0515-0269-0121:515	149063	149063	515
1237	210119_dc07_6.tif_BS20.tif:0516-0281-0121:516	143036	143036	516
1238	210119_dc07_6.tif_BS20.tif:0517-0280-0126:517	132256	132256	517
1239	210119_dc07_6.tif_BS20.tif:0518-0281-0124:518	124800	124800	518
1240	210119_dc07_6.tif_BS20.tif:0519-0279-0123:519	116582	116582	519
1241	210119_dc07_6.tif_BS20.tif:0520-0283-0120:520	130276	130276	520
1242	210119_dc07_6.tif_BS20.tif:0521-0284-0126:521	142256	142256	521
1243	210119_dc07_6.tif_BS20.tif:0522-0283-0127:522	126115	126115	522
1244	210119_dc07_6.tif_BS20.tif:0523-0269-0125:523	144926	144926	523
1245	210119_dc07_6.tif_BS20.tif:0524-0259-0118:524	149597	149597	524
1246	210119_dc07_6.tif_BS20.tif:0525-0262-0117:525	148538	148538	525
1247	210119_dc07_6.tif_BS20.tif:0526-0269-0121:526	142939	142939	526
1248	210119_dc07_6.tif_BS20.tif:0527-0275-0127:527	128025	128025	527
1249	210119_dc07_6.tif_BS20.tif:0528-0281-0122:528	160514	160514	528
1250	210119_dc07_6.tif_BS20.tif:0529-0281-0123:529	169443	169443	529
1251	210119_dc07_6.tif_BS20.tif:0530-0270-0125:530	170772	170772	530
1252	210119_dc07_6.tif_BS20.tif:0531-0272-0113:531	179437	179437	531
1253	210119_dc07_6.tif_BS20.tif:0532-0270-0119:532	168350	168350	532
1254	210119_dc07_6.tif_BS20.tif:0533-0267-0121:533	158236	158236	533
1255	210119_dc07_6.tif_BS20.tif:0534-0273-0124:534	150400	150400	534
1256	210119_dc07_6.tif_BS20.tif:0535-0262-0123:535	137864	137864	535
1257	210119_dc07_6.tif_BS20.tif:0536-0256-0120:536	178313	178313	536
1258	210119_dc07_6.tif_BS20.tif:0537-0254-0128:537	179729	179729	537
1259	210119_dc07_6.tif_BS20.tif:0538-0251-0124:538	165355	165355	538
1260	210119_dc07_6.tif_BS20.tif:0539-0254-0125:539	166558	166558	539
1261	210119_dc07_6.tif_BS20.tif:0540-0262-0127:540	151094	151094	540
1262	210119_dc07_6.tif_BS20.tif:0541-0264-0125:541	173423	173423	541
1263	210119_dc07_6.tif_BS20.tif:0542-0254-0124:542	132805	132805	542
1264	210119_dc07_6.tif_BS20.tif:0543-0254-0120:543	142249	142249	543
1265	210119_dc07_6.tif_BS20.tif:0544-0255-0125:544	154837	154837	544
1266	210119_dc07_6.tif_BS20.tif:0545-0263-0127:545	146539	146539	545
1267	210119_dc07_6.tif_BS20.tif:0546-0263-0124:546	175089	175089	546
1268	210119_dc07_6.tif_BS20.tif:0547-0263-0125:547	163010	163010	547
1269	210119_dc07_6.tif_BS20.tif:0548-0252-0119:548	144379	144379	548
1270	210119_dc07_6.tif_BS20.tif:0549-0248-0119:549	156874	156874	549
1271	210119_dc07_6.tif_BS20.tif:0550-0253-0126:550	176693	176693	550
1272	210119_dc07_6.tif_BS20.tif:0551-0258-0126:551	174018	174018	551
1273	210119_dc07_6.tif_BS20.tif:0552-0251-0132:552	204031	204031	552
1274	210119_dc07_6.tif_BS20.tif:0553-0253-0124:553	178757	178757	553
1275	210119_dc07_6.tif_BS20.tif:0554-0256-0121:554	183466	183466	554
1276	210119_dc07_6.tif_BS20.tif:0555-0260-0111:555	187267	187267	555
1277	210119_dc07_6.tif_BS20.tif:0556-0264-0115:556	176458	176458	556
1278	210119_dc07_6.tif_BS20.tif:0557-0261-0124:557	194563	194563	557
1279	210119_dc07_6.tif_BS20.tif:0558-0259-0105:558	166520	166520	558
1280	210119_dc07_6.tif_BS20.tif:0559-0253-0125:559	172796	172796	559
1281	210119_dc07_6.tif_BS20.tif:0560-0253-0126:560	162121	162121	560
1282	210119_dc07_6.tif_BS20.tif:0561-0257-0117:561	160935	160935	561
1283	210119_dc07_6.tif_BS20.tif:0562-0259-0123:562	157667	157667	562
1284	210119_dc07_6.tif_BS20.tif:0563-0258-0126:563	181560	181560	563
1285	210119_dc07_6.tif_BS20.tif:0564-0255-0126:564	204962	204962	564
1286	210119_dc07_6.tif_BS20.tif:0565-0256-0123:565	172940	172940	565
1287	210119_dc07_6.tif_BS20.tif:0566-0253-0124:566	167199	167199	566
1288	210119_dc07_6.tif_BS20.tif:0567-0253-0124:567	174877	174877	567
1289	210119_dc07_6.tif_BS20.tif:0568-0253-0121:568	183826	183826	568
1290	210119_dc07_6.tif_BS20.tif:0569-0252-0127:569	200691	200691	569
1291	210119_dc07_6.tif_BS20.tif:0570-0250-0128:570	207768	207768	570
1292	210119_dc07_6.tif_BS20.tif:0571-0251-0126:571	200829	200829	571
1293	210119_dc07_6.tif_BS20.tif:0572-0254-0123:572	165030	165030	572
1294	210119_dc07_6.tif_BS20.tif:0573-0247-0126:573	204361	204361	573
1295	210119_dc07_6.tif_BS20.tif:0574-0244-0125:574	189468	189468	574
1296	210119_dc07_6.tif_BS20.tif:0575-0250-0117:575	177379	177379	575
1297	210119_dc07_6.tif_BS20.tif:0576-0258-0115:576	160888	160888	576
1298	210119_dc07_6.tif_BS20.tif:0577-0259-0113:577	167202	167202	577
1299	210119_dc07_6.tif_BS20.tif:0578-0258-0116:578	158868	158868	578
1300	210119_dc07_6.tif_BS20.tif:0579-0261-0121:579	152706	152706	579
1301	210119_dc07_6.tif_BS20.tif:0580-0268-0122:580	154896	154896	580
1302	210119_dc07_6.tif_BS20.tif:0581-0268-0123:581	175253	175253	581
1303	210119_dc07_6.tif_BS20.tif:0582-0261-0126:582	191622	191622	582
1304	210119_dc07_6.tif_BS20.tif:0583-0261-0124:583	188375	188375	583
1305	210119_dc07_6.tif_BS20.tif:0584-0254-0124:584	213148	213148	584
1306	210119_dc07_6.tif_BS20.tif:0585-0256-0129:585	230208	230208	585
1307	210119_dc07_6.tif_BS20.tif:0586-0264-0129:586	206324	206324	586
1308	210119_dc07_6.tif_BS20.tif:0587-0253-0125:587	234972	234972	587
1309	210119_dc07_6.tif_BS20.tif:0588-0251-0121:588	231317	231317	588
1310	210119_dc07_6.tif_BS20.tif:0589-0252-0128:589	227135	227135	589
1311	210119_dc07_6.tif_BS20.tif:0590-0259-0133:590	190436	190436	590
1312	210119_dc07_6.tif_BS20.tif:0591-0261-0134:591	188766	188766	591
1313	210119_dc07_6.tif_BS20.tif:0592-0263-0138:592	151947	151947	592
1314	210119_dc07_6.tif_BS20.tif:0593-0249-0124:593	155990	155990	593
1315	210119_dc07_6.tif_BS20.tif:0594-0240-0126:594	148147	148147	594
1316	210119_dc07_6.tif_BS20.tif:0595-0240-0125:595	149986	149986	595
1317	210119_dc07_6.tif_BS20.tif:0596-0244-0125:596	142757	142757	596
1318	210119_dc07_6.tif_BS20.tif:0597-0244-0132:597	132479	132479	597
1319	210119_dc07_6.tif_BS20.tif:0598-0246-0131:598	115231	115231	598
1320	210119_dc07_6.tif_BS20.tif:0599-0250-0128:599	111899	111899	599
1321	210119_dc07_6.tif_BS20.tif:0600-0252-0131:600	104084	104084	600
1322	210119_dc07_6.tif_BS20.tif:0601-0252-0128:601	100683	100683	601
1323	210119_dc07_6.tif_BS20.tif:0602-0251-0122:602	99770	99770	602
1324	210119_dc07_6.tif_BS20.tif:0603-0252-0122:603	94413	94413	603
1325	210119_dc07_6.tif_BS20.tif:0604-0251-0122:604	98462	98462	604
1326	210119_dc07_6.tif_BS20.tif:0605-0262-0125:605	80772	80772	605
1327	210119_dc07_6.tif_BS20.tif:0606-0266-0124:606	88065	88065	606
1328	210119_dc07_6.tif_BS20.tif:0607-0267-0121:607	88149	88149	607
1329	210119_dc07_6.tif_BS20.tif:0608-0280-0131:608	97175	97175	608
1330	210119_dc07_6.tif_BS20.tif:0609-0274-0126:609	94641	94641	609
1331	210119_dc07_6.tif_BS20.tif:0610-0264-0124:610	112455	112455	610
1332	210119_dc07_6.tif_BS20.tif:0611-0288-0146:611	120620	120620	611
1333	210119_dc07_6.tif_BS20.tif:0612-0310-0139:612	91740	91740	612
1334	210119_dc07_6.tif_BS20.tif:0613-0298-0143:613	84139	84139	613
1335	210119_dc07_6.tif_BS20.tif:0614-0292-0149:614	92748	92748	614
1336	210119_dc07_6.tif_BS20.tif:0615-0285-0146:615	73250	73250	615
1337	210119_dc07_6.tif_BS20.tif:0616-0284-0143:616	76202	76202	616
1338	210119_dc07_6.tif_BS20.tif:0617-0288-0142:617	90581	90581	617
1339	210119_dc07_6.tif_BS20.tif:0618-0297-0148:618	93276	93276	618
1340	210119_dc07_6.tif_BS20.tif:0619-0292-0165:619	101519	101519	619
1341	210119_dc07_6.tif_BS20.tif:0620-0288-0150:620	122032	122032	620
1342	210119_dc07_6.tif_BS20.tif:0621-0284-0142:621	136308	136308	621
1343	210119_dc07_6.tif_BS20.tif:0622-0291-0131:622	150332	150332	622
1344	210119_dc07_6.tif_BS20.tif:0623-0297-0129:623	141374	141374	623
1345	210119_dc07_6.tif_BS20.tif:0624-0304-0127:624	133120	133120	624
1346	210119_dc07_6.tif_BS20.tif:0625-0313-0129:625	148999	148999	625
1347	210119_dc07_6.tif_BS20.tif:0626-0324-0130:626	160364	160364	626
1348	210119_dc07_6.tif_BS20.tif:0627-0328-0136:627	145044	145044	627
1349	210119_dc07_6.tif_BS20.tif:0628-0330-0136:628	140758	140758	628
1350	210119_dc07_6.tif_BS20.tif:0629-0333-0136:629	129387	129387	629
1351	210119_dc07_6.tif_BS20.tif:0630-0331-0131:630	139842	139842	630
1352	210119_dc07_6.tif_BS20.tif:0631-0325-0134:631	125763	125763	631
1353	210119_dc07_6.tif_BS20.tif:0632-0323-0141:632	116201	116201	632
1354	210119_dc07_6.tif_BS20.tif:0633-0293-0147:633	151988	151988	633
1355	210119_dc07_6.tif_BS20.tif:0634-0291-0147:634	146522	146522	634
1356	210119_dc07_6.tif_BS20.tif:0635-0292-0148:635	116567	116567	635
1357	210119_dc07_6.tif_BS20.tif:0636-0295-0148:636	132635	132635	636
1358	210119_dc07_6.tif_BS20.tif:0637-0296-0148:637	130584	130584	637
1359	210119_dc07_6.tif_BS20.tif:0638-0290-0164:638	159522	159522	638
1360	210119_dc07_6.tif_BS20.tif:0639-0297-0160:639	164392	164392	639
1361	210119_dc07_6.tif_BS20.tif:0640-0301-0146:640	140172	140172	640
1362	210119_dc07_6.tif_BS20.tif:0641-0301-0147:641	138848	138848	641
1363	210119_dc07_6.tif_BS20.tif:0642-0293-0146:642	126969	126969	642
1364	210119_dc07_6.tif_BS20.tif:0643-0296-0144:643	164875	164875	643
1365	210119_dc07_6.tif_BS20.tif:0644-0302-0145:644	160546	160546	644
1366	210119_dc07_6.tif_BS20.tif:0645-0305-0140:645	134173	134173	645
1367	210119_dc07_6.tif_BS20.tif:0646-0293-0139:646	123111	123111	646
1368	210119_dc07_6.tif_BS20.tif:0647-0290-0140:647	159874	159874	647
1369	210119_dc07_6.tif_BS20.tif:0648-0290-0141:648	145338	145338	648
1370	210119_dc07_6.tif_BS20.tif:0649-0287-0141:649	154928	154928	649
1371	210119_dc07_6.tif_BS20.tif:0650-0285-0143:650	126992	126992	650
1372	210119_dc07_6.tif_BS20.tif:0651-0288-0141:651	140706	140706	651
1373	210119_dc07_6.tif_BS20.tif:0652-0290-0143:652	148261	148261	652
1374	210119_dc07_6.tif_BS20.tif:0653-0292-0144:653	163066	163066	653
1375	210119_dc07_6.tif_BS20.tif:0654-0292-0146:654	152826	152826	654
1376	210119_dc07_6.tif_BS20.tif:0655-0287-0146:655	136965	136965	655
1377	210119_dc07_6.tif_BS20.tif:0656-0286-0144:656	136568	136568	656
1378	210119_dc07_6.tif_BS20.tif:0657-0294-0132:657	168543	168543	657
1379	210119_dc07_6.tif_BS20.tif:0658-0283-0133:658	151992	151992	658
1380	210119_dc07_6.tif_BS20.tif:0659-0286-0133:659	151849	151849	659
1381	210119_dc07_6.tif_BS20.tif:0660-0274-0159:660	193315	193315	660
1382	210119_dc07_6.tif_BS20.tif:0661-0291-0142:661	142503	142503	661
1383	210119_dc07_6.tif_BS20.tif:0662-0293-0143:662	161172	161172	662
1384	210119_dc07_6.tif_BS20.tif:0663-0295-0147:663	149094	149094	663
1385	210119_dc07_6.tif_BS20.tif:0664-0283-0154:664	173698	173698	664
1386	210119_dc07_6.tif_BS20.tif:0665-0273-0149:665	179225	179225	665
1387	210119_dc07_6.tif_BS20.tif:0666-0272-0153:666	215996	215996	666
1388	210119_dc07_6.tif_BS20.tif:0667-0286-0127:667	156516	156516	667
1389	210119_dc07_6.tif_BS20.tif:0668-0294-0130:668	196711	196711	668
1390	210119_dc07_6.tif_BS20.tif:0669-0293-0135:669	198227	198227	669
1391	210119_dc07_6.tif_BS20.tif:0670-0286-0138:670	174258	174258	670
1392	210119_dc07_6.tif_BS20.tif:0671-0282-0139:671	172118	172118	671
1393	210119_dc07_6.tif_BS20.tif:0672-0283-0141:672	183438	183438	672
1394	210119_dc07_6.tif_BS20.tif:0673-0287-0141:673	190483	190483	673
1395	210119_dc07_6.tif_BS20.tif:0674-0283-0136:674	201632	201632	674
1396	210119_dc07_6.tif_BS20.tif:0675-0295-0137:675	151970	151970	675
1397	210119_dc07_6.tif_BS20.tif:0676-0289-0143:676	153200	153200	676
1398	210119_dc07_6.tif_BS20.tif:0677-0286-0140:677	162186	162186	677
1399	210119_dc07_6.tif_BS20.tif:0678-0283-0142:678	195596	195596	678
1400	210119_dc07_6.tif_BS20.tif:0679-0284-0142:679	179187	179187	679
1401	210119_dc07_6.tif_BS20.tif:0680-0288-0141:680	173424	173424	680
1402	210119_dc07_6.tif_BS20.tif:0681-0290-0140:681	182969	182969	681
1403	210119_dc07_6.tif_BS20.tif:0682-0296-0135:682	198545	198545	682
1404	210119_dc07_6.tif_BS20.tif:0683-0286-0135:683	219872	219872	683
1405	210119_dc07_6.tif_BS20.tif:0684-0272-0126:684	219371	219371	684
1406	210119_dc07_6.tif_BS20.tif:0685-0293-0129:685	205339	205339	685
1407	210119_dc07_6.tif_BS20.tif:0686-0299-0138:686	175225	175225	686
1408	210119_dc07_6.tif_BS20.tif:0687-0301-0140:687	187135	187135	687
1409	210119_dc07_6.tif_BS20.tif:0688-0302-0136:688	197017	197017	688
1410	210119_dc07_6.tif_BS20.tif:0689-0285-0129:689	201944	201944	689
1411	210119_dc07_6.tif_BS20.tif:0690-0280-0130:690	200156	200156	690
1412	210119_dc07_6.tif_BS20.tif:0691-0283-0128:691	241327	241327	691
1413	210119_dc07_6.tif_BS20.tif:0692-0283-0128:692	223922	223922	692
1414	210119_dc07_6.tif_BS20.tif:0693-0286-0123:693	225646	225646	693
1415	210119_dc07_6.tif_BS20.tif:0694-0288-0123:694	246845	246845	694
1416	210119_dc07_6.tif_BS20.tif:0695-0276-0129:695	243518	243518	695
1417	210119_dc07_6.tif_BS20.tif:0696-0271-0128:696	248457	248457	696
1418	210119_dc07_6.tif_BS20.tif:0697-0272-0126:697	261435	261435	697
1419	210119_dc07_6.tif_BS20.tif:0698-0275-0124:698	283480	283480	698
1420	210119_dc07_6.tif_BS20.tif:0699-0277-0122:699	263953	263953	699
1421	210119_dc07_6.tif_BS20.tif:0700-0270-0122:700	284557	284557	700
1422	210119_dc07_6.tif_BS20.tif:0701-0264-0123:701	271532	271532	701
1423	210119_dc07_6.tif_BS20.tif:0702-0265-0125:702	255873	255873	702
1424	210119_dc07_6.tif_BS20.tif:0703-0269-0122:703	216941	216941	703
1425	210119_dc07_6.tif_BS20.tif:0704-0267-0127:704	242790	242790	704
1426	210119_dc07_6.tif_BS20.tif:0705-0267-0127:705	240387	240387	705
1427	210119_dc07_6.tif_BS20.tif:0706-0271-0120:706	216614	216614	706
1428	210119_dc07_6.tif_BS20.tif:0707-0276-0118:707	203702	203702	707
1429	210119_dc07_6.tif_BS20.tif:0708-0286-0119:708	205054	205054	708
1430	210119_dc07_6.tif_BS20.tif:0709-0287-0128:709	188133	188133	709
1431	210119_dc07_6.tif_BS20.tif:0710-0290-0131:710	183937	183937	710
1432	210119_dc07_6.tif_BS20.tif:0711-0290-0132:711	164958	164958	711
1433	210119_dc07_6.tif_BS20.tif:0712-0285-0133:712	156325	156325	712
1434	210119_dc07_6.tif_BS20.tif:0713-0292-0142:713	194277	194277	713
1435	210119_dc07_6.tif_BS20.tif:0714-0297-0145:714	193312	193312	714
1436	210119_dc07_6.tif_BS20.tif:0715-0291-0143:715	203616	203616	715
1437	210119_dc07_6.tif_BS20.tif:0716-0287-0141:716	205564	205564	716
1438	210119_dc07_6.tif_BS20.tif:0717-0291-0143:717	199174	199174	717
1439	210119_dc07_6.tif_BS20.tif:0718-0292-0143:718	189915	189915	718
1440	210119_dc07_6.tif_BS20.tif:0719-0293-0140:719	188034	188034	719
1441	210119_dc07_6.tif_BS20.tif:0720-0287-0130:720	180768	180768	720
1442	210119_dc07_6.tif_BS20.tif:0721-0277-0125:721	178325	178325	721
