# Supplementary material for: Molecular encoding and synaptic decoding of context during salt chemotaxis in C. elegans
Source: Nat Commun. 2022 May 27;13:2928. doi: 10.1038/s41467-022-30279-7 (PMC9142520; doi:10.1038/s41467-022-30279-7)
Supplement: Supplementary file 7 — Source Data [file 41467_2022_30279_MOESM7_ESM.zip › Source Data/Imaging/Fig.5/5C/210119_dc07_7.tif_BS20_Results_2stim.csv]

	Label	IntDen	RawIntDen	Slice	stimulus
1	210119_dc07_7.tif_BS20.tif:0001-0289-0448:1	64687	64687	1	139
2	210119_dc07_7.tif_BS20.tif:0002-0288-0458:2	52352	52352	2	574
3	210119_dc07_7.tif_BS20.tif:0003-0287-0454:3	52160	52160	3
4	210119_dc07_7.tif_BS20.tif:0004-0288-0442:4	61315	61315	4
5	210119_dc07_7.tif_BS20.tif:0005-0289-0438:5	57311	57311	5
6	210119_dc07_7.tif_BS20.tif:0006-0285-0437:6	62238	62238	6
7	210119_dc07_7.tif_BS20.tif:0007-0274-0443:7	56043	56043	7
8	210119_dc07_7.tif_BS20.tif:0008-0279-0444:8	63818	63818	8
9	210119_dc07_7.tif_BS20.tif:0009-0296-0434:9	60556	60556	9
10	210119_dc07_7.tif_BS20.tif:0010-0293-0429:10	66373	66373	10
11	210119_dc07_7.tif_BS20.tif:0011-0283-0433:11	67805	67805	11
12	210119_dc07_7.tif_BS20.tif:0012-0280-0438:12	70038	70038	12
13	210119_dc07_7.tif_BS20.tif:0013-0273-0450:13	65277	65277	13
14	210119_dc07_7.tif_BS20.tif:0014-0262-0456:14	53265	53265	14
15	210119_dc07_7.tif_BS20.tif:0015-0255-0459:15	50224	50224	15
16	210119_dc07_7.tif_BS20.tif:0016-0243-0458:16	52705	52705	16
17	210119_dc07_7.tif_BS20.tif:0017-0239-0456:17	55767	55767	17
18	210119_dc07_7.tif_BS20.tif:0018-0250-0453:18	55878	55878	18
19	210119_dc07_7.tif_BS20.tif:0019-0254-0460:19	59054	59054	19
20	210119_dc07_7.tif_BS20.tif:0020-0240-0461:20	51553	51553	20
21	210119_dc07_7.tif_BS20.tif:0021-0229-0455:21	55425	55425	21
22	210119_dc07_7.tif_BS20.tif:0022-0225-0450:22	46935	46935	22
23	210119_dc07_7.tif_BS20.tif:0023-0228-0450:23	48979	48979	23
24	210119_dc07_7.tif_BS20.tif:0024-0246-0443:24	48994	48994	24
25	210119_dc07_7.tif_BS20.tif:0025-0276-0421:25	52456	52456	25
26	210119_dc07_7.tif_BS20.tif:0026-0254-0429:26	52910	52910	26
27	210119_dc07_7.tif_BS20.tif:0027-0252-0434:27	48728	48728	27
28	210119_dc07_7.tif_BS20.tif:0028-0273-0423:28	51743	51743	28
29	210119_dc07_7.tif_BS20.tif:0029-0290-0412:29	46948	46948	29
30	210119_dc07_7.tif_BS20.tif:0030-0292-0411:30	44961	44961	30
31	210119_dc07_7.tif_BS20.tif:0031-0297-0421:31	53617	53617	31
32	210119_dc07_7.tif_BS20.tif:0032-0299-0417:32	48647	48647	32
33	210119_dc07_7.tif_BS20.tif:0033-0299-0421:33	45856	45856	33
34	210119_dc07_7.tif_BS20.tif:0034-0294-0419:34	44204	44204	34
35	210119_dc07_7.tif_BS20.tif:0035-0297-0421:35	49216	49216	35
36	210119_dc07_7.tif_BS20.tif:0036-0289-0413:36	52562	52562	36
37	210119_dc07_7.tif_BS20.tif:0037-0286-0423:37	49631	49631	37
38	210119_dc07_7.tif_BS20.tif:0038-0288-0422:38	55439	55439	38
39	210119_dc07_7.tif_BS20.tif:0039-0293-0427:39	44720	44720	39
40	210119_dc07_7.tif_BS20.tif:0040-0299-0434:40	50398	50398	40
41	210119_dc07_7.tif_BS20.tif:0041-0277-0428:41	51259	51259	41
42	210119_dc07_7.tif_BS20.tif:0042-0277-0425:42	90669	90669	42
43	210119_dc07_7.tif_BS20.tif:0043-0284-0446:43	109627	109627	43
44	210119_dc07_7.tif_BS20.tif:0044-0293-0443:44	65852	65852	44
45	210119_dc07_7.tif_BS20.tif:0045-0293-0439:45	57852	57852	45
46	210119_dc07_7.tif_BS20.tif:0046-0288-0437:46	51833	51833	46
47	210119_dc07_7.tif_BS20.tif:0047-0286-0431:47	58603	58603	47
48	210119_dc07_7.tif_BS20.tif:0048-0313-0439:48	50197	50197	48
49	210119_dc07_7.tif_BS20.tif:0049-0290-0436:49	53649	53649	49
50	210119_dc07_7.tif_BS20.tif:0050-0301-0423:50	51705	51705	50
51	210119_dc07_7.tif_BS20.tif:0051-0286-0421:51	48159	48159	51
52	210119_dc07_7.tif_BS20.tif:0052-0279-0426:52	52979	52979	52
53	210119_dc07_7.tif_BS20.tif:0053-0282-0419:53	50411	50411	53
54	210119_dc07_7.tif_BS20.tif:0054-0291-0423:54	45330	45330	54
55	210119_dc07_7.tif_BS20.tif:0055-0314-0408:55	44603	44603	55
56	210119_dc07_7.tif_BS20.tif:0056-0322-0403:56	63790	63790	56
57	210119_dc07_7.tif_BS20.tif:0057-0298-0392:57	56321	56321	57
58	210119_dc07_7.tif_BS20.tif:0058-0296-0397:58	47827	47827	58
59	210119_dc07_7.tif_BS20.tif:0059-0301-0404:59	46568	46568	59
60	210119_dc07_7.tif_BS20.tif:0060-0312-0406:60	42802	42802	60
61	210119_dc07_7.tif_BS20.tif:0061-0293-0410:61	55613	55613	61
62	210119_dc07_7.tif_BS20.tif:0062-0280-0407:62	48597	48597	62
63	210119_dc07_7.tif_BS20.tif:0063-0309-0423:63	55970	55970	63
64	210119_dc07_7.tif_BS20.tif:0064-0323-0459:64	63587	63587	64
65	210119_dc07_7.tif_BS20.tif:0065-0288-0444:65	69760	69760	65
66	210119_dc07_7.tif_BS20.tif:0066-0282-0449:66	56397	56397	66
67	210119_dc07_7.tif_BS20.tif:0067-0286-0443:67	60559	60559	67
68	210119_dc07_7.tif_BS20.tif:0068-0279-0442:68	62128	62128	68
69	210119_dc07_7.tif_BS20.tif:0069-0275-0434:69	57972	57972	69
70	210119_dc07_7.tif_BS20.tif:0070-0281-0430:70	60782	60782	70
71	210119_dc07_7.tif_BS20.tif:0071-0286-0450:71	54917	54917	71
72	210119_dc07_7.tif_BS20.tif:0072-0297-0444:72	58091	58091	72
73	210119_dc07_7.tif_BS20.tif:0073-0292-0434:73	55079	55079	73
74	210119_dc07_7.tif_BS20.tif:0074-0290-0428:74	57104	57104	74
75	210119_dc07_7.tif_BS20.tif:0075-0291-0425:75	60447	60447	75
76	210119_dc07_7.tif_BS20.tif:0076-0278-0468:76	56363	56363	76
77	210119_dc07_7.tif_BS20.tif:0077-0247-0464:77	57527	57527	77
78	210119_dc07_7.tif_BS20.tif:0078-0237-0462:78	50664	50664	78
79	210119_dc07_7.tif_BS20.tif:0079-0233-0455:79	56269	56269	79
80	210119_dc07_7.tif_BS20.tif:0080-0247-0453:80	60412	60412	80
81	210119_dc07_7.tif_BS20.tif:0081-0261-0451:81	56212	56212	81
82	210119_dc07_7.tif_BS20.tif:0082-0253-0462:82	55364	55364	82
83	210119_dc07_7.tif_BS20.tif:0083-0236-0461:83	62971	62971	83
84	210119_dc07_7.tif_BS20.tif:0084-0212-0456:84	52547	52547	84
85	210119_dc07_7.tif_BS20.tif:0085-0221-0444:85	54304	54304	85
86	210119_dc07_7.tif_BS20.tif:0086-0227-0450:86	51092	51092	86
87	210119_dc07_7.tif_BS20.tif:0087-0230-0450:87	51165	51165	87
88	210119_dc07_7.tif_BS20.tif:0088-0220-0449:88	51769	51769	88
89	210119_dc07_7.tif_BS20.tif:0089-0230-0450:89	56017	56017	89
90	210119_dc07_7.tif_BS20.tif:0090-0241-0449:90	56874	56874	90
91	210119_dc07_7.tif_BS20.tif:0091-0240-0448:91	63213	63213	91
92	210119_dc07_7.tif_BS20.tif:0092-0246-0446:92	52133	52133	92
93	210119_dc07_7.tif_BS20.tif:0093-0233-0446:93	59776	59776	93
94	210119_dc07_7.tif_BS20.tif:0094-0230-0444:94	58303	58303	94
95	210119_dc07_7.tif_BS20.tif:0095-0227-0449:95	59860	59860	95
96	210119_dc07_7.tif_BS20.tif:0096-0223-0453:96	51430	51430	96
97	210119_dc07_7.tif_BS20.tif:0097-0243-0448:97	57438	57438	97
98	210119_dc07_7.tif_BS20.tif:0098-0251-0451:98	49528	49528	98
99	210119_dc07_7.tif_BS20.tif:0099-0261-0448:99	55221	55221	99
100	210119_dc07_7.tif_BS20.tif:0100-0255-0445:100	56770	56770	100
101	210119_dc07_7.tif_BS20.tif:0101-0256-0448:101	47591	47591	101
102	210119_dc07_7.tif_BS20.tif:0102-0258-0441:102	50557	50557	102
103	210119_dc07_7.tif_BS20.tif:0103-0253-0443:103	47900	47900	103
104	210119_dc07_7.tif_BS20.tif:0104-0243-0441:104	50763	50763	104
105	210119_dc07_7.tif_BS20.tif:0105-0239-0446:105	51719	51719	105
106	210119_dc07_7.tif_BS20.tif:0106-0239-0463:106	60184	60184	106
107	210119_dc07_7.tif_BS20.tif:0107-0216-0427:107	45241	45241	107
108	210119_dc07_7.tif_BS20.tif:0108-0246-0433:108	46384	46384	108
109	210119_dc07_7.tif_BS20.tif:0109-0268-0455:109	51855	51855	109
110	210119_dc07_7.tif_BS20.tif:0110-0265-0467:110	52675	52675	110
111	210119_dc07_7.tif_BS20.tif:0111-0249-0458:111	56786	56786	111
112	210119_dc07_7.tif_BS20.tif:0112-0248-0456:112	55877	55877	112
113	210119_dc07_7.tif_BS20.tif:0113-0249-0462:113	56574	56574	113
114	210119_dc07_7.tif_BS20.tif:0114-0249-0460:114	48351	48351	114
115	210119_dc07_7.tif_BS20.tif:0115-0249-0460:115	51651	51651	115
116	210119_dc07_7.tif_BS20.tif:0116-0248-0459:116	61098	61098	116
117	210119_dc07_7.tif_BS20.tif:0117-0244-0457:117	54567	54567	117
118	210119_dc07_7.tif_BS20.tif:0118-0242-0459:118	48282	48282	118
119	210119_dc07_7.tif_BS20.tif:0119-0228-0458:119	56840	56840	119
120	210119_dc07_7.tif_BS20.tif:0120-0218-0456:120	53452	53452	120
121	210119_dc07_7.tif_BS20.tif:0121-0224-0450:121	60084	60084	121
122	210119_dc07_7.tif_BS20.tif:0122-0215-0440:122	51312	51312	122
123	210119_dc07_7.tif_BS20.tif:0123-0224-0436:123	59681	59681	123
124	210119_dc07_7.tif_BS20.tif:0124-0230-0438:124	55726	55726	124
125	210119_dc07_7.tif_BS20.tif:0125-0262-0433:125	56910	56910	125
126	210119_dc07_7.tif_BS20.tif:0126-0255-0453:126	45056	45056	126
127	210119_dc07_7.tif_BS20.tif:0127-0297-0456:127	40127	40127	127
128	210119_dc07_7.tif_BS20.tif:0128-0303-0431:128	44549	44549	128
129	210119_dc07_7.tif_BS20.tif:0129-0290-0427:129	51211	51211	129
130	210119_dc07_7.tif_BS20.tif:0130-0290-0429:130	46269	46269	130
131	210119_dc07_7.tif_BS20.tif:0131-0294-0433:131	49734	49734	131
132	210119_dc07_7.tif_BS20.tif:0132-0295-0432:132	52846	52846	132
133	210119_dc07_7.tif_BS20.tif:0133-0293-0432:133	53722	53722	133
134	210119_dc07_7.tif_BS20.tif:0134-0299-0435:134	50238	50238	134
135	210119_dc07_7.tif_BS20.tif:0135-0291-0433:135	46600	46600	135
136	210119_dc07_7.tif_BS20.tif:0136-0280-0440:136	50962	50962	136
137	210119_dc07_7.tif_BS20.tif:0137-0277-0443:137	51401	51401	137
138	210119_dc07_7.tif_BS20.tif:0138-0292-0433:138	65458	65458	138
139	210119_dc07_7.tif_BS20.tif:0139-0296-0430:139	52972	52972	139
140	210119_dc07_7.tif_BS20.tif:0140-0288-0440:140	58339	58339	140
141	210119_dc07_7.tif_BS20.tif:0141-0300-0449:141	51530	51530	141
142	210119_dc07_7.tif_BS20.tif:0142-0290-0441:142	50850	50850	142
143	210119_dc07_7.tif_BS20.tif:0143-0280-0444:143	50443	50443	143
144	210119_dc07_7.tif_BS20.tif:0144-0276-0443:144	52759	52759	144
145	210119_dc07_7.tif_BS20.tif:0145-0282-0446:145	46585	46585	145
146	210119_dc07_7.tif_BS20.tif:0146-0302-0446:146	46886	46886	146
147	210119_dc07_7.tif_BS20.tif:0147-0284-0440:147	38397	38397	147
148	210119_dc07_7.tif_BS20.tif:0148-0274-0452:148	46286	46286	148
149	210119_dc07_7.tif_BS20.tif:0149-0273-0457:149	44854	44854	149
150	210119_dc07_7.tif_BS20.tif:0150-0271-0455:150	48072	48072	150
151	210119_dc07_7.tif_BS20.tif:0151-0270-0452:151	41333	41333	151
152	210119_dc07_7.tif_BS20.tif:0152-0270-0455:152	43781	43781	152
153	210119_dc07_7.tif_BS20.tif:0153-0270-0450:153	44977	44977	153
154	210119_dc07_7.tif_BS20.tif:0154-0272-0449:154	45954	45954	154
155	210119_dc07_7.tif_BS20.tif:0155-0262-0466:155	47906	47906	155
156	210119_dc07_7.tif_BS20.tif:0156-0240-0460:156	43746	43746	156
157	210119_dc07_7.tif_BS20.tif:0157-0239-0454:157	43654	43654	157
158	210119_dc07_7.tif_BS20.tif:0158-0249-0450:158	43188	43188	158
159	210119_dc07_7.tif_BS20.tif:0159-0249-0464:159	45874	45874	159
160	210119_dc07_7.tif_BS20.tif:0160-0247-0459:160	49929	49929	160
161	210119_dc07_7.tif_BS20.tif:0161-0252-0456:161	40573	40573	161
162	210119_dc07_7.tif_BS20.tif:0162-0270-0449:162	44060	44060	162
163	210119_dc07_7.tif_BS20.tif:0163-0287-0444:163	44772	44772	163
164	210119_dc07_7.tif_BS20.tif:0164-0293-0442:164	39236	39236	164
165	210119_dc07_7.tif_BS20.tif:0165-0291-0440:165	38122	38122	165
166	210119_dc07_7.tif_BS20.tif:0166-0293-0432:166	42202	42202	166
167	210119_dc07_7.tif_BS20.tif:0167-0285-0434:167	39632	39632	167
168	210119_dc07_7.tif_BS20.tif:0168-0289-0435:168	41818	41818	168
169	210119_dc07_7.tif_BS20.tif:0169-0297-0427:169	40961	40961	169
170	210119_dc07_7.tif_BS20.tif:0170-0284-0433:170	45653	45653	170
171	210119_dc07_7.tif_BS20.tif:0171-0281-0430:171	38978	38978	171
172	210119_dc07_7.tif_BS20.tif:0172-0282-0424:172	47378	47378	172
173	210119_dc07_7.tif_BS20.tif:0173-0286-0422:173	44594	44594	173
174	210119_dc07_7.tif_BS20.tif:0174-0286-0435:174	45394	45394	174
175	210119_dc07_7.tif_BS20.tif:0175-0315-0414:175	38743	38743	175
176	210119_dc07_7.tif_BS20.tif:0176-0314-0400:176	46291	46291	176
177	210119_dc07_7.tif_BS20.tif:0177-0299-0407:177	45828	45828	177
178	210119_dc07_7.tif_BS20.tif:0178-0303-0411:178	45023	45023	178
179	210119_dc07_7.tif_BS20.tif:0179-0303-0412:179	48354	48354	179
180	210119_dc07_7.tif_BS20.tif:0180-0302-0407:180	42512	42512	180
181	210119_dc07_7.tif_BS20.tif:0181-0299-0416:181	46829	46829	181
182	210119_dc07_7.tif_BS20.tif:0182-0298-0428:182	40821	40821	182
183	210119_dc07_7.tif_BS20.tif:0183-0297-0440:183	40217	40217	183
184	210119_dc07_7.tif_BS20.tif:0184-0302-0427:184	41026	41026	184
185	210119_dc07_7.tif_BS20.tif:0185-0294-0430:185	40812	40812	185
186	210119_dc07_7.tif_BS20.tif:0186-0291-0435:186	42371	42371	186
187	210119_dc07_7.tif_BS20.tif:0187-0285-0438:187	39106	39106	187
188	210119_dc07_7.tif_BS20.tif:0188-0285-0437:188	41629	41629	188
189	210119_dc07_7.tif_BS20.tif:0189-0289-0431:189	31327	31327	189
190	210119_dc07_7.tif_BS20.tif:0190-0295-0419:190	41217	41217	190
191	210119_dc07_7.tif_BS20.tif:0191-0304-0429:191	35825	35825	191
192	210119_dc07_7.tif_BS20.tif:0192-0294-0431:192	36127	36127	192
193	210119_dc07_7.tif_BS20.tif:0193-0290-0443:193	38166	38166	193
194	210119_dc07_7.tif_BS20.tif:0194-0281-0459:194	37083	37083	194
195	210119_dc07_7.tif_BS20.tif:0195-0275-0457:195	41768	41768	195
196	210119_dc07_7.tif_BS20.tif:0196-0278-0446:196	39453	39453	196
197	210119_dc07_7.tif_BS20.tif:0197-0286-0443:197	42326	42326	197
198	210119_dc07_7.tif_BS20.tif:0198-0275-0452:198	43651	43651	198
199	210119_dc07_7.tif_BS20.tif:0199-0271-0457:199	53665	53665	199
200	210119_dc07_7.tif_BS20.tif:0200-0266-0454:200	44412	44412	200
201	210119_dc07_7.tif_BS20.tif:0201-0270-0451:201	32460	32460	201
202	210119_dc07_7.tif_BS20.tif:0202-0275-0447:202	42084	42084	202
203	210119_dc07_7.tif_BS20.tif:0203-0283-0445:203	37136	37136	203
204	210119_dc07_7.tif_BS20.tif:0204-0276-0446:204	42834	42834	204
205	210119_dc07_7.tif_BS20.tif:0205-0268-0452:205	40201	40201	205
206	210119_dc07_7.tif_BS20.tif:0206-0272-0456:206	45251	45251	206
207	210119_dc07_7.tif_BS20.tif:0207-0258-0457:207	41394	41394	207
208	210119_dc07_7.tif_BS20.tif:0208-0257-0454:208	40461	40461	208
209	210119_dc07_7.tif_BS20.tif:0209-0266-0450:209	48699	48699	209
210	210119_dc07_7.tif_BS20.tif:0210-0265-0451:210	40347	40347	210
211	210119_dc07_7.tif_BS20.tif:0211-0260-0449:211	50405	50405	211
212	210119_dc07_7.tif_BS20.tif:0212-0276-0443:212	37984	37984	212
213	210119_dc07_7.tif_BS20.tif:0213-0299-0430:213	35480	35480	213
214	210119_dc07_7.tif_BS20.tif:0214-0306-0436:214	44634	44634	214
215	210119_dc07_7.tif_BS20.tif:0215-0275-0457:215	49772	49772	215
216	210119_dc07_7.tif_BS20.tif:0216-0271-0452:216	36141	36141	216
217	210119_dc07_7.tif_BS20.tif:0217-0276-0444:217	39587	39587	217
218	210119_dc07_7.tif_BS20.tif:0218-0281-0439:218	33576	33576	218
219	210119_dc07_7.tif_BS20.tif:0219-0276-0426:219	44130	44130	219
220	210119_dc07_7.tif_BS20.tif:0220-0266-0427:220	44190	44190	220
221	210119_dc07_7.tif_BS20.tif:0221-0272-0414:221	42461	42461	221
222	210119_dc07_7.tif_BS20.tif:0222-0289-0423:222	38572	38572	222
223	210119_dc07_7.tif_BS20.tif:0223-0301-0415:223	38012	38012	223
224	210119_dc07_7.tif_BS20.tif:0224-0316-0409:224	45759	45759	224
225	210119_dc07_7.tif_BS20.tif:0225-0321-0400:225	43880	43880	225
226	210119_dc07_7.tif_BS20.tif:0226-0315-0371:226	46499	46499	226
227	210119_dc07_7.tif_BS20.tif:0227-0302-0383:227	55824	55824	227
228	210119_dc07_7.tif_BS20.tif:0228-0302-0384:228	48312	48312	228
229	210119_dc07_7.tif_BS20.tif:0229-0312-0382:229	57798	57798	229
230	210119_dc07_7.tif_BS20.tif:0230-0327-0367:230	49402	49402	230
231	210119_dc07_7.tif_BS20.tif:0231-0283-0419:231	53247	53247	231
232	210119_dc07_7.tif_BS20.tif:0232-0297-0364:232	44684	44684	232
233	210119_dc07_7.tif_BS20.tif:0233-0307-0373:233	49577	49577	233
234	210119_dc07_7.tif_BS20.tif:0234-0298-0423:234	56410	56410	234
235	210119_dc07_7.tif_BS20.tif:0235-0301-0400:235	75770	75770	235
236	210119_dc07_7.tif_BS20.tif:0236-0316-0370:236	45726	45726	236
237	210119_dc07_7.tif_BS20.tif:0237-0315-0373:237	47262	47262	237
238	210119_dc07_7.tif_BS20.tif:0238-0306-0388:238	55404	55404	238
239	210119_dc07_7.tif_BS20.tif:0239-0306-0388:239	48027	48027	239
240	210119_dc07_7.tif_BS20.tif:0240-0304-0400:240	40169	40169	240
241	210119_dc07_7.tif_BS20.tif:0241-0297-0403:241	40273	40273	241
242	210119_dc07_7.tif_BS20.tif:0242-0268-0393:242	53538	53538	242
243	210119_dc07_7.tif_BS20.tif:0243-0297-0399:243	34513	34513	243
244	210119_dc07_7.tif_BS20.tif:0244-0293-0413:244	40567	40567	244
245	210119_dc07_7.tif_BS20.tif:0245-0286-0424:245	37505	37505	245
246	210119_dc07_7.tif_BS20.tif:0246-0298-0435:246	35627	35627	246
247	210119_dc07_7.tif_BS20.tif:0247-0299-0439:247	28002	28002	247
248	210119_dc07_7.tif_BS20.tif:0248-0292-0434:248	37632	37632	248
249	210119_dc07_7.tif_BS20.tif:0249-0266-0416:249	39120	39120	249
250	210119_dc07_7.tif_BS20.tif:0250-0285-0436:250	43063	43063	250
251	210119_dc07_7.tif_BS20.tif:0251-0270-0435:251	36253	36253	251
252	210119_dc07_7.tif_BS20.tif:0252-0261-0439:252	39794	39794	252
253	210119_dc07_7.tif_BS20.tif:0253-0254-0441:253	39884	39884	253
254	210119_dc07_7.tif_BS20.tif:0254-0268-0453:254	36687	36687	254
255	210119_dc07_7.tif_BS20.tif:0255-0265-0455:255	35314	35314	255
256	210119_dc07_7.tif_BS20.tif:0256-0251-0467:256	40225	40225	256
257	210119_dc07_7.tif_BS20.tif:0257-0278-0434:257	33285	33285	257
258	210119_dc07_7.tif_BS20.tif:0258-0276-0439:258	33265	33265	258
259	210119_dc07_7.tif_BS20.tif:0259-0276-0451:259	35092	35092	259
260	210119_dc07_7.tif_BS20.tif:0260-0267-0460:260	38117	38117	260
261	210119_dc07_7.tif_BS20.tif:0261-0267-0456:261	38177	38177	261
262	210119_dc07_7.tif_BS20.tif:0262-0286-0444:262	29966	29966	262
263	210119_dc07_7.tif_BS20.tif:0263-0283-0442:263	33517	33517	263
264	210119_dc07_7.tif_BS20.tif:0264-0292-0428:264	37854	37854	264
265	210119_dc07_7.tif_BS20.tif:0265-0299-0433:265	36681	36681	265
266	210119_dc07_7.tif_BS20.tif:0266-0289-0433:266	43298	43298	266
267	210119_dc07_7.tif_BS20.tif:0267-0284-0432:267	38833	38833	267
268	210119_dc07_7.tif_BS20.tif:0268-0263-0431:268	43999	43999	268
269	210119_dc07_7.tif_BS20.tif:0269-0273-0452:269	43648	43648	269
270	210119_dc07_7.tif_BS20.tif:0270-0288-0446:270	36405	36405	270
271	210119_dc07_7.tif_BS20.tif:0271-0286-0433:271	47378	47378	271
272	210119_dc07_7.tif_BS20.tif:0272-0277-0438:272	41179	41179	272
273	210119_dc07_7.tif_BS20.tif:0273-0267-0442:273	42050	42050	273
274	210119_dc07_7.tif_BS20.tif:0274-0267-0437:274	40580	40580	274
275	210119_dc07_7.tif_BS20.tif:0275-0288-0433:275	38630	38630	275
276	210119_dc07_7.tif_BS20.tif:0276-0286-0441:276	45566	45566	276
277	210119_dc07_7.tif_BS20.tif:0277-0262-0450:277	43664	43664	277
278	210119_dc07_7.tif_BS20.tif:0278-0242-0461:278	38848	38848	278
279	210119_dc07_7.tif_BS20.tif:0279-0283-0449:279	42773	42773	279
280	210119_dc07_7.tif_BS20.tif:0280-0294-0439:280	41761	41761	280
281	210119_dc07_7.tif_BS20.tif:0281-0289-0428:281	38739	38739	281
282	210119_dc07_7.tif_BS20.tif:0282-0287-0426:282	48543	48543	282
283	210119_dc07_7.tif_BS20.tif:0283-0275-0432:283	41212	41212	283
284	210119_dc07_7.tif_BS20.tif:0284-0275-0436:284	38445	38445	284
285	210119_dc07_7.tif_BS20.tif:0285-0305-0441:285	35188	35188	285
286	210119_dc07_7.tif_BS20.tif:0286-0290-0446:286	41328	41328	286
287	210119_dc07_7.tif_BS20.tif:0287-0290-0433:287	35435	35435	287
288	210119_dc07_7.tif_BS20.tif:0288-0287-0429:288	49327	49327	288
289	210119_dc07_7.tif_BS20.tif:0289-0287-0434:289	40634	40634	289
290	210119_dc07_7.tif_BS20.tif:0290-0287-0439:290	39882	39882	290
291	210119_dc07_7.tif_BS20.tif:0291-0297-0422:291	46735	46735	291
292	210119_dc07_7.tif_BS20.tif:0292-0287-0431:292	58708	58708	292
293	210119_dc07_7.tif_BS20.tif:0293-0269-0450:293	40380	40380	293
294	210119_dc07_7.tif_BS20.tif:0294-0315-0438:294	44867	44867	294
295	210119_dc07_7.tif_BS20.tif:0295-0264-0469:295	42518	42518	295
296	210119_dc07_7.tif_BS20.tif:0296-0222-0459:296	41482	41482	296
297	210119_dc07_7.tif_BS20.tif:0297-0207-0452:297	43880	43880	297
298	210119_dc07_7.tif_BS20.tif:0298-0209-0449:298	46497	46497	298
299	210119_dc07_7.tif_BS20.tif:0299-0229-0449:299	46454	46454	299
300	210119_dc07_7.tif_BS20.tif:0300-0213-0450:300	60894	60894	300
301	210119_dc07_7.tif_BS20.tif:0301-0223-0444:301	68427	68427	301
302	210119_dc07_7.tif_BS20.tif:0302-0230-0449:302	58892	58892	302
303	210119_dc07_7.tif_BS20.tif:0303-0238-0451:303	40212	40212	303
304	210119_dc07_7.tif_BS20.tif:0304-0246-0451:304	42926	42926	304
305	210119_dc07_7.tif_BS20.tif:0305-0242-0452:305	41997	41997	305
306	210119_dc07_7.tif_BS20.tif:0306-0234-0454:306	41997	41997	306
307	210119_dc07_7.tif_BS20.tif:0307-0230-0450:307	36706	36706	307
308	210119_dc07_7.tif_BS20.tif:0308-0232-0452:308	46491	46491	308
309	210119_dc07_7.tif_BS20.tif:0309-0238-0450:309	59862	59862	309
310	210119_dc07_7.tif_BS20.tif:0310-0228-0437:310	54902	54902	310
311	210119_dc07_7.tif_BS20.tif:0311-0247-0428:311	46639	46639	311
312	210119_dc07_7.tif_BS20.tif:0312-0229-0429:312	41432	41432	312
313	210119_dc07_7.tif_BS20.tif:0313-0215-0440:313	35403	35403	313
314	210119_dc07_7.tif_BS20.tif:0314-0235-0433:314	42804	42804	314
315	210119_dc07_7.tif_BS20.tif:0315-0241-0453:315	66400	66400	315
316	210119_dc07_7.tif_BS20.tif:0316-0259-0450:316	68797	68797	316
317	210119_dc07_7.tif_BS20.tif:0317-0233-0444:317	39550	39550	317
318	210119_dc07_7.tif_BS20.tif:0318-0231-0439:318	39163	39163	318
319	210119_dc07_7.tif_BS20.tif:0319-0227-0445:319	43573	43573	319
320	210119_dc07_7.tif_BS20.tif:0320-0234-0448:320	37676	37676	320
321	210119_dc07_7.tif_BS20.tif:0321-0270-0443:321	41330	41330	321
322	210119_dc07_7.tif_BS20.tif:0322-0225-0457:322	40253	40253	322
323	210119_dc07_7.tif_BS20.tif:0323-0266-0440:323	42428	42428	323
324	210119_dc07_7.tif_BS20.tif:0324-0273-0447:324	40232	40232	324
325	210119_dc07_7.tif_BS20.tif:0325-0282-0436:325	44832	44832	325
326	210119_dc07_7.tif_BS20.tif:0326-0284-0436:326	40384	40384	326
327	210119_dc07_7.tif_BS20.tif:0327-0282-0440:327	49226	49226	327
328	210119_dc07_7.tif_BS20.tif:0328-0270-0455:328	45538	45538	328
329	210119_dc07_7.tif_BS20.tif:0329-0279-0455:329	44071	44071	329
330	210119_dc07_7.tif_BS20.tif:0330-0295-0435:330	30288	30288	330
331	210119_dc07_7.tif_BS20.tif:0331-0296-0433:331	35634	35634	331
332	210119_dc07_7.tif_BS20.tif:0332-0293-0435:332	36036	36036	332
333	210119_dc07_7.tif_BS20.tif:0333-0299-0430:333	44283	44283	333
334	210119_dc07_7.tif_BS20.tif:0334-0300-0428:334	47544	47544	334
335	210119_dc07_7.tif_BS20.tif:0335-0280-0440:335	41333	41333	335
336	210119_dc07_7.tif_BS20.tif:0336-0284-0425:336	38659	38659	336
337	210119_dc07_7.tif_BS20.tif:0337-0285-0431:337	41431	41431	337
338	210119_dc07_7.tif_BS20.tif:0338-0274-0437:338	57936	57936	338
339	210119_dc07_7.tif_BS20.tif:0339-0306-0467:339	43136	43136	339
340	210119_dc07_7.tif_BS20.tif:0340-0259-0431:340	43166	43166	340
341	210119_dc07_7.tif_BS20.tif:0341-0274-0426:341	44457	44457	341
342	210119_dc07_7.tif_BS20.tif:0342-0284-0419:342	40753	40753	342
343	210119_dc07_7.tif_BS20.tif:0343-0294-0419:343	58932	58932	343
344	210119_dc07_7.tif_BS20.tif:0344-0295-0413:344	35380	35380	344
345	210119_dc07_7.tif_BS20.tif:0345-0304-0412:345	37696	37696	345
346	210119_dc07_7.tif_BS20.tif:0346-0303-0404:346	45189	45189	346
347	210119_dc07_7.tif_BS20.tif:0347-0330-0443:347	47094	47094	347
348	210119_dc07_7.tif_BS20.tif:0348-0325-0447:348	46777	46777	348
349	210119_dc07_7.tif_BS20.tif:0349-0311-0450:349	44139	44139	349
350	210119_dc07_7.tif_BS20.tif:0350-0302-0391:350	40365	40365	350
351	210119_dc07_7.tif_BS20.tif:0351-0301-0390:351	34837	34837	351
352	210119_dc07_7.tif_BS20.tif:0352-0304-0374:352	41823	41823	352
353	210119_dc07_7.tif_BS20.tif:0353-0295-0357:353	37291	37291	353
354	210119_dc07_7.tif_BS20.tif:0354-0292-0360:354	44364	44364	354
355	210119_dc07_7.tif_BS20.tif:0355-0290-0348:355	52829	52829	355
356	210119_dc07_7.tif_BS20.tif:0356-0283-0358:356	42458	42458	356
357	210119_dc07_7.tif_BS20.tif:0357-0293-0365:357	34778	34778	357
358	210119_dc07_7.tif_BS20.tif:0358-0321-0386:358	54060	54060	358
359	210119_dc07_7.tif_BS20.tif:0359-0306-0381:359	43472	43472	359
360	210119_dc07_7.tif_BS20.tif:0360-0305-0386:360	41431	41431	360
361	210119_dc07_7.tif_BS20.tif:0361-0298-0391:361	41753	41753	361
362	210119_dc07_7.tif_BS20.tif:0362-0301-0389:362	43680	43680	362
363	210119_dc07_7.tif_BS20.tif:0363-0299-0387:363	38821	38821	363
364	210119_dc07_7.tif_BS20.tif:0364-0321-0389:364	43183	43183	364
365	210119_dc07_7.tif_BS20.tif:0365-0310-0405:365	44755	44755	365
366	210119_dc07_7.tif_BS20.tif:0366-0314-0413:366	40163	40163	366
367	210119_dc07_7.tif_BS20.tif:0367-0312-0410:367	39932	39932	367
368	210119_dc07_7.tif_BS20.tif:0368-0309-0409:368	40537	40537	368
369	210119_dc07_7.tif_BS20.tif:0369-0307-0411:369	50399	50399	369
370	210119_dc07_7.tif_BS20.tif:0370-0313-0414:370	28887	28887	370
371	210119_dc07_7.tif_BS20.tif:0371-0295-0403:371	44137	44137	371
372	210119_dc07_7.tif_BS20.tif:0372-0278-0395:372	21498	21498	372
373	210119_dc07_7.tif_BS20.tif:0373-0285-0387:373	38073	38073	373
374	210119_dc07_7.tif_BS20.tif:0374-0285-0392:374	32938	32938	374
375	210119_dc07_7.tif_BS20.tif:0375-0273-0366:375	42732	42732	375
376	210119_dc07_7.tif_BS20.tif:0376-0295-0421:376	43323	43323	376
377	210119_dc07_7.tif_BS20.tif:0377-0290-0423:377	39663	39663	377
378	210119_dc07_7.tif_BS20.tif:0378-0290-0417:378	40054	40054	378
379	210119_dc07_7.tif_BS20.tif:0379-0285-0425:379	39303	39303	379
380	210119_dc07_7.tif_BS20.tif:0380-0264-0430:380	33362	33362	380
381	210119_dc07_7.tif_BS20.tif:0381-0262-0440:381	37340	37340	381
382	210119_dc07_7.tif_BS20.tif:0382-0251-0447:382	40174	40174	382
383	210119_dc07_7.tif_BS20.tif:0383-0251-0451:383	41171	41171	383
384	210119_dc07_7.tif_BS20.tif:0384-0248-0445:384	35722	35722	384
385	210119_dc07_7.tif_BS20.tif:0385-0243-0441:385	35758	35758	385
386	210119_dc07_7.tif_BS20.tif:0386-0232-0436:386	34230	34230	386
387	210119_dc07_7.tif_BS20.tif:0387-0224-0425:387	40387	40387	387
388	210119_dc07_7.tif_BS20.tif:0388-0207-0423:388	44502	44502	388
389	210119_dc07_7.tif_BS20.tif:0389-0153-0401:389	51124	51124	389
390	210119_dc07_7.tif_BS20.tif:0390-0193-0405:390	34275	34275	390
391	210119_dc07_7.tif_BS20.tif:0391-0196-0404:391	35530	35530	391
392	210119_dc07_7.tif_BS20.tif:0392-0204-0406:392	37822	37822	392
393	210119_dc07_7.tif_BS20.tif:0393-0184-0400:393	35352	35352	393
394	210119_dc07_7.tif_BS20.tif:0394-0187-0397:394	41069	41069	394
395	210119_dc07_7.tif_BS20.tif:0395-0189-0387:395	37875	37875	395
396	210119_dc07_7.tif_BS20.tif:0396-0191-0377:396	57076	57076	396
397	210119_dc07_7.tif_BS20.tif:0397-0200-0389:397	78637	78637	397
398	210119_dc07_7.tif_BS20.tif:0398-0182-0384:398	52528	52528	398
399	210119_dc07_7.tif_BS20.tif:0399-0195-0369:399	41178	41178	399
400	210119_dc07_7.tif_BS20.tif:0400-0198-0361:400	60609	60609	400
401	210119_dc07_7.tif_BS20.tif:0401-0199-0357:401	64855	64855	401
402	210119_dc07_7.tif_BS20.tif:0402-0206-0371:402	59220	59220	402
403	210119_dc07_7.tif_BS20.tif:0403-0210-0372:403	60498	60498	403
404	210119_dc07_7.tif_BS20.tif:0404-0202-0371:404	58002	58002	404
405	210119_dc07_7.tif_BS20.tif:0405-0194-0350:405	42187	42187	405
406	210119_dc07_7.tif_BS20.tif:0406-0216-0339:406	34568	34568	406
407	210119_dc07_7.tif_BS20.tif:0407-0202-0362:407	43933	43933	407
408	210119_dc07_7.tif_BS20.tif:0408-0211-0362:408	43510	43510	408
409	210119_dc07_7.tif_BS20.tif:0409-0210-0360:409	50513	50513	409
410	210119_dc07_7.tif_BS20.tif:0410-0210-0351:410	48730	48730	410
411	210119_dc07_7.tif_BS20.tif:0411-0210-0353:411	52949	52949	411
412	210119_dc07_7.tif_BS20.tif:0412-0217-0354:412	46144	46144	412
413	210119_dc07_7.tif_BS20.tif:0413-0218-0352:413	44586	44586	413
414	210119_dc07_7.tif_BS20.tif:0414-0228-0356:414	42677	42677	414
415	210119_dc07_7.tif_BS20.tif:0415-0216-0360:415	46371	46371	415
416	210119_dc07_7.tif_BS20.tif:0416-0202-0357:416	125171	125171	416
417	210119_dc07_7.tif_BS20.tif:0417-0197-0363:417	46188	46188	417
418	210119_dc07_7.tif_BS20.tif:0418-0207-0364:418	41396	41396	418
419	210119_dc07_7.tif_BS20.tif:0419-0211-0368:419	37349	37349	419
420	210119_dc07_7.tif_BS20.tif:0420-0193-0376:420	47726	47726	420
421	210119_dc07_7.tif_BS20.tif:0421-0196-0385:421	53154	53154	421
422	210119_dc07_7.tif_BS20.tif:0422-0192-0388:422	70402	70402	422
423	210119_dc07_7.tif_BS20.tif:0423-0202-0396:423	78631	78631	423
424	210119_dc07_7.tif_BS20.tif:0424-0198-0393:424	73035	73035	424
425	210119_dc07_7.tif_BS20.tif:0425-0195-0383:425	53876	53876	425
426	210119_dc07_7.tif_BS20.tif:0426-0193-0407:426	59697	59697	426
427	210119_dc07_7.tif_BS20.tif:0427-0200-0408:427	58916	58916	427
428	210119_dc07_7.tif_BS20.tif:0428-0194-0402:428	58589	58589	428
429	210119_dc07_7.tif_BS20.tif:0429-0190-0388:429	50992	50992	429
430	210119_dc07_7.tif_BS20.tif:0430-0194-0376:430	43819	43819	430
431	210119_dc07_7.tif_BS20.tif:0431-0201-0369:431	44333	44333	431
432	210119_dc07_7.tif_BS20.tif:0432-0206-0361:432	41134	41134	432
433	210119_dc07_7.tif_BS20.tif:0433-0214-0348:433	42994	42994	433
434	210119_dc07_7.tif_BS20.tif:0434-0219-0343:434	42573	42573	434
435	210119_dc07_7.tif_BS20.tif:0435-0221-0349:435	46079	46079	435
436	210119_dc07_7.tif_BS20.tif:0436-0220-0343:436	46313	46313	436
437	210119_dc07_7.tif_BS20.tif:0437-0225-0353:437	44850	44850	437
438	210119_dc07_7.tif_BS20.tif:0438-0233-0353:438	50754	50754	438
439	210119_dc07_7.tif_BS20.tif:0439-0211-0362:439	48980	48980	439
440	210119_dc07_7.tif_BS20.tif:0440-0214-0363:440	48213	48213	440
441	210119_dc07_7.tif_BS20.tif:0441-0199-0383:441	50009	50009	441
442	210119_dc07_7.tif_BS20.tif:0442-0200-0343:442	42782	42782	442
443	210119_dc07_7.tif_BS20.tif:0443-0216-0340:443	70865	70865	443
444	210119_dc07_7.tif_BS20.tif:0444-0216-0355:444	86215	86215	444
445	210119_dc07_7.tif_BS20.tif:0445-0218-0356:445	97259	97259	445
446	210119_dc07_7.tif_BS20.tif:0446-0236-0353:446	49299	49299	446
447	210119_dc07_7.tif_BS20.tif:0447-0199-0355:447	76538	76538	447
448	210119_dc07_7.tif_BS20.tif:0448-0188-0391:448	51492	51492	448
449	210119_dc07_7.tif_BS20.tif:0449-0200-0384:449	41160	41160	449
450	210119_dc07_7.tif_BS20.tif:0450-0194-0404:450	46602	46602	450
451	210119_dc07_7.tif_BS20.tif:0451-0197-0419:451	49882	49882	451
452	210119_dc07_7.tif_BS20.tif:0452-0199-0415:452	48005	48005	452
453	210119_dc07_7.tif_BS20.tif:0453-0198-0416:453	41447	41447	453
454	210119_dc07_7.tif_BS20.tif:0454-0199-0411:454	43345	43345	454
455	210119_dc07_7.tif_BS20.tif:0455-0198-0409:455	51580	51580	455
456	210119_dc07_7.tif_BS20.tif:0456-0193-0404:456	46871	46871	456
457	210119_dc07_7.tif_BS20.tif:0457-0195-0389:457	52839	52839	457
458	210119_dc07_7.tif_BS20.tif:0458-0189-0419:458	47958	47958	458
459	210119_dc07_7.tif_BS20.tif:0459-0200-0433:459	49511	49511	459
460	210119_dc07_7.tif_BS20.tif:0460-0208-0436:460	63489	63489	460
461	210119_dc07_7.tif_BS20.tif:0461-0212-0432:461	61422	61422	461
462	210119_dc07_7.tif_BS20.tif:0462-0198-0424:462	82728	82728	462
463	210119_dc07_7.tif_BS20.tif:0463-0184-0417:463	62953	62953	463
464	210119_dc07_7.tif_BS20.tif:0464-0200-0412:464	72886	72886	464
465	210119_dc07_7.tif_BS20.tif:0465-0187-0423:465	46679	46679	465
466	210119_dc07_7.tif_BS20.tif:0466-0196-0413:466	41496	41496	466
467	210119_dc07_7.tif_BS20.tif:0467-0185-0411:467	45729	45729	467
468	210119_dc07_7.tif_BS20.tif:0468-0194-0409:468	46776	46776	468
469	210119_dc07_7.tif_BS20.tif:0469-0188-0408:469	49906	49906	469
470	210119_dc07_7.tif_BS20.tif:0470-0183-0399:470	45959	45959	470
471	210119_dc07_7.tif_BS20.tif:0471-0188-0391:471	55364	55364	471
472	210119_dc07_7.tif_BS20.tif:0472-0195-0368:472	43313	43313	472
473	210119_dc07_7.tif_BS20.tif:0473-0189-0383:473	46330	46330	473
474	210119_dc07_7.tif_BS20.tif:0474-0190-0399:474	51871	51871	474
475	210119_dc07_7.tif_BS20.tif:0475-0195-0404:475	53518	53518	475
476	210119_dc07_7.tif_BS20.tif:0476-0196-0411:476	48400	48400	476
477	210119_dc07_7.tif_BS20.tif:0477-0210-0419:477	47009	47009	477
478	210119_dc07_7.tif_BS20.tif:0478-0226-0426:478	58853	58853	478
479	210119_dc07_7.tif_BS20.tif:0479-0208-0411:479	52044	52044	479
480	210119_dc07_7.tif_BS20.tif:0480-0191-0405:480	49027	49027	480
481	210119_dc07_7.tif_BS20.tif:0481-0213-0415:481	62394	62394	481
482	210119_dc07_7.tif_BS20.tif:0482-0207-0419:482	52407	52407	482
483	210119_dc07_7.tif_BS20.tif:0483-0226-0410:483	51790	51790	483
484	210119_dc07_7.tif_BS20.tif:0484-0212-0429:484	53085	53085	484
485	210119_dc07_7.tif_BS20.tif:0485-0208-0437:485	51482	51482	485
486	210119_dc07_7.tif_BS20.tif:0486-0217-0435:486	53457	53457	486
487	210119_dc07_7.tif_BS20.tif:0487-0219-0425:487	52585	52585	487
488	210119_dc07_7.tif_BS20.tif:0488-0211-0411:488	49483	49483	488
489	210119_dc07_7.tif_BS20.tif:0489-0219-0394:489	49955	49955	489
490	210119_dc07_7.tif_BS20.tif:0490-0213-0371:490	46890	46890	490
491	210119_dc07_7.tif_BS20.tif:0491-0216-0363:491	53694	53694	491
492	210119_dc07_7.tif_BS20.tif:0492-0223-0362:492	40499	40499	492
493	210119_dc07_7.tif_BS20.tif:0493-0212-0367:493	56907	56907	493
494	210119_dc07_7.tif_BS20.tif:0494-0218-0370:494	59295	59295	494
495	210119_dc07_7.tif_BS20.tif:0495-0227-0369:495	41804	41804	495
496	210119_dc07_7.tif_BS20.tif:0496-0235-0362:496	48692	48692	496
497	210119_dc07_7.tif_BS20.tif:0497-0261-0324:497	51228	51228	497
498	210119_dc07_7.tif_BS20.tif:0498-0235-0332:498	42104	42104	498
499	210119_dc07_7.tif_BS20.tif:0499-0238-0343:499	45684	45684	499
500	210119_dc07_7.tif_BS20.tif:0500-0251-0341:500	42752	42752	500
501	210119_dc07_7.tif_BS20.tif:0501-0257-0354:501	44177	44177	501
502	210119_dc07_7.tif_BS20.tif:0502-0266-0349:502	42658	42658	502
503	210119_dc07_7.tif_BS20.tif:0503-0270-0332:503	45742	45742	503
504	210119_dc07_7.tif_BS20.tif:0504-0261-0342:504	42140	42140	504
505	210119_dc07_7.tif_BS20.tif:0505-0263-0354:505	38756	38756	505
506	210119_dc07_7.tif_BS20.tif:0506-0261-0351:506	42803	42803	506
507	210119_dc07_7.tif_BS20.tif:0507-0268-0333:507	50492	50492	507
508	210119_dc07_7.tif_BS20.tif:0508-0245-0347:508	40155	40155	508
509	210119_dc07_7.tif_BS20.tif:0509-0209-0351:509	50310	50310	509
510	210119_dc07_7.tif_BS20.tif:0510-0201-0349:510	41421	41421	510
511	210119_dc07_7.tif_BS20.tif:0511-0217-0350:511	45118	45118	511
512	210119_dc07_7.tif_BS20.tif:0512-0218-0355:512	41763	41763	512
513	210119_dc07_7.tif_BS20.tif:0513-0209-0362:513	46715	46715	513
514	210119_dc07_7.tif_BS20.tif:0514-0213-0374:514	42156	42156	514
515	210119_dc07_7.tif_BS20.tif:0515-0202-0389:515	48307	48307	515
516	210119_dc07_7.tif_BS20.tif:0516-0193-0397:516	49664	49664	516
517	210119_dc07_7.tif_BS20.tif:0517-0191-0394:517	62121	62121	517
518	210119_dc07_7.tif_BS20.tif:0518-0188-0406:518	49648	49648	518
519	210119_dc07_7.tif_BS20.tif:0519-0195-0414:519	55029	55029	519
520	210119_dc07_7.tif_BS20.tif:0520-0196-0428:520	50949	50949	520
521	210119_dc07_7.tif_BS20.tif:0521-0199-0423:521	47050	47050	521
522	210119_dc07_7.tif_BS20.tif:0522-0194-0419:522	48962	48962	522
523	210119_dc07_7.tif_BS20.tif:0523-0193-0421:523	50119	50119	523
524	210119_dc07_7.tif_BS20.tif:0524-0191-0418:524	48656	48656	524
525	210119_dc07_7.tif_BS20.tif:0525-0189-0424:525	78304	78304	525
526	210119_dc07_7.tif_BS20.tif:0526-0189-0423:526	47964	47964	526
527	210119_dc07_7.tif_BS20.tif:0527-0192-0418:527	47453	47453	527
528	210119_dc07_7.tif_BS20.tif:0528-0186-0409:528	40227	40227	528
529	210119_dc07_7.tif_BS20.tif:0529-0183-0409:529	48405	48405	529
530	210119_dc07_7.tif_BS20.tif:0530-0184-0386:530	57130	57130	530
531	210119_dc07_7.tif_BS20.tif:0531-0189-0386:531	49723	49723	531
532	210119_dc07_7.tif_BS20.tif:0532-0183-0383:532	59096	59096	532
533	210119_dc07_7.tif_BS20.tif:0533-0194-0373:533	46374	46374	533
534	210119_dc07_7.tif_BS20.tif:0534-0195-0362:534	54214	54214	534
535	210119_dc07_7.tif_BS20.tif:0535-0196-0368:535	46682	46682	535
536	210119_dc07_7.tif_BS20.tif:0536-0195-0367:536	46271	46271	536
537	210119_dc07_7.tif_BS20.tif:0537-0203-0361:537	40992	40992	537
538	210119_dc07_7.tif_BS20.tif:0538-0209-0354:538	49151	49151	538
539	210119_dc07_7.tif_BS20.tif:0539-0210-0376:539	53346	53346	539
540	210119_dc07_7.tif_BS20.tif:0540-0191-0392:540	46190	46190	540
541	210119_dc07_7.tif_BS20.tif:0541-0190-0398:541	58142	58142	541
542	210119_dc07_7.tif_BS20.tif:0542-0195-0418:542	58189	58189	542
543	210119_dc07_7.tif_BS20.tif:0543-0202-0417:543	57156	57156	543
544	210119_dc07_7.tif_BS20.tif:0544-0196-0424:544	55568	55568	544
545	210119_dc07_7.tif_BS20.tif:0545-0198-0430:545	51013	51013	545
546	210119_dc07_7.tif_BS20.tif:0546-0193-0428:546	50595	50595	546
547	210119_dc07_7.tif_BS20.tif:0547-0201-0435:547	57894	57894	547
548	210119_dc07_7.tif_BS20.tif:0548-0204-0438:548	46873	46873	548
549	210119_dc07_7.tif_BS20.tif:0549-0203-0434:549	45482	45482	549
550	210119_dc07_7.tif_BS20.tif:0550-0195-0422:550	55940	55940	550
551	210119_dc07_7.tif_BS20.tif:0551-0194-0425:551	51409	51409	551
552	210119_dc07_7.tif_BS20.tif:0552-0190-0422:552	46955	46955	552
553	210119_dc07_7.tif_BS20.tif:0553-0194-0412:553	46787	46787	553
554	210119_dc07_7.tif_BS20.tif:0554-0196-0408:554	43893	43893	554
555	210119_dc07_7.tif_BS20.tif:0555-0189-0405:555	49346	49346	555
556	210119_dc07_7.tif_BS20.tif:0556-0184-0398:556	48238	48238	556
557	210119_dc07_7.tif_BS20.tif:0557-0202-0393:557	48184	48184	557
558	210119_dc07_7.tif_BS20.tif:0558-0195-0402:558	55404	55404	558
559	210119_dc07_7.tif_BS20.tif:0559-0190-0401:559	47190	47190	559
560	210119_dc07_7.tif_BS20.tif:0560-0198-0414:560	47020	47020	560
561	210119_dc07_7.tif_BS20.tif:0561-0199-0421:561	53703	53703	561
562	210119_dc07_7.tif_BS20.tif:0562-0185-0401:562	44357	44357	562
563	210119_dc07_7.tif_BS20.tif:0563-0191-0404:563	56450	56450	563
564	210119_dc07_7.tif_BS20.tif:0564-0189-0371:564	43600	43600	564
565	210119_dc07_7.tif_BS20.tif:0565-0199-0373:565	46147	46147	565
566	210119_dc07_7.tif_BS20.tif:0566-0193-0383:566	37933	37933	566
567	210119_dc07_7.tif_BS20.tif:0567-0189-0397:567	45725	45725	567
568	210119_dc07_7.tif_BS20.tif:0568-0203-0405:568	42506	42506	568
569	210119_dc07_7.tif_BS20.tif:0569-0193-0414:569	49701	49701	569
570	210119_dc07_7.tif_BS20.tif:0570-0204-0427:570	41423	41423	570
571	210119_dc07_7.tif_BS20.tif:0571-0203-0411:571	38831	38831	571
572	210119_dc07_7.tif_BS20.tif:0572-0197-0393:572	43230	43230	572
573	210119_dc07_7.tif_BS20.tif:0573-0193-0397:573	46579	46579	573
574	210119_dc07_7.tif_BS20.tif:0574-0185-0407:574	45797	45797	574
575	210119_dc07_7.tif_BS20.tif:0575-0197-0413:575	39812	39812	575
576	210119_dc07_7.tif_BS20.tif:0576-0202-0429:576	45279	45279	576
577	210119_dc07_7.tif_BS20.tif:0577-0205-0434:577	47515	47515	577
578	210119_dc07_7.tif_BS20.tif:0578-0200-0419:578	41579	41579	578
579	210119_dc07_7.tif_BS20.tif:0579-0199-0413:579	40597	40597	579
580	210119_dc07_7.tif_BS20.tif:0580-0202-0425:580	41430	41430	580
581	210119_dc07_7.tif_BS20.tif:0581-0204-0429:581	36717	36717	581
582	210119_dc07_7.tif_BS20.tif:0582-0209-0431:582	37570	37570	582
583	210119_dc07_7.tif_BS20.tif:0583-0218-0443:583	39521	39521	583
584	210119_dc07_7.tif_BS20.tif:0584-0219-0436:584	41129	41129	584
585	210119_dc07_7.tif_BS20.tif:0585-0214-0435:585	41325	41325	585
586	210119_dc07_7.tif_BS20.tif:0586-0206-0432:586	37682	37682	586
587	210119_dc07_7.tif_BS20.tif:0587-0203-0428:587	41038	41038	587
588	210119_dc07_7.tif_BS20.tif:0588-0198-0430:588	35664	35664	588
589	210119_dc07_7.tif_BS20.tif:0589-0191-0427:589	36956	36956	589
590	210119_dc07_7.tif_BS20.tif:0590-0186-0423:590	38657	38657	590
591	210119_dc07_7.tif_BS20.tif:0591-0192-0410:591	40662	40662	591
592	210119_dc07_7.tif_BS20.tif:0592-0196-0415:592	39868	39868	592
593	210119_dc07_7.tif_BS20.tif:0593-0188-0405:593	40324	40324	593
594	210119_dc07_7.tif_BS20.tif:0594-0197-0389:594	51468	51468	594
595	210119_dc07_7.tif_BS20.tif:0595-0197-0401:595	38492	38492	595
596	210119_dc07_7.tif_BS20.tif:0596-0234-0461:596	29552	29552	596
597	210119_dc07_7.tif_BS20.tif:0597-0246-0466:597	34931	34931	597
598	210119_dc07_7.tif_BS20.tif:0598-0245-0457:598	35817	35817	598
599	210119_dc07_7.tif_BS20.tif:0599-0239-0467:599	44183	44183	599
600	210119_dc07_7.tif_BS20.tif:0600-0230-0468:600	46286	46286	600
601	210119_dc07_7.tif_BS20.tif:0601-0221-0470:601	34276	34276	601
602	210119_dc07_7.tif_BS20.tif:0602-0223-0466:602	47840	47840	602
603	210119_dc07_7.tif_BS20.tif:0603-0208-0457:603	41908	41908	603
604	210119_dc07_7.tif_BS20.tif:0604-0191-0442:604	35778	35778	604
605	210119_dc07_7.tif_BS20.tif:0605-0189-0431:605	38589	38589	605
606	210119_dc07_7.tif_BS20.tif:0606-0176-0403:606	33740	33740	606
607	210119_dc07_7.tif_BS20.tif:0607-0186-0378:607	32669	32669	607
608	210119_dc07_7.tif_BS20.tif:0608-0180-0375:608	31996	31996	608
609	210119_dc07_7.tif_BS20.tif:0609-0185-0409:609	36444	36444	609
610	210119_dc07_7.tif_BS20.tif:0610-0191-0414:610	40999	40999	610
611	210119_dc07_7.tif_BS20.tif:0611-0196-0432:611	34946	34946	611
612	210119_dc07_7.tif_BS20.tif:0612-0211-0456:612	36266	36266	612
613	210119_dc07_7.tif_BS20.tif:0613-0226-0452:613	38632	38632	613
614	210119_dc07_7.tif_BS20.tif:0614-0231-0457:614	45432	45432	614
615	210119_dc07_7.tif_BS20.tif:0615-0242-0461:615	45067	45067	615
616	210119_dc07_7.tif_BS20.tif:0616-0253-0462:616	36372	36372	616
617	210119_dc07_7.tif_BS20.tif:0617-0247-0459:617	38021	38021	617
618	210119_dc07_7.tif_BS20.tif:0618-0239-0450:618	40555	40555	618
619	210119_dc07_7.tif_BS20.tif:0619-0236-0441:619	31050	31050	619
620	210119_dc07_7.tif_BS20.tif:0620-0260-0466:620	39855	39855	620
621	210119_dc07_7.tif_BS20.tif:0621-0248-0460:621	38483	38483	621
622	210119_dc07_7.tif_BS20.tif:0622-0237-0458:622	39175	39175	622
623	210119_dc07_7.tif_BS20.tif:0623-0234-0466:623	34445	34445	623
624	210119_dc07_7.tif_BS20.tif:0624-0214-0456:624	46324	46324	624
625	210119_dc07_7.tif_BS20.tif:0625-0212-0456:625	37604	37604	625
626	210119_dc07_7.tif_BS20.tif:0626-0213-0453:626	35408	35408	626
627	210119_dc07_7.tif_BS20.tif:0627-0215-0451:627	36386	36386	627
628	210119_dc07_7.tif_BS20.tif:0628-0195-0440:628	75850	75850	628
629	210119_dc07_7.tif_BS20.tif:0629-0205-0436:629	40228	40228	629
630	210119_dc07_7.tif_BS20.tif:0630-0197-0431:630	34250	34250	630
631	210119_dc07_7.tif_BS20.tif:0631-0187-0422:631	30819	30819	631
632	210119_dc07_7.tif_BS20.tif:0632-0187-0408:632	38251	38251	632
633	210119_dc07_7.tif_BS20.tif:0633-0183-0397:633	33656	33656	633
634	210119_dc07_7.tif_BS20.tif:0634-0191-0409:634	34276	34276	634
635	210119_dc07_7.tif_BS20.tif:0635-0186-0406:635	37050	37050	635
636	210119_dc07_7.tif_BS20.tif:0636-0189-0397:636	28575	28575	636
637	210119_dc07_7.tif_BS20.tif:0637-0191-0396:637	27637	27637	637
638	210119_dc07_7.tif_BS20.tif:0638-0196-0410:638	28935	28935	638
639	210119_dc07_7.tif_BS20.tif:0639-0197-0420:639	34308	34308	639
640	210119_dc07_7.tif_BS20.tif:0640-0202-0422:640	34364	34364	640
641	210119_dc07_7.tif_BS20.tif:0641-0206-0432:641	37951	37951	641
642	210119_dc07_7.tif_BS20.tif:0642-0221-0441:642	32625	32625	642
643	210119_dc07_7.tif_BS20.tif:0643-0218-0437:643	39545	39545	643
644	210119_dc07_7.tif_BS20.tif:0644-0190-0425:644	41118	41118	644
645	210119_dc07_7.tif_BS20.tif:0645-0190-0425:645	44886	44886	645
646	210119_dc07_7.tif_BS20.tif:0646-0211-0442:646	57985	57985	646
647	210119_dc07_7.tif_BS20.tif:0647-0220-0450:647	31254	31254	647
648	210119_dc07_7.tif_BS20.tif:0648-0228-0461:648	47275	47275	648
649	210119_dc07_7.tif_BS20.tif:0649-0243-0460:649	31701	31701	649
650	210119_dc07_7.tif_BS20.tif:0650-0237-0455:650	56327	56327	650
651	210119_dc07_7.tif_BS20.tif:0651-0234-0459:651	57414	57414	651
652	210119_dc07_7.tif_BS20.tif:0652-0226-0451:652	99097	99097	652
653	210119_dc07_7.tif_BS20.tif:0653-0252-0451:653	46352	46352	653
654	210119_dc07_7.tif_BS20.tif:0654-0261-0459:654	24117	24117	654
655	210119_dc07_7.tif_BS20.tif:0655-0263-0453:655	21347	21347	655
656	210119_dc07_7.tif_BS20.tif:0656-0265-0453:656	32305	32305	656
657	210119_dc07_7.tif_BS20.tif:0657-0260-0451:657	32567	32567	657
658	210119_dc07_7.tif_BS20.tif:0658-0258-0446:658	31132	31132	658
659	210119_dc07_7.tif_BS20.tif:0659-0260-0437:659	20480	20480	659
660	210119_dc07_7.tif_BS20.tif:0660-0207-0412:660	39416	39416	660
661	210119_dc07_7.tif_BS20.tif:0661-0228-0425:661	31292	31292	661
662	210119_dc07_7.tif_BS20.tif:0662-0244-0423:662	27182	27182	662
663	210119_dc07_7.tif_BS20.tif:0663-0215-0424:663	34626	34626	663
664	210119_dc07_7.tif_BS20.tif:0664-0198-0433:664	40095	40095	664
665	210119_dc07_7.tif_BS20.tif:0665-0199-0441:665	51566	51566	665
666	210119_dc07_7.tif_BS20.tif:0666-0225-0463:666	44396	44396	666
667	210119_dc07_7.tif_BS20.tif:0667-0218-0468:667	20145	20145	667
668	210119_dc07_7.tif_BS20.tif:0668-0208-0427:668	49374	49374	668
669	210119_dc07_7.tif_BS20.tif:0669-0220-0469:669	27215	27215	669
670	210119_dc07_7.tif_BS20.tif:0670-0230-0464:670	33000	33000	670
671	210119_dc07_7.tif_BS20.tif:0671-0226-0447:671	38501	38501	671
672	210119_dc07_7.tif_BS20.tif:0672-0223-0457:672	32582	32582	672
673	210119_dc07_7.tif_BS20.tif:0673-0225-0460:673	41223	41223	673
674	210119_dc07_7.tif_BS20.tif:0674-0217-0421:674	35351	35351	674
675	210119_dc07_7.tif_BS20.tif:0675-0215-0445:675	34086	34086	675
676	210119_dc07_7.tif_BS20.tif:0676-0260-0468:676	44363	44363	676
677	210119_dc07_7.tif_BS20.tif:0677-0248-0467:677	39463	39463	677
678	210119_dc07_7.tif_BS20.tif:0678-0236-0467:678	31833	31833	678
679	210119_dc07_7.tif_BS20.tif:0679-0230-0461:679	30332	30332	679
680	210119_dc07_7.tif_BS20.tif:0680-0223-0459:680	34301	34301	680
681	210119_dc07_7.tif_BS20.tif:0681-0221-0454:681	32718	32718	681
682	210119_dc07_7.tif_BS20.tif:0682-0214-0449:682	39699	39699	682
683	210119_dc07_7.tif_BS20.tif:0683-0220-0456:683	38164	38164	683
684	210119_dc07_7.tif_BS20.tif:0684-0194-0437:684	29837	29837	684
685	210119_dc07_7.tif_BS20.tif:0685-0204-0430:685	29692	29692	685
686	210119_dc07_7.tif_BS20.tif:0686-0201-0433:686	34955	34955	686
687	210119_dc07_7.tif_BS20.tif:0687-0205-0441:687	36956	36956	687
688	210119_dc07_7.tif_BS20.tif:0688-0218-0444:688	29454	29454	688
689	210119_dc07_7.tif_BS20.tif:0689-0228-0450:689	31079	31079	689
690	210119_dc07_7.tif_BS20.tif:0690-0231-0443:690	26248	26248	690
691	210119_dc07_7.tif_BS20.tif:0691-0235-0449:691	32058	32058	691
692	210119_dc07_7.tif_BS20.tif:0692-0252-0451:692	29513	29513	692
693	210119_dc07_7.tif_BS20.tif:0693-0245-0442:693	41799	41799	693
694	210119_dc07_7.tif_BS20.tif:0694-0199-0435:694	35612	35612	694
695	210119_dc07_7.tif_BS20.tif:0695-0223-0440:695	31037	31037	695
696	210119_dc07_7.tif_BS20.tif:0696-0243-0451:696	35744	35744	696
697	210119_dc07_7.tif_BS20.tif:0697-0259-0460:697	27312	27312	697
698	210119_dc07_7.tif_BS20.tif:0698-0264-0457:698	27223	27223	698
699	210119_dc07_7.tif_BS20.tif:0699-0245-0447:699	30896	30896	699
700	210119_dc07_7.tif_BS20.tif:0700-0240-0446:700	34795	34795	700
701	210119_dc07_7.tif_BS20.tif:0701-0200-0431:701	24143	24143	701
702	210119_dc07_7.tif_BS20.tif:0702-0185-0436:702	32931	32931	702
703	210119_dc07_7.tif_BS20.tif:0703-0208-0443:703	26525	26525	703
704	210119_dc07_7.tif_BS20.tif:0704-0201-0437:704	25575	25575	704
705	210119_dc07_7.tif_BS20.tif:0705-0184-0420:705	26269	26269	705
706	210119_dc07_7.tif_BS20.tif:0706-0198-0416:706	27642	27642	706
707	210119_dc07_7.tif_BS20.tif:0707-0196-0422:707	29721	29721	707
708	210119_dc07_7.tif_BS20.tif:0708-0204-0417:708	30583	30583	708
709	210119_dc07_7.tif_BS20.tif:0709-0191-0403:709	31257	31257	709
710	210119_dc07_7.tif_BS20.tif:0710-0199-0403:710	30487	30487	710
711	210119_dc07_7.tif_BS20.tif:0711-0201-0413:711	25479	25479	711
712	210119_dc07_7.tif_BS20.tif:0712-0210-0429:712	25136	25136	712
713	210119_dc07_7.tif_BS20.tif:0713-0199-0428:713	33682	33682	713
714	210119_dc07_7.tif_BS20.tif:0714-0186-0426:714	26907	26907	714
715	210119_dc07_7.tif_BS20.tif:0715-0209-0418:715	26692	26692	715
716	210119_dc07_7.tif_BS20.tif:0716-0209-0408:716	32585	32585	716
717	210119_dc07_7.tif_BS20.tif:0717-0202-0410:717	31616	31616	717
718	210119_dc07_7.tif_BS20.tif:0718-0191-0421:718	30178	30178	718
719	210119_dc07_7.tif_BS20.tif:0719-0211-0440:719	32632	32632	719
720	210119_dc07_7.tif_BS20.tif:0720-0220-0443:720	33425	33425	720
721	210119_dc07_7.tif_BS20.tif:0721-0217-0428:721	35261	35261	721
722	210119_dc07_7.tif_BS20.tif:0001-0299-0204:1	130504	130504	1
723	210119_dc07_7.tif_BS20.tif:0002-0298-0214:2	126195	126195	2
724	210119_dc07_7.tif_BS20.tif:0003-0297-0209:3	125423	125423	3
725	210119_dc07_7.tif_BS20.tif:0004-0298-0197:4	131197	131197	4
726	210119_dc07_7.tif_BS20.tif:0005-0299-0193:5	136099	136099	5
727	210119_dc07_7.tif_BS20.tif:0006-0295-0192:6	132956	132956	6
728	210119_dc07_7.tif_BS20.tif:0007-0284-0199:7	138024	138024	7
729	210119_dc07_7.tif_BS20.tif:0008-0289-0199:8	128595	128595	8
730	210119_dc07_7.tif_BS20.tif:0009-0306-0189:9	133379	133379	9
731	210119_dc07_7.tif_BS20.tif:0010-0303-0184:10	144895	144895	10
732	210119_dc07_7.tif_BS20.tif:0011-0293-0188:11	146222	146222	11
733	210119_dc07_7.tif_BS20.tif:0012-0290-0193:12	135924	135924	12
734	210119_dc07_7.tif_BS20.tif:0013-0283-0205:13	133037	133037	13
735	210119_dc07_7.tif_BS20.tif:0014-0272-0211:14	93110	93110	14
736	210119_dc07_7.tif_BS20.tif:0015-0265-0215:15	101264	101264	15
737	210119_dc07_7.tif_BS20.tif:0016-0253-0213:16	98117	98117	16
738	210119_dc07_7.tif_BS20.tif:0017-0249-0212:17	106724	106724	17
739	210119_dc07_7.tif_BS20.tif:0018-0260-0208:18	106897	106897	18
740	210119_dc07_7.tif_BS20.tif:0019-0264-0216:19	110187	110187	19
741	210119_dc07_7.tif_BS20.tif:0020-0250-0217:20	103977	103977	20
742	210119_dc07_7.tif_BS20.tif:0021-0239-0210:21	94186	94186	21
743	210119_dc07_7.tif_BS20.tif:0022-0235-0205:22	91504	91504	22
744	210119_dc07_7.tif_BS20.tif:0023-0238-0206:23	91719	91719	23
745	210119_dc07_7.tif_BS20.tif:0024-0256-0199:24	81690	81690	24
746	210119_dc07_7.tif_BS20.tif:0025-0286-0177:25	91082	91082	25
747	210119_dc07_7.tif_BS20.tif:0026-0264-0184:26	100755	100755	26
748	210119_dc07_7.tif_BS20.tif:0027-0262-0189:27	93360	93360	27
749	210119_dc07_7.tif_BS20.tif:0028-0283-0179:28	95642	95642	28
750	210119_dc07_7.tif_BS20.tif:0029-0300-0167:29	94362	94362	29
751	210119_dc07_7.tif_BS20.tif:0030-0302-0167:30	92614	92614	30
752	210119_dc07_7.tif_BS20.tif:0031-0307-0176:31	93493	93493	31
753	210119_dc07_7.tif_BS20.tif:0032-0309-0173:32	92402	92402	32
754	210119_dc07_7.tif_BS20.tif:0033-0309-0177:33	90844	90844	33
755	210119_dc07_7.tif_BS20.tif:0034-0304-0175:34	95723	95723	34
756	210119_dc07_7.tif_BS20.tif:0035-0307-0177:35	86969	86969	35
757	210119_dc07_7.tif_BS20.tif:0036-0299-0169:36	84229	84229	36
758	210119_dc07_7.tif_BS20.tif:0037-0296-0178:37	79749	79749	37
759	210119_dc07_7.tif_BS20.tif:0038-0298-0177:38	77622	77622	38
760	210119_dc07_7.tif_BS20.tif:0039-0303-0182:39	80076	80076	39
761	210119_dc07_7.tif_BS20.tif:0040-0309-0189:40	71754	71754	40
762	210119_dc07_7.tif_BS20.tif:0041-0287-0183:41	53356	53356	41
763	210119_dc07_7.tif_BS20.tif:0042-0287-0180:42	58377	58377	42
764	210119_dc07_7.tif_BS20.tif:0043-0294-0201:43	78296	78296	43
765	210119_dc07_7.tif_BS20.tif:0044-0303-0198:44	66929	66929	44
766	210119_dc07_7.tif_BS20.tif:0045-0303-0195:45	70595	70595	45
767	210119_dc07_7.tif_BS20.tif:0046-0298-0193:46	73178	73178	46
768	210119_dc07_7.tif_BS20.tif:0047-0296-0186:47	71820	71820	47
769	210119_dc07_7.tif_BS20.tif:0048-0323-0195:48	74055	74055	48
770	210119_dc07_7.tif_BS20.tif:0049-0300-0191:49	72973	72973	49
771	210119_dc07_7.tif_BS20.tif:0050-0311-0179:50	79179	79179	50
772	210119_dc07_7.tif_BS20.tif:0051-0296-0176:51	75255	75255	51
773	210119_dc07_7.tif_BS20.tif:0052-0289-0181:52	75365	75365	52
774	210119_dc07_7.tif_BS20.tif:0053-0292-0174:53	80634	80634	53
775	210119_dc07_7.tif_BS20.tif:0054-0301-0178:54	79536	79536	54
776	210119_dc07_7.tif_BS20.tif:0055-0324-0163:55	81895	81895	55
777	210119_dc07_7.tif_BS20.tif:0056-0332-0159:56	81609	81609	56
778	210119_dc07_7.tif_BS20.tif:0057-0308-0148:57	89333	89333	57
779	210119_dc07_7.tif_BS20.tif:0058-0306-0152:58	89080	89080	58
780	210119_dc07_7.tif_BS20.tif:0059-0311-0160:59	87427	87427	59
781	210119_dc07_7.tif_BS20.tif:0060-0322-0162:60	84462	84462	60
782	210119_dc07_7.tif_BS20.tif:0061-0303-0165:61	83160	83160	61
783	210119_dc07_7.tif_BS20.tif:0062-0290-0162:62	88329	88329	62
784	210119_dc07_7.tif_BS20.tif:0063-0319-0178:63	96864	96864	63
785	210119_dc07_7.tif_BS20.tif:0064-0333-0214:64	98379	98379	64
786	210119_dc07_7.tif_BS20.tif:0065-0298-0199:65	43095	43095	65
787	210119_dc07_7.tif_BS20.tif:0066-0292-0204:66	106410	106410	66
788	210119_dc07_7.tif_BS20.tif:0067-0296-0199:67	100957	100957	67
789	210119_dc07_7.tif_BS20.tif:0068-0289-0197:68	103150	103150	68
790	210119_dc07_7.tif_BS20.tif:0069-0285-0189:69	99790	99790	69
791	210119_dc07_7.tif_BS20.tif:0070-0291-0186:70	103676	103676	70
792	210119_dc07_7.tif_BS20.tif:0071-0296-0205:71	105650	105650	71
793	210119_dc07_7.tif_BS20.tif:0072-0307-0199:72	107437	107437	72
794	210119_dc07_7.tif_BS20.tif:0073-0302-0189:73	113824	113824	73
795	210119_dc07_7.tif_BS20.tif:0074-0300-0184:74	117325	117325	74
796	210119_dc07_7.tif_BS20.tif:0075-0301-0181:75	118366	118366	75
797	210119_dc07_7.tif_BS20.tif:0076-0288-0223:76	91183	91183	76
798	210119_dc07_7.tif_BS20.tif:0077-0257-0220:77	102309	102309	77
799	210119_dc07_7.tif_BS20.tif:0078-0247-0217:78	99744	99744	78
800	210119_dc07_7.tif_BS20.tif:0079-0243-0210:79	100375	100375	79
801	210119_dc07_7.tif_BS20.tif:0080-0257-0208:80	107763	107763	80
802	210119_dc07_7.tif_BS20.tif:0081-0271-0207:81	112285	112285	81
803	210119_dc07_7.tif_BS20.tif:0082-0263-0218:82	113518	113518	82
804	210119_dc07_7.tif_BS20.tif:0083-0246-0217:83	107316	107316	83
805	210119_dc07_7.tif_BS20.tif:0084-0222-0211:84	93572	93572	84
806	210119_dc07_7.tif_BS20.tif:0085-0231-0200:85	97681	97681	85
807	210119_dc07_7.tif_BS20.tif:0086-0237-0206:86	97401	97401	86
808	210119_dc07_7.tif_BS20.tif:0087-0240-0206:87	98630	98630	87
809	210119_dc07_7.tif_BS20.tif:0088-0230-0204:88	103346	103346	88
810	210119_dc07_7.tif_BS20.tif:0089-0240-0206:89	111438	111438	89
811	210119_dc07_7.tif_BS20.tif:0090-0251-0205:90	117611	117611	90
812	210119_dc07_7.tif_BS20.tif:0091-0250-0204:91	109805	109805	91
813	210119_dc07_7.tif_BS20.tif:0092-0256-0201:92	108293	108293	92
814	210119_dc07_7.tif_BS20.tif:0093-0243-0202:93	106602	106602	93
815	210119_dc07_7.tif_BS20.tif:0094-0240-0200:94	106899	106899	94
816	210119_dc07_7.tif_BS20.tif:0095-0237-0205:95	115363	115363	95
817	210119_dc07_7.tif_BS20.tif:0096-0233-0208:96	113161	113161	96
818	210119_dc07_7.tif_BS20.tif:0097-0253-0203:97	106368	106368	97
819	210119_dc07_7.tif_BS20.tif:0098-0261-0206:98	114558	114558	98
820	210119_dc07_7.tif_BS20.tif:0099-0271-0204:99	110986	110986	99
821	210119_dc07_7.tif_BS20.tif:0100-0265-0200:100	116914	116914	100
822	210119_dc07_7.tif_BS20.tif:0101-0266-0203:101	107466	107466	101
823	210119_dc07_7.tif_BS20.tif:0102-0268-0197:102	120337	120337	102
824	210119_dc07_7.tif_BS20.tif:0103-0263-0199:103	111091	111091	103
825	210119_dc07_7.tif_BS20.tif:0104-0253-0197:104	111401	111401	104
826	210119_dc07_7.tif_BS20.tif:0105-0249-0202:105	121882	121882	105
827	210119_dc07_7.tif_BS20.tif:0106-0249-0218:106	115850	115850	106
828	210119_dc07_7.tif_BS20.tif:0107-0226-0182:107	81112	81112	107
829	210119_dc07_7.tif_BS20.tif:0108-0256-0189:108	106515	106515	108
830	210119_dc07_7.tif_BS20.tif:0109-0278-0210:109	106054	106054	109
831	210119_dc07_7.tif_BS20.tif:0110-0275-0223:110	110245	110245	110
832	210119_dc07_7.tif_BS20.tif:0111-0259-0213:111	113015	113015	111
833	210119_dc07_7.tif_BS20.tif:0112-0258-0211:112	104741	104741	112
834	210119_dc07_7.tif_BS20.tif:0113-0259-0217:113	107037	107037	113
835	210119_dc07_7.tif_BS20.tif:0114-0259-0216:114	104805	104805	114
836	210119_dc07_7.tif_BS20.tif:0115-0259-0216:115	109572	109572	115
837	210119_dc07_7.tif_BS20.tif:0116-0258-0215:116	112437	112437	116
838	210119_dc07_7.tif_BS20.tif:0117-0254-0212:117	97243	97243	117
839	210119_dc07_7.tif_BS20.tif:0118-0252-0214:118	99494	99494	118
840	210119_dc07_7.tif_BS20.tif:0119-0238-0213:119	102966	102966	119
841	210119_dc07_7.tif_BS20.tif:0120-0228-0212:120	101670	101670	120
842	210119_dc07_7.tif_BS20.tif:0121-0234-0206:121	102655	102655	121
843	210119_dc07_7.tif_BS20.tif:0122-0225-0196:122	97627	97627	122
844	210119_dc07_7.tif_BS20.tif:0123-0234-0192:123	99581	99581	123
845	210119_dc07_7.tif_BS20.tif:0124-0240-0193:124	99796	99796	124
846	210119_dc07_7.tif_BS20.tif:0125-0272-0188:125	112594	112594	125
847	210119_dc07_7.tif_BS20.tif:0126-0265-0208:126	102783	102783	126
848	210119_dc07_7.tif_BS20.tif:0127-0307-0211:127	104723	104723	127
849	210119_dc07_7.tif_BS20.tif:0128-0313-0186:128	113437	113437	128
850	210119_dc07_7.tif_BS20.tif:0129-0300-0182:129	120527	120527	129
851	210119_dc07_7.tif_BS20.tif:0130-0300-0184:130	113529	113529	130
852	210119_dc07_7.tif_BS20.tif:0131-0304-0188:131	123886	123886	131
853	210119_dc07_7.tif_BS20.tif:0132-0305-0187:132	119820	119820	132
854	210119_dc07_7.tif_BS20.tif:0133-0303-0188:133	114706	114706	133
855	210119_dc07_7.tif_BS20.tif:0134-0309-0190:134	113337	113337	134
856	210119_dc07_7.tif_BS20.tif:0135-0301-0189:135	116031	116031	135
857	210119_dc07_7.tif_BS20.tif:0136-0290-0196:136	111601	111601	136
858	210119_dc07_7.tif_BS20.tif:0137-0287-0199:137	106726	106726	137
859	210119_dc07_7.tif_BS20.tif:0138-0302-0188:138	110680	110680	138
860	210119_dc07_7.tif_BS20.tif:0139-0306-0185:139	114547	114547	139
861	210119_dc07_7.tif_BS20.tif:0140-0298-0196:140	111569	111569	140
862	210119_dc07_7.tif_BS20.tif:0141-0310-0204:141	124372	124372	141
863	210119_dc07_7.tif_BS20.tif:0142-0300-0197:142	122292	122292	142
864	210119_dc07_7.tif_BS20.tif:0143-0290-0199:143	123130	123130	143
865	210119_dc07_7.tif_BS20.tif:0144-0286-0199:144	111614	111614	144
866	210119_dc07_7.tif_BS20.tif:0145-0292-0202:145	114449	114449	145
867	210119_dc07_7.tif_BS20.tif:0146-0312-0201:146	116303	116303	146
868	210119_dc07_7.tif_BS20.tif:0147-0294-0196:147	107193	107193	147
869	210119_dc07_7.tif_BS20.tif:0148-0284-0208:148	107367	107367	148
870	210119_dc07_7.tif_BS20.tif:0149-0283-0212:149	110713	110713	149
871	210119_dc07_7.tif_BS20.tif:0150-0281-0210:150	109739	109739	150
872	210119_dc07_7.tif_BS20.tif:0151-0280-0208:151	102824	102824	151
873	210119_dc07_7.tif_BS20.tif:0152-0280-0211:152	119273	119273	152
874	210119_dc07_7.tif_BS20.tif:0153-0280-0205:153	116089	116089	153
875	210119_dc07_7.tif_BS20.tif:0154-0282-0204:154	118915	118915	154
876	210119_dc07_7.tif_BS20.tif:0155-0272-0221:155	116675	116675	155
877	210119_dc07_7.tif_BS20.tif:0156-0250-0216:156	109598	109598	156
878	210119_dc07_7.tif_BS20.tif:0157-0249-0210:157	109695	109695	157
879	210119_dc07_7.tif_BS20.tif:0158-0259-0206:158	103978	103978	158
880	210119_dc07_7.tif_BS20.tif:0159-0259-0220:159	120967	120967	159
881	210119_dc07_7.tif_BS20.tif:0160-0257-0214:160	113467	113467	160
882	210119_dc07_7.tif_BS20.tif:0161-0262-0212:161	105135	105135	161
883	210119_dc07_7.tif_BS20.tif:0162-0280-0205:162	118667	118667	162
884	210119_dc07_7.tif_BS20.tif:0163-0297-0200:163	131590	131590	163
885	210119_dc07_7.tif_BS20.tif:0164-0303-0197:164	126704	126704	164
886	210119_dc07_7.tif_BS20.tif:0165-0301-0195:165	129724	129724	165
887	210119_dc07_7.tif_BS20.tif:0166-0303-0188:166	128478	128478	166
888	210119_dc07_7.tif_BS20.tif:0167-0295-0189:167	146658	146658	167
889	210119_dc07_7.tif_BS20.tif:0168-0299-0191:168	138364	138364	168
890	210119_dc07_7.tif_BS20.tif:0169-0307-0182:169	133256	133256	169
891	210119_dc07_7.tif_BS20.tif:0170-0294-0189:170	138680	138680	170
892	210119_dc07_7.tif_BS20.tif:0171-0291-0186:171	136903	136903	171
893	210119_dc07_7.tif_BS20.tif:0172-0292-0180:172	131090	131090	172
894	210119_dc07_7.tif_BS20.tif:0173-0296-0178:173	146350	146350	173
895	210119_dc07_7.tif_BS20.tif:0174-0296-0190:174	133345	133345	174
896	210119_dc07_7.tif_BS20.tif:0175-0325-0169:175	120110	120110	175
897	210119_dc07_7.tif_BS20.tif:0176-0324-0156:176	143463	143463	176
898	210119_dc07_7.tif_BS20.tif:0177-0309-0163:177	159118	159118	177
899	210119_dc07_7.tif_BS20.tif:0178-0313-0167:178	151077	151077	178
900	210119_dc07_7.tif_BS20.tif:0179-0313-0168:179	142844	142844	179
901	210119_dc07_7.tif_BS20.tif:0180-0312-0162:180	145227	145227	180
902	210119_dc07_7.tif_BS20.tif:0181-0309-0171:181	147304	147304	181
903	210119_dc07_7.tif_BS20.tif:0182-0308-0184:182	122236	122236	182
904	210119_dc07_7.tif_BS20.tif:0183-0307-0195:183	106641	106641	183
905	210119_dc07_7.tif_BS20.tif:0184-0312-0182:184	115099	115099	184
906	210119_dc07_7.tif_BS20.tif:0185-0304-0186:185	112471	112471	185
907	210119_dc07_7.tif_BS20.tif:0186-0301-0191:186	110118	110118	186
908	210119_dc07_7.tif_BS20.tif:0187-0295-0193:187	99875	99875	187
909	210119_dc07_7.tif_BS20.tif:0188-0295-0192:188	109259	109259	188
910	210119_dc07_7.tif_BS20.tif:0189-0299-0187:189	101124	101124	189
911	210119_dc07_7.tif_BS20.tif:0190-0305-0174:190	99902	99902	190
912	210119_dc07_7.tif_BS20.tif:0191-0314-0185:191	111733	111733	191
913	210119_dc07_7.tif_BS20.tif:0192-0304-0187:192	104843	104843	192
914	210119_dc07_7.tif_BS20.tif:0193-0300-0198:193	104127	104127	193
915	210119_dc07_7.tif_BS20.tif:0194-0291-0214:194	102687	102687	194
916	210119_dc07_7.tif_BS20.tif:0195-0285-0212:195	100545	100545	195
917	210119_dc07_7.tif_BS20.tif:0196-0288-0201:196	99690	99690	196
918	210119_dc07_7.tif_BS20.tif:0197-0296-0199:197	100489	100489	197
919	210119_dc07_7.tif_BS20.tif:0198-0285-0208:198	131923	131923	198
920	210119_dc07_7.tif_BS20.tif:0199-0281-0212:199	113799	113799	199
921	210119_dc07_7.tif_BS20.tif:0200-0276-0209:200	104528	104528	200
922	210119_dc07_7.tif_BS20.tif:0201-0280-0207:201	108763	108763	201
923	210119_dc07_7.tif_BS20.tif:0202-0285-0203:202	124585	124585	202
924	210119_dc07_7.tif_BS20.tif:0203-0293-0201:203	120182	120182	203
925	210119_dc07_7.tif_BS20.tif:0204-0286-0201:204	107490	107490	204
926	210119_dc07_7.tif_BS20.tif:0205-0278-0208:205	111179	111179	205
927	210119_dc07_7.tif_BS20.tif:0206-0282-0212:206	116395	116395	206
928	210119_dc07_7.tif_BS20.tif:0207-0268-0212:207	117426	117426	207
929	210119_dc07_7.tif_BS20.tif:0208-0267-0209:208	114008	114008	208
930	210119_dc07_7.tif_BS20.tif:0209-0276-0205:209	117624	117624	209
931	210119_dc07_7.tif_BS20.tif:0210-0275-0206:210	114800	114800	210
932	210119_dc07_7.tif_BS20.tif:0211-0270-0204:211	121669	121669	211
933	210119_dc07_7.tif_BS20.tif:0212-0286-0199:212	114018	114018	212
934	210119_dc07_7.tif_BS20.tif:0213-0309-0186:213	124329	124329	213
935	210119_dc07_7.tif_BS20.tif:0214-0316-0192:214	127014	127014	214
936	210119_dc07_7.tif_BS20.tif:0215-0285-0212:215	119424	119424	215
937	210119_dc07_7.tif_BS20.tif:0216-0281-0208:216	118851	118851	216
938	210119_dc07_7.tif_BS20.tif:0217-0286-0200:217	124634	124634	217
939	210119_dc07_7.tif_BS20.tif:0218-0291-0195:218	118239	118239	218
940	210119_dc07_7.tif_BS20.tif:0219-0286-0181:219	120571	120571	219
941	210119_dc07_7.tif_BS20.tif:0220-0276-0182:220	130363	130363	220
942	210119_dc07_7.tif_BS20.tif:0221-0282-0170:221	121681	121681	221
943	210119_dc07_7.tif_BS20.tif:0222-0299-0179:222	92408	92408	222
944	210119_dc07_7.tif_BS20.tif:0223-0311-0170:223	98554	98554	223
945	210119_dc07_7.tif_BS20.tif:0224-0326-0164:224	111356	111356	224
946	210119_dc07_7.tif_BS20.tif:0225-0331-0155:225	108563	108563	225
947	210119_dc07_7.tif_BS20.tif:0226-0325-0126:226	125208	125208	226
948	210119_dc07_7.tif_BS20.tif:0227-0312-0138:227	174184	174184	227
949	210119_dc07_7.tif_BS20.tif:0228-0312-0139:228	132682	132682	228
950	210119_dc07_7.tif_BS20.tif:0229-0322-0138:229	150377	150377	229
951	210119_dc07_7.tif_BS20.tif:0230-0337-0122:230	130329	130329	230
952	210119_dc07_7.tif_BS20.tif:0231-0293-0174:231	118593	118593	231
953	210119_dc07_7.tif_BS20.tif:0232-0307-0120:232	144211	144211	232
954	210119_dc07_7.tif_BS20.tif:0233-0317-0129:233	145091	145091	233
955	210119_dc07_7.tif_BS20.tif:0234-0308-0179:234	135766	135766	234
956	210119_dc07_7.tif_BS20.tif:0235-0311-0155:235	128608	128608	235
957	210119_dc07_7.tif_BS20.tif:0236-0326-0126:236	121800	121800	236
958	210119_dc07_7.tif_BS20.tif:0237-0325-0128:237	120017	120017	237
959	210119_dc07_7.tif_BS20.tif:0238-0316-0143:238	128151	128151	238
960	210119_dc07_7.tif_BS20.tif:0239-0316-0144:239	124748	124748	239
961	210119_dc07_7.tif_BS20.tif:0240-0314-0156:240	110481	110481	240
962	210119_dc07_7.tif_BS20.tif:0241-0307-0158:241	86408	86408	241
963	210119_dc07_7.tif_BS20.tif:0242-0278-0149:242	137502	137502	242
964	210119_dc07_7.tif_BS20.tif:0243-0307-0155:243	96442	96442	243
965	210119_dc07_7.tif_BS20.tif:0244-0303-0169:244	85282	85282	244
966	210119_dc07_7.tif_BS20.tif:0245-0296-0179:245	85921	85921	245
967	210119_dc07_7.tif_BS20.tif:0246-0308-0191:246	73284	73284	246
968	210119_dc07_7.tif_BS20.tif:0247-0309-0194:247	68691	68691	247
969	210119_dc07_7.tif_BS20.tif:0248-0302-0189:248	76268	76268	248
970	210119_dc07_7.tif_BS20.tif:0249-0276-0172:249	67594	67594	249
971	210119_dc07_7.tif_BS20.tif:0250-0295-0192:250	75718	75718	250
972	210119_dc07_7.tif_BS20.tif:0251-0280-0190:251	79242	79242	251
973	210119_dc07_7.tif_BS20.tif:0252-0271-0195:252	76990	76990	252
974	210119_dc07_7.tif_BS20.tif:0253-0264-0197:253	88285	88285	253
975	210119_dc07_7.tif_BS20.tif:0254-0278-0209:254	90784	90784	254
976	210119_dc07_7.tif_BS20.tif:0255-0275-0211:255	80890	80890	255
977	210119_dc07_7.tif_BS20.tif:0256-0261-0223:256	77385	77385	256
978	210119_dc07_7.tif_BS20.tif:0257-0288-0189:257	67290	67290	257
979	210119_dc07_7.tif_BS20.tif:0258-0286-0194:258	68322	68322	258
980	210119_dc07_7.tif_BS20.tif:0259-0286-0206:259	66748	66748	259
981	210119_dc07_7.tif_BS20.tif:0260-0277-0215:260	69679	69679	260
982	210119_dc07_7.tif_BS20.tif:0261-0277-0211:261	77698	77698	261
983	210119_dc07_7.tif_BS20.tif:0262-0296-0200:262	81013	81013	262
984	210119_dc07_7.tif_BS20.tif:0263-0293-0198:263	72484	72484	263
985	210119_dc07_7.tif_BS20.tif:0264-0302-0184:264	76040	76040	264
986	210119_dc07_7.tif_BS20.tif:0265-0309-0188:265	75297	75297	265
987	210119_dc07_7.tif_BS20.tif:0266-0299-0189:266	84799	84799	266
988	210119_dc07_7.tif_BS20.tif:0267-0294-0187:267	76670	76670	267
989	210119_dc07_7.tif_BS20.tif:0268-0273-0186:268	87237	87237	268
990	210119_dc07_7.tif_BS20.tif:0269-0283-0207:269	87171	87171	269
991	210119_dc07_7.tif_BS20.tif:0270-0298-0202:270	100633	100633	270
992	210119_dc07_7.tif_BS20.tif:0271-0296-0188:271	88425	88425	271
993	210119_dc07_7.tif_BS20.tif:0272-0287-0193:272	90702	90702	272
994	210119_dc07_7.tif_BS20.tif:0273-0277-0198:273	83267	83267	273
995	210119_dc07_7.tif_BS20.tif:0274-0277-0192:274	81030	81030	274
996	210119_dc07_7.tif_BS20.tif:0275-0298-0188:275	88522	88522	275
997	210119_dc07_7.tif_BS20.tif:0276-0296-0196:276	84290	84290	276
998	210119_dc07_7.tif_BS20.tif:0277-0272-0205:277	72681	72681	277
999	210119_dc07_7.tif_BS20.tif:0278-0252-0216:278	63287	63287	278
1000	210119_dc07_7.tif_BS20.tif:0279-0293-0205:279	74140	74140	279
1001	210119_dc07_7.tif_BS20.tif:0280-0304-0194:280	81400	81400	280
1002	210119_dc07_7.tif_BS20.tif:0281-0299-0183:281	80749	80749	281
1003	210119_dc07_7.tif_BS20.tif:0282-0297-0181:282	85713	85713	282
1004	210119_dc07_7.tif_BS20.tif:0283-0285-0188:283	77129	77129	283
1005	210119_dc07_7.tif_BS20.tif:0284-0285-0192:284	76438	76438	284
1006	210119_dc07_7.tif_BS20.tif:0285-0315-0197:285	93460	93460	285
1007	210119_dc07_7.tif_BS20.tif:0286-0300-0202:286	95854	95854	286
1008	210119_dc07_7.tif_BS20.tif:0287-0300-0189:287	93720	93720	287
1009	210119_dc07_7.tif_BS20.tif:0288-0297-0184:288	100027	100027	288
1010	210119_dc07_7.tif_BS20.tif:0289-0297-0189:289	94303	94303	289
1011	210119_dc07_7.tif_BS20.tif:0290-0297-0195:290	91505	91505	290
1012	210119_dc07_7.tif_BS20.tif:0291-0307-0177:291	90178	90178	291
1013	210119_dc07_7.tif_BS20.tif:0292-0297-0187:292	105301	105301	292
1014	210119_dc07_7.tif_BS20.tif:0293-0279-0206:293	82708	82708	293
1015	210119_dc07_7.tif_BS20.tif:0294-0325-0194:294	74135	74135	294
1016	210119_dc07_7.tif_BS20.tif:0295-0274-0225:295	54215	54215	295
1017	210119_dc07_7.tif_BS20.tif:0296-0232-0214:296	86480	86480	296
1018	210119_dc07_7.tif_BS20.tif:0297-0217-0207:297	84493	84493	297
1019	210119_dc07_7.tif_BS20.tif:0298-0219-0204:298	75815	75815	298
1020	210119_dc07_7.tif_BS20.tif:0299-0239-0204:299	80029	80029	299
1021	210119_dc07_7.tif_BS20.tif:0300-0223-0206:300	89259	89259	300
1022	210119_dc07_7.tif_BS20.tif:0301-0233-0200:301	79008	79008	301
1023	210119_dc07_7.tif_BS20.tif:0302-0240-0204:302	80782	80782	302
1024	210119_dc07_7.tif_BS20.tif:0303-0248-0207:303	78118	78118	303
1025	210119_dc07_7.tif_BS20.tif:0304-0256-0207:304	93651	93651	304
1026	210119_dc07_7.tif_BS20.tif:0305-0252-0207:305	83614	83614	305
1027	210119_dc07_7.tif_BS20.tif:0306-0244-0209:306	78050	78050	306
1028	210119_dc07_7.tif_BS20.tif:0307-0240-0205:307	78834	78834	307
1029	210119_dc07_7.tif_BS20.tif:0308-0242-0208:308	76963	76963	308
1030	210119_dc07_7.tif_BS20.tif:0309-0248-0206:309	101931	101931	309
1031	210119_dc07_7.tif_BS20.tif:0310-0238-0193:310	83875	83875	310
1032	210119_dc07_7.tif_BS20.tif:0311-0257-0183:311	57547	57547	311
1033	210119_dc07_7.tif_BS20.tif:0312-0239-0185:312	58195	58195	312
1034	210119_dc07_7.tif_BS20.tif:0313-0225-0195:313	57638	57638	313
1035	210119_dc07_7.tif_BS20.tif:0314-0245-0189:314	59671	59671	314
1036	210119_dc07_7.tif_BS20.tif:0315-0251-0208:315	87472	87472	315
1037	210119_dc07_7.tif_BS20.tif:0316-0269-0205:316	53732	53732	316
1038	210119_dc07_7.tif_BS20.tif:0317-0243-0199:317	62220	62220	317
1039	210119_dc07_7.tif_BS20.tif:0318-0241-0194:318	63232	63232	318
1040	210119_dc07_7.tif_BS20.tif:0319-0237-0200:319	60576	60576	319
1041	210119_dc07_7.tif_BS20.tif:0320-0244-0204:320	59373	59373	320
1042	210119_dc07_7.tif_BS20.tif:0321-0280-0199:321	69524	69524	321
1043	210119_dc07_7.tif_BS20.tif:0322-0235-0213:322	69799	69799	322
1044	210119_dc07_7.tif_BS20.tif:0323-0276-0196:323	76150	76150	323
1045	210119_dc07_7.tif_BS20.tif:0324-0283-0203:324	89117	89117	324
1046	210119_dc07_7.tif_BS20.tif:0325-0292-0192:325	90126	90126	325
1047	210119_dc07_7.tif_BS20.tif:0326-0294-0191:326	86903	86903	326
1048	210119_dc07_7.tif_BS20.tif:0327-0292-0196:327	97960	97960	327
1049	210119_dc07_7.tif_BS20.tif:0328-0280-0210:328	84988	84988	328
1050	210119_dc07_7.tif_BS20.tif:0329-0289-0210:329	82822	82822	329
1051	210119_dc07_7.tif_BS20.tif:0330-0305-0190:330	80924	80924	330
1052	210119_dc07_7.tif_BS20.tif:0331-0306-0189:331	84378	84378	331
1053	210119_dc07_7.tif_BS20.tif:0332-0303-0191:332	98399	98399	332
1054	210119_dc07_7.tif_BS20.tif:0333-0309-0186:333	91737	91737	333
1055	210119_dc07_7.tif_BS20.tif:0334-0310-0183:334	93622	93622	334
1056	210119_dc07_7.tif_BS20.tif:0335-0290-0196:335	82038	82038	335
1057	210119_dc07_7.tif_BS20.tif:0336-0294-0181:336	79928	79928	336
1058	210119_dc07_7.tif_BS20.tif:0337-0295-0187:337	76657	76657	337
1059	210119_dc07_7.tif_BS20.tif:0338-0284-0193:338	97889	97889	338
1060	210119_dc07_7.tif_BS20.tif:0339-0316-0223:339	68346	68346	339
1061	210119_dc07_7.tif_BS20.tif:0340-0269-0186:340	66997	66997	340
1062	210119_dc07_7.tif_BS20.tif:0341-0284-0181:341	71833	71833	341
1063	210119_dc07_7.tif_BS20.tif:0342-0294-0175:342	62995	62995	342
1064	210119_dc07_7.tif_BS20.tif:0343-0304-0175:343	81251	81251	343
1065	210119_dc07_7.tif_BS20.tif:0344-0305-0169:344	50988	50988	344
1066	210119_dc07_7.tif_BS20.tif:0345-0314-0167:345	57100	57100	345
1067	210119_dc07_7.tif_BS20.tif:0346-0313-0160:346	60723	60723	346
1068	210119_dc07_7.tif_BS20.tif:0347-0340-0198:347	90209	90209	347
1069	210119_dc07_7.tif_BS20.tif:0348-0335-0202:348	93808	93808	348
1070	210119_dc07_7.tif_BS20.tif:0349-0321-0206:349	97575	97575	349
1071	210119_dc07_7.tif_BS20.tif:0350-0312-0147:350	55143	55143	350
1072	210119_dc07_7.tif_BS20.tif:0351-0311-0146:351	57180	57180	351
1073	210119_dc07_7.tif_BS20.tif:0352-0314-0130:352	64181	64181	352
1074	210119_dc07_7.tif_BS20.tif:0353-0305-0112:353	71225	71225	353
1075	210119_dc07_7.tif_BS20.tif:0354-0302-0115:354	75094	75094	354
1076	210119_dc07_7.tif_BS20.tif:0355-0300-0103:355	67469	67469	355
1077	210119_dc07_7.tif_BS20.tif:0356-0293-0114:356	70358	70358	356
1078	210119_dc07_7.tif_BS20.tif:0357-0303-0121:357	70109	70109	357
1079	210119_dc07_7.tif_BS20.tif:0358-0331-0141:358	76729	76729	358
1080	210119_dc07_7.tif_BS20.tif:0359-0316-0136:359	80143	80143	359
1081	210119_dc07_7.tif_BS20.tif:0360-0315-0141:360	66119	66119	360
1082	210119_dc07_7.tif_BS20.tif:0361-0308-0146:361	76421	76421	361
1083	210119_dc07_7.tif_BS20.tif:0362-0311-0144:362	83095	83095	362
1084	210119_dc07_7.tif_BS20.tif:0363-0309-0142:363	71776	71776	363
1085	210119_dc07_7.tif_BS20.tif:0364-0331-0144:364	74051	74051	364
1086	210119_dc07_7.tif_BS20.tif:0365-0320-0160:365	86504	86504	365
1087	210119_dc07_7.tif_BS20.tif:0366-0324-0169:366	86696	86696	366
1088	210119_dc07_7.tif_BS20.tif:0367-0322-0165:367	86179	86179	367
1089	210119_dc07_7.tif_BS20.tif:0368-0319-0165:368	81259	81259	368
1090	210119_dc07_7.tif_BS20.tif:0369-0317-0166:369	83777	83777	369
1091	210119_dc07_7.tif_BS20.tif:0370-0323-0170:370	67854	67854	370
1092	210119_dc07_7.tif_BS20.tif:0371-0305-0159:371	57214	57214	371
1093	210119_dc07_7.tif_BS20.tif:0372-0288-0150:372	42898	42898	372
1094	210119_dc07_7.tif_BS20.tif:0373-0295-0142:373	70923	70923	373
1095	210119_dc07_7.tif_BS20.tif:0374-0295-0148:374	72282	72282	374
1096	210119_dc07_7.tif_BS20.tif:0375-0283-0121:375	70154	70154	375
1097	210119_dc07_7.tif_BS20.tif:0376-0305-0177:376	54067	54067	376
1098	210119_dc07_7.tif_BS20.tif:0377-0300-0178:377	57071	57071	377
1099	210119_dc07_7.tif_BS20.tif:0378-0300-0173:378	65752	65752	378
1100	210119_dc07_7.tif_BS20.tif:0379-0295-0181:379	64187	64187	379
1101	210119_dc07_7.tif_BS20.tif:0380-0274-0186:380	53924	53924	380
1102	210119_dc07_7.tif_BS20.tif:0381-0272-0196:381	51187	51187	381
1103	210119_dc07_7.tif_BS20.tif:0382-0261-0203:382	54947	54947	382
1104	210119_dc07_7.tif_BS20.tif:0383-0261-0207:383	55588	55588	383
1105	210119_dc07_7.tif_BS20.tif:0384-0258-0200:384	51912	51912	384
1106	210119_dc07_7.tif_BS20.tif:0385-0253-0196:385	50888	50888	385
1107	210119_dc07_7.tif_BS20.tif:0386-0242-0192:386	46813	46813	386
1108	210119_dc07_7.tif_BS20.tif:0387-0234-0180:387	47504	47504	387
1109	210119_dc07_7.tif_BS20.tif:0388-0217-0178:388	54720	54720	388
1110	210119_dc07_7.tif_BS20.tif:0389-0163-0156:389	46099	46099	389
1111	210119_dc07_7.tif_BS20.tif:0390-0203-0160:390	43452	43452	390
1112	210119_dc07_7.tif_BS20.tif:0391-0206-0160:391	49911	49911	391
1113	210119_dc07_7.tif_BS20.tif:0392-0214-0161:392	45676	45676	392
1114	210119_dc07_7.tif_BS20.tif:0393-0194-0156:393	44619	44619	393
1115	210119_dc07_7.tif_BS20.tif:0394-0197-0153:394	51430	51430	394
1116	210119_dc07_7.tif_BS20.tif:0395-0199-0143:395	50206	50206	395
1117	210119_dc07_7.tif_BS20.tif:0396-0201-0133:396	48973	48973	396
1118	210119_dc07_7.tif_BS20.tif:0397-0210-0145:397	58330	58330	397
1119	210119_dc07_7.tif_BS20.tif:0398-0192-0140:398	53778	53778	398
1120	210119_dc07_7.tif_BS20.tif:0399-0205-0124:399	48998	48998	399
1121	210119_dc07_7.tif_BS20.tif:0400-0208-0116:400	51943	51943	400
1122	210119_dc07_7.tif_BS20.tif:0401-0209-0113:401	72549	72549	401
1123	210119_dc07_7.tif_BS20.tif:0402-0216-0126:402	66026	66026	402
1124	210119_dc07_7.tif_BS20.tif:0403-0220-0128:403	77211	77211	403
1125	210119_dc07_7.tif_BS20.tif:0404-0212-0127:404	61709	61709	404
1126	210119_dc07_7.tif_BS20.tif:0405-0204-0105:405	58517	58517	405
1127	210119_dc07_7.tif_BS20.tif:0406-0226-0094:406	50965	50965	406
1128	210119_dc07_7.tif_BS20.tif:0407-0212-0117:407	60397	60397	407
1129	210119_dc07_7.tif_BS20.tif:0408-0221-0118:408	64859	64859	408
1130	210119_dc07_7.tif_BS20.tif:0409-0220-0115:409	68201	68201	409
1131	210119_dc07_7.tif_BS20.tif:0410-0220-0106:410	57211	57211	410
1132	210119_dc07_7.tif_BS20.tif:0411-0220-0109:411	64612	64612	411
1133	210119_dc07_7.tif_BS20.tif:0412-0227-0110:412	66367	66367	412
1134	210119_dc07_7.tif_BS20.tif:0413-0228-0108:413	67673	67673	413
1135	210119_dc07_7.tif_BS20.tif:0414-0238-0112:414	59793	59793	414
1136	210119_dc07_7.tif_BS20.tif:0415-0226-0116:415	69983	69983	415
1137	210119_dc07_7.tif_BS20.tif:0416-0212-0113:416	72198	72198	416
1138	210119_dc07_7.tif_BS20.tif:0417-0207-0118:417	72572	72572	417
1139	210119_dc07_7.tif_BS20.tif:0418-0217-0120:418	75127	75127	418
1140	210119_dc07_7.tif_BS20.tif:0419-0221-0124:419	74100	74100	419
1141	210119_dc07_7.tif_BS20.tif:0420-0203-0132:420	74531	74531	420
1142	210119_dc07_7.tif_BS20.tif:0421-0206-0140:421	76006	76006	421
1143	210119_dc07_7.tif_BS20.tif:0422-0202-0144:422	92950	92950	422
1144	210119_dc07_7.tif_BS20.tif:0423-0212-0151:423	101629	101629	423
1145	210119_dc07_7.tif_BS20.tif:0424-0208-0149:424	100974	100974	424
1146	210119_dc07_7.tif_BS20.tif:0425-0205-0139:425	87604	87604	425
1147	210119_dc07_7.tif_BS20.tif:0426-0203-0162:426	78004	78004	426
1148	210119_dc07_7.tif_BS20.tif:0427-0210-0163:427	75582	75582	427
1149	210119_dc07_7.tif_BS20.tif:0428-0204-0157:428	81949	81949	428
1150	210119_dc07_7.tif_BS20.tif:0429-0200-0144:429	84786	84786	429
1151	210119_dc07_7.tif_BS20.tif:0430-0204-0132:430	85782	85782	430
1152	210119_dc07_7.tif_BS20.tif:0431-0211-0124:431	88165	88165	431
1153	210119_dc07_7.tif_BS20.tif:0432-0216-0117:432	76535	76535	432
1154	210119_dc07_7.tif_BS20.tif:0433-0224-0104:433	78000	78000	433
1155	210119_dc07_7.tif_BS20.tif:0434-0229-0098:434	85204	85204	434
1156	210119_dc07_7.tif_BS20.tif:0435-0231-0105:435	86018	86018	435
1157	210119_dc07_7.tif_BS20.tif:0436-0230-0098:436	85338	85338	436
1158	210119_dc07_7.tif_BS20.tif:0437-0235-0109:437	75722	75722	437
1159	210119_dc07_7.tif_BS20.tif:0438-0243-0108:438	77862	77862	438
1160	210119_dc07_7.tif_BS20.tif:0439-0221-0118:439	76449	76449	439
1161	210119_dc07_7.tif_BS20.tif:0440-0224-0119:440	68365	68365	440
1162	210119_dc07_7.tif_BS20.tif:0441-0209-0138:441	63335	63335	441
1163	210119_dc07_7.tif_BS20.tif:0442-0210-0099:442	75429	75429	442
1164	210119_dc07_7.tif_BS20.tif:0443-0226-0095:443	80443	80443	443
1165	210119_dc07_7.tif_BS20.tif:0444-0226-0111:444	83412	83412	444
1166	210119_dc07_7.tif_BS20.tif:0445-0228-0111:445	85905	85905	445
1167	210119_dc07_7.tif_BS20.tif:0446-0246-0108:446	67901	67901	446
1168	210119_dc07_7.tif_BS20.tif:0447-0209-0111:447	46483	46483	447
1169	210119_dc07_7.tif_BS20.tif:0448-0198-0147:448	66810	66810	448
1170	210119_dc07_7.tif_BS20.tif:0449-0210-0140:449	60747	60747	449
1171	210119_dc07_7.tif_BS20.tif:0450-0204-0159:450	58208	58208	450
1172	210119_dc07_7.tif_BS20.tif:0451-0207-0174:451	81782	81782	451
1173	210119_dc07_7.tif_BS20.tif:0452-0209-0171:452	76427	76427	452
1174	210119_dc07_7.tif_BS20.tif:0453-0208-0172:453	68959	68959	453
1175	210119_dc07_7.tif_BS20.tif:0454-0209-0166:454	66573	66573	454
1176	210119_dc07_7.tif_BS20.tif:0455-0208-0164:455	68722	68722	455
1177	210119_dc07_7.tif_BS20.tif:0456-0203-0159:456	69012	69012	456
1178	210119_dc07_7.tif_BS20.tif:0457-0205-0144:457	69410	69410	457
1179	210119_dc07_7.tif_BS20.tif:0458-0199-0175:458	69530	69530	458
1180	210119_dc07_7.tif_BS20.tif:0459-0210-0188:459	68207	68207	459
1181	210119_dc07_7.tif_BS20.tif:0460-0218-0192:460	75461	75461	460
1182	210119_dc07_7.tif_BS20.tif:0461-0222-0188:461	72321	72321	461
1183	210119_dc07_7.tif_BS20.tif:0462-0208-0179:462	81515	81515	462
1184	210119_dc07_7.tif_BS20.tif:0463-0194-0173:463	72100	72100	463
1185	210119_dc07_7.tif_BS20.tif:0464-0210-0167:464	79886	79886	464
1186	210119_dc07_7.tif_BS20.tif:0465-0197-0179:465	77601	77601	465
1187	210119_dc07_7.tif_BS20.tif:0466-0206-0168:466	80439	80439	466
1188	210119_dc07_7.tif_BS20.tif:0467-0195-0167:467	75717	75717	467
1189	210119_dc07_7.tif_BS20.tif:0468-0204-0165:468	79084	79084	468
1190	210119_dc07_7.tif_BS20.tif:0469-0198-0163:469	74171	74171	469
1191	210119_dc07_7.tif_BS20.tif:0470-0193-0155:470	78546	78546	470
1192	210119_dc07_7.tif_BS20.tif:0471-0198-0147:471	79853	79853	471
1193	210119_dc07_7.tif_BS20.tif:0472-0205-0124:472	81876	81876	472
1194	210119_dc07_7.tif_BS20.tif:0473-0199-0138:473	74956	74956	473
1195	210119_dc07_7.tif_BS20.tif:0474-0200-0155:474	82642	82642	474
1196	210119_dc07_7.tif_BS20.tif:0475-0205-0159:475	87274	87274	475
1197	210119_dc07_7.tif_BS20.tif:0476-0206-0166:476	87270	87270	476
1198	210119_dc07_7.tif_BS20.tif:0477-0220-0174:477	81668	81668	477
1199	210119_dc07_7.tif_BS20.tif:0478-0236-0182:478	86294	86294	478
1200	210119_dc07_7.tif_BS20.tif:0479-0218-0167:479	79236	79236	479
1201	210119_dc07_7.tif_BS20.tif:0480-0201-0161:480	79907	79907	480
1202	210119_dc07_7.tif_BS20.tif:0481-0223-0170:481	93225	93225	481
1203	210119_dc07_7.tif_BS20.tif:0482-0217-0174:482	77413	77413	482
1204	210119_dc07_7.tif_BS20.tif:0483-0236-0165:483	76973	76973	483
1205	210119_dc07_7.tif_BS20.tif:0484-0222-0185:484	80440	80440	484
1206	210119_dc07_7.tif_BS20.tif:0485-0218-0193:485	69108	69108	485
1207	210119_dc07_7.tif_BS20.tif:0486-0227-0190:486	71001	71001	486
1208	210119_dc07_7.tif_BS20.tif:0487-0229-0180:487	67623	67623	487
1209	210119_dc07_7.tif_BS20.tif:0488-0221-0167:488	67084	67084	488
1210	210119_dc07_7.tif_BS20.tif:0489-0229-0149:489	60639	60639	489
1211	210119_dc07_7.tif_BS20.tif:0490-0223-0127:490	61032	61032	490
1212	210119_dc07_7.tif_BS20.tif:0491-0226-0118:491	62057	62057	491
1213	210119_dc07_7.tif_BS20.tif:0492-0233-0117:492	60984	60984	492
1214	210119_dc07_7.tif_BS20.tif:0493-0222-0123:493	55945	55945	493
1215	210119_dc07_7.tif_BS20.tif:0494-0228-0126:494	60949	60949	494
1216	210119_dc07_7.tif_BS20.tif:0495-0237-0125:495	55722	55722	495
1217	210119_dc07_7.tif_BS20.tif:0496-0245-0118:496	57621	57621	496
1218	210119_dc07_7.tif_BS20.tif:0497-0271-0080:497	53726	53726	497
1219	210119_dc07_7.tif_BS20.tif:0498-0245-0088:498	60425	60425	498
1220	210119_dc07_7.tif_BS20.tif:0499-0248-0099:499	57936	57936	499
1221	210119_dc07_7.tif_BS20.tif:0500-0261-0097:500	58305	58305	500
1222	210119_dc07_7.tif_BS20.tif:0501-0267-0109:501	59828	59828	501
1223	210119_dc07_7.tif_BS20.tif:0502-0276-0105:502	56476	56476	502
1224	210119_dc07_7.tif_BS20.tif:0503-0280-0087:503	54647	54647	503
1225	210119_dc07_7.tif_BS20.tif:0504-0271-0097:504	53529	53529	504
1226	210119_dc07_7.tif_BS20.tif:0505-0273-0110:505	63157	63157	505
1227	210119_dc07_7.tif_BS20.tif:0506-0271-0106:506	63111	63111	506
1228	210119_dc07_7.tif_BS20.tif:0507-0278-0089:507	60461	60461	507
1229	210119_dc07_7.tif_BS20.tif:0508-0255-0102:508	53513	53513	508
1230	210119_dc07_7.tif_BS20.tif:0509-0219-0107:509	56379	56379	509
1231	210119_dc07_7.tif_BS20.tif:0510-0211-0105:510	50273	50273	510
1232	210119_dc07_7.tif_BS20.tif:0511-0227-0105:511	55056	55056	511
1233	210119_dc07_7.tif_BS20.tif:0512-0228-0111:512	53302	53302	512
1234	210119_dc07_7.tif_BS20.tif:0513-0219-0118:513	53774	53774	513
1235	210119_dc07_7.tif_BS20.tif:0514-0223-0129:514	44856	44856	514
1236	210119_dc07_7.tif_BS20.tif:0515-0212-0145:515	54431	54431	515
1237	210119_dc07_7.tif_BS20.tif:0516-0203-0152:516	56267	56267	516
1238	210119_dc07_7.tif_BS20.tif:0517-0201-0150:517	60424	60424	517
1239	210119_dc07_7.tif_BS20.tif:0518-0198-0161:518	60917	60917	518
1240	210119_dc07_7.tif_BS20.tif:0519-0205-0170:519	55411	55411	519
1241	210119_dc07_7.tif_BS20.tif:0520-0206-0183:520	62418	62418	520
1242	210119_dc07_7.tif_BS20.tif:0521-0209-0178:521	64815	64815	521
1243	210119_dc07_7.tif_BS20.tif:0522-0204-0174:522	69057	69057	522
1244	210119_dc07_7.tif_BS20.tif:0523-0203-0177:523	66291	66291	523
1245	210119_dc07_7.tif_BS20.tif:0524-0201-0174:524	67074	67074	524
1246	210119_dc07_7.tif_BS20.tif:0525-0199-0179:525	78553	78553	525
1247	210119_dc07_7.tif_BS20.tif:0526-0199-0178:526	66736	66736	526
1248	210119_dc07_7.tif_BS20.tif:0527-0202-0174:527	65750	65750	527
1249	210119_dc07_7.tif_BS20.tif:0528-0196-0165:528	70389	70389	528
1250	210119_dc07_7.tif_BS20.tif:0529-0193-0165:529	71506	71506	529
1251	210119_dc07_7.tif_BS20.tif:0530-0194-0141:530	79547	79547	530
1252	210119_dc07_7.tif_BS20.tif:0531-0199-0141:531	80870	80870	531
1253	210119_dc07_7.tif_BS20.tif:0532-0193-0139:532	80869	80869	532
1254	210119_dc07_7.tif_BS20.tif:0533-0204-0129:533	79261	79261	533
1255	210119_dc07_7.tif_BS20.tif:0534-0205-0117:534	88390	88390	534
1256	210119_dc07_7.tif_BS20.tif:0535-0206-0124:535	84124	84124	535
1257	210119_dc07_7.tif_BS20.tif:0536-0205-0122:536	83138	83138	536
1258	210119_dc07_7.tif_BS20.tif:0537-0213-0117:537	78542	78542	537
1259	210119_dc07_7.tif_BS20.tif:0538-0219-0109:538	81869	81869	538
1260	210119_dc07_7.tif_BS20.tif:0539-0220-0132:539	77651	77651	539
1261	210119_dc07_7.tif_BS20.tif:0540-0201-0148:540	81085	81085	540
1262	210119_dc07_7.tif_BS20.tif:0541-0200-0153:541	78929	78929	541
1263	210119_dc07_7.tif_BS20.tif:0542-0205-0174:542	84744	84744	542
1264	210119_dc07_7.tif_BS20.tif:0543-0212-0172:543	86648	86648	543
1265	210119_dc07_7.tif_BS20.tif:0544-0206-0179:544	88398	88398	544
1266	210119_dc07_7.tif_BS20.tif:0545-0208-0185:545	81904	81904	545
1267	210119_dc07_7.tif_BS20.tif:0546-0203-0184:546	86540	86540	546
1268	210119_dc07_7.tif_BS20.tif:0547-0211-0190:547	83942	83942	547
1269	210119_dc07_7.tif_BS20.tif:0548-0214-0193:548	83756	83756	548
1270	210119_dc07_7.tif_BS20.tif:0549-0213-0189:549	82678	82678	549
1271	210119_dc07_7.tif_BS20.tif:0550-0205-0177:550	90543	90543	550
1272	210119_dc07_7.tif_BS20.tif:0551-0204-0180:551	82001	82001	551
1273	210119_dc07_7.tif_BS20.tif:0552-0200-0178:552	79670	79670	552
1274	210119_dc07_7.tif_BS20.tif:0553-0204-0168:553	81819	81819	553
1275	210119_dc07_7.tif_BS20.tif:0554-0206-0163:554	86384	86384	554
1276	210119_dc07_7.tif_BS20.tif:0555-0199-0161:555	84078	84078	555
1277	210119_dc07_7.tif_BS20.tif:0556-0194-0153:556	82191	82191	556
1278	210119_dc07_7.tif_BS20.tif:0557-0212-0148:557	84066	84066	557
1279	210119_dc07_7.tif_BS20.tif:0558-0205-0157:558	83027	83027	558
1280	210119_dc07_7.tif_BS20.tif:0559-0200-0157:559	85851	85851	559
1281	210119_dc07_7.tif_BS20.tif:0560-0208-0170:560	76500	76500	560
1282	210119_dc07_7.tif_BS20.tif:0561-0209-0176:561	79894	79894	561
1283	210119_dc07_7.tif_BS20.tif:0562-0195-0156:562	68818	68818	562
1284	210119_dc07_7.tif_BS20.tif:0563-0201-0159:563	82933	82933	563
1285	210119_dc07_7.tif_BS20.tif:0564-0199-0126:564	81772	81772	564
1286	210119_dc07_7.tif_BS20.tif:0565-0209-0128:565	83084	83084	565
1287	210119_dc07_7.tif_BS20.tif:0566-0203-0138:566	76139	76139	566
1288	210119_dc07_7.tif_BS20.tif:0567-0199-0152:567	77988	77988	567
1289	210119_dc07_7.tif_BS20.tif:0568-0213-0160:568	73884	73884	568
1290	210119_dc07_7.tif_BS20.tif:0569-0203-0169:569	75848	75848	569
1291	210119_dc07_7.tif_BS20.tif:0570-0214-0183:570	80825	80825	570
1292	210119_dc07_7.tif_BS20.tif:0571-0213-0166:571	79968	79968	571
1293	210119_dc07_7.tif_BS20.tif:0572-0207-0148:572	79568	79568	572
1294	210119_dc07_7.tif_BS20.tif:0573-0203-0153:573	83461	83461	573
1295	210119_dc07_7.tif_BS20.tif:0574-0195-0162:574	68172	68172	574
1296	210119_dc07_7.tif_BS20.tif:0575-0207-0168:575	62566	62566	575
1297	210119_dc07_7.tif_BS20.tif:0576-0212-0185:576	68382	68382	576
1298	210119_dc07_7.tif_BS20.tif:0577-0215-0190:577	63707	63707	577
1299	210119_dc07_7.tif_BS20.tif:0578-0210-0174:578	70147	70147	578
1300	210119_dc07_7.tif_BS20.tif:0579-0209-0169:579	71338	71338	579
1301	210119_dc07_7.tif_BS20.tif:0580-0212-0180:580	64641	64641	580
1302	210119_dc07_7.tif_BS20.tif:0581-0214-0185:581	63890	63890	581
1303	210119_dc07_7.tif_BS20.tif:0582-0219-0186:582	62420	62420	582
1304	210119_dc07_7.tif_BS20.tif:0583-0228-0198:583	64762	64762	583
1305	210119_dc07_7.tif_BS20.tif:0584-0229-0191:584	65585	65585	584
1306	210119_dc07_7.tif_BS20.tif:0585-0224-0190:585	71145	71145	585
1307	210119_dc07_7.tif_BS20.tif:0586-0216-0187:586	68717	68717	586
1308	210119_dc07_7.tif_BS20.tif:0587-0213-0184:587	70608	70608	587
1309	210119_dc07_7.tif_BS20.tif:0588-0208-0185:588	65259	65259	588
1310	210119_dc07_7.tif_BS20.tif:0589-0201-0183:589	69876	69876	589
1311	210119_dc07_7.tif_BS20.tif:0590-0196-0178:590	69556	69556	590
1312	210119_dc07_7.tif_BS20.tif:0591-0202-0166:591	78502	78502	591
1313	210119_dc07_7.tif_BS20.tif:0592-0206-0171:592	78232	78232	592
1314	210119_dc07_7.tif_BS20.tif:0593-0198-0160:593	73595	73595	593
1315	210119_dc07_7.tif_BS20.tif:0594-0207-0145:594	63414	63414	594
1316	210119_dc07_7.tif_BS20.tif:0595-0207-0157:595	61197	61197	595
1317	210119_dc07_7.tif_BS20.tif:0596-0244-0217:596	54990	54990	596
1318	210119_dc07_7.tif_BS20.tif:0597-0256-0222:597	68706	68706	597
1319	210119_dc07_7.tif_BS20.tif:0598-0255-0213:598	84729	84729	598
1320	210119_dc07_7.tif_BS20.tif:0599-0249-0223:599	78267	78267	599
1321	210119_dc07_7.tif_BS20.tif:0600-0240-0224:600	84183	84183	600
1322	210119_dc07_7.tif_BS20.tif:0601-0231-0226:601	71102	71102	601
1323	210119_dc07_7.tif_BS20.tif:0602-0233-0222:602	103457	103457	602
1324	210119_dc07_7.tif_BS20.tif:0603-0218-0213:603	74263	74263	603
1325	210119_dc07_7.tif_BS20.tif:0604-0201-0197:604	77448	77448	604
1326	210119_dc07_7.tif_BS20.tif:0605-0199-0187:605	77077	77077	605
1327	210119_dc07_7.tif_BS20.tif:0606-0186-0159:606	62604	62604	606
1328	210119_dc07_7.tif_BS20.tif:0607-0196-0133:607	62504	62504	607
1329	210119_dc07_7.tif_BS20.tif:0608-0190-0131:608	63528	63528	608
1330	210119_dc07_7.tif_BS20.tif:0609-0195-0164:609	70388	70388	609
1331	210119_dc07_7.tif_BS20.tif:0610-0201-0169:610	67943	67943	610
1332	210119_dc07_7.tif_BS20.tif:0611-0206-0188:611	71810	71810	611
1333	210119_dc07_7.tif_BS20.tif:0612-0221-0211:612	70068	70068	612
1334	210119_dc07_7.tif_BS20.tif:0613-0236-0208:613	65857	65857	613
1335	210119_dc07_7.tif_BS20.tif:0614-0241-0212:614	68107	68107	614
1336	210119_dc07_7.tif_BS20.tif:0615-0252-0217:615	70742	70742	615
1337	210119_dc07_7.tif_BS20.tif:0616-0263-0217:616	69944	69944	616
1338	210119_dc07_7.tif_BS20.tif:0617-0257-0215:617	88127	88127	617
1339	210119_dc07_7.tif_BS20.tif:0618-0249-0206:618	86131	86131	618
1340	210119_dc07_7.tif_BS20.tif:0619-0246-0197:619	75826	75826	619
1341	210119_dc07_7.tif_BS20.tif:0620-0270-0221:620	90653	90653	620
1342	210119_dc07_7.tif_BS20.tif:0621-0258-0215:621	82939	82939	621
1343	210119_dc07_7.tif_BS20.tif:0622-0247-0213:622	82935	82935	622
1344	210119_dc07_7.tif_BS20.tif:0623-0244-0222:623	81453	81453	623
1345	210119_dc07_7.tif_BS20.tif:0624-0224-0212:624	113498	113498	624
1346	210119_dc07_7.tif_BS20.tif:0625-0222-0211:625	74425	74425	625
1347	210119_dc07_7.tif_BS20.tif:0626-0223-0208:626	74406	74406	626
1348	210119_dc07_7.tif_BS20.tif:0627-0225-0207:627	84630	84630	627
1349	210119_dc07_7.tif_BS20.tif:0628-0205-0195:628	81294	81294	628
1350	210119_dc07_7.tif_BS20.tif:0629-0215-0192:629	78122	78122	629
1351	210119_dc07_7.tif_BS20.tif:0630-0207-0187:630	73079	73079	630
1352	210119_dc07_7.tif_BS20.tif:0631-0197-0177:631	68082	68082	631
1353	210119_dc07_7.tif_BS20.tif:0632-0197-0163:632	58853	58853	632
1354	210119_dc07_7.tif_BS20.tif:0633-0193-0153:633	51432	51432	633
1355	210119_dc07_7.tif_BS20.tif:0634-0201-0164:634	63662	63662	634
1356	210119_dc07_7.tif_BS20.tif:0635-0196-0161:635	60181	60181	635
1357	210119_dc07_7.tif_BS20.tif:0636-0199-0152:636	53596	53596	636
1358	210119_dc07_7.tif_BS20.tif:0637-0201-0151:637	53349	53349	637
1359	210119_dc07_7.tif_BS20.tif:0638-0206-0165:638	44395	44395	638
1360	210119_dc07_7.tif_BS20.tif:0639-0207-0175:639	54370	54370	639
1361	210119_dc07_7.tif_BS20.tif:0640-0212-0177:640	61224	61224	640
1362	210119_dc07_7.tif_BS20.tif:0641-0216-0187:641	57259	57259	641
1363	210119_dc07_7.tif_BS20.tif:0642-0231-0196:642	45128	45128	642
1364	210119_dc07_7.tif_BS20.tif:0643-0228-0192:643	53367	53367	643
1365	210119_dc07_7.tif_BS20.tif:0644-0200-0180:644	65374	65374	644
1366	210119_dc07_7.tif_BS20.tif:0645-0200-0180:645	54910	54910	645
1367	210119_dc07_7.tif_BS20.tif:0646-0221-0197:646	51563	51563	646
1368	210119_dc07_7.tif_BS20.tif:0647-0230-0205:647	52153	52153	647
1369	210119_dc07_7.tif_BS20.tif:0648-0238-0216:648	59094	59094	648
1370	210119_dc07_7.tif_BS20.tif:0649-0253-0215:649	62736	62736	649
1371	210119_dc07_7.tif_BS20.tif:0650-0247-0210:650	80249	80249	650
1372	210119_dc07_7.tif_BS20.tif:0651-0244-0214:651	64945	64945	651
1373	210119_dc07_7.tif_BS20.tif:0652-0236-0206:652	68797	68797	652
1374	210119_dc07_7.tif_BS20.tif:0653-0262-0206:653	64830	64830	653
1375	210119_dc07_7.tif_BS20.tif:0654-0271-0214:654	53136	53136	654
1376	210119_dc07_7.tif_BS20.tif:0655-0273-0208:655	56563	56563	655
1377	210119_dc07_7.tif_BS20.tif:0656-0275-0208:656	71696	71696	656
1378	210119_dc07_7.tif_BS20.tif:0657-0270-0206:657	74469	74469	657
1379	210119_dc07_7.tif_BS20.tif:0658-0268-0201:658	67370	67370	658
1380	210119_dc07_7.tif_BS20.tif:0659-0270-0192:659	51700	51700	659
1381	210119_dc07_7.tif_BS20.tif:0660-0217-0167:660	60007	60007	660
1382	210119_dc07_7.tif_BS20.tif:0661-0238-0180:661	51488	51488	661
1383	210119_dc07_7.tif_BS20.tif:0662-0254-0178:662	52966	52966	662
1384	210119_dc07_7.tif_BS20.tif:0663-0225-0179:663	66747	66747	663
1385	210119_dc07_7.tif_BS20.tif:0664-0208-0188:664	62948	62948	664
1386	210119_dc07_7.tif_BS20.tif:0665-0209-0196:665	72227	72227	665
1387	210119_dc07_7.tif_BS20.tif:0666-0235-0218:666	59896	59896	666
1388	210119_dc07_7.tif_BS20.tif:0667-0228-0223:667	46425	46425	667
1389	210119_dc07_7.tif_BS20.tif:0668-0218-0182:668	49626	49626	668
1390	210119_dc07_7.tif_BS20.tif:0669-0230-0224:669	26604	26604	669
1391	210119_dc07_7.tif_BS20.tif:0670-0240-0219:670	47730	47730	670
1392	210119_dc07_7.tif_BS20.tif:0671-0236-0202:671	60985	60985	671
1393	210119_dc07_7.tif_BS20.tif:0672-0233-0212:672	51973	51973	672
1394	210119_dc07_7.tif_BS20.tif:0673-0235-0215:673	57075	57075	673
1395	210119_dc07_7.tif_BS20.tif:0674-0227-0176:674	54714	54714	674
1396	210119_dc07_7.tif_BS20.tif:0675-0225-0200:675	43613	43613	675
1397	210119_dc07_7.tif_BS20.tif:0676-0270-0223:676	33726	33726	676
1398	210119_dc07_7.tif_BS20.tif:0677-0258-0222:677	62749	62749	677
1399	210119_dc07_7.tif_BS20.tif:0678-0246-0222:678	63517	63517	678
1400	210119_dc07_7.tif_BS20.tif:0679-0240-0216:679	69514	69514	679
1401	210119_dc07_7.tif_BS20.tif:0680-0233-0214:680	66479	66479	680
1402	210119_dc07_7.tif_BS20.tif:0681-0231-0209:681	71764	71764	681
1403	210119_dc07_7.tif_BS20.tif:0682-0224-0204:682	68986	68986	682
1404	210119_dc07_7.tif_BS20.tif:0683-0230-0211:683	68252	68252	683
1405	210119_dc07_7.tif_BS20.tif:0684-0204-0192:684	63010	63010	684
1406	210119_dc07_7.tif_BS20.tif:0685-0214-0185:685	68950	68950	685
1407	210119_dc07_7.tif_BS20.tif:0686-0211-0188:686	65016	65016	686
1408	210119_dc07_7.tif_BS20.tif:0687-0215-0196:687	73502	73502	687
1409	210119_dc07_7.tif_BS20.tif:0688-0228-0199:688	59873	59873	688
1410	210119_dc07_7.tif_BS20.tif:0689-0238-0205:689	66229	66229	689
1411	210119_dc07_7.tif_BS20.tif:0690-0241-0198:690	56411	56411	690
1412	210119_dc07_7.tif_BS20.tif:0691-0245-0204:691	58691	58691	691
1413	210119_dc07_7.tif_BS20.tif:0692-0262-0206:692	53256	53256	692
1414	210119_dc07_7.tif_BS20.tif:0693-0255-0197:693	41724	41724	693
1415	210119_dc07_7.tif_BS20.tif:0694-0209-0190:694	49539	49539	694
1416	210119_dc07_7.tif_BS20.tif:0695-0233-0195:695	50705	50705	695
1417	210119_dc07_7.tif_BS20.tif:0696-0253-0206:696	53518	53518	696
1418	210119_dc07_7.tif_BS20.tif:0697-0269-0215:697	50073	50073	697
1419	210119_dc07_7.tif_BS20.tif:0698-0274-0212:698	46275	46275	698
1420	210119_dc07_7.tif_BS20.tif:0699-0255-0202:699	53321	53321	699
1421	210119_dc07_7.tif_BS20.tif:0700-0250-0201:700	50885	50885	700
1422	210119_dc07_7.tif_BS20.tif:0701-0210-0186:701	51578	51578	701
1423	210119_dc07_7.tif_BS20.tif:0702-0195-0191:702	49203	49203	702
1424	210119_dc07_7.tif_BS20.tif:0703-0218-0198:703	50648	50648	703
1425	210119_dc07_7.tif_BS20.tif:0704-0211-0192:704	50816	50816	704
1426	210119_dc07_7.tif_BS20.tif:0705-0194-0175:705	49890	49890	705
1427	210119_dc07_7.tif_BS20.tif:0706-0208-0171:706	45477	45477	706
1428	210119_dc07_7.tif_BS20.tif:0707-0206-0177:707	50485	50485	707
1429	210119_dc07_7.tif_BS20.tif:0708-0214-0172:708	47773	47773	708
1430	210119_dc07_7.tif_BS20.tif:0709-0201-0158:709	42335	42335	709
1431	210119_dc07_7.tif_BS20.tif:0710-0209-0158:710	46480	46480	710
1432	210119_dc07_7.tif_BS20.tif:0711-0211-0168:711	41241	41241	711
1433	210119_dc07_7.tif_BS20.tif:0712-0220-0184:712	37365	37365	712
1434	210119_dc07_7.tif_BS20.tif:0713-0209-0183:713	44934	44934	713
1435	210119_dc07_7.tif_BS20.tif:0714-0196-0181:714	44233	44233	714
1436	210119_dc07_7.tif_BS20.tif:0715-0219-0173:715	41376	41376	715
1437	210119_dc07_7.tif_BS20.tif:0716-0219-0163:716	40167	40167	716
1438	210119_dc07_7.tif_BS20.tif:0717-0212-0165:717	44701	44701	717
1439	210119_dc07_7.tif_BS20.tif:0718-0201-0176:718	47340	47340	718
1440	210119_dc07_7.tif_BS20.tif:0719-0221-0195:719	49165	49165	719
1441	210119_dc07_7.tif_BS20.tif:0720-0230-0198:720	35830	35830	720
1442	210119_dc07_7.tif_BS20.tif:0721-0227-0183:721	48135	48135	721
