# Supplementary material for: Molecular encoding and synaptic decoding of context during salt chemotaxis in C. elegans
Source: Nat Commun. 2022 May 27;13:2928. doi: 10.1038/s41467-022-30279-7 (PMC9142520; doi:10.1038/s41467-022-30279-7)
Supplement: Supplementary file 7 — Source Data [file 41467_2022_30279_MOESM7_ESM.zip › Source Data/Imaging/Fig.5/5C/210119_dc07_8.tif_BS20_Results.csv]

	Label	IntDen	RawIntDen	Slice	stimulus
1	210119_dc07_8.tif_BS20.tif:0001-0219-0360:1	39286	39286	1	258
2	210119_dc07_8.tif_BS20.tif:0002-0220-0369:2	36238	36238	2
3	210119_dc07_8.tif_BS20.tif:0003-0213-0369:3	42070	42070	3
4	210119_dc07_8.tif_BS20.tif:0004-0192-0375:4	53865	53865	4
5	210119_dc07_8.tif_BS20.tif:0005-0203-0376:5	41638	41638	5
6	210119_dc07_8.tif_BS20.tif:0006-0202-0379:6	33721	33721	6
7	210119_dc07_8.tif_BS20.tif:0007-0198-0400:7	33892	33892	7
8	210119_dc07_8.tif_BS20.tif:0008-0206-0396:8	34490	34490	8
9	210119_dc07_8.tif_BS20.tif:0009-0212-0381:9	32550	32550	9
10	210119_dc07_8.tif_BS20.tif:0010-0211-0376:10	31643	31643	10
11	210119_dc07_8.tif_BS20.tif:0011-0213-0381:11	30449	30449	11
12	210119_dc07_8.tif_BS20.tif:0012-0214-0387:12	32711	32711	12
13	210119_dc07_8.tif_BS20.tif:0013-0247-0384:13	36017	36017	13
14	210119_dc07_8.tif_BS20.tif:0014-0241-0396:14	40573	40573	14
15	210119_dc07_8.tif_BS20.tif:0015-0250-0375:15	46597	46597	15
16	210119_dc07_8.tif_BS20.tif:0016-0241-0363:16	35611	35611	16
17	210119_dc07_8.tif_BS20.tif:0017-0236-0349:17	34963	34963	17
18	210119_dc07_8.tif_BS20.tif:0018-0240-0341:18	35732	35732	18
19	210119_dc07_8.tif_BS20.tif:0019-0250-0353:19	30782	30782	19
20	210119_dc07_8.tif_BS20.tif:0020-0260-0356:20	39179	39179	20
21	210119_dc07_8.tif_BS20.tif:0021-0260-0355:21	36365	36365	21
22	210119_dc07_8.tif_BS20.tif:0022-0269-0360:22	37731	37731	22
23	210119_dc07_8.tif_BS20.tif:0023-0269-0367:23	36150	36150	23
24	210119_dc07_8.tif_BS20.tif:0024-0259-0375:24	39937	39937	24
25	210119_dc07_8.tif_BS20.tif:0025-0254-0374:25	33867	33867	25
26	210119_dc07_8.tif_BS20.tif:0026-0249-0362:26	32387	32387	26
27	210119_dc07_8.tif_BS20.tif:0027-0247-0368:27	55668	55668	27
28	210119_dc07_8.tif_BS20.tif:0028-0251-0354:28	46331	46331	28
29	210119_dc07_8.tif_BS20.tif:0029-0242-0345:29	28806	28806	29
30	210119_dc07_8.tif_BS20.tif:0030-0252-0356:30	34011	34011	30
31	210119_dc07_8.tif_BS20.tif:0031-0258-0359:31	28450	28450	31
32	210119_dc07_8.tif_BS20.tif:0032-0280-0365:32	38007	38007	32
33	210119_dc07_8.tif_BS20.tif:0033-0274-0364:33	47223	47223	33
34	210119_dc07_8.tif_BS20.tif:0034-0266-0364:34	46170	46170	34
35	210119_dc07_8.tif_BS20.tif:0035-0263-0372:35	35991	35991	35
36	210119_dc07_8.tif_BS20.tif:0036-0248-0378:36	36082	36082	36
37	210119_dc07_8.tif_BS20.tif:0037-0279-0373:37	38985	38985	37
38	210119_dc07_8.tif_BS20.tif:0038-0289-0374:38	34253	34253	38
39	210119_dc07_8.tif_BS20.tif:0039-0307-0381:39	31525	31525	39
40	210119_dc07_8.tif_BS20.tif:0040-0295-0390:40	29065	29065	40
41	210119_dc07_8.tif_BS20.tif:0041-0300-0389:41	29282	29282	41
42	210119_dc07_8.tif_BS20.tif:0042-0300-0388:42	31791	31791	42
43	210119_dc07_8.tif_BS20.tif:0043-0295-0388:43	33833	33833	43
44	210119_dc07_8.tif_BS20.tif:0044-0308-0400:44	36010	36010	44
45	210119_dc07_8.tif_BS20.tif:0045-0289-0419:45	40815	40815	45
46	210119_dc07_8.tif_BS20.tif:0046-0290-0412:46	32724	32724	46
47	210119_dc07_8.tif_BS20.tif:0047-0292-0404:47	34496	34496	47
48	210119_dc07_8.tif_BS20.tif:0048-0288-0398:48	34705	34705	48
49	210119_dc07_8.tif_BS20.tif:0049-0287-0400:49	34648	34648	49
50	210119_dc07_8.tif_BS20.tif:0050-0287-0406:50	39221	39221	50
51	210119_dc07_8.tif_BS20.tif:0051-0270-0402:51	38799	38799	51
52	210119_dc07_8.tif_BS20.tif:0052-0272-0397:52	35358	35358	52
53	210119_dc07_8.tif_BS20.tif:0053-0277-0391:53	41392	41392	53
54	210119_dc07_8.tif_BS20.tif:0054-0266-0378:54	33240	33240	54
55	210119_dc07_8.tif_BS20.tif:0055-0280-0391:55	35667	35667	55
56	210119_dc07_8.tif_BS20.tif:0056-0276-0379:56	35615	35615	56
57	210119_dc07_8.tif_BS20.tif:0057-0304-0374:57	59388	59388	57
58	210119_dc07_8.tif_BS20.tif:0058-0270-0358:58	73960	73960	58
59	210119_dc07_8.tif_BS20.tif:0059-0256-0354:59	50535	50535	59
60	210119_dc07_8.tif_BS20.tif:0060-0245-0358:60	32487	32487	60
61	210119_dc07_8.tif_BS20.tif:0061-0239-0359:61	67456	67456	61
62	210119_dc07_8.tif_BS20.tif:0062-0276-0349:62	30894	30894	62
63	210119_dc07_8.tif_BS20.tif:0063-0252-0349:63	47086	47086	63
64	210119_dc07_8.tif_BS20.tif:0064-0227-0359:64	38146	38146	64
65	210119_dc07_8.tif_BS20.tif:0065-0216-0370:65	43532	43532	65
66	210119_dc07_8.tif_BS20.tif:0066-0201-0379:66	55619	55619	66
67	210119_dc07_8.tif_BS20.tif:0067-0196-0390:67	40566	40566	67
68	210119_dc07_8.tif_BS20.tif:0068-0205-0398:68	34312	34312	68
69	210119_dc07_8.tif_BS20.tif:0069-0206-0405:69	34664	34664	69
70	210119_dc07_8.tif_BS20.tif:0070-0215-0421:70	38352	38352	70
71	210119_dc07_8.tif_BS20.tif:0071-0229-0441:71	33734	33734	71
72	210119_dc07_8.tif_BS20.tif:0072-0237-0445:72	36373	36373	72
73	210119_dc07_8.tif_BS20.tif:0073-0242-0441:73	43300	43300	73
74	210119_dc07_8.tif_BS20.tif:0074-0244-0439:74	41823	41823	74
75	210119_dc07_8.tif_BS20.tif:0075-0245-0438:75	32707	32707	75
76	210119_dc07_8.tif_BS20.tif:0076-0245-0442:76	35123	35123	76
77	210119_dc07_8.tif_BS20.tif:0077-0242-0445:77	36276	36276	77
78	210119_dc07_8.tif_BS20.tif:0078-0242-0439:78	44615	44615	78
79	210119_dc07_8.tif_BS20.tif:0079-0240-0439:79	39453	39453	79
80	210119_dc07_8.tif_BS20.tif:0080-0239-0441:80	38428	38428	80
81	210119_dc07_8.tif_BS20.tif:0081-0238-0439:81	40839	40839	81
82	210119_dc07_8.tif_BS20.tif:0082-0233-0442:82	44867	44867	82
83	210119_dc07_8.tif_BS20.tif:0083-0230-0437:83	43174	43174	83
84	210119_dc07_8.tif_BS20.tif:0084-0227-0438:84	31569	31569	84
85	210119_dc07_8.tif_BS20.tif:0085-0227-0435:85	41271	41271	85
86	210119_dc07_8.tif_BS20.tif:0086-0226-0439:86	35819	35819	86
87	210119_dc07_8.tif_BS20.tif:0087-0223-0445:87	39471	39471	87
88	210119_dc07_8.tif_BS20.tif:0088-0225-0439:88	35354	35354	88
89	210119_dc07_8.tif_BS20.tif:0089-0217-0435:89	32032	32032	89
90	210119_dc07_8.tif_BS20.tif:0090-0219-0430:90	32219	32219	90
91	210119_dc07_8.tif_BS20.tif:0091-0229-0427:91	32959	32959	91
92	210119_dc07_8.tif_BS20.tif:0092-0254-0400:92	43760	43760	92
93	210119_dc07_8.tif_BS20.tif:0093-0238-0412:93	28992	28992	93
94	210119_dc07_8.tif_BS20.tif:0094-0263-0341:94	34649	34649	94
95	210119_dc07_8.tif_BS20.tif:0095-0239-0420:95	31253	31253	95
96	210119_dc07_8.tif_BS20.tif:0096-0251-0357:96	37478	37478	96
97	210119_dc07_8.tif_BS20.tif:0097-0256-0369:97	54208	54208	97
98	210119_dc07_8.tif_BS20.tif:0098-0261-0364:98	47814	47814	98
99	210119_dc07_8.tif_BS20.tif:0099-0262-0363:99	41227	41227	99
100	210119_dc07_8.tif_BS20.tif:0100-0257-0366:100	39749	39749	100
101	210119_dc07_8.tif_BS20.tif:0101-0266-0370:101	40943	40943	101
102	210119_dc07_8.tif_BS20.tif:0102-0272-0359:102	35266	35266	102
103	210119_dc07_8.tif_BS20.tif:0103-0266-0357:103	31637	31637	103
104	210119_dc07_8.tif_BS20.tif:0104-0260-0363:104	33892	33892	104
105	210119_dc07_8.tif_BS20.tif:0105-0256-0370:105	34949	34949	105
106	210119_dc07_8.tif_BS20.tif:0106-0246-0364:106	37097	37097	106
107	210119_dc07_8.tif_BS20.tif:0107-0261-0365:107	40077	40077	107
108	210119_dc07_8.tif_BS20.tif:0108-0258-0355:108	55798	55798	108
109	210119_dc07_8.tif_BS20.tif:0109-0258-0351:109	50873	50873	109
110	210119_dc07_8.tif_BS20.tif:0110-0246-0371:110	36873	36873	110
111	210119_dc07_8.tif_BS20.tif:0111-0240-0361:111	34733	34733	111
112	210119_dc07_8.tif_BS20.tif:0112-0224-0355:112	34608	34608	112
113	210119_dc07_8.tif_BS20.tif:0113-0240-0358:113	44887	44887	113
114	210119_dc07_8.tif_BS20.tif:0114-0234-0358:114	31764	31764	114
115	210119_dc07_8.tif_BS20.tif:0115-0231-0363:115	31554	31554	115
116	210119_dc07_8.tif_BS20.tif:0116-0230-0365:116	33785	33785	116
117	210119_dc07_8.tif_BS20.tif:0117-0225-0361:117	32395	32395	117
118	210119_dc07_8.tif_BS20.tif:0118-0240-0363:118	46577	46577	118
119	210119_dc07_8.tif_BS20.tif:0119-0227-0364:119	45601	45601	119
120	210119_dc07_8.tif_BS20.tif:0120-0197-0365:120	33798	33798	120
121	210119_dc07_8.tif_BS20.tif:0121-0214-0364:121	35393	35393	121
122	210119_dc07_8.tif_BS20.tif:0122-0218-0370:122	34331	34331	122
123	210119_dc07_8.tif_BS20.tif:0123-0205-0377:123	37877	37877	123
124	210119_dc07_8.tif_BS20.tif:0124-0207-0374:124	34460	34460	124
125	210119_dc07_8.tif_BS20.tif:0125-0213-0370:125	36540	36540	125
126	210119_dc07_8.tif_BS20.tif:0126-0206-0371:126	32076	32076	126
127	210119_dc07_8.tif_BS20.tif:0127-0207-0370:127	36331	36331	127
128	210119_dc07_8.tif_BS20.tif:0128-0198-0369:128	31828	31828	128
129	210119_dc07_8.tif_BS20.tif:0129-0221-0365:129	34072	34072	129
130	210119_dc07_8.tif_BS20.tif:0130-0214-0372:130	36624	36624	130
131	210119_dc07_8.tif_BS20.tif:0131-0187-0387:131	39190	39190	131
132	210119_dc07_8.tif_BS20.tif:0132-0205-0392:132	35435	35435	132
133	210119_dc07_8.tif_BS20.tif:0133-0206-0386:133	34805	34805	133
134	210119_dc07_8.tif_BS20.tif:0134-0229-0380:134	44581	44581	134
135	210119_dc07_8.tif_BS20.tif:0135-0215-0371:135	34399	34399	135
136	210119_dc07_8.tif_BS20.tif:0136-0207-0357:136	35536	35536	136
137	210119_dc07_8.tif_BS20.tif:0137-0197-0365:137	42133	42133	137
138	210119_dc07_8.tif_BS20.tif:0138-0226-0361:138	40387	40387	138
139	210119_dc07_8.tif_BS20.tif:0139-0235-0361:139	44282	44282	139
140	210119_dc07_8.tif_BS20.tif:0140-0227-0356:140	36766	36766	140
141	210119_dc07_8.tif_BS20.tif:0141-0220-0353:141	32767	32767	141
142	210119_dc07_8.tif_BS20.tif:0142-0242-0352:142	32644	32644	142
143	210119_dc07_8.tif_BS20.tif:0143-0247-0354:143	31548	31548	143
144	210119_dc07_8.tif_BS20.tif:0144-0250-0350:144	34416	34416	144
145	210119_dc07_8.tif_BS20.tif:0145-0254-0352:145	30067	30067	145
146	210119_dc07_8.tif_BS20.tif:0146-0252-0359:146	43951	43951	146
147	210119_dc07_8.tif_BS20.tif:0147-0238-0363:147	39879	39879	147
148	210119_dc07_8.tif_BS20.tif:0148-0248-0350:148	47109	47109	148
149	210119_dc07_8.tif_BS20.tif:0149-0261-0354:149	38611	38611	149
150	210119_dc07_8.tif_BS20.tif:0150-0261-0352:150	42906	42906	150
151	210119_dc07_8.tif_BS20.tif:0151-0260-0349:151	48385	48385	151
152	210119_dc07_8.tif_BS20.tif:0152-0246-0359:152	42218	42218	152
153	210119_dc07_8.tif_BS20.tif:0153-0252-0355:153	63081	63081	153
154	210119_dc07_8.tif_BS20.tif:0154-0267-0348:154	40773	40773	154
155	210119_dc07_8.tif_BS20.tif:0155-0289-0366:155	32906	32906	155
156	210119_dc07_8.tif_BS20.tif:0156-0275-0364:156	42922	42922	156
157	210119_dc07_8.tif_BS20.tif:0157-0274-0352:157	37882	37882	157
158	210119_dc07_8.tif_BS20.tif:0158-0278-0359:158	35856	35856	158
159	210119_dc07_8.tif_BS20.tif:0159-0259-0355:159	48578	48578	159
160	210119_dc07_8.tif_BS20.tif:0160-0255-0356:160	40188	40188	160
161	210119_dc07_8.tif_BS20.tif:0161-0246-0356:161	39234	39234	161
162	210119_dc07_8.tif_BS20.tif:0162-0253-0356:162	37775	37775	162
163	210119_dc07_8.tif_BS20.tif:0163-0246-0352:163	62396	62396	163
164	210119_dc07_8.tif_BS20.tif:0164-0237-0351:164	42806	42806	164
165	210119_dc07_8.tif_BS20.tif:0165-0228-0360:165	38488	38488	165
166	210119_dc07_8.tif_BS20.tif:0166-0217-0365:166	38459	38459	166
167	210119_dc07_8.tif_BS20.tif:0167-0224-0362:167	40871	40871	167
168	210119_dc07_8.tif_BS20.tif:0168-0235-0363:168	46375	46375	168
169	210119_dc07_8.tif_BS20.tif:0169-0229-0364:169	41224	41224	169
170	210119_dc07_8.tif_BS20.tif:0170-0227-0362:170	42006	42006	170
171	210119_dc07_8.tif_BS20.tif:0171-0226-0365:171	40961	40961	171
172	210119_dc07_8.tif_BS20.tif:0172-0220-0363:172	40288	40288	172
173	210119_dc07_8.tif_BS20.tif:0173-0213-0364:173	40596	40596	173
174	210119_dc07_8.tif_BS20.tif:0174-0209-0373:174	44160	44160	174
175	210119_dc07_8.tif_BS20.tif:0175-0208-0378:175	40356	40356	175
176	210119_dc07_8.tif_BS20.tif:0176-0211-0380:176	44430	44430	176
177	210119_dc07_8.tif_BS20.tif:0177-0214-0379:177	45006	45006	177
178	210119_dc07_8.tif_BS20.tif:0178-0212-0383:178	43264	43264	178
179	210119_dc07_8.tif_BS20.tif:0179-0212-0385:179	44197	44197	179
180	210119_dc07_8.tif_BS20.tif:0180-0210-0390:180	43318	43318	180
181	210119_dc07_8.tif_BS20.tif:0181-0213-0391:181	41644	41644	181
182	210119_dc07_8.tif_BS20.tif:0182-0204-0387:182	40414	40414	182
183	210119_dc07_8.tif_BS20.tif:0183-0216-0384:183	51384	51384	183
184	210119_dc07_8.tif_BS20.tif:0184-0224-0390:184	46334	46334	184
185	210119_dc07_8.tif_BS20.tif:0185-0210-0383:185	42210	42210	185
186	210119_dc07_8.tif_BS20.tif:0186-0204-0382:186	41075	41075	186
187	210119_dc07_8.tif_BS20.tif:0187-0190-0378:187	38312	38312	187
188	210119_dc07_8.tif_BS20.tif:0188-0198-0368:188	39682	39682	188
189	210119_dc07_8.tif_BS20.tif:0189-0214-0367:189	44673	44673	189
190	210119_dc07_8.tif_BS20.tif:0190-0222-0361:190	37803	37803	190
191	210119_dc07_8.tif_BS20.tif:0191-0230-0365:191	54357	54357	191
192	210119_dc07_8.tif_BS20.tif:0192-0230-0364:192	46030	46030	192
193	210119_dc07_8.tif_BS20.tif:0193-0220-0368:193	46115	46115	193
194	210119_dc07_8.tif_BS20.tif:0194-0205-0363:194	45551	45551	194
195	210119_dc07_8.tif_BS20.tif:0195-0204-0363:195	41508	41508	195
196	210119_dc07_8.tif_BS20.tif:0196-0231-0369:196	41311	41311	196
197	210119_dc07_8.tif_BS20.tif:0197-0230-0373:197	40564	40564	197
198	210119_dc07_8.tif_BS20.tif:0198-0223-0376:198	37989	37989	198
199	210119_dc07_8.tif_BS20.tif:0199-0214-0380:199	40695	40695	199
200	210119_dc07_8.tif_BS20.tif:0200-0216-0366:200	43561	43561	200
201	210119_dc07_8.tif_BS20.tif:0201-0207-0350:201	37116	37116	201
202	210119_dc07_8.tif_BS20.tif:0202-0209-0357:202	38616	38616	202
203	210119_dc07_8.tif_BS20.tif:0203-0227-0364:203	40687	40687	203
204	210119_dc07_8.tif_BS20.tif:0204-0221-0371:204	44466	44466	204
205	210119_dc07_8.tif_BS20.tif:0205-0218-0380:205	47564	47564	205
206	210119_dc07_8.tif_BS20.tif:0206-0224-0370:206	41763	41763	206
207	210119_dc07_8.tif_BS20.tif:0207-0226-0367:207	43788	43788	207
208	210119_dc07_8.tif_BS20.tif:0208-0220-0343:208	41633	41633	208
209	210119_dc07_8.tif_BS20.tif:0209-0228-0341:209	41101	41101	209
210	210119_dc07_8.tif_BS20.tif:0210-0231-0354:210	43419	43419	210
211	210119_dc07_8.tif_BS20.tif:0211-0235-0351:211	41056	41056	211
212	210119_dc07_8.tif_BS20.tif:0212-0236-0354:212	37998	37998	212
213	210119_dc07_8.tif_BS20.tif:0213-0233-0360:213	49311	49311	213
214	210119_dc07_8.tif_BS20.tif:0214-0222-0366:214	48986	48986	214
215	210119_dc07_8.tif_BS20.tif:0215-0224-0365:215	42882	42882	215
216	210119_dc07_8.tif_BS20.tif:0216-0218-0369:216	42769	42769	216
217	210119_dc07_8.tif_BS20.tif:0217-0210-0374:217	45183	45183	217
218	210119_dc07_8.tif_BS20.tif:0218-0213-0377:218	48039	48039	218
219	210119_dc07_8.tif_BS20.tif:0219-0220-0372:219	44560	44560	219
220	210119_dc07_8.tif_BS20.tif:0220-0223-0375:220	38866	38866	220
221	210119_dc07_8.tif_BS20.tif:0221-0226-0375:221	41887	41887	221
222	210119_dc07_8.tif_BS20.tif:0222-0220-0377:222	42440	42440	222
223	210119_dc07_8.tif_BS20.tif:0223-0215-0374:223	39808	39808	223
224	210119_dc07_8.tif_BS20.tif:0224-0222-0372:224	38918	38918	224
225	210119_dc07_8.tif_BS20.tif:0225-0208-0383:225	41656	41656	225
226	210119_dc07_8.tif_BS20.tif:0226-0227-0362:226	38010	38010	226
227	210119_dc07_8.tif_BS20.tif:0227-0230-0366:227	44288	44288	227
228	210119_dc07_8.tif_BS20.tif:0228-0231-0367:228	47484	47484	228
229	210119_dc07_8.tif_BS20.tif:0229-0226-0357:229	40073	40073	229
230	210119_dc07_8.tif_BS20.tif:0230-0220-0367:230	40544	40544	230
231	210119_dc07_8.tif_BS20.tif:0231-0212-0377:231	47344	47344	231
232	210119_dc07_8.tif_BS20.tif:0232-0219-0376:232	40813	40813	232
233	210119_dc07_8.tif_BS20.tif:0233-0221-0375:233	42134	42134	233
234	210119_dc07_8.tif_BS20.tif:0234-0213-0375:234	40161	40161	234
235	210119_dc07_8.tif_BS20.tif:0235-0207-0377:235	34780	34780	235
236	210119_dc07_8.tif_BS20.tif:0236-0209-0376:236	34540	34540	236
237	210119_dc07_8.tif_BS20.tif:0237-0210-0377:237	35619	35619	237
238	210119_dc07_8.tif_BS20.tif:0238-0212-0377:238	35087	35087	238
239	210119_dc07_8.tif_BS20.tif:0239-0231-0381:239	37916	37916	239
240	210119_dc07_8.tif_BS20.tif:0240-0227-0380:240	37669	37669	240
241	210119_dc07_8.tif_BS20.tif:0241-0215-0375:241	36355	36355	241
242	210119_dc07_8.tif_BS20.tif:0242-0212-0372:242	34536	34536	242
243	210119_dc07_8.tif_BS20.tif:0243-0218-0380:243	36466	36466	243
244	210119_dc07_8.tif_BS20.tif:0244-0217-0386:244	33762	33762	244
245	210119_dc07_8.tif_BS20.tif:0245-0229-0380:245	40451	40451	245
246	210119_dc07_8.tif_BS20.tif:0246-0231-0374:246	37151	37151	246
247	210119_dc07_8.tif_BS20.tif:0247-0218-0370:247	32354	32354	247
248	210119_dc07_8.tif_BS20.tif:0248-0216-0371:248	31760	31760	248
249	210119_dc07_8.tif_BS20.tif:0249-0222-0377:249	39871	39871	249
250	210119_dc07_8.tif_BS20.tif:0250-0227-0384:250	64085	64085	250
251	210119_dc07_8.tif_BS20.tif:0251-0224-0376:251	75851	75851	251
252	210119_dc07_8.tif_BS20.tif:0252-0222-0385:252	36366	36366	252
253	210119_dc07_8.tif_BS20.tif:0253-0216-0372:253	29814	29814	253
254	210119_dc07_8.tif_BS20.tif:0254-0226-0377:254	34053	34053	254
255	210119_dc07_8.tif_BS20.tif:0255-0226-0374:255	40463	40463	255
256	210119_dc07_8.tif_BS20.tif:0256-0211-0365:256	44155	44155	256
257	210119_dc07_8.tif_BS20.tif:0257-0211-0364:257	35418	35418	257
258	210119_dc07_8.tif_BS20.tif:0258-0210-0367:258	35215	35215	258
259	210119_dc07_8.tif_BS20.tif:0259-0206-0376:259	34025	34025	259
260	210119_dc07_8.tif_BS20.tif:0260-0216-0384:260	37405	37405	260
261	210119_dc07_8.tif_BS20.tif:0261-0205-0382:261	38362	38362	261
262	210119_dc07_8.tif_BS20.tif:0262-0193-0414:262	53727	53727	262
263	210119_dc07_8.tif_BS20.tif:0263-0210-0420:263	52656	52656	263
264	210119_dc07_8.tif_BS20.tif:0264-0208-0430:264	52241	52241	264
265	210119_dc07_8.tif_BS20.tif:0265-0216-0412:265	40992	40992	265
266	210119_dc07_8.tif_BS20.tif:0266-0213-0406:266	50834	50834	266
267	210119_dc07_8.tif_BS20.tif:0267-0204-0405:267	48616	48616	267
268	210119_dc07_8.tif_BS20.tif:0268-0194-0426:268	47888	47888	268
269	210119_dc07_8.tif_BS20.tif:0269-0216-0429:269	45324	45324	269
270	210119_dc07_8.tif_BS20.tif:0270-0218-0411:270	49639	49639	270
271	210119_dc07_8.tif_BS20.tif:0271-0208-0406:271	45096	45096	271
272	210119_dc07_8.tif_BS20.tif:0272-0195-0415:272	40567	40567	272
273	210119_dc07_8.tif_BS20.tif:0273-0205-0420:273	42765	42765	273
274	210119_dc07_8.tif_BS20.tif:0274-0219-0414:274	40298	40298	274
275	210119_dc07_8.tif_BS20.tif:0275-0214-0410:275	40460	40460	275
276	210119_dc07_8.tif_BS20.tif:0276-0197-0410:276	41744	41744	276
277	210119_dc07_8.tif_BS20.tif:0277-0186-0411:277	39937	39937	277
278	210119_dc07_8.tif_BS20.tif:0278-0201-0407:278	41678	41678	278
279	210119_dc07_8.tif_BS20.tif:0279-0195-0399:279	41975	41975	279
280	210119_dc07_8.tif_BS20.tif:0280-0199-0389:280	37673	37673	280
281	210119_dc07_8.tif_BS20.tif:0281-0203-0385:281	34030	34030	281
282	210119_dc07_8.tif_BS20.tif:0282-0200-0382:282	39905	39905	282
283	210119_dc07_8.tif_BS20.tif:0283-0201-0378:283	51733	51733	283
284	210119_dc07_8.tif_BS20.tif:0284-0204-0375:284	35673	35673	284
285	210119_dc07_8.tif_BS20.tif:0285-0209-0373:285	37038	37038	285
286	210119_dc07_8.tif_BS20.tif:0286-0210-0374:286	32173	32173	286
287	210119_dc07_8.tif_BS20.tif:0287-0207-0373:287	36425	36425	287
288	210119_dc07_8.tif_BS20.tif:0288-0215-0372:288	34910	34910	288
289	210119_dc07_8.tif_BS20.tif:0289-0210-0388:289	35264	35264	289
290	210119_dc07_8.tif_BS20.tif:0290-0194-0404:290	35225	35225	290
291	210119_dc07_8.tif_BS20.tif:0291-0209-0413:291	36275	36275	291
292	210119_dc07_8.tif_BS20.tif:0292-0204-0414:292	38237	38237	292
293	210119_dc07_8.tif_BS20.tif:0293-0211-0425:293	33312	33312	293
294	210119_dc07_8.tif_BS20.tif:0294-0215-0421:294	36080	36080	294
295	210119_dc07_8.tif_BS20.tif:0295-0228-0417:295	31872	31872	295
296	210119_dc07_8.tif_BS20.tif:0296-0224-0428:296	40055	40055	296
297	210119_dc07_8.tif_BS20.tif:0297-0219-0431:297	42972	42972	297
298	210119_dc07_8.tif_BS20.tif:0298-0210-0428:298	32951	32951	298
299	210119_dc07_8.tif_BS20.tif:0299-0215-0441:299	32600	32600	299
300	210119_dc07_8.tif_BS20.tif:0300-0219-0423:300	35715	35715	300
301	210119_dc07_8.tif_BS20.tif:0301-0229-0438:301	42368	42368	301
302	210119_dc07_8.tif_BS20.tif:0302-0222-0434:302	33328	33328	302
303	210119_dc07_8.tif_BS20.tif:0303-0236-0434:303	28002	28002	303
304	210119_dc07_8.tif_BS20.tif:0304-0234-0435:304	31273	31273	304
305	210119_dc07_8.tif_BS20.tif:0305-0232-0430:305	35996	35996	305
306	210119_dc07_8.tif_BS20.tif:0306-0228-0432:306	38060	38060	306
307	210119_dc07_8.tif_BS20.tif:0307-0224-0434:307	30484	30484	307
308	210119_dc07_8.tif_BS20.tif:0308-0222-0431:308	38699	38699	308
309	210119_dc07_8.tif_BS20.tif:0309-0210-0425:309	42368	42368	309
310	210119_dc07_8.tif_BS20.tif:0310-0202-0420:310	45594	45594	310
311	210119_dc07_8.tif_BS20.tif:0311-0206-0415:311	47178	47178	311
312	210119_dc07_8.tif_BS20.tif:0312-0211-0417:312	46902	46902	312
313	210119_dc07_8.tif_BS20.tif:0313-0211-0425:313	50357	50357	313
314	210119_dc07_8.tif_BS20.tif:0314-0203-0400:314	36235	36235	314
315	210119_dc07_8.tif_BS20.tif:0315-0206-0401:315	39114	39114	315
316	210119_dc07_8.tif_BS20.tif:0316-0214-0412:316	33513	33513	316
317	210119_dc07_8.tif_BS20.tif:0317-0206-0416:317	38686	38686	317
318	210119_dc07_8.tif_BS20.tif:0318-0203-0417:318	37544	37544	318
319	210119_dc07_8.tif_BS20.tif:0319-0204-0415:319	40213	40213	319
320	210119_dc07_8.tif_BS20.tif:0320-0223-0425:320	38077	38077	320
321	210119_dc07_8.tif_BS20.tif:0321-0234-0445:321	30343	30343	321
322	210119_dc07_8.tif_BS20.tif:0322-0234-0439:322	29694	29694	322
323	210119_dc07_8.tif_BS20.tif:0323-0231-0435:323	25884	25884	323
324	210119_dc07_8.tif_BS20.tif:0324-0232-0436:324	29064	29064	324
325	210119_dc07_8.tif_BS20.tif:0325-0241-0446:325	28350	28350	325
326	210119_dc07_8.tif_BS20.tif:0326-0255-0449:326	34381	34381	326
327	210119_dc07_8.tif_BS20.tif:0327-0232-0437:327	32922	32922	327
328	210119_dc07_8.tif_BS20.tif:0328-0234-0431:328	36194	36194	328
329	210119_dc07_8.tif_BS20.tif:0329-0247-0438:329	34232	34232	329
330	210119_dc07_8.tif_BS20.tif:0330-0201-0393:330	20446	20446	330
331	210119_dc07_8.tif_BS20.tif:0331-0216-0407:331	33752	33752	331
332	210119_dc07_8.tif_BS20.tif:0332-0232-0411:332	36293	36293	332
333	210119_dc07_8.tif_BS20.tif:0333-0225-0432:333	38531	38531	333
334	210119_dc07_8.tif_BS20.tif:0334-0203-0438:334	32498	32498	334
335	210119_dc07_8.tif_BS20.tif:0335-0184-0412:335	32038	32038	335
336	210119_dc07_8.tif_BS20.tif:0336-0200-0399:336	36587	36587	336
337	210119_dc07_8.tif_BS20.tif:0337-0199-0396:337	31554	31554	337
338	210119_dc07_8.tif_BS20.tif:0338-0205-0396:338	31682	31682	338
339	210119_dc07_8.tif_BS20.tif:0339-0202-0394:339	39574	39574	339
340	210119_dc07_8.tif_BS20.tif:0340-0205-0391:340	38322	38322	340
341	210119_dc07_8.tif_BS20.tif:0341-0204-0391:341	32986	32986	341
342	210119_dc07_8.tif_BS20.tif:0342-0192-0397:342	33690	33690	342
343	210119_dc07_8.tif_BS20.tif:0343-0208-0411:343	34244	34244	343
344	210119_dc07_8.tif_BS20.tif:0344-0199-0387:344	32780	32780	344
345	210119_dc07_8.tif_BS20.tif:0345-0204-0404:345	33765	33765	345
346	210119_dc07_8.tif_BS20.tif:0346-0204-0411:346	33273	33273	346
347	210119_dc07_8.tif_BS20.tif:0347-0208-0419:347	29862	29862	347
348	210119_dc07_8.tif_BS20.tif:0348-0207-0416:348	29058	29058	348
349	210119_dc07_8.tif_BS20.tif:0349-0208-0410:349	29610	29610	349
350	210119_dc07_8.tif_BS20.tif:0350-0211-0422:350	37817	37817	350
351	210119_dc07_8.tif_BS20.tif:0351-0219-0435:351	33809	33809	351
352	210119_dc07_8.tif_BS20.tif:0352-0217-0426:352	30603	30603	352
353	210119_dc07_8.tif_BS20.tif:0353-0213-0421:353	27536	27536	353
354	210119_dc07_8.tif_BS20.tif:0354-0211-0423:354	29650	29650	354
355	210119_dc07_8.tif_BS20.tif:0355-0205-0395:355	32830	32830	355
356	210119_dc07_8.tif_BS20.tif:0356-0215-0425:356	47456	47456	356
357	210119_dc07_8.tif_BS20.tif:0357-0239-0406:357	32662	32662	357
358	210119_dc07_8.tif_BS20.tif:0358-0216-0398:358	35491	35491	358
359	210119_dc07_8.tif_BS20.tif:0359-0202-0367:359	34918	34918	359
360	210119_dc07_8.tif_BS20.tif:0360-0205-0367:360	35594	35594	360
361	210119_dc07_8.tif_BS20.tif:0361-0205-0377:361	44464	44464	361
362	210119_dc07_8.tif_BS20.tif:0362-0208-0373:362	44456	44456	362
363	210119_dc07_8.tif_BS20.tif:0363-0210-0374:363	45521	45521	363
364	210119_dc07_8.tif_BS20.tif:0364-0215-0367:364	35284	35284	364
365	210119_dc07_8.tif_BS20.tif:0365-0220-0384:365	42390	42390	365
366	210119_dc07_8.tif_BS20.tif:0366-0223-0377:366	42259	42259	366
367	210119_dc07_8.tif_BS20.tif:0367-0213-0365:367	38635	38635	367
368	210119_dc07_8.tif_BS20.tif:0368-0210-0366:368	35590	35590	368
369	210119_dc07_8.tif_BS20.tif:0369-0216-0368:369	35099	35099	369
370	210119_dc07_8.tif_BS20.tif:0370-0214-0387:370	46961	46961	370
371	210119_dc07_8.tif_BS20.tif:0371-0214-0375:371	32986	32986	371
372	210119_dc07_8.tif_BS20.tif:0372-0217-0356:372	33128	33128	372
373	210119_dc07_8.tif_BS20.tif:0373-0216-0375:373	35027	35027	373
374	210119_dc07_8.tif_BS20.tif:0374-0214-0391:374	37900	37900	374
375	210119_dc07_8.tif_BS20.tif:0375-0216-0371:375	40153	40153	375
376	210119_dc07_8.tif_BS20.tif:0376-0207-0363:376	32451	32451	376
377	210119_dc07_8.tif_BS20.tif:0377-0210-0367:377	35290	35290	377
378	210119_dc07_8.tif_BS20.tif:0378-0209-0371:378	29583	29583	378
379	210119_dc07_8.tif_BS20.tif:0379-0214-0369:379	34051	34051	379
380	210119_dc07_8.tif_BS20.tif:0380-0214-0369:380	34145	34145	380
381	210119_dc07_8.tif_BS20.tif:0381-0208-0379:381	35144	35144	381
382	210119_dc07_8.tif_BS20.tif:0382-0199-0387:382	36057	36057	382
383	210119_dc07_8.tif_BS20.tif:0383-0206-0362:383	35038	35038	383
384	210119_dc07_8.tif_BS20.tif:0384-0215-0353:384	32552	32552	384
385	210119_dc07_8.tif_BS20.tif:0385-0218-0365:385	34614	34614	385
386	210119_dc07_8.tif_BS20.tif:0386-0216-0367:386	37006	37006	386
387	210119_dc07_8.tif_BS20.tif:0387-0224-0376:387	35638	35638	387
388	210119_dc07_8.tif_BS20.tif:0388-0219-0384:388	36545	36545	388
389	210119_dc07_8.tif_BS20.tif:0389-0214-0379:389	41303	41303	389
390	210119_dc07_8.tif_BS20.tif:0390-0213-0359:390	35349	35349	390
391	210119_dc07_8.tif_BS20.tif:0391-0239-0346:391	18558	18558	391
392	210119_dc07_8.tif_BS20.tif:0392-0221-0375:392	39937	39937	392
393	210119_dc07_8.tif_BS20.tif:0393-0222-0363:393	35782	35782	393
394	210119_dc07_8.tif_BS20.tif:0394-0223-0364:394	36350	36350	394
395	210119_dc07_8.tif_BS20.tif:0395-0219-0366:395	30730	30730	395
396	210119_dc07_8.tif_BS20.tif:0396-0218-0393:396	32254	32254	396
397	210119_dc07_8.tif_BS20.tif:0397-0214-0394:397	28635	28635	397
398	210119_dc07_8.tif_BS20.tif:0398-0216-0393:398	38579	38579	398
399	210119_dc07_8.tif_BS20.tif:0399-0230-0398:399	40474	40474	399
400	210119_dc07_8.tif_BS20.tif:0400-0220-0400:400	28873	28873	400
401	210119_dc07_8.tif_BS20.tif:0401-0215-0416:401	31760	31760	401
402	210119_dc07_8.tif_BS20.tif:0402-0204-0420:402	31230	31230	402
403	210119_dc07_8.tif_BS20.tif:0403-0215-0417:403	38727	38727	403
404	210119_dc07_8.tif_BS20.tif:0404-0218-0419:404	36833	36833	404
405	210119_dc07_8.tif_BS20.tif:0405-0203-0420:405	37026	37026	405
406	210119_dc07_8.tif_BS20.tif:0406-0201-0421:406	43034	43034	406
407	210119_dc07_8.tif_BS20.tif:0407-0222-0410:407	39834	39834	407
408	210119_dc07_8.tif_BS20.tif:0408-0226-0413:408	34341	34341	408
409	210119_dc07_8.tif_BS20.tif:0409-0209-0410:409	32175	32175	409
410	210119_dc07_8.tif_BS20.tif:0410-0212-0410:410	31965	31965	410
411	210119_dc07_8.tif_BS20.tif:0411-0214-0411:411	35569	35569	411
412	210119_dc07_8.tif_BS20.tif:0412-0216-0409:412	36719	36719	412
413	210119_dc07_8.tif_BS20.tif:0413-0211-0408:413	31195	31195	413
414	210119_dc07_8.tif_BS20.tif:0414-0211-0407:414	35034	35034	414
415	210119_dc07_8.tif_BS20.tif:0415-0209-0398:415	34303	34303	415
416	210119_dc07_8.tif_BS20.tif:0416-0223-0400:416	32942	32942	416
417	210119_dc07_8.tif_BS20.tif:0417-0208-0398:417	34813	34813	417
418	210119_dc07_8.tif_BS20.tif:0418-0204-0394:418	39812	39812	418
419	210119_dc07_8.tif_BS20.tif:0419-0207-0397:419	35239	35239	419
420	210119_dc07_8.tif_BS20.tif:0420-0217-0402:420	32946	32946	420
421	210119_dc07_8.tif_BS20.tif:0421-0214-0397:421	27242	27242	421
422	210119_dc07_8.tif_BS20.tif:0422-0232-0410:422	42155	42155	422
423	210119_dc07_8.tif_BS20.tif:0423-0242-0406:423	37203	37203	423
424	210119_dc07_8.tif_BS20.tif:0424-0243-0400:424	35593	35593	424
425	210119_dc07_8.tif_BS20.tif:0425-0238-0374:425	32057	32057	425
426	210119_dc07_8.tif_BS20.tif:0426-0231-0406:426	33393	33393	426
427	210119_dc07_8.tif_BS20.tif:0427-0246-0378:427	28623	28623	427
428	210119_dc07_8.tif_BS20.tif:0428-0254-0420:428	20858	20858	428
429	210119_dc07_8.tif_BS20.tif:0429-0262-0375:429	35927	35927	429
430	210119_dc07_8.tif_BS20.tif:0430-0254-0382:430	28435	28435	430
431	210119_dc07_8.tif_BS20.tif:0431-0225-0427:431	30781	30781	431
432	210119_dc07_8.tif_BS20.tif:0432-0253-0406:432	42876	42876	432
433	210119_dc07_8.tif_BS20.tif:0433-0267-0405:433	50971	50971	433
434	210119_dc07_8.tif_BS20.tif:0434-0281-0406:434	30813	30813	434
435	210119_dc07_8.tif_BS20.tif:0435-0259-0394:435	35575	35575	435
436	210119_dc07_8.tif_BS20.tif:0436-0293-0395:436	36559	36559	436
437	210119_dc07_8.tif_BS20.tif:0437-0328-0396:437	30603	30603	437
438	210119_dc07_8.tif_BS20.tif:0438-0381-0378:438	20424	20424	438
439	210119_dc07_8.tif_BS20.tif:0439-0397-0332:439	27913	27913	439
440	210119_dc07_8.tif_BS20.tif:0440-0388-0328:440	30933	30933	440
441	210119_dc07_8.tif_BS20.tif:0441-0405-0326:441	34889	34889	441
442	210119_dc07_8.tif_BS20.tif:0442-0408-0295:442	34894	34894	442
443	210119_dc07_8.tif_BS20.tif:0443-0427-0277:443	35209	35209	443
444	210119_dc07_8.tif_BS20.tif:0444-0395-0274:444	31356	31356	444
445	210119_dc07_8.tif_BS20.tif:0445-0396-0273:445	34878	34878	445
446	210119_dc07_8.tif_BS20.tif:0446-0394-0274:446	41043	41043	446
447	210119_dc07_8.tif_BS20.tif:0447-0396-0274:447	36666	36666	447
448	210119_dc07_8.tif_BS20.tif:0448-0442-0392:448	31877	31877	448
449	210119_dc07_8.tif_BS20.tif:0449-0441-0394:449	28905	28905	449
450	210119_dc07_8.tif_BS20.tif:0450-0443-0394:450	28498	28498	450
451	210119_dc07_8.tif_BS20.tif:0451-0460-0404:451	32321	32321	451
452	210119_dc07_8.tif_BS20.tif:0452-0488-0419:452	36188	36188	452
453	210119_dc07_8.tif_BS20.tif:0453-0471-0465:453	19709	19709	453
454	210119_dc07_8.tif_BS20.tif:0454-0460-0472:454	18674	18674	454
455	210119_dc07_8.tif_BS20.tif:0455-0469-0472:455	29637	29637	455
456	210119_dc07_8.tif_BS20.tif:0456-0469-0472:456	23569	23569	456
457	210119_dc07_8.tif_BS20.tif:0457-0421-0439:457	91149	91149	457
458	210119_dc07_8.tif_BS20.tif:0458-0435-0470:458	22571	22571	458
459	210119_dc07_8.tif_BS20.tif:0459-0438-0468:459	23786	23786	459
460	210119_dc07_8.tif_BS20.tif:0460-0441-0468:460	25127	25127	460
461	210119_dc07_8.tif_BS20.tif:0461-0464-0469:461	25972	25972	461
462	210119_dc07_8.tif_BS20.tif:0462-0475-0469:462	27488	27488	462
463	210119_dc07_8.tif_BS20.tif:0463-0440-0468:463	24767	24767	463
464	210119_dc07_8.tif_BS20.tif:0464-0463-0470:464	25609	25609	464
465	210119_dc07_8.tif_BS20.tif:0465-0479-0471:465	28760	28760	465
466	210119_dc07_8.tif_BS20.tif:0466-0440-0468:466	27579	27579	466
467	210119_dc07_8.tif_BS20.tif:0467-0441-0468:467	24996	24996	467
468	210119_dc07_8.tif_BS20.tif:0468-0464-0469:468	26139	26139	468
469	210119_dc07_8.tif_BS20.tif:0469-0454-0471:469	30681	30681	469
470	210119_dc07_8.tif_BS20.tif:0470-0453-0469:470	27490	27490	470
471	210119_dc07_8.tif_BS20.tif:0471-0469-0470:471	24022	24022	471
472	210119_dc07_8.tif_BS20.tif:0472-0477-0470:472	22960	22960	472
473	210119_dc07_8.tif_BS20.tif:0473-0477-0470:473	12174	12174	473
474	210119_dc07_8.tif_BS20.tif:0474-0222-0359:474	34397	34397	474
475	210119_dc07_8.tif_BS20.tif:0475-0208-0369:475	35123	35123	475
476	210119_dc07_8.tif_BS20.tif:0476-0216-0367:476	31174	31174	476
477	210119_dc07_8.tif_BS20.tif:0477-0231-0370:477	29011	29011	477
478	210119_dc07_8.tif_BS20.tif:0478-0234-0374:478	35963	35963	478
479	210119_dc07_8.tif_BS20.tif:0479-0258-0368:479	39199	39199	479
480	210119_dc07_8.tif_BS20.tif:0480-0251-0387:480	40694	40694	480
481	210119_dc07_8.tif_BS20.tif:0481-0226-0393:481	38593	38593	481
482	210119_dc07_8.tif_BS20.tif:0482-0218-0400:482	43477	43477	482
483	210119_dc07_8.tif_BS20.tif:0483-0229-0396:483	36967	36967	483
484	210119_dc07_8.tif_BS20.tif:0484-0224-0400:484	40227	40227	484
485	210119_dc07_8.tif_BS20.tif:0485-0256-0411:485	39164	39164	485
486	210119_dc07_8.tif_BS20.tif:0486-0230-0404:486	44694	44694	486
487	210119_dc07_8.tif_BS20.tif:0487-0209-0401:487	48553	48553	487
488	210119_dc07_8.tif_BS20.tif:0488-0220-0393:488	43284	43284	488
489	210119_dc07_8.tif_BS20.tif:0489-0229-0398:489	34925	34925	489
490	210119_dc07_8.tif_BS20.tif:0490-0231-0377:490	37782	37782	490
491	210119_dc07_8.tif_BS20.tif:0491-0213-0380:491	36755	36755	491
492	210119_dc07_8.tif_BS20.tif:0492-0224-0368:492	40303	40303	492
493	210119_dc07_8.tif_BS20.tif:0493-0227-0362:493	39628	39628	493
494	210119_dc07_8.tif_BS20.tif:0494-0206-0371:494	40652	40652	494
495	210119_dc07_8.tif_BS20.tif:0495-0198-0384:495	46744	46744	495
496	210119_dc07_8.tif_BS20.tif:0496-0210-0384:496	39747	39747	496
497	210119_dc07_8.tif_BS20.tif:0497-0196-0388:497	37942	37942	497
498	210119_dc07_8.tif_BS20.tif:0498-0233-0397:498	27443	27443	498
499	210119_dc07_8.tif_BS20.tif:0499-0242-0362:499	36154	36154	499
500	210119_dc07_8.tif_BS20.tif:0500-0233-0362:500	33510	33510	500
501	210119_dc07_8.tif_BS20.tif:0501-0230-0361:501	37829	37829	501
502	210119_dc07_8.tif_BS20.tif:0502-0228-0357:502	34988	34988	502
503	210119_dc07_8.tif_BS20.tif:0503-0234-0358:503	43295	43295	503
504	210119_dc07_8.tif_BS20.tif:0504-0271-0345:504	27406	27406	504
505	210119_dc07_8.tif_BS20.tif:0505-0266-0354:505	41433	41433	505
506	210119_dc07_8.tif_BS20.tif:0506-0249-0357:506	31696	31696	506
507	210119_dc07_8.tif_BS20.tif:0507-0214-0384:507	58766	58766	507
508	210119_dc07_8.tif_BS20.tif:0508-0224-0386:508	62978	62978	508
509	210119_dc07_8.tif_BS20.tif:0509-0221-0361:509	36194	36194	509
510	210119_dc07_8.tif_BS20.tif:0510-0217-0367:510	35603	35603	510
511	210119_dc07_8.tif_BS20.tif:0511-0217-0372:511	33541	33541	511
512	210119_dc07_8.tif_BS20.tif:0512-0212-0376:512	33152	33152	512
513	210119_dc07_8.tif_BS20.tif:0513-0222-0381:513	34733	34733	513
514	210119_dc07_8.tif_BS20.tif:0514-0222-0374:514	35708	35708	514
515	210119_dc07_8.tif_BS20.tif:0515-0212-0363:515	35377	35377	515
516	210119_dc07_8.tif_BS20.tif:0516-0212-0355:516	35313	35313	516
517	210119_dc07_8.tif_BS20.tif:0517-0219-0369:517	36321	36321	517
518	210119_dc07_8.tif_BS20.tif:0518-0223-0363:518	35417	35417	518
519	210119_dc07_8.tif_BS20.tif:0519-0218-0377:519	36981	36981	519
520	210119_dc07_8.tif_BS20.tif:0520-0215-0376:520	39431	39431	520
521	210119_dc07_8.tif_BS20.tif:0521-0203-0369:521	41059	41059	521
522	210119_dc07_8.tif_BS20.tif:0522-0206-0385:522	42821	42821	522
523	210119_dc07_8.tif_BS20.tif:0523-0204-0378:523	40259	40259	523
524	210119_dc07_8.tif_BS20.tif:0524-0189-0394:524	32691	32691	524
525	210119_dc07_8.tif_BS20.tif:0525-0193-0398:525	36145	36145	525
526	210119_dc07_8.tif_BS20.tif:0526-0197-0403:526	38516	38516	526
527	210119_dc07_8.tif_BS20.tif:0527-0203-0409:527	36430	36430	527
528	210119_dc07_8.tif_BS20.tif:0528-0205-0402:528	32472	32472	528
529	210119_dc07_8.tif_BS20.tif:0529-0199-0411:529	35184	35184	529
530	210119_dc07_8.tif_BS20.tif:0530-0202-0427:530	40075	40075	530
531	210119_dc07_8.tif_BS20.tif:0531-0210-0429:531	29186	29186	531
532	210119_dc07_8.tif_BS20.tif:0532-0207-0437:532	37033	37033	532
533	210119_dc07_8.tif_BS20.tif:0533-0200-0429:533	31181	31181	533
534	210119_dc07_8.tif_BS20.tif:0534-0201-0416:534	35726	35726	534
535	210119_dc07_8.tif_BS20.tif:0535-0206-0417:535	27170	27170	535
536	210119_dc07_8.tif_BS20.tif:0536-0204-0423:536	32646	32646	536
537	210119_dc07_8.tif_BS20.tif:0537-0206-0426:537	30975	30975	537
538	210119_dc07_8.tif_BS20.tif:0538-0206-0424:538	30916	30916	538
539	210119_dc07_8.tif_BS20.tif:0539-0257-0343:539	55837	55837	539
540	210119_dc07_8.tif_BS20.tif:0540-0242-0401:540	41512	41512	540
541	210119_dc07_8.tif_BS20.tif:0541-0262-0401:541	44248	44248	541
542	210119_dc07_8.tif_BS20.tif:0542-0270-0389:542	37194	37194	542
543	210119_dc07_8.tif_BS20.tif:0543-0272-0380:543	35908	35908	543
544	210119_dc07_8.tif_BS20.tif:0544-0280-0379:544	40419	40419	544
545	210119_dc07_8.tif_BS20.tif:0545-0295-0374:545	39236	39236	545
546	210119_dc07_8.tif_BS20.tif:0546-0318-0376:546	43346	43346	546
547	210119_dc07_8.tif_BS20.tif:0547-0350-0411:547	35752	35752	547
548	210119_dc07_8.tif_BS20.tif:0548-0336-0422:548	34572	34572	548
549	210119_dc07_8.tif_BS20.tif:0549-0279-0384:549	35924	35924	549
550	210119_dc07_8.tif_BS20.tif:0550-0221-0353:550	35263	35263	550
551	210119_dc07_8.tif_BS20.tif:0551-0231-0355:551	35035	35035	551
552	210119_dc07_8.tif_BS20.tif:0552-0240-0360:552	38475	38475	552
553	210119_dc07_8.tif_BS20.tif:0553-0244-0360:553	42327	42327	553
554	210119_dc07_8.tif_BS20.tif:0554-0242-0360:554	42896	42896	554
555	210119_dc07_8.tif_BS20.tif:0555-0193-0366:555	43855	43855	555
556	210119_dc07_8.tif_BS20.tif:0556-0178-0372:556	51377	51377	556
557	210119_dc07_8.tif_BS20.tif:0557-0181-0374:557	37548	37548	557
558	210119_dc07_8.tif_BS20.tif:0558-0167-0372:558	38031	38031	558
559	210119_dc07_8.tif_BS20.tif:0559-0188-0355:559	35790	35790	559
560	210119_dc07_8.tif_BS20.tif:0560-0197-0384:560	30674	30674	560
561	210119_dc07_8.tif_BS20.tif:0561-0175-0385:561	42082	42082	561
562	210119_dc07_8.tif_BS20.tif:0562-0186-0344:562	41278	41278	562
563	210119_dc07_8.tif_BS20.tif:0563-0186-0344:563	31874	31874	563
564	210119_dc07_8.tif_BS20.tif:0564-0189-0346:564	36124	36124	564
565	210119_dc07_8.tif_BS20.tif:0565-0194-0348:565	33170	33170	565
566	210119_dc07_8.tif_BS20.tif:0566-0219-0347:566	38238	38238	566
567	210119_dc07_8.tif_BS20.tif:0567-0227-0359:567	28524	28524	567
568	210119_dc07_8.tif_BS20.tif:0568-0232-0358:568	38133	38133	568
569	210119_dc07_8.tif_BS20.tif:0569-0231-0352:569	35971	35971	569
570	210119_dc07_8.tif_BS20.tif:0570-0243-0357:570	33735	33735	570
571	210119_dc07_8.tif_BS20.tif:0571-0242-0379:571	32202	32202	571
572	210119_dc07_8.tif_BS20.tif:0572-0251-0375:572	32536	32536	572
573	210119_dc07_8.tif_BS20.tif:0573-0263-0357:573	40024	40024	573
574	210119_dc07_8.tif_BS20.tif:0574-0253-0363:574	34857	34857	574
575	210119_dc07_8.tif_BS20.tif:0575-0247-0373:575	34354	34354	575
576	210119_dc07_8.tif_BS20.tif:0576-0238-0390:576	41238	41238	576
577	210119_dc07_8.tif_BS20.tif:0577-0244-0368:577	34448	34448	577
578	210119_dc07_8.tif_BS20.tif:0578-0258-0340:578	36158	36158	578
579	210119_dc07_8.tif_BS20.tif:0579-0227-0374:579	34176	34176	579
580	210119_dc07_8.tif_BS20.tif:0580-0224-0380:580	33845	33845	580
581	210119_dc07_8.tif_BS20.tif:0581-0222-0380:581	34534	34534	581
582	210119_dc07_8.tif_BS20.tif:0582-0210-0386:582	37083	37083	582
583	210119_dc07_8.tif_BS20.tif:0583-0223-0373:583	33204	33204	583
584	210119_dc07_8.tif_BS20.tif:0584-0226-0379:584	38244	38244	584
585	210119_dc07_8.tif_BS20.tif:0585-0223-0379:585	41457	41457	585
586	210119_dc07_8.tif_BS20.tif:0586-0218-0374:586	39685	39685	586
587	210119_dc07_8.tif_BS20.tif:0587-0222-0379:587	37398	37398	587
588	210119_dc07_8.tif_BS20.tif:0588-0217-0385:588	40190	40190	588
589	210119_dc07_8.tif_BS20.tif:0589-0210-0376:589	42891	42891	589
590	210119_dc07_8.tif_BS20.tif:0590-0198-0381:590	38839	38839	590
591	210119_dc07_8.tif_BS20.tif:0591-0194-0388:591	37236	37236	591
592	210119_dc07_8.tif_BS20.tif:0592-0192-0390:592	39500	39500	592
593	210119_dc07_8.tif_BS20.tif:0593-0197-0391:593	38485	38485	593
594	210119_dc07_8.tif_BS20.tif:0594-0200-0393:594	44677	44677	594
595	210119_dc07_8.tif_BS20.tif:0595-0190-0394:595	37798	37798	595
596	210119_dc07_8.tif_BS20.tif:0596-0203-0402:596	35464	35464	596
597	210119_dc07_8.tif_BS20.tif:0597-0208-0403:597	37114	37114	597
598	210119_dc07_8.tif_BS20.tif:0598-0199-0411:598	38929	38929	598
599	210119_dc07_8.tif_BS20.tif:0599-0190-0409:599	38703	38703	599
600	210119_dc07_8.tif_BS20.tif:0600-0195-0416:600	34707	34707	600
601	210119_dc07_8.tif_BS20.tif:0601-0206-0431:601	28295	28295	601
602	210119_dc07_8.tif_BS20.tif:0602-0231-0450:602	33432	33432	602
603	210119_dc07_8.tif_BS20.tif:0603-0254-0452:603	40226	40226	603
604	210119_dc07_8.tif_BS20.tif:0604-0267-0444:604	31805	31805	604
605	210119_dc07_8.tif_BS20.tif:0605-0270-0436:605	28564	28564	605
606	210119_dc07_8.tif_BS20.tif:0606-0281-0445:606	33179	33179	606
607	210119_dc07_8.tif_BS20.tif:0607-0287-0441:607	28423	28423	607
608	210119_dc07_8.tif_BS20.tif:0608-0288-0435:608	27699	27699	608
609	210119_dc07_8.tif_BS20.tif:0609-0291-0426:609	28910	28910	609
610	210119_dc07_8.tif_BS20.tif:0610-0294-0425:610	25571	25571	610
611	210119_dc07_8.tif_BS20.tif:0611-0297-0427:611	24294	24294	611
612	210119_dc07_8.tif_BS20.tif:0612-0299-0428:612	26955	26955	612
613	210119_dc07_8.tif_BS20.tif:0613-0298-0428:613	26254	26254	613
614	210119_dc07_8.tif_BS20.tif:0614-0295-0430:614	29166	29166	614
615	210119_dc07_8.tif_BS20.tif:0615-0289-0433:615	26502	26502	615
616	210119_dc07_8.tif_BS20.tif:0616-0288-0438:616	31955	31955	616
617	210119_dc07_8.tif_BS20.tif:0617-0285-0443:617	30864	30864	617
618	210119_dc07_8.tif_BS20.tif:0618-0280-0445:618	33040	33040	618
619	210119_dc07_8.tif_BS20.tif:0619-0277-0444:619	35023	35023	619
620	210119_dc07_8.tif_BS20.tif:0620-0278-0446:620	39037	39037	620
621	210119_dc07_8.tif_BS20.tif:0621-0279-0447:621	36396	36396	621
622	210119_dc07_8.tif_BS20.tif:0622-0279-0445:622	43449	43449	622
623	210119_dc07_8.tif_BS20.tif:0623-0281-0451:623	38641	38641	623
624	210119_dc07_8.tif_BS20.tif:0624-0272-0448:624	41306	41306	624
625	210119_dc07_8.tif_BS20.tif:0625-0267-0450:625	34189	34189	625
626	210119_dc07_8.tif_BS20.tif:0626-0266-0454:626	31680	31680	626
627	210119_dc07_8.tif_BS20.tif:0627-0267-0456:627	32395	32395	627
628	210119_dc07_8.tif_BS20.tif:0628-0269-0453:628	33021	33021	628
629	210119_dc07_8.tif_BS20.tif:0629-0269-0451:629	32689	32689	629
630	210119_dc07_8.tif_BS20.tif:0630-0270-0449:630	35696	35696	630
631	210119_dc07_8.tif_BS20.tif:0631-0268-0453:631	32580	32580	631
632	210119_dc07_8.tif_BS20.tif:0632-0268-0451:632	30928	30928	632
633	210119_dc07_8.tif_BS20.tif:0633-0260-0457:633	31392	31392	633
634	210119_dc07_8.tif_BS20.tif:0634-0256-0450:634	25516	25516	634
635	210119_dc07_8.tif_BS20.tif:0635-0256-0449:635	37148	37148	635
636	210119_dc07_8.tif_BS20.tif:0636-0251-0460:636	34220	34220	636
637	210119_dc07_8.tif_BS20.tif:0637-0247-0454:637	37457	37457	637
638	210119_dc07_8.tif_BS20.tif:0638-0246-0455:638	38771	38771	638
639	210119_dc07_8.tif_BS20.tif:0639-0249-0452:639	35742	35742	639
640	210119_dc07_8.tif_BS20.tif:0640-0249-0450:640	39440	39440	640
641	210119_dc07_8.tif_BS20.tif:0641-0245-0457:641	39407	39407	641
642	210119_dc07_8.tif_BS20.tif:0642-0237-0456:642	43022	43022	642
643	210119_dc07_8.tif_BS20.tif:0643-0240-0456:643	59390	59390	643
644	210119_dc07_8.tif_BS20.tif:0644-0240-0435:644	43926	43926	644
645	210119_dc07_8.tif_BS20.tif:0645-0241-0443:645	44864	44864	645
646	210119_dc07_8.tif_BS20.tif:0646-0231-0463:646	48400	48400	646
647	210119_dc07_8.tif_BS20.tif:0647-0229-0460:647	45408	45408	647
648	210119_dc07_8.tif_BS20.tif:0648-0225-0446:648	36024	36024	648
649	210119_dc07_8.tif_BS20.tif:0649-0238-0444:649	42090	42090	649
650	210119_dc07_8.tif_BS20.tif:0650-0246-0439:650	37510	37510	650
651	210119_dc07_8.tif_BS20.tif:0651-0244-0442:651	46297	46297	651
652	210119_dc07_8.tif_BS20.tif:0652-0231-0465:652	49848	49848	652
653	210119_dc07_8.tif_BS20.tif:0653-0243-0460:653	50923	50923	653
654	210119_dc07_8.tif_BS20.tif:0654-0225-0454:654	41937	41937	654
655	210119_dc07_8.tif_BS20.tif:0655-0229-0448:655	38604	38604	655
656	210119_dc07_8.tif_BS20.tif:0656-0247-0447:656	56589	56589	656
657	210119_dc07_8.tif_BS20.tif:0657-0238-0456:657	45304	45304	657
658	210119_dc07_8.tif_BS20.tif:0658-0237-0456:658	43304	43304	658
659	210119_dc07_8.tif_BS20.tif:0659-0247-0452:659	36164	36164	659
660	210119_dc07_8.tif_BS20.tif:0660-0256-0455:660	35941	35941	660
661	210119_dc07_8.tif_BS20.tif:0661-0256-0452:661	39959	39959	661
662	210119_dc07_8.tif_BS20.tif:0662-0242-0448:662	43531	43531	662
663	210119_dc07_8.tif_BS20.tif:0663-0230-0453:663	42359	42359	663
664	210119_dc07_8.tif_BS20.tif:0664-0197-0445:664	44257	44257	664
665	210119_dc07_8.tif_BS20.tif:0665-0187-0427:665	48340	48340	665
666	210119_dc07_8.tif_BS20.tif:0666-0195-0423:666	38045	38045	666
667	210119_dc07_8.tif_BS20.tif:0667-0206-0422:667	38398	38398	667
668	210119_dc07_8.tif_BS20.tif:0668-0203-0417:668	41518	41518	668
669	210119_dc07_8.tif_BS20.tif:0669-0200-0417:669	50762	50762	669
670	210119_dc07_8.tif_BS20.tif:0670-0197-0415:670	48178	48178	670
671	210119_dc07_8.tif_BS20.tif:0671-0204-0419:671	42981	42981	671
672	210119_dc07_8.tif_BS20.tif:0672-0208-0423:672	40923	40923	672
673	210119_dc07_8.tif_BS20.tif:0673-0203-0423:673	45561	45561	673
674	210119_dc07_8.tif_BS20.tif:0674-0196-0409:674	43776	43776	674
675	210119_dc07_8.tif_BS20.tif:0675-0203-0409:675	39765	39765	675
676	210119_dc07_8.tif_BS20.tif:0676-0205-0419:676	41282	41282	676
677	210119_dc07_8.tif_BS20.tif:0677-0204-0430:677	43798	43798	677
678	210119_dc07_8.tif_BS20.tif:0678-0201-0433:678	39841	39841	678
679	210119_dc07_8.tif_BS20.tif:0679-0197-0426:679	46492	46492	679
680	210119_dc07_8.tif_BS20.tif:0680-0202-0426:680	42057	42057	680
681	210119_dc07_8.tif_BS20.tif:0681-0200-0422:681	39803	39803	681
682	210119_dc07_8.tif_BS20.tif:0682-0196-0419:682	39371	39371	682
683	210119_dc07_8.tif_BS20.tif:0683-0199-0423:683	35455	35455	683
684	210119_dc07_8.tif_BS20.tif:0684-0200-0422:684	39119	39119	684
685	210119_dc07_8.tif_BS20.tif:0685-0204-0419:685	41262	41262	685
686	210119_dc07_8.tif_BS20.tif:0686-0212-0430:686	37088	37088	686
687	210119_dc07_8.tif_BS20.tif:0687-0212-0437:687	47903	47903	687
688	210119_dc07_8.tif_BS20.tif:0688-0209-0444:688	41167	41167	688
689	210119_dc07_8.tif_BS20.tif:0689-0214-0448:689	40590	40590	689
690	210119_dc07_8.tif_BS20.tif:0690-0214-0444:690	42119	42119	690
691	210119_dc07_8.tif_BS20.tif:0691-0218-0448:691	37621	37621	691
692	210119_dc07_8.tif_BS20.tif:0692-0231-0449:692	38481	38481	692
693	210119_dc07_8.tif_BS20.tif:0693-0235-0450:693	39130	39130	693
694	210119_dc07_8.tif_BS20.tif:0694-0229-0449:694	37740	37740	694
695	210119_dc07_8.tif_BS20.tif:0695-0218-0451:695	43627	43627	695
696	210119_dc07_8.tif_BS20.tif:0696-0207-0453:696	38264	38264	696
697	210119_dc07_8.tif_BS20.tif:0697-0214-0450:697	45964	45964	697
698	210119_dc07_8.tif_BS20.tif:0698-0223-0454:698	41362	41362	698
699	210119_dc07_8.tif_BS20.tif:0699-0237-0455:699	38331	38331	699
700	210119_dc07_8.tif_BS20.tif:0700-0236-0457:700	47254	47254	700
701	210119_dc07_8.tif_BS20.tif:0701-0240-0459:701	34342	34342	701
702	210119_dc07_8.tif_BS20.tif:0702-0245-0457:702	48730	48730	702
703	210119_dc07_8.tif_BS20.tif:0703-0233-0458:703	57511	57511	703
704	210119_dc07_8.tif_BS20.tif:0704-0241-0460:704	43467	43467	704
705	210119_dc07_8.tif_BS20.tif:0705-0254-0461:705	38067	38067	705
706	210119_dc07_8.tif_BS20.tif:0706-0232-0463:706	38591	38591	706
707	210119_dc07_8.tif_BS20.tif:0707-0209-0456:707	53421	53421	707
708	210119_dc07_8.tif_BS20.tif:0708-0205-0451:708	40788	40788	708
709	210119_dc07_8.tif_BS20.tif:0709-0243-0459:709	47545	47545	709
710	210119_dc07_8.tif_BS20.tif:0710-0217-0455:710	48732	48732	710
711	210119_dc07_8.tif_BS20.tif:0711-0246-0463:711	41095	41095	711
712	210119_dc07_8.tif_BS20.tif:0712-0241-0467:712	39625	39625	712
713	210119_dc07_8.tif_BS20.tif:0713-0210-0470:713	39943	39943	713
714	210119_dc07_8.tif_BS20.tif:0714-0206-0464:714	50007	50007	714
715	210119_dc07_8.tif_BS20.tif:0715-0205-0446:715	61719	61719	715
716	210119_dc07_8.tif_BS20.tif:0716-0210-0455:716	50926	50926	716
717	210119_dc07_8.tif_BS20.tif:0717-0193-0434:717	33297	33297	717
718	210119_dc07_8.tif_BS20.tif:0718-0193-0422:718	37331	37331	718
719	210119_dc07_8.tif_BS20.tif:0719-0190-0419:719	45284	45284	719
720	210119_dc07_8.tif_BS20.tif:0720-0191-0407:720	44030	44030	720
721	210119_dc07_8.tif_BS20.tif:0721-0190-0406:721	35987	35987	721
722	210119_dc07_8.tif_BS20.tif:0001-0229-0115:1	98289	98289	1
723	210119_dc07_8.tif_BS20.tif:0002-0230-0124:2	101471	101471	2
724	210119_dc07_8.tif_BS20.tif:0003-0223-0125:3	97659	97659	3
725	210119_dc07_8.tif_BS20.tif:0004-0202-0130:4	88665	88665	4
726	210119_dc07_8.tif_BS20.tif:0005-0213-0132:5	82421	82421	5
727	210119_dc07_8.tif_BS20.tif:0006-0212-0134:6	84149	84149	6
728	210119_dc07_8.tif_BS20.tif:0007-0208-0156:7	91206	91206	7
729	210119_dc07_8.tif_BS20.tif:0008-0216-0152:8	74082	74082	8
730	210119_dc07_8.tif_BS20.tif:0009-0222-0137:9	79288	79288	9
731	210119_dc07_8.tif_BS20.tif:0010-0221-0132:10	78729	78729	10
732	210119_dc07_8.tif_BS20.tif:0011-0223-0136:11	78771	78771	11
733	210119_dc07_8.tif_BS20.tif:0012-0224-0143:12	81230	81230	12
734	210119_dc07_8.tif_BS20.tif:0013-0257-0140:13	82158	82158	13
735	210119_dc07_8.tif_BS20.tif:0014-0251-0151:14	80751	80751	14
736	210119_dc07_8.tif_BS20.tif:0015-0260-0130:15	80229	80229	15
737	210119_dc07_8.tif_BS20.tif:0016-0251-0119:16	83935	83935	16
738	210119_dc07_8.tif_BS20.tif:0017-0246-0105:17	66476	66476	17
739	210119_dc07_8.tif_BS20.tif:0018-0250-0097:18	68145	68145	18
740	210119_dc07_8.tif_BS20.tif:0019-0260-0109:19	65644	65644	19
741	210119_dc07_8.tif_BS20.tif:0020-0270-0111:20	69735	69735	20
742	210119_dc07_8.tif_BS20.tif:0021-0270-0110:21	66155	66155	21
743	210119_dc07_8.tif_BS20.tif:0022-0279-0116:22	65286	65286	22
744	210119_dc07_8.tif_BS20.tif:0023-0279-0123:23	68260	68260	23
745	210119_dc07_8.tif_BS20.tif:0024-0269-0131:24	71480	71480	24
746	210119_dc07_8.tif_BS20.tif:0025-0264-0130:25	70035	70035	25
747	210119_dc07_8.tif_BS20.tif:0026-0259-0117:26	69507	69507	26
748	210119_dc07_8.tif_BS20.tif:0027-0257-0123:27	69576	69576	27
749	210119_dc07_8.tif_BS20.tif:0028-0261-0110:28	62650	62650	28
750	210119_dc07_8.tif_BS20.tif:0029-0252-0100:29	65459	65459	29
751	210119_dc07_8.tif_BS20.tif:0030-0262-0112:30	64955	64955	30
752	210119_dc07_8.tif_BS20.tif:0031-0268-0115:31	65686	65686	31
753	210119_dc07_8.tif_BS20.tif:0032-0290-0120:32	65732	65732	32
754	210119_dc07_8.tif_BS20.tif:0033-0284-0119:33	68123	68123	33
755	210119_dc07_8.tif_BS20.tif:0034-0276-0119:34	66401	66401	34
756	210119_dc07_8.tif_BS20.tif:0035-0273-0127:35	62304	62304	35
757	210119_dc07_8.tif_BS20.tif:0036-0258-0134:36	67768	67768	36
758	210119_dc07_8.tif_BS20.tif:0037-0289-0129:37	66314	66314	37
759	210119_dc07_8.tif_BS20.tif:0038-0299-0130:38	57769	57769	38
760	210119_dc07_8.tif_BS20.tif:0039-0317-0136:39	58389	58389	39
761	210119_dc07_8.tif_BS20.tif:0040-0305-0145:40	60870	60870	40
762	210119_dc07_8.tif_BS20.tif:0041-0310-0144:41	61704	61704	41
763	210119_dc07_8.tif_BS20.tif:0042-0310-0144:42	54968	54968	42
764	210119_dc07_8.tif_BS20.tif:0043-0305-0144:43	59324	59324	43
765	210119_dc07_8.tif_BS20.tif:0044-0318-0156:44	56038	56038	44
766	210119_dc07_8.tif_BS20.tif:0045-0299-0174:45	56019	56019	45
767	210119_dc07_8.tif_BS20.tif:0046-0300-0167:46	58104	58104	46
768	210119_dc07_8.tif_BS20.tif:0047-0302-0160:47	59707	59707	47
769	210119_dc07_8.tif_BS20.tif:0048-0298-0154:48	54112	54112	48
770	210119_dc07_8.tif_BS20.tif:0049-0297-0155:49	53331	53331	49
771	210119_dc07_8.tif_BS20.tif:0050-0297-0162:50	53581	53581	50
772	210119_dc07_8.tif_BS20.tif:0051-0280-0158:51	68165	68165	51
773	210119_dc07_8.tif_BS20.tif:0052-0282-0153:52	60603	60603	52
774	210119_dc07_8.tif_BS20.tif:0053-0287-0146:53	54966	54966	53
775	210119_dc07_8.tif_BS20.tif:0054-0276-0133:54	53366	53366	54
776	210119_dc07_8.tif_BS20.tif:0055-0290-0147:55	56439	56439	55
777	210119_dc07_8.tif_BS20.tif:0056-0286-0134:56	57358	57358	56
778	210119_dc07_8.tif_BS20.tif:0057-0314-0129:57	61608	61608	57
779	210119_dc07_8.tif_BS20.tif:0058-0280-0114:58	65471	65471	58
780	210119_dc07_8.tif_BS20.tif:0059-0266-0109:59	61875	61875	59
781	210119_dc07_8.tif_BS20.tif:0060-0255-0113:60	50872	50872	60
782	210119_dc07_8.tif_BS20.tif:0061-0249-0114:61	62076	62076	61
783	210119_dc07_8.tif_BS20.tif:0062-0286-0104:62	52216	52216	62
784	210119_dc07_8.tif_BS20.tif:0063-0262-0104:63	60699	60699	63
785	210119_dc07_8.tif_BS20.tif:0064-0237-0115:64	65140	65140	64
786	210119_dc07_8.tif_BS20.tif:0065-0226-0126:65	65811	65811	65
787	210119_dc07_8.tif_BS20.tif:0066-0211-0135:66	68423	68423	66
788	210119_dc07_8.tif_BS20.tif:0067-0206-0146:67	68222	68222	67
789	210119_dc07_8.tif_BS20.tif:0068-0215-0153:68	64412	64412	68
790	210119_dc07_8.tif_BS20.tif:0069-0216-0161:69	67178	67178	69
791	210119_dc07_8.tif_BS20.tif:0070-0225-0176:70	67648	67648	70
792	210119_dc07_8.tif_BS20.tif:0071-0239-0196:71	66259	66259	71
793	210119_dc07_8.tif_BS20.tif:0072-0247-0200:72	75419	75419	72
794	210119_dc07_8.tif_BS20.tif:0073-0252-0196:73	71046	71046	73
795	210119_dc07_8.tif_BS20.tif:0074-0254-0194:74	63772	63772	74
796	210119_dc07_8.tif_BS20.tif:0075-0255-0193:75	64266	64266	75
797	210119_dc07_8.tif_BS20.tif:0076-0255-0198:76	73126	73126	76
798	210119_dc07_8.tif_BS20.tif:0077-0252-0201:77	68240	68240	77
799	210119_dc07_8.tif_BS20.tif:0078-0252-0194:78	65741	65741	78
800	210119_dc07_8.tif_BS20.tif:0079-0250-0195:79	71755	71755	79
801	210119_dc07_8.tif_BS20.tif:0080-0249-0196:80	74895	74895	80
802	210119_dc07_8.tif_BS20.tif:0081-0248-0194:81	66182	66182	81
803	210119_dc07_8.tif_BS20.tif:0082-0243-0197:82	79295	79295	82
804	210119_dc07_8.tif_BS20.tif:0083-0240-0192:83	81558	81558	83
805	210119_dc07_8.tif_BS20.tif:0084-0237-0193:84	78810	78810	84
806	210119_dc07_8.tif_BS20.tif:0085-0237-0190:85	91381	91381	85
807	210119_dc07_8.tif_BS20.tif:0086-0236-0194:86	89450	89450	86
808	210119_dc07_8.tif_BS20.tif:0087-0233-0200:87	87524	87524	87
809	210119_dc07_8.tif_BS20.tif:0088-0235-0195:88	82534	82534	88
810	210119_dc07_8.tif_BS20.tif:0089-0227-0190:89	76220	76220	89
811	210119_dc07_8.tif_BS20.tif:0090-0229-0186:90	82261	82261	90
812	210119_dc07_8.tif_BS20.tif:0091-0239-0182:91	78680	78680	91
813	210119_dc07_8.tif_BS20.tif:0092-0264-0155:92	80538	80538	92
814	210119_dc07_8.tif_BS20.tif:0093-0248-0168:93	71024	71024	93
815	210119_dc07_8.tif_BS20.tif:0094-0273-0096:94	61328	61328	94
816	210119_dc07_8.tif_BS20.tif:0095-0249-0175:95	80439	80439	95
817	210119_dc07_8.tif_BS20.tif:0096-0261-0112:96	81587	81587	96
818	210119_dc07_8.tif_BS20.tif:0097-0266-0125:97	79694	79694	97
819	210119_dc07_8.tif_BS20.tif:0098-0271-0119:98	81264	81264	98
820	210119_dc07_8.tif_BS20.tif:0099-0272-0118:99	75953	75953	99
821	210119_dc07_8.tif_BS20.tif:0100-0267-0121:100	76035	76035	100
822	210119_dc07_8.tif_BS20.tif:0101-0276-0126:101	91331	91331	101
823	210119_dc07_8.tif_BS20.tif:0102-0282-0114:102	79602	79602	102
824	210119_dc07_8.tif_BS20.tif:0103-0276-0113:103	72482	72482	103
825	210119_dc07_8.tif_BS20.tif:0104-0270-0119:104	72584	72584	104
826	210119_dc07_8.tif_BS20.tif:0105-0266-0126:105	69812	69812	105
827	210119_dc07_8.tif_BS20.tif:0106-0256-0119:106	78902	78902	106
828	210119_dc07_8.tif_BS20.tif:0107-0271-0121:107	86240	86240	107
829	210119_dc07_8.tif_BS20.tif:0108-0268-0111:108	82903	82903	108
830	210119_dc07_8.tif_BS20.tif:0109-0268-0106:109	64414	64414	109
831	210119_dc07_8.tif_BS20.tif:0110-0256-0126:110	75149	75149	110
832	210119_dc07_8.tif_BS20.tif:0111-0250-0117:111	77963	77963	111
833	210119_dc07_8.tif_BS20.tif:0112-0234-0110:112	83460	83460	112
834	210119_dc07_8.tif_BS20.tif:0113-0250-0113:113	80734	80734	113
835	210119_dc07_8.tif_BS20.tif:0114-0244-0113:114	69329	69329	114
836	210119_dc07_8.tif_BS20.tif:0115-0241-0119:115	67580	67580	115
837	210119_dc07_8.tif_BS20.tif:0116-0240-0120:116	68051	68051	116
838	210119_dc07_8.tif_BS20.tif:0117-0235-0116:117	66516	66516	117
839	210119_dc07_8.tif_BS20.tif:0118-0250-0118:118	66148	66148	118
840	210119_dc07_8.tif_BS20.tif:0119-0237-0120:119	72506	72506	119
841	210119_dc07_8.tif_BS20.tif:0120-0207-0121:120	67583	67583	120
842	210119_dc07_8.tif_BS20.tif:0121-0224-0120:121	64812	64812	121
843	210119_dc07_8.tif_BS20.tif:0122-0228-0126:122	69699	69699	122
844	210119_dc07_8.tif_BS20.tif:0123-0215-0132:123	65834	65834	123
845	210119_dc07_8.tif_BS20.tif:0124-0217-0130:124	70875	70875	124
846	210119_dc07_8.tif_BS20.tif:0125-0223-0125:125	77603	77603	125
847	210119_dc07_8.tif_BS20.tif:0126-0216-0126:126	77819	77819	126
848	210119_dc07_8.tif_BS20.tif:0127-0217-0125:127	76269	76269	127
849	210119_dc07_8.tif_BS20.tif:0128-0208-0124:128	76399	76399	128
850	210119_dc07_8.tif_BS20.tif:0129-0231-0121:129	77641	77641	129
851	210119_dc07_8.tif_BS20.tif:0130-0224-0127:130	79854	79854	130
852	210119_dc07_8.tif_BS20.tif:0131-0197-0143:131	74706	74706	131
853	210119_dc07_8.tif_BS20.tif:0132-0215-0147:132	75574	75574	132
854	210119_dc07_8.tif_BS20.tif:0133-0216-0142:133	83843	83843	133
855	210119_dc07_8.tif_BS20.tif:0134-0239-0136:134	86160	86160	134
856	210119_dc07_8.tif_BS20.tif:0135-0225-0127:135	83709	83709	135
857	210119_dc07_8.tif_BS20.tif:0136-0217-0113:136	81143	81143	136
858	210119_dc07_8.tif_BS20.tif:0137-0207-0120:137	80150	80150	137
859	210119_dc07_8.tif_BS20.tif:0138-0236-0116:138	82477	82477	138
860	210119_dc07_8.tif_BS20.tif:0139-0245-0116:139	88904	88904	139
861	210119_dc07_8.tif_BS20.tif:0140-0237-0111:140	88375	88375	140
862	210119_dc07_8.tif_BS20.tif:0141-0230-0109:141	90117	90117	141
863	210119_dc07_8.tif_BS20.tif:0142-0252-0108:142	86941	86941	142
864	210119_dc07_8.tif_BS20.tif:0143-0257-0109:143	94424	94424	143
865	210119_dc07_8.tif_BS20.tif:0144-0260-0106:144	99759	99759	144
866	210119_dc07_8.tif_BS20.tif:0145-0264-0108:145	91424	91424	145
867	210119_dc07_8.tif_BS20.tif:0146-0262-0115:146	93397	93397	146
868	210119_dc07_8.tif_BS20.tif:0147-0248-0119:147	99463	99463	147
869	210119_dc07_8.tif_BS20.tif:0148-0258-0105:148	100242	100242	148
870	210119_dc07_8.tif_BS20.tif:0149-0271-0109:149	105234	105234	149
871	210119_dc07_8.tif_BS20.tif:0150-0271-0108:150	104651	104651	150
872	210119_dc07_8.tif_BS20.tif:0151-0270-0105:151	99782	99782	151
873	210119_dc07_8.tif_BS20.tif:0152-0256-0114:152	99616	99616	152
874	210119_dc07_8.tif_BS20.tif:0153-0262-0111:153	108457	108457	153
875	210119_dc07_8.tif_BS20.tif:0154-0277-0104:154	121559	121559	154
876	210119_dc07_8.tif_BS20.tif:0155-0299-0122:155	115661	115661	155
877	210119_dc07_8.tif_BS20.tif:0156-0285-0119:156	114195	114195	156
878	210119_dc07_8.tif_BS20.tif:0157-0284-0108:157	99838	99838	157
879	210119_dc07_8.tif_BS20.tif:0158-0288-0114:158	112274	112274	158
880	210119_dc07_8.tif_BS20.tif:0159-0269-0110:159	106905	106905	159
881	210119_dc07_8.tif_BS20.tif:0160-0265-0112:160	112659	112659	160
882	210119_dc07_8.tif_BS20.tif:0161-0256-0112:161	108873	108873	161
883	210119_dc07_8.tif_BS20.tif:0162-0263-0111:162	107332	107332	162
884	210119_dc07_8.tif_BS20.tif:0163-0256-0108:163	103492	103492	163
885	210119_dc07_8.tif_BS20.tif:0164-0247-0106:164	117098	117098	164
886	210119_dc07_8.tif_BS20.tif:0165-0238-0116:165	101651	101651	165
887	210119_dc07_8.tif_BS20.tif:0166-0227-0120:166	102383	102383	166
888	210119_dc07_8.tif_BS20.tif:0167-0234-0118:167	104042	104042	167
889	210119_dc07_8.tif_BS20.tif:0168-0245-0118:168	104194	104194	168
890	210119_dc07_8.tif_BS20.tif:0169-0239-0120:169	108845	108845	169
891	210119_dc07_8.tif_BS20.tif:0170-0237-0118:170	103375	103375	170
892	210119_dc07_8.tif_BS20.tif:0171-0236-0120:171	112313	112313	171
893	210119_dc07_8.tif_BS20.tif:0172-0230-0118:172	102503	102503	172
894	210119_dc07_8.tif_BS20.tif:0173-0223-0119:173	109225	109225	173
895	210119_dc07_8.tif_BS20.tif:0174-0219-0129:174	109172	109172	174
896	210119_dc07_8.tif_BS20.tif:0175-0218-0133:175	104857	104857	175
897	210119_dc07_8.tif_BS20.tif:0176-0221-0135:176	104360	104360	176
898	210119_dc07_8.tif_BS20.tif:0177-0224-0134:177	109174	109174	177
899	210119_dc07_8.tif_BS20.tif:0178-0222-0138:178	107858	107858	178
900	210119_dc07_8.tif_BS20.tif:0179-0222-0140:179	109493	109493	179
901	210119_dc07_8.tif_BS20.tif:0180-0220-0145:180	114334	114334	180
902	210119_dc07_8.tif_BS20.tif:0181-0223-0146:181	105847	105847	181
903	210119_dc07_8.tif_BS20.tif:0182-0214-0142:182	105876	105876	182
904	210119_dc07_8.tif_BS20.tif:0183-0226-0140:183	74699	74699	183
905	210119_dc07_8.tif_BS20.tif:0184-0234-0146:184	118635	118635	184
906	210119_dc07_8.tif_BS20.tif:0185-0220-0138:185	110884	110884	185
907	210119_dc07_8.tif_BS20.tif:0186-0214-0138:186	113732	113732	186
908	210119_dc07_8.tif_BS20.tif:0187-0200-0133:187	106210	106210	187
909	210119_dc07_8.tif_BS20.tif:0188-0208-0123:188	113418	113418	188
910	210119_dc07_8.tif_BS20.tif:0189-0224-0122:189	115346	115346	189
911	210119_dc07_8.tif_BS20.tif:0190-0232-0117:190	124850	124850	190
912	210119_dc07_8.tif_BS20.tif:0191-0240-0120:191	160587	160587	191
913	210119_dc07_8.tif_BS20.tif:0192-0240-0120:192	125761	125761	192
914	210119_dc07_8.tif_BS20.tif:0193-0230-0123:193	137752	137752	193
915	210119_dc07_8.tif_BS20.tif:0194-0215-0119:194	129736	129736	194
916	210119_dc07_8.tif_BS20.tif:0195-0214-0119:195	130602	130602	195
917	210119_dc07_8.tif_BS20.tif:0196-0241-0125:196	129239	129239	196
918	210119_dc07_8.tif_BS20.tif:0197-0240-0128:197	129198	129198	197
919	210119_dc07_8.tif_BS20.tif:0198-0233-0131:198	125031	125031	198
920	210119_dc07_8.tif_BS20.tif:0199-0224-0136:199	121404	121404	199
921	210119_dc07_8.tif_BS20.tif:0200-0226-0122:200	138173	138173	200
922	210119_dc07_8.tif_BS20.tif:0201-0217-0105:201	139247	139247	201
923	210119_dc07_8.tif_BS20.tif:0202-0219-0113:202	134188	134188	202
924	210119_dc07_8.tif_BS20.tif:0203-0237-0119:203	143360	143360	203
925	210119_dc07_8.tif_BS20.tif:0204-0231-0126:204	132896	132896	204
926	210119_dc07_8.tif_BS20.tif:0205-0228-0135:205	138723	138723	205
927	210119_dc07_8.tif_BS20.tif:0206-0234-0125:206	134670	134670	206
928	210119_dc07_8.tif_BS20.tif:0207-0236-0122:207	129423	129423	207
929	210119_dc07_8.tif_BS20.tif:0208-0230-0099:208	124779	124779	208
930	210119_dc07_8.tif_BS20.tif:0209-0238-0097:209	140062	140062	209
931	210119_dc07_8.tif_BS20.tif:0210-0241-0109:210	140260	140260	210
932	210119_dc07_8.tif_BS20.tif:0211-0245-0107:211	128667	128667	211
933	210119_dc07_8.tif_BS20.tif:0212-0246-0109:212	138372	138372	212
934	210119_dc07_8.tif_BS20.tif:0213-0243-0115:213	135803	135803	213
935	210119_dc07_8.tif_BS20.tif:0214-0232-0121:214	128817	128817	214
936	210119_dc07_8.tif_BS20.tif:0215-0234-0120:215	134213	134213	215
937	210119_dc07_8.tif_BS20.tif:0216-0228-0124:216	111711	111711	216
938	210119_dc07_8.tif_BS20.tif:0217-0220-0130:217	117600	117600	217
939	210119_dc07_8.tif_BS20.tif:0218-0223-0132:218	122046	122046	218
940	210119_dc07_8.tif_BS20.tif:0219-0230-0128:219	118279	118279	219
941	210119_dc07_8.tif_BS20.tif:0220-0233-0131:220	122325	122325	220
942	210119_dc07_8.tif_BS20.tif:0221-0236-0130:221	126464	126464	221
943	210119_dc07_8.tif_BS20.tif:0222-0230-0133:222	128103	128103	222
944	210119_dc07_8.tif_BS20.tif:0223-0225-0129:223	124555	124555	223
945	210119_dc07_8.tif_BS20.tif:0224-0232-0127:224	120992	120992	224
946	210119_dc07_8.tif_BS20.tif:0225-0218-0139:225	123183	123183	225
947	210119_dc07_8.tif_BS20.tif:0226-0237-0118:226	134096	134096	226
948	210119_dc07_8.tif_BS20.tif:0227-0240-0121:227	136036	136036	227
949	210119_dc07_8.tif_BS20.tif:0228-0241-0123:228	143179	143179	228
950	210119_dc07_8.tif_BS20.tif:0229-0236-0112:229	130258	130258	229
951	210119_dc07_8.tif_BS20.tif:0230-0230-0122:230	131581	131581	230
952	210119_dc07_8.tif_BS20.tif:0231-0222-0132:231	133113	133113	231
953	210119_dc07_8.tif_BS20.tif:0232-0229-0132:232	145483	145483	232
954	210119_dc07_8.tif_BS20.tif:0233-0231-0131:233	134426	134426	233
955	210119_dc07_8.tif_BS20.tif:0234-0223-0130:234	119319	119319	234
956	210119_dc07_8.tif_BS20.tif:0235-0217-0132:235	121147	121147	235
957	210119_dc07_8.tif_BS20.tif:0236-0219-0132:236	123019	123019	236
958	210119_dc07_8.tif_BS20.tif:0237-0220-0133:237	122901	122901	237
959	210119_dc07_8.tif_BS20.tif:0238-0222-0133:238	118434	118434	238
960	210119_dc07_8.tif_BS20.tif:0239-0241-0136:239	116511	116511	239
961	210119_dc07_8.tif_BS20.tif:0240-0237-0135:240	114700	114700	240
962	210119_dc07_8.tif_BS20.tif:0241-0225-0130:241	130223	130223	241
963	210119_dc07_8.tif_BS20.tif:0242-0222-0128:242	113624	113624	242
964	210119_dc07_8.tif_BS20.tif:0243-0228-0135:243	107433	107433	243
965	210119_dc07_8.tif_BS20.tif:0244-0227-0142:244	107970	107970	244
966	210119_dc07_8.tif_BS20.tif:0245-0239-0135:245	113304	113304	245
967	210119_dc07_8.tif_BS20.tif:0246-0241-0129:246	119249	119249	246
968	210119_dc07_8.tif_BS20.tif:0247-0228-0126:247	114669	114669	247
969	210119_dc07_8.tif_BS20.tif:0248-0226-0126:248	116001	116001	248
970	210119_dc07_8.tif_BS20.tif:0249-0232-0133:249	120308	120308	249
971	210119_dc07_8.tif_BS20.tif:0250-0237-0140:250	128815	128815	250
972	210119_dc07_8.tif_BS20.tif:0251-0234-0132:251	139618	139618	251
973	210119_dc07_8.tif_BS20.tif:0252-0232-0140:252	117508	117508	252
974	210119_dc07_8.tif_BS20.tif:0253-0226-0128:253	103868	103868	253
975	210119_dc07_8.tif_BS20.tif:0254-0236-0133:254	109174	109174	254
976	210119_dc07_8.tif_BS20.tif:0255-0236-0130:255	114630	114630	255
977	210119_dc07_8.tif_BS20.tif:0256-0221-0120:256	114147	114147	256
978	210119_dc07_8.tif_BS20.tif:0257-0221-0119:257	110575	110575	257
979	210119_dc07_8.tif_BS20.tif:0258-0220-0123:258	97764	97764	258
980	210119_dc07_8.tif_BS20.tif:0259-0216-0132:259	104123	104123	259
981	210119_dc07_8.tif_BS20.tif:0260-0226-0139:260	97855	97855	260
982	210119_dc07_8.tif_BS20.tif:0261-0215-0138:261	92637	92637	261
983	210119_dc07_8.tif_BS20.tif:0262-0203-0170:262	142115	142115	262
984	210119_dc07_8.tif_BS20.tif:0263-0220-0175:263	134637	134637	263
985	210119_dc07_8.tif_BS20.tif:0264-0218-0185:264	148539	148539	264
986	210119_dc07_8.tif_BS20.tif:0265-0226-0167:265	139807	139807	265
987	210119_dc07_8.tif_BS20.tif:0266-0223-0162:266	132783	132783	266
988	210119_dc07_8.tif_BS20.tif:0267-0214-0160:267	124826	124826	267
989	210119_dc07_8.tif_BS20.tif:0268-0204-0182:268	119368	119368	268
990	210119_dc07_8.tif_BS20.tif:0269-0226-0184:269	130386	130386	269
991	210119_dc07_8.tif_BS20.tif:0270-0228-0167:270	142940	142940	270
992	210119_dc07_8.tif_BS20.tif:0271-0218-0161:271	131267	131267	271
993	210119_dc07_8.tif_BS20.tif:0272-0205-0171:272	122491	122491	272
994	210119_dc07_8.tif_BS20.tif:0273-0215-0175:273	107760	107760	273
995	210119_dc07_8.tif_BS20.tif:0274-0229-0169:274	132256	132256	274
996	210119_dc07_8.tif_BS20.tif:0275-0224-0165:275	132065	132065	275
997	210119_dc07_8.tif_BS20.tif:0276-0207-0165:276	115561	115561	276
998	210119_dc07_8.tif_BS20.tif:0277-0196-0166:277	110532	110532	277
999	210119_dc07_8.tif_BS20.tif:0278-0211-0163:278	103212	103212	278
1000	210119_dc07_8.tif_BS20.tif:0279-0205-0154:279	107123	107123	279
1001	210119_dc07_8.tif_BS20.tif:0280-0209-0145:280	108520	108520	280
1002	210119_dc07_8.tif_BS20.tif:0281-0213-0141:281	108991	108991	281
1003	210119_dc07_8.tif_BS20.tif:0282-0210-0138:282	99736	99736	282
1004	210119_dc07_8.tif_BS20.tif:0283-0211-0134:283	89184	89184	283
1005	210119_dc07_8.tif_BS20.tif:0284-0214-0130:284	97968	97968	284
1006	210119_dc07_8.tif_BS20.tif:0285-0219-0128:285	90626	90626	285
1007	210119_dc07_8.tif_BS20.tif:0286-0220-0130:286	98197	98197	286
1008	210119_dc07_8.tif_BS20.tif:0287-0217-0129:287	95442	95442	287
1009	210119_dc07_8.tif_BS20.tif:0288-0225-0127:288	112918	112918	288
1010	210119_dc07_8.tif_BS20.tif:0289-0220-0144:289	107902	107902	289
1011	210119_dc07_8.tif_BS20.tif:0290-0204-0160:290	103677	103677	290
1012	210119_dc07_8.tif_BS20.tif:0291-0219-0169:291	102660	102660	291
1013	210119_dc07_8.tif_BS20.tif:0292-0214-0169:292	115412	115412	292
1014	210119_dc07_8.tif_BS20.tif:0293-0221-0180:293	115440	115440	293
1015	210119_dc07_8.tif_BS20.tif:0294-0225-0177:294	111631	111631	294
1016	210119_dc07_8.tif_BS20.tif:0295-0238-0172:295	115761	115761	295
1017	210119_dc07_8.tif_BS20.tif:0296-0234-0183:296	135872	135872	296
1018	210119_dc07_8.tif_BS20.tif:0297-0229-0186:297	129009	129009	297
1019	210119_dc07_8.tif_BS20.tif:0298-0220-0183:298	122798	122798	298
1020	210119_dc07_8.tif_BS20.tif:0299-0225-0197:299	117991	117991	299
1021	210119_dc07_8.tif_BS20.tif:0300-0229-0179:300	121301	121301	300
1022	210119_dc07_8.tif_BS20.tif:0301-0239-0194:301	126811	126811	301
1023	210119_dc07_8.tif_BS20.tif:0302-0232-0190:302	115097	115097	302
1024	210119_dc07_8.tif_BS20.tif:0303-0246-0190:303	116368	116368	303
1025	210119_dc07_8.tif_BS20.tif:0304-0244-0190:304	122663	122663	304
1026	210119_dc07_8.tif_BS20.tif:0305-0242-0186:305	133428	133428	305
1027	210119_dc07_8.tif_BS20.tif:0306-0238-0188:306	128524	128524	306
1028	210119_dc07_8.tif_BS20.tif:0307-0234-0189:307	119920	119920	307
1029	210119_dc07_8.tif_BS20.tif:0308-0232-0187:308	122324	122324	308
1030	210119_dc07_8.tif_BS20.tif:0309-0220-0180:309	126828	126828	309
1031	210119_dc07_8.tif_BS20.tif:0310-0212-0175:310	126277	126277	310
1032	210119_dc07_8.tif_BS20.tif:0311-0216-0170:311	125357	125357	311
1033	210119_dc07_8.tif_BS20.tif:0312-0221-0172:312	116357	116357	312
1034	210119_dc07_8.tif_BS20.tif:0313-0221-0181:313	130204	130204	313
1035	210119_dc07_8.tif_BS20.tif:0314-0213-0156:314	95218	95218	314
1036	210119_dc07_8.tif_BS20.tif:0315-0216-0157:315	93644	93644	315
1037	210119_dc07_8.tif_BS20.tif:0316-0224-0168:316	103542	103542	316
1038	210119_dc07_8.tif_BS20.tif:0317-0216-0171:317	116575	116575	317
1039	210119_dc07_8.tif_BS20.tif:0318-0213-0173:318	109335	109335	318
1040	210119_dc07_8.tif_BS20.tif:0319-0214-0171:319	119065	119065	319
1041	210119_dc07_8.tif_BS20.tif:0320-0233-0180:320	114359	114359	320
1042	210119_dc07_8.tif_BS20.tif:0321-0244-0200:321	87524	87524	321
1043	210119_dc07_8.tif_BS20.tif:0322-0244-0195:322	92385	92385	322
1044	210119_dc07_8.tif_BS20.tif:0323-0241-0191:323	98829	98829	323
1045	210119_dc07_8.tif_BS20.tif:0324-0242-0192:324	110227	110227	324
1046	210119_dc07_8.tif_BS20.tif:0325-0251-0201:325	111391	111391	325
1047	210119_dc07_8.tif_BS20.tif:0326-0265-0204:326	124259	124259	326
1048	210119_dc07_8.tif_BS20.tif:0327-0242-0192:327	118693	118693	327
1049	210119_dc07_8.tif_BS20.tif:0328-0244-0186:328	114790	114790	328
1050	210119_dc07_8.tif_BS20.tif:0329-0257-0193:329	113045	113045	329
1051	210119_dc07_8.tif_BS20.tif:0330-0211-0148:330	50869	50869	330
1052	210119_dc07_8.tif_BS20.tif:0331-0226-0162:331	100991	100991	331
1053	210119_dc07_8.tif_BS20.tif:0332-0242-0166:332	89657	89657	332
1054	210119_dc07_8.tif_BS20.tif:0333-0235-0187:333	96971	96971	333
1055	210119_dc07_8.tif_BS20.tif:0334-0213-0193:334	98369	98369	334
1056	210119_dc07_8.tif_BS20.tif:0335-0194-0167:335	97240	97240	335
1057	210119_dc07_8.tif_BS20.tif:0336-0210-0154:336	97662	97662	336
1058	210119_dc07_8.tif_BS20.tif:0337-0209-0151:337	92694	92694	337
1059	210119_dc07_8.tif_BS20.tif:0338-0215-0151:338	98766	98766	338
1060	210119_dc07_8.tif_BS20.tif:0339-0212-0149:339	96268	96268	339
1061	210119_dc07_8.tif_BS20.tif:0340-0215-0146:340	88527	88527	340
1062	210119_dc07_8.tif_BS20.tif:0341-0214-0146:341	95345	95345	341
1063	210119_dc07_8.tif_BS20.tif:0342-0202-0152:342	100887	100887	342
1064	210119_dc07_8.tif_BS20.tif:0343-0218-0166:343	90547	90547	343
1065	210119_dc07_8.tif_BS20.tif:0344-0209-0142:344	82466	82466	344
1066	210119_dc07_8.tif_BS20.tif:0345-0214-0159:345	96046	96046	345
1067	210119_dc07_8.tif_BS20.tif:0346-0214-0166:346	85739	85739	346
1068	210119_dc07_8.tif_BS20.tif:0347-0218-0174:347	84899	84899	347
1069	210119_dc07_8.tif_BS20.tif:0348-0217-0171:348	84308	84308	348
1070	210119_dc07_8.tif_BS20.tif:0349-0218-0165:349	84660	84660	349
1071	210119_dc07_8.tif_BS20.tif:0350-0221-0177:350	92582	92582	350
1072	210119_dc07_8.tif_BS20.tif:0351-0229-0190:351	81938	81938	351
1073	210119_dc07_8.tif_BS20.tif:0352-0227-0181:352	84633	84633	352
1074	210119_dc07_8.tif_BS20.tif:0353-0223-0176:353	85370	85370	353
1075	210119_dc07_8.tif_BS20.tif:0354-0221-0178:354	90881	90881	354
1076	210119_dc07_8.tif_BS20.tif:0355-0215-0150:355	93038	93038	355
1077	210119_dc07_8.tif_BS20.tif:0356-0225-0180:356	99972	99972	356
1078	210119_dc07_8.tif_BS20.tif:0357-0249-0161:357	86763	86763	357
1079	210119_dc07_8.tif_BS20.tif:0358-0226-0153:358	93618	93618	358
1080	210119_dc07_8.tif_BS20.tif:0359-0212-0122:359	111827	111827	359
1081	210119_dc07_8.tif_BS20.tif:0360-0215-0122:360	84870	84870	360
1082	210119_dc07_8.tif_BS20.tif:0361-0215-0132:361	89206	89206	361
1083	210119_dc07_8.tif_BS20.tif:0362-0218-0128:362	79674	79674	362
1084	210119_dc07_8.tif_BS20.tif:0363-0220-0129:363	81404	81404	363
1085	210119_dc07_8.tif_BS20.tif:0364-0225-0122:364	92463	92463	364
1086	210119_dc07_8.tif_BS20.tif:0365-0230-0139:365	76996	76996	365
1087	210119_dc07_8.tif_BS20.tif:0366-0233-0132:366	79040	79040	366
1088	210119_dc07_8.tif_BS20.tif:0367-0223-0120:367	92919	92919	367
1089	210119_dc07_8.tif_BS20.tif:0368-0220-0121:368	84312	84312	368
1090	210119_dc07_8.tif_BS20.tif:0369-0226-0123:369	94274	94274	369
1091	210119_dc07_8.tif_BS20.tif:0370-0224-0142:370	81967	81967	370
1092	210119_dc07_8.tif_BS20.tif:0371-0224-0130:371	98086	98086	371
1093	210119_dc07_8.tif_BS20.tif:0372-0227-0111:372	86874	86874	372
1094	210119_dc07_8.tif_BS20.tif:0373-0226-0130:373	81509	81509	373
1095	210119_dc07_8.tif_BS20.tif:0374-0224-0146:374	77008	77008	374
1096	210119_dc07_8.tif_BS20.tif:0375-0226-0126:375	97663	97663	375
1097	210119_dc07_8.tif_BS20.tif:0376-0217-0118:376	93259	93259	376
1098	210119_dc07_8.tif_BS20.tif:0377-0220-0122:377	81942	81942	377
1099	210119_dc07_8.tif_BS20.tif:0378-0219-0126:378	75869	75869	378
1100	210119_dc07_8.tif_BS20.tif:0379-0224-0124:379	79906	79906	379
1101	210119_dc07_8.tif_BS20.tif:0380-0224-0124:380	89808	89808	380
1102	210119_dc07_8.tif_BS20.tif:0381-0218-0134:381	76888	76888	381
1103	210119_dc07_8.tif_BS20.tif:0382-0209-0142:382	83042	83042	382
1104	210119_dc07_8.tif_BS20.tif:0383-0216-0117:383	93985	93985	383
1105	210119_dc07_8.tif_BS20.tif:0384-0225-0108:384	106436	106436	384
1106	210119_dc07_8.tif_BS20.tif:0385-0228-0120:385	106341	106341	385
1107	210119_dc07_8.tif_BS20.tif:0386-0226-0122:386	112439	112439	386
1108	210119_dc07_8.tif_BS20.tif:0387-0234-0131:387	98965	98965	387
1109	210119_dc07_8.tif_BS20.tif:0388-0229-0139:388	91269	91269	388
1110	210119_dc07_8.tif_BS20.tif:0389-0224-0134:389	98549	98549	389
1111	210119_dc07_8.tif_BS20.tif:0390-0223-0114:390	105345	105345	390
1112	210119_dc07_8.tif_BS20.tif:0391-0249-0101:391	40244	40244	391
1113	210119_dc07_8.tif_BS20.tif:0392-0231-0130:392	97721	97721	392
1114	210119_dc07_8.tif_BS20.tif:0393-0232-0119:393	110995	110995	393
1115	210119_dc07_8.tif_BS20.tif:0394-0233-0119:394	111388	111388	394
1116	210119_dc07_8.tif_BS20.tif:0395-0229-0121:395	109919	109919	395
1117	210119_dc07_8.tif_BS20.tif:0396-0228-0149:396	106449	106449	396
1118	210119_dc07_8.tif_BS20.tif:0397-0224-0150:397	87920	87920	397
1119	210119_dc07_8.tif_BS20.tif:0398-0226-0148:398	97923	97923	398
1120	210119_dc07_8.tif_BS20.tif:0399-0240-0153:399	95046	95046	399
1121	210119_dc07_8.tif_BS20.tif:0400-0230-0155:400	94460	94460	400
1122	210119_dc07_8.tif_BS20.tif:0401-0225-0171:401	94780	94780	401
1123	210119_dc07_8.tif_BS20.tif:0402-0214-0176:402	105450	105450	402
1124	210119_dc07_8.tif_BS20.tif:0403-0225-0172:403	99444	99444	403
1125	210119_dc07_8.tif_BS20.tif:0404-0228-0174:404	112534	112534	404
1126	210119_dc07_8.tif_BS20.tif:0405-0213-0175:405	113023	113023	405
1127	210119_dc07_8.tif_BS20.tif:0406-0211-0177:406	113325	113325	406
1128	210119_dc07_8.tif_BS20.tif:0407-0232-0165:407	94181	94181	407
1129	210119_dc07_8.tif_BS20.tif:0408-0236-0169:408	94603	94603	408
1130	210119_dc07_8.tif_BS20.tif:0409-0219-0165:409	93309	93309	409
1131	210119_dc07_8.tif_BS20.tif:0410-0222-0165:410	91105	91105	410
1132	210119_dc07_8.tif_BS20.tif:0411-0224-0166:411	89155	89155	411
1133	210119_dc07_8.tif_BS20.tif:0412-0226-0164:412	87263	87263	412
1134	210119_dc07_8.tif_BS20.tif:0413-0221-0163:413	85628	85628	413
1135	210119_dc07_8.tif_BS20.tif:0414-0221-0162:414	88442	88442	414
1136	210119_dc07_8.tif_BS20.tif:0415-0219-0154:415	80794	80794	415
1137	210119_dc07_8.tif_BS20.tif:0416-0233-0155:416	79236	79236	416
1138	210119_dc07_8.tif_BS20.tif:0417-0218-0153:417	76525	76525	417
1139	210119_dc07_8.tif_BS20.tif:0418-0214-0150:418	73455	73455	418
1140	210119_dc07_8.tif_BS20.tif:0419-0217-0152:419	72872	72872	419
1141	210119_dc07_8.tif_BS20.tif:0420-0227-0157:420	63284	63284	420
1142	210119_dc07_8.tif_BS20.tif:0421-0224-0152:421	62875	62875	421
1143	210119_dc07_8.tif_BS20.tif:0422-0242-0166:422	75144	75144	422
1144	210119_dc07_8.tif_BS20.tif:0423-0252-0162:423	73041	73041	423
1145	210119_dc07_8.tif_BS20.tif:0424-0253-0155:424	67334	67334	424
1146	210119_dc07_8.tif_BS20.tif:0425-0248-0129:425	52416	52416	425
1147	210119_dc07_8.tif_BS20.tif:0426-0241-0161:426	66399	66399	426
1148	210119_dc07_8.tif_BS20.tif:0427-0256-0133:427	67329	67329	427
1149	210119_dc07_8.tif_BS20.tif:0428-0264-0176:428	49288	49288	428
1150	210119_dc07_8.tif_BS20.tif:0429-0272-0130:429	55529	55529	429
1151	210119_dc07_8.tif_BS20.tif:0430-0264-0138:430	45443	45443	430
1152	210119_dc07_8.tif_BS20.tif:0431-0235-0183:431	54311	54311	431
1153	210119_dc07_8.tif_BS20.tif:0432-0263-0161:432	69212	69212	432
1154	210119_dc07_8.tif_BS20.tif:0433-0277-0161:433	49202	49202	433
1155	210119_dc07_8.tif_BS20.tif:0434-0291-0161:434	66977	66977	434
1156	210119_dc07_8.tif_BS20.tif:0435-0269-0149:435	62046	62046	435
1157	210119_dc07_8.tif_BS20.tif:0436-0303-0150:436	65551	65551	436
1158	210119_dc07_8.tif_BS20.tif:0437-0338-0151:437	42406	42406	437
1159	210119_dc07_8.tif_BS20.tif:0438-0391-0133:438	37678	37678	438
1160	210119_dc07_8.tif_BS20.tif:0439-0407-0087:439	63773	63773	439
1161	210119_dc07_8.tif_BS20.tif:0440-0398-0083:440	59910	59910	440
1162	210119_dc07_8.tif_BS20.tif:0441-0415-0081:441	67947	67947	441
1163	210119_dc07_8.tif_BS20.tif:0442-0418-0050:442	66500	66500	442
1164	210119_dc07_8.tif_BS20.tif:0443-0437-0032:443	56087	56087	443
1165	210119_dc07_8.tif_BS20.tif:0444-0405-0029:444	50184	50184	444
1166	210119_dc07_8.tif_BS20.tif:0445-0406-0028:445	55528	55528	445
1167	210119_dc07_8.tif_BS20.tif:0446-0404-0029:446	55434	55434	446
1168	210119_dc07_8.tif_BS20.tif:0447-0406-0029:447	58796	58796	447
1169	210119_dc07_8.tif_BS20.tif:0448-0452-0147:448	34402	34402	448
1170	210119_dc07_8.tif_BS20.tif:0449-0451-0149:449	48597	48597	449
1171	210119_dc07_8.tif_BS20.tif:0450-0453-0149:450	48322	48322	450
1172	210119_dc07_8.tif_BS20.tif:0451-0470-0159:451	53282	53282	451
1173	210119_dc07_8.tif_BS20.tif:0452-0498-0174:452	53639	53639	452
1174	210119_dc07_8.tif_BS20.tif:0453-0481-0220:453	56212	56212	453
1175	210119_dc07_8.tif_BS20.tif:0454-0470-0227:454	40184	40184	454
1176	210119_dc07_8.tif_BS20.tif:0455-0479-0227:455	62009	62009	455
1177	210119_dc07_8.tif_BS20.tif:0456-0479-0227:456	40061	40061	456
1178	210119_dc07_8.tif_BS20.tif:0457-0431-0194:457	57827	57827	457
1179	210119_dc07_8.tif_BS20.tif:0458-0445-0225:458	57451	57451	458
1180	210119_dc07_8.tif_BS20.tif:0459-0448-0223:459	76594	76594	459
1181	210119_dc07_8.tif_BS20.tif:0460-0451-0223:460	74656	74656	460
1182	210119_dc07_8.tif_BS20.tif:0461-0474-0224:461	67433	67433	461
1183	210119_dc07_8.tif_BS20.tif:0462-0485-0224:462	65500	65500	462
1184	210119_dc07_8.tif_BS20.tif:0463-0450-0223:463	69617	69617	463
1185	210119_dc07_8.tif_BS20.tif:0464-0473-0225:464	61018	61018	464
1186	210119_dc07_8.tif_BS20.tif:0465-0489-0226:465	47643	47643	465
1187	210119_dc07_8.tif_BS20.tif:0466-0450-0223:466	69537	69537	466
1188	210119_dc07_8.tif_BS20.tif:0467-0451-0223:467	71493	71493	467
1189	210119_dc07_8.tif_BS20.tif:0468-0474-0224:468	68563	68563	468
1190	210119_dc07_8.tif_BS20.tif:0469-0464-0226:469	53666	53666	469
1191	210119_dc07_8.tif_BS20.tif:0470-0463-0224:470	59641	59641	470
1192	210119_dc07_8.tif_BS20.tif:0471-0479-0225:471	58209	58209	471
1193	210119_dc07_8.tif_BS20.tif:0472-0487-0225:472	53334	53334	472
1194	210119_dc07_8.tif_BS20.tif:0473-0487-0225:473	8443	8443	473
1195	210119_dc07_8.tif_BS20.tif:0474-0232-0114:474	62660	62660	474
1196	210119_dc07_8.tif_BS20.tif:0475-0218-0124:475	62776	62776	475
1197	210119_dc07_8.tif_BS20.tif:0476-0226-0122:476	58205	58205	476
1198	210119_dc07_8.tif_BS20.tif:0477-0241-0125:477	59241	59241	477
1199	210119_dc07_8.tif_BS20.tif:0478-0244-0129:478	65108	65108	478
1200	210119_dc07_8.tif_BS20.tif:0479-0268-0123:479	66310	66310	479
1201	210119_dc07_8.tif_BS20.tif:0480-0261-0142:480	62150	62150	480
1202	210119_dc07_8.tif_BS20.tif:0481-0236-0148:481	54351	54351	481
1203	210119_dc07_8.tif_BS20.tif:0482-0228-0155:482	58499	58499	482
1204	210119_dc07_8.tif_BS20.tif:0483-0239-0151:483	63911	63911	483
1205	210119_dc07_8.tif_BS20.tif:0484-0234-0155:484	47781	47781	484
1206	210119_dc07_8.tif_BS20.tif:0485-0266-0166:485	51840	51840	485
1207	210119_dc07_8.tif_BS20.tif:0486-0240-0159:486	79577	79577	486
1208	210119_dc07_8.tif_BS20.tif:0487-0219-0156:487	70357	70357	487
1209	210119_dc07_8.tif_BS20.tif:0488-0230-0148:488	69179	69179	488
1210	210119_dc07_8.tif_BS20.tif:0489-0239-0153:489	67156	67156	489
1211	210119_dc07_8.tif_BS20.tif:0490-0241-0132:490	62165	62165	490
1212	210119_dc07_8.tif_BS20.tif:0491-0223-0135:491	67694	67694	491
1213	210119_dc07_8.tif_BS20.tif:0492-0234-0123:492	68123	68123	492
1214	210119_dc07_8.tif_BS20.tif:0493-0237-0117:493	52932	52932	493
1215	210119_dc07_8.tif_BS20.tif:0494-0216-0126:494	54898	54898	494
1216	210119_dc07_8.tif_BS20.tif:0495-0208-0139:495	58945	58945	495
1217	210119_dc07_8.tif_BS20.tif:0496-0220-0139:496	53868	53868	496
1218	210119_dc07_8.tif_BS20.tif:0497-0206-0143:497	57641	57641	497
1219	210119_dc07_8.tif_BS20.tif:0498-0243-0152:498	57843	57843	498
1220	210119_dc07_8.tif_BS20.tif:0499-0252-0117:499	71319	71319	499
1221	210119_dc07_8.tif_BS20.tif:0500-0243-0117:500	67344	67344	500
1222	210119_dc07_8.tif_BS20.tif:0501-0240-0116:501	59786	59786	501
1223	210119_dc07_8.tif_BS20.tif:0502-0238-0112:502	60956	60956	502
1224	210119_dc07_8.tif_BS20.tif:0503-0244-0113:503	65251	65251	503
1225	210119_dc07_8.tif_BS20.tif:0504-0281-0100:504	53209	53209	504
1226	210119_dc07_8.tif_BS20.tif:0505-0276-0109:505	60777	60777	505
1227	210119_dc07_8.tif_BS20.tif:0506-0259-0112:506	48172	48172	506
1228	210119_dc07_8.tif_BS20.tif:0507-0224-0139:507	67414	67414	507
1229	210119_dc07_8.tif_BS20.tif:0508-0234-0141:508	107379	107379	508
1230	210119_dc07_8.tif_BS20.tif:0509-0231-0116:509	54913	54913	509
1231	210119_dc07_8.tif_BS20.tif:0510-0227-0122:510	53045	53045	510
1232	210119_dc07_8.tif_BS20.tif:0511-0227-0127:511	65140	65140	511
1233	210119_dc07_8.tif_BS20.tif:0512-0222-0131:512	54779	54779	512
1234	210119_dc07_8.tif_BS20.tif:0513-0232-0136:513	65456	65456	513
1235	210119_dc07_8.tif_BS20.tif:0514-0232-0129:514	60061	60061	514
1236	210119_dc07_8.tif_BS20.tif:0515-0222-0118:515	71678	71678	515
1237	210119_dc07_8.tif_BS20.tif:0516-0222-0110:516	64969	64969	516
1238	210119_dc07_8.tif_BS20.tif:0517-0229-0124:517	64027	64027	517
1239	210119_dc07_8.tif_BS20.tif:0518-0233-0118:518	58242	58242	518
1240	210119_dc07_8.tif_BS20.tif:0519-0228-0132:519	58483	58483	519
1241	210119_dc07_8.tif_BS20.tif:0520-0225-0131:520	56592	56592	520
1242	210119_dc07_8.tif_BS20.tif:0521-0213-0124:521	52707	52707	521
1243	210119_dc07_8.tif_BS20.tif:0522-0216-0140:522	56880	56880	522
1244	210119_dc07_8.tif_BS20.tif:0523-0214-0133:523	51440	51440	523
1245	210119_dc07_8.tif_BS20.tif:0524-0199-0149:524	63672	63672	524
1246	210119_dc07_8.tif_BS20.tif:0525-0203-0153:525	57918	57918	525
1247	210119_dc07_8.tif_BS20.tif:0526-0207-0158:526	61923	61923	526
1248	210119_dc07_8.tif_BS20.tif:0527-0213-0164:527	59284	59284	527
1249	210119_dc07_8.tif_BS20.tif:0528-0215-0157:528	51321	51321	528
1250	210119_dc07_8.tif_BS20.tif:0529-0209-0166:529	56196	56196	529
1251	210119_dc07_8.tif_BS20.tif:0530-0212-0182:530	53379	53379	530
1252	210119_dc07_8.tif_BS20.tif:0531-0220-0184:531	57987	57987	531
1253	210119_dc07_8.tif_BS20.tif:0532-0217-0192:532	57811	57811	532
1254	210119_dc07_8.tif_BS20.tif:0533-0210-0184:533	55082	55082	533
1255	210119_dc07_8.tif_BS20.tif:0534-0211-0171:534	61022	61022	534
1256	210119_dc07_8.tif_BS20.tif:0535-0216-0172:535	57489	57489	535
1257	210119_dc07_8.tif_BS20.tif:0536-0214-0178:536	55816	55816	536
1258	210119_dc07_8.tif_BS20.tif:0537-0216-0181:537	54099	54099	537
1259	210119_dc07_8.tif_BS20.tif:0538-0216-0179:538	59707	59707	538
1260	210119_dc07_8.tif_BS20.tif:0539-0267-0098:539	51829	51829	539
1261	210119_dc07_8.tif_BS20.tif:0540-0252-0156:540	67879	67879	540
1262	210119_dc07_8.tif_BS20.tif:0541-0272-0156:541	62624	62624	541
1263	210119_dc07_8.tif_BS20.tif:0542-0280-0144:542	64414	64414	542
1264	210119_dc07_8.tif_BS20.tif:0543-0282-0135:543	68256	68256	543
1265	210119_dc07_8.tif_BS20.tif:0544-0290-0134:544	76060	76060	544
1266	210119_dc07_8.tif_BS20.tif:0545-0305-0129:545	71054	71054	545
1267	210119_dc07_8.tif_BS20.tif:0546-0328-0131:546	57847	57847	546
1268	210119_dc07_8.tif_BS20.tif:0547-0360-0166:547	58739	58739	547
1269	210119_dc07_8.tif_BS20.tif:0548-0346-0177:548	57889	57889	548
1270	210119_dc07_8.tif_BS20.tif:0549-0289-0139:549	42492	42492	549
1271	210119_dc07_8.tif_BS20.tif:0550-0231-0108:550	52629	52629	550
1272	210119_dc07_8.tif_BS20.tif:0551-0241-0110:551	61819	61819	551
1273	210119_dc07_8.tif_BS20.tif:0552-0250-0115:552	60035	60035	552
1274	210119_dc07_8.tif_BS20.tif:0553-0254-0115:553	59699	59699	553
1275	210119_dc07_8.tif_BS20.tif:0554-0252-0115:554	50207	50207	554
1276	210119_dc07_8.tif_BS20.tif:0555-0203-0121:555	48742	48742	555
1277	210119_dc07_8.tif_BS20.tif:0556-0188-0127:556	54308	54308	556
1278	210119_dc07_8.tif_BS20.tif:0557-0191-0129:557	53656	53656	557
1279	210119_dc07_8.tif_BS20.tif:0558-0177-0127:558	55066	55066	558
1280	210119_dc07_8.tif_BS20.tif:0559-0198-0110:559	60213	60213	559
1281	210119_dc07_8.tif_BS20.tif:0560-0207-0139:560	52746	52746	560
1282	210119_dc07_8.tif_BS20.tif:0561-0185-0140:561	61246	61246	561
1283	210119_dc07_8.tif_BS20.tif:0562-0196-0099:562	59317	59317	562
1284	210119_dc07_8.tif_BS20.tif:0563-0196-0099:563	57675	57675	563
1285	210119_dc07_8.tif_BS20.tif:0564-0199-0101:564	60569	60569	564
1286	210119_dc07_8.tif_BS20.tif:0565-0204-0103:565	60365	60365	565
1287	210119_dc07_8.tif_BS20.tif:0566-0229-0102:566	54519	54519	566
1288	210119_dc07_8.tif_BS20.tif:0567-0237-0114:567	57205	57205	567
1289	210119_dc07_8.tif_BS20.tif:0568-0242-0113:568	56198	56198	568
1290	210119_dc07_8.tif_BS20.tif:0569-0241-0107:569	65232	65232	569
1291	210119_dc07_8.tif_BS20.tif:0570-0253-0112:570	64066	64066	570
1292	210119_dc07_8.tif_BS20.tif:0571-0252-0134:571	56112	56112	571
1293	210119_dc07_8.tif_BS20.tif:0572-0261-0130:572	56156	56156	572
1294	210119_dc07_8.tif_BS20.tif:0573-0273-0112:573	61119	61119	573
1295	210119_dc07_8.tif_BS20.tif:0574-0263-0118:574	66669	66669	574
1296	210119_dc07_8.tif_BS20.tif:0575-0257-0128:575	64623	64623	575
1297	210119_dc07_8.tif_BS20.tif:0576-0248-0145:576	55931	55931	576
1298	210119_dc07_8.tif_BS20.tif:0577-0254-0123:577	56081	56081	577
1299	210119_dc07_8.tif_BS20.tif:0578-0268-0095:578	65794	65794	578
1300	210119_dc07_8.tif_BS20.tif:0579-0237-0129:579	56007	56007	579
1301	210119_dc07_8.tif_BS20.tif:0580-0234-0135:580	56987	56987	580
1302	210119_dc07_8.tif_BS20.tif:0581-0232-0135:581	53188	53188	581
1303	210119_dc07_8.tif_BS20.tif:0582-0220-0141:582	63433	63433	582
1304	210119_dc07_8.tif_BS20.tif:0583-0233-0128:583	59300	59300	583
1305	210119_dc07_8.tif_BS20.tif:0584-0236-0134:584	59912	59912	584
1306	210119_dc07_8.tif_BS20.tif:0585-0233-0134:585	59573	59573	585
1307	210119_dc07_8.tif_BS20.tif:0586-0228-0129:586	57947	57947	586
1308	210119_dc07_8.tif_BS20.tif:0587-0232-0134:587	63564	63564	587
1309	210119_dc07_8.tif_BS20.tif:0588-0227-0140:588	59291	59291	588
1310	210119_dc07_8.tif_BS20.tif:0589-0220-0131:589	68813	68813	589
1311	210119_dc07_8.tif_BS20.tif:0590-0208-0136:590	63731	63731	590
1312	210119_dc07_8.tif_BS20.tif:0591-0204-0143:591	69002	69002	591
1313	210119_dc07_8.tif_BS20.tif:0592-0202-0145:592	65714	65714	592
1314	210119_dc07_8.tif_BS20.tif:0593-0207-0146:593	64937	64937	593
1315	210119_dc07_8.tif_BS20.tif:0594-0210-0148:594	68956	68956	594
1316	210119_dc07_8.tif_BS20.tif:0595-0200-0149:595	67051	67051	595
1317	210119_dc07_8.tif_BS20.tif:0596-0213-0157:596	67476	67476	596
1318	210119_dc07_8.tif_BS20.tif:0597-0218-0158:597	74459	74459	597
1319	210119_dc07_8.tif_BS20.tif:0598-0209-0166:598	73138	73138	598
1320	210119_dc07_8.tif_BS20.tif:0599-0200-0164:599	72298	72298	599
1321	210119_dc07_8.tif_BS20.tif:0600-0205-0171:600	68755	68755	600
1322	210119_dc07_8.tif_BS20.tif:0601-0216-0186:601	60763	60763	601
1323	210119_dc07_8.tif_BS20.tif:0602-0241-0205:602	72984	72984	602
1324	210119_dc07_8.tif_BS20.tif:0603-0264-0207:603	84840	84840	603
1325	210119_dc07_8.tif_BS20.tif:0604-0277-0199:604	82017	82017	604
1326	210119_dc07_8.tif_BS20.tif:0605-0280-0191:605	90559	90559	605
1327	210119_dc07_8.tif_BS20.tif:0606-0291-0200:606	94107	94107	606
1328	210119_dc07_8.tif_BS20.tif:0607-0297-0196:607	76735	76735	607
1329	210119_dc07_8.tif_BS20.tif:0608-0298-0190:608	80427	80427	608
1330	210119_dc07_8.tif_BS20.tif:0609-0301-0181:609	81401	81401	609
1331	210119_dc07_8.tif_BS20.tif:0610-0304-0180:610	81036	81036	610
1332	210119_dc07_8.tif_BS20.tif:0611-0307-0182:611	81451	81451	611
1333	210119_dc07_8.tif_BS20.tif:0612-0309-0183:612	82286	82286	612
1334	210119_dc07_8.tif_BS20.tif:0613-0308-0183:613	87408	87408	613
1335	210119_dc07_8.tif_BS20.tif:0614-0305-0185:614	91681	91681	614
1336	210119_dc07_8.tif_BS20.tif:0615-0299-0188:615	102378	102378	615
1337	210119_dc07_8.tif_BS20.tif:0616-0298-0193:616	96002	96002	616
1338	210119_dc07_8.tif_BS20.tif:0617-0295-0198:617	104589	104589	617
1339	210119_dc07_8.tif_BS20.tif:0618-0290-0200:618	111847	111847	618
1340	210119_dc07_8.tif_BS20.tif:0619-0287-0199:619	100898	100898	619
1341	210119_dc07_8.tif_BS20.tif:0620-0288-0201:620	102100	102100	620
1342	210119_dc07_8.tif_BS20.tif:0621-0289-0202:621	104045	104045	621
1343	210119_dc07_8.tif_BS20.tif:0622-0289-0200:622	106778	106778	622
1344	210119_dc07_8.tif_BS20.tif:0623-0291-0206:623	107500	107500	623
1345	210119_dc07_8.tif_BS20.tif:0624-0282-0203:624	103405	103405	624
1346	210119_dc07_8.tif_BS20.tif:0625-0277-0205:625	98699	98699	625
1347	210119_dc07_8.tif_BS20.tif:0626-0276-0209:626	96378	96378	626
1348	210119_dc07_8.tif_BS20.tif:0627-0277-0211:627	99790	99790	627
1349	210119_dc07_8.tif_BS20.tif:0628-0279-0208:628	102717	102717	628
1350	210119_dc07_8.tif_BS20.tif:0629-0279-0206:629	102314	102314	629
1351	210119_dc07_8.tif_BS20.tif:0630-0280-0204:630	109931	109931	630
1352	210119_dc07_8.tif_BS20.tif:0631-0278-0208:631	97760	97760	631
1353	210119_dc07_8.tif_BS20.tif:0632-0278-0206:632	98601	98601	632
1354	210119_dc07_8.tif_BS20.tif:0633-0270-0212:633	96807	96807	633
1355	210119_dc07_8.tif_BS20.tif:0634-0266-0205:634	97534	97534	634
1356	210119_dc07_8.tif_BS20.tif:0635-0266-0204:635	103511	103511	635
1357	210119_dc07_8.tif_BS20.tif:0636-0261-0215:636	100800	100800	636
1358	210119_dc07_8.tif_BS20.tif:0637-0257-0209:637	98180	98180	637
1359	210119_dc07_8.tif_BS20.tif:0638-0256-0210:638	99815	99815	638
1360	210119_dc07_8.tif_BS20.tif:0639-0259-0207:639	98836	98836	639
1361	210119_dc07_8.tif_BS20.tif:0640-0259-0205:640	105641	105641	640
1362	210119_dc07_8.tif_BS20.tif:0641-0255-0212:641	103636	103636	641
1363	210119_dc07_8.tif_BS20.tif:0642-0247-0211:642	105587	105587	642
1364	210119_dc07_8.tif_BS20.tif:0643-0250-0211:643	103427	103427	643
1365	210119_dc07_8.tif_BS20.tif:0644-0250-0190:644	104869	104869	644
1366	210119_dc07_8.tif_BS20.tif:0645-0251-0198:645	105778	105778	645
1367	210119_dc07_8.tif_BS20.tif:0646-0241-0218:646	96286	96286	646
1368	210119_dc07_8.tif_BS20.tif:0647-0239-0215:647	104913	104913	647
1369	210119_dc07_8.tif_BS20.tif:0648-0235-0201:648	101244	101244	648
1370	210119_dc07_8.tif_BS20.tif:0649-0248-0199:649	107476	107476	649
1371	210119_dc07_8.tif_BS20.tif:0650-0256-0194:650	110945	110945	650
1372	210119_dc07_8.tif_BS20.tif:0651-0254-0197:651	104898	104898	651
1373	210119_dc07_8.tif_BS20.tif:0652-0241-0220:652	109830	109830	652
1374	210119_dc07_8.tif_BS20.tif:0653-0253-0215:653	114572	114572	653
1375	210119_dc07_8.tif_BS20.tif:0654-0235-0209:654	110223	110223	654
1376	210119_dc07_8.tif_BS20.tif:0655-0239-0203:655	107073	107073	655
1377	210119_dc07_8.tif_BS20.tif:0656-0257-0202:656	178609	178609	656
1378	210119_dc07_8.tif_BS20.tif:0657-0248-0211:657	127731	127731	657
1379	210119_dc07_8.tif_BS20.tif:0658-0247-0211:658	123768	123768	658
1380	210119_dc07_8.tif_BS20.tif:0659-0257-0207:659	110339	110339	659
1381	210119_dc07_8.tif_BS20.tif:0660-0266-0210:660	114238	114238	660
1382	210119_dc07_8.tif_BS20.tif:0661-0266-0207:661	114399	114399	661
1383	210119_dc07_8.tif_BS20.tif:0662-0252-0203:662	119986	119986	662
1384	210119_dc07_8.tif_BS20.tif:0663-0240-0208:663	124818	124818	663
1385	210119_dc07_8.tif_BS20.tif:0664-0207-0200:664	102515	102515	664
1386	210119_dc07_8.tif_BS20.tif:0665-0197-0182:665	101976	101976	665
1387	210119_dc07_8.tif_BS20.tif:0666-0205-0178:666	100304	100304	666
1388	210119_dc07_8.tif_BS20.tif:0667-0216-0177:667	107974	107974	667
1389	210119_dc07_8.tif_BS20.tif:0668-0213-0172:668	108182	108182	668
1390	210119_dc07_8.tif_BS20.tif:0669-0210-0172:669	104236	104236	669
1391	210119_dc07_8.tif_BS20.tif:0670-0207-0170:670	108876	108876	670
1392	210119_dc07_8.tif_BS20.tif:0671-0214-0174:671	113060	113060	671
1393	210119_dc07_8.tif_BS20.tif:0672-0218-0178:672	106202	106202	672
1394	210119_dc07_8.tif_BS20.tif:0673-0213-0178:673	107339	107339	673
1395	210119_dc07_8.tif_BS20.tif:0674-0206-0164:674	113927	113927	674
1396	210119_dc07_8.tif_BS20.tif:0675-0213-0164:675	102770	102770	675
1397	210119_dc07_8.tif_BS20.tif:0676-0215-0174:676	91973	91973	676
1398	210119_dc07_8.tif_BS20.tif:0677-0214-0185:677	108356	108356	677
1399	210119_dc07_8.tif_BS20.tif:0678-0211-0188:678	107752	107752	678
1400	210119_dc07_8.tif_BS20.tif:0679-0207-0181:679	104487	104487	679
1401	210119_dc07_8.tif_BS20.tif:0680-0212-0181:680	105331	105331	680
1402	210119_dc07_8.tif_BS20.tif:0681-0210-0177:681	106220	106220	681
1403	210119_dc07_8.tif_BS20.tif:0682-0206-0174:682	108037	108037	682
1404	210119_dc07_8.tif_BS20.tif:0683-0209-0178:683	110053	110053	683
1405	210119_dc07_8.tif_BS20.tif:0684-0210-0177:684	105157	105157	684
1406	210119_dc07_8.tif_BS20.tif:0685-0214-0174:685	98742	98742	685
1407	210119_dc07_8.tif_BS20.tif:0686-0222-0185:686	101511	101511	686
1408	210119_dc07_8.tif_BS20.tif:0687-0222-0192:687	116086	116086	687
1409	210119_dc07_8.tif_BS20.tif:0688-0219-0199:688	121602	121602	688
1410	210119_dc07_8.tif_BS20.tif:0689-0224-0203:689	116502	116502	689
1411	210119_dc07_8.tif_BS20.tif:0690-0224-0199:690	154326	154326	690
1412	210119_dc07_8.tif_BS20.tif:0691-0228-0203:691	127433	127433	691
1413	210119_dc07_8.tif_BS20.tif:0692-0241-0204:692	116783	116783	692
1414	210119_dc07_8.tif_BS20.tif:0693-0245-0205:693	123340	123340	693
1415	210119_dc07_8.tif_BS20.tif:0694-0239-0204:694	113504	113504	694
1416	210119_dc07_8.tif_BS20.tif:0695-0228-0206:695	118693	118693	695
1417	210119_dc07_8.tif_BS20.tif:0696-0217-0208:696	111601	111601	696
1418	210119_dc07_8.tif_BS20.tif:0697-0224-0205:697	113026	113026	697
1419	210119_dc07_8.tif_BS20.tif:0698-0233-0209:698	114779	114779	698
1420	210119_dc07_8.tif_BS20.tif:0699-0247-0210:699	113331	113331	699
1421	210119_dc07_8.tif_BS20.tif:0700-0246-0212:700	111826	111826	700
1422	210119_dc07_8.tif_BS20.tif:0701-0250-0214:701	107637	107637	701
1423	210119_dc07_8.tif_BS20.tif:0702-0255-0212:702	93944	93944	702
1424	210119_dc07_8.tif_BS20.tif:0703-0243-0213:703	121933	121933	703
1425	210119_dc07_8.tif_BS20.tif:0704-0251-0215:704	123993	123993	704
1426	210119_dc07_8.tif_BS20.tif:0705-0264-0216:705	124987	124987	705
1427	210119_dc07_8.tif_BS20.tif:0706-0242-0218:706	115092	115092	706
1428	210119_dc07_8.tif_BS20.tif:0707-0219-0211:707	114854	114854	707
1429	210119_dc07_8.tif_BS20.tif:0708-0215-0206:708	106906	106906	708
1430	210119_dc07_8.tif_BS20.tif:0709-0253-0214:709	113358	113358	709
1431	210119_dc07_8.tif_BS20.tif:0710-0227-0210:710	112757	112757	710
1432	210119_dc07_8.tif_BS20.tif:0711-0256-0218:711	113526	113526	711
1433	210119_dc07_8.tif_BS20.tif:0712-0251-0222:712	113476	113476	712
1434	210119_dc07_8.tif_BS20.tif:0713-0220-0225:713	87640	87640	713
1435	210119_dc07_8.tif_BS20.tif:0714-0216-0219:714	119500	119500	714
1436	210119_dc07_8.tif_BS20.tif:0715-0215-0201:715	113837	113837	715
1437	210119_dc07_8.tif_BS20.tif:0716-0220-0210:716	111566	111566	716
1438	210119_dc07_8.tif_BS20.tif:0717-0203-0189:717	73822	73822	717
1439	210119_dc07_8.tif_BS20.tif:0718-0203-0177:718	104037	104037	718
1440	210119_dc07_8.tif_BS20.tif:0719-0200-0174:719	97916	97916	719
1441	210119_dc07_8.tif_BS20.tif:0720-0201-0162:720	102330	102330	720
1442	210119_dc07_8.tif_BS20.tif:0721-0200-0161:721	99581	99581	721
