# Supplementary material for: Molecular encoding and synaptic decoding of context during salt chemotaxis in C. elegans
Source: Nat Commun. 2022 May 27;13:2928. doi: 10.1038/s41467-022-30279-7 (PMC9142520; doi:10.1038/s41467-022-30279-7)
Supplement: Supplementary file 7 — Source Data [file 41467_2022_30279_MOESM7_ESM.zip › Source Data/Imaging/Fig.5/5C/210119_dc07_9.tif_BS20_Results.csv]

	Label	IntDen	RawIntDen	Slice	stimulus
1	210119_dc07_9.tif_BS20.tif:0001-0250-0446:1	34251	34251	1	144
2	210119_dc07_9.tif_BS20.tif:0002-0245-0436:2	31348	31348	2
3	210119_dc07_9.tif_BS20.tif:0003-0237-0432:3	35137	35137	3
4	210119_dc07_9.tif_BS20.tif:0004-0221-0440:4	42581	42581	4
5	210119_dc07_9.tif_BS20.tif:0005-0190-0436:5	30770	30770	5
6	210119_dc07_9.tif_BS20.tif:0006-0169-0419:6	43589	43589	6
7	210119_dc07_9.tif_BS20.tif:0007-0178-0404:7	56009	56009	7
8	210119_dc07_9.tif_BS20.tif:0008-0180-0407:8	37010	37010	8
9	210119_dc07_9.tif_BS20.tif:0009-0173-0395:9	33277	33277	9
10	210119_dc07_9.tif_BS20.tif:0010-0179-0369:10	29148	29148	10
11	210119_dc07_9.tif_BS20.tif:0011-0181-0373:11	27586	27586	11
12	210119_dc07_9.tif_BS20.tif:0012-0190-0371:12	39061	39061	12
13	210119_dc07_9.tif_BS20.tif:0013-0189-0380:13	38971	38971	13
14	210119_dc07_9.tif_BS20.tif:0014-0189-0395:14	38874	38874	14
15	210119_dc07_9.tif_BS20.tif:0015-0182-0390:15	37745	37745	15
16	210119_dc07_9.tif_BS20.tif:0016-0189-0411:16	55605	55605	16
17	210119_dc07_9.tif_BS20.tif:0017-0191-0428:17	38291	38291	17
18	210119_dc07_9.tif_BS20.tif:0018-0214-0440:18	39323	39323	18
19	210119_dc07_9.tif_BS20.tif:0019-0224-0462:19	35379	35379	19
20	210119_dc07_9.tif_BS20.tif:0020-0214-0439:20	40512	40512	20
21	210119_dc07_9.tif_BS20.tif:0021-0206-0435:21	33107	33107	21
22	210119_dc07_9.tif_BS20.tif:0022-0198-0428:22	40909	40909	22
23	210119_dc07_9.tif_BS20.tif:0023-0192-0419:23	39815	39815	23
24	210119_dc07_9.tif_BS20.tif:0024-0192-0419:24	38632	38632	24
25	210119_dc07_9.tif_BS20.tif:0025-0193-0429:25	34783	34783	25
26	210119_dc07_9.tif_BS20.tif:0026-0195-0419:26	37834	37834	26
27	210119_dc07_9.tif_BS20.tif:0027-0193-0413:27	39623	39623	27
28	210119_dc07_9.tif_BS20.tif:0028-0186-0381:28	32519	32519	28
29	210119_dc07_9.tif_BS20.tif:0029-0191-0413:29	32626	32626	29
30	210119_dc07_9.tif_BS20.tif:0030-0189-0402:30	40661	40661	30
31	210119_dc07_9.tif_BS20.tif:0031-0192-0416:31	49059	49059	31
32	210119_dc07_9.tif_BS20.tif:0032-0198-0423:32	44086	44086	32
33	210119_dc07_9.tif_BS20.tif:0033-0194-0419:33	37964	37964	33
34	210119_dc07_9.tif_BS20.tif:0034-0190-0408:34	35671	35671	34
35	210119_dc07_9.tif_BS20.tif:0035-0193-0405:35	39632	39632	35
36	210119_dc07_9.tif_BS20.tif:0036-0187-0403:36	35450	35450	36
37	210119_dc07_9.tif_BS20.tif:0037-0197-0416:37	36593	36593	37
38	210119_dc07_9.tif_BS20.tif:0038-0205-0439:38	41777	41777	38
39	210119_dc07_9.tif_BS20.tif:0039-0215-0441:39	39499	39499	39
40	210119_dc07_9.tif_BS20.tif:0040-0214-0431:40	33203	33203	40
41	210119_dc07_9.tif_BS20.tif:0041-0211-0413:41	43743	43743	41
42	210119_dc07_9.tif_BS20.tif:0042-0231-0461:42	36797	36797	42
43	210119_dc07_9.tif_BS20.tif:0043-0241-0453:43	36589	36589	43
44	210119_dc07_9.tif_BS20.tif:0044-0235-0449:44	35911	35911	44
45	210119_dc07_9.tif_BS20.tif:0045-0229-0449:45	39735	39735	45
46	210119_dc07_9.tif_BS20.tif:0046-0217-0447:46	40124	40124	46
47	210119_dc07_9.tif_BS20.tif:0047-0203-0371:47	50354	50354	47
48	210119_dc07_9.tif_BS20.tif:0048-0209-0439:48	51622	51622	48
49	210119_dc07_9.tif_BS20.tif:0049-0214-0444:49	42241	42241	49
50	210119_dc07_9.tif_BS20.tif:0050-0210-0441:50	42253	42253	50
51	210119_dc07_9.tif_BS20.tif:0051-0209-0439:51	39825	39825	51
52	210119_dc07_9.tif_BS20.tif:0052-0210-0436:52	41650	41650	52
53	210119_dc07_9.tif_BS20.tif:0053-0213-0434:53	41275	41275	53
54	210119_dc07_9.tif_BS20.tif:0054-0223-0423:54	65416	65416	54
55	210119_dc07_9.tif_BS20.tif:0055-0218-0427:55	68452	68452	55
56	210119_dc07_9.tif_BS20.tif:0056-0214-0417:56	38542	38542	56
57	210119_dc07_9.tif_BS20.tif:0057-0206-0415:57	35193	35193	57
58	210119_dc07_9.tif_BS20.tif:0058-0200-0412:58	38996	38996	58
59	210119_dc07_9.tif_BS20.tif:0059-0208-0414:59	36092	36092	59
60	210119_dc07_9.tif_BS20.tif:0060-0201-0413:60	32797	32797	60
61	210119_dc07_9.tif_BS20.tif:0061-0203-0413:61	36380	36380	61
62	210119_dc07_9.tif_BS20.tif:0062-0206-0412:62	37634	37634	62
63	210119_dc07_9.tif_BS20.tif:0063-0193-0396:63	39252	39252	63
64	210119_dc07_9.tif_BS20.tif:0064-0185-0362:64	30616	30616	64
65	210119_dc07_9.tif_BS20.tif:0065-0181-0375:65	32872	32872	65
66	210119_dc07_9.tif_BS20.tif:0066-0187-0365:66	31824	31824	66
67	210119_dc07_9.tif_BS20.tif:0067-0197-0360:67	38521	38521	67
68	210119_dc07_9.tif_BS20.tif:0068-0202-0357:68	38151	38151	68
69	210119_dc07_9.tif_BS20.tif:0069-0203-0351:69	38524	38524	69
70	210119_dc07_9.tif_BS20.tif:0070-0207-0352:70	39784	39784	70
71	210119_dc07_9.tif_BS20.tif:0071-0226-0341:71	32244	32244	71
72	210119_dc07_9.tif_BS20.tif:0072-0218-0347:72	34238	34238	72
73	210119_dc07_9.tif_BS20.tif:0073-0209-0352:73	32675	32675	73
74	210119_dc07_9.tif_BS20.tif:0074-0228-0339:74	30501	30501	74
75	210119_dc07_9.tif_BS20.tif:0075-0248-0341:75	25421	25421	75
76	210119_dc07_9.tif_BS20.tif:0076-0256-0337:76	30180	30180	76
77	210119_dc07_9.tif_BS20.tif:0077-0244-0341:77	31384	31384	77
78	210119_dc07_9.tif_BS20.tif:0078-0259-0340:78	33174	33174	78
79	210119_dc07_9.tif_BS20.tif:0079-0257-0340:79	33997	33997	79
80	210119_dc07_9.tif_BS20.tif:0080-0256-0343:80	34393	34393	80
81	210119_dc07_9.tif_BS20.tif:0081-0249-0343:81	39537	39537	81
82	210119_dc07_9.tif_BS20.tif:0082-0241-0350:82	37415	37415	82
83	210119_dc07_9.tif_BS20.tif:0083-0236-0358:83	31440	31440	83
84	210119_dc07_9.tif_BS20.tif:0084-0240-0348:84	36014	36014	84
85	210119_dc07_9.tif_BS20.tif:0085-0226-0329:85	30051	30051	85
86	210119_dc07_9.tif_BS20.tif:0086-0228-0338:86	31712	31712	86
87	210119_dc07_9.tif_BS20.tif:0087-0244-0340:87	29833	29833	87
88	210119_dc07_9.tif_BS20.tif:0088-0256-0347:88	42918	42918	88
89	210119_dc07_9.tif_BS20.tif:0089-0260-0354:89	55261	55261	89
90	210119_dc07_9.tif_BS20.tif:0090-0262-0354:90	57331	57331	90
91	210119_dc07_9.tif_BS20.tif:0091-0263-0348:91	44238	44238	91
92	210119_dc07_9.tif_BS20.tif:0092-0243-0337:92	58602	58602	92
93	210119_dc07_9.tif_BS20.tif:0093-0250-0323:93	38743	38743	93
94	210119_dc07_9.tif_BS20.tif:0094-0247-0340:94	33773	33773	94
95	210119_dc07_9.tif_BS20.tif:0095-0242-0342:95	31600	31600	95
96	210119_dc07_9.tif_BS20.tif:0096-0249-0354:96	38842	38842	96
97	210119_dc07_9.tif_BS20.tif:0097-0273-0355:97	60689	60689	97
98	210119_dc07_9.tif_BS20.tif:0098-0265-0354:98	60990	60990	98
99	210119_dc07_9.tif_BS20.tif:0099-0261-0337:99	38195	38195	99
100	210119_dc07_9.tif_BS20.tif:0100-0249-0329:100	34232	34232	100
101	210119_dc07_9.tif_BS20.tif:0101-0244-0338:101	35773	35773	101
102	210119_dc07_9.tif_BS20.tif:0102-0243-0339:102	45149	45149	102
103	210119_dc07_9.tif_BS20.tif:0103-0233-0346:103	40112	40112	103
104	210119_dc07_9.tif_BS20.tif:0104-0226-0344:104	34627	34627	104
105	210119_dc07_9.tif_BS20.tif:0105-0220-0356:105	38141	38141	105
106	210119_dc07_9.tif_BS20.tif:0106-0217-0350:106	39820	39820	106
107	210119_dc07_9.tif_BS20.tif:0107-0218-0350:107	40522	40522	107
108	210119_dc07_9.tif_BS20.tif:0108-0216-0349:108	38641	38641	108
109	210119_dc07_9.tif_BS20.tif:0109-0216-0341:109	42304	42304	109
110	210119_dc07_9.tif_BS20.tif:0110-0234-0340:110	36009	36009	110
111	210119_dc07_9.tif_BS20.tif:0111-0252-0345:111	38820	38820	111
112	210119_dc07_9.tif_BS20.tif:0112-0271-0341:112	34549	34549	112
113	210119_dc07_9.tif_BS20.tif:0113-0272-0344:113	47536	47536	113
114	210119_dc07_9.tif_BS20.tif:0114-0277-0351:114	38913	38913	114
115	210119_dc07_9.tif_BS20.tif:0115-0277-0351:115	36064	36064	115
116	210119_dc07_9.tif_BS20.tif:0116-0268-0345:116	47683	47683	116
117	210119_dc07_9.tif_BS20.tif:0117-0254-0346:117	52524	52524	117
118	210119_dc07_9.tif_BS20.tif:0118-0259-0344:118	45715	45715	118
119	210119_dc07_9.tif_BS20.tif:0119-0267-0344:119	51220	51220	119
120	210119_dc07_9.tif_BS20.tif:0120-0248-0326:120	43298	43298	120
121	210119_dc07_9.tif_BS20.tif:0121-0228-0345:121	50523	50523	121
122	210119_dc07_9.tif_BS20.tif:0122-0228-0343:122	35512	35512	122
123	210119_dc07_9.tif_BS20.tif:0123-0248-0343:123	30567	30567	123
124	210119_dc07_9.tif_BS20.tif:0124-0322-0379:124	36302	36302	124
125	210119_dc07_9.tif_BS20.tif:0125-0313-0399:125	46576	46576	125
126	210119_dc07_9.tif_BS20.tif:0126-0305-0389:126	48387	48387	126
127	210119_dc07_9.tif_BS20.tif:0127-0293-0389:127	33968	33968	127
128	210119_dc07_9.tif_BS20.tif:0128-0297-0383:128	42283	42283	128
129	210119_dc07_9.tif_BS20.tif:0129-0310-0382:129	39274	39274	129
130	210119_dc07_9.tif_BS20.tif:0130-0295-0372:130	37803	37803	130
131	210119_dc07_9.tif_BS20.tif:0131-0296-0365:131	35225	35225	131
132	210119_dc07_9.tif_BS20.tif:0132-0286-0346:132	33535	33535	132
133	210119_dc07_9.tif_BS20.tif:0133-0280-0347:133	65839	65839	133
134	210119_dc07_9.tif_BS20.tif:0134-0270-0349:134	54625	54625	134
135	210119_dc07_9.tif_BS20.tif:0135-0269-0354:135	62668	62668	135
136	210119_dc07_9.tif_BS20.tif:0136-0270-0354:136	52488	52488	136
137	210119_dc07_9.tif_BS20.tif:0137-0274-0355:137	46704	46704	137
138	210119_dc07_9.tif_BS20.tif:0138-0277-0359:138	44512	44512	138
139	210119_dc07_9.tif_BS20.tif:0139-0276-0361:139	43232	43232	139
140	210119_dc07_9.tif_BS20.tif:0140-0278-0361:140	36683	36683	140
141	210119_dc07_9.tif_BS20.tif:0141-0279-0364:141	36967	36967	141
142	210119_dc07_9.tif_BS20.tif:0142-0281-0361:142	38541	38541	142
143	210119_dc07_9.tif_BS20.tif:0143-0281-0358:143	38892	38892	143
144	210119_dc07_9.tif_BS20.tif:0144-0274-0359:144	37551	37551	144
145	210119_dc07_9.tif_BS20.tif:0145-0282-0360:145	34562	34562	145
146	210119_dc07_9.tif_BS20.tif:0146-0280-0360:146	36277	36277	146
147	210119_dc07_9.tif_BS20.tif:0147-0275-0359:147	49152	49152	147
148	210119_dc07_9.tif_BS20.tif:0148-0276-0366:148	37146	37146	148
149	210119_dc07_9.tif_BS20.tif:0149-0276-0364:149	33124	33124	149
150	210119_dc07_9.tif_BS20.tif:0150-0272-0352:150	30966	30966	150
151	210119_dc07_9.tif_BS20.tif:0151-0256-0328:151	53679	53679	151
152	210119_dc07_9.tif_BS20.tif:0152-0251-0345:152	41906	41906	152
153	210119_dc07_9.tif_BS20.tif:0153-0253-0351:153	35611	35611	153
154	210119_dc07_9.tif_BS20.tif:0154-0256-0348:154	31262	31262	154
155	210119_dc07_9.tif_BS20.tif:0155-0265-0353:155	36095	36095	155
156	210119_dc07_9.tif_BS20.tif:0156-0274-0358:156	27961	27961	156
157	210119_dc07_9.tif_BS20.tif:0157-0276-0349:157	32118	32118	157
158	210119_dc07_9.tif_BS20.tif:0158-0271-0346:158	38364	38364	158
159	210119_dc07_9.tif_BS20.tif:0159-0252-0344:159	30865	30865	159
160	210119_dc07_9.tif_BS20.tif:0160-0251-0349:160	24904	24904	160
161	210119_dc07_9.tif_BS20.tif:0161-0263-0351:161	29884	29884	161
162	210119_dc07_9.tif_BS20.tif:0162-0306-0361:162	20100	20100	162
163	210119_dc07_9.tif_BS20.tif:0163-0298-0384:163	25181	25181	163
164	210119_dc07_9.tif_BS20.tif:0164-0301-0402:164	30112	30112	164
165	210119_dc07_9.tif_BS20.tif:0165-0301-0407:165	35441	35441	165
166	210119_dc07_9.tif_BS20.tif:0166-0290-0372:166	32245	32245	166
167	210119_dc07_9.tif_BS20.tif:0167-0292-0387:167	45579	45579	167
168	210119_dc07_9.tif_BS20.tif:0168-0295-0390:168	25795	25795	168
169	210119_dc07_9.tif_BS20.tif:0169-0306-0379:169	25725	25725	169
170	210119_dc07_9.tif_BS20.tif:0170-0291-0371:170	24196	24196	170
171	210119_dc07_9.tif_BS20.tif:0171-0291-0357:171	22712	22712	171
172	210119_dc07_9.tif_BS20.tif:0172-0300-0371:172	24969	24969	172
173	210119_dc07_9.tif_BS20.tif:0173-0317-0386:173	27743	27743	173
174	210119_dc07_9.tif_BS20.tif:0174-0301-0398:174	58327	58327	174
175	210119_dc07_9.tif_BS20.tif:0175-0300-0404:175	30122	30122	175
176	210119_dc07_9.tif_BS20.tif:0176-0301-0394:176	22936	22936	176
177	210119_dc07_9.tif_BS20.tif:0177-0291-0382:177	25233	25233	177
178	210119_dc07_9.tif_BS20.tif:0178-0295-0377:178	23467	23467	178
179	210119_dc07_9.tif_BS20.tif:0179-0303-0371:179	23805	23805	179
180	210119_dc07_9.tif_BS20.tif:0180-0287-0366:180	34561	34561	180
181	210119_dc07_9.tif_BS20.tif:0181-0285-0363:181	28429	28429	181
182	210119_dc07_9.tif_BS20.tif:0182-0287-0360:182	30312	30312	182
183	210119_dc07_9.tif_BS20.tif:0183-0280-0366:183	26407	26407	183
184	210119_dc07_9.tif_BS20.tif:0184-0281-0368:184	27233	27233	184
185	210119_dc07_9.tif_BS20.tif:0185-0289-0376:185	25930	25930	185
186	210119_dc07_9.tif_BS20.tif:0186-0302-0387:186	29384	29384	186
187	210119_dc07_9.tif_BS20.tif:0187-0298-0374:187	38989	38989	187
188	210119_dc07_9.tif_BS20.tif:0188-0283-0364:188	39486	39486	188
189	210119_dc07_9.tif_BS20.tif:0189-0276-0359:189	30111	30111	189
190	210119_dc07_9.tif_BS20.tif:0190-0290-0364:190	38089	38089	190
191	210119_dc07_9.tif_BS20.tif:0191-0289-0372:191	42063	42063	191
192	210119_dc07_9.tif_BS20.tif:0192-0290-0385:192	59483	59483	192
193	210119_dc07_9.tif_BS20.tif:0193-0301-0371:193	36213	36213	193
194	210119_dc07_9.tif_BS20.tif:0194-0281-0356:194	30654	30654	194
195	210119_dc07_9.tif_BS20.tif:0195-0274-0351:195	27110	27110	195
196	210119_dc07_9.tif_BS20.tif:0196-0291-0367:196	36807	36807	196
197	210119_dc07_9.tif_BS20.tif:0197-0290-0370:197	30006	30006	197
198	210119_dc07_9.tif_BS20.tif:0198-0292-0371:198	29334	29334	198
199	210119_dc07_9.tif_BS20.tif:0199-0296-0371:199	26603	26603	199
200	210119_dc07_9.tif_BS20.tif:0200-0298-0377:200	27127	27127	200
201	210119_dc07_9.tif_BS20.tif:0201-0303-0388:201	22767	22767	201
202	210119_dc07_9.tif_BS20.tif:0202-0302-0411:202	24795	24795	202
203	210119_dc07_9.tif_BS20.tif:0203-0302-0412:203	22596	22596	203
204	210119_dc07_9.tif_BS20.tif:0204-0300-0392:204	23008	23008	204
205	210119_dc07_9.tif_BS20.tif:0205-0298-0382:205	27818	27818	205
206	210119_dc07_9.tif_BS20.tif:0206-0295-0391:206	24693	24693	206
207	210119_dc07_9.tif_BS20.tif:0207-0304-0411:207	36234	36234	207
208	210119_dc07_9.tif_BS20.tif:0208-0304-0413:208	27265	27265	208
209	210119_dc07_9.tif_BS20.tif:0209-0294-0370:209	27755	27755	209
210	210119_dc07_9.tif_BS20.tif:0210-0286-0383:210	37834	37834	210
211	210119_dc07_9.tif_BS20.tif:0211-0257-0374:211	32878	32878	211
212	210119_dc07_9.tif_BS20.tif:0212-0279-0371:212	26153	26153	212
213	210119_dc07_9.tif_BS20.tif:0213-0289-0374:213	21287	21287	213
214	210119_dc07_9.tif_BS20.tif:0214-0289-0376:214	25220	25220	214
215	210119_dc07_9.tif_BS20.tif:0215-0284-0376:215	38328	38328	215
216	210119_dc07_9.tif_BS20.tif:0216-0279-0384:216	27955	27955	216
217	210119_dc07_9.tif_BS20.tif:0217-0278-0389:217	25454	25454	217
218	210119_dc07_9.tif_BS20.tif:0218-0268-0391:218	36642	36642	218
219	210119_dc07_9.tif_BS20.tif:0219-0279-0376:219	30942	30942	219
220	210119_dc07_9.tif_BS20.tif:0220-0283-0363:220	26525	26525	220
221	210119_dc07_9.tif_BS20.tif:0221-0283-0358:221	26426	26426	221
222	210119_dc07_9.tif_BS20.tif:0222-0276-0369:222	30532	30532	222
223	210119_dc07_9.tif_BS20.tif:0223-0279-0365:223	30228	30228	223
224	210119_dc07_9.tif_BS20.tif:0224-0269-0334:224	30865	30865	224
225	210119_dc07_9.tif_BS20.tif:0225-0273-0355:225	34478	34478	225
226	210119_dc07_9.tif_BS20.tif:0226-0274-0362:226	36921	36921	226
227	210119_dc07_9.tif_BS20.tif:0227-0253-0340:227	42333	42333	227
228	210119_dc07_9.tif_BS20.tif:0228-0248-0333:228	33221	33221	228
229	210119_dc07_9.tif_BS20.tif:0229-0245-0341:229	40387	40387	229
230	210119_dc07_9.tif_BS20.tif:0230-0244-0360:230	26554	26554	230
231	210119_dc07_9.tif_BS20.tif:0231-0255-0374:231	24741	24741	231
232	210119_dc07_9.tif_BS20.tif:0232-0256-0327:232	40721	40721	232
233	210119_dc07_9.tif_BS20.tif:0233-0238-0329:233	32813	32813	233
234	210119_dc07_9.tif_BS20.tif:0234-0235-0349:234	32614	32614	234
235	210119_dc07_9.tif_BS20.tif:0235-0239-0336:235	34769	34769	235
236	210119_dc07_9.tif_BS20.tif:0236-0244-0344:236	32760	32760	236
237	210119_dc07_9.tif_BS20.tif:0237-0250-0348:237	35319	35319	237
238	210119_dc07_9.tif_BS20.tif:0238-0260-0347:238	34189	34189	238
239	210119_dc07_9.tif_BS20.tif:0239-0257-0343:239	33967	33967	239
240	210119_dc07_9.tif_BS20.tif:0240-0252-0346:240	36759	36759	240
241	210119_dc07_9.tif_BS20.tif:0241-0257-0347:241	34888	34888	241
242	210119_dc07_9.tif_BS20.tif:0242-0252-0348:242	33797	33797	242
243	210119_dc07_9.tif_BS20.tif:0243-0256-0336:243	34247	34247	243
244	210119_dc07_9.tif_BS20.tif:0244-0261-0341:244	35168	35168	244
245	210119_dc07_9.tif_BS20.tif:0245-0255-0338:245	33407	33407	245
246	210119_dc07_9.tif_BS20.tif:0246-0259-0339:246	30404	30404	246
247	210119_dc07_9.tif_BS20.tif:0247-0267-0348:247	34801	34801	247
248	210119_dc07_9.tif_BS20.tif:0248-0266-0352:248	35426	35426	248
249	210119_dc07_9.tif_BS20.tif:0249-0268-0347:249	39081	39081	249
250	210119_dc07_9.tif_BS20.tif:0250-0282-0357:250	32663	32663	250
251	210119_dc07_9.tif_BS20.tif:0251-0286-0369:251	30058	30058	251
252	210119_dc07_9.tif_BS20.tif:0252-0276-0365:252	31066	31066	252
253	210119_dc07_9.tif_BS20.tif:0253-0274-0364:253	35967	35967	253
254	210119_dc07_9.tif_BS20.tif:0254-0273-0361:254	34529	34529	254
255	210119_dc07_9.tif_BS20.tif:0255-0272-0358:255	32437	32437	255
256	210119_dc07_9.tif_BS20.tif:0256-0272-0357:256	33753	33753	256
257	210119_dc07_9.tif_BS20.tif:0257-0262-0356:257	28130	28130	257
258	210119_dc07_9.tif_BS20.tif:0258-0259-0348:258	34391	34391	258
259	210119_dc07_9.tif_BS20.tif:0259-0269-0344:259	30349	30349	259
260	210119_dc07_9.tif_BS20.tif:0260-0290-0358:260	28715	28715	260
261	210119_dc07_9.tif_BS20.tif:0261-0301-0365:261	26670	26670	261
262	210119_dc07_9.tif_BS20.tif:0262-0287-0371:262	23618	23618	262
263	210119_dc07_9.tif_BS20.tif:0263-0284-0358:263	25500	25500	263
264	210119_dc07_9.tif_BS20.tif:0264-0258-0339:264	34336	34336	264
265	210119_dc07_9.tif_BS20.tif:0265-0249-0339:265	37973	37973	265
266	210119_dc07_9.tif_BS20.tif:0266-0248-0345:266	35139	35139	266
267	210119_dc07_9.tif_BS20.tif:0267-0258-0344:267	55693	55693	267
268	210119_dc07_9.tif_BS20.tif:0268-0246-0341:268	39038	39038	268
269	210119_dc07_9.tif_BS20.tif:0269-0245-0347:269	39145	39145	269
270	210119_dc07_9.tif_BS20.tif:0270-0235-0344:270	44566	44566	270
271	210119_dc07_9.tif_BS20.tif:0271-0226-0349:271	45451	45451	271
272	210119_dc07_9.tif_BS20.tif:0272-0226-0350:272	42975	42975	272
273	210119_dc07_9.tif_BS20.tif:0273-0221-0355:273	40960	40960	273
274	210119_dc07_9.tif_BS20.tif:0274-0235-0349:274	43763	43763	274
275	210119_dc07_9.tif_BS20.tif:0275-0236-0351:275	41365	41365	275
276	210119_dc07_9.tif_BS20.tif:0276-0216-0352:276	39077	39077	276
277	210119_dc07_9.tif_BS20.tif:0277-0237-0363:277	31109	31109	277
278	210119_dc07_9.tif_BS20.tif:0278-0207-0335:278	36564	36564	278
279	210119_dc07_9.tif_BS20.tif:0279-0227-0339:279	37716	37716	279
280	210119_dc07_9.tif_BS20.tif:0280-0241-0346:280	37631	37631	280
281	210119_dc07_9.tif_BS20.tif:0281-0237-0348:281	40925	40925	281
282	210119_dc07_9.tif_BS20.tif:0282-0220-0346:282	40092	40092	282
283	210119_dc07_9.tif_BS20.tif:0283-0238-0348:283	41941	41941	283
284	210119_dc07_9.tif_BS20.tif:0284-0258-0347:284	38051	38051	284
285	210119_dc07_9.tif_BS20.tif:0285-0268-0349:285	41021	41021	285
286	210119_dc07_9.tif_BS20.tif:0286-0247-0353:286	40610	40610	286
287	210119_dc07_9.tif_BS20.tif:0287-0215-0337:287	42553	42553	287
288	210119_dc07_9.tif_BS20.tif:0288-0251-0345:288	38424	38424	288
289	210119_dc07_9.tif_BS20.tif:0289-0273-0346:289	33677	33677	289
290	210119_dc07_9.tif_BS20.tif:0290-0267-0352:290	36605	36605	290
291	210119_dc07_9.tif_BS20.tif:0291-0254-0348:291	31328	31328	291
292	210119_dc07_9.tif_BS20.tif:0292-0252-0339:292	30119	30119	292
293	210119_dc07_9.tif_BS20.tif:0293-0258-0344:293	28548	28548	293
294	210119_dc07_9.tif_BS20.tif:0294-0269-0345:294	33364	33364	294
295	210119_dc07_9.tif_BS20.tif:0295-0274-0345:295	31960	31960	295
296	210119_dc07_9.tif_BS20.tif:0296-0274-0341:296	42024	42024	296
297	210119_dc07_9.tif_BS20.tif:0297-0278-0352:297	35596	35596	297
298	210119_dc07_9.tif_BS20.tif:0298-0289-0366:298	32948	32948	298
299	210119_dc07_9.tif_BS20.tif:0299-0284-0365:299	31741	31741	299
300	210119_dc07_9.tif_BS20.tif:0300-0271-0356:300	35011	35011	300
301	210119_dc07_9.tif_BS20.tif:0301-0253-0346:301	50163	50163	301
302	210119_dc07_9.tif_BS20.tif:0302-0224-0332:302	38757	38757	302
303	210119_dc07_9.tif_BS20.tif:0303-0268-0355:303	29848	29848	303
304	210119_dc07_9.tif_BS20.tif:0304-0279-0356:304	33877	33877	304
305	210119_dc07_9.tif_BS20.tif:0305-0283-0359:305	36259	36259	305
306	210119_dc07_9.tif_BS20.tif:0306-0285-0355:306	36248	36248	306
307	210119_dc07_9.tif_BS20.tif:0307-0280-0356:307	40098	40098	307
308	210119_dc07_9.tif_BS20.tif:0308-0269-0352:308	27943	27943	308
309	210119_dc07_9.tif_BS20.tif:0309-0290-0364:309	27604	27604	309
310	210119_dc07_9.tif_BS20.tif:0310-0296-0373:310	28770	28770	310
311	210119_dc07_9.tif_BS20.tif:0311-0287-0370:311	31397	31397	311
312	210119_dc07_9.tif_BS20.tif:0312-0260-0350:312	33829	33829	312
313	210119_dc07_9.tif_BS20.tif:0313-0221-0345:313	36239	36239	313
314	210119_dc07_9.tif_BS20.tif:0314-0243-0364:314	41753	41753	314
315	210119_dc07_9.tif_BS20.tif:0315-0259-0372:315	40309	40309	315
316	210119_dc07_9.tif_BS20.tif:0316-0254-0348:316	38054	38054	316
317	210119_dc07_9.tif_BS20.tif:0317-0242-0364:317	40018	40018	317
318	210119_dc07_9.tif_BS20.tif:0318-0244-0348:318	39941	39941	318
319	210119_dc07_9.tif_BS20.tif:0319-0240-0350:319	38087	38087	319
320	210119_dc07_9.tif_BS20.tif:0320-0233-0352:320	37058	37058	320
321	210119_dc07_9.tif_BS20.tif:0321-0231-0364:321	40554	40554	321
322	210119_dc07_9.tif_BS20.tif:0322-0232-0357:322	41431	41431	322
323	210119_dc07_9.tif_BS20.tif:0323-0243-0364:323	35583	35583	323
324	210119_dc07_9.tif_BS20.tif:0324-0262-0366:324	37844	37844	324
325	210119_dc07_9.tif_BS20.tif:0325-0268-0366:325	62502	62502	325
326	210119_dc07_9.tif_BS20.tif:0326-0269-0360:326	49608	49608	326
327	210119_dc07_9.tif_BS20.tif:0327-0251-0365:327	29445	29445	327
328	210119_dc07_9.tif_BS20.tif:0328-0247-0364:328	38002	38002	328
329	210119_dc07_9.tif_BS20.tif:0329-0238-0357:329	35748	35748	329
330	210119_dc07_9.tif_BS20.tif:0330-0226-0365:330	42165	42165	330
331	210119_dc07_9.tif_BS20.tif:0331-0235-0362:331	30367	30367	331
332	210119_dc07_9.tif_BS20.tif:0332-0232-0359:332	33301	33301	332
333	210119_dc07_9.tif_BS20.tif:0333-0233-0354:333	39339	39339	333
334	210119_dc07_9.tif_BS20.tif:0334-0235-0358:334	36852	36852	334
335	210119_dc07_9.tif_BS20.tif:0335-0234-0354:335	31284	31284	335
336	210119_dc07_9.tif_BS20.tif:0336-0229-0353:336	36559	36559	336
337	210119_dc07_9.tif_BS20.tif:0337-0228-0366:337	35368	35368	337
338	210119_dc07_9.tif_BS20.tif:0338-0222-0362:338	34332	34332	338
339	210119_dc07_9.tif_BS20.tif:0339-0212-0361:339	32726	32726	339
340	210119_dc07_9.tif_BS20.tif:0340-0208-0365:340	29182	29182	340
341	210119_dc07_9.tif_BS20.tif:0341-0206-0373:341	31316	31316	341
342	210119_dc07_9.tif_BS20.tif:0342-0211-0381:342	35363	35363	342
343	210119_dc07_9.tif_BS20.tif:0343-0214-0382:343	37136	37136	343
344	210119_dc07_9.tif_BS20.tif:0344-0215-0377:344	30880	30880	344
345	210119_dc07_9.tif_BS20.tif:0345-0211-0380:345	31931	31931	345
346	210119_dc07_9.tif_BS20.tif:0346-0223-0390:346	32837	32837	346
347	210119_dc07_9.tif_BS20.tif:0347-0228-0419:347	39382	39382	347
348	210119_dc07_9.tif_BS20.tif:0348-0235-0408:348	35816	35816	348
349	210119_dc07_9.tif_BS20.tif:0349-0246-0389:349	36664	36664	349
350	210119_dc07_9.tif_BS20.tif:0350-0217-0375:350	38247	38247	350
351	210119_dc07_9.tif_BS20.tif:0351-0199-0369:351	37659	37659	351
352	210119_dc07_9.tif_BS20.tif:0352-0224-0346:352	32070	32070	352
353	210119_dc07_9.tif_BS20.tif:0353-0216-0350:353	36673	36673	353
354	210119_dc07_9.tif_BS20.tif:0354-0187-0362:354	33757	33757	354
355	210119_dc07_9.tif_BS20.tif:0355-0207-0368:355	29714	29714	355
356	210119_dc07_9.tif_BS20.tif:0356-0210-0367:356	35775	35775	356
357	210119_dc07_9.tif_BS20.tif:0357-0200-0374:357	31082	31082	357
358	210119_dc07_9.tif_BS20.tif:0358-0188-0380:358	32233	32233	358
359	210119_dc07_9.tif_BS20.tif:0359-0188-0392:359	32438	32438	359
360	210119_dc07_9.tif_BS20.tif:0360-0187-0404:360	32264	32264	360
361	210119_dc07_9.tif_BS20.tif:0361-0186-0406:361	37633	37633	361
362	210119_dc07_9.tif_BS20.tif:0362-0198-0378:362	38994	38994	362
363	210119_dc07_9.tif_BS20.tif:0363-0210-0351:363	29245	29245	363
364	210119_dc07_9.tif_BS20.tif:0364-0204-0356:364	45620	45620	364
365	210119_dc07_9.tif_BS20.tif:0365-0195-0363:365	45154	45154	365
366	210119_dc07_9.tif_BS20.tif:0366-0201-0375:366	52293	52293	366
367	210119_dc07_9.tif_BS20.tif:0367-0209-0353:367	32411	32411	367
368	210119_dc07_9.tif_BS20.tif:0368-0218-0350:368	33257	33257	368
369	210119_dc07_9.tif_BS20.tif:0369-0226-0339:369	35922	35922	369
370	210119_dc07_9.tif_BS20.tif:0370-0237-0340:370	34315	34315	370
371	210119_dc07_9.tif_BS20.tif:0371-0240-0347:371	32156	32156	371
372	210119_dc07_9.tif_BS20.tif:0372-0203-0359:372	45064	45064	372
373	210119_dc07_9.tif_BS20.tif:0373-0205-0368:373	38422	38422	373
374	210119_dc07_9.tif_BS20.tif:0374-0203-0369:374	33658	33658	374
375	210119_dc07_9.tif_BS20.tif:0375-0188-0384:375	40821	40821	375
376	210119_dc07_9.tif_BS20.tif:0376-0197-0397:376	32693	32693	376
377	210119_dc07_9.tif_BS20.tif:0377-0204-0389:377	44524	44524	377
378	210119_dc07_9.tif_BS20.tif:0378-0201-0393:378	40518	40518	378
379	210119_dc07_9.tif_BS20.tif:0379-0189-0407:379	46180	46180	379
380	210119_dc07_9.tif_BS20.tif:0380-0192-0422:380	46614	46614	380
381	210119_dc07_9.tif_BS20.tif:0381-0196-0427:381	38431	38431	381
382	210119_dc07_9.tif_BS20.tif:0382-0204-0413:382	37761	37761	382
383	210119_dc07_9.tif_BS20.tif:0383-0197-0433:383	36220	36220	383
384	210119_dc07_9.tif_BS20.tif:0384-0200-0437:384	37754	37754	384
385	210119_dc07_9.tif_BS20.tif:0385-0203-0431:385	37034	37034	385
386	210119_dc07_9.tif_BS20.tif:0386-0208-0423:386	40616	40616	386
387	210119_dc07_9.tif_BS20.tif:0387-0207-0429:387	36154	36154	387
388	210119_dc07_9.tif_BS20.tif:0388-0201-0423:388	38153	38153	388
389	210119_dc07_9.tif_BS20.tif:0389-0211-0441:389	39847	39847	389
390	210119_dc07_9.tif_BS20.tif:0390-0215-0458:390	42789	42789	390
391	210119_dc07_9.tif_BS20.tif:0391-0205-0436:391	40982	40982	391
392	210119_dc07_9.tif_BS20.tif:0392-0204-0436:392	41966	41966	392
393	210119_dc07_9.tif_BS20.tif:0393-0199-0432:393	44248	44248	393
394	210119_dc07_9.tif_BS20.tif:0394-0185-0427:394	57174	57174	394
395	210119_dc07_9.tif_BS20.tif:0395-0193-0411:395	61211	61211	395
396	210119_dc07_9.tif_BS20.tif:0396-0197-0412:396	61698	61698	396
397	210119_dc07_9.tif_BS20.tif:0397-0197-0402:397	39868	39868	397
398	210119_dc07_9.tif_BS20.tif:0398-0201-0406:398	40656	40656	398
399	210119_dc07_9.tif_BS20.tif:0399-0199-0411:399	36953	36953	399
400	210119_dc07_9.tif_BS20.tif:0400-0199-0425:400	67297	67297	400
401	210119_dc07_9.tif_BS20.tif:0401-0206-0435:401	50995	50995	401
402	210119_dc07_9.tif_BS20.tif:0402-0208-0418:402	56692	56692	402
403	210119_dc07_9.tif_BS20.tif:0403-0199-0425:403	44291	44291	403
404	210119_dc07_9.tif_BS20.tif:0404-0176-0419:404	43460	43460	404
405	210119_dc07_9.tif_BS20.tif:0405-0193-0407:405	38478	38478	405
406	210119_dc07_9.tif_BS20.tif:0406-0184-0397:406	41608	41608	406
407	210119_dc07_9.tif_BS20.tif:0407-0189-0394:407	37541	37541	407
408	210119_dc07_9.tif_BS20.tif:0408-0191-0373:408	36228	36228	408
409	210119_dc07_9.tif_BS20.tif:0409-0199-0371:409	32638	32638	409
410	210119_dc07_9.tif_BS20.tif:0410-0200-0390:410	44794	44794	410
411	210119_dc07_9.tif_BS20.tif:0411-0198-0383:411	42095	42095	411
412	210119_dc07_9.tif_BS20.tif:0412-0193-0381:412	34019	34019	412
413	210119_dc07_9.tif_BS20.tif:0413-0192-0384:413	32992	32992	413
414	210119_dc07_9.tif_BS20.tif:0414-0212-0398:414	35496	35496	414
415	210119_dc07_9.tif_BS20.tif:0415-0210-0403:415	36095	36095	415
416	210119_dc07_9.tif_BS20.tif:0416-0205-0415:416	39504	39504	416
417	210119_dc07_9.tif_BS20.tif:0417-0247-0408:417	40181	40181	417
418	210119_dc07_9.tif_BS20.tif:0418-0229-0412:418	51592	51592	418
419	210119_dc07_9.tif_BS20.tif:0419-0211-0433:419	42777	42777	419
420	210119_dc07_9.tif_BS20.tif:0420-0206-0437:420	37571	37571	420
421	210119_dc07_9.tif_BS20.tif:0421-0222-0431:421	83569	83569	421
422	210119_dc07_9.tif_BS20.tif:0422-0216-0425:422	38516	38516	422
423	210119_dc07_9.tif_BS20.tif:0423-0216-0423:423	44063	44063	423
424	210119_dc07_9.tif_BS20.tif:0424-0209-0418:424	36732	36732	424
425	210119_dc07_9.tif_BS20.tif:0425-0211-0402:425	40527	40527	425
426	210119_dc07_9.tif_BS20.tif:0426-0199-0394:426	34741	34741	426
427	210119_dc07_9.tif_BS20.tif:0427-0207-0396:427	34132	34132	427
428	210119_dc07_9.tif_BS20.tif:0428-0205-0385:428	33725	33725	428
429	210119_dc07_9.tif_BS20.tif:0429-0212-0379:429	33146	33146	429
430	210119_dc07_9.tif_BS20.tif:0430-0210-0373:430	39282	39282	430
431	210119_dc07_9.tif_BS20.tif:0431-0218-0370:431	38018	38018	431
432	210119_dc07_9.tif_BS20.tif:0432-0220-0369:432	42269	42269	432
433	210119_dc07_9.tif_BS20.tif:0433-0224-0362:433	42575	42575	433
434	210119_dc07_9.tif_BS20.tif:0434-0230-0345:434	31344	31344	434
435	210119_dc07_9.tif_BS20.tif:0435-0231-0336:435	36398	36398	435
436	210119_dc07_9.tif_BS20.tif:0436-0288-0335:436	40157	40157	436
437	210119_dc07_9.tif_BS20.tif:0437-0251-0348:437	28864	28864	437
438	210119_dc07_9.tif_BS20.tif:0438-0260-0347:438	33539	33539	438
439	210119_dc07_9.tif_BS20.tif:0439-0292-0351:439	36170	36170	439
440	210119_dc07_9.tif_BS20.tif:0440-0282-0353:440	39215	39215	440
441	210119_dc07_9.tif_BS20.tif:0441-0279-0359:441	35002	35002	441
442	210119_dc07_9.tif_BS20.tif:0442-0289-0369:442	37386	37386	442
443	210119_dc07_9.tif_BS20.tif:0443-0287-0372:443	33369	33369	443
444	210119_dc07_9.tif_BS20.tif:0444-0285-0370:444	32786	32786	444
445	210119_dc07_9.tif_BS20.tif:0445-0280-0369:445	30913	30913	445
446	210119_dc07_9.tif_BS20.tif:0446-0280-0359:446	29678	29678	446
447	210119_dc07_9.tif_BS20.tif:0447-0263-0347:447	42143	42143	447
448	210119_dc07_9.tif_BS20.tif:0448-0271-0364:448	28662	28662	448
449	210119_dc07_9.tif_BS20.tif:0449-0277-0361:449	30878	30878	449
450	210119_dc07_9.tif_BS20.tif:0450-0275-0359:450	31323	31323	450
451	210119_dc07_9.tif_BS20.tif:0451-0270-0362:451	36220	36220	451
452	210119_dc07_9.tif_BS20.tif:0452-0254-0363:452	41336	41336	452
453	210119_dc07_9.tif_BS20.tif:0453-0251-0395:453	30930	30930	453
454	210119_dc07_9.tif_BS20.tif:0454-0248-0359:454	41247	41247	454
455	210119_dc07_9.tif_BS20.tif:0455-0236-0354:455	43172	43172	455
456	210119_dc07_9.tif_BS20.tif:0456-0220-0348:456	34677	34677	456
457	210119_dc07_9.tif_BS20.tif:0457-0212-0353:457	34549	34549	457
458	210119_dc07_9.tif_BS20.tif:0458-0204-0370:458	42688	42688	458
459	210119_dc07_9.tif_BS20.tif:0459-0202-0367:459	38536	38536	459
460	210119_dc07_9.tif_BS20.tif:0460-0220-0385:460	44979	44979	460
461	210119_dc07_9.tif_BS20.tif:0461-0234-0380:461	40015	40015	461
462	210119_dc07_9.tif_BS20.tif:0462-0214-0372:462	41941	41941	462
463	210119_dc07_9.tif_BS20.tif:0463-0206-0365:463	34737	34737	463
464	210119_dc07_9.tif_BS20.tif:0464-0213-0368:464	34403	34403	464
465	210119_dc07_9.tif_BS20.tif:0465-0212-0364:465	37658	37658	465
466	210119_dc07_9.tif_BS20.tif:0466-0190-0412:466	33634	33634	466
467	210119_dc07_9.tif_BS20.tif:0467-0155-0404:467	50993	50993	467
468	210119_dc07_9.tif_BS20.tif:0468-0150-0423:468	75138	75138	468
469	210119_dc07_9.tif_BS20.tif:0469-0126-0422:469	46743	46743	469
470	210119_dc07_9.tif_BS20.tif:0470-0116-0422:470	41769	41769	470
471	210119_dc07_9.tif_BS20.tif:0471-0077-0459:471	45228	45228	471
472	210119_dc07_9.tif_BS20.tif:0472-0286-0469:472	37284	37284	472
473	210119_dc07_9.tif_BS20.tif:0473-0279-0421:473	31299	31299	473
474	210119_dc07_9.tif_BS20.tif:0474-0255-0422:474	49360	49360	474
475	210119_dc07_9.tif_BS20.tif:0475-0234-0415:475	58601	58601	475
476	210119_dc07_9.tif_BS20.tif:0476-0191-0407:476	40203	40203	476
477	210119_dc07_9.tif_BS20.tif:0477-0186-0406:477	42595	42595	477
478	210119_dc07_9.tif_BS20.tif:0478-0189-0396:478	35812	35812	478
479	210119_dc07_9.tif_BS20.tif:0479-0181-0392:479	34524	34524	479
480	210119_dc07_9.tif_BS20.tif:0480-0181-0382:480	63532	63532	480
481	210119_dc07_9.tif_BS20.tif:0481-0187-0365:481	42725	42725	481
482	210119_dc07_9.tif_BS20.tif:0482-0190-0357:482	32296	32296	482
483	210119_dc07_9.tif_BS20.tif:0483-0209-0359:483	38786	38786	483
484	210119_dc07_9.tif_BS20.tif:0484-0208-0368:484	38930	38930	484
485	210119_dc07_9.tif_BS20.tif:0485-0204-0363:485	44170	44170	485
486	210119_dc07_9.tif_BS20.tif:0486-0211-0376:486	80801	80801	486
487	210119_dc07_9.tif_BS20.tif:0487-0220-0347:487	40166	40166	487
488	210119_dc07_9.tif_BS20.tif:0488-0210-0357:488	44763	44763	488
489	210119_dc07_9.tif_BS20.tif:0489-0197-0363:489	47435	47435	489
490	210119_dc07_9.tif_BS20.tif:0490-0208-0373:490	49354	49354	490
491	210119_dc07_9.tif_BS20.tif:0491-0200-0383:491	57289	57289	491
492	210119_dc07_9.tif_BS20.tif:0492-0206-0373:492	55711	55711	492
493	210119_dc07_9.tif_BS20.tif:0493-0211-0371:493	34878	34878	493
494	210119_dc07_9.tif_BS20.tif:0494-0196-0374:494	36332	36332	494
495	210119_dc07_9.tif_BS20.tif:0495-0197-0377:495	35449	35449	495
496	210119_dc07_9.tif_BS20.tif:0496-0201-0376:496	40607	40607	496
497	210119_dc07_9.tif_BS20.tif:0497-0197-0393:497	45355	45355	497
498	210119_dc07_9.tif_BS20.tif:0498-0203-0396:498	48726	48726	498
499	210119_dc07_9.tif_BS20.tif:0499-0198-0387:499	37506	37506	499
500	210119_dc07_9.tif_BS20.tif:0500-0198-0392:500	44284	44284	500
501	210119_dc07_9.tif_BS20.tif:0501-0208-0391:501	44911	44911	501
502	210119_dc07_9.tif_BS20.tif:0502-0195-0392:502	43337	43337	502
503	210119_dc07_9.tif_BS20.tif:0503-0190-0405:503	47752	47752	503
504	210119_dc07_9.tif_BS20.tif:0504-0199-0422:504	44314	44314	504
505	210119_dc07_9.tif_BS20.tif:0505-0211-0426:505	41696	41696	505
506	210119_dc07_9.tif_BS20.tif:0506-0214-0428:506	43004	43004	506
507	210119_dc07_9.tif_BS20.tif:0507-0198-0425:507	45817	45817	507
508	210119_dc07_9.tif_BS20.tif:0508-0210-0419:508	38742	38742	508
509	210119_dc07_9.tif_BS20.tif:0509-0211-0435:509	38860	38860	509
510	210119_dc07_9.tif_BS20.tif:0510-0223-0450:510	41007	41007	510
511	210119_dc07_9.tif_BS20.tif:0511-0222-0443:511	42639	42639	511
512	210119_dc07_9.tif_BS20.tif:0512-0218-0439:512	42090	42090	512
513	210119_dc07_9.tif_BS20.tif:0513-0217-0440:513	38596	38596	513
514	210119_dc07_9.tif_BS20.tif:0514-0225-0441:514	41964	41964	514
515	210119_dc07_9.tif_BS20.tif:0515-0227-0447:515	41212	41212	515
516	210119_dc07_9.tif_BS20.tif:0516-0231-0441:516	42334	42334	516
517	210119_dc07_9.tif_BS20.tif:0517-0226-0434:517	43820	43820	517
518	210119_dc07_9.tif_BS20.tif:0518-0225-0432:518	45066	45066	518
519	210119_dc07_9.tif_BS20.tif:0519-0231-0453:519	33581	33581	519
520	210119_dc07_9.tif_BS20.tif:0520-0230-0457:520	42928	42928	520
521	210119_dc07_9.tif_BS20.tif:0521-0237-0446:521	37073	37073	521
522	210119_dc07_9.tif_BS20.tif:0522-0237-0436:522	38891	38891	522
523	210119_dc07_9.tif_BS20.tif:0523-0245-0437:523	42935	42935	523
524	210119_dc07_9.tif_BS20.tif:0524-0242-0443:524	47404	47404	524
525	210119_dc07_9.tif_BS20.tif:0525-0234-0461:525	43646	43646	525
526	210119_dc07_9.tif_BS20.tif:0526-0221-0443:526	38276	38276	526
527	210119_dc07_9.tif_BS20.tif:0527-0219-0455:527	40419	40419	527
528	210119_dc07_9.tif_BS20.tif:0528-0241-0454:528	40638	40638	528
529	210119_dc07_9.tif_BS20.tif:0529-0239-0450:529	36016	36016	529
530	210119_dc07_9.tif_BS20.tif:0530-0231-0453:530	40099	40099	530
531	210119_dc07_9.tif_BS20.tif:0531-0218-0448:531	38752	38752	531
532	210119_dc07_9.tif_BS20.tif:0532-0224-0449:532	39523	39523	532
533	210119_dc07_9.tif_BS20.tif:0533-0213-0443:533	35650	35650	533
534	210119_dc07_9.tif_BS20.tif:0534-0204-0434:534	34874	34874	534
535	210119_dc07_9.tif_BS20.tif:0535-0205-0431:535	53240	53240	535
536	210119_dc07_9.tif_BS20.tif:0536-0207-0431:536	40202	40202	536
537	210119_dc07_9.tif_BS20.tif:0537-0208-0427:537	45084	45084	537
538	210119_dc07_9.tif_BS20.tif:0538-0215-0423:538	52735	52735	538
539	210119_dc07_9.tif_BS20.tif:0539-0201-0421:539	46707	46707	539
540	210119_dc07_9.tif_BS20.tif:0540-0189-0409:540	41458	41458	540
541	210119_dc07_9.tif_BS20.tif:0541-0203-0407:541	42693	42693	541
542	210119_dc07_9.tif_BS20.tif:0542-0224-0423:542	30691	30691	542
543	210119_dc07_9.tif_BS20.tif:0543-0264-0425:543	47713	47713	543
544	210119_dc07_9.tif_BS20.tif:0544-0226-0423:544	38110	38110	544
545	210119_dc07_9.tif_BS20.tif:0545-0243-0425:545	51352	51352	545
546	210119_dc07_9.tif_BS20.tif:0546-0250-0439:546	39400	39400	546
547	210119_dc07_9.tif_BS20.tif:0547-0228-0438:547	39307	39307	547
548	210119_dc07_9.tif_BS20.tif:0548-0229-0445:548	40581	40581	548
549	210119_dc07_9.tif_BS20.tif:0549-0234-0446:549	41399	41399	549
550	210119_dc07_9.tif_BS20.tif:0550-0232-0455:550	40667	40667	550
551	210119_dc07_9.tif_BS20.tif:0551-0220-0444:551	35667	35667	551
552	210119_dc07_9.tif_BS20.tif:0552-0210-0444:552	37071	37071	552
553	210119_dc07_9.tif_BS20.tif:0553-0209-0439:553	41831	41831	553
554	210119_dc07_9.tif_BS20.tif:0554-0206-0436:554	33375	33375	554
555	210119_dc07_9.tif_BS20.tif:0555-0196-0428:555	39808	39808	555
556	210119_dc07_9.tif_BS20.tif:0556-0195-0416:556	37367	37367	556
557	210119_dc07_9.tif_BS20.tif:0557-0199-0402:557	43841	43841	557
558	210119_dc07_9.tif_BS20.tif:0558-0195-0387:558	55788	55788	558
559	210119_dc07_9.tif_BS20.tif:0559-0193-0380:559	75375	75375	559
560	210119_dc07_9.tif_BS20.tif:0560-0195-0388:560	44381	44381	560
561	210119_dc07_9.tif_BS20.tif:0561-0203-0392:561	30817	30817	561
562	210119_dc07_9.tif_BS20.tif:0562-0207-0389:562	29764	29764	562
563	210119_dc07_9.tif_BS20.tif:0563-0215-0397:563	26917	26917	563
564	210119_dc07_9.tif_BS20.tif:0564-0215-0422:564	42852	42852	564
565	210119_dc07_9.tif_BS20.tif:0565-0251-0423:565	32785	32785	565
566	210119_dc07_9.tif_BS20.tif:0566-0245-0417:566	45327	45327	566
567	210119_dc07_9.tif_BS20.tif:0567-0239-0420:567	38111	38111	567
568	210119_dc07_9.tif_BS20.tif:0568-0248-0422:568	33317	33317	568
569	210119_dc07_9.tif_BS20.tif:0569-0267-0426:569	41455	41455	569
570	210119_dc07_9.tif_BS20.tif:0570-0255-0432:570	39236	39236	570
571	210119_dc07_9.tif_BS20.tif:0571-0260-0431:571	39261	39261	571
572	210119_dc07_9.tif_BS20.tif:0572-0255-0431:572	35587	35587	572
573	210119_dc07_9.tif_BS20.tif:0573-0259-0434:573	30756	30756	573
574	210119_dc07_9.tif_BS20.tif:0574-0247-0427:574	30497	30497	574
575	210119_dc07_9.tif_BS20.tif:0575-0232-0423:575	33076	33076	575
576	210119_dc07_9.tif_BS20.tif:0576-0226-0420:576	37406	37406	576
577	210119_dc07_9.tif_BS20.tif:0577-0211-0422:577	36342	36342	577
578	210119_dc07_9.tif_BS20.tif:0578-0208-0434:578	42466	42466	578
579	210119_dc07_9.tif_BS20.tif:0579-0205-0403:579	36896	36896	579
580	210119_dc07_9.tif_BS20.tif:0580-0202-0391:580	36610	36610	580
581	210119_dc07_9.tif_BS20.tif:0581-0191-0402:581	33621	33621	581
582	210119_dc07_9.tif_BS20.tif:0582-0212-0354:582	26960	26960	582
583	210119_dc07_9.tif_BS20.tif:0583-0199-0331:583	30601	30601	583
584	210119_dc07_9.tif_BS20.tif:0584-0212-0330:584	32504	32504	584
585	210119_dc07_9.tif_BS20.tif:0585-0215-0316:585	26137	26137	585
586	210119_dc07_9.tif_BS20.tif:0586-0237-0316:586	30341	30341	586
587	210119_dc07_9.tif_BS20.tif:0587-0254-0306:587	33941	33941	587
588	210119_dc07_9.tif_BS20.tif:0588-0260-0297:588	29414	29414	588
589	210119_dc07_9.tif_BS20.tif:0589-0240-0305:589	34959	34959	589
590	210119_dc07_9.tif_BS20.tif:0590-0245-0294:590	33376	33376	590
591	210119_dc07_9.tif_BS20.tif:0591-0242-0279:591	30222	30222	591
592	210119_dc07_9.tif_BS20.tif:0592-0241-0288:592	38343	38343	592
593	210119_dc07_9.tif_BS20.tif:0593-0218-0303:593	29820	29820	593
594	210119_dc07_9.tif_BS20.tif:0594-0207-0299:594	33477	33477	594
595	210119_dc07_9.tif_BS20.tif:0595-0243-0275:595	30438	30438	595
596	210119_dc07_9.tif_BS20.tif:0596-0266-0341:596	44250	44250	596
597	210119_dc07_9.tif_BS20.tif:0597-0234-0376:597	21512	21512	597
598	210119_dc07_9.tif_BS20.tif:0598-0226-0368:598	24653	24653	598
599	210119_dc07_9.tif_BS20.tif:0599-0223-0358:599	20883	20883	599
600	210119_dc07_9.tif_BS20.tif:0600-0218-0349:600	32092	32092	600
601	210119_dc07_9.tif_BS20.tif:0601-0201-0357:601	36543	36543	601
602	210119_dc07_9.tif_BS20.tif:0602-0197-0358:602	30614	30614	602
603	210119_dc07_9.tif_BS20.tif:0603-0196-0356:603	29089	29089	603
604	210119_dc07_9.tif_BS20.tif:0604-0194-0371:604	37139	37139	604
605	210119_dc07_9.tif_BS20.tif:0605-0186-0374:605	37274	37274	605
606	210119_dc07_9.tif_BS20.tif:0606-0192-0374:606	34960	34960	606
607	210119_dc07_9.tif_BS20.tif:0607-0196-0371:607	35551	35551	607
608	210119_dc07_9.tif_BS20.tif:0608-0182-0378:608	50858	50858	608
609	210119_dc07_9.tif_BS20.tif:0609-0190-0388:609	42901	42901	609
610	210119_dc07_9.tif_BS20.tif:0610-0177-0392:610	27474	27474	610
611	210119_dc07_9.tif_BS20.tif:0611-0185-0391:611	33743	33743	611
612	210119_dc07_9.tif_BS20.tif:0612-0182-0393:612	37013	37013	612
613	210119_dc07_9.tif_BS20.tif:0613-0191-0395:613	36496	36496	613
614	210119_dc07_9.tif_BS20.tif:0614-0178-0397:614	49315	49315	614
615	210119_dc07_9.tif_BS20.tif:0615-0191-0365:615	45797	45797	615
616	210119_dc07_9.tif_BS20.tif:0616-0206-0327:616	27501	27501	616
617	210119_dc07_9.tif_BS20.tif:0617-0191-0316:617	30268	30268	617
618	210119_dc07_9.tif_BS20.tif:0618-0172-0279:618	35153	35153	618
619	210119_dc07_9.tif_BS20.tif:0619-0151-0348:619	38817	38817	619
620	210119_dc07_9.tif_BS20.tif:0620-0152-0354:620	35416	35416	620
621	210119_dc07_9.tif_BS20.tif:0621-0150-0352:621	26124	26124	621
622	210119_dc07_9.tif_BS20.tif:0622-0370-0318:622	21217	21217	622
623	210119_dc07_9.tif_BS20.tif:0623-0332-0288:623	27195	27195	623
624	210119_dc07_9.tif_BS20.tif:0624-0338-0293:624	27996	27996	624
625	210119_dc07_9.tif_BS20.tif:0625-0343-0294:625	25833	25833	625
626	210119_dc07_9.tif_BS20.tif:0626-0360-0296:626	20653	20653	626
627	210119_dc07_9.tif_BS20.tif:0627-0374-0294:627	23398	23398	627
628	210119_dc07_9.tif_BS20.tif:0628-0380-0298:628	18908	18908	628
629	210119_dc07_9.tif_BS20.tif:0629-0378-0294:629	20241	20241	629
630	210119_dc07_9.tif_BS20.tif:0630-0369-0305:630	20134	20134	630
631	210119_dc07_9.tif_BS20.tif:0631-0351-0311:631	22245	22245	631
632	210119_dc07_9.tif_BS20.tif:0632-0351-0311:632	21378	21378	632
633	210119_dc07_9.tif_BS20.tif:0633-0383-0310:633	23175	23175	633
634	210119_dc07_9.tif_BS20.tif:0634-0383-0310:634	13258	13258	634
635	210119_dc07_9.tif_BS20.tif:0635-0383-0310:635	12425	12425	635
636	210119_dc07_9.tif_BS20.tif:0636-0383-0310:636	10706	10706	636
637	210119_dc07_9.tif_BS20.tif:0637-0383-0310:637	8038	8038	637
638	210119_dc07_9.tif_BS20.tif:0638-0419-0314:638	32529	32529	638
639	210119_dc07_9.tif_BS20.tif:0639-0421-0317:639	25970	25970	639
640	210119_dc07_9.tif_BS20.tif:0640-0446-0320:640	42268	42268	640
641	210119_dc07_9.tif_BS20.tif:0641-0420-0317:641	31128	31128	641
642	210119_dc07_9.tif_BS20.tif:0642-0421-0318:642	29572	29572	642
643	210119_dc07_9.tif_BS20.tif:0643-0422-0318:643	30007	30007	643
644	210119_dc07_9.tif_BS20.tif:0644-0422-0318:644	30277	30277	644
645	210119_dc07_9.tif_BS20.tif:0645-0420-0318:645	25176	25176	645
646	210119_dc07_9.tif_BS20.tif:0646-0423-0318:646	30543	30543	646
647	210119_dc07_9.tif_BS20.tif:0647-0422-0318:647	27676	27676	647
648	210119_dc07_9.tif_BS20.tif:0648-0453-0328:648	31345	31345	648
649	210119_dc07_9.tif_BS20.tif:0649-0422-0318:649	29323	29323	649
650	210119_dc07_9.tif_BS20.tif:0650-0422-0319:650	26907	26907	650
651	210119_dc07_9.tif_BS20.tif:0651-0422-0318:651	29972	29972	651
652	210119_dc07_9.tif_BS20.tif:0652-0421-0318:652	30422	30422	652
653	210119_dc07_9.tif_BS20.tif:0653-0422-0318:653	29323	29323	653
654	210119_dc07_9.tif_BS20.tif:0001-0260-0201:1	61994	61994	1
655	210119_dc07_9.tif_BS20.tif:0002-0255-0192:2	59139	59139	2
656	210119_dc07_9.tif_BS20.tif:0003-0247-0188:3	66716	66716	3
657	210119_dc07_9.tif_BS20.tif:0004-0231-0195:4	65104	65104	4
658	210119_dc07_9.tif_BS20.tif:0005-0200-0192:5	59846	59846	5
659	210119_dc07_9.tif_BS20.tif:0006-0179-0174:6	58520	58520	6
660	210119_dc07_9.tif_BS20.tif:0007-0188-0160:7	59685	59685	7
661	210119_dc07_9.tif_BS20.tif:0008-0190-0163:8	61411	61411	8
662	210119_dc07_9.tif_BS20.tif:0009-0183-0150:9	59341	59341	9
663	210119_dc07_9.tif_BS20.tif:0010-0189-0125:10	59587	59587	10
664	210119_dc07_9.tif_BS20.tif:0011-0191-0128:11	61311	61311	11
665	210119_dc07_9.tif_BS20.tif:0012-0200-0127:12	63961	63961	12
666	210119_dc07_9.tif_BS20.tif:0013-0199-0135:13	64619	64619	13
667	210119_dc07_9.tif_BS20.tif:0014-0199-0151:14	63043	63043	14
668	210119_dc07_9.tif_BS20.tif:0015-0192-0145:15	59948	59948	15
669	210119_dc07_9.tif_BS20.tif:0016-0199-0166:16	80668	80668	16
670	210119_dc07_9.tif_BS20.tif:0017-0201-0184:17	78143	78143	17
671	210119_dc07_9.tif_BS20.tif:0018-0224-0195:18	83182	83182	18
672	210119_dc07_9.tif_BS20.tif:0019-0234-0218:19	71605	71605	19
673	210119_dc07_9.tif_BS20.tif:0020-0224-0195:20	72949	72949	20
674	210119_dc07_9.tif_BS20.tif:0021-0216-0190:21	74386	74386	21
675	210119_dc07_9.tif_BS20.tif:0022-0208-0184:22	75834	75834	22
676	210119_dc07_9.tif_BS20.tif:0023-0202-0174:23	81564	81564	23
677	210119_dc07_9.tif_BS20.tif:0024-0202-0174:24	79203	79203	24
678	210119_dc07_9.tif_BS20.tif:0025-0203-0185:25	67933	67933	25
679	210119_dc07_9.tif_BS20.tif:0026-0205-0174:26	76728	76728	26
680	210119_dc07_9.tif_BS20.tif:0027-0203-0168:27	75701	75701	27
681	210119_dc07_9.tif_BS20.tif:0028-0196-0136:28	73248	73248	28
682	210119_dc07_9.tif_BS20.tif:0029-0201-0169:29	64458	64458	29
683	210119_dc07_9.tif_BS20.tif:0030-0199-0157:30	65604	65604	30
684	210119_dc07_9.tif_BS20.tif:0031-0202-0171:31	71269	71269	31
685	210119_dc07_9.tif_BS20.tif:0032-0208-0179:32	70554	70554	32
686	210119_dc07_9.tif_BS20.tif:0033-0204-0174:33	68406	68406	33
687	210119_dc07_9.tif_BS20.tif:0034-0200-0164:34	73404	73404	34
688	210119_dc07_9.tif_BS20.tif:0035-0203-0160:35	81004	81004	35
689	210119_dc07_9.tif_BS20.tif:0036-0197-0158:36	71032	71032	36
690	210119_dc07_9.tif_BS20.tif:0037-0207-0172:37	69516	69516	37
691	210119_dc07_9.tif_BS20.tif:0038-0215-0194:38	88622	88622	38
692	210119_dc07_9.tif_BS20.tif:0039-0225-0197:39	90148	90148	39
693	210119_dc07_9.tif_BS20.tif:0040-0224-0186:40	85397	85397	40
694	210119_dc07_9.tif_BS20.tif:0041-0221-0169:41	89935	89935	41
695	210119_dc07_9.tif_BS20.tif:0042-0241-0216:42	91145	91145	42
696	210119_dc07_9.tif_BS20.tif:0043-0251-0208:43	85817	85817	43
697	210119_dc07_9.tif_BS20.tif:0044-0245-0204:44	86286	86286	44
698	210119_dc07_9.tif_BS20.tif:0045-0239-0204:45	87433	87433	45
699	210119_dc07_9.tif_BS20.tif:0046-0227-0202:46	82928	82928	46
700	210119_dc07_9.tif_BS20.tif:0047-0213-0126:47	62879	62879	47
701	210119_dc07_9.tif_BS20.tif:0048-0219-0194:48	94554	94554	48
702	210119_dc07_9.tif_BS20.tif:0049-0224-0199:49	85664	85664	49
703	210119_dc07_9.tif_BS20.tif:0050-0220-0196:50	73034	73034	50
704	210119_dc07_9.tif_BS20.tif:0051-0219-0194:51	68924	68924	51
705	210119_dc07_9.tif_BS20.tif:0052-0220-0191:52	73522	73522	52
706	210119_dc07_9.tif_BS20.tif:0053-0223-0189:53	72440	72440	53
707	210119_dc07_9.tif_BS20.tif:0054-0233-0178:54	85152	85152	54
708	210119_dc07_9.tif_BS20.tif:0055-0228-0182:55	60323	60323	55
709	210119_dc07_9.tif_BS20.tif:0056-0224-0172:56	56068	56068	56
710	210119_dc07_9.tif_BS20.tif:0057-0216-0170:57	76440	76440	57
711	210119_dc07_9.tif_BS20.tif:0058-0210-0167:58	75862	75862	58
712	210119_dc07_9.tif_BS20.tif:0059-0218-0169:59	66915	66915	59
713	210119_dc07_9.tif_BS20.tif:0060-0211-0168:60	65633	65633	60
714	210119_dc07_9.tif_BS20.tif:0061-0213-0168:61	63399	63399	61
715	210119_dc07_9.tif_BS20.tif:0062-0216-0167:62	70497	70497	62
716	210119_dc07_9.tif_BS20.tif:0063-0203-0151:63	61531	61531	63
717	210119_dc07_9.tif_BS20.tif:0064-0195-0117:64	61880	61880	64
718	210119_dc07_9.tif_BS20.tif:0065-0191-0130:65	61364	61364	65
719	210119_dc07_9.tif_BS20.tif:0066-0197-0120:66	65129	65129	66
720	210119_dc07_9.tif_BS20.tif:0067-0207-0115:67	65514	65514	67
721	210119_dc07_9.tif_BS20.tif:0068-0212-0112:68	68851	68851	68
722	210119_dc07_9.tif_BS20.tif:0069-0213-0106:69	62526	62526	69
723	210119_dc07_9.tif_BS20.tif:0070-0217-0107:70	60534	60534	70
724	210119_dc07_9.tif_BS20.tif:0071-0236-0096:71	71834	71834	71
725	210119_dc07_9.tif_BS20.tif:0072-0228-0103:72	73910	73910	72
726	210119_dc07_9.tif_BS20.tif:0073-0219-0108:73	64085	64085	73
727	210119_dc07_9.tif_BS20.tif:0074-0238-0094:74	67219	67219	74
728	210119_dc07_9.tif_BS20.tif:0075-0258-0096:75	62332	62332	75
729	210119_dc07_9.tif_BS20.tif:0076-0266-0093:76	74118	74118	76
730	210119_dc07_9.tif_BS20.tif:0077-0254-0096:77	73286	73286	77
731	210119_dc07_9.tif_BS20.tif:0078-0269-0096:78	77634	77634	78
732	210119_dc07_9.tif_BS20.tif:0079-0267-0096:79	79603	79603	79
733	210119_dc07_9.tif_BS20.tif:0080-0266-0098:80	89541	89541	80
734	210119_dc07_9.tif_BS20.tif:0081-0259-0099:81	89241	89241	81
735	210119_dc07_9.tif_BS20.tif:0082-0251-0106:82	93302	93302	82
736	210119_dc07_9.tif_BS20.tif:0083-0246-0114:83	89771	89771	83
737	210119_dc07_9.tif_BS20.tif:0084-0250-0104:84	87512	87512	84
738	210119_dc07_9.tif_BS20.tif:0085-0236-0084:85	69928	69928	85
739	210119_dc07_9.tif_BS20.tif:0086-0238-0094:86	73713	73713	86
740	210119_dc07_9.tif_BS20.tif:0087-0254-0096:87	73991	73991	87
741	210119_dc07_9.tif_BS20.tif:0088-0266-0102:88	86925	86925	88
742	210119_dc07_9.tif_BS20.tif:0089-0270-0109:89	102366	102366	89
743	210119_dc07_9.tif_BS20.tif:0090-0272-0110:90	91010	91010	90
744	210119_dc07_9.tif_BS20.tif:0091-0273-0104:91	90430	90430	91
745	210119_dc07_9.tif_BS20.tif:0092-0253-0093:92	55232	55232	92
746	210119_dc07_9.tif_BS20.tif:0093-0260-0078:93	95143	95143	93
747	210119_dc07_9.tif_BS20.tif:0094-0257-0096:94	91785	91785	94
748	210119_dc07_9.tif_BS20.tif:0095-0252-0097:95	77535	77535	95
749	210119_dc07_9.tif_BS20.tif:0096-0259-0109:96	83010	83010	96
750	210119_dc07_9.tif_BS20.tif:0097-0283-0110:97	101554	101554	97
751	210119_dc07_9.tif_BS20.tif:0098-0275-0109:98	92167	92167	98
752	210119_dc07_9.tif_BS20.tif:0099-0271-0092:99	100116	100116	99
753	210119_dc07_9.tif_BS20.tif:0100-0259-0084:100	100680	100680	100
754	210119_dc07_9.tif_BS20.tif:0101-0254-0093:101	92214	92214	101
755	210119_dc07_9.tif_BS20.tif:0102-0253-0094:102	88259	88259	102
756	210119_dc07_9.tif_BS20.tif:0103-0243-0101:103	86854	86854	103
757	210119_dc07_9.tif_BS20.tif:0104-0236-0099:104	95212	95212	104
758	210119_dc07_9.tif_BS20.tif:0105-0230-0111:105	85026	85026	105
759	210119_dc07_9.tif_BS20.tif:0106-0227-0105:106	94111	94111	106
760	210119_dc07_9.tif_BS20.tif:0107-0228-0105:107	92236	92236	107
761	210119_dc07_9.tif_BS20.tif:0108-0226-0104:108	89737	89737	108
762	210119_dc07_9.tif_BS20.tif:0109-0226-0096:109	103809	103809	109
763	210119_dc07_9.tif_BS20.tif:0110-0244-0095:110	91168	91168	110
764	210119_dc07_9.tif_BS20.tif:0111-0262-0100:111	92535	92535	111
765	210119_dc07_9.tif_BS20.tif:0112-0281-0096:112	98530	98530	112
766	210119_dc07_9.tif_BS20.tif:0113-0282-0099:113	103864	103864	113
767	210119_dc07_9.tif_BS20.tif:0114-0287-0106:114	118390	118390	114
768	210119_dc07_9.tif_BS20.tif:0115-0287-0106:115	107981	107981	115
769	210119_dc07_9.tif_BS20.tif:0116-0278-0100:116	104654	104654	116
770	210119_dc07_9.tif_BS20.tif:0117-0264-0101:117	113126	113126	117
771	210119_dc07_9.tif_BS20.tif:0118-0269-0100:118	112679	112679	118
772	210119_dc07_9.tif_BS20.tif:0119-0277-0100:119	113068	113068	119
773	210119_dc07_9.tif_BS20.tif:0120-0258-0082:120	50679	50679	120
774	210119_dc07_9.tif_BS20.tif:0121-0238-0101:121	115791	115791	121
775	210119_dc07_9.tif_BS20.tif:0122-0238-0098:122	103239	103239	122
776	210119_dc07_9.tif_BS20.tif:0123-0258-0098:123	95656	95656	123
777	210119_dc07_9.tif_BS20.tif:0124-0332-0134:124	90852	90852	124
778	210119_dc07_9.tif_BS20.tif:0125-0323-0154:125	100019	100019	125
779	210119_dc07_9.tif_BS20.tif:0126-0315-0145:126	106455	106455	126
780	210119_dc07_9.tif_BS20.tif:0127-0303-0144:127	114336	114336	127
781	210119_dc07_9.tif_BS20.tif:0128-0307-0138:128	129519	129519	128
782	210119_dc07_9.tif_BS20.tif:0129-0320-0138:129	119194	119194	129
783	210119_dc07_9.tif_BS20.tif:0130-0305-0128:130	117027	117027	130
784	210119_dc07_9.tif_BS20.tif:0131-0306-0120:131	113782	113782	131
785	210119_dc07_9.tif_BS20.tif:0132-0296-0101:132	133961	133961	132
786	210119_dc07_9.tif_BS20.tif:0133-0290-0103:133	123895	123895	133
787	210119_dc07_9.tif_BS20.tif:0134-0280-0105:134	108523	108523	134
788	210119_dc07_9.tif_BS20.tif:0135-0279-0110:135	109744	109744	135
789	210119_dc07_9.tif_BS20.tif:0136-0280-0110:136	108288	108288	136
790	210119_dc07_9.tif_BS20.tif:0137-0284-0110:137	108644	108644	137
791	210119_dc07_9.tif_BS20.tif:0138-0287-0114:138	111986	111986	138
792	210119_dc07_9.tif_BS20.tif:0139-0286-0116:139	101737	101737	139
793	210119_dc07_9.tif_BS20.tif:0140-0288-0116:140	108503	108503	140
794	210119_dc07_9.tif_BS20.tif:0141-0289-0119:141	107274	107274	141
795	210119_dc07_9.tif_BS20.tif:0142-0291-0116:142	93764	93764	142
796	210119_dc07_9.tif_BS20.tif:0143-0291-0114:143	93967	93967	143
797	210119_dc07_9.tif_BS20.tif:0144-0284-0114:144	93928	93928	144
798	210119_dc07_9.tif_BS20.tif:0145-0292-0115:145	114017	114017	145
799	210119_dc07_9.tif_BS20.tif:0146-0290-0115:146	99016	99016	146
800	210119_dc07_9.tif_BS20.tif:0147-0285-0115:147	86187	86187	147
801	210119_dc07_9.tif_BS20.tif:0148-0286-0121:148	95626	95626	148
802	210119_dc07_9.tif_BS20.tif:0149-0286-0120:149	94232	94232	149
803	210119_dc07_9.tif_BS20.tif:0150-0282-0108:150	103028	103028	150
804	210119_dc07_9.tif_BS20.tif:0151-0266-0083:151	105340	105340	151
805	210119_dc07_9.tif_BS20.tif:0152-0261-0101:152	105569	105569	152
806	210119_dc07_9.tif_BS20.tif:0153-0263-0106:153	95171	95171	153
807	210119_dc07_9.tif_BS20.tif:0154-0266-0104:154	106773	106773	154
808	210119_dc07_9.tif_BS20.tif:0155-0275-0109:155	105092	105092	155
809	210119_dc07_9.tif_BS20.tif:0156-0284-0113:156	102081	102081	156
810	210119_dc07_9.tif_BS20.tif:0157-0286-0105:157	98076	98076	157
811	210119_dc07_9.tif_BS20.tif:0158-0281-0101:158	98877	98877	158
812	210119_dc07_9.tif_BS20.tif:0159-0262-0099:159	100233	100233	159
813	210119_dc07_9.tif_BS20.tif:0160-0261-0104:160	101127	101127	160
814	210119_dc07_9.tif_BS20.tif:0161-0273-0107:161	100199	100199	161
815	210119_dc07_9.tif_BS20.tif:0162-0316-0117:162	101803	101803	162
816	210119_dc07_9.tif_BS20.tif:0163-0308-0140:163	106687	106687	163
817	210119_dc07_9.tif_BS20.tif:0164-0311-0158:164	107468	107468	164
818	210119_dc07_9.tif_BS20.tif:0165-0311-0162:165	103967	103967	165
819	210119_dc07_9.tif_BS20.tif:0166-0300-0128:166	104196	104196	166
820	210119_dc07_9.tif_BS20.tif:0167-0302-0142:167	104932	104932	167
821	210119_dc07_9.tif_BS20.tif:0168-0305-0145:168	99414	99414	168
822	210119_dc07_9.tif_BS20.tif:0169-0316-0134:169	106887	106887	169
823	210119_dc07_9.tif_BS20.tif:0170-0301-0127:170	103850	103850	170
824	210119_dc07_9.tif_BS20.tif:0171-0301-0112:171	114664	114664	171
825	210119_dc07_9.tif_BS20.tif:0172-0310-0126:172	112667	112667	172
826	210119_dc07_9.tif_BS20.tif:0173-0327-0142:173	97843	97843	173
827	210119_dc07_9.tif_BS20.tif:0174-0311-0154:174	95866	95866	174
828	210119_dc07_9.tif_BS20.tif:0175-0310-0160:175	95771	95771	175
829	210119_dc07_9.tif_BS20.tif:0176-0311-0150:176	105805	105805	176
830	210119_dc07_9.tif_BS20.tif:0177-0301-0137:177	107138	107138	177
831	210119_dc07_9.tif_BS20.tif:0178-0305-0132:178	125246	125246	178
832	210119_dc07_9.tif_BS20.tif:0179-0313-0127:179	118877	118877	179
833	210119_dc07_9.tif_BS20.tif:0180-0297-0121:180	148277	148277	180
834	210119_dc07_9.tif_BS20.tif:0181-0295-0118:181	131105	131105	181
835	210119_dc07_9.tif_BS20.tif:0182-0297-0115:182	134424	134424	182
836	210119_dc07_9.tif_BS20.tif:0183-0290-0121:183	135142	135142	183
837	210119_dc07_9.tif_BS20.tif:0184-0291-0124:184	136654	136654	184
838	210119_dc07_9.tif_BS20.tif:0185-0299-0131:185	137389	137389	185
839	210119_dc07_9.tif_BS20.tif:0186-0312-0142:186	130450	130450	186
840	210119_dc07_9.tif_BS20.tif:0187-0308-0130:187	143971	143971	187
841	210119_dc07_9.tif_BS20.tif:0188-0293-0120:188	130729	130729	188
842	210119_dc07_9.tif_BS20.tif:0189-0286-0114:189	127735	127735	189
843	210119_dc07_9.tif_BS20.tif:0190-0300-0119:190	132696	132696	190
844	210119_dc07_9.tif_BS20.tif:0191-0299-0127:191	131224	131224	191
845	210119_dc07_9.tif_BS20.tif:0192-0300-0141:192	161512	161512	192
846	210119_dc07_9.tif_BS20.tif:0193-0311-0127:193	130172	130172	193
847	210119_dc07_9.tif_BS20.tif:0194-0291-0111:194	125174	125174	194
848	210119_dc07_9.tif_BS20.tif:0195-0284-0106:195	136262	136262	195
849	210119_dc07_9.tif_BS20.tif:0196-0301-0123:196	126885	126885	196
850	210119_dc07_9.tif_BS20.tif:0197-0300-0126:197	124528	124528	197
851	210119_dc07_9.tif_BS20.tif:0198-0302-0127:198	116116	116116	198
852	210119_dc07_9.tif_BS20.tif:0199-0306-0126:199	105205	105205	199
853	210119_dc07_9.tif_BS20.tif:0200-0308-0133:200	102464	102464	200
854	210119_dc07_9.tif_BS20.tif:0201-0313-0144:201	99080	99080	201
855	210119_dc07_9.tif_BS20.tif:0202-0312-0167:202	93822	93822	202
856	210119_dc07_9.tif_BS20.tif:0203-0312-0167:203	94103	94103	203
857	210119_dc07_9.tif_BS20.tif:0204-0310-0147:204	111414	111414	204
858	210119_dc07_9.tif_BS20.tif:0205-0308-0138:205	123200	123200	205
859	210119_dc07_9.tif_BS20.tif:0206-0305-0147:206	127455	127455	206
860	210119_dc07_9.tif_BS20.tif:0207-0314-0167:207	101207	101207	207
861	210119_dc07_9.tif_BS20.tif:0208-0314-0168:208	107800	107800	208
862	210119_dc07_9.tif_BS20.tif:0209-0304-0125:209	87191	87191	209
863	210119_dc07_9.tif_BS20.tif:0210-0296-0138:210	88559	88559	210
864	210119_dc07_9.tif_BS20.tif:0211-0267-0129:211	94922	94922	211
865	210119_dc07_9.tif_BS20.tif:0212-0289-0127:212	107305	107305	212
866	210119_dc07_9.tif_BS20.tif:0213-0299-0129:213	113058	113058	213
867	210119_dc07_9.tif_BS20.tif:0214-0299-0132:214	116404	116404	214
868	210119_dc07_9.tif_BS20.tif:0215-0294-0132:215	113478	113478	215
869	210119_dc07_9.tif_BS20.tif:0216-0289-0139:216	102332	102332	216
870	210119_dc07_9.tif_BS20.tif:0217-0288-0144:217	95694	95694	217
871	210119_dc07_9.tif_BS20.tif:0218-0278-0147:218	120570	120570	218
872	210119_dc07_9.tif_BS20.tif:0219-0289-0131:219	95096	95096	219
873	210119_dc07_9.tif_BS20.tif:0220-0293-0118:220	88022	88022	220
874	210119_dc07_9.tif_BS20.tif:0221-0293-0114:221	86340	86340	221
875	210119_dc07_9.tif_BS20.tif:0222-0286-0125:222	94101	94101	222
876	210119_dc07_9.tif_BS20.tif:0223-0289-0120:223	93429	93429	223
877	210119_dc07_9.tif_BS20.tif:0224-0279-0090:224	93959	93959	224
878	210119_dc07_9.tif_BS20.tif:0225-0283-0111:225	101378	101378	225
879	210119_dc07_9.tif_BS20.tif:0226-0284-0117:226	103682	103682	226
880	210119_dc07_9.tif_BS20.tif:0227-0263-0096:227	100849	100849	227
881	210119_dc07_9.tif_BS20.tif:0228-0258-0088:228	103521	103521	228
882	210119_dc07_9.tif_BS20.tif:0229-0255-0097:229	99709	99709	229
883	210119_dc07_9.tif_BS20.tif:0230-0254-0116:230	57576	57576	230
884	210119_dc07_9.tif_BS20.tif:0231-0265-0129:231	72766	72766	231
885	210119_dc07_9.tif_BS20.tif:0232-0266-0083:232	105996	105996	232
886	210119_dc07_9.tif_BS20.tif:0233-0248-0084:233	108803	108803	233
887	210119_dc07_9.tif_BS20.tif:0234-0245-0104:234	100115	100115	234
888	210119_dc07_9.tif_BS20.tif:0235-0249-0092:235	100705	100705	235
889	210119_dc07_9.tif_BS20.tif:0236-0254-0100:236	97985	97985	236
890	210119_dc07_9.tif_BS20.tif:0237-0260-0104:237	89096	89096	237
891	210119_dc07_9.tif_BS20.tif:0238-0270-0102:238	109071	109071	238
892	210119_dc07_9.tif_BS20.tif:0239-0267-0098:239	108678	108678	239
893	210119_dc07_9.tif_BS20.tif:0240-0262-0102:240	103488	103488	240
894	210119_dc07_9.tif_BS20.tif:0241-0267-0103:241	94708	94708	241
895	210119_dc07_9.tif_BS20.tif:0242-0262-0104:242	90461	90461	242
896	210119_dc07_9.tif_BS20.tif:0243-0266-0091:243	98574	98574	243
897	210119_dc07_9.tif_BS20.tif:0244-0271-0096:244	99017	99017	244
898	210119_dc07_9.tif_BS20.tif:0245-0265-0093:245	101991	101991	245
899	210119_dc07_9.tif_BS20.tif:0246-0269-0094:246	93735	93735	246
900	210119_dc07_9.tif_BS20.tif:0247-0277-0104:247	103471	103471	247
901	210119_dc07_9.tif_BS20.tif:0248-0276-0107:248	100701	100701	248
902	210119_dc07_9.tif_BS20.tif:0249-0278-0103:249	107349	107349	249
903	210119_dc07_9.tif_BS20.tif:0250-0292-0112:250	111466	111466	250
904	210119_dc07_9.tif_BS20.tif:0251-0296-0124:251	97004	97004	251
905	210119_dc07_9.tif_BS20.tif:0252-0286-0121:252	96469	96469	252
906	210119_dc07_9.tif_BS20.tif:0253-0284-0119:253	99710	99710	253
907	210119_dc07_9.tif_BS20.tif:0254-0283-0117:254	111392	111392	254
908	210119_dc07_9.tif_BS20.tif:0255-0282-0114:255	99681	99681	255
909	210119_dc07_9.tif_BS20.tif:0256-0282-0113:256	95638	95638	256
910	210119_dc07_9.tif_BS20.tif:0257-0272-0112:257	94497	94497	257
911	210119_dc07_9.tif_BS20.tif:0258-0269-0104:258	105838	105838	258
912	210119_dc07_9.tif_BS20.tif:0259-0279-0099:259	126567	126567	259
913	210119_dc07_9.tif_BS20.tif:0260-0300-0113:260	103033	103033	260
914	210119_dc07_9.tif_BS20.tif:0261-0311-0121:261	93517	93517	261
915	210119_dc07_9.tif_BS20.tif:0262-0297-0126:262	86873	86873	262
916	210119_dc07_9.tif_BS20.tif:0263-0294-0113:263	98996	98996	263
917	210119_dc07_9.tif_BS20.tif:0264-0268-0094:264	119759	119759	264
918	210119_dc07_9.tif_BS20.tif:0265-0259-0095:265	116113	116113	265
919	210119_dc07_9.tif_BS20.tif:0266-0258-0100:266	117130	117130	266
920	210119_dc07_9.tif_BS20.tif:0267-0268-0100:267	123218	123218	267
921	210119_dc07_9.tif_BS20.tif:0268-0256-0097:268	128342	128342	268
922	210119_dc07_9.tif_BS20.tif:0269-0255-0102:269	120182	120182	269
923	210119_dc07_9.tif_BS20.tif:0270-0245-0100:270	120042	120042	270
924	210119_dc07_9.tif_BS20.tif:0271-0236-0105:271	126246	126246	271
925	210119_dc07_9.tif_BS20.tif:0272-0236-0105:272	122342	122342	272
926	210119_dc07_9.tif_BS20.tif:0273-0231-0110:273	136790	136790	273
927	210119_dc07_9.tif_BS20.tif:0274-0245-0105:274	123048	123048	274
928	210119_dc07_9.tif_BS20.tif:0275-0246-0107:275	125456	125456	275
929	210119_dc07_9.tif_BS20.tif:0276-0226-0107:276	129027	129027	276
930	210119_dc07_9.tif_BS20.tif:0277-0247-0118:277	110333	110333	277
931	210119_dc07_9.tif_BS20.tif:0278-0217-0090:278	135459	135459	278
932	210119_dc07_9.tif_BS20.tif:0279-0237-0094:279	131755	131755	279
933	210119_dc07_9.tif_BS20.tif:0280-0251-0101:280	117649	117649	280
934	210119_dc07_9.tif_BS20.tif:0281-0247-0103:281	128250	128250	281
935	210119_dc07_9.tif_BS20.tif:0282-0230-0102:282	120632	120632	282
936	210119_dc07_9.tif_BS20.tif:0283-0248-0103:283	118590	118590	283
937	210119_dc07_9.tif_BS20.tif:0284-0268-0102:284	95766	95766	284
938	210119_dc07_9.tif_BS20.tif:0285-0278-0105:285	99449	99449	285
939	210119_dc07_9.tif_BS20.tif:0286-0257-0108:286	99467	99467	286
940	210119_dc07_9.tif_BS20.tif:0287-0225-0093:287	112123	112123	287
941	210119_dc07_9.tif_BS20.tif:0288-0261-0100:288	90691	90691	288
942	210119_dc07_9.tif_BS20.tif:0289-0283-0101:289	86213	86213	289
943	210119_dc07_9.tif_BS20.tif:0290-0277-0107:290	87494	87494	290
944	210119_dc07_9.tif_BS20.tif:0291-0264-0103:291	93141	93141	291
945	210119_dc07_9.tif_BS20.tif:0292-0262-0094:292	103473	103473	292
946	210119_dc07_9.tif_BS20.tif:0293-0268-0100:293	98945	98945	293
947	210119_dc07_9.tif_BS20.tif:0294-0279-0101:294	114219	114219	294
948	210119_dc07_9.tif_BS20.tif:0295-0284-0100:295	108756	108756	295
949	210119_dc07_9.tif_BS20.tif:0296-0284-0097:296	119356	119356	296
950	210119_dc07_9.tif_BS20.tif:0297-0288-0107:297	122310	122310	297
951	210119_dc07_9.tif_BS20.tif:0298-0299-0121:298	123418	123418	298
952	210119_dc07_9.tif_BS20.tif:0299-0294-0121:299	121641	121641	299
953	210119_dc07_9.tif_BS20.tif:0300-0281-0111:300	124737	124737	300
954	210119_dc07_9.tif_BS20.tif:0301-0263-0101:301	128534	128534	301
955	210119_dc07_9.tif_BS20.tif:0302-0234-0087:302	136932	136932	302
956	210119_dc07_9.tif_BS20.tif:0303-0278-0111:303	108750	108750	303
957	210119_dc07_9.tif_BS20.tif:0304-0289-0112:304	114544	114544	304
958	210119_dc07_9.tif_BS20.tif:0305-0293-0114:305	118759	118759	305
959	210119_dc07_9.tif_BS20.tif:0306-0295-0110:306	114168	114168	306
960	210119_dc07_9.tif_BS20.tif:0307-0290-0112:307	112239	112239	307
961	210119_dc07_9.tif_BS20.tif:0308-0279-0107:308	113460	113460	308
962	210119_dc07_9.tif_BS20.tif:0309-0300-0119:309	98633	98633	309
963	210119_dc07_9.tif_BS20.tif:0310-0306-0128:310	101808	101808	310
964	210119_dc07_9.tif_BS20.tif:0311-0297-0125:311	96593	96593	311
965	210119_dc07_9.tif_BS20.tif:0312-0270-0105:312	91178	91178	312
966	210119_dc07_9.tif_BS20.tif:0313-0231-0100:313	99729	99729	313
967	210119_dc07_9.tif_BS20.tif:0314-0253-0120:314	111058	111058	314
968	210119_dc07_9.tif_BS20.tif:0315-0269-0128:315	112388	112388	315
969	210119_dc07_9.tif_BS20.tif:0316-0264-0104:316	101746	101746	316
970	210119_dc07_9.tif_BS20.tif:0317-0252-0120:317	93848	93848	317
971	210119_dc07_9.tif_BS20.tif:0318-0254-0103:318	93911	93911	318
972	210119_dc07_9.tif_BS20.tif:0319-0250-0105:319	83985	83985	319
973	210119_dc07_9.tif_BS20.tif:0320-0243-0107:320	87651	87651	320
974	210119_dc07_9.tif_BS20.tif:0321-0241-0119:321	92201	92201	321
975	210119_dc07_9.tif_BS20.tif:0322-0242-0113:322	93965	93965	322
976	210119_dc07_9.tif_BS20.tif:0323-0253-0119:323	82386	82386	323
977	210119_dc07_9.tif_BS20.tif:0324-0272-0122:324	77946	77946	324
978	210119_dc07_9.tif_BS20.tif:0325-0278-0122:325	85734	85734	325
979	210119_dc07_9.tif_BS20.tif:0326-0279-0115:326	100656	100656	326
980	210119_dc07_9.tif_BS20.tif:0327-0261-0121:327	72996	72996	327
981	210119_dc07_9.tif_BS20.tif:0328-0257-0120:328	83134	83134	328
982	210119_dc07_9.tif_BS20.tif:0329-0248-0113:329	74572	74572	329
983	210119_dc07_9.tif_BS20.tif:0330-0236-0120:330	73209	73209	330
984	210119_dc07_9.tif_BS20.tif:0331-0245-0118:331	75764	75764	331
985	210119_dc07_9.tif_BS20.tif:0332-0242-0115:332	72810	72810	332
986	210119_dc07_9.tif_BS20.tif:0333-0243-0109:333	69198	69198	333
987	210119_dc07_9.tif_BS20.tif:0334-0245-0113:334	70676	70676	334
988	210119_dc07_9.tif_BS20.tif:0335-0244-0110:335	64523	64523	335
989	210119_dc07_9.tif_BS20.tif:0336-0239-0108:336	66681	66681	336
990	210119_dc07_9.tif_BS20.tif:0337-0238-0121:337	66335	66335	337
991	210119_dc07_9.tif_BS20.tif:0338-0232-0118:338	60072	60072	338
992	210119_dc07_9.tif_BS20.tif:0339-0222-0117:339	56795	56795	339
993	210119_dc07_9.tif_BS20.tif:0340-0218-0121:340	62059	62059	340
994	210119_dc07_9.tif_BS20.tif:0341-0216-0129:341	63014	63014	341
995	210119_dc07_9.tif_BS20.tif:0342-0221-0136:342	61957	61957	342
996	210119_dc07_9.tif_BS20.tif:0343-0224-0138:343	56468	56468	343
997	210119_dc07_9.tif_BS20.tif:0344-0225-0133:344	56555	56555	344
998	210119_dc07_9.tif_BS20.tif:0345-0221-0135:345	63052	63052	345
999	210119_dc07_9.tif_BS20.tif:0346-0233-0145:346	58107	58107	346
1000	210119_dc07_9.tif_BS20.tif:0347-0238-0175:347	74236	74236	347
1001	210119_dc07_9.tif_BS20.tif:0348-0245-0164:348	64478	64478	348
1002	210119_dc07_9.tif_BS20.tif:0349-0256-0144:349	63967	63967	349
1003	210119_dc07_9.tif_BS20.tif:0350-0227-0130:350	81530	81530	350
1004	210119_dc07_9.tif_BS20.tif:0351-0209-0124:351	79938	79938	351
1005	210119_dc07_9.tif_BS20.tif:0352-0234-0102:352	70701	70701	352
1006	210119_dc07_9.tif_BS20.tif:0353-0226-0106:353	65609	65609	353
1007	210119_dc07_9.tif_BS20.tif:0354-0197-0118:354	69013	69013	354
1008	210119_dc07_9.tif_BS20.tif:0355-0217-0123:355	78556	78556	355
1009	210119_dc07_9.tif_BS20.tif:0356-0220-0123:356	83784	83784	356
1010	210119_dc07_9.tif_BS20.tif:0357-0210-0130:357	77285	77285	357
1011	210119_dc07_9.tif_BS20.tif:0358-0198-0135:358	81239	81239	358
1012	210119_dc07_9.tif_BS20.tif:0359-0198-0147:359	91694	91694	359
1013	210119_dc07_9.tif_BS20.tif:0360-0197-0160:360	88203	88203	360
1014	210119_dc07_9.tif_BS20.tif:0361-0196-0162:361	86884	86884	361
1015	210119_dc07_9.tif_BS20.tif:0362-0208-0133:362	93916	93916	362
1016	210119_dc07_9.tif_BS20.tif:0363-0220-0106:363	75690	75690	363
1017	210119_dc07_9.tif_BS20.tif:0364-0214-0112:364	72518	72518	364
1018	210119_dc07_9.tif_BS20.tif:0365-0205-0118:365	79097	79097	365
1019	210119_dc07_9.tif_BS20.tif:0366-0211-0130:366	103245	103245	366
1020	210119_dc07_9.tif_BS20.tif:0367-0219-0109:367	77573	77573	367
1021	210119_dc07_9.tif_BS20.tif:0368-0228-0105:368	76331	76331	368
1022	210119_dc07_9.tif_BS20.tif:0369-0236-0095:369	77548	77548	369
1023	210119_dc07_9.tif_BS20.tif:0370-0247-0095:370	81380	81380	370
1024	210119_dc07_9.tif_BS20.tif:0371-0250-0102:371	85242	85242	371
1025	210119_dc07_9.tif_BS20.tif:0372-0213-0114:372	94285	94285	372
1026	210119_dc07_9.tif_BS20.tif:0373-0215-0124:373	105580	105580	373
1027	210119_dc07_9.tif_BS20.tif:0374-0213-0124:374	103577	103577	374
1028	210119_dc07_9.tif_BS20.tif:0375-0198-0139:375	110854	110854	375
1029	210119_dc07_9.tif_BS20.tif:0376-0207-0153:376	102167	102167	376
1030	210119_dc07_9.tif_BS20.tif:0377-0214-0145:377	102180	102180	377
1031	210119_dc07_9.tif_BS20.tif:0378-0211-0149:378	104768	104768	378
1032	210119_dc07_9.tif_BS20.tif:0379-0199-0163:379	91003	91003	379
1033	210119_dc07_9.tif_BS20.tif:0380-0202-0177:380	88459	88459	380
1034	210119_dc07_9.tif_BS20.tif:0381-0206-0182:381	108382	108382	381
1035	210119_dc07_9.tif_BS20.tif:0382-0214-0169:382	103129	103129	382
1036	210119_dc07_9.tif_BS20.tif:0383-0207-0188:383	99440	99440	383
1037	210119_dc07_9.tif_BS20.tif:0384-0210-0192:384	102072	102072	384
1038	210119_dc07_9.tif_BS20.tif:0385-0213-0187:385	109566	109566	385
1039	210119_dc07_9.tif_BS20.tif:0386-0218-0179:386	113471	113471	386
1040	210119_dc07_9.tif_BS20.tif:0387-0217-0184:387	114847	114847	387
1041	210119_dc07_9.tif_BS20.tif:0388-0211-0178:388	108872	108872	388
1042	210119_dc07_9.tif_BS20.tif:0389-0221-0196:389	112439	112439	389
1043	210119_dc07_9.tif_BS20.tif:0390-0225-0214:390	123514	123514	390
1044	210119_dc07_9.tif_BS20.tif:0391-0215-0192:391	116103	116103	391
1045	210119_dc07_9.tif_BS20.tif:0392-0214-0191:392	112405	112405	392
1046	210119_dc07_9.tif_BS20.tif:0393-0209-0188:393	119921	119921	393
1047	210119_dc07_9.tif_BS20.tif:0394-0195-0183:394	113551	113551	394
1048	210119_dc07_9.tif_BS20.tif:0395-0203-0166:395	120754	120754	395
1049	210119_dc07_9.tif_BS20.tif:0396-0207-0168:396	118474	118474	396
1050	210119_dc07_9.tif_BS20.tif:0397-0207-0157:397	110109	110109	397
1051	210119_dc07_9.tif_BS20.tif:0398-0211-0161:398	115475	115475	398
1052	210119_dc07_9.tif_BS20.tif:0399-0209-0167:399	118342	118342	399
1053	210119_dc07_9.tif_BS20.tif:0400-0209-0181:400	117695	117695	400
1054	210119_dc07_9.tif_BS20.tif:0401-0216-0190:401	108880	108880	401
1055	210119_dc07_9.tif_BS20.tif:0402-0218-0173:402	105089	105089	402
1056	210119_dc07_9.tif_BS20.tif:0403-0209-0180:403	111909	111909	403
1057	210119_dc07_9.tif_BS20.tif:0404-0186-0175:404	106930	106930	404
1058	210119_dc07_9.tif_BS20.tif:0405-0203-0162:405	107294	107294	405
1059	210119_dc07_9.tif_BS20.tif:0406-0194-0152:406	108952	108952	406
1060	210119_dc07_9.tif_BS20.tif:0407-0199-0149:407	115765	115765	407
1061	210119_dc07_9.tif_BS20.tif:0408-0201-0128:408	105598	105598	408
1062	210119_dc07_9.tif_BS20.tif:0409-0209-0127:409	97234	97234	409
1063	210119_dc07_9.tif_BS20.tif:0410-0210-0145:410	100719	100719	410
1064	210119_dc07_9.tif_BS20.tif:0411-0208-0138:411	96589	96589	411
1065	210119_dc07_9.tif_BS20.tif:0412-0203-0137:412	90143	90143	412
1066	210119_dc07_9.tif_BS20.tif:0413-0202-0139:413	93615	93615	413
1067	210119_dc07_9.tif_BS20.tif:0414-0222-0154:414	87893	87893	414
1068	210119_dc07_9.tif_BS20.tif:0415-0220-0158:415	93430	93430	415
1069	210119_dc07_9.tif_BS20.tif:0416-0215-0170:416	89018	89018	416
1070	210119_dc07_9.tif_BS20.tif:0417-0257-0163:417	82539	82539	417
1071	210119_dc07_9.tif_BS20.tif:0418-0239-0168:418	87488	87488	418
1072	210119_dc07_9.tif_BS20.tif:0419-0221-0188:419	96261	96261	419
1073	210119_dc07_9.tif_BS20.tif:0420-0216-0192:420	94978	94978	420
1074	210119_dc07_9.tif_BS20.tif:0421-0232-0187:421	88978	88978	421
1075	210119_dc07_9.tif_BS20.tif:0422-0226-0181:422	84072	84072	422
1076	210119_dc07_9.tif_BS20.tif:0423-0226-0178:423	88184	88184	423
1077	210119_dc07_9.tif_BS20.tif:0424-0219-0174:424	83007	83007	424
1078	210119_dc07_9.tif_BS20.tif:0425-0221-0157:425	79677	79677	425
1079	210119_dc07_9.tif_BS20.tif:0426-0209-0149:426	83976	83976	426
1080	210119_dc07_9.tif_BS20.tif:0427-0217-0151:427	80125	80125	427
1081	210119_dc07_9.tif_BS20.tif:0428-0215-0140:428	73912	73912	428
1082	210119_dc07_9.tif_BS20.tif:0429-0222-0135:429	63318	63318	429
1083	210119_dc07_9.tif_BS20.tif:0430-0220-0128:430	66271	66271	430
1084	210119_dc07_9.tif_BS20.tif:0431-0228-0126:431	72694	72694	431
1085	210119_dc07_9.tif_BS20.tif:0432-0230-0125:432	71848	71848	432
1086	210119_dc07_9.tif_BS20.tif:0433-0234-0117:433	76712	76712	433
1087	210119_dc07_9.tif_BS20.tif:0434-0240-0101:434	62020	62020	434
1088	210119_dc07_9.tif_BS20.tif:0435-0241-0091:435	64785	64785	435
1089	210119_dc07_9.tif_BS20.tif:0436-0298-0090:436	55330	55330	436
1090	210119_dc07_9.tif_BS20.tif:0437-0261-0104:437	67274	67274	437
1091	210119_dc07_9.tif_BS20.tif:0438-0270-0102:438	72184	72184	438
1092	210119_dc07_9.tif_BS20.tif:0439-0302-0107:439	77606	77606	439
1093	210119_dc07_9.tif_BS20.tif:0440-0292-0108:440	72776	72776	440
1094	210119_dc07_9.tif_BS20.tif:0441-0289-0114:441	72988	72988	441
1095	210119_dc07_9.tif_BS20.tif:0442-0299-0125:442	73940	73940	442
1096	210119_dc07_9.tif_BS20.tif:0443-0297-0127:443	71528	71528	443
1097	210119_dc07_9.tif_BS20.tif:0444-0295-0125:444	75835	75835	444
1098	210119_dc07_9.tif_BS20.tif:0445-0290-0124:445	75026	75026	445
1099	210119_dc07_9.tif_BS20.tif:0446-0290-0114:446	69296	69296	446
1100	210119_dc07_9.tif_BS20.tif:0447-0273-0103:447	67000	67000	447
1101	210119_dc07_9.tif_BS20.tif:0448-0281-0119:448	65270	65270	448
1102	210119_dc07_9.tif_BS20.tif:0449-0287-0117:449	70846	70846	449
1103	210119_dc07_9.tif_BS20.tif:0450-0285-0114:450	69018	69018	450
1104	210119_dc07_9.tif_BS20.tif:0451-0280-0117:451	74457	74457	451
1105	210119_dc07_9.tif_BS20.tif:0452-0264-0118:452	56198	56198	452
1106	210119_dc07_9.tif_BS20.tif:0453-0261-0150:453	67914	67914	453
1107	210119_dc07_9.tif_BS20.tif:0454-0258-0115:454	70182	70182	454
1108	210119_dc07_9.tif_BS20.tif:0455-0246-0110:455	65091	65091	455
1109	210119_dc07_9.tif_BS20.tif:0456-0230-0103:456	66561	66561	456
1110	210119_dc07_9.tif_BS20.tif:0457-0222-0109:457	60543	60543	457
1111	210119_dc07_9.tif_BS20.tif:0458-0214-0126:458	69619	69619	458
1112	210119_dc07_9.tif_BS20.tif:0459-0212-0123:459	65808	65808	459
1113	210119_dc07_9.tif_BS20.tif:0460-0230-0140:460	68177	68177	460
1114	210119_dc07_9.tif_BS20.tif:0461-0244-0136:461	66243	66243	461
1115	210119_dc07_9.tif_BS20.tif:0462-0224-0127:462	70017	70017	462
1116	210119_dc07_9.tif_BS20.tif:0463-0216-0120:463	61255	61255	463
1117	210119_dc07_9.tif_BS20.tif:0464-0223-0124:464	58766	58766	464
1118	210119_dc07_9.tif_BS20.tif:0465-0222-0120:465	59873	59873	465
1119	210119_dc07_9.tif_BS20.tif:0466-0200-0167:466	39653	39653	466
1120	210119_dc07_9.tif_BS20.tif:0467-0165-0159:467	44186	44186	467
1121	210119_dc07_9.tif_BS20.tif:0468-0160-0178:468	48249	48249	468
1122	210119_dc07_9.tif_BS20.tif:0469-0136-0178:469	43426	43426	469
1123	210119_dc07_9.tif_BS20.tif:0470-0126-0178:470	38591	38591	470
1124	210119_dc07_9.tif_BS20.tif:0471-0087-0215:471	58226	58226	471
1125	210119_dc07_9.tif_BS20.tif:0472-0296-0224:472	64936	64936	472
1126	210119_dc07_9.tif_BS20.tif:0473-0289-0176:473	35697	35697	473
1127	210119_dc07_9.tif_BS20.tif:0474-0265-0178:474	41359	41359	474
1128	210119_dc07_9.tif_BS20.tif:0475-0244-0171:475	40613	40613	475
1129	210119_dc07_9.tif_BS20.tif:0476-0201-0163:476	74928	74928	476
1130	210119_dc07_9.tif_BS20.tif:0477-0196-0161:477	80072	80072	477
1131	210119_dc07_9.tif_BS20.tif:0478-0199-0151:478	71825	71825	478
1132	210119_dc07_9.tif_BS20.tif:0479-0191-0148:479	74958	74958	479
1133	210119_dc07_9.tif_BS20.tif:0480-0191-0137:480	90491	90491	480
1134	210119_dc07_9.tif_BS20.tif:0481-0197-0121:481	77345	77345	481
1135	210119_dc07_9.tif_BS20.tif:0482-0200-0112:482	73571	73571	482
1136	210119_dc07_9.tif_BS20.tif:0483-0219-0115:483	73704	73704	483
1137	210119_dc07_9.tif_BS20.tif:0484-0218-0123:484	73020	73020	484
1138	210119_dc07_9.tif_BS20.tif:0485-0214-0119:485	73522	73522	485
1139	210119_dc07_9.tif_BS20.tif:0486-0221-0131:486	76250	76250	486
1140	210119_dc07_9.tif_BS20.tif:0487-0230-0103:487	76233	76233	487
1141	210119_dc07_9.tif_BS20.tif:0488-0220-0113:488	85432	85432	488
1142	210119_dc07_9.tif_BS20.tif:0489-0207-0119:489	82576	82576	489
1143	210119_dc07_9.tif_BS20.tif:0490-0218-0128:490	92904	92904	490
1144	210119_dc07_9.tif_BS20.tif:0491-0210-0139:491	104998	104998	491
1145	210119_dc07_9.tif_BS20.tif:0492-0216-0128:492	100698	100698	492
1146	210119_dc07_9.tif_BS20.tif:0493-0221-0127:493	97327	97327	493
1147	210119_dc07_9.tif_BS20.tif:0494-0206-0130:494	98976	98976	494
1148	210119_dc07_9.tif_BS20.tif:0495-0207-0132:495	96320	96320	495
1149	210119_dc07_9.tif_BS20.tif:0496-0211-0132:496	95919	95919	496
1150	210119_dc07_9.tif_BS20.tif:0497-0207-0149:497	110611	110611	497
1151	210119_dc07_9.tif_BS20.tif:0498-0213-0151:498	115778	115778	498
1152	210119_dc07_9.tif_BS20.tif:0499-0208-0143:499	112085	112085	499
1153	210119_dc07_9.tif_BS20.tif:0500-0208-0148:500	103492	103492	500
1154	210119_dc07_9.tif_BS20.tif:0501-0218-0147:501	104110	104110	501
1155	210119_dc07_9.tif_BS20.tif:0502-0205-0148:502	95080	95080	502
1156	210119_dc07_9.tif_BS20.tif:0503-0200-0160:503	95692	95692	503
1157	210119_dc07_9.tif_BS20.tif:0504-0209-0178:504	102942	102942	504
1158	210119_dc07_9.tif_BS20.tif:0505-0221-0181:505	104201	104201	505
1159	210119_dc07_9.tif_BS20.tif:0506-0224-0184:506	113397	113397	506
1160	210119_dc07_9.tif_BS20.tif:0507-0208-0180:507	107602	107602	507
1161	210119_dc07_9.tif_BS20.tif:0508-0220-0174:508	110388	110388	508
1162	210119_dc07_9.tif_BS20.tif:0509-0221-0191:509	103184	103184	509
1163	210119_dc07_9.tif_BS20.tif:0510-0233-0206:510	99724	99724	510
1164	210119_dc07_9.tif_BS20.tif:0511-0232-0199:511	104969	104969	511
1165	210119_dc07_9.tif_BS20.tif:0512-0228-0195:512	103907	103907	512
1166	210119_dc07_9.tif_BS20.tif:0513-0227-0196:513	110429	110429	513
1167	210119_dc07_9.tif_BS20.tif:0514-0235-0197:514	104112	104112	514
1168	210119_dc07_9.tif_BS20.tif:0515-0237-0202:515	100608	100608	515
1169	210119_dc07_9.tif_BS20.tif:0516-0241-0197:516	110103	110103	516
1170	210119_dc07_9.tif_BS20.tif:0517-0236-0189:517	111980	111980	517
1171	210119_dc07_9.tif_BS20.tif:0518-0235-0187:518	112500	112500	518
1172	210119_dc07_9.tif_BS20.tif:0519-0241-0209:519	105022	105022	519
1173	210119_dc07_9.tif_BS20.tif:0520-0240-0213:520	103736	103736	520
1174	210119_dc07_9.tif_BS20.tif:0521-0247-0202:521	104168	104168	521
1175	210119_dc07_9.tif_BS20.tif:0522-0247-0191:522	105797	105797	522
1176	210119_dc07_9.tif_BS20.tif:0523-0255-0192:523	113646	113646	523
1177	210119_dc07_9.tif_BS20.tif:0524-0252-0199:524	100531	100531	524
1178	210119_dc07_9.tif_BS20.tif:0525-0244-0216:525	107035	107035	525
1179	210119_dc07_9.tif_BS20.tif:0526-0231-0199:526	105300	105300	526
1180	210119_dc07_9.tif_BS20.tif:0527-0229-0211:527	106246	106246	527
1181	210119_dc07_9.tif_BS20.tif:0528-0251-0209:528	109670	109670	528
1182	210119_dc07_9.tif_BS20.tif:0529-0249-0206:529	113541	113541	529
1183	210119_dc07_9.tif_BS20.tif:0530-0241-0208:530	101934	101934	530
1184	210119_dc07_9.tif_BS20.tif:0531-0228-0204:531	96900	96900	531
1185	210119_dc07_9.tif_BS20.tif:0532-0234-0204:532	103113	103113	532
1186	210119_dc07_9.tif_BS20.tif:0533-0223-0199:533	100888	100888	533
1187	210119_dc07_9.tif_BS20.tif:0534-0214-0190:534	101431	101431	534
1188	210119_dc07_9.tif_BS20.tif:0535-0215-0187:535	99636	99636	535
1189	210119_dc07_9.tif_BS20.tif:0536-0217-0187:536	96669	96669	536
1190	210119_dc07_9.tif_BS20.tif:0537-0218-0182:537	95577	95577	537
1191	210119_dc07_9.tif_BS20.tif:0538-0225-0178:538	96859	96859	538
1192	210119_dc07_9.tif_BS20.tif:0539-0211-0177:539	98119	98119	539
1193	210119_dc07_9.tif_BS20.tif:0540-0199-0165:540	100666	100666	540
1194	210119_dc07_9.tif_BS20.tif:0541-0213-0163:541	91516	91516	541
1195	210119_dc07_9.tif_BS20.tif:0542-0234-0179:542	48658	48658	542
1196	210119_dc07_9.tif_BS20.tif:0543-0274-0181:543	79125	79125	543
1197	210119_dc07_9.tif_BS20.tif:0544-0236-0178:544	88181	88181	544
1198	210119_dc07_9.tif_BS20.tif:0545-0253-0181:545	92891	92891	545
1199	210119_dc07_9.tif_BS20.tif:0546-0260-0195:546	92465	92465	546
1200	210119_dc07_9.tif_BS20.tif:0547-0238-0193:547	94398	94398	547
1201	210119_dc07_9.tif_BS20.tif:0548-0239-0201:548	84124	84124	548
1202	210119_dc07_9.tif_BS20.tif:0549-0244-0201:549	98515	98515	549
1203	210119_dc07_9.tif_BS20.tif:0550-0242-0210:550	93611	93611	550
1204	210119_dc07_9.tif_BS20.tif:0551-0230-0199:551	86536	86536	551
1205	210119_dc07_9.tif_BS20.tif:0552-0220-0199:552	91474	91474	552
1206	210119_dc07_9.tif_BS20.tif:0553-0219-0195:553	88439	88439	553
1207	210119_dc07_9.tif_BS20.tif:0554-0216-0191:554	89590	89590	554
1208	210119_dc07_9.tif_BS20.tif:0555-0206-0183:555	91658	91658	555
1209	210119_dc07_9.tif_BS20.tif:0556-0205-0172:556	96450	96450	556
1210	210119_dc07_9.tif_BS20.tif:0557-0209-0158:557	89291	89291	557
1211	210119_dc07_9.tif_BS20.tif:0558-0205-0143:558	91905	91905	558
1212	210119_dc07_9.tif_BS20.tif:0559-0203-0136:559	95484	95484	559
1213	210119_dc07_9.tif_BS20.tif:0560-0205-0144:560	94537	94537	560
1214	210119_dc07_9.tif_BS20.tif:0561-0213-0148:561	81194	81194	561
1215	210119_dc07_9.tif_BS20.tif:0562-0217-0145:562	84855	84855	562
1216	210119_dc07_9.tif_BS20.tif:0563-0225-0152:563	79597	79597	563
1217	210119_dc07_9.tif_BS20.tif:0564-0225-0177:564	81299	81299	564
1218	210119_dc07_9.tif_BS20.tif:0565-0261-0178:565	79426	79426	565
1219	210119_dc07_9.tif_BS20.tif:0566-0255-0172:566	66179	66179	566
1220	210119_dc07_9.tif_BS20.tif:0567-0249-0175:567	79019	79019	567
1221	210119_dc07_9.tif_BS20.tif:0568-0258-0177:568	86992	86992	568
1222	210119_dc07_9.tif_BS20.tif:0569-0277-0181:569	73995	73995	569
1223	210119_dc07_9.tif_BS20.tif:0570-0265-0187:570	75589	75589	570
1224	210119_dc07_9.tif_BS20.tif:0571-0270-0187:571	74701	74701	571
1225	210119_dc07_9.tif_BS20.tif:0572-0265-0187:572	74707	74707	572
1226	210119_dc07_9.tif_BS20.tif:0573-0269-0189:573	81957	81957	573
1227	210119_dc07_9.tif_BS20.tif:0574-0257-0183:574	58282	58282	574
1228	210119_dc07_9.tif_BS20.tif:0575-0242-0178:575	65530	65530	575
1229	210119_dc07_9.tif_BS20.tif:0576-0236-0176:576	72616	72616	576
1230	210119_dc07_9.tif_BS20.tif:0577-0221-0178:577	65978	65978	577
1231	210119_dc07_9.tif_BS20.tif:0578-0218-0189:578	66038	66038	578
1232	210119_dc07_9.tif_BS20.tif:0579-0215-0159:579	64104	64104	579
1233	210119_dc07_9.tif_BS20.tif:0580-0212-0146:580	59545	59545	580
1234	210119_dc07_9.tif_BS20.tif:0581-0201-0158:581	54340	54340	581
1235	210119_dc07_9.tif_BS20.tif:0582-0222-0110:582	40028	40028	582
1236	210119_dc07_9.tif_BS20.tif:0583-0209-0087:583	50244	50244	583
1237	210119_dc07_9.tif_BS20.tif:0584-0222-0085:584	49413	49413	584
1238	210119_dc07_9.tif_BS20.tif:0585-0225-0071:585	52925	52925	585
1239	210119_dc07_9.tif_BS20.tif:0586-0247-0072:586	61167	61167	586
1240	210119_dc07_9.tif_BS20.tif:0587-0264-0062:587	62204	62204	587
1241	210119_dc07_9.tif_BS20.tif:0588-0270-0053:588	53285	53285	588
1242	210119_dc07_9.tif_BS20.tif:0589-0250-0060:589	65569	65569	589
1243	210119_dc07_9.tif_BS20.tif:0590-0255-0050:590	70219	70219	590
1244	210119_dc07_9.tif_BS20.tif:0591-0252-0035:591	51748	51748	591
1245	210119_dc07_9.tif_BS20.tif:0592-0251-0043:592	57446	57446	592
1246	210119_dc07_9.tif_BS20.tif:0593-0228-0059:593	50885	50885	593
1247	210119_dc07_9.tif_BS20.tif:0594-0217-0055:594	68593	68593	594
1248	210119_dc07_9.tif_BS20.tif:0595-0253-0031:595	66528	66528	595
1249	210119_dc07_9.tif_BS20.tif:0596-0276-0096:596	36716	36716	596
1250	210119_dc07_9.tif_BS20.tif:0597-0244-0132:597	44444	44444	597
1251	210119_dc07_9.tif_BS20.tif:0598-0236-0123:598	63947	63947	598
1252	210119_dc07_9.tif_BS20.tif:0599-0233-0114:599	60092	60092	599
1253	210119_dc07_9.tif_BS20.tif:0600-0228-0104:600	71875	71875	600
1254	210119_dc07_9.tif_BS20.tif:0601-0211-0112:601	71862	71862	601
1255	210119_dc07_9.tif_BS20.tif:0602-0207-0113:602	75873	75873	602
1256	210119_dc07_9.tif_BS20.tif:0603-0206-0111:603	70291	70291	603
1257	210119_dc07_9.tif_BS20.tif:0604-0204-0126:604	90123	90123	604
1258	210119_dc07_9.tif_BS20.tif:0605-0196-0129:605	82501	82501	605
1259	210119_dc07_9.tif_BS20.tif:0606-0202-0129:606	89626	89626	606
1260	210119_dc07_9.tif_BS20.tif:0607-0206-0127:607	88532	88532	607
1261	210119_dc07_9.tif_BS20.tif:0608-0192-0134:608	103608	103608	608
1262	210119_dc07_9.tif_BS20.tif:0609-0200-0143:609	104807	104807	609
1263	210119_dc07_9.tif_BS20.tif:0610-0187-0147:610	86129	86129	610
1264	210119_dc07_9.tif_BS20.tif:0611-0195-0146:611	85127	85127	611
1265	210119_dc07_9.tif_BS20.tif:0612-0192-0148:612	94866	94866	612
1266	210119_dc07_9.tif_BS20.tif:0613-0201-0151:613	98133	98133	613
1267	210119_dc07_9.tif_BS20.tif:0614-0188-0153:614	98683	98683	614
1268	210119_dc07_9.tif_BS20.tif:0615-0201-0121:615	91347	91347	615
1269	210119_dc07_9.tif_BS20.tif:0616-0216-0082:616	76376	76376	616
1270	210119_dc07_9.tif_BS20.tif:0617-0201-0071:617	76830	76830	617
1271	210119_dc07_9.tif_BS20.tif:0618-0182-0034:618	73069	73069	618
1272	210119_dc07_9.tif_BS20.tif:0619-0161-0103:619	73780	73780	619
1273	210119_dc07_9.tif_BS20.tif:0620-0162-0110:620	65405	65405	620
1274	210119_dc07_9.tif_BS20.tif:0621-0160-0107:621	53891	53891	621
1275	210119_dc07_9.tif_BS20.tif:0622-0380-0073:622	34138	34138	622
1276	210119_dc07_9.tif_BS20.tif:0623-0342-0044:623	36455	36455	623
1277	210119_dc07_9.tif_BS20.tif:0624-0348-0048:624	49416	49416	624
1278	210119_dc07_9.tif_BS20.tif:0625-0353-0050:625	50635	50635	625
1279	210119_dc07_9.tif_BS20.tif:0626-0370-0052:626	50343	50343	626
1280	210119_dc07_9.tif_BS20.tif:0627-0384-0050:627	48214	48214	627
1281	210119_dc07_9.tif_BS20.tif:0628-0390-0054:628	40668	40668	628
1282	210119_dc07_9.tif_BS20.tif:0629-0388-0050:629	52332	52332	629
1283	210119_dc07_9.tif_BS20.tif:0630-0379-0061:630	42744	42744	630
1284	210119_dc07_9.tif_BS20.tif:0631-0361-0066:631	47742	47742	631
1285	210119_dc07_9.tif_BS20.tif:0632-0361-0066:632	59053	59053	632
1286	210119_dc07_9.tif_BS20.tif:0633-0393-0065:633	48000	48000	633
1287	210119_dc07_9.tif_BS20.tif:0634-0393-0065:634	8188	8188	634
1288	210119_dc07_9.tif_BS20.tif:0635-0393-0065:635	7478	7478	635
1289	210119_dc07_9.tif_BS20.tif:0636-0393-0065:636	6343	6343	636
1290	210119_dc07_9.tif_BS20.tif:0637-0393-0065:637	5883	5883	637
1291	210119_dc07_9.tif_BS20.tif:0638-0429-0070:638	53743	53743	638
1292	210119_dc07_9.tif_BS20.tif:0639-0431-0072:639	56236	56236	639
1293	210119_dc07_9.tif_BS20.tif:0640-0456-0075:640	62047	62047	640
1294	210119_dc07_9.tif_BS20.tif:0641-0430-0073:641	53767	53767	641
1295	210119_dc07_9.tif_BS20.tif:0642-0431-0074:642	54675	54675	642
1296	210119_dc07_9.tif_BS20.tif:0643-0432-0073:643	60529	60529	643
1297	210119_dc07_9.tif_BS20.tif:0644-0432-0074:644	56198	56198	644
1298	210119_dc07_9.tif_BS20.tif:0645-0430-0074:645	52813	52813	645
1299	210119_dc07_9.tif_BS20.tif:0646-0433-0074:646	57040	57040	646
1300	210119_dc07_9.tif_BS20.tif:0647-0432-0073:647	60984	60984	647
1301	210119_dc07_9.tif_BS20.tif:0648-0463-0083:648	48168	48168	648
1302	210119_dc07_9.tif_BS20.tif:0649-0432-0073:649	60542	60542	649
1303	210119_dc07_9.tif_BS20.tif:0650-0432-0074:650	52392	52392	650
1304	210119_dc07_9.tif_BS20.tif:0651-0432-0073:651	62992	62992	651
1305	210119_dc07_9.tif_BS20.tif:0652-0431-0074:652	55958	55958	652
1306	210119_dc07_9.tif_BS20.tif:0653-0432-0074:653	57284	57284	653
