# Supplementary material for: Molecular encoding and synaptic decoding of context during salt chemotaxis in C. elegans
Source: Nat Commun. 2022 May 27;13:2928. doi: 10.1038/s41467-022-30279-7 (PMC9142520; doi:10.1038/s41467-022-30279-7)
Supplement: Supplementary file 7 — Source Data [file 41467_2022_30279_MOESM7_ESM.zip › Source Data/Imaging/Fig.5/5C/210123_dc07_1_BS20_Results.csv]

	Label	IntDen	RawIntDen	Slice	stimulus
1	210123_dc07_1_BS20.tif:0001-0279-0460:1	56548	56548	1	206
2	210123_dc07_1_BS20.tif:0002-0269-0468:2	58421	58421	2
3	210123_dc07_1_BS20.tif:0003-0265-0460:3	64861	64861	3
4	210123_dc07_1_BS20.tif:0004-0265-0455:4	56320	56320	4
5	210123_dc07_1_BS20.tif:0005-0259-0454:5	58370	58370	5
6	210123_dc07_1_BS20.tif:0006-0265-0457:6	68841	68841	6
7	210123_dc07_1_BS20.tif:0007-0271-0456:7	84989	84989	7
8	210123_dc07_1_BS20.tif:0008-0273-0456:8	63021	63021	8
9	210123_dc07_1_BS20.tif:0009-0276-0456:9	61486	61486	9
10	210123_dc07_1_BS20.tif:0010-0278-0455:10	54728	54728	10
11	210123_dc07_1_BS20.tif:0011-0280-0434:11	56857	56857	11
12	210123_dc07_1_BS20.tif:0012-0282-0421:12	64366	64366	12
13	210123_dc07_1_BS20.tif:0013-0282-0421:13	59768	59768	13
14	210123_dc07_1_BS20.tif:0014-0276-0423:14	69074	69074	14
15	210123_dc07_1_BS20.tif:0015-0271-0421:15	63419	63419	15
16	210123_dc07_1_BS20.tif:0016-0268-0426:16	65618	65618	16
17	210123_dc07_1_BS20.tif:0017-0267-0422:17	67996	67996	17
18	210123_dc07_1_BS20.tif:0018-0264-0423:18	60816	60816	18
19	210123_dc07_1_BS20.tif:0019-0264-0425:19	67115	67115	19
20	210123_dc07_1_BS20.tif:0020-0265-0423:20	62770	62770	20
21	210123_dc07_1_BS20.tif:0021-0270-0422:21	69847	69847	21
22	210123_dc07_1_BS20.tif:0022-0272-0425:22	68549	68549	22
23	210123_dc07_1_BS20.tif:0023-0277-0422:23	63491	63491	23
24	210123_dc07_1_BS20.tif:0024-0277-0424:24	55169	55169	24
25	210123_dc07_1_BS20.tif:0025-0279-0424:25	65396	65396	25
26	210123_dc07_1_BS20.tif:0026-0277-0423:26	63496	63496	26
27	210123_dc07_1_BS20.tif:0027-0271-0421:27	64198	64198	27
28	210123_dc07_1_BS20.tif:0028-0270-0421:28	66090	66090	28
29	210123_dc07_1_BS20.tif:0029-0268-0424:29	67202	67202	29
30	210123_dc07_1_BS20.tif:0030-0270-0422:30	68120	68120	30
31	210123_dc07_1_BS20.tif:0031-0268-0423:31	69968	69968	31
32	210123_dc07_1_BS20.tif:0032-0269-0421:32	62553	62553	32
33	210123_dc07_1_BS20.tif:0033-0271-0420:33	96659	96659	33
34	210123_dc07_1_BS20.tif:0034-0209-0377:34	76209	76209	34
35	210123_dc07_1_BS20.tif:0035-0256-0420:35	62619	62619	35
36	210123_dc07_1_BS20.tif:0036-0236-0430:36	67340	67340	36
37	210123_dc07_1_BS20.tif:0037-0255-0413:37	51943	51943	37
38	210123_dc07_1_BS20.tif:0038-0255-0417:38	48097	48097	38
39	210123_dc07_1_BS20.tif:0039-0258-0404:39	60748	60748	39
40	210123_dc07_1_BS20.tif:0040-0258-0404:40	53226	53226	40
41	210123_dc07_1_BS20.tif:0041-0260-0403:41	56426	56426	41
42	210123_dc07_1_BS20.tif:0042-0264-0396:42	67072	67072	42
43	210123_dc07_1_BS20.tif:0043-0272-0383:43	59411	59411	43
44	210123_dc07_1_BS20.tif:0044-0282-0363:44	58484	58484	44
45	210123_dc07_1_BS20.tif:0045-0297-0339:45	70277	70277	45
46	210123_dc07_1_BS20.tif:0046-0280-0331:46	79795	79795	46
47	210123_dc07_1_BS20.tif:0047-0319-0402:47	82154	82154	47
48	210123_dc07_1_BS20.tif:0048-0347-0456:48	46836	46836	48
49	210123_dc07_1_BS20.tif:0049-0293-0440:49	66433	66433	49
50	210123_dc07_1_BS20.tif:0050-0283-0449:50	63738	63738	50
51	210123_dc07_1_BS20.tif:0051-0273-0458:51	26714	26714	51
52	210123_dc07_1_BS20.tif:0052-0305-0463:52	59835	59835	52
53	210123_dc07_1_BS20.tif:0053-0335-0444:53	54984	54984	53
54	210123_dc07_1_BS20.tif:0054-0349-0429:54	63149	63149	54
55	210123_dc07_1_BS20.tif:0055-0267-0397:55	75736	75736	55
56	210123_dc07_1_BS20.tif:0056-0270-0395:56	76595	76595	56
57	210123_dc07_1_BS20.tif:0057-0249-0414:57	56197	56197	57
58	210123_dc07_1_BS20.tif:0058-0266-0417:58	61108	61108	58
59	210123_dc07_1_BS20.tif:0059-0274-0420:59	55355	55355	59
60	210123_dc07_1_BS20.tif:0060-0271-0423:60	53570	53570	60
61	210123_dc07_1_BS20.tif:0061-0268-0426:61	54378	54378	61
62	210123_dc07_1_BS20.tif:0062-0282-0419:62	56488	56488	62
63	210123_dc07_1_BS20.tif:0063-0274-0417:63	49074	49074	63
64	210123_dc07_1_BS20.tif:0064-0268-0418:64	47930	47930	64
65	210123_dc07_1_BS20.tif:0065-0260-0421:65	43366	43366	65
66	210123_dc07_1_BS20.tif:0066-0252-0421:66	44900	44900	66
67	210123_dc07_1_BS20.tif:0067-0259-0426:67	47799	47799	67
68	210123_dc07_1_BS20.tif:0068-0267-0424:68	44335	44335	68
69	210123_dc07_1_BS20.tif:0069-0267-0451:69	50409	50409	69
70	210123_dc07_1_BS20.tif:0070-0270-0461:70	54933	54933	70
71	210123_dc07_1_BS20.tif:0071-0263-0432:71	64865	64865	71
72	210123_dc07_1_BS20.tif:0072-0258-0440:72	63802	63802	72
73	210123_dc07_1_BS20.tif:0073-0242-0434:73	59970	59970	73
74	210123_dc07_1_BS20.tif:0074-0237-0435:74	65744	65744	74
75	210123_dc07_1_BS20.tif:0075-0238-0434:75	66660	66660	75
76	210123_dc07_1_BS20.tif:0076-0280-0429:76	57045	57045	76
77	210123_dc07_1_BS20.tif:0077-0244-0379:77	53040	53040	77
78	210123_dc07_1_BS20.tif:0078-0230-0351:78	53131	53131	78
79	210123_dc07_1_BS20.tif:0079-0223-0330:79	48868	48868	79
80	210123_dc07_1_BS20.tif:0080-0220-0337:80	44002	44002	80
81	210123_dc07_1_BS20.tif:0081-0226-0333:81	46768	46768	81
82	210123_dc07_1_BS20.tif:0082-0236-0396:82	40991	40991	82
83	210123_dc07_1_BS20.tif:0083-0252-0400:83	72193	72193	83
84	210123_dc07_1_BS20.tif:0084-0255-0394:84	57253	57253	84
85	210123_dc07_1_BS20.tif:0085-0255-0397:85	69877	69877	85
86	210123_dc07_1_BS20.tif:0086-0251-0404:86	81494	81494	86
87	210123_dc07_1_BS20.tif:0087-0265-0415:87	71097	71097	87
88	210123_dc07_1_BS20.tif:0088-0247-0399:88	62189	62189	88
89	210123_dc07_1_BS20.tif:0089-0241-0386:89	51696	51696	89
90	210123_dc07_1_BS20.tif:0090-0240-0399:90	66776	66776	90
91	210123_dc07_1_BS20.tif:0091-0217-0419:91	59853	59853	91
92	210123_dc07_1_BS20.tif:0092-0161-0456:92	71299	71299	92
93	210123_dc07_1_BS20.tif:0093-0149-0420:93	73052	73052	93
94	210123_dc07_1_BS20.tif:0094-0159-0396:94	61237	61237	94
95	210123_dc07_1_BS20.tif:0095-0165-0393:95	57268	57268	95
96	210123_dc07_1_BS20.tif:0096-0189-0393:96	67527	67527	96
97	210123_dc07_1_BS20.tif:0097-0196-0394:97	70075	70075	97
98	210123_dc07_1_BS20.tif:0098-0198-0387:98	71847	71847	98
99	210123_dc07_1_BS20.tif:0099-0206-0427:99	57650	57650	99
100	210123_dc07_1_BS20.tif:0100-0219-0422:100	73472	73472	100
101	210123_dc07_1_BS20.tif:0101-0212-0425:101	73001	73001	101
102	210123_dc07_1_BS20.tif:0102-0201-0422:102	72017	72017	102
103	210123_dc07_1_BS20.tif:0103-0202-0425:103	59939	59939	103
104	210123_dc07_1_BS20.tif:0104-0201-0422:104	66294	66294	104
105	210123_dc07_1_BS20.tif:0105-0194-0417:105	57890	57890	105
106	210123_dc07_1_BS20.tif:0106-0191-0418:106	58414	58414	106
107	210123_dc07_1_BS20.tif:0107-0191-0417:107	61475	61475	107
108	210123_dc07_1_BS20.tif:0108-0197-0411:108	63335	63335	108
109	210123_dc07_1_BS20.tif:0109-0193-0409:109	64411	64411	109
110	210123_dc07_1_BS20.tif:0110-0199-0403:110	75732	75732	110
111	210123_dc07_1_BS20.tif:0111-0199-0393:111	85610	85610	111
112	210123_dc07_1_BS20.tif:0112-0200-0386:112	68715	68715	112
113	210123_dc07_1_BS20.tif:0113-0209-0375:113	80003	80003	113
114	210123_dc07_1_BS20.tif:0114-0238-0311:114	50468	50468	114
115	210123_dc07_1_BS20.tif:0115-0222-0344:115	76369	76369	115
116	210123_dc07_1_BS20.tif:0116-0220-0356:116	52016	52016	116
117	210123_dc07_1_BS20.tif:0117-0225-0361:117	58468	58468	117
118	210123_dc07_1_BS20.tif:0118-0233-0345:118	50065	50065	118
119	210123_dc07_1_BS20.tif:0119-0241-0345:119	45470	45470	119
120	210123_dc07_1_BS20.tif:0120-0230-0347:120	69563	69563	120
121	210123_dc07_1_BS20.tif:0121-0224-0359:121	73455	73455	121
122	210123_dc07_1_BS20.tif:0122-0219-0361:122	67510	67510	122
123	210123_dc07_1_BS20.tif:0123-0216-0360:123	72855	72855	123
124	210123_dc07_1_BS20.tif:0124-0213-0364:124	85533	85533	124
125	210123_dc07_1_BS20.tif:0125-0211-0365:125	79970	79970	125
126	210123_dc07_1_BS20.tif:0126-0206-0368:126	69555	69555	126
127	210123_dc07_1_BS20.tif:0127-0197-0372:127	71961	71961	127
128	210123_dc07_1_BS20.tif:0128-0191-0365:128	62641	62641	128
129	210123_dc07_1_BS20.tif:0129-0203-0360:129	60731	60731	129
130	210123_dc07_1_BS20.tif:0130-0210-0349:130	46553	46553	130
131	210123_dc07_1_BS20.tif:0131-0213-0348:131	46978	46978	131
132	210123_dc07_1_BS20.tif:0132-0219-0352:132	46520	46520	132
133	210123_dc07_1_BS20.tif:0133-0225-0345:133	53193	53193	133
134	210123_dc07_1_BS20.tif:0134-0227-0355:134	72719	72719	134
135	210123_dc07_1_BS20.tif:0135-0220-0358:135	90836	90836	135
136	210123_dc07_1_BS20.tif:0136-0215-0364:136	66978	66978	136
137	210123_dc07_1_BS20.tif:0137-0214-0360:137	69882	69882	137
138	210123_dc07_1_BS20.tif:0138-0207-0363:138	67763	67763	138
139	210123_dc07_1_BS20.tif:0139-0201-0375:139	66948	66948	139
140	210123_dc07_1_BS20.tif:0140-0203-0357:140	71983	71983	140
141	210123_dc07_1_BS20.tif:0141-0202-0370:141	74595	74595	141
142	210123_dc07_1_BS20.tif:0142-0203-0366:142	63680	63680	142
143	210123_dc07_1_BS20.tif:0143-0201-0369:143	60714	60714	143
144	210123_dc07_1_BS20.tif:0144-0198-0369:144	61246	61246	144
145	210123_dc07_1_BS20.tif:0145-0201-0371:145	63825	63825	145
146	210123_dc07_1_BS20.tif:0146-0199-0374:146	71312	71312	146
147	210123_dc07_1_BS20.tif:0147-0197-0378:147	74150	74150	147
148	210123_dc07_1_BS20.tif:0148-0198-0382:148	110826	110826	148
149	210123_dc07_1_BS20.tif:0149-0180-0398:149	69535	69535	149
150	210123_dc07_1_BS20.tif:0150-0184-0394:150	70667	70667	150
151	210123_dc07_1_BS20.tif:0151-0201-0395:151	80503	80503	151
152	210123_dc07_1_BS20.tif:0152-0196-0393:152	63236	63236	152
153	210123_dc07_1_BS20.tif:0153-0189-0395:153	58692	58692	153
154	210123_dc07_1_BS20.tif:0154-0185-0389:154	56457	56457	154
155	210123_dc07_1_BS20.tif:0155-0180-0384:155	58075	58075	155
156	210123_dc07_1_BS20.tif:0156-0184-0390:156	63086	63086	156
157	210123_dc07_1_BS20.tif:0157-0182-0391:157	65366	65366	157
158	210123_dc07_1_BS20.tif:0158-0186-0381:158	60576	60576	158
159	210123_dc07_1_BS20.tif:0159-0186-0394:159	67275	67275	159
160	210123_dc07_1_BS20.tif:0160-0188-0401:160	67060	67060	160
161	210123_dc07_1_BS20.tif:0161-0183-0405:161	65744	65744	161
162	210123_dc07_1_BS20.tif:0162-0187-0409:162	61088	61088	162
163	210123_dc07_1_BS20.tif:0163-0183-0410:163	62466	62466	163
164	210123_dc07_1_BS20.tif:0164-0186-0411:164	71954	71954	164
165	210123_dc07_1_BS20.tif:0165-0194-0409:165	73255	73255	165
166	210123_dc07_1_BS20.tif:0166-0196-0414:166	76706	76706	166
167	210123_dc07_1_BS20.tif:0167-0186-0426:167	73701	73701	167
168	210123_dc07_1_BS20.tif:0168-0196-0430:168	90517	90517	168
169	210123_dc07_1_BS20.tif:0169-0200-0428:169	118863	118863	169
170	210123_dc07_1_BS20.tif:0170-0182-0415:170	70454	70454	170
171	210123_dc07_1_BS20.tif:0171-0193-0413:171	66143	66143	171
172	210123_dc07_1_BS20.tif:0172-0202-0417:172	72179	72179	172
173	210123_dc07_1_BS20.tif:0173-0189-0409:173	69179	69179	173
174	210123_dc07_1_BS20.tif:0174-0183-0401:174	69340	69340	174
175	210123_dc07_1_BS20.tif:0175-0176-0400:175	68987	68987	175
176	210123_dc07_1_BS20.tif:0176-0187-0402:176	69504	69504	176
177	210123_dc07_1_BS20.tif:0177-0194-0411:177	60894	60894	177
178	210123_dc07_1_BS20.tif:0178-0205-0413:178	69832	69832	178
179	210123_dc07_1_BS20.tif:0179-0197-0415:179	68872	68872	179
180	210123_dc07_1_BS20.tif:0180-0186-0415:180	73122	73122	180
181	210123_dc07_1_BS20.tif:0181-0173-0413:181	68076	68076	181
182	210123_dc07_1_BS20.tif:0182-0179-0402:182	73878	73878	182
183	210123_dc07_1_BS20.tif:0183-0185-0400:183	65976	65976	183
184	210123_dc07_1_BS20.tif:0184-0181-0392:184	61925	61925	184
185	210123_dc07_1_BS20.tif:0185-0183-0384:185	60796	60796	185
186	210123_dc07_1_BS20.tif:0186-0184-0380:186	61513	61513	186
187	210123_dc07_1_BS20.tif:0187-0185-0383:187	70226	70226	187
188	210123_dc07_1_BS20.tif:0188-0185-0379:188	68377	68377	188
189	210123_dc07_1_BS20.tif:0189-0193-0371:189	64530	64530	189
190	210123_dc07_1_BS20.tif:0190-0194-0369:190	58504	58504	190
191	210123_dc07_1_BS20.tif:0191-0194-0366:191	61752	61752	191
192	210123_dc07_1_BS20.tif:0192-0203-0363:192	57763	57763	192
193	210123_dc07_1_BS20.tif:0193-0200-0358:193	55415	55415	193
194	210123_dc07_1_BS20.tif:0194-0200-0364:194	56559	56559	194
195	210123_dc07_1_BS20.tif:0195-0213-0360:195	63852	63852	195
196	210123_dc07_1_BS20.tif:0196-0224-0353:196	72307	72307	196
197	210123_dc07_1_BS20.tif:0197-0222-0353:197	82357	82357	197
198	210123_dc07_1_BS20.tif:0198-0208-0362:198	98026	98026	198
199	210123_dc07_1_BS20.tif:0199-0212-0363:199	90425	90425	199
200	210123_dc07_1_BS20.tif:0200-0216-0351:200	81172	81172	200
201	210123_dc07_1_BS20.tif:0201-0214-0351:201	73877	73877	201
202	210123_dc07_1_BS20.tif:0202-0209-0362:202	77456	77456	202
203	210123_dc07_1_BS20.tif:0203-0203-0352:203	58861	58861	203
204	210123_dc07_1_BS20.tif:0204-0195-0357:204	63136	63136	204
205	210123_dc07_1_BS20.tif:0205-0204-0356:205	64475	64475	205
206	210123_dc07_1_BS20.tif:0206-0214-0353:206	64331	64331	206
207	210123_dc07_1_BS20.tif:0207-0210-0358:207	64535	64535	207
208	210123_dc07_1_BS20.tif:0208-0205-0358:208	61675	61675	208
209	210123_dc07_1_BS20.tif:0209-0202-0357:209	49399	49399	209
210	210123_dc07_1_BS20.tif:0210-0200-0358:210	50457	50457	210
211	210123_dc07_1_BS20.tif:0211-0215-0357:211	50353	50353	211
212	210123_dc07_1_BS20.tif:0212-0214-0358:212	46118	46118	212
213	210123_dc07_1_BS20.tif:0213-0211-0359:213	47048	47048	213
214	210123_dc07_1_BS20.tif:0214-0207-0354:214	47862	47862	214
215	210123_dc07_1_BS20.tif:0215-0205-0350:215	55395	55395	215
216	210123_dc07_1_BS20.tif:0216-0205-0354:216	54432	54432	216
217	210123_dc07_1_BS20.tif:0217-0205-0358:217	51835	51835	217
218	210123_dc07_1_BS20.tif:0218-0203-0357:218	51250	51250	218
219	210123_dc07_1_BS20.tif:0219-0207-0359:219	54440	54440	219
220	210123_dc07_1_BS20.tif:0220-0207-0358:220	47531	47531	220
221	210123_dc07_1_BS20.tif:0221-0210-0360:221	53592	53592	221
222	210123_dc07_1_BS20.tif:0222-0213-0356:222	55494	55494	222
223	210123_dc07_1_BS20.tif:0223-0215-0360:223	54162	54162	223
224	210123_dc07_1_BS20.tif:0224-0213-0359:224	53879	53879	224
225	210123_dc07_1_BS20.tif:0225-0208-0352:225	59197	59197	225
226	210123_dc07_1_BS20.tif:0226-0206-0352:226	59959	59959	226
227	210123_dc07_1_BS20.tif:0227-0204-0356:227	58623	58623	227
228	210123_dc07_1_BS20.tif:0228-0200-0358:228	54034	54034	228
229	210123_dc07_1_BS20.tif:0229-0193-0364:229	65056	65056	229
230	210123_dc07_1_BS20.tif:0230-0190-0364:230	61954	61954	230
231	210123_dc07_1_BS20.tif:0231-0194-0366:231	63847	63847	231
232	210123_dc07_1_BS20.tif:0232-0197-0369:232	58700	58700	232
233	210123_dc07_1_BS20.tif:0233-0192-0363:233	61718	61718	233
234	210123_dc07_1_BS20.tif:0234-0189-0363:234	61745	61745	234
235	210123_dc07_1_BS20.tif:0235-0189-0372:235	64060	64060	235
236	210123_dc07_1_BS20.tif:0236-0190-0370:236	57222	57222	236
237	210123_dc07_1_BS20.tif:0237-0192-0373:237	54256	54256	237
238	210123_dc07_1_BS20.tif:0238-0188-0375:238	66341	66341	238
239	210123_dc07_1_BS20.tif:0239-0195-0378:239	58623	58623	239
240	210123_dc07_1_BS20.tif:0240-0195-0377:240	68186	68186	240
241	210123_dc07_1_BS20.tif:0241-0190-0379:241	61306	61306	241
242	210123_dc07_1_BS20.tif:0242-0181-0383:242	60307	60307	242
243	210123_dc07_1_BS20.tif:0243-0177-0384:243	55329	55329	243
244	210123_dc07_1_BS20.tif:0244-0176-0381:244	63247	63247	244
245	210123_dc07_1_BS20.tif:0245-0194-0389:245	65551	65551	245
246	210123_dc07_1_BS20.tif:0246-0189-0390:246	62363	62363	246
247	210123_dc07_1_BS20.tif:0247-0181-0391:247	62849	62849	247
248	210123_dc07_1_BS20.tif:0248-0182-0392:248	62870	62870	248
249	210123_dc07_1_BS20.tif:0249-0186-0393:249	69790	69790	249
250	210123_dc07_1_BS20.tif:0250-0180-0394:250	64695	64695	250
251	210123_dc07_1_BS20.tif:0251-0188-0400:251	57962	57962	251
252	210123_dc07_1_BS20.tif:0252-0188-0405:252	61062	61062	252
253	210123_dc07_1_BS20.tif:0253-0181-0405:253	62446	62446	253
254	210123_dc07_1_BS20.tif:0254-0190-0407:254	58807	58807	254
255	210123_dc07_1_BS20.tif:0255-0191-0406:255	67009	67009	255
256	210123_dc07_1_BS20.tif:0256-0187-0405:256	65515	65515	256
257	210123_dc07_1_BS20.tif:0257-0184-0403:257	75828	75828	257
258	210123_dc07_1_BS20.tif:0258-0187-0407:258	76078	76078	258
259	210123_dc07_1_BS20.tif:0259-0195-0412:259	70223	70223	259
260	210123_dc07_1_BS20.tif:0260-0194-0411:260	77670	77670	260
261	210123_dc07_1_BS20.tif:0261-0185-0406:261	72732	72732	261
262	210123_dc07_1_BS20.tif:0262-0182-0405:262	72855	72855	262
263	210123_dc07_1_BS20.tif:0263-0191-0408:263	65894	65894	263
264	210123_dc07_1_BS20.tif:0264-0191-0415:264	72556	72556	264
265	210123_dc07_1_BS20.tif:0265-0189-0416:265	67620	67620	265
266	210123_dc07_1_BS20.tif:0266-0195-0419:266	62295	62295	266
267	210123_dc07_1_BS20.tif:0267-0190-0418:267	68628	68628	267
268	210123_dc07_1_BS20.tif:0268-0193-0418:268	70599	70599	268
269	210123_dc07_1_BS20.tif:0269-0199-0417:269	71524	71524	269
270	210123_dc07_1_BS20.tif:0270-0192-0420:270	76593	76593	270
271	210123_dc07_1_BS20.tif:0271-0190-0420:271	77138	77138	271
272	210123_dc07_1_BS20.tif:0272-0187-0417:272	74005	74005	272
273	210123_dc07_1_BS20.tif:0273-0189-0412:273	66077	66077	273
274	210123_dc07_1_BS20.tif:0274-0189-0409:274	64755	64755	274
275	210123_dc07_1_BS20.tif:0275-0196-0409:275	71647	71647	275
276	210123_dc07_1_BS20.tif:0276-0193-0412:276	72017	72017	276
277	210123_dc07_1_BS20.tif:0277-0186-0414:277	79629	79629	277
278	210123_dc07_1_BS20.tif:0278-0184-0408:278	78116	78116	278
279	210123_dc07_1_BS20.tif:0279-0193-0407:279	77820	77820	279
280	210123_dc07_1_BS20.tif:0280-0186-0404:280	75202	75202	280
281	210123_dc07_1_BS20.tif:0281-0186-0396:281	67757	67757	281
282	210123_dc07_1_BS20.tif:0282-0189-0388:282	68173	68173	282
283	210123_dc07_1_BS20.tif:0283-0187-0385:283	62026	62026	283
284	210123_dc07_1_BS20.tif:0284-0190-0390:284	63312	63312	284
285	210123_dc07_1_BS20.tif:0285-0187-0393:285	69971	69971	285
286	210123_dc07_1_BS20.tif:0286-0192-0399:286	69052	69052	286
287	210123_dc07_1_BS20.tif:0287-0189-0401:287	63747	63747	287
288	210123_dc07_1_BS20.tif:0288-0186-0400:288	73012	73012	288
289	210123_dc07_1_BS20.tif:0289-0190-0397:289	63169	63169	289
290	210123_dc07_1_BS20.tif:0290-0195-0392:290	53264	53264	290
291	210123_dc07_1_BS20.tif:0291-0192-0390:291	63315	63315	291
292	210123_dc07_1_BS20.tif:0292-0189-0387:292	65042	65042	292
293	210123_dc07_1_BS20.tif:0293-0190-0385:293	64946	64946	293
294	210123_dc07_1_BS20.tif:0294-0192-0381:294	58097	58097	294
295	210123_dc07_1_BS20.tif:0295-0191-0376:295	54914	54914	295
296	210123_dc07_1_BS20.tif:0296-0194-0373:296	56244	56244	296
297	210123_dc07_1_BS20.tif:0297-0202-0363:297	66521	66521	297
298	210123_dc07_1_BS20.tif:0298-0204-0367:298	65123	65123	298
299	210123_dc07_1_BS20.tif:0299-0201-0367:299	63595	63595	299
300	210123_dc07_1_BS20.tif:0300-0185-0374:300	66431	66431	300
301	210123_dc07_1_BS20.tif:0301-0188-0380:301	78518	78518	301
302	210123_dc07_1_BS20.tif:0302-0192-0392:302	62450	62450	302
303	210123_dc07_1_BS20.tif:0303-0184-0401:303	56489	56489	303
304	210123_dc07_1_BS20.tif:0304-0192-0411:304	65288	65288	304
305	210123_dc07_1_BS20.tif:0305-0197-0415:305	69858	69858	305
306	210123_dc07_1_BS20.tif:0306-0193-0406:306	65218	65218	306
307	210123_dc07_1_BS20.tif:0307-0194-0404:307	70166	70166	307
308	210123_dc07_1_BS20.tif:0308-0192-0411:308	61169	61169	308
309	210123_dc07_1_BS20.tif:0309-0177-0422:309	58647	58647	309
310	210123_dc07_1_BS20.tif:0310-0192-0421:310	60644	60644	310
311	210123_dc07_1_BS20.tif:0311-0194-0422:311	65072	65072	311
312	210123_dc07_1_BS20.tif:0312-0191-0410:312	69589	69589	312
313	210123_dc07_1_BS20.tif:0313-0189-0407:313	65950	65950	313
314	210123_dc07_1_BS20.tif:0314-0187-0407:314	62919	62919	314
315	210123_dc07_1_BS20.tif:0315-0192-0405:315	60664	60664	315
316	210123_dc07_1_BS20.tif:0316-0193-0399:316	61220	61220	316
317	210123_dc07_1_BS20.tif:0317-0196-0390:317	71463	71463	317
318	210123_dc07_1_BS20.tif:0318-0186-0400:318	67941	67941	318
319	210123_dc07_1_BS20.tif:0319-0188-0392:319	62778	62778	319
320	210123_dc07_1_BS20.tif:0320-0193-0372:320	58030	58030	320
321	210123_dc07_1_BS20.tif:0321-0186-0402:321	68079	68079	321
322	210123_dc07_1_BS20.tif:0322-0188-0425:322	85189	85189	322
323	210123_dc07_1_BS20.tif:0323-0190-0412:323	67162	67162	323
324	210123_dc07_1_BS20.tif:0324-0200-0400:324	69234	69234	324
325	210123_dc07_1_BS20.tif:0325-0196-0401:325	65641	65641	325
326	210123_dc07_1_BS20.tif:0326-0188-0419:326	57936	57936	326
327	210123_dc07_1_BS20.tif:0327-0184-0432:327	61383	61383	327
328	210123_dc07_1_BS20.tif:0328-0199-0431:328	67596	67596	328
329	210123_dc07_1_BS20.tif:0329-0200-0418:329	66019	66019	329
330	210123_dc07_1_BS20.tif:0330-0199-0414:330	74478	74478	330
331	210123_dc07_1_BS20.tif:0331-0200-0413:331	81279	81279	331
332	210123_dc07_1_BS20.tif:0332-0192-0414:332	77907	77907	332
333	210123_dc07_1_BS20.tif:0333-0191-0415:333	66601	66601	333
334	210123_dc07_1_BS20.tif:0334-0184-0415:334	71077	71077	334
335	210123_dc07_1_BS20.tif:0335-0183-0417:335	73685	73685	335
336	210123_dc07_1_BS20.tif:0336-0188-0414:336	61646	61646	336
337	210123_dc07_1_BS20.tif:0337-0197-0421:337	55825	55825	337
338	210123_dc07_1_BS20.tif:0338-0196-0428:338	48367	48367	338
339	210123_dc07_1_BS20.tif:0339-0194-0434:339	58821	58821	339
340	210123_dc07_1_BS20.tif:0340-0204-0436:340	60213	60213	340
341	210123_dc07_1_BS20.tif:0341-0201-0440:341	51883	51883	341
342	210123_dc07_1_BS20.tif:0342-0199-0440:342	56346	56346	342
343	210123_dc07_1_BS20.tif:0343-0197-0437:343	54141	54141	343
344	210123_dc07_1_BS20.tif:0344-0196-0439:344	55676	55676	344
345	210123_dc07_1_BS20.tif:0345-0198-0436:345	61404	61404	345
346	210123_dc07_1_BS20.tif:0346-0195-0437:346	58873	58873	346
347	210123_dc07_1_BS20.tif:0347-0191-0432:347	60497	60497	347
348	210123_dc07_1_BS20.tif:0348-0187-0422:348	64805	64805	348
349	210123_dc07_1_BS20.tif:0349-0188-0419:349	67565	67565	349
350	210123_dc07_1_BS20.tif:0350-0206-0405:350	67648	67648	350
351	210123_dc07_1_BS20.tif:0351-0189-0420:351	61532	61532	351
352	210123_dc07_1_BS20.tif:0352-0182-0421:352	71412	71412	352
353	210123_dc07_1_BS20.tif:0353-0177-0419:353	104888	104888	353
354	210123_dc07_1_BS20.tif:0354-0189-0416:354	122904	122904	354
355	210123_dc07_1_BS20.tif:0355-0194-0424:355	88875	88875	355
356	210123_dc07_1_BS20.tif:0356-0196-0434:356	74649	74649	356
357	210123_dc07_1_BS20.tif:0357-0201-0451:357	64259	64259	357
358	210123_dc07_1_BS20.tif:0358-0197-0442:358	60473	60473	358
359	210123_dc07_1_BS20.tif:0359-0195-0443:359	58105	58105	359
360	210123_dc07_1_BS20.tif:0360-0198-0437:360	60004	60004	360
361	210123_dc07_1_BS20.tif:0361-0203-0440:361	58633	58633	361
362	210123_dc07_1_BS20.tif:0362-0202-0437:362	55377	55377	362
363	210123_dc07_1_BS20.tif:0363-0194-0434:363	56140	56140	363
364	210123_dc07_1_BS20.tif:0364-0183-0426:364	58750	58750	364
365	210123_dc07_1_BS20.tif:0365-0176-0415:365	58434	58434	365
366	210123_dc07_1_BS20.tif:0366-0184-0405:366	58510	58510	366
367	210123_dc07_1_BS20.tif:0367-0177-0401:367	63106	63106	367
368	210123_dc07_1_BS20.tif:0368-0181-0407:368	68892	68892	368
369	210123_dc07_1_BS20.tif:0369-0185-0413:369	69991	69991	369
370	210123_dc07_1_BS20.tif:0370-0182-0411:370	61926	61926	370
371	210123_dc07_1_BS20.tif:0371-0183-0404:371	74669	74669	371
372	210123_dc07_1_BS20.tif:0372-0181-0412:372	62442	62442	372
373	210123_dc07_1_BS20.tif:0373-0187-0418:373	57897	57897	373
374	210123_dc07_1_BS20.tif:0374-0187-0421:374	55560	55560	374
375	210123_dc07_1_BS20.tif:0375-0190-0410:375	69350	69350	375
376	210123_dc07_1_BS20.tif:0376-0189-0406:376	67160	67160	376
377	210123_dc07_1_BS20.tif:0377-0187-0408:377	63090	63090	377
378	210123_dc07_1_BS20.tif:0378-0191-0411:378	64251	64251	378
379	210123_dc07_1_BS20.tif:0379-0193-0410:379	66181	66181	379
380	210123_dc07_1_BS20.tif:0380-0192-0408:380	65142	65142	380
381	210123_dc07_1_BS20.tif:0381-0191-0406:381	78665	78665	381
382	210123_dc07_1_BS20.tif:0382-0184-0406:382	62877	62877	382
383	210123_dc07_1_BS20.tif:0383-0181-0402:383	61961	61961	383
384	210123_dc07_1_BS20.tif:0384-0179-0399:384	66254	66254	384
385	210123_dc07_1_BS20.tif:0385-0180-0401:385	66036	66036	385
386	210123_dc07_1_BS20.tif:0386-0187-0394:386	71552	71552	386
387	210123_dc07_1_BS20.tif:0387-0185-0383:387	67867	67867	387
388	210123_dc07_1_BS20.tif:0388-0188-0380:388	61804	61804	388
389	210123_dc07_1_BS20.tif:0389-0188-0389:389	59446	59446	389
390	210123_dc07_1_BS20.tif:0390-0180-0402:390	63809	63809	390
391	210123_dc07_1_BS20.tif:0391-0188-0415:391	57281	57281	391
392	210123_dc07_1_BS20.tif:0392-0197-0419:392	58978	58978	392
393	210123_dc07_1_BS20.tif:0393-0192-0421:393	55203	55203	393
394	210123_dc07_1_BS20.tif:0394-0188-0401:394	57692	57692	394
395	210123_dc07_1_BS20.tif:0395-0189-0394:395	64809	64809	395
396	210123_dc07_1_BS20.tif:0396-0188-0393:396	61019	61019	396
397	210123_dc07_1_BS20.tif:0397-0188-0392:397	58120	58120	397
398	210123_dc07_1_BS20.tif:0398-0187-0391:398	60724	60724	398
399	210123_dc07_1_BS20.tif:0399-0186-0389:399	61006	61006	399
400	210123_dc07_1_BS20.tif:0400-0185-0388:400	54834	54834	400
401	210123_dc07_1_BS20.tif:0401-0182-0385:401	59042	59042	401
402	210123_dc07_1_BS20.tif:0402-0180-0384:402	58801	58801	402
403	210123_dc07_1_BS20.tif:0403-0179-0383:403	57358	57358	403
404	210123_dc07_1_BS20.tif:0404-0183-0384:404	53128	53128	404
405	210123_dc07_1_BS20.tif:0405-0197-0386:405	73539	73539	405
406	210123_dc07_1_BS20.tif:0406-0197-0392:406	59583	59583	406
407	210123_dc07_1_BS20.tif:0407-0193-0396:407	56271	56271	407
408	210123_dc07_1_BS20.tif:0408-0184-0404:408	61710	61710	408
409	210123_dc07_1_BS20.tif:0409-0180-0405:409	64775	64775	409
410	210123_dc07_1_BS20.tif:0410-0173-0411:410	64247	64247	410
411	210123_dc07_1_BS20.tif:0411-0169-0415:411	61926	61926	411
412	210123_dc07_1_BS20.tif:0412-0170-0411:412	59914	59914	412
413	210123_dc07_1_BS20.tif:0413-0187-0402:413	60567	60567	413
414	210123_dc07_1_BS20.tif:0414-0201-0401:414	59387	59387	414
415	210123_dc07_1_BS20.tif:0415-0204-0402:415	71337	71337	415
416	210123_dc07_1_BS20.tif:0416-0200-0406:416	64171	64171	416
417	210123_dc07_1_BS20.tif:0417-0197-0409:417	75206	75206	417
418	210123_dc07_1_BS20.tif:0418-0195-0402:418	71966	71966	418
419	210123_dc07_1_BS20.tif:0419-0195-0398:419	73787	73787	419
420	210123_dc07_1_BS20.tif:0420-0195-0398:420	70726	70726	420
421	210123_dc07_1_BS20.tif:0421-0195-0401:421	72046	72046	421
422	210123_dc07_1_BS20.tif:0422-0191-0406:422	67190	67190	422
423	210123_dc07_1_BS20.tif:0423-0186-0411:423	58574	58574	423
424	210123_dc07_1_BS20.tif:0424-0178-0426:424	64245	64245	424
425	210123_dc07_1_BS20.tif:0425-0179-0416:425	65248	65248	425
426	210123_dc07_1_BS20.tif:0426-0188-0407:426	68384	68384	426
427	210123_dc07_1_BS20.tif:0427-0192-0409:427	67022	67022	427
428	210123_dc07_1_BS20.tif:0428-0196-0406:428	61316	61316	428
429	210123_dc07_1_BS20.tif:0429-0203-0403:429	65262	65262	429
430	210123_dc07_1_BS20.tif:0430-0201-0405:430	68955	68955	430
431	210123_dc07_1_BS20.tif:0431-0198-0410:431	70217	70217	431
432	210123_dc07_1_BS20.tif:0432-0189-0420:432	63666	63666	432
433	210123_dc07_1_BS20.tif:0433-0179-0425:433	73771	73771	433
434	210123_dc07_1_BS20.tif:0434-0177-0392:434	59268	59268	434
435	210123_dc07_1_BS20.tif:0435-0181-0382:435	67589	67589	435
436	210123_dc07_1_BS20.tif:0436-0190-0392:436	65952	65952	436
437	210123_dc07_1_BS20.tif:0437-0204-0397:437	67982	67982	437
438	210123_dc07_1_BS20.tif:0438-0198-0406:438	72401	72401	438
439	210123_dc07_1_BS20.tif:0439-0186-0424:439	68820	68820	439
440	210123_dc07_1_BS20.tif:0440-0186-0393:440	81253	81253	440
441	210123_dc07_1_BS20.tif:0441-0182-0395:441	77107	77107	441
442	210123_dc07_1_BS20.tif:0442-0184-0388:442	79697	79697	442
443	210123_dc07_1_BS20.tif:0443-0179-0391:443	81372	81372	443
444	210123_dc07_1_BS20.tif:0444-0186-0389:444	83371	83371	444
445	210123_dc07_1_BS20.tif:0445-0196-0369:445	55129	55129	445
446	210123_dc07_1_BS20.tif:0446-0192-0397:446	60760	60760	446
447	210123_dc07_1_BS20.tif:0447-0192-0393:447	54175	54175	447
448	210123_dc07_1_BS20.tif:0448-0198-0420:448	60253	60253	448
449	210123_dc07_1_BS20.tif:0449-0196-0414:449	62698	62698	449
450	210123_dc07_1_BS20.tif:0450-0201-0417:450	64143	64143	450
451	210123_dc07_1_BS20.tif:0451-0199-0418:451	61798	61798	451
452	210123_dc07_1_BS20.tif:0452-0203-0416:452	70784	70784	452
453	210123_dc07_1_BS20.tif:0453-0206-0413:453	73358	73358	453
454	210123_dc07_1_BS20.tif:0454-0198-0413:454	78551	78551	454
455	210123_dc07_1_BS20.tif:0455-0194-0412:455	83503	83503	455
456	210123_dc07_1_BS20.tif:0456-0194-0413:456	75727	75727	456
457	210123_dc07_1_BS20.tif:0457-0198-0412:457	88816	88816	457
458	210123_dc07_1_BS20.tif:0458-0190-0413:458	73880	73880	458
459	210123_dc07_1_BS20.tif:0459-0188-0411:459	71711	71711	459
460	210123_dc07_1_BS20.tif:0460-0191-0414:460	63975	63975	460
461	210123_dc07_1_BS20.tif:0461-0196-0415:461	74317	74317	461
462	210123_dc07_1_BS20.tif:0462-0187-0416:462	70548	70548	462
463	210123_dc07_1_BS20.tif:0463-0183-0414:463	62685	62685	463
464	210123_dc07_1_BS20.tif:0464-0190-0412:464	63251	63251	464
465	210123_dc07_1_BS20.tif:0465-0196-0408:465	68218	68218	465
466	210123_dc07_1_BS20.tif:0466-0195-0401:466	77940	77940	466
467	210123_dc07_1_BS20.tif:0467-0197-0399:467	73949	73949	467
468	210123_dc07_1_BS20.tif:0468-0195-0399:468	76049	76049	468
469	210123_dc07_1_BS20.tif:0469-0200-0397:469	77704	77704	469
470	210123_dc07_1_BS20.tif:0470-0196-0398:470	70546	70546	470
471	210123_dc07_1_BS20.tif:0471-0198-0392:471	78640	78640	471
472	210123_dc07_1_BS20.tif:0472-0210-0390:472	89169	89169	472
473	210123_dc07_1_BS20.tif:0473-0203-0398:473	74953	74953	473
474	210123_dc07_1_BS20.tif:0474-0200-0401:474	80892	80892	474
475	210123_dc07_1_BS20.tif:0001-0289-0215:1	296529	296529	1
476	210123_dc07_1_BS20.tif:0002-0279-0224:2	282940	282940	2
477	210123_dc07_1_BS20.tif:0003-0275-0216:3	325340	325340	3
478	210123_dc07_1_BS20.tif:0004-0275-0210:4	306168	306168	4
479	210123_dc07_1_BS20.tif:0005-0269-0210:5	338906	338906	5
480	210123_dc07_1_BS20.tif:0006-0275-0212:6	316147	316147	6
481	210123_dc07_1_BS20.tif:0007-0281-0211:7	314616	314616	7
482	210123_dc07_1_BS20.tif:0008-0283-0211:8	317651	317651	8
483	210123_dc07_1_BS20.tif:0009-0286-0211:9	346763	346763	9
484	210123_dc07_1_BS20.tif:0010-0288-0210:10	355505	355505	10
485	210123_dc07_1_BS20.tif:0011-0290-0189:11	300246	300246	11
486	210123_dc07_1_BS20.tif:0012-0292-0177:12	336855	336855	12
487	210123_dc07_1_BS20.tif:0013-0292-0177:13	332780	332780	13
488	210123_dc07_1_BS20.tif:0014-0286-0179:14	341514	341514	14
489	210123_dc07_1_BS20.tif:0015-0281-0177:15	355416	355416	15
490	210123_dc07_1_BS20.tif:0016-0278-0181:16	332190	332190	16
491	210123_dc07_1_BS20.tif:0017-0277-0177:17	336835	336835	17
492	210123_dc07_1_BS20.tif:0018-0274-0179:18	338913	338913	18
493	210123_dc07_1_BS20.tif:0019-0274-0181:19	338366	338366	19
494	210123_dc07_1_BS20.tif:0020-0275-0178:20	337659	337659	20
495	210123_dc07_1_BS20.tif:0021-0280-0178:21	339928	339928	21
496	210123_dc07_1_BS20.tif:0022-0282-0180:22	342929	342929	22
497	210123_dc07_1_BS20.tif:0023-0287-0178:23	344167	344167	23
498	210123_dc07_1_BS20.tif:0024-0287-0180:24	336586	336586	24
499	210123_dc07_1_BS20.tif:0025-0289-0180:25	352207	352207	25
500	210123_dc07_1_BS20.tif:0026-0287-0179:26	356325	356325	26
501	210123_dc07_1_BS20.tif:0027-0281-0176:27	352805	352805	27
502	210123_dc07_1_BS20.tif:0028-0280-0177:28	356036	356036	28
503	210123_dc07_1_BS20.tif:0029-0278-0179:29	345399	345399	29
504	210123_dc07_1_BS20.tif:0030-0280-0178:30	342375	342375	30
505	210123_dc07_1_BS20.tif:0031-0278-0179:31	343852	343852	31
506	210123_dc07_1_BS20.tif:0032-0279-0177:32	347347	347347	32
507	210123_dc07_1_BS20.tif:0033-0281-0175:33	238020	238020	33
508	210123_dc07_1_BS20.tif:0034-0219-0132:34	232532	232532	34
509	210123_dc07_1_BS20.tif:0035-0266-0175:35	293782	293782	35
510	210123_dc07_1_BS20.tif:0036-0246-0185:36	279233	279233	36
511	210123_dc07_1_BS20.tif:0037-0265-0168:37	289058	289058	37
512	210123_dc07_1_BS20.tif:0038-0265-0173:38	281104	281104	38
513	210123_dc07_1_BS20.tif:0039-0268-0160:39	287199	287199	39
514	210123_dc07_1_BS20.tif:0040-0268-0159:40	283015	283015	40
515	210123_dc07_1_BS20.tif:0041-0270-0159:41	302142	302142	41
516	210123_dc07_1_BS20.tif:0042-0274-0151:42	310954	310954	42
517	210123_dc07_1_BS20.tif:0043-0282-0139:43	290850	290850	43
518	210123_dc07_1_BS20.tif:0044-0292-0118:44	256467	256467	44
519	210123_dc07_1_BS20.tif:0045-0307-0095:45	283562	283562	45
520	210123_dc07_1_BS20.tif:0046-0290-0086:46	204678	204678	46
521	210123_dc07_1_BS20.tif:0047-0329-0157:47	261575	261575	47
522	210123_dc07_1_BS20.tif:0048-0357-0211:48	76261	76261	48
523	210123_dc07_1_BS20.tif:0049-0303-0195:49	45886	45886	49
524	210123_dc07_1_BS20.tif:0050-0293-0204:50	79578	79578	50
525	210123_dc07_1_BS20.tif:0051-0283-0213:51	56323	56323	51
526	210123_dc07_1_BS20.tif:0052-0315-0218:52	221548	221548	52
527	210123_dc07_1_BS20.tif:0053-0345-0200:53	227666	227666	53
528	210123_dc07_1_BS20.tif:0054-0359-0184:54	230529	230529	54
529	210123_dc07_1_BS20.tif:0055-0277-0152:55	222831	222831	55
530	210123_dc07_1_BS20.tif:0056-0280-0150:56	220345	220345	56
531	210123_dc07_1_BS20.tif:0057-0259-0169:57	204079	204079	57
532	210123_dc07_1_BS20.tif:0058-0276-0172:58	200122	200122	58
533	210123_dc07_1_BS20.tif:0059-0284-0175:59	193560	193560	59
534	210123_dc07_1_BS20.tif:0060-0281-0179:60	209648	209648	60
535	210123_dc07_1_BS20.tif:0061-0278-0182:61	210601	210601	61
536	210123_dc07_1_BS20.tif:0062-0292-0175:62	212780	212780	62
537	210123_dc07_1_BS20.tif:0063-0284-0172:63	199096	199096	63
538	210123_dc07_1_BS20.tif:0064-0278-0173:64	196777	196777	64
539	210123_dc07_1_BS20.tif:0065-0270-0177:65	196747	196747	65
540	210123_dc07_1_BS20.tif:0066-0262-0176:66	197140	197140	66
541	210123_dc07_1_BS20.tif:0067-0269-0181:67	205400	205400	67
542	210123_dc07_1_BS20.tif:0068-0277-0179:68	197677	197677	68
543	210123_dc07_1_BS20.tif:0069-0277-0207:69	202000	202000	69
544	210123_dc07_1_BS20.tif:0070-0280-0217:70	207935	207935	70
545	210123_dc07_1_BS20.tif:0071-0273-0187:71	199550	199550	71
546	210123_dc07_1_BS20.tif:0072-0268-0195:72	193462	193462	72
547	210123_dc07_1_BS20.tif:0073-0252-0189:73	197352	197352	73
548	210123_dc07_1_BS20.tif:0074-0247-0190:74	199771	199771	74
549	210123_dc07_1_BS20.tif:0075-0248-0190:75	199823	199823	75
550	210123_dc07_1_BS20.tif:0076-0290-0184:76	210412	210412	76
551	210123_dc07_1_BS20.tif:0077-0254-0134:77	191812	191812	77
552	210123_dc07_1_BS20.tif:0078-0240-0106:78	193952	193952	78
553	210123_dc07_1_BS20.tif:0079-0233-0085:79	189481	189481	79
554	210123_dc07_1_BS20.tif:0080-0230-0092:80	185739	185739	80
555	210123_dc07_1_BS20.tif:0081-0236-0089:81	188221	188221	81
556	210123_dc07_1_BS20.tif:0082-0246-0151:82	182317	182317	82
557	210123_dc07_1_BS20.tif:0083-0262-0155:83	212672	212672	83
558	210123_dc07_1_BS20.tif:0084-0265-0150:84	190052	190052	84
559	210123_dc07_1_BS20.tif:0085-0265-0153:85	185969	185969	85
560	210123_dc07_1_BS20.tif:0086-0261-0159:86	200580	200580	86
561	210123_dc07_1_BS20.tif:0087-0275-0170:87	210700	210700	87
562	210123_dc07_1_BS20.tif:0088-0257-0155:88	201203	201203	88
563	210123_dc07_1_BS20.tif:0089-0251-0142:89	191430	191430	89
564	210123_dc07_1_BS20.tif:0090-0250-0155:90	204791	204791	90
565	210123_dc07_1_BS20.tif:0091-0227-0174:91	134171	134171	91
566	210123_dc07_1_BS20.tif:0092-0171-0211:92	183016	183016	92
567	210123_dc07_1_BS20.tif:0093-0159-0175:93	179579	179579	93
568	210123_dc07_1_BS20.tif:0094-0169-0151:94	176340	176340	94
569	210123_dc07_1_BS20.tif:0095-0175-0148:95	179679	179679	95
570	210123_dc07_1_BS20.tif:0096-0199-0149:96	180388	180388	96
571	210123_dc07_1_BS20.tif:0097-0206-0150:97	199592	199592	97
572	210123_dc07_1_BS20.tif:0098-0208-0143:98	188939	188939	98
573	210123_dc07_1_BS20.tif:0099-0216-0183:99	181796	181796	99
574	210123_dc07_1_BS20.tif:0100-0229-0177:100	199470	199470	100
575	210123_dc07_1_BS20.tif:0101-0222-0180:101	194480	194480	101
576	210123_dc07_1_BS20.tif:0102-0211-0177:102	196731	196731	102
577	210123_dc07_1_BS20.tif:0103-0212-0180:103	194265	194265	103
578	210123_dc07_1_BS20.tif:0104-0211-0177:104	188942	188942	104
579	210123_dc07_1_BS20.tif:0105-0204-0172:105	180914	180914	105
580	210123_dc07_1_BS20.tif:0106-0201-0173:106	183048	183048	106
581	210123_dc07_1_BS20.tif:0107-0201-0172:107	180909	180909	107
582	210123_dc07_1_BS20.tif:0108-0207-0167:108	190933	190933	108
583	210123_dc07_1_BS20.tif:0109-0203-0165:109	190518	190518	109
584	210123_dc07_1_BS20.tif:0110-0209-0159:110	198006	198006	110
585	210123_dc07_1_BS20.tif:0111-0209-0148:111	195125	195125	111
586	210123_dc07_1_BS20.tif:0112-0210-0141:112	196405	196405	112
587	210123_dc07_1_BS20.tif:0113-0219-0130:113	207944	207944	113
588	210123_dc07_1_BS20.tif:0114-0248-0066:114	189394	189394	114
589	210123_dc07_1_BS20.tif:0115-0232-0099:115	203807	203807	115
590	210123_dc07_1_BS20.tif:0116-0230-0111:116	197245	197245	116
591	210123_dc07_1_BS20.tif:0117-0235-0116:117	206858	206858	117
592	210123_dc07_1_BS20.tif:0118-0243-0101:118	181482	181482	118
593	210123_dc07_1_BS20.tif:0119-0251-0100:119	203344	203344	119
594	210123_dc07_1_BS20.tif:0120-0240-0103:120	208628	208628	120
595	210123_dc07_1_BS20.tif:0121-0234-0114:121	211073	211073	121
596	210123_dc07_1_BS20.tif:0122-0229-0117:122	215924	215924	122
597	210123_dc07_1_BS20.tif:0123-0226-0115:123	210683	210683	123
598	210123_dc07_1_BS20.tif:0124-0223-0120:124	221362	221362	124
599	210123_dc07_1_BS20.tif:0125-0221-0121:125	222977	222977	125
600	210123_dc07_1_BS20.tif:0126-0216-0123:126	200398	200398	126
601	210123_dc07_1_BS20.tif:0127-0207-0128:127	198724	198724	127
602	210123_dc07_1_BS20.tif:0128-0201-0120:128	189150	189150	128
603	210123_dc07_1_BS20.tif:0129-0213-0115:129	180096	180096	129
604	210123_dc07_1_BS20.tif:0130-0220-0105:130	188063	188063	130
605	210123_dc07_1_BS20.tif:0131-0223-0103:131	182923	182923	131
606	210123_dc07_1_BS20.tif:0132-0229-0107:132	192208	192208	132
607	210123_dc07_1_BS20.tif:0133-0235-0100:133	183540	183540	133
608	210123_dc07_1_BS20.tif:0134-0237-0111:134	186884	186884	134
609	210123_dc07_1_BS20.tif:0135-0230-0114:135	205025	205025	135
610	210123_dc07_1_BS20.tif:0136-0225-0119:136	203264	203264	136
611	210123_dc07_1_BS20.tif:0137-0224-0116:137	212571	212571	137
612	210123_dc07_1_BS20.tif:0138-0217-0118:138	205855	205855	138
613	210123_dc07_1_BS20.tif:0139-0211-0130:139	199949	199949	139
614	210123_dc07_1_BS20.tif:0140-0213-0113:140	197532	197532	140
615	210123_dc07_1_BS20.tif:0141-0212-0126:141	207087	207087	141
616	210123_dc07_1_BS20.tif:0142-0213-0121:142	208766	208766	142
617	210123_dc07_1_BS20.tif:0143-0211-0125:143	196843	196843	143
618	210123_dc07_1_BS20.tif:0144-0208-0124:144	188697	188697	144
619	210123_dc07_1_BS20.tif:0145-0211-0126:145	191952	191952	145
620	210123_dc07_1_BS20.tif:0146-0209-0130:146	197833	197833	146
621	210123_dc07_1_BS20.tif:0147-0207-0133:147	189539	189539	147
622	210123_dc07_1_BS20.tif:0148-0208-0137:148	175272	175272	148
623	210123_dc07_1_BS20.tif:0149-0190-0153:149	183302	183302	149
624	210123_dc07_1_BS20.tif:0150-0194-0149:150	196957	196957	150
625	210123_dc07_1_BS20.tif:0151-0211-0151:151	167334	167334	151
626	210123_dc07_1_BS20.tif:0152-0206-0149:152	192807	192807	152
627	210123_dc07_1_BS20.tif:0153-0199-0150:153	188756	188756	153
628	210123_dc07_1_BS20.tif:0154-0195-0144:154	182360	182360	154
629	210123_dc07_1_BS20.tif:0155-0190-0140:155	194284	194284	155
630	210123_dc07_1_BS20.tif:0156-0194-0146:156	196925	196925	156
631	210123_dc07_1_BS20.tif:0157-0192-0147:157	187507	187507	157
632	210123_dc07_1_BS20.tif:0158-0196-0136:158	198023	198023	158
633	210123_dc07_1_BS20.tif:0159-0196-0149:159	210415	210415	159
634	210123_dc07_1_BS20.tif:0160-0198-0156:160	195926	195926	160
635	210123_dc07_1_BS20.tif:0161-0193-0161:161	189305	189305	161
636	210123_dc07_1_BS20.tif:0162-0197-0165:162	190484	190484	162
637	210123_dc07_1_BS20.tif:0163-0193-0166:163	197176	197176	163
638	210123_dc07_1_BS20.tif:0164-0196-0166:164	208003	208003	164
639	210123_dc07_1_BS20.tif:0165-0204-0165:165	209546	209546	165
640	210123_dc07_1_BS20.tif:0166-0206-0170:166	223125	223125	166
641	210123_dc07_1_BS20.tif:0167-0196-0182:167	206779	206779	167
642	210123_dc07_1_BS20.tif:0168-0206-0185:168	213659	213659	168
643	210123_dc07_1_BS20.tif:0169-0210-0183:169	210683	210683	169
644	210123_dc07_1_BS20.tif:0170-0192-0170:170	214648	214648	170
645	210123_dc07_1_BS20.tif:0171-0203-0168:171	224027	224027	171
646	210123_dc07_1_BS20.tif:0172-0212-0173:172	223341	223341	172
647	210123_dc07_1_BS20.tif:0173-0199-0165:173	225940	225940	173
648	210123_dc07_1_BS20.tif:0174-0193-0157:174	226275	226275	174
649	210123_dc07_1_BS20.tif:0175-0186-0156:175	217013	217013	175
650	210123_dc07_1_BS20.tif:0176-0197-0157:176	221653	221653	176
651	210123_dc07_1_BS20.tif:0177-0204-0167:177	221296	221296	177
652	210123_dc07_1_BS20.tif:0178-0215-0169:178	232923	232923	178
653	210123_dc07_1_BS20.tif:0179-0207-0171:179	222246	222246	179
654	210123_dc07_1_BS20.tif:0180-0196-0170:180	233551	233551	180
655	210123_dc07_1_BS20.tif:0181-0183-0169:181	225954	225954	181
656	210123_dc07_1_BS20.tif:0182-0189-0157:182	219299	219299	182
657	210123_dc07_1_BS20.tif:0183-0195-0156:183	221989	221989	183
658	210123_dc07_1_BS20.tif:0184-0191-0147:184	219019	219019	184
659	210123_dc07_1_BS20.tif:0185-0193-0139:185	230258	230258	185
660	210123_dc07_1_BS20.tif:0186-0194-0135:186	248599	248599	186
661	210123_dc07_1_BS20.tif:0187-0195-0139:187	255225	255225	187
662	210123_dc07_1_BS20.tif:0188-0195-0135:188	242282	242282	188
663	210123_dc07_1_BS20.tif:0189-0203-0126:189	247747	247747	189
664	210123_dc07_1_BS20.tif:0190-0204-0125:190	244012	244012	190
665	210123_dc07_1_BS20.tif:0191-0204-0122:191	262279	262279	191
666	210123_dc07_1_BS20.tif:0192-0213-0118:192	261609	261609	192
667	210123_dc07_1_BS20.tif:0193-0210-0113:193	259503	259503	193
668	210123_dc07_1_BS20.tif:0194-0210-0119:194	246009	246009	194
669	210123_dc07_1_BS20.tif:0195-0223-0116:195	240479	240479	195
670	210123_dc07_1_BS20.tif:0196-0234-0108:196	254018	254018	196
671	210123_dc07_1_BS20.tif:0197-0232-0109:197	253811	253811	197
672	210123_dc07_1_BS20.tif:0198-0218-0118:198	266967	266967	198
673	210123_dc07_1_BS20.tif:0199-0222-0118:199	280742	280742	199
674	210123_dc07_1_BS20.tif:0200-0226-0107:200	264148	264148	200
675	210123_dc07_1_BS20.tif:0201-0224-0107:201	278311	278311	201
676	210123_dc07_1_BS20.tif:0202-0219-0118:202	300846	300846	202
677	210123_dc07_1_BS20.tif:0203-0213-0108:203	260466	260466	203
678	210123_dc07_1_BS20.tif:0204-0205-0112:204	262214	262214	204
679	210123_dc07_1_BS20.tif:0205-0214-0111:205	263717	263717	205
680	210123_dc07_1_BS20.tif:0206-0224-0108:206	255540	255540	206
681	210123_dc07_1_BS20.tif:0207-0220-0113:207	263003	263003	207
682	210123_dc07_1_BS20.tif:0208-0215-0113:208	261833	261833	208
683	210123_dc07_1_BS20.tif:0209-0212-0112:209	251679	251679	209
684	210123_dc07_1_BS20.tif:0210-0210-0113:210	249585	249585	210
685	210123_dc07_1_BS20.tif:0211-0225-0112:211	244813	244813	211
686	210123_dc07_1_BS20.tif:0212-0224-0113:212	251125	251125	212
687	210123_dc07_1_BS20.tif:0213-0221-0114:213	252678	252678	213
688	210123_dc07_1_BS20.tif:0214-0217-0110:214	254676	254676	214
689	210123_dc07_1_BS20.tif:0215-0215-0106:215	250985	250985	215
690	210123_dc07_1_BS20.tif:0216-0215-0109:216	247238	247238	216
691	210123_dc07_1_BS20.tif:0217-0215-0113:217	247273	247273	217
692	210123_dc07_1_BS20.tif:0218-0213-0112:218	258165	258165	218
693	210123_dc07_1_BS20.tif:0219-0217-0114:219	254438	254438	219
694	210123_dc07_1_BS20.tif:0220-0217-0114:220	269998	269998	220
695	210123_dc07_1_BS20.tif:0221-0220-0116:221	264745	264745	221
696	210123_dc07_1_BS20.tif:0222-0223-0112:222	254963	254963	222
697	210123_dc07_1_BS20.tif:0223-0225-0115:223	258906	258906	223
698	210123_dc07_1_BS20.tif:0224-0223-0115:224	263665	263665	224
699	210123_dc07_1_BS20.tif:0225-0218-0108:225	270900	270900	225
700	210123_dc07_1_BS20.tif:0226-0216-0107:226	270136	270136	226
701	210123_dc07_1_BS20.tif:0227-0214-0111:227	249510	249510	227
702	210123_dc07_1_BS20.tif:0228-0210-0114:228	274449	274449	228
703	210123_dc07_1_BS20.tif:0229-0203-0119:229	279517	279517	229
704	210123_dc07_1_BS20.tif:0230-0200-0119:230	259558	259558	230
705	210123_dc07_1_BS20.tif:0231-0204-0121:231	276318	276318	231
706	210123_dc07_1_BS20.tif:0232-0207-0124:232	278394	278394	232
707	210123_dc07_1_BS20.tif:0233-0202-0119:233	266503	266503	233
708	210123_dc07_1_BS20.tif:0234-0199-0118:234	276213	276213	234
709	210123_dc07_1_BS20.tif:0235-0199-0128:235	242422	242422	235
710	210123_dc07_1_BS20.tif:0236-0200-0125:236	265767	265767	236
711	210123_dc07_1_BS20.tif:0237-0202-0128:237	259351	259351	237
712	210123_dc07_1_BS20.tif:0238-0198-0130:238	260863	260863	238
713	210123_dc07_1_BS20.tif:0239-0205-0133:239	244199	244199	239
714	210123_dc07_1_BS20.tif:0240-0205-0132:240	256467	256467	240
715	210123_dc07_1_BS20.tif:0241-0200-0135:241	269208	269208	241
716	210123_dc07_1_BS20.tif:0242-0191-0139:242	272853	272853	242
717	210123_dc07_1_BS20.tif:0243-0187-0139:243	263655	263655	243
718	210123_dc07_1_BS20.tif:0244-0186-0136:244	255179	255179	244
719	210123_dc07_1_BS20.tif:0245-0204-0144:245	255668	255668	245
720	210123_dc07_1_BS20.tif:0246-0199-0145:246	278339	278339	246
721	210123_dc07_1_BS20.tif:0247-0191-0147:247	289429	289429	247
722	210123_dc07_1_BS20.tif:0248-0192-0147:248	256334	256334	248
723	210123_dc07_1_BS20.tif:0249-0196-0149:249	294069	294069	249
724	210123_dc07_1_BS20.tif:0250-0190-0149:250	291255	291255	250
725	210123_dc07_1_BS20.tif:0251-0198-0156:251	264732	264732	251
726	210123_dc07_1_BS20.tif:0252-0198-0160:252	250898	250898	252
727	210123_dc07_1_BS20.tif:0253-0191-0161:253	269892	269892	253
728	210123_dc07_1_BS20.tif:0254-0200-0162:254	258137	258137	254
729	210123_dc07_1_BS20.tif:0255-0201-0162:255	275313	275313	255
730	210123_dc07_1_BS20.tif:0256-0197-0161:256	294320	294320	256
731	210123_dc07_1_BS20.tif:0257-0194-0159:257	311072	311072	257
732	210123_dc07_1_BS20.tif:0258-0197-0163:258	294691	294691	258
733	210123_dc07_1_BS20.tif:0259-0205-0167:259	305203	305203	259
734	210123_dc07_1_BS20.tif:0260-0204-0167:260	315153	315153	260
735	210123_dc07_1_BS20.tif:0261-0195-0162:261	328616	328616	261
736	210123_dc07_1_BS20.tif:0262-0192-0160:262	303364	303364	262
737	210123_dc07_1_BS20.tif:0263-0201-0164:263	302445	302445	263
738	210123_dc07_1_BS20.tif:0264-0201-0170:264	300192	300192	264
739	210123_dc07_1_BS20.tif:0265-0199-0171:265	304619	304619	265
740	210123_dc07_1_BS20.tif:0266-0205-0175:266	299442	299442	266
741	210123_dc07_1_BS20.tif:0267-0200-0174:267	295032	295032	267
742	210123_dc07_1_BS20.tif:0268-0203-0173:268	298349	298349	268
743	210123_dc07_1_BS20.tif:0269-0209-0173:269	314520	314520	269
744	210123_dc07_1_BS20.tif:0270-0202-0175:270	307041	307041	270
745	210123_dc07_1_BS20.tif:0271-0200-0176:271	325669	325669	271
746	210123_dc07_1_BS20.tif:0272-0197-0172:272	328662	328662	272
747	210123_dc07_1_BS20.tif:0273-0199-0168:273	313003	313003	273
748	210123_dc07_1_BS20.tif:0274-0199-0164:274	302138	302138	274
749	210123_dc07_1_BS20.tif:0275-0206-0164:275	312732	312732	275
750	210123_dc07_1_BS20.tif:0276-0203-0168:276	328335	328335	276
751	210123_dc07_1_BS20.tif:0277-0196-0169:277	317588	317588	277
752	210123_dc07_1_BS20.tif:0278-0194-0164:278	325992	325992	278
753	210123_dc07_1_BS20.tif:0279-0203-0163:279	330051	330051	279
754	210123_dc07_1_BS20.tif:0280-0196-0160:280	337664	337664	280
755	210123_dc07_1_BS20.tif:0281-0196-0152:281	328418	328418	281
756	210123_dc07_1_BS20.tif:0282-0199-0144:282	340000	340000	282
757	210123_dc07_1_BS20.tif:0283-0197-0140:283	314620	314620	283
758	210123_dc07_1_BS20.tif:0284-0200-0146:284	328449	328449	284
759	210123_dc07_1_BS20.tif:0285-0197-0148:285	300710	300710	285
760	210123_dc07_1_BS20.tif:0286-0202-0154:286	290380	290380	286
761	210123_dc07_1_BS20.tif:0287-0199-0156:287	288064	288064	287
762	210123_dc07_1_BS20.tif:0288-0196-0156:288	294631	294631	288
763	210123_dc07_1_BS20.tif:0289-0200-0152:289	298335	298335	289
764	210123_dc07_1_BS20.tif:0290-0205-0147:290	290648	290648	290
765	210123_dc07_1_BS20.tif:0291-0202-0145:291	299500	299500	291
766	210123_dc07_1_BS20.tif:0292-0199-0143:292	321234	321234	292
767	210123_dc07_1_BS20.tif:0293-0200-0141:293	310178	310178	293
768	210123_dc07_1_BS20.tif:0294-0202-0136:294	290994	290994	294
769	210123_dc07_1_BS20.tif:0295-0201-0132:295	280850	280850	295
770	210123_dc07_1_BS20.tif:0296-0204-0129:296	302722	302722	296
771	210123_dc07_1_BS20.tif:0297-0212-0118:297	319510	319510	297
772	210123_dc07_1_BS20.tif:0298-0214-0123:298	338043	338043	298
773	210123_dc07_1_BS20.tif:0299-0211-0123:299	339200	339200	299
774	210123_dc07_1_BS20.tif:0300-0195-0130:300	300779	300779	300
775	210123_dc07_1_BS20.tif:0301-0198-0136:301	309183	309183	301
776	210123_dc07_1_BS20.tif:0302-0202-0147:302	319099	319099	302
777	210123_dc07_1_BS20.tif:0303-0194-0157:303	292305	292305	303
778	210123_dc07_1_BS20.tif:0304-0202-0167:304	294010	294010	304
779	210123_dc07_1_BS20.tif:0305-0207-0170:305	350319	350319	305
780	210123_dc07_1_BS20.tif:0306-0203-0162:306	315435	315435	306
781	210123_dc07_1_BS20.tif:0307-0204-0160:307	317572	317572	307
782	210123_dc07_1_BS20.tif:0308-0202-0166:308	306196	306196	308
783	210123_dc07_1_BS20.tif:0309-0187-0177:309	292209	292209	309
784	210123_dc07_1_BS20.tif:0310-0202-0176:310	293340	293340	310
785	210123_dc07_1_BS20.tif:0311-0204-0177:311	309329	309329	311
786	210123_dc07_1_BS20.tif:0312-0201-0166:312	320069	320069	312
787	210123_dc07_1_BS20.tif:0313-0199-0162:313	302008	302008	313
788	210123_dc07_1_BS20.tif:0314-0197-0163:314	309451	309451	314
789	210123_dc07_1_BS20.tif:0315-0202-0161:315	288963	288963	315
790	210123_dc07_1_BS20.tif:0316-0203-0155:316	279293	279293	316
791	210123_dc07_1_BS20.tif:0317-0206-0146:317	292318	292318	317
792	210123_dc07_1_BS20.tif:0318-0196-0155:318	318492	318492	318
793	210123_dc07_1_BS20.tif:0319-0198-0147:319	318682	318682	319
794	210123_dc07_1_BS20.tif:0320-0203-0128:320	341353	341353	320
795	210123_dc07_1_BS20.tif:0321-0196-0158:321	331009	331009	321
796	210123_dc07_1_BS20.tif:0322-0198-0180:322	339430	339430	322
797	210123_dc07_1_BS20.tif:0323-0200-0167:323	316863	316863	323
798	210123_dc07_1_BS20.tif:0324-0210-0155:324	317815	317815	324
799	210123_dc07_1_BS20.tif:0325-0206-0157:325	305736	305736	325
800	210123_dc07_1_BS20.tif:0326-0198-0175:326	305616	305616	326
801	210123_dc07_1_BS20.tif:0327-0194-0187:327	306344	306344	327
802	210123_dc07_1_BS20.tif:0328-0209-0186:328	330891	330891	328
803	210123_dc07_1_BS20.tif:0329-0210-0174:329	326199	326199	329
804	210123_dc07_1_BS20.tif:0330-0209-0169:330	318733	318733	330
805	210123_dc07_1_BS20.tif:0331-0210-0168:331	349608	349608	331
806	210123_dc07_1_BS20.tif:0332-0202-0169:332	344109	344109	332
807	210123_dc07_1_BS20.tif:0333-0201-0170:333	310222	310222	333
808	210123_dc07_1_BS20.tif:0334-0194-0171:334	331990	331990	334
809	210123_dc07_1_BS20.tif:0335-0193-0172:335	316001	316001	335
810	210123_dc07_1_BS20.tif:0336-0198-0170:336	309848	309848	336
811	210123_dc07_1_BS20.tif:0337-0207-0177:337	291976	291976	337
812	210123_dc07_1_BS20.tif:0338-0206-0183:338	315619	315619	338
813	210123_dc07_1_BS20.tif:0339-0204-0190:339	319197	319197	339
814	210123_dc07_1_BS20.tif:0340-0214-0192:340	317418	317418	340
815	210123_dc07_1_BS20.tif:0341-0211-0196:341	314331	314331	341
816	210123_dc07_1_BS20.tif:0342-0209-0196:342	308121	308121	342
817	210123_dc07_1_BS20.tif:0343-0207-0193:343	305037	305037	343
818	210123_dc07_1_BS20.tif:0344-0206-0194:344	310558	310558	344
819	210123_dc07_1_BS20.tif:0345-0208-0192:345	311138	311138	345
820	210123_dc07_1_BS20.tif:0346-0205-0193:346	306531	306531	346
821	210123_dc07_1_BS20.tif:0347-0201-0187:347	309465	309465	347
822	210123_dc07_1_BS20.tif:0348-0197-0177:348	324487	324487	348
823	210123_dc07_1_BS20.tif:0349-0198-0175:349	318388	318388	349
824	210123_dc07_1_BS20.tif:0350-0216-0161:350	344258	344258	350
825	210123_dc07_1_BS20.tif:0351-0199-0176:351	337083	337083	351
826	210123_dc07_1_BS20.tif:0352-0192-0176:352	317050	317050	352
827	210123_dc07_1_BS20.tif:0353-0187-0174:353	296901	296901	353
828	210123_dc07_1_BS20.tif:0354-0199-0172:354	318028	318028	354
829	210123_dc07_1_BS20.tif:0355-0204-0180:355	308112	308112	355
830	210123_dc07_1_BS20.tif:0356-0206-0189:356	299488	299488	356
831	210123_dc07_1_BS20.tif:0357-0211-0206:357	317961	317961	357
832	210123_dc07_1_BS20.tif:0358-0207-0197:358	341499	341499	358
833	210123_dc07_1_BS20.tif:0359-0205-0199:359	329599	329599	359
834	210123_dc07_1_BS20.tif:0360-0208-0193:360	317008	317008	360
835	210123_dc07_1_BS20.tif:0361-0213-0196:361	327098	327098	361
836	210123_dc07_1_BS20.tif:0362-0212-0193:362	334560	334560	362
837	210123_dc07_1_BS20.tif:0363-0204-0190:363	328236	328236	363
838	210123_dc07_1_BS20.tif:0364-0193-0181:364	307951	307951	364
839	210123_dc07_1_BS20.tif:0365-0186-0171:365	305905	305905	365
840	210123_dc07_1_BS20.tif:0366-0194-0161:366	323050	323050	366
841	210123_dc07_1_BS20.tif:0367-0187-0157:367	331416	331416	367
842	210123_dc07_1_BS20.tif:0368-0191-0163:368	315004	315004	368
843	210123_dc07_1_BS20.tif:0369-0195-0169:369	326288	326288	369
844	210123_dc07_1_BS20.tif:0370-0192-0166:370	314753	314753	370
845	210123_dc07_1_BS20.tif:0371-0193-0159:371	331573	331573	371
846	210123_dc07_1_BS20.tif:0372-0191-0167:372	333482	333482	372
847	210123_dc07_1_BS20.tif:0373-0197-0174:373	302988	302988	373
848	210123_dc07_1_BS20.tif:0374-0197-0176:374	302388	302388	374
849	210123_dc07_1_BS20.tif:0375-0200-0166:375	326927	326927	375
850	210123_dc07_1_BS20.tif:0376-0199-0161:376	301814	301814	376
851	210123_dc07_1_BS20.tif:0377-0197-0164:377	311904	311904	377
852	210123_dc07_1_BS20.tif:0378-0201-0167:378	311458	311458	378
853	210123_dc07_1_BS20.tif:0379-0203-0165:379	321010	321010	379
854	210123_dc07_1_BS20.tif:0380-0202-0163:380	325568	325568	380
855	210123_dc07_1_BS20.tif:0381-0201-0162:381	340079	340079	381
856	210123_dc07_1_BS20.tif:0382-0194-0161:382	321104	321104	382
857	210123_dc07_1_BS20.tif:0383-0191-0157:383	335250	335250	383
858	210123_dc07_1_BS20.tif:0384-0189-0155:384	331222	331222	384
859	210123_dc07_1_BS20.tif:0385-0190-0156:385	342960	342960	385
860	210123_dc07_1_BS20.tif:0386-0197-0149:386	362124	362124	386
861	210123_dc07_1_BS20.tif:0387-0195-0138:387	357069	357069	387
862	210123_dc07_1_BS20.tif:0388-0198-0136:388	327971	327971	388
863	210123_dc07_1_BS20.tif:0389-0198-0144:389	322300	322300	389
864	210123_dc07_1_BS20.tif:0390-0190-0157:390	320339	320339	390
865	210123_dc07_1_BS20.tif:0391-0198-0171:391	316418	316418	391
866	210123_dc07_1_BS20.tif:0392-0207-0174:392	318312	318312	392
867	210123_dc07_1_BS20.tif:0393-0202-0177:393	322813	322813	393
868	210123_dc07_1_BS20.tif:0394-0198-0156:394	344412	344412	394
869	210123_dc07_1_BS20.tif:0395-0199-0150:395	352688	352688	395
870	210123_dc07_1_BS20.tif:0396-0198-0149:396	360280	360280	396
871	210123_dc07_1_BS20.tif:0397-0198-0148:397	354238	354238	397
872	210123_dc07_1_BS20.tif:0398-0197-0147:398	353872	353872	398
873	210123_dc07_1_BS20.tif:0399-0196-0145:399	357494	357494	399
874	210123_dc07_1_BS20.tif:0400-0195-0143:400	355439	355439	400
875	210123_dc07_1_BS20.tif:0401-0192-0140:401	357788	357788	401
876	210123_dc07_1_BS20.tif:0402-0190-0139:402	354571	354571	402
877	210123_dc07_1_BS20.tif:0403-0189-0138:403	347565	347565	403
878	210123_dc07_1_BS20.tif:0404-0193-0139:404	346288	346288	404
879	210123_dc07_1_BS20.tif:0405-0207-0142:405	323965	323965	405
880	210123_dc07_1_BS20.tif:0406-0207-0147:406	345314	345314	406
881	210123_dc07_1_BS20.tif:0407-0203-0151:407	353105	353105	407
882	210123_dc07_1_BS20.tif:0408-0194-0159:408	354492	354492	408
883	210123_dc07_1_BS20.tif:0409-0190-0161:409	347634	347634	409
884	210123_dc07_1_BS20.tif:0410-0183-0166:410	343412	343412	410
885	210123_dc07_1_BS20.tif:0411-0179-0170:411	353779	353779	411
886	210123_dc07_1_BS20.tif:0412-0180-0166:412	331422	331422	412
887	210123_dc07_1_BS20.tif:0413-0197-0158:413	307038	307038	413
888	210123_dc07_1_BS20.tif:0414-0211-0157:414	330570	330570	414
889	210123_dc07_1_BS20.tif:0415-0214-0158:415	347847	347847	415
890	210123_dc07_1_BS20.tif:0416-0210-0162:416	360837	360837	416
891	210123_dc07_1_BS20.tif:0417-0207-0164:417	364546	364546	417
892	210123_dc07_1_BS20.tif:0418-0205-0157:418	353428	353428	418
893	210123_dc07_1_BS20.tif:0419-0205-0154:419	369258	369258	419
894	210123_dc07_1_BS20.tif:0420-0205-0154:420	370858	370858	420
895	210123_dc07_1_BS20.tif:0421-0205-0156:421	361228	361228	421
896	210123_dc07_1_BS20.tif:0422-0201-0162:422	359672	359672	422
897	210123_dc07_1_BS20.tif:0423-0196-0167:423	326567	326567	423
898	210123_dc07_1_BS20.tif:0424-0188-0181:424	352377	352377	424
899	210123_dc07_1_BS20.tif:0425-0189-0171:425	358827	358827	425
900	210123_dc07_1_BS20.tif:0426-0198-0162:426	332349	332349	426
901	210123_dc07_1_BS20.tif:0427-0202-0164:427	328640	328640	427
902	210123_dc07_1_BS20.tif:0428-0206-0161:428	342942	342942	428
903	210123_dc07_1_BS20.tif:0429-0213-0159:429	353218	353218	429
904	210123_dc07_1_BS20.tif:0430-0211-0161:430	366695	366695	430
905	210123_dc07_1_BS20.tif:0431-0208-0165:431	371579	371579	431
906	210123_dc07_1_BS20.tif:0432-0199-0175:432	340557	340557	432
907	210123_dc07_1_BS20.tif:0433-0189-0181:433	350596	350596	433
908	210123_dc07_1_BS20.tif:0434-0187-0148:434	355709	355709	434
909	210123_dc07_1_BS20.tif:0435-0191-0138:435	349405	349405	435
910	210123_dc07_1_BS20.tif:0436-0200-0147:436	335999	335999	436
911	210123_dc07_1_BS20.tif:0437-0214-0153:437	346708	346708	437
912	210123_dc07_1_BS20.tif:0438-0208-0162:438	358233	358233	438
913	210123_dc07_1_BS20.tif:0439-0196-0180:439	345342	345342	439
914	210123_dc07_1_BS20.tif:0440-0196-0148:440	353711	353711	440
915	210123_dc07_1_BS20.tif:0441-0192-0151:441	342191	342191	441
916	210123_dc07_1_BS20.tif:0442-0194-0143:442	340458	340458	442
917	210123_dc07_1_BS20.tif:0443-0189-0147:443	320698	320698	443
918	210123_dc07_1_BS20.tif:0444-0196-0144:444	336545	336545	444
919	210123_dc07_1_BS20.tif:0445-0206-0125:445	321295	321295	445
920	210123_dc07_1_BS20.tif:0446-0202-0152:446	318598	318598	446
921	210123_dc07_1_BS20.tif:0447-0202-0148:447	299686	299686	447
922	210123_dc07_1_BS20.tif:0448-0208-0175:448	276670	276670	448
923	210123_dc07_1_BS20.tif:0449-0206-0170:449	274947	274947	449
924	210123_dc07_1_BS20.tif:0450-0211-0173:450	281707	281707	450
925	210123_dc07_1_BS20.tif:0451-0209-0173:451	280846	280846	451
926	210123_dc07_1_BS20.tif:0452-0213-0172:452	297050	297050	452
927	210123_dc07_1_BS20.tif:0453-0216-0169:453	292765	292765	453
928	210123_dc07_1_BS20.tif:0454-0208-0169:454	304112	304112	454
929	210123_dc07_1_BS20.tif:0455-0204-0168:455	278002	278002	455
930	210123_dc07_1_BS20.tif:0456-0204-0168:456	277183	277183	456
931	210123_dc07_1_BS20.tif:0457-0208-0168:457	286409	286409	457
932	210123_dc07_1_BS20.tif:0458-0200-0169:458	273075	273075	458
933	210123_dc07_1_BS20.tif:0459-0198-0167:459	255910	255910	459
934	210123_dc07_1_BS20.tif:0460-0201-0169:460	253547	253547	460
935	210123_dc07_1_BS20.tif:0461-0206-0171:461	256446	256446	461
936	210123_dc07_1_BS20.tif:0462-0197-0172:462	252583	252583	462
937	210123_dc07_1_BS20.tif:0463-0193-0170:463	238163	238163	463
938	210123_dc07_1_BS20.tif:0464-0200-0167:464	244097	244097	464
939	210123_dc07_1_BS20.tif:0465-0206-0163:465	245023	245023	465
940	210123_dc07_1_BS20.tif:0466-0205-0157:466	248056	248056	466
941	210123_dc07_1_BS20.tif:0467-0207-0155:467	251109	251109	467
942	210123_dc07_1_BS20.tif:0468-0205-0154:468	253316	253316	468
943	210123_dc07_1_BS20.tif:0469-0210-0152:469	245507	245507	469
944	210123_dc07_1_BS20.tif:0470-0206-0153:470	220874	220874	470
945	210123_dc07_1_BS20.tif:0471-0208-0147:471	219257	219257	471
946	210123_dc07_1_BS20.tif:0472-0220-0146:472	210165	210165	472
947	210123_dc07_1_BS20.tif:0473-0213-0153:473	203895	203895	473
948	210123_dc07_1_BS20.tif:0474-0210-0157:474	212143	212143	474
