# Supplementary material for: Molecular encoding and synaptic decoding of context during salt chemotaxis in C. elegans
Source: Nat Commun. 2022 May 27;13:2928. doi: 10.1038/s41467-022-30279-7 (PMC9142520; doi:10.1038/s41467-022-30279-7)
Supplement: Supplementary file 7 — Source Data [file 41467_2022_30279_MOESM7_ESM.zip › Source Data/Imaging/Fig.5/5C/210123_dc07_2_BS20_Results.csv]

	Label	IntDen	RawIntDen	Slice	stimulus
1	210123_dc07_2_BS20.tif:0001-0218-0321:1	60153	60153	1	114
2	210123_dc07_2_BS20.tif:0002-0208-0324:2	61544	61544	2
3	210123_dc07_2_BS20.tif:0003-0219-0322:3	67826	67826	3
4	210123_dc07_2_BS20.tif:0004-0151-0409:4	57886	57886	4
5	210123_dc07_2_BS20.tif:0005-0180-0423:5	54490	54490	5
6	210123_dc07_2_BS20.tif:0006-0176-0419:6	54998	54998	6
7	210123_dc07_2_BS20.tif:0007-0178-0422:7	56480	56480	7
8	210123_dc07_2_BS20.tif:0008-0234-0431:8	49508	49508	8
9	210123_dc07_2_BS20.tif:0009-0224-0445:9	50843	50843	9
10	210123_dc07_2_BS20.tif:0010-0233-0455:10	57564	57564	10
11	210123_dc07_2_BS20.tif:0011-0219-0437:11	54850	54850	11
12	210123_dc07_2_BS20.tif:0012-0212-0430:12	50866	50866	12
13	210123_dc07_2_BS20.tif:0013-0212-0417:13	52123	52123	13
14	210123_dc07_2_BS20.tif:0014-0214-0396:14	70048	70048	14
15	210123_dc07_2_BS20.tif:0015-0206-0404:15	56941	56941	15
16	210123_dc07_2_BS20.tif:0016-0194-0353:16	58396	58396	16
17	210123_dc07_2_BS20.tif:0017-0203-0371:17	53190	53190	17
18	210123_dc07_2_BS20.tif:0018-0201-0394:18	57766	57766	18
19	210123_dc07_2_BS20.tif:0019-0212-0396:19	59669	59669	19
20	210123_dc07_2_BS20.tif:0020-0221-0401:20	63876	63876	20
21	210123_dc07_2_BS20.tif:0021-0215-0403:21	71466	71466	21
22	210123_dc07_2_BS20.tif:0022-0217-0405:22	70143	70143	22
23	210123_dc07_2_BS20.tif:0023-0220-0411:23	75388	75388	23
24	210123_dc07_2_BS20.tif:0024-0214-0433:24	69634	69634	24
25	210123_dc07_2_BS20.tif:0025-0230-0360:25	54838	54838	25
26	210123_dc07_2_BS20.tif:0026-0245-0356:26	59456	59456	26
27	210123_dc07_2_BS20.tif:0027-0240-0379:27	61418	61418	27
28	210123_dc07_2_BS20.tif:0028-0230-0381:28	65669	65669	28
29	210123_dc07_2_BS20.tif:0029-0228-0379:29	53056	53056	29
30	210123_dc07_2_BS20.tif:0030-0236-0363:30	69405	69405	30
31	210123_dc07_2_BS20.tif:0031-0231-0390:31	48004	48004	31
32	210123_dc07_2_BS20.tif:0032-0236-0382:32	51747	51747	32
33	210123_dc07_2_BS20.tif:0033-0216-0404:33	48907	48907	33
34	210123_dc07_2_BS20.tif:0034-0232-0385:34	91124	91124	34
35	210123_dc07_2_BS20.tif:0035-0248-0349:35	71818	71818	35
36	210123_dc07_2_BS20.tif:0036-0249-0367:36	66291	66291	36
37	210123_dc07_2_BS20.tif:0037-0169-0436:37	51933	51933	37
38	210123_dc07_2_BS20.tif:0038-0213-0414:38	65461	65461	38
39	210123_dc07_2_BS20.tif:0039-0209-0414:39	54321	54321	39
40	210123_dc07_2_BS20.tif:0040-0236-0420:40	54881	54881	40
41	210123_dc07_2_BS20.tif:0041-0228-0419:41	56629	56629	41
42	210123_dc07_2_BS20.tif:0042-0218-0421:42	54835	54835	42
43	210123_dc07_2_BS20.tif:0043-0213-0419:43	59250	59250	43
44	210123_dc07_2_BS20.tif:0044-0226-0425:44	56515	56515	44
45	210123_dc07_2_BS20.tif:0045-0232-0426:45	50773	50773	45
46	210123_dc07_2_BS20.tif:0046-0232-0423:46	51588	51588	46
47	210123_dc07_2_BS20.tif:0047-0231-0425:47	56580	56580	47
48	210123_dc07_2_BS20.tif:0048-0225-0426:48	60533	60533	48
49	210123_dc07_2_BS20.tif:0049-0225-0416:49	66485	66485	49
50	210123_dc07_2_BS20.tif:0050-0235-0437:50	87871	87871	50
51	210123_dc07_2_BS20.tif:0051-0234-0436:51	66506	66506	51
52	210123_dc07_2_BS20.tif:0052-0231-0432:52	63071	63071	52
53	210123_dc07_2_BS20.tif:0053-0223-0371:53	66266	66266	53
54	210123_dc07_2_BS20.tif:0054-0257-0460:54	49307	49307	54
55	210123_dc07_2_BS20.tif:0055-0246-0438:55	51362	51362	55
56	210123_dc07_2_BS20.tif:0056-0233-0444:56	51982	51982	56
57	210123_dc07_2_BS20.tif:0057-0242-0433:57	52915	52915	57
58	210123_dc07_2_BS20.tif:0058-0243-0429:58	60413	60413	58
59	210123_dc07_2_BS20.tif:0059-0243-0436:59	62218	62218	59
60	210123_dc07_2_BS20.tif:0060-0231-0433:60	57604	57604	60
61	210123_dc07_2_BS20.tif:0061-0219-0432:61	61352	61352	61
62	210123_dc07_2_BS20.tif:0062-0205-0433:62	61599	61599	62
63	210123_dc07_2_BS20.tif:0063-0237-0443:63	76271	76271	63
64	210123_dc07_2_BS20.tif:0064-0311-0435:64	46330	46330	64
65	210123_dc07_2_BS20.tif:0065-0297-0427:65	78744	78744	65
66	210123_dc07_2_BS20.tif:0066-0265-0423:66	87623	87623	66
67	210123_dc07_2_BS20.tif:0067-0256-0427:67	74341	74341	67
68	210123_dc07_2_BS20.tif:0068-0255-0429:68	61253	61253	68
69	210123_dc07_2_BS20.tif:0069-0260-0419:69	66506	66506	69
70	210123_dc07_2_BS20.tif:0070-0252-0422:70	64602	64602	70
71	210123_dc07_2_BS20.tif:0071-0253-0434:71	80483	80483	71
72	210123_dc07_2_BS20.tif:0072-0259-0432:72	79659	79659	72
73	210123_dc07_2_BS20.tif:0073-0272-0434:73	71643	71643	73
74	210123_dc07_2_BS20.tif:0074-0263-0430:74	69650	69650	74
75	210123_dc07_2_BS20.tif:0075-0256-0434:75	64681	64681	75
76	210123_dc07_2_BS20.tif:0076-0262-0436:76	56694	56694	76
77	210123_dc07_2_BS20.tif:0077-0270-0433:77	64683	64683	77
78	210123_dc07_2_BS20.tif:0078-0263-0432:78	59052	59052	78
79	210123_dc07_2_BS20.tif:0079-0263-0437:79	51987	51987	79
80	210123_dc07_2_BS20.tif:0080-0262-0435:80	57616	57616	80
81	210123_dc07_2_BS20.tif:0081-0246-0442:81	44809	44809	81
82	210123_dc07_2_BS20.tif:0082-0258-0438:82	59035	59035	82
83	210123_dc07_2_BS20.tif:0083-0272-0423:83	49483	49483	83
84	210123_dc07_2_BS20.tif:0084-0279-0421:84	46593	46593	84
85	210123_dc07_2_BS20.tif:0085-0281-0421:85	46772	46772	85
86	210123_dc07_2_BS20.tif:0086-0242-0435:86	46581	46581	86
87	210123_dc07_2_BS20.tif:0087-0239-0438:87	46117	46117	87
88	210123_dc07_2_BS20.tif:0088-0242-0434:88	52421	52421	88
89	210123_dc07_2_BS20.tif:0089-0237-0434:89	53474	53474	89
90	210123_dc07_2_BS20.tif:0090-0238-0431:90	49135	49135	90
91	210123_dc07_2_BS20.tif:0091-0241-0431:91	55136	55136	91
92	210123_dc07_2_BS20.tif:0092-0249-0425:92	49978	49978	92
93	210123_dc07_2_BS20.tif:0093-0255-0434:93	46985	46985	93
94	210123_dc07_2_BS20.tif:0094-0228-0434:94	77369	77369	94
95	210123_dc07_2_BS20.tif:0095-0215-0432:95	57762	57762	95
96	210123_dc07_2_BS20.tif:0096-0239-0431:96	44091	44091	96
97	210123_dc07_2_BS20.tif:0097-0240-0434:97	43125	43125	97
98	210123_dc07_2_BS20.tif:0098-0253-0431:98	40950	40950	98
99	210123_dc07_2_BS20.tif:0099-0228-0423:99	55128	55128	99
100	210123_dc07_2_BS20.tif:0100-0214-0435:100	51718	51718	100
101	210123_dc07_2_BS20.tif:0101-0225-0415:101	60527	60527	101
102	210123_dc07_2_BS20.tif:0102-0241-0421:102	62795	62795	102
103	210123_dc07_2_BS20.tif:0103-0233-0430:103	49551	49551	103
104	210123_dc07_2_BS20.tif:0104-0231-0431:104	49489	49489	104
105	210123_dc07_2_BS20.tif:0105-0234-0429:105	50178	50178	105
106	210123_dc07_2_BS20.tif:0106-0234-0433:106	48206	48206	106
107	210123_dc07_2_BS20.tif:0107-0241-0432:107	47042	47042	107
108	210123_dc07_2_BS20.tif:0108-0246-0440:108	47114	47114	108
109	210123_dc07_2_BS20.tif:0109-0241-0405:109	54679	54679	109
110	210123_dc07_2_BS20.tif:0110-0239-0400:110	55280	55280	110
111	210123_dc07_2_BS20.tif:0111-0218-0427:111	50965	50965	111
112	210123_dc07_2_BS20.tif:0112-0238-0437:112	54702	54702	112
113	210123_dc07_2_BS20.tif:0113-0239-0430:113	56258	56258	113
114	210123_dc07_2_BS20.tif:0114-0240-0437:114	58927	58927	114
115	210123_dc07_2_BS20.tif:0115-0240-0438:115	46784	46784	115
116	210123_dc07_2_BS20.tif:0116-0244-0434:116	47264	47264	116
117	210123_dc07_2_BS20.tif:0117-0251-0434:117	41977	41977	117
118	210123_dc07_2_BS20.tif:0118-0263-0433:118	38574	38574	118
119	210123_dc07_2_BS20.tif:0119-0267-0433:119	37959	37959	119
120	210123_dc07_2_BS20.tif:0120-0261-0431:120	38527	38527	120
121	210123_dc07_2_BS20.tif:0121-0264-0431:121	39810	39810	121
122	210123_dc07_2_BS20.tif:0122-0273-0427:122	43086	43086	122
123	210123_dc07_2_BS20.tif:0123-0272-0427:123	36231	36231	123
124	210123_dc07_2_BS20.tif:0124-0268-0425:124	41261	41261	124
125	210123_dc07_2_BS20.tif:0125-0256-0444:125	47193	47193	125
126	210123_dc07_2_BS20.tif:0126-0213-0439:126	45477	45477	126
127	210123_dc07_2_BS20.tif:0127-0208-0416:127	67686	67686	127
128	210123_dc07_2_BS20.tif:0128-0227-0422:128	41943	41943	128
129	210123_dc07_2_BS20.tif:0129-0224-0426:129	38407	38407	129
130	210123_dc07_2_BS20.tif:0130-0218-0427:130	45505	45505	130
131	210123_dc07_2_BS20.tif:0131-0212-0412:131	46274	46274	131
132	210123_dc07_2_BS20.tif:0132-0229-0442:132	37280	37280	132
133	210123_dc07_2_BS20.tif:0133-0237-0434:133	39960	39960	133
134	210123_dc07_2_BS20.tif:0134-0219-0415:134	33253	33253	134
135	210123_dc07_2_BS20.tif:0135-0221-0412:135	43699	43699	135
136	210123_dc07_2_BS20.tif:0136-0240-0437:136	35780	35780	136
137	210123_dc07_2_BS20.tif:0137-0245-0439:137	38474	38474	137
138	210123_dc07_2_BS20.tif:0138-0241-0434:138	35318	35318	138
139	210123_dc07_2_BS20.tif:0139-0243-0441:139	36594	36594	139
140	210123_dc07_2_BS20.tif:0140-0237-0429:140	44229	44229	140
141	210123_dc07_2_BS20.tif:0141-0230-0432:141	37964	37964	141
142	210123_dc07_2_BS20.tif:0142-0239-0429:142	40381	40381	142
143	210123_dc07_2_BS20.tif:0143-0242-0433:143	41505	41505	143
144	210123_dc07_2_BS20.tif:0144-0241-0430:144	38525	38525	144
145	210123_dc07_2_BS20.tif:0145-0246-0426:145	40381	40381	145
146	210123_dc07_2_BS20.tif:0146-0254-0437:146	34809	34809	146
147	210123_dc07_2_BS20.tif:0147-0237-0418:147	41910	41910	147
148	210123_dc07_2_BS20.tif:0148-0249-0443:148	42420	42420	148
149	210123_dc07_2_BS20.tif:0149-0238-0443:149	45689	45689	149
150	210123_dc07_2_BS20.tif:0150-0233-0437:150	50562	50562	150
151	210123_dc07_2_BS20.tif:0151-0225-0448:151	46124	46124	151
152	210123_dc07_2_BS20.tif:0152-0231-0428:152	38344	38344	152
153	210123_dc07_2_BS20.tif:0153-0266-0436:153	40943	40943	153
154	210123_dc07_2_BS20.tif:0154-0268-0437:154	44441	44441	154
155	210123_dc07_2_BS20.tif:0155-0249-0438:155	52250	52250	155
156	210123_dc07_2_BS20.tif:0156-0239-0435:156	44219	44219	156
157	210123_dc07_2_BS20.tif:0157-0227-0439:157	42684	42684	157
158	210123_dc07_2_BS20.tif:0158-0224-0427:158	44773	44773	158
159	210123_dc07_2_BS20.tif:0159-0225-0427:159	45244	45244	159
160	210123_dc07_2_BS20.tif:0160-0219-0430:160	43575	43575	160
161	210123_dc07_2_BS20.tif:0161-0208-0430:161	39980	39980	161
162	210123_dc07_2_BS20.tif:0162-0293-0456:162	35954	35954	162
163	210123_dc07_2_BS20.tif:0163-0280-0432:163	36461	36461	163
164	210123_dc07_2_BS20.tif:0164-0267-0428:164	36593	36593	164
165	210123_dc07_2_BS20.tif:0165-0256-0430:165	38036	38036	165
166	210123_dc07_2_BS20.tif:0166-0217-0444:166	46630	46630	166
167	210123_dc07_2_BS20.tif:0167-0196-0414:167	53485	53485	167
168	210123_dc07_2_BS20.tif:0168-0226-0421:168	40592	40592	168
169	210123_dc07_2_BS20.tif:0169-0230-0431:169	43557	43557	169
170	210123_dc07_2_BS20.tif:0170-0221-0435:170	47989	47989	170
171	210123_dc07_2_BS20.tif:0171-0223-0427:171	55220	55220	171
172	210123_dc07_2_BS20.tif:0172-0241-0433:172	48694	48694	172
173	210123_dc07_2_BS20.tif:0173-0242-0426:173	51894	51894	173
174	210123_dc07_2_BS20.tif:0174-0243-0426:174	50278	50278	174
175	210123_dc07_2_BS20.tif:0175-0241-0434:175	55254	55254	175
176	210123_dc07_2_BS20.tif:0176-0210-0434:176	49569	49569	176
177	210123_dc07_2_BS20.tif:0177-0201-0420:177	58107	58107	177
178	210123_dc07_2_BS20.tif:0178-0218-0412:178	52962	52962	178
179	210123_dc07_2_BS20.tif:0179-0216-0425:179	62826	62826	179
180	210123_dc07_2_BS20.tif:0180-0241-0444:180	69307	69307	180
181	210123_dc07_2_BS20.tif:0181-0240-0428:181	90373	90373	181
182	210123_dc07_2_BS20.tif:0182-0241-0431:182	94087	94087	182
183	210123_dc07_2_BS20.tif:0183-0234-0439:183	86888	86888	183
184	210123_dc07_2_BS20.tif:0184-0221-0446:184	55600	55600	184
185	210123_dc07_2_BS20.tif:0185-0224-0441:185	39319	39319	185
186	210123_dc07_2_BS20.tif:0186-0250-0456:186	43937	43937	186
187	210123_dc07_2_BS20.tif:0187-0260-0438:187	39612	39612	187
188	210123_dc07_2_BS20.tif:0188-0250-0435:188	40528	40528	188
189	210123_dc07_2_BS20.tif:0189-0241-0434:189	42461	42461	189
190	210123_dc07_2_BS20.tif:0190-0237-0431:190	48573	48573	190
191	210123_dc07_2_BS20.tif:0191-0238-0427:191	55299	55299	191
192	210123_dc07_2_BS20.tif:0192-0234-0429:192	46849	46849	192
193	210123_dc07_2_BS20.tif:0193-0233-0434:193	46947	46947	193
194	210123_dc07_2_BS20.tif:0194-0231-0436:194	47573	47573	194
195	210123_dc07_2_BS20.tif:0195-0231-0436:195	48120	48120	195
196	210123_dc07_2_BS20.tif:0196-0232-0436:196	57006	57006	196
197	210123_dc07_2_BS20.tif:0197-0229-0442:197	57293	57293	197
198	210123_dc07_2_BS20.tif:0198-0218-0445:198	46333	46333	198
199	210123_dc07_2_BS20.tif:0199-0219-0442:199	48316	48316	199
200	210123_dc07_2_BS20.tif:0200-0214-0436:200	47531	47531	200
201	210123_dc07_2_BS20.tif:0201-0254-0440:201	34715	34715	201
202	210123_dc07_2_BS20.tif:0202-0258-0428:202	39357	39357	202
203	210123_dc07_2_BS20.tif:0203-0259-0426:203	35663	35663	203
204	210123_dc07_2_BS20.tif:0204-0257-0423:204	39131	39131	204
205	210123_dc07_2_BS20.tif:0205-0253-0422:205	45508	45508	205
206	210123_dc07_2_BS20.tif:0206-0251-0425:206	43697	43697	206
207	210123_dc07_2_BS20.tif:0207-0247-0427:207	44863	44863	207
208	210123_dc07_2_BS20.tif:0208-0243-0431:208	40233	40233	208
209	210123_dc07_2_BS20.tif:0209-0247-0433:209	42513	42513	209
210	210123_dc07_2_BS20.tif:0210-0272-0443:210	37415	37415	210
211	210123_dc07_2_BS20.tif:0211-0285-0428:211	38925	38925	211
212	210123_dc07_2_BS20.tif:0212-0272-0440:212	44043	44043	212
213	210123_dc07_2_BS20.tif:0213-0224-0440:213	47753	47753	213
214	210123_dc07_2_BS20.tif:0214-0208-0423:214	44476	44476	214
215	210123_dc07_2_BS20.tif:0215-0231-0427:215	42767	42767	215
216	210123_dc07_2_BS20.tif:0216-0229-0427:216	41985	41985	216
217	210123_dc07_2_BS20.tif:0217-0227-0425:217	36659	36659	217
218	210123_dc07_2_BS20.tif:0218-0223-0428:218	38205	38205	218
219	210123_dc07_2_BS20.tif:0219-0218-0420:219	41133	41133	219
220	210123_dc07_2_BS20.tif:0220-0211-0417:220	42231	42231	220
221	210123_dc07_2_BS20.tif:0221-0213-0416:221	44040	44040	221
222	210123_dc07_2_BS20.tif:0222-0209-0418:222	43855	43855	222
223	210123_dc07_2_BS20.tif:0223-0226-0441:223	42086	42086	223
224	210123_dc07_2_BS20.tif:0224-0232-0430:224	41524	41524	224
225	210123_dc07_2_BS20.tif:0225-0226-0431:225	40140	40140	225
226	210123_dc07_2_BS20.tif:0226-0229-0431:226	38320	38320	226
227	210123_dc07_2_BS20.tif:0227-0234-0432:227	43984	43984	227
228	210123_dc07_2_BS20.tif:0228-0238-0432:228	39214	39214	228
229	210123_dc07_2_BS20.tif:0229-0239-0434:229	38183	38183	229
230	210123_dc07_2_BS20.tif:0230-0242-0443:230	45683	45683	230
231	210123_dc07_2_BS20.tif:0231-0235-0438:231	47149	47149	231
232	210123_dc07_2_BS20.tif:0232-0197-0415:232	41447	41447	232
233	210123_dc07_2_BS20.tif:0233-0213-0393:233	38612	38612	233
234	210123_dc07_2_BS20.tif:0234-0209-0402:234	43714	43714	234
235	210123_dc07_2_BS20.tif:0235-0217-0406:235	51663	51663	235
236	210123_dc07_2_BS20.tif:0236-0216-0405:236	45468	45468	236
237	210123_dc07_2_BS20.tif:0237-0220-0404:237	50488	50488	237
238	210123_dc07_2_BS20.tif:0238-0220-0410:238	42391	42391	238
239	210123_dc07_2_BS20.tif:0239-0217-0410:239	46479	46479	239
240	210123_dc07_2_BS20.tif:0240-0217-0408:240	49606	49606	240
241	210123_dc07_2_BS20.tif:0241-0215-0411:241	48124	48124	241
242	210123_dc07_2_BS20.tif:0242-0215-0409:242	48587	48587	242
243	210123_dc07_2_BS20.tif:0243-0215-0408:243	50248	50248	243
244	210123_dc07_2_BS20.tif:0244-0216-0413:244	51418	51418	244
245	210123_dc07_2_BS20.tif:0245-0199-0420:245	44129	44129	245
246	210123_dc07_2_BS20.tif:0246-0201-0417:246	48748	48748	246
247	210123_dc07_2_BS20.tif:0247-0213-0401:247	54615	54615	247
248	210123_dc07_2_BS20.tif:0248-0210-0386:248	40590	40590	248
249	210123_dc07_2_BS20.tif:0249-0205-0406:249	40652	40652	249
250	210123_dc07_2_BS20.tif:0250-0212-0419:250	38858	38858	250
251	210123_dc07_2_BS20.tif:0251-0211-0408:251	40770	40770	251
252	210123_dc07_2_BS20.tif:0252-0217-0388:252	42137	42137	252
253	210123_dc07_2_BS20.tif:0253-0215-0395:253	45044	45044	253
254	210123_dc07_2_BS20.tif:0254-0217-0403:254	42898	42898	254
255	210123_dc07_2_BS20.tif:0255-0215-0406:255	49767	49767	255
256	210123_dc07_2_BS20.tif:0256-0224-0409:256	46615	46615	256
257	210123_dc07_2_BS20.tif:0257-0221-0407:257	46572	46572	257
258	210123_dc07_2_BS20.tif:0258-0216-0407:258	46465	46465	258
259	210123_dc07_2_BS20.tif:0259-0213-0407:259	45687	45687	259
260	210123_dc07_2_BS20.tif:0260-0207-0411:260	53021	53021	260
261	210123_dc07_2_BS20.tif:0261-0218-0409:261	45410	45410	261
262	210123_dc07_2_BS20.tif:0262-0212-0415:262	40288	40288	262
263	210123_dc07_2_BS20.tif:0263-0221-0417:263	41697	41697	263
264	210123_dc07_2_BS20.tif:0264-0218-0417:264	39268	39268	264
265	210123_dc07_2_BS20.tif:0265-0219-0416:265	41767	41767	265
266	210123_dc07_2_BS20.tif:0266-0223-0415:266	44409	44409	266
267	210123_dc07_2_BS20.tif:0267-0228-0415:267	44631	44631	267
268	210123_dc07_2_BS20.tif:0268-0226-0419:268	42981	42981	268
269	210123_dc07_2_BS20.tif:0269-0218-0429:269	37793	37793	269
270	210123_dc07_2_BS20.tif:0270-0221-0431:270	36709	36709	270
271	210123_dc07_2_BS20.tif:0271-0219-0412:271	41503	41503	271
272	210123_dc07_2_BS20.tif:0272-0230-0407:272	44212	44212	272
273	210123_dc07_2_BS20.tif:0273-0224-0407:273	45695	45695	273
274	210123_dc07_2_BS20.tif:0274-0209-0399:274	44885	44885	274
275	210123_dc07_2_BS20.tif:0275-0200-0401:275	57026	57026	275
276	210123_dc07_2_BS20.tif:0276-0220-0416:276	78290	78290	276
277	210123_dc07_2_BS20.tif:0277-0232-0442:277	62118	62118	277
278	210123_dc07_2_BS20.tif:0278-0227-0426:278	63962	63962	278
279	210123_dc07_2_BS20.tif:0279-0229-0426:279	59654	59654	279
280	210123_dc07_2_BS20.tif:0280-0211-0416:280	54408	54408	280
281	210123_dc07_2_BS20.tif:0281-0211-0399:281	49340	49340	281
282	210123_dc07_2_BS20.tif:0282-0219-0401:282	61442	61442	282
283	210123_dc07_2_BS20.tif:0283-0206-0396:283	51054	51054	283
284	210123_dc07_2_BS20.tif:0284-0219-0389:284	48831	48831	284
285	210123_dc07_2_BS20.tif:0285-0216-0396:285	45429	45429	285
286	210123_dc07_2_BS20.tif:0286-0222-0397:286	44730	44730	286
287	210123_dc07_2_BS20.tif:0287-0225-0427:287	38335	38335	287
288	210123_dc07_2_BS20.tif:0288-0240-0403:288	48852	48852	288
289	210123_dc07_2_BS20.tif:0289-0241-0404:289	44542	44542	289
290	210123_dc07_2_BS20.tif:0290-0225-0415:290	50614	50614	290
291	210123_dc07_2_BS20.tif:0291-0229-0415:291	46579	46579	291
292	210123_dc07_2_BS20.tif:0292-0226-0417:292	48599	48599	292
293	210123_dc07_2_BS20.tif:0293-0229-0413:293	53369	53369	293
294	210123_dc07_2_BS20.tif:0294-0230-0410:294	52015	52015	294
295	210123_dc07_2_BS20.tif:0295-0231-0402:295	44287	44287	295
296	210123_dc07_2_BS20.tif:0296-0224-0399:296	51250	51250	296
297	210123_dc07_2_BS20.tif:0297-0254-0378:297	60110	60110	297
298	210123_dc07_2_BS20.tif:0298-0235-0372:298	46423	46423	298
299	210123_dc07_2_BS20.tif:0299-0229-0384:299	32721	32721	299
300	210123_dc07_2_BS20.tif:0300-0229-0388:300	38625	38625	300
301	210123_dc07_2_BS20.tif:0301-0237-0381:301	37145	37145	301
302	210123_dc07_2_BS20.tif:0302-0238-0375:302	38089	38089	302
303	210123_dc07_2_BS20.tif:0303-0237-0372:303	37288	37288	303
304	210123_dc07_2_BS20.tif:0304-0239-0372:304	28884	28884	304
305	210123_dc07_2_BS20.tif:0305-0231-0375:305	31985	31985	305
306	210123_dc07_2_BS20.tif:0306-0237-0365:306	33451	33451	306
307	210123_dc07_2_BS20.tif:0307-0248-0379:307	27913	27913	307
308	210123_dc07_2_BS20.tif:0308-0248-0378:308	31287	31287	308
309	210123_dc07_2_BS20.tif:0309-0239-0371:309	42106	42106	309
310	210123_dc07_2_BS20.tif:0310-0193-0406:310	49976	49976	310
311	210123_dc07_2_BS20.tif:0311-0213-0384:311	47695	47695	311
312	210123_dc07_2_BS20.tif:0312-0206-0391:312	53056	53056	312
313	210123_dc07_2_BS20.tif:0313-0219-0413:313	61932	61932	313
314	210123_dc07_2_BS20.tif:0314-0220-0420:314	55283	55283	314
315	210123_dc07_2_BS20.tif:0315-0216-0417:315	48839	48839	315
316	210123_dc07_2_BS20.tif:0316-0212-0415:316	42182	42182	316
317	210123_dc07_2_BS20.tif:0317-0215-0413:317	41727	41727	317
318	210123_dc07_2_BS20.tif:0318-0209-0420:318	46593	46593	318
319	210123_dc07_2_BS20.tif:0319-0221-0423:319	40672	40672	319
320	210123_dc07_2_BS20.tif:0320-0226-0426:320	49182	49182	320
321	210123_dc07_2_BS20.tif:0321-0231-0421:321	50557	50557	321
322	210123_dc07_2_BS20.tif:0322-0232-0425:322	49293	49293	322
323	210123_dc07_2_BS20.tif:0323-0218-0428:323	60446	60446	323
324	210123_dc07_2_BS20.tif:0324-0234-0432:324	73059	73059	324
325	210123_dc07_2_BS20.tif:0325-0232-0434:325	44311	44311	325
326	210123_dc07_2_BS20.tif:0326-0230-0436:326	42715	42715	326
327	210123_dc07_2_BS20.tif:0327-0231-0431:327	44829	44829	327
328	210123_dc07_2_BS20.tif:0328-0233-0432:328	41784	41784	328
329	210123_dc07_2_BS20.tif:0329-0233-0434:329	56833	56833	329
330	210123_dc07_2_BS20.tif:0330-0241-0419:330	54389	54389	330
331	210123_dc07_2_BS20.tif:0331-0236-0425:331	55542	55542	331
332	210123_dc07_2_BS20.tif:0332-0231-0419:332	52188	52188	332
333	210123_dc07_2_BS20.tif:0333-0231-0423:333	53314	53314	333
334	210123_dc07_2_BS20.tif:0334-0231-0427:334	44185	44185	334
335	210123_dc07_2_BS20.tif:0335-0231-0415:335	49703	49703	335
336	210123_dc07_2_BS20.tif:0336-0226-0436:336	46123	46123	336
337	210123_dc07_2_BS20.tif:0337-0232-0433:337	46006	46006	337
338	210123_dc07_2_BS20.tif:0338-0234-0432:338	54984	54984	338
339	210123_dc07_2_BS20.tif:0339-0232-0431:339	46206	46206	339
340	210123_dc07_2_BS20.tif:0340-0227-0432:340	41501	41501	340
341	210123_dc07_2_BS20.tif:0341-0237-0429:341	43491	43491	341
342	210123_dc07_2_BS20.tif:0342-0241-0432:342	45217	45217	342
343	210123_dc07_2_BS20.tif:0343-0245-0433:343	44471	44471	343
344	210123_dc07_2_BS20.tif:0344-0235-0434:344	41985	41985	344
345	210123_dc07_2_BS20.tif:0345-0234-0429:345	48546	48546	345
346	210123_dc07_2_BS20.tif:0346-0229-0427:346	52444	52444	346
347	210123_dc07_2_BS20.tif:0347-0218-0430:347	44363	44363	347
348	210123_dc07_2_BS20.tif:0348-0242-0434:348	42669	42669	348
349	210123_dc07_2_BS20.tif:0349-0246-0426:349	43986	43986	349
350	210123_dc07_2_BS20.tif:0350-0245-0423:350	54918	54918	350
351	210123_dc07_2_BS20.tif:0351-0230-0438:351	49110	49110	351
352	210123_dc07_2_BS20.tif:0352-0214-0427:352	44553	44553	352
353	210123_dc07_2_BS20.tif:0353-0217-0425:353	45670	45670	353
354	210123_dc07_2_BS20.tif:0354-0222-0422:354	48562	48562	354
355	210123_dc07_2_BS20.tif:0355-0221-0422:355	48705	48705	355
356	210123_dc07_2_BS20.tif:0356-0222-0433:356	41755	41755	356
357	210123_dc07_2_BS20.tif:0357-0247-0430:357	35416	35416	357
358	210123_dc07_2_BS20.tif:0358-0249-0423:358	37332	37332	358
359	210123_dc07_2_BS20.tif:0359-0243-0427:359	42047	42047	359
360	210123_dc07_2_BS20.tif:0360-0238-0427:360	42602	42602	360
361	210123_dc07_2_BS20.tif:0361-0237-0426:361	43115	43115	361
362	210123_dc07_2_BS20.tif:0362-0232-0431:362	49023	49023	362
363	210123_dc07_2_BS20.tif:0363-0229-0445:363	40507	40507	363
364	210123_dc07_2_BS20.tif:0364-0239-0441:364	36203	36203	364
365	210123_dc07_2_BS20.tif:0365-0233-0431:365	41408	41408	365
366	210123_dc07_2_BS20.tif:0001-0228-0076:1	188631	188631	1
367	210123_dc07_2_BS20.tif:0002-0218-0079:2	184817	184817	2
368	210123_dc07_2_BS20.tif:0003-0229-0078:3	199633	199633	3
369	210123_dc07_2_BS20.tif:0004-0161-0164:4	153425	153425	4
370	210123_dc07_2_BS20.tif:0005-0190-0178:5	188001	188001	5
371	210123_dc07_2_BS20.tif:0006-0186-0175:6	188548	188548	6
372	210123_dc07_2_BS20.tif:0007-0188-0177:7	165470	165470	7
373	210123_dc07_2_BS20.tif:0008-0244-0186:8	187488	187488	8
374	210123_dc07_2_BS20.tif:0009-0234-0200:9	173188	173188	9
375	210123_dc07_2_BS20.tif:0010-0243-0210:10	197608	197608	10
376	210123_dc07_2_BS20.tif:0011-0229-0193:11	196748	196748	11
377	210123_dc07_2_BS20.tif:0012-0222-0186:12	186413	186413	12
378	210123_dc07_2_BS20.tif:0013-0222-0173:13	197969	197969	13
379	210123_dc07_2_BS20.tif:0014-0224-0151:14	208649	208649	14
380	210123_dc07_2_BS20.tif:0015-0216-0160:15	177334	177334	15
381	210123_dc07_2_BS20.tif:0016-0204-0108:16	198875	198875	16
382	210123_dc07_2_BS20.tif:0017-0213-0126:17	190960	190960	17
383	210123_dc07_2_BS20.tif:0018-0211-0149:18	184653	184653	18
384	210123_dc07_2_BS20.tif:0019-0222-0152:19	187882	187882	19
385	210123_dc07_2_BS20.tif:0020-0231-0157:20	225063	225063	20
386	210123_dc07_2_BS20.tif:0021-0225-0159:21	235092	235092	21
387	210123_dc07_2_BS20.tif:0022-0227-0160:22	236110	236110	22
388	210123_dc07_2_BS20.tif:0023-0230-0167:23	239629	239629	23
389	210123_dc07_2_BS20.tif:0024-0224-0188:24	207714	207714	24
390	210123_dc07_2_BS20.tif:0025-0240-0115:25	194057	194057	25
391	210123_dc07_2_BS20.tif:0026-0255-0111:26	225088	225088	26
392	210123_dc07_2_BS20.tif:0027-0250-0135:27	241829	241829	27
393	210123_dc07_2_BS20.tif:0028-0240-0137:28	223590	223590	28
394	210123_dc07_2_BS20.tif:0029-0238-0135:29	194689	194689	29
395	210123_dc07_2_BS20.tif:0030-0246-0118:30	234181	234181	30
396	210123_dc07_2_BS20.tif:0031-0241-0145:31	171968	171968	31
397	210123_dc07_2_BS20.tif:0032-0246-0137:32	133532	133532	32
398	210123_dc07_2_BS20.tif:0033-0226-0159:33	218926	218926	33
399	210123_dc07_2_BS20.tif:0034-0242-0140:34	199396	199396	34
400	210123_dc07_2_BS20.tif:0035-0258-0105:35	200820	200820	35
401	210123_dc07_2_BS20.tif:0036-0259-0123:36	213386	213386	36
402	210123_dc07_2_BS20.tif:0037-0179-0191:37	150180	150180	37
403	210123_dc07_2_BS20.tif:0038-0223-0169:38	193182	193182	38
404	210123_dc07_2_BS20.tif:0039-0219-0169:39	185618	185618	39
405	210123_dc07_2_BS20.tif:0040-0246-0175:40	184740	184740	40
406	210123_dc07_2_BS20.tif:0041-0238-0175:41	190855	190855	41
407	210123_dc07_2_BS20.tif:0042-0228-0176:42	189380	189380	42
408	210123_dc07_2_BS20.tif:0043-0223-0175:43	189299	189299	43
409	210123_dc07_2_BS20.tif:0044-0236-0180:44	183886	183886	44
410	210123_dc07_2_BS20.tif:0045-0242-0182:45	179164	179164	45
411	210123_dc07_2_BS20.tif:0046-0242-0179:46	194856	194856	46
412	210123_dc07_2_BS20.tif:0047-0241-0181:47	193581	193581	47
413	210123_dc07_2_BS20.tif:0048-0235-0181:48	198132	198132	48
414	210123_dc07_2_BS20.tif:0049-0235-0172:49	222526	222526	49
415	210123_dc07_2_BS20.tif:0050-0245-0192:50	189195	189195	50
416	210123_dc07_2_BS20.tif:0051-0244-0191:51	207963	207963	51
417	210123_dc07_2_BS20.tif:0052-0241-0188:52	206198	206198	52
418	210123_dc07_2_BS20.tif:0053-0233-0126:53	218615	218615	53
419	210123_dc07_2_BS20.tif:0054-0267-0215:54	190473	190473	54
420	210123_dc07_2_BS20.tif:0055-0256-0193:55	216153	216153	55
421	210123_dc07_2_BS20.tif:0056-0243-0199:56	208181	208181	56
422	210123_dc07_2_BS20.tif:0057-0252-0188:57	200349	200349	57
423	210123_dc07_2_BS20.tif:0058-0253-0185:58	202770	202770	58
424	210123_dc07_2_BS20.tif:0059-0253-0191:59	223208	223208	59
425	210123_dc07_2_BS20.tif:0060-0241-0189:60	203026	203026	60
426	210123_dc07_2_BS20.tif:0061-0229-0187:61	211021	211021	61
427	210123_dc07_2_BS20.tif:0062-0215-0188:62	203267	203267	62
428	210123_dc07_2_BS20.tif:0063-0247-0198:63	151735	151735	63
429	210123_dc07_2_BS20.tif:0064-0321-0190:64	218919	218919	64
430	210123_dc07_2_BS20.tif:0065-0307-0182:65	208324	208324	65
431	210123_dc07_2_BS20.tif:0066-0275-0178:66	242047	242047	66
432	210123_dc07_2_BS20.tif:0067-0266-0183:67	198713	198713	67
433	210123_dc07_2_BS20.tif:0068-0265-0184:68	198049	198049	68
434	210123_dc07_2_BS20.tif:0069-0270-0175:69	227420	227420	69
435	210123_dc07_2_BS20.tif:0070-0262-0178:70	237026	237026	70
436	210123_dc07_2_BS20.tif:0071-0263-0189:71	232222	232222	71
437	210123_dc07_2_BS20.tif:0072-0269-0187:72	241010	241010	72
438	210123_dc07_2_BS20.tif:0073-0282-0190:73	219926	219926	73
439	210123_dc07_2_BS20.tif:0074-0273-0185:74	212717	212717	74
440	210123_dc07_2_BS20.tif:0075-0266-0190:75	231015	231015	75
441	210123_dc07_2_BS20.tif:0076-0272-0191:76	226846	226846	76
442	210123_dc07_2_BS20.tif:0077-0280-0188:77	225096	225096	77
443	210123_dc07_2_BS20.tif:0078-0273-0188:78	216361	216361	78
444	210123_dc07_2_BS20.tif:0079-0273-0192:79	227591	227591	79
445	210123_dc07_2_BS20.tif:0080-0272-0191:80	232622	232622	80
446	210123_dc07_2_BS20.tif:0081-0256-0197:81	203343	203343	81
447	210123_dc07_2_BS20.tif:0082-0268-0194:82	199605	199605	82
448	210123_dc07_2_BS20.tif:0083-0282-0179:83	199190	199190	83
449	210123_dc07_2_BS20.tif:0084-0289-0177:84	203056	203056	84
450	210123_dc07_2_BS20.tif:0085-0291-0177:85	185278	185278	85
451	210123_dc07_2_BS20.tif:0086-0252-0190:86	175165	175165	86
452	210123_dc07_2_BS20.tif:0087-0249-0194:87	192589	192589	87
453	210123_dc07_2_BS20.tif:0088-0252-0189:88	181559	181559	88
454	210123_dc07_2_BS20.tif:0089-0247-0190:89	189152	189152	89
455	210123_dc07_2_BS20.tif:0090-0248-0187:90	169472	169472	90
456	210123_dc07_2_BS20.tif:0091-0251-0187:91	196994	196994	91
457	210123_dc07_2_BS20.tif:0092-0259-0181:92	201871	201871	92
458	210123_dc07_2_BS20.tif:0093-0265-0189:93	183398	183398	93
459	210123_dc07_2_BS20.tif:0094-0238-0190:94	189068	189068	94
460	210123_dc07_2_BS20.tif:0095-0225-0188:95	194829	194829	95
461	210123_dc07_2_BS20.tif:0096-0249-0186:96	173880	173880	96
462	210123_dc07_2_BS20.tif:0097-0250-0190:97	171220	171220	97
463	210123_dc07_2_BS20.tif:0098-0263-0186:98	179728	179728	98
464	210123_dc07_2_BS20.tif:0099-0238-0179:99	188326	188326	99
465	210123_dc07_2_BS20.tif:0100-0224-0191:100	195270	195270	100
466	210123_dc07_2_BS20.tif:0101-0235-0170:101	191873	191873	101
467	210123_dc07_2_BS20.tif:0102-0251-0176:102	151977	151977	102
468	210123_dc07_2_BS20.tif:0103-0243-0186:103	172906	172906	103
469	210123_dc07_2_BS20.tif:0104-0241-0186:104	188178	188178	104
470	210123_dc07_2_BS20.tif:0105-0244-0185:105	196376	196376	105
471	210123_dc07_2_BS20.tif:0106-0244-0189:106	197095	197095	106
472	210123_dc07_2_BS20.tif:0107-0251-0187:107	209585	209585	107
473	210123_dc07_2_BS20.tif:0108-0256-0196:108	180445	180445	108
474	210123_dc07_2_BS20.tif:0109-0251-0160:109	213821	213821	109
475	210123_dc07_2_BS20.tif:0110-0249-0155:110	180987	180987	110
476	210123_dc07_2_BS20.tif:0111-0228-0182:111	146750	146750	111
477	210123_dc07_2_BS20.tif:0112-0248-0192:112	178101	178101	112
478	210123_dc07_2_BS20.tif:0113-0249-0185:113	175883	175883	113
479	210123_dc07_2_BS20.tif:0114-0250-0193:114	174503	174503	114
480	210123_dc07_2_BS20.tif:0115-0250-0193:115	176112	176112	115
481	210123_dc07_2_BS20.tif:0116-0254-0189:116	168056	168056	116
482	210123_dc07_2_BS20.tif:0117-0261-0189:117	169669	169669	117
483	210123_dc07_2_BS20.tif:0118-0273-0189:118	163541	163541	118
484	210123_dc07_2_BS20.tif:0119-0277-0188:119	184331	184331	119
485	210123_dc07_2_BS20.tif:0120-0271-0187:120	184853	184853	120
486	210123_dc07_2_BS20.tif:0121-0274-0186:121	166887	166887	121
487	210123_dc07_2_BS20.tif:0122-0283-0183:122	153012	153012	122
488	210123_dc07_2_BS20.tif:0123-0282-0182:123	178484	178484	123
489	210123_dc07_2_BS20.tif:0124-0278-0180:124	157357	157357	124
490	210123_dc07_2_BS20.tif:0125-0266-0200:125	176953	176953	125
491	210123_dc07_2_BS20.tif:0126-0223-0194:126	167744	167744	126
492	210123_dc07_2_BS20.tif:0127-0218-0171:127	185697	185697	127
493	210123_dc07_2_BS20.tif:0128-0237-0178:128	189785	189785	128
494	210123_dc07_2_BS20.tif:0129-0234-0181:129	186426	186426	129
495	210123_dc07_2_BS20.tif:0130-0228-0183:130	185599	185599	130
496	210123_dc07_2_BS20.tif:0131-0222-0168:131	174079	174079	131
497	210123_dc07_2_BS20.tif:0132-0239-0198:132	155027	155027	132
498	210123_dc07_2_BS20.tif:0133-0247-0190:133	169900	169900	133
499	210123_dc07_2_BS20.tif:0134-0229-0170:134	119903	119903	134
500	210123_dc07_2_BS20.tif:0135-0231-0168:135	149542	149542	135
501	210123_dc07_2_BS20.tif:0136-0250-0193:136	151839	151839	136
502	210123_dc07_2_BS20.tif:0137-0255-0194:137	169113	169113	137
503	210123_dc07_2_BS20.tif:0138-0251-0189:138	154739	154739	138
504	210123_dc07_2_BS20.tif:0139-0253-0196:139	167210	167210	139
505	210123_dc07_2_BS20.tif:0140-0247-0185:140	214329	214329	140
506	210123_dc07_2_BS20.tif:0141-0240-0187:141	188204	188204	141
507	210123_dc07_2_BS20.tif:0142-0249-0185:142	178726	178726	142
508	210123_dc07_2_BS20.tif:0143-0252-0188:143	181702	181702	143
509	210123_dc07_2_BS20.tif:0144-0251-0186:144	166390	166390	144
510	210123_dc07_2_BS20.tif:0145-0256-0181:145	171179	171179	145
511	210123_dc07_2_BS20.tif:0146-0264-0193:146	135405	135405	146
512	210123_dc07_2_BS20.tif:0147-0247-0174:147	188162	188162	147
513	210123_dc07_2_BS20.tif:0148-0259-0199:148	170317	170317	148
514	210123_dc07_2_BS20.tif:0149-0248-0199:149	181776	181776	149
515	210123_dc07_2_BS20.tif:0150-0243-0192:150	196124	196124	150
516	210123_dc07_2_BS20.tif:0151-0235-0203:151	196476	196476	151
517	210123_dc07_2_BS20.tif:0152-0241-0184:152	176101	176101	152
518	210123_dc07_2_BS20.tif:0153-0276-0191:153	175237	175237	153
519	210123_dc07_2_BS20.tif:0154-0278-0193:154	157466	157466	154
520	210123_dc07_2_BS20.tif:0155-0259-0193:155	174797	174797	155
521	210123_dc07_2_BS20.tif:0156-0249-0191:156	176353	176353	156
522	210123_dc07_2_BS20.tif:0157-0237-0194:157	197387	197387	157
523	210123_dc07_2_BS20.tif:0158-0234-0182:158	186393	186393	158
524	210123_dc07_2_BS20.tif:0159-0235-0182:159	217136	217136	159
525	210123_dc07_2_BS20.tif:0160-0229-0186:160	180041	180041	160
526	210123_dc07_2_BS20.tif:0161-0218-0186:161	182368	182368	161
527	210123_dc07_2_BS20.tif:0162-0303-0211:162	181782	181782	162
528	210123_dc07_2_BS20.tif:0163-0290-0187:163	172435	172435	163
529	210123_dc07_2_BS20.tif:0164-0277-0184:164	172560	172560	164
530	210123_dc07_2_BS20.tif:0165-0266-0186:165	176155	176155	165
531	210123_dc07_2_BS20.tif:0166-0227-0199:166	162307	162307	166
532	210123_dc07_2_BS20.tif:0167-0206-0169:167	152807	152807	167
533	210123_dc07_2_BS20.tif:0168-0236-0176:168	157180	157180	168
534	210123_dc07_2_BS20.tif:0169-0240-0186:169	176068	176068	169
535	210123_dc07_2_BS20.tif:0170-0231-0190:170	184793	184793	170
536	210123_dc07_2_BS20.tif:0171-0233-0183:171	218653	218653	171
537	210123_dc07_2_BS20.tif:0172-0251-0188:172	200620	200620	172
538	210123_dc07_2_BS20.tif:0173-0252-0182:173	198157	198157	173
539	210123_dc07_2_BS20.tif:0174-0253-0181:174	211298	211298	174
540	210123_dc07_2_BS20.tif:0175-0251-0190:175	183235	183235	175
541	210123_dc07_2_BS20.tif:0176-0220-0189:176	151713	151713	176
542	210123_dc07_2_BS20.tif:0177-0211-0175:177	195650	195650	177
543	210123_dc07_2_BS20.tif:0178-0228-0167:178	187910	187910	178
544	210123_dc07_2_BS20.tif:0179-0226-0180:179	188486	188486	179
545	210123_dc07_2_BS20.tif:0180-0251-0199:180	164951	164951	180
546	210123_dc07_2_BS20.tif:0181-0250-0184:181	215121	215121	181
547	210123_dc07_2_BS20.tif:0182-0251-0186:182	204968	204968	182
548	210123_dc07_2_BS20.tif:0183-0244-0195:183	215215	215215	183
549	210123_dc07_2_BS20.tif:0184-0231-0202:184	190681	190681	184
550	210123_dc07_2_BS20.tif:0185-0234-0196:185	184545	184545	185
551	210123_dc07_2_BS20.tif:0186-0260-0211:186	165185	165185	186
552	210123_dc07_2_BS20.tif:0187-0270-0194:187	173244	173244	187
553	210123_dc07_2_BS20.tif:0188-0260-0191:188	160423	160423	188
554	210123_dc07_2_BS20.tif:0189-0251-0189:189	177028	177028	189
555	210123_dc07_2_BS20.tif:0190-0247-0187:190	178658	178658	190
556	210123_dc07_2_BS20.tif:0191-0248-0182:191	194112	194112	191
557	210123_dc07_2_BS20.tif:0192-0244-0185:192	190257	190257	192
558	210123_dc07_2_BS20.tif:0193-0243-0189:193	183253	183253	193
559	210123_dc07_2_BS20.tif:0194-0241-0192:194	183558	183558	194
560	210123_dc07_2_BS20.tif:0195-0241-0192:195	195903	195903	195
561	210123_dc07_2_BS20.tif:0196-0242-0192:196	187157	187157	196
562	210123_dc07_2_BS20.tif:0197-0239-0198:197	172087	172087	197
563	210123_dc07_2_BS20.tif:0198-0228-0201:198	176390	176390	198
564	210123_dc07_2_BS20.tif:0199-0229-0197:199	191020	191020	199
565	210123_dc07_2_BS20.tif:0200-0224-0191:200	196574	196574	200
566	210123_dc07_2_BS20.tif:0201-0264-0195:201	179278	179278	201
567	210123_dc07_2_BS20.tif:0202-0268-0184:202	177573	177573	202
568	210123_dc07_2_BS20.tif:0203-0269-0182:203	158912	158912	203
569	210123_dc07_2_BS20.tif:0204-0267-0178:204	173724	173724	204
570	210123_dc07_2_BS20.tif:0205-0263-0178:205	176746	176746	205
571	210123_dc07_2_BS20.tif:0206-0261-0181:206	176140	176140	206
572	210123_dc07_2_BS20.tif:0207-0257-0182:207	171581	171581	207
573	210123_dc07_2_BS20.tif:0208-0253-0186:208	149818	149818	208
574	210123_dc07_2_BS20.tif:0209-0257-0188:209	149882	149882	209
575	210123_dc07_2_BS20.tif:0210-0282-0198:210	150325	150325	210
576	210123_dc07_2_BS20.tif:0211-0295-0184:211	167032	167032	211
577	210123_dc07_2_BS20.tif:0212-0282-0195:212	172896	172896	212
578	210123_dc07_2_BS20.tif:0213-0234-0195:213	182502	182502	213
579	210123_dc07_2_BS20.tif:0214-0218-0179:214	173322	173322	214
580	210123_dc07_2_BS20.tif:0215-0241-0183:215	160364	160364	215
581	210123_dc07_2_BS20.tif:0216-0239-0183:216	160956	160956	216
582	210123_dc07_2_BS20.tif:0217-0237-0180:217	160786	160786	217
583	210123_dc07_2_BS20.tif:0218-0233-0184:218	167551	167551	218
584	210123_dc07_2_BS20.tif:0219-0228-0176:219	171005	171005	219
585	210123_dc07_2_BS20.tif:0220-0221-0173:220	157349	157349	220
586	210123_dc07_2_BS20.tif:0221-0223-0172:221	164038	164038	221
587	210123_dc07_2_BS20.tif:0222-0219-0173:222	160228	160228	222
588	210123_dc07_2_BS20.tif:0223-0236-0196:223	165159	165159	223
589	210123_dc07_2_BS20.tif:0224-0242-0185:224	172989	172989	224
590	210123_dc07_2_BS20.tif:0225-0236-0186:225	168961	168961	225
591	210123_dc07_2_BS20.tif:0226-0239-0186:226	160365	160365	226
592	210123_dc07_2_BS20.tif:0227-0244-0187:227	166053	166053	227
593	210123_dc07_2_BS20.tif:0228-0248-0188:228	163326	163326	228
594	210123_dc07_2_BS20.tif:0229-0249-0190:229	172333	172333	229
595	210123_dc07_2_BS20.tif:0230-0252-0198:230	145863	145863	230
596	210123_dc07_2_BS20.tif:0231-0245-0193:231	150248	150248	231
597	210123_dc07_2_BS20.tif:0232-0207-0170:232	136894	136894	232
598	210123_dc07_2_BS20.tif:0233-0223-0148:233	155573	155573	233
599	210123_dc07_2_BS20.tif:0234-0219-0158:234	155615	155615	234
600	210123_dc07_2_BS20.tif:0235-0227-0161:235	162567	162567	235
601	210123_dc07_2_BS20.tif:0236-0226-0160:236	164875	164875	236
602	210123_dc07_2_BS20.tif:0237-0230-0159:237	160307	160307	237
603	210123_dc07_2_BS20.tif:0238-0230-0166:238	153279	153279	238
604	210123_dc07_2_BS20.tif:0239-0227-0166:239	153598	153598	239
605	210123_dc07_2_BS20.tif:0240-0227-0163:240	162589	162589	240
606	210123_dc07_2_BS20.tif:0241-0225-0166:241	153266	153266	241
607	210123_dc07_2_BS20.tif:0242-0225-0165:242	159928	159928	242
608	210123_dc07_2_BS20.tif:0243-0225-0164:243	151607	151607	243
609	210123_dc07_2_BS20.tif:0244-0226-0168:244	171257	171257	244
610	210123_dc07_2_BS20.tif:0245-0209-0175:245	135815	135815	245
611	210123_dc07_2_BS20.tif:0246-0211-0172:246	155116	155116	246
612	210123_dc07_2_BS20.tif:0247-0223-0157:247	156934	156934	247
613	210123_dc07_2_BS20.tif:0248-0220-0141:248	163819	163819	248
614	210123_dc07_2_BS20.tif:0249-0215-0162:249	152581	152581	249
615	210123_dc07_2_BS20.tif:0250-0222-0174:250	149703	149703	250
616	210123_dc07_2_BS20.tif:0251-0221-0163:251	172612	172612	251
617	210123_dc07_2_BS20.tif:0252-0227-0143:252	175003	175003	252
618	210123_dc07_2_BS20.tif:0253-0225-0151:253	149509	149509	253
619	210123_dc07_2_BS20.tif:0254-0227-0159:254	156292	156292	254
620	210123_dc07_2_BS20.tif:0255-0225-0161:255	150880	150880	255
621	210123_dc07_2_BS20.tif:0256-0234-0164:256	164247	164247	256
622	210123_dc07_2_BS20.tif:0257-0231-0162:257	174590	174590	257
623	210123_dc07_2_BS20.tif:0258-0226-0162:258	166884	166884	258
624	210123_dc07_2_BS20.tif:0259-0223-0163:259	163920	163920	259
625	210123_dc07_2_BS20.tif:0260-0217-0167:260	162489	162489	260
626	210123_dc07_2_BS20.tif:0261-0228-0164:261	157034	157034	261
627	210123_dc07_2_BS20.tif:0262-0222-0171:262	161561	161561	262
628	210123_dc07_2_BS20.tif:0263-0231-0172:263	170687	170687	263
629	210123_dc07_2_BS20.tif:0264-0228-0172:264	168196	168196	264
630	210123_dc07_2_BS20.tif:0265-0229-0171:265	175964	175964	265
631	210123_dc07_2_BS20.tif:0266-0233-0170:266	170562	170562	266
632	210123_dc07_2_BS20.tif:0267-0238-0171:267	168841	168841	267
633	210123_dc07_2_BS20.tif:0268-0236-0174:268	158663	158663	268
634	210123_dc07_2_BS20.tif:0269-0228-0184:269	133491	133491	269
635	210123_dc07_2_BS20.tif:0270-0231-0186:270	140916	140916	270
636	210123_dc07_2_BS20.tif:0271-0229-0167:271	172912	172912	271
637	210123_dc07_2_BS20.tif:0272-0240-0163:272	154886	154886	272
638	210123_dc07_2_BS20.tif:0273-0234-0162:273	138821	138821	273
639	210123_dc07_2_BS20.tif:0274-0219-0155:274	166153	166153	274
640	210123_dc07_2_BS20.tif:0275-0210-0156:275	142124	142124	275
641	210123_dc07_2_BS20.tif:0276-0230-0172:276	200651	200651	276
642	210123_dc07_2_BS20.tif:0277-0242-0197:277	182646	182646	277
643	210123_dc07_2_BS20.tif:0278-0237-0182:278	207984	207984	278
644	210123_dc07_2_BS20.tif:0279-0239-0181:279	200769	200769	279
645	210123_dc07_2_BS20.tif:0280-0221-0171:280	203297	203297	280
646	210123_dc07_2_BS20.tif:0281-0221-0154:281	189706	189706	281
647	210123_dc07_2_BS20.tif:0282-0229-0156:282	197974	197974	282
648	210123_dc07_2_BS20.tif:0283-0216-0151:283	188919	188919	283
649	210123_dc07_2_BS20.tif:0284-0229-0144:284	191666	191666	284
650	210123_dc07_2_BS20.tif:0285-0226-0151:285	145884	145884	285
651	210123_dc07_2_BS20.tif:0286-0232-0152:286	142585	142585	286
652	210123_dc07_2_BS20.tif:0287-0235-0182:287	107624	107624	287
653	210123_dc07_2_BS20.tif:0288-0250-0158:288	146786	146786	288
654	210123_dc07_2_BS20.tif:0289-0251-0159:289	142584	142584	289
655	210123_dc07_2_BS20.tif:0290-0235-0170:290	185271	185271	290
656	210123_dc07_2_BS20.tif:0291-0239-0171:291	155311	155311	291
657	210123_dc07_2_BS20.tif:0292-0236-0173:292	145698	145698	292
658	210123_dc07_2_BS20.tif:0293-0239-0169:293	128682	128682	293
659	210123_dc07_2_BS20.tif:0294-0240-0165:294	121985	121985	294
660	210123_dc07_2_BS20.tif:0295-0241-0157:295	116393	116393	295
661	210123_dc07_2_BS20.tif:0296-0234-0154:296	107183	107183	296
662	210123_dc07_2_BS20.tif:0297-0264-0133:297	62932	62932	297
663	210123_dc07_2_BS20.tif:0298-0245-0127:298	128812	128812	298
664	210123_dc07_2_BS20.tif:0299-0239-0139:299	115513	115513	299
665	210123_dc07_2_BS20.tif:0300-0239-0144:300	111317	111317	300
666	210123_dc07_2_BS20.tif:0301-0247-0137:301	105429	105429	301
667	210123_dc07_2_BS20.tif:0302-0248-0131:302	115928	115928	302
668	210123_dc07_2_BS20.tif:0303-0247-0127:303	101872	101872	303
669	210123_dc07_2_BS20.tif:0304-0249-0127:304	91722	91722	304
670	210123_dc07_2_BS20.tif:0305-0241-0131:305	94816	94816	305
671	210123_dc07_2_BS20.tif:0306-0247-0120:306	89417	89417	306
672	210123_dc07_2_BS20.tif:0307-0258-0134:307	99496	99496	307
673	210123_dc07_2_BS20.tif:0308-0258-0134:308	95258	95258	308
674	210123_dc07_2_BS20.tif:0309-0249-0126:309	85269	85269	309
675	210123_dc07_2_BS20.tif:0310-0203-0161:310	93401	93401	310
676	210123_dc07_2_BS20.tif:0311-0223-0139:311	97842	97842	311
677	210123_dc07_2_BS20.tif:0312-0216-0146:312	83145	83145	312
678	210123_dc07_2_BS20.tif:0313-0229-0168:313	96177	96177	313
679	210123_dc07_2_BS20.tif:0314-0230-0175:314	101167	101167	314
680	210123_dc07_2_BS20.tif:0315-0226-0173:315	95359	95359	315
681	210123_dc07_2_BS20.tif:0316-0222-0170:316	81421	81421	316
682	210123_dc07_2_BS20.tif:0317-0225-0168:317	90813	90813	317
683	210123_dc07_2_BS20.tif:0318-0219-0175:318	89072	89072	318
684	210123_dc07_2_BS20.tif:0319-0231-0178:319	92598	92598	319
685	210123_dc07_2_BS20.tif:0320-0236-0181:320	85455	85455	320
686	210123_dc07_2_BS20.tif:0321-0241-0177:321	92361	92361	321
687	210123_dc07_2_BS20.tif:0322-0242-0180:322	97791	97791	322
688	210123_dc07_2_BS20.tif:0323-0228-0183:323	96098	96098	323
689	210123_dc07_2_BS20.tif:0324-0244-0187:324	92796	92796	324
690	210123_dc07_2_BS20.tif:0325-0242-0189:325	87036	87036	325
691	210123_dc07_2_BS20.tif:0326-0240-0191:326	88975	88975	326
692	210123_dc07_2_BS20.tif:0327-0241-0186:327	99645	99645	327
693	210123_dc07_2_BS20.tif:0328-0243-0187:328	99434	99434	328
694	210123_dc07_2_BS20.tif:0329-0243-0189:329	125256	125256	329
695	210123_dc07_2_BS20.tif:0330-0251-0175:330	115939	115939	330
696	210123_dc07_2_BS20.tif:0331-0246-0181:331	111124	111124	331
697	210123_dc07_2_BS20.tif:0332-0241-0175:332	126233	126233	332
698	210123_dc07_2_BS20.tif:0333-0241-0178:333	128765	128765	333
699	210123_dc07_2_BS20.tif:0334-0241-0182:334	100657	100657	334
700	210123_dc07_2_BS20.tif:0335-0241-0170:335	105452	105452	335
701	210123_dc07_2_BS20.tif:0336-0236-0192:336	108751	108751	336
702	210123_dc07_2_BS20.tif:0337-0242-0188:337	100384	100384	337
703	210123_dc07_2_BS20.tif:0338-0244-0187:338	104170	104170	338
704	210123_dc07_2_BS20.tif:0339-0242-0187:339	117981	117981	339
705	210123_dc07_2_BS20.tif:0340-0237-0188:340	108264	108264	340
706	210123_dc07_2_BS20.tif:0341-0247-0184:341	95372	95372	341
707	210123_dc07_2_BS20.tif:0342-0251-0187:342	97812	97812	342
708	210123_dc07_2_BS20.tif:0343-0255-0189:343	100178	100178	343
709	210123_dc07_2_BS20.tif:0344-0245-0189:344	99716	99716	344
710	210123_dc07_2_BS20.tif:0345-0244-0185:345	106709	106709	345
711	210123_dc07_2_BS20.tif:0346-0239-0183:346	114191	114191	346
712	210123_dc07_2_BS20.tif:0347-0228-0185:347	101368	101368	347
713	210123_dc07_2_BS20.tif:0348-0252-0190:348	99477	99477	348
714	210123_dc07_2_BS20.tif:0349-0256-0181:349	99823	99823	349
715	210123_dc07_2_BS20.tif:0350-0255-0178:350	119734	119734	350
716	210123_dc07_2_BS20.tif:0351-0240-0193:351	114509	114509	351
717	210123_dc07_2_BS20.tif:0352-0224-0182:352	106278	106278	352
718	210123_dc07_2_BS20.tif:0353-0227-0180:353	119637	119637	353
719	210123_dc07_2_BS20.tif:0354-0232-0177:354	119391	119391	354
720	210123_dc07_2_BS20.tif:0355-0231-0178:355	113189	113189	355
721	210123_dc07_2_BS20.tif:0356-0232-0189:356	97149	97149	356
722	210123_dc07_2_BS20.tif:0357-0257-0186:357	98207	98207	357
723	210123_dc07_2_BS20.tif:0358-0259-0179:358	107356	107356	358
724	210123_dc07_2_BS20.tif:0359-0253-0182:359	113608	113608	359
725	210123_dc07_2_BS20.tif:0360-0248-0183:360	104185	104185	360
726	210123_dc07_2_BS20.tif:0361-0247-0182:361	116415	116415	361
727	210123_dc07_2_BS20.tif:0362-0242-0186:362	119229	119229	362
728	210123_dc07_2_BS20.tif:0363-0239-0200:363	107891	107891	363
729	210123_dc07_2_BS20.tif:0364-0249-0197:364	110306	110306	364
730	210123_dc07_2_BS20.tif:0365-0243-0187:365	112108	112108	365
