# Supplementary material for: Molecular encoding and synaptic decoding of context during salt chemotaxis in C. elegans
Source: Nat Commun. 2022 May 27;13:2928. doi: 10.1038/s41467-022-30279-7 (PMC9142520; doi:10.1038/s41467-022-30279-7)
Supplement: Supplementary file 7 — Source Data [file 41467_2022_30279_MOESM7_ESM.zip › Source Data/Imaging/Fig.5/5C/210123_dc07_3_BS20_Results.csv]

	Label	IntDen	RawIntDen	Slice	stimulus
1	210123_dc07_3_BS20.tif:0001-0233-0427:1	84751	84751	1	98
2	210123_dc07_3_BS20.tif:0002-0235-0427:2	86278	86278	2
3	210123_dc07_3_BS20.tif:0003-0235-0429:3	88848	88848	3
4	210123_dc07_3_BS20.tif:0004-0234-0431:4	81237	81237	4
5	210123_dc07_3_BS20.tif:0005-0232-0428:5	88056	88056	5
6	210123_dc07_3_BS20.tif:0006-0232-0425:6	96441	96441	6
7	210123_dc07_3_BS20.tif:0007-0231-0424:7	77198	77198	7
8	210123_dc07_3_BS20.tif:0008-0232-0426:8	74693	74693	8
9	210123_dc07_3_BS20.tif:0009-0234-0428:9	81420	81420	9
10	210123_dc07_3_BS20.tif:0010-0236-0429:10	94712	94712	10
11	210123_dc07_3_BS20.tif:0011-0237-0430:11	93322	93322	11
12	210123_dc07_3_BS20.tif:0012-0240-0429:12	98687	98687	12
13	210123_dc07_3_BS20.tif:0013-0239-0430:13	88352	88352	13
14	210123_dc07_3_BS20.tif:0014-0239-0430:14	86899	86899	14
15	210123_dc07_3_BS20.tif:0015-0240-0429:15	96740	96740	15
16	210123_dc07_3_BS20.tif:0016-0240-0429:16	91256	91256	16
17	210123_dc07_3_BS20.tif:0017-0240-0428:17	97891	97891	17
18	210123_dc07_3_BS20.tif:0018-0238-0429:18	94125	94125	18
19	210123_dc07_3_BS20.tif:0019-0237-0428:19	93057	93057	19
20	210123_dc07_3_BS20.tif:0020-0237-0428:20	89987	89987	20
21	210123_dc07_3_BS20.tif:0021-0238-0427:21	89094	89094	21
22	210123_dc07_3_BS20.tif:0022-0244-0429:22	106004	106004	22
23	210123_dc07_3_BS20.tif:0023-0245-0433:23	105809	105809	23
24	210123_dc07_3_BS20.tif:0024-0243-0431:24	93272	93272	24
25	210123_dc07_3_BS20.tif:0025-0241-0430:25	102189	102189	25
26	210123_dc07_3_BS20.tif:0026-0239-0429:26	98503	98503	26
27	210123_dc07_3_BS20.tif:0027-0237-0429:27	106585	106585	27
28	210123_dc07_3_BS20.tif:0028-0235-0427:28	105732	105732	28
29	210123_dc07_3_BS20.tif:0029-0234-0428:29	97707	97707	29
30	210123_dc07_3_BS20.tif:0030-0233-0428:30	97064	97064	30
31	210123_dc07_3_BS20.tif:0031-0234-0424:31	91735	91735	31
32	210123_dc07_3_BS20.tif:0032-0232-0427:32	99224	99224	32
33	210123_dc07_3_BS20.tif:0033-0231-0429:33	94671	94671	33
34	210123_dc07_3_BS20.tif:0034-0231-0429:34	97553	97553	34
35	210123_dc07_3_BS20.tif:0035-0232-0428:35	102507	102507	35
36	210123_dc07_3_BS20.tif:0036-0231-0425:36	101788	101788	36
37	210123_dc07_3_BS20.tif:0037-0233-0424:37	107003	107003	37
38	210123_dc07_3_BS20.tif:0038-0233-0423:38	97217	97217	38
39	210123_dc07_3_BS20.tif:0039-0235-0423:39	98487	98487	39
40	210123_dc07_3_BS20.tif:0040-0237-0427:40	97436	97436	40
41	210123_dc07_3_BS20.tif:0041-0237-0429:41	91594	91594	41
42	210123_dc07_3_BS20.tif:0042-0237-0429:42	101793	101793	42
43	210123_dc07_3_BS20.tif:0043-0237-0431:43	50479	50479	43
44	210123_dc07_3_BS20.tif:0044-0237-0430:44	88661	88661	44
45	210123_dc07_3_BS20.tif:0045-0237-0428:45	89462	89462	45
46	210123_dc07_3_BS20.tif:0046-0237-0427:46	94565	94565	46
47	210123_dc07_3_BS20.tif:0047-0236-0425:47	88236	88236	47
48	210123_dc07_3_BS20.tif:0048-0236-0424:48	100610	100610	48
49	210123_dc07_3_BS20.tif:0049-0235-0424:49	97001	97001	49
50	210123_dc07_3_BS20.tif:0050-0233-0424:50	84039	84039	50
51	210123_dc07_3_BS20.tif:0051-0233-0423:51	94636	94636	51
52	210123_dc07_3_BS20.tif:0052-0232-0422:52	83657	83657	52
53	210123_dc07_3_BS20.tif:0053-0232-0423:53	97502	97502	53
54	210123_dc07_3_BS20.tif:0054-0235-0424:54	95020	95020	54
55	210123_dc07_3_BS20.tif:0055-0234-0424:55	83956	83956	55
56	210123_dc07_3_BS20.tif:0056-0239-0423:56	86947	86947	56
57	210123_dc07_3_BS20.tif:0057-0238-0422:57	91004	91004	57
58	210123_dc07_3_BS20.tif:0058-0237-0420:58	96529	96529	58
59	210123_dc07_3_BS20.tif:0059-0236-0423:59	108197	108197	59
60	210123_dc07_3_BS20.tif:0060-0235-0424:60	100895	100895	60
61	210123_dc07_3_BS20.tif:0061-0233-0426:61	106279	106279	61
62	210123_dc07_3_BS20.tif:0062-0233-0425:62	91253	91253	62
63	210123_dc07_3_BS20.tif:0063-0235-0424:63	87772	87772	63
64	210123_dc07_3_BS20.tif:0064-0236-0430:64	92606	92606	64
65	210123_dc07_3_BS20.tif:0065-0239-0430:65	88511	88511	65
66	210123_dc07_3_BS20.tif:0066-0244-0428:66	78620	78620	66
67	210123_dc07_3_BS20.tif:0067-0243-0427:67	84760	84760	67
68	210123_dc07_3_BS20.tif:0068-0241-0424:68	91616	91616	68
69	210123_dc07_3_BS20.tif:0069-0239-0423:69	91789	91789	69
70	210123_dc07_3_BS20.tif:0070-0236-0422:70	87455	87455	70
71	210123_dc07_3_BS20.tif:0071-0236-0422:71	104931	104931	71
72	210123_dc07_3_BS20.tif:0072-0235-0423:72	107821	107821	72
73	210123_dc07_3_BS20.tif:0073-0235-0427:73	95127	95127	73
74	210123_dc07_3_BS20.tif:0074-0237-0428:74	105457	105457	74
75	210123_dc07_3_BS20.tif:0075-0237-0425:75	91136	91136	75
76	210123_dc07_3_BS20.tif:0076-0237-0427:76	86029	86029	76
77	210123_dc07_3_BS20.tif:0077-0237-0426:77	84417	84417	77
78	210123_dc07_3_BS20.tif:0078-0240-0431:78	88869	88869	78
79	210123_dc07_3_BS20.tif:0079-0244-0431:79	95103	95103	79
80	210123_dc07_3_BS20.tif:0080-0246-0430:80	91340	91340	80
81	210123_dc07_3_BS20.tif:0081-0246-0431:81	87559	87559	81
82	210123_dc07_3_BS20.tif:0082-0246-0430:82	80019	80019	82
83	210123_dc07_3_BS20.tif:0083-0244-0431:83	91659	91659	83
84	210123_dc07_3_BS20.tif:0084-0241-0430:84	81465	81465	84
85	210123_dc07_3_BS20.tif:0085-0240-0428:85	95452	95452	85
86	210123_dc07_3_BS20.tif:0086-0238-0428:86	90565	90565	86
87	210123_dc07_3_BS20.tif:0087-0237-0428:87	85407	85407	87
88	210123_dc07_3_BS20.tif:0088-0237-0425:88	85434	85434	88
89	210123_dc07_3_BS20.tif:0089-0240-0424:89	82555	82555	89
90	210123_dc07_3_BS20.tif:0090-0240-0427:90	88270	88270	90
91	210123_dc07_3_BS20.tif:0091-0240-0433:91	81891	81891	91
92	210123_dc07_3_BS20.tif:0092-0241-0426:92	90704	90704	92
93	210123_dc07_3_BS20.tif:0093-0244-0429:93	87694	87694	93
94	210123_dc07_3_BS20.tif:0094-0250-0429:94	74388	74388	94
95	210123_dc07_3_BS20.tif:0095-0251-0428:95	89151	89151	95
96	210123_dc07_3_BS20.tif:0096-0250-0427:96	92735	92735	96
97	210123_dc07_3_BS20.tif:0097-0252-0433:97	84537	84537	97
98	210123_dc07_3_BS20.tif:0098-0252-0431:98	80729	80729	98
99	210123_dc07_3_BS20.tif:0099-0253-0428:99	86622	86622	99
100	210123_dc07_3_BS20.tif:0100-0244-0422:100	82916	82916	100
101	210123_dc07_3_BS20.tif:0101-0236-0421:101	80355	80355	101
102	210123_dc07_3_BS20.tif:0102-0207-0414:102	70118	70118	102
103	210123_dc07_3_BS20.tif:0103-0237-0427:103	46839	46839	103
104	210123_dc07_3_BS20.tif:0104-0244-0431:104	71583	71583	104
105	210123_dc07_3_BS20.tif:0105-0241-0426:105	74141	74141	105
106	210123_dc07_3_BS20.tif:0106-0235-0422:106	64177	64177	106
107	210123_dc07_3_BS20.tif:0107-0231-0418:107	67908	67908	107
108	210123_dc07_3_BS20.tif:0108-0232-0413:108	68104	68104	108
109	210123_dc07_3_BS20.tif:0109-0231-0408:109	85999	85999	109
110	210123_dc07_3_BS20.tif:0110-0231-0408:110	95818	95818	110
111	210123_dc07_3_BS20.tif:0111-0230-0407:111	102781	102781	111
112	210123_dc07_3_BS20.tif:0112-0228-0407:112	88962	88962	112
113	210123_dc07_3_BS20.tif:0113-0226-0407:113	89272	89272	113
114	210123_dc07_3_BS20.tif:0114-0225-0408:114	88872	88872	114
115	210123_dc07_3_BS20.tif:0115-0226-0410:115	94171	94171	115
116	210123_dc07_3_BS20.tif:0116-0226-0409:116	87622	87622	116
117	210123_dc07_3_BS20.tif:0117-0228-0410:117	92012	92012	117
118	210123_dc07_3_BS20.tif:0118-0229-0409:118	92353	92353	118
119	210123_dc07_3_BS20.tif:0119-0227-0406:119	94926	94926	119
120	210123_dc07_3_BS20.tif:0120-0216-0411:120	78843	78843	120
121	210123_dc07_3_BS20.tif:0121-0216-0412:121	87234	87234	121
122	210123_dc07_3_BS20.tif:0122-0216-0411:122	80020	80020	122
123	210123_dc07_3_BS20.tif:0123-0217-0407:123	74785	74785	123
124	210123_dc07_3_BS20.tif:0124-0222-0406:124	85574	85574	124
125	210123_dc07_3_BS20.tif:0125-0224-0408:125	81101	81101	125
126	210123_dc07_3_BS20.tif:0126-0221-0409:126	67403	67403	126
127	210123_dc07_3_BS20.tif:0127-0222-0410:127	77948	77948	127
128	210123_dc07_3_BS20.tif:0128-0222-0410:128	71083	71083	128
129	210123_dc07_3_BS20.tif:0129-0225-0410:129	85246	85246	129
130	210123_dc07_3_BS20.tif:0130-0223-0411:130	76637	76637	130
131	210123_dc07_3_BS20.tif:0131-0221-0411:131	73919	73919	131
132	210123_dc07_3_BS20.tif:0132-0221-0411:132	72452	72452	132
133	210123_dc07_3_BS20.tif:0133-0221-0410:133	74220	74220	133
134	210123_dc07_3_BS20.tif:0134-0220-0410:134	65081	65081	134
135	210123_dc07_3_BS20.tif:0135-0220-0410:135	74792	74792	135
136	210123_dc07_3_BS20.tif:0136-0221-0410:136	76548	76548	136
137	210123_dc07_3_BS20.tif:0137-0222-0410:137	86053	86053	137
138	210123_dc07_3_BS20.tif:0138-0222-0410:138	75497	75497	138
139	210123_dc07_3_BS20.tif:0139-0222-0410:139	71045	71045	139
140	210123_dc07_3_BS20.tif:0140-0222-0410:140	72598	72598	140
141	210123_dc07_3_BS20.tif:0141-0222-0410:141	85478	85478	141
142	210123_dc07_3_BS20.tif:0142-0222-0411:142	82443	82443	142
143	210123_dc07_3_BS20.tif:0143-0222-0410:143	80109	80109	143
144	210123_dc07_3_BS20.tif:0144-0222-0410:144	81207	81207	144
145	210123_dc07_3_BS20.tif:0145-0223-0410:145	76584	76584	145
146	210123_dc07_3_BS20.tif:0146-0223-0410:146	72432	72432	146
147	210123_dc07_3_BS20.tif:0147-0225-0408:147	71470	71470	147
148	210123_dc07_3_BS20.tif:0148-0223-0410:148	82591	82591	148
149	210123_dc07_3_BS20.tif:0149-0223-0411:149	84071	84071	149
150	210123_dc07_3_BS20.tif:0150-0223-0410:150	78012	78012	150
151	210123_dc07_3_BS20.tif:0151-0222-0411:151	77732	77732	151
152	210123_dc07_3_BS20.tif:0152-0222-0411:152	82440	82440	152
153	210123_dc07_3_BS20.tif:0153-0223-0411:153	85533	85533	153
154	210123_dc07_3_BS20.tif:0154-0223-0411:154	75354	75354	154
155	210123_dc07_3_BS20.tif:0155-0224-0411:155	81066	81066	155
156	210123_dc07_3_BS20.tif:0156-0225-0412:156	87486	87486	156
157	210123_dc07_3_BS20.tif:0157-0225-0413:157	80571	80571	157
158	210123_dc07_3_BS20.tif:0158-0225-0412:158	85439	85439	158
159	210123_dc07_3_BS20.tif:0159-0226-0413:159	83429	83429	159
160	210123_dc07_3_BS20.tif:0160-0228-0413:160	78051	78051	160
161	210123_dc07_3_BS20.tif:0161-0231-0414:161	82734	82734	161
162	210123_dc07_3_BS20.tif:0162-0231-0412:162	82902	82902	162
163	210123_dc07_3_BS20.tif:0163-0230-0412:163	73665	73665	163
164	210123_dc07_3_BS20.tif:0164-0228-0410:164	80046	80046	164
165	210123_dc07_3_BS20.tif:0165-0224-0411:165	78790	78790	165
166	210123_dc07_3_BS20.tif:0166-0218-0408:166	78410	78410	166
167	210123_dc07_3_BS20.tif:0167-0217-0408:167	76373	76373	167
168	210123_dc07_3_BS20.tif:0168-0217-0408:168	86099	86099	168
169	210123_dc07_3_BS20.tif:0169-0217-0409:169	84790	84790	169
170	210123_dc07_3_BS20.tif:0170-0217-0409:170	78010	78010	170
171	210123_dc07_3_BS20.tif:0171-0217-0408:171	77376	77376	171
172	210123_dc07_3_BS20.tif:0172-0220-0409:172	76982	76982	172
173	210123_dc07_3_BS20.tif:0173-0219-0408:173	77247	77247	173
174	210123_dc07_3_BS20.tif:0174-0218-0408:174	73524	73524	174
175	210123_dc07_3_BS20.tif:0175-0219-0408:175	85681	85681	175
176	210123_dc07_3_BS20.tif:0176-0220-0409:176	78723	78723	176
177	210123_dc07_3_BS20.tif:0177-0220-0410:177	69697	69697	177
178	210123_dc07_3_BS20.tif:0178-0221-0410:178	82846	82846	178
179	210123_dc07_3_BS20.tif:0179-0221-0410:179	73935	73935	179
180	210123_dc07_3_BS20.tif:0180-0222-0409:180	80108	80108	180
181	210123_dc07_3_BS20.tif:0181-0222-0410:181	82526	82526	181
182	210123_dc07_3_BS20.tif:0182-0221-0409:182	79152	79152	182
183	210123_dc07_3_BS20.tif:0183-0221-0409:183	70389	70389	183
184	210123_dc07_3_BS20.tif:0184-0222-0410:184	74456	74456	184
185	210123_dc07_3_BS20.tif:0185-0222-0410:185	73671	73671	185
186	210123_dc07_3_BS20.tif:0186-0222-0410:186	77184	77184	186
187	210123_dc07_3_BS20.tif:0187-0222-0410:187	84270	84270	187
188	210123_dc07_3_BS20.tif:0188-0221-0408:188	64663	64663	188
189	210123_dc07_3_BS20.tif:0189-0220-0407:189	73470	73470	189
190	210123_dc07_3_BS20.tif:0190-0220-0407:190	74165	74165	190
191	210123_dc07_3_BS20.tif:0191-0220-0408:191	82064	82064	191
192	210123_dc07_3_BS20.tif:0192-0219-0409:192	71049	71049	192
193	210123_dc07_3_BS20.tif:0193-0220-0409:193	77086	77086	193
194	210123_dc07_3_BS20.tif:0194-0222-0408:194	78947	78947	194
195	210123_dc07_3_BS20.tif:0195-0225-0407:195	73263	73263	195
196	210123_dc07_3_BS20.tif:0196-0227-0407:196	75377	75377	196
197	210123_dc07_3_BS20.tif:0197-0222-0408:197	69520	69520	197
198	210123_dc07_3_BS20.tif:0198-0220-0409:198	69609	69609	198
199	210123_dc07_3_BS20.tif:0199-0220-0408:199	82454	82454	199
200	210123_dc07_3_BS20.tif:0200-0220-0409:200	77068	77068	200
201	210123_dc07_3_BS20.tif:0201-0219-0409:201	70663	70663	201
202	210123_dc07_3_BS20.tif:0202-0220-0409:202	69771	69771	202
203	210123_dc07_3_BS20.tif:0203-0220-0409:203	69452	69452	203
204	210123_dc07_3_BS20.tif:0204-0221-0409:204	80807	80807	204
205	210123_dc07_3_BS20.tif:0205-0221-0411:205	73137	73137	205
206	210123_dc07_3_BS20.tif:0206-0222-0412:206	74551	74551	206
207	210123_dc07_3_BS20.tif:0207-0222-0412:207	74493	74493	207
208	210123_dc07_3_BS20.tif:0208-0223-0412:208	69177	69177	208
209	210123_dc07_3_BS20.tif:0209-0224-0412:209	75472	75472	209
210	210123_dc07_3_BS20.tif:0210-0225-0411:210	69618	69618	210
211	210123_dc07_3_BS20.tif:0211-0227-0409:211	69712	69712	211
212	210123_dc07_3_BS20.tif:0212-0229-0408:212	72010	72010	212
213	210123_dc07_3_BS20.tif:0213-0230-0407:213	78795	78795	213
214	210123_dc07_3_BS20.tif:0214-0231-0408:214	79792	79792	214
215	210123_dc07_3_BS20.tif:0215-0231-0408:215	72181	72181	215
216	210123_dc07_3_BS20.tif:0216-0232-0407:216	78105	78105	216
217	210123_dc07_3_BS20.tif:0217-0231-0407:217	68086	68086	217
218	210123_dc07_3_BS20.tif:0218-0229-0407:218	74416	74416	218
219	210123_dc07_3_BS20.tif:0219-0228-0408:219	70795	70795	219
220	210123_dc07_3_BS20.tif:0220-0225-0410:220	66218	66218	220
221	210123_dc07_3_BS20.tif:0221-0225-0411:221	78304	78304	221
222	210123_dc07_3_BS20.tif:0222-0224-0409:222	66842	66842	222
223	210123_dc07_3_BS20.tif:0223-0224-0408:223	65479	65479	223
224	210123_dc07_3_BS20.tif:0224-0224-0407:224	70640	70640	224
225	210123_dc07_3_BS20.tif:0225-0225-0407:225	74663	74663	225
226	210123_dc07_3_BS20.tif:0226-0225-0406:226	72709	72709	226
227	210123_dc07_3_BS20.tif:0227-0223-0407:227	61913	61913	227
228	210123_dc07_3_BS20.tif:0228-0222-0408:228	64268	64268	228
229	210123_dc07_3_BS20.tif:0229-0222-0407:229	65763	65763	229
230	210123_dc07_3_BS20.tif:0230-0221-0406:230	63236	63236	230
231	210123_dc07_3_BS20.tif:0231-0221-0407:231	62550	62550	231
232	210123_dc07_3_BS20.tif:0232-0225-0406:232	62094	62094	232
233	210123_dc07_3_BS20.tif:0233-0226-0406:233	73344	73344	233
234	210123_dc07_3_BS20.tif:0234-0223-0405:234	70812	70812	234
235	210123_dc07_3_BS20.tif:0235-0220-0406:235	55388	55388	235
236	210123_dc07_3_BS20.tif:0236-0217-0406:236	50446	50446	236
237	210123_dc07_3_BS20.tif:0237-0217-0407:237	48567	48567	237
238	210123_dc07_3_BS20.tif:0238-0217-0406:238	48754	48754	238
239	210123_dc07_3_BS20.tif:0239-0218-0406:239	51792	51792	239
240	210123_dc07_3_BS20.tif:0240-0219-0406:240	38946	38946	240
241	210123_dc07_3_BS20.tif:0241-0219-0406:241	38301	38301	241
242	210123_dc07_3_BS20.tif:0242-0219-0407:242	39240	39240	242
243	210123_dc07_3_BS20.tif:0243-0221-0409:243	41222	41222	243
244	210123_dc07_3_BS20.tif:0244-0223-0415:244	41356	41356	244
245	210123_dc07_3_BS20.tif:0245-0223-0410:245	49735	49735	245
246	210123_dc07_3_BS20.tif:0246-0227-0407:246	46257	46257	246
247	210123_dc07_3_BS20.tif:0247-0233-0403:247	51190	51190	247
248	210123_dc07_3_BS20.tif:0248-0236-0402:248	51898	51898	248
249	210123_dc07_3_BS20.tif:0249-0228-0404:249	50005	50005	249
250	210123_dc07_3_BS20.tif:0250-0226-0406:250	53554	53554	250
251	210123_dc07_3_BS20.tif:0251-0224-0407:251	49978	49978	251
252	210123_dc07_3_BS20.tif:0252-0222-0408:252	46817	46817	252
253	210123_dc07_3_BS20.tif:0253-0222-0408:253	53583	53583	253
254	210123_dc07_3_BS20.tif:0254-0221-0407:254	48533	48533	254
255	210123_dc07_3_BS20.tif:0255-0219-0405:255	47998	47998	255
256	210123_dc07_3_BS20.tif:0256-0218-0404:256	49686	49686	256
257	210123_dc07_3_BS20.tif:0257-0218-0404:257	50778	50778	257
258	210123_dc07_3_BS20.tif:0258-0217-0406:258	46844	46844	258
259	210123_dc07_3_BS20.tif:0259-0218-0407:259	55452	55452	259
260	210123_dc07_3_BS20.tif:0260-0220-0406:260	48712	48712	260
261	210123_dc07_3_BS20.tif:0261-0225-0405:261	47138	47138	261
262	210123_dc07_3_BS20.tif:0262-0229-0404:262	52317	52317	262
263	210123_dc07_3_BS20.tif:0263-0227-0405:263	53096	53096	263
264	210123_dc07_3_BS20.tif:0264-0229-0406:264	59017	59017	264
265	210123_dc07_3_BS20.tif:0265-0230-0405:265	55848	55848	265
266	210123_dc07_3_BS20.tif:0266-0228-0407:266	53522	53522	266
267	210123_dc07_3_BS20.tif:0267-0231-0416:267	48031	48031	267
268	210123_dc07_3_BS20.tif:0268-0232-0416:268	47157	47157	268
269	210123_dc07_3_BS20.tif:0269-0232-0417:269	52686	52686	269
270	210123_dc07_3_BS20.tif:0270-0233-0416:270	48049	48049	270
271	210123_dc07_3_BS20.tif:0271-0235-0414:271	49996	49996	271
272	210123_dc07_3_BS20.tif:0272-0235-0413:272	46911	46911	272
273	210123_dc07_3_BS20.tif:0273-0235-0413:273	46035	46035	273
274	210123_dc07_3_BS20.tif:0274-0233-0413:274	45714	45714	274
275	210123_dc07_3_BS20.tif:0275-0231-0415:275	41273	41273	275
276	210123_dc07_3_BS20.tif:0276-0234-0413:276	44609	44609	276
277	210123_dc07_3_BS20.tif:0277-0233-0415:277	48463	48463	277
278	210123_dc07_3_BS20.tif:0278-0232-0416:278	50591	50591	278
279	210123_dc07_3_BS20.tif:0279-0231-0416:279	44044	44044	279
280	210123_dc07_3_BS20.tif:0280-0228-0419:280	46533	46533	280
281	210123_dc07_3_BS20.tif:0281-0227-0423:281	44274	44274	281
282	210123_dc07_3_BS20.tif:0282-0230-0422:282	48687	48687	282
283	210123_dc07_3_BS20.tif:0283-0233-0422:283	49463	49463	283
284	210123_dc07_3_BS20.tif:0284-0235-0421:284	54934	54934	284
285	210123_dc07_3_BS20.tif:0285-0233-0420:285	57469	57469	285
286	210123_dc07_3_BS20.tif:0286-0234-0417:286	51554	51554	286
287	210123_dc07_3_BS20.tif:0287-0237-0417:287	55021	55021	287
288	210123_dc07_3_BS20.tif:0288-0232-0420:288	46363	46363	288
289	210123_dc07_3_BS20.tif:0289-0230-0419:289	47347	47347	289
290	210123_dc07_3_BS20.tif:0290-0230-0419:290	54102	54102	290
291	210123_dc07_3_BS20.tif:0291-0229-0420:291	44144	44144	291
292	210123_dc07_3_BS20.tif:0292-0228-0419:292	51275	51275	292
293	210123_dc07_3_BS20.tif:0293-0228-0420:293	53009	53009	293
294	210123_dc07_3_BS20.tif:0294-0231-0420:294	62350	62350	294
295	210123_dc07_3_BS20.tif:0295-0233-0423:295	61111	61111	295
296	210123_dc07_3_BS20.tif:0296-0234-0424:296	46167	46167	296
297	210123_dc07_3_BS20.tif:0297-0235-0423:297	53633	53633	297
298	210123_dc07_3_BS20.tif:0298-0237-0428:298	50105	50105	298
299	210123_dc07_3_BS20.tif:0299-0237-0427:299	49070	49070	299
300	210123_dc07_3_BS20.tif:0300-0238-0427:300	52839	52839	300
301	210123_dc07_3_BS20.tif:0301-0238-0422:301	52465	52465	301
302	210123_dc07_3_BS20.tif:0302-0235-0420:302	50343	50343	302
303	210123_dc07_3_BS20.tif:0303-0234-0420:303	48936	48936	303
304	210123_dc07_3_BS20.tif:0304-0232-0421:304	47533	47533	304
305	210123_dc07_3_BS20.tif:0305-0234-0421:305	51360	51360	305
306	210123_dc07_3_BS20.tif:0306-0233-0422:306	52721	52721	306
307	210123_dc07_3_BS20.tif:0307-0223-0424:307	45482	45482	307
308	210123_dc07_3_BS20.tif:0308-0218-0419:308	36269	36269	308
309	210123_dc07_3_BS20.tif:0309-0227-0418:309	33089	33089	309
310	210123_dc07_3_BS20.tif:0310-0236-0427:310	36282	36282	310
311	210123_dc07_3_BS20.tif:0311-0246-0431:311	40110	40110	311
312	210123_dc07_3_BS20.tif:0312-0239-0416:312	50692	50692	312
313	210123_dc07_3_BS20.tif:0313-0222-0416:313	55664	55664	313
314	210123_dc07_3_BS20.tif:0314-0218-0415:314	47254	47254	314
315	210123_dc07_3_BS20.tif:0315-0225-0419:315	57177	57177	315
316	210123_dc07_3_BS20.tif:0316-0232-0421:316	52176	52176	316
317	210123_dc07_3_BS20.tif:0317-0230-0421:317	51399	51399	317
318	210123_dc07_3_BS20.tif:0318-0231-0423:318	46535	46535	318
319	210123_dc07_3_BS20.tif:0319-0232-0423:319	47327	47327	319
320	210123_dc07_3_BS20.tif:0320-0230-0422:320	53245	53245	320
321	210123_dc07_3_BS20.tif:0321-0233-0424:321	57281	57281	321
322	210123_dc07_3_BS20.tif:0322-0235-0424:322	57815	57815	322
323	210123_dc07_3_BS20.tif:0323-0235-0423:323	50349	50349	323
324	210123_dc07_3_BS20.tif:0324-0235-0424:324	42172	42172	324
325	210123_dc07_3_BS20.tif:0325-0235-0425:325	47717	47717	325
326	210123_dc07_3_BS20.tif:0326-0236-0425:326	45333	45333	326
327	210123_dc07_3_BS20.tif:0327-0236-0424:327	48741	48741	327
328	210123_dc07_3_BS20.tif:0328-0236-0424:328	53020	53020	328
329	210123_dc07_3_BS20.tif:0329-0236-0425:329	50705	50705	329
330	210123_dc07_3_BS20.tif:0330-0236-0424:330	50865	50865	330
331	210123_dc07_3_BS20.tif:0331-0236-0424:331	52546	52546	331
332	210123_dc07_3_BS20.tif:0332-0237-0425:332	56464	56464	332
333	210123_dc07_3_BS20.tif:0333-0237-0426:333	57603	57603	333
334	210123_dc07_3_BS20.tif:0334-0238-0426:334	58670	58670	334
335	210123_dc07_3_BS20.tif:0335-0237-0425:335	56333	56333	335
336	210123_dc07_3_BS20.tif:0336-0238-0427:336	51735	51735	336
337	210123_dc07_3_BS20.tif:0337-0241-0428:337	51893	51893	337
338	210123_dc07_3_BS20.tif:0338-0243-0427:338	46468	46468	338
339	210123_dc07_3_BS20.tif:0339-0246-0427:339	43183	43183	339
340	210123_dc07_3_BS20.tif:0340-0250-0429:340	44470	44470	340
341	210123_dc07_3_BS20.tif:0341-0248-0429:341	39179	39179	341
342	210123_dc07_3_BS20.tif:0342-0244-0429:342	37780	37780	342
343	210123_dc07_3_BS20.tif:0343-0242-0427:343	39202	39202	343
344	210123_dc07_3_BS20.tif:0344-0240-0427:344	37178	37178	344
345	210123_dc07_3_BS20.tif:0345-0240-0425:345	38898	38898	345
346	210123_dc07_3_BS20.tif:0346-0240-0427:346	41391	41391	346
347	210123_dc07_3_BS20.tif:0347-0240-0427:347	39842	39842	347
348	210123_dc07_3_BS20.tif:0348-0239-0426:348	32618	32618	348
349	210123_dc07_3_BS20.tif:0349-0240-0426:349	37578	37578	349
350	210123_dc07_3_BS20.tif:0350-0240-0426:350	40231	40231	350
351	210123_dc07_3_BS20.tif:0351-0240-0425:351	39027	39027	351
352	210123_dc07_3_BS20.tif:0352-0240-0425:352	43666	43666	352
353	210123_dc07_3_BS20.tif:0353-0240-0425:353	43246	43246	353
354	210123_dc07_3_BS20.tif:0354-0241-0425:354	50917	50917	354
355	210123_dc07_3_BS20.tif:0355-0241-0424:355	48818	48818	355
356	210123_dc07_3_BS20.tif:0356-0241-0424:356	48984	48984	356
357	210123_dc07_3_BS20.tif:0357-0241-0425:357	49186	49186	357
358	210123_dc07_3_BS20.tif:0358-0241-0425:358	49289	49289	358
359	210123_dc07_3_BS20.tif:0359-0241-0426:359	50976	50976	359
360	210123_dc07_3_BS20.tif:0360-0242-0425:360	46398	46398	360
361	210123_dc07_3_BS20.tif:0361-0243-0424:361	38673	38673	361
362	210123_dc07_3_BS20.tif:0362-0244-0424:362	47547	47547	362
363	210123_dc07_3_BS20.tif:0363-0244-0424:363	49655	49655	363
364	210123_dc07_3_BS20.tif:0364-0242-0427:364	49552	49552	364
365	210123_dc07_3_BS20.tif:0365-0238-0429:365	53229	53229	365
366	210123_dc07_3_BS20.tif:0366-0236-0430:366	57028	57028	366
367	210123_dc07_3_BS20.tif:0367-0236-0429:367	61081	61081	367
368	210123_dc07_3_BS20.tif:0368-0235-0431:368	56093	56093	368
369	210123_dc07_3_BS20.tif:0369-0234-0429:369	54968	54968	369
370	210123_dc07_3_BS20.tif:0370-0232-0427:370	51764	51764	370
371	210123_dc07_3_BS20.tif:0371-0232-0426:371	57400	57400	371
372	210123_dc07_3_BS20.tif:0372-0231-0426:372	56487	56487	372
373	210123_dc07_3_BS20.tif:0373-0231-0424:373	61182	61182	373
374	210123_dc07_3_BS20.tif:0374-0229-0422:374	53594	53594	374
375	210123_dc07_3_BS20.tif:0375-0230-0423:375	62689	62689	375
376	210123_dc07_3_BS20.tif:0376-0231-0424:376	66768	66768	376
377	210123_dc07_3_BS20.tif:0377-0230-0424:377	62862	62862	377
378	210123_dc07_3_BS20.tif:0378-0229-0423:378	59004	59004	378
379	210123_dc07_3_BS20.tif:0379-0228-0422:379	53320	53320	379
380	210123_dc07_3_BS20.tif:0380-0226-0419:380	58478	58478	380
381	210123_dc07_3_BS20.tif:0381-0230-0418:381	66852	66852	381
382	210123_dc07_3_BS20.tif:0382-0229-0420:382	53986	53986	382
383	210123_dc07_3_BS20.tif:0383-0231-0422:383	58395	58395	383
384	210123_dc07_3_BS20.tif:0001-0243-0182:1	382259	382259	1
385	210123_dc07_3_BS20.tif:0002-0245-0183:2	383859	383859	2
386	210123_dc07_3_BS20.tif:0003-0245-0184:3	374943	374943	3
387	210123_dc07_3_BS20.tif:0004-0244-0186:4	406496	406496	4
388	210123_dc07_3_BS20.tif:0005-0242-0184:5	395551	395551	5
389	210123_dc07_3_BS20.tif:0006-0242-0180:6	394919	394919	6
390	210123_dc07_3_BS20.tif:0007-0241-0180:7	388025	388025	7
391	210123_dc07_3_BS20.tif:0008-0242-0181:8	383590	383590	8
392	210123_dc07_3_BS20.tif:0009-0244-0184:9	381821	381821	9
393	210123_dc07_3_BS20.tif:0010-0246-0185:10	387051	387051	10
394	210123_dc07_3_BS20.tif:0011-0247-0185:11	396117	396117	11
395	210123_dc07_3_BS20.tif:0012-0250-0185:12	394023	394023	12
396	210123_dc07_3_BS20.tif:0013-0249-0186:13	388586	388586	13
397	210123_dc07_3_BS20.tif:0014-0249-0185:14	402861	402861	14
398	210123_dc07_3_BS20.tif:0015-0250-0185:15	386042	386042	15
399	210123_dc07_3_BS20.tif:0016-0250-0184:16	392331	392331	16
400	210123_dc07_3_BS20.tif:0017-0250-0183:17	385226	385226	17
401	210123_dc07_3_BS20.tif:0018-0248-0184:18	392401	392401	18
402	210123_dc07_3_BS20.tif:0019-0247-0183:19	398566	398566	19
403	210123_dc07_3_BS20.tif:0020-0247-0183:20	391682	391682	20
404	210123_dc07_3_BS20.tif:0021-0248-0183:21	375753	375753	21
405	210123_dc07_3_BS20.tif:0022-0254-0185:22	405753	405753	22
406	210123_dc07_3_BS20.tif:0023-0255-0188:23	396658	396658	23
407	210123_dc07_3_BS20.tif:0024-0253-0187:24	390723	390723	24
408	210123_dc07_3_BS20.tif:0025-0251-0186:25	403169	403169	25
409	210123_dc07_3_BS20.tif:0026-0249-0184:26	386715	386715	26
410	210123_dc07_3_BS20.tif:0027-0247-0185:27	392951	392951	27
411	210123_dc07_3_BS20.tif:0028-0245-0183:28	387282	387282	28
412	210123_dc07_3_BS20.tif:0029-0244-0183:29	393528	393528	29
413	210123_dc07_3_BS20.tif:0030-0243-0183:30	384690	384690	30
414	210123_dc07_3_BS20.tif:0031-0244-0179:31	388716	388716	31
415	210123_dc07_3_BS20.tif:0032-0242-0183:32	377204	377204	32
416	210123_dc07_3_BS20.tif:0033-0241-0184:33	378734	378734	33
417	210123_dc07_3_BS20.tif:0034-0241-0185:34	375427	375427	34
418	210123_dc07_3_BS20.tif:0035-0242-0183:35	377886	377886	35
419	210123_dc07_3_BS20.tif:0036-0241-0181:36	374660	374660	36
420	210123_dc07_3_BS20.tif:0037-0243-0179:37	373178	373178	37
421	210123_dc07_3_BS20.tif:0038-0243-0178:38	386265	386265	38
422	210123_dc07_3_BS20.tif:0039-0245-0179:39	376867	376867	39
423	210123_dc07_3_BS20.tif:0040-0247-0183:40	379638	379638	40
424	210123_dc07_3_BS20.tif:0041-0247-0184:41	384754	384754	41
425	210123_dc07_3_BS20.tif:0042-0247-0185:42	386826	386826	42
426	210123_dc07_3_BS20.tif:0043-0247-0187:43	193782	193782	43
427	210123_dc07_3_BS20.tif:0044-0247-0186:44	335138	335138	44
428	210123_dc07_3_BS20.tif:0045-0247-0184:45	349689	349689	45
429	210123_dc07_3_BS20.tif:0046-0247-0182:46	356216	356216	46
430	210123_dc07_3_BS20.tif:0047-0246-0180:47	358481	358481	47
431	210123_dc07_3_BS20.tif:0048-0246-0180:48	366769	366769	48
432	210123_dc07_3_BS20.tif:0049-0245-0179:49	364085	364085	49
433	210123_dc07_3_BS20.tif:0050-0243-0179:50	361112	361112	50
434	210123_dc07_3_BS20.tif:0051-0243-0178:51	378988	378988	51
435	210123_dc07_3_BS20.tif:0052-0242-0177:52	371002	371002	52
436	210123_dc07_3_BS20.tif:0053-0242-0178:53	369447	369447	53
437	210123_dc07_3_BS20.tif:0054-0245-0179:54	372794	372794	54
438	210123_dc07_3_BS20.tif:0055-0244-0180:55	362036	362036	55
439	210123_dc07_3_BS20.tif:0056-0249-0178:56	376058	376058	56
440	210123_dc07_3_BS20.tif:0057-0248-0178:57	370911	370911	57
441	210123_dc07_3_BS20.tif:0058-0247-0176:58	367761	367761	58
442	210123_dc07_3_BS20.tif:0059-0246-0178:59	376632	376632	59
443	210123_dc07_3_BS20.tif:0060-0245-0180:60	388251	388251	60
444	210123_dc07_3_BS20.tif:0061-0243-0181:61	477390	477390	61
445	210123_dc07_3_BS20.tif:0062-0243-0181:62	375787	375787	62
446	210123_dc07_3_BS20.tif:0063-0245-0179:63	398247	398247	63
447	210123_dc07_3_BS20.tif:0064-0246-0185:64	395361	395361	64
448	210123_dc07_3_BS20.tif:0065-0249-0185:65	377633	377633	65
449	210123_dc07_3_BS20.tif:0066-0254-0183:66	387245	387245	66
450	210123_dc07_3_BS20.tif:0067-0253-0183:67	376637	376637	67
451	210123_dc07_3_BS20.tif:0068-0251-0180:68	379277	379277	68
452	210123_dc07_3_BS20.tif:0069-0249-0179:69	387843	387843	69
453	210123_dc07_3_BS20.tif:0070-0246-0177:70	398075	398075	70
454	210123_dc07_3_BS20.tif:0071-0246-0177:71	401205	401205	71
455	210123_dc07_3_BS20.tif:0072-0245-0179:72	399472	399472	72
456	210123_dc07_3_BS20.tif:0073-0245-0182:73	399138	399138	73
457	210123_dc07_3_BS20.tif:0074-0247-0184:74	394910	394910	74
458	210123_dc07_3_BS20.tif:0075-0247-0181:75	395081	395081	75
459	210123_dc07_3_BS20.tif:0076-0247-0183:76	388562	388562	76
460	210123_dc07_3_BS20.tif:0077-0247-0181:77	396050	396050	77
461	210123_dc07_3_BS20.tif:0078-0250-0186:78	391705	391705	78
462	210123_dc07_3_BS20.tif:0079-0254-0186:79	400735	400735	79
463	210123_dc07_3_BS20.tif:0080-0256-0186:80	397391	397391	80
464	210123_dc07_3_BS20.tif:0081-0256-0186:81	406529	406529	81
465	210123_dc07_3_BS20.tif:0082-0256-0185:82	401765	401765	82
466	210123_dc07_3_BS20.tif:0083-0254-0186:83	401721	401721	83
467	210123_dc07_3_BS20.tif:0084-0251-0185:84	386563	386563	84
468	210123_dc07_3_BS20.tif:0085-0250-0183:85	383813	383813	85
469	210123_dc07_3_BS20.tif:0086-0248-0184:86	388222	388222	86
470	210123_dc07_3_BS20.tif:0087-0247-0183:87	387198	387198	87
471	210123_dc07_3_BS20.tif:0088-0247-0181:88	390807	390807	88
472	210123_dc07_3_BS20.tif:0089-0250-0179:89	402925	402925	89
473	210123_dc07_3_BS20.tif:0090-0250-0182:90	392902	392902	90
474	210123_dc07_3_BS20.tif:0091-0250-0189:91	382383	382383	91
475	210123_dc07_3_BS20.tif:0092-0251-0182:92	376242	376242	92
476	210123_dc07_3_BS20.tif:0093-0254-0185:93	385463	385463	93
477	210123_dc07_3_BS20.tif:0094-0260-0185:94	394511	394511	94
478	210123_dc07_3_BS20.tif:0095-0261-0183:95	401871	401871	95
479	210123_dc07_3_BS20.tif:0096-0260-0183:96	390075	390075	96
480	210123_dc07_3_BS20.tif:0097-0262-0188:97	403875	403875	97
481	210123_dc07_3_BS20.tif:0098-0262-0186:98	383269	383269	98
482	210123_dc07_3_BS20.tif:0099-0263-0183:99	378002	378002	99
483	210123_dc07_3_BS20.tif:0100-0254-0178:100	382714	382714	100
484	210123_dc07_3_BS20.tif:0101-0246-0177:101	349826	349826	101
485	210123_dc07_3_BS20.tif:0102-0217-0170:102	363749	363749	102
486	210123_dc07_3_BS20.tif:0103-0247-0182:103	343783	343783	103
487	210123_dc07_3_BS20.tif:0104-0254-0186:104	353829	353829	104
488	210123_dc07_3_BS20.tif:0105-0251-0181:105	329886	329886	105
489	210123_dc07_3_BS20.tif:0106-0245-0178:106	326122	326122	106
490	210123_dc07_3_BS20.tif:0107-0241-0174:107	324113	324113	107
491	210123_dc07_3_BS20.tif:0108-0242-0168:108	330792	330792	108
492	210123_dc07_3_BS20.tif:0109-0241-0163:109	345197	345197	109
493	210123_dc07_3_BS20.tif:0110-0241-0163:110	350760	350760	110
494	210123_dc07_3_BS20.tif:0111-0240-0163:111	366886	366886	111
495	210123_dc07_3_BS20.tif:0112-0238-0163:112	361805	361805	112
496	210123_dc07_3_BS20.tif:0113-0236-0162:113	351810	351810	113
497	210123_dc07_3_BS20.tif:0114-0235-0164:114	359191	359191	114
498	210123_dc07_3_BS20.tif:0115-0236-0166:115	350850	350850	115
499	210123_dc07_3_BS20.tif:0116-0236-0165:116	345890	345890	116
500	210123_dc07_3_BS20.tif:0117-0238-0166:117	340928	340928	117
501	210123_dc07_3_BS20.tif:0118-0239-0165:118	334782	334782	118
502	210123_dc07_3_BS20.tif:0119-0237-0161:119	220509	220509	119
503	210123_dc07_3_BS20.tif:0120-0226-0167:120	350716	350716	120
504	210123_dc07_3_BS20.tif:0121-0226-0168:121	327896	327896	121
505	210123_dc07_3_BS20.tif:0122-0226-0166:122	338371	338371	122
506	210123_dc07_3_BS20.tif:0123-0227-0162:123	336183	336183	123
507	210123_dc07_3_BS20.tif:0124-0232-0162:124	329498	329498	124
508	210123_dc07_3_BS20.tif:0125-0234-0163:125	339616	339616	125
509	210123_dc07_3_BS20.tif:0126-0231-0165:126	328093	328093	126
510	210123_dc07_3_BS20.tif:0127-0232-0166:127	329146	329146	127
511	210123_dc07_3_BS20.tif:0128-0232-0165:128	331996	331996	128
512	210123_dc07_3_BS20.tif:0129-0235-0165:129	323946	323946	129
513	210123_dc07_3_BS20.tif:0130-0233-0166:130	328594	328594	130
514	210123_dc07_3_BS20.tif:0131-0231-0166:131	338666	338666	131
515	210123_dc07_3_BS20.tif:0132-0231-0166:132	326334	326334	132
516	210123_dc07_3_BS20.tif:0133-0231-0166:133	332037	332037	133
517	210123_dc07_3_BS20.tif:0134-0230-0165:134	325802	325802	134
518	210123_dc07_3_BS20.tif:0135-0230-0165:135	313588	313588	135
519	210123_dc07_3_BS20.tif:0136-0231-0165:136	325439	325439	136
520	210123_dc07_3_BS20.tif:0137-0232-0166:137	316229	316229	137
521	210123_dc07_3_BS20.tif:0138-0232-0165:138	327879	327879	138
522	210123_dc07_3_BS20.tif:0139-0232-0165:139	318795	318795	139
523	210123_dc07_3_BS20.tif:0140-0232-0166:140	316304	316304	140
524	210123_dc07_3_BS20.tif:0141-0232-0165:141	377471	377471	141
525	210123_dc07_3_BS20.tif:0142-0232-0166:142	340341	340341	142
526	210123_dc07_3_BS20.tif:0143-0232-0166:143	328742	328742	143
527	210123_dc07_3_BS20.tif:0144-0232-0166:144	327868	327868	144
528	210123_dc07_3_BS20.tif:0145-0233-0166:145	288052	288052	145
529	210123_dc07_3_BS20.tif:0146-0233-0165:146	298508	298508	146
530	210123_dc07_3_BS20.tif:0147-0235-0164:147	308622	308622	147
531	210123_dc07_3_BS20.tif:0148-0233-0166:148	317548	317548	148
532	210123_dc07_3_BS20.tif:0149-0233-0166:149	313590	313590	149
533	210123_dc07_3_BS20.tif:0150-0233-0166:150	316663	316663	150
534	210123_dc07_3_BS20.tif:0151-0232-0166:151	322271	322271	151
535	210123_dc07_3_BS20.tif:0152-0232-0167:152	319277	319277	152
536	210123_dc07_3_BS20.tif:0153-0233-0167:153	319180	319180	153
537	210123_dc07_3_BS20.tif:0154-0233-0166:154	320592	320592	154
538	210123_dc07_3_BS20.tif:0155-0234-0167:155	321841	321841	155
539	210123_dc07_3_BS20.tif:0156-0235-0168:156	313910	313910	156
540	210123_dc07_3_BS20.tif:0157-0235-0168:157	315777	315777	157
541	210123_dc07_3_BS20.tif:0158-0235-0168:158	320549	320549	158
542	210123_dc07_3_BS20.tif:0159-0236-0168:159	308723	308723	159
543	210123_dc07_3_BS20.tif:0160-0238-0168:160	305412	305412	160
544	210123_dc07_3_BS20.tif:0161-0241-0169:161	314549	314549	161
545	210123_dc07_3_BS20.tif:0162-0241-0168:162	305440	305440	162
546	210123_dc07_3_BS20.tif:0163-0240-0167:163	304828	304828	163
547	210123_dc07_3_BS20.tif:0164-0238-0166:164	312469	312469	164
548	210123_dc07_3_BS20.tif:0165-0234-0166:165	298659	298659	165
549	210123_dc07_3_BS20.tif:0166-0228-0163:166	303436	303436	166
550	210123_dc07_3_BS20.tif:0167-0227-0163:167	305866	305866	167
551	210123_dc07_3_BS20.tif:0168-0227-0163:168	297606	297606	168
552	210123_dc07_3_BS20.tif:0169-0227-0165:169	290022	290022	169
553	210123_dc07_3_BS20.tif:0170-0227-0165:170	292878	292878	170
554	210123_dc07_3_BS20.tif:0171-0227-0164:171	292335	292335	171
555	210123_dc07_3_BS20.tif:0172-0230-0164:172	289145	289145	172
556	210123_dc07_3_BS20.tif:0173-0229-0164:173	287327	287327	173
557	210123_dc07_3_BS20.tif:0174-0228-0163:174	287544	287544	174
558	210123_dc07_3_BS20.tif:0175-0229-0164:175	282711	282711	175
559	210123_dc07_3_BS20.tif:0176-0230-0164:176	274169	274169	176
560	210123_dc07_3_BS20.tif:0177-0230-0165:177	275241	275241	177
561	210123_dc07_3_BS20.tif:0178-0231-0165:178	269067	269067	178
562	210123_dc07_3_BS20.tif:0179-0231-0165:179	270042	270042	179
563	210123_dc07_3_BS20.tif:0180-0232-0165:180	263228	263228	180
564	210123_dc07_3_BS20.tif:0181-0232-0165:181	271493	271493	181
565	210123_dc07_3_BS20.tif:0182-0231-0165:182	266372	266372	182
566	210123_dc07_3_BS20.tif:0183-0231-0164:183	271438	271438	183
567	210123_dc07_3_BS20.tif:0184-0232-0166:184	251340	251340	184
568	210123_dc07_3_BS20.tif:0185-0232-0166:185	250101	250101	185
569	210123_dc07_3_BS20.tif:0186-0232-0165:186	252573	252573	186
570	210123_dc07_3_BS20.tif:0187-0232-0165:187	281200	281200	187
571	210123_dc07_3_BS20.tif:0188-0231-0163:188	234623	234623	188
572	210123_dc07_3_BS20.tif:0189-0230-0162:189	237326	237326	189
573	210123_dc07_3_BS20.tif:0190-0230-0162:190	244552	244552	190
574	210123_dc07_3_BS20.tif:0191-0230-0164:191	246797	246797	191
575	210123_dc07_3_BS20.tif:0192-0229-0164:192	248163	248163	192
576	210123_dc07_3_BS20.tif:0193-0230-0164:193	242275	242275	193
577	210123_dc07_3_BS20.tif:0194-0232-0164:194	240784	240784	194
578	210123_dc07_3_BS20.tif:0195-0235-0162:195	239131	239131	195
579	210123_dc07_3_BS20.tif:0196-0237-0162:196	233888	233888	196
580	210123_dc07_3_BS20.tif:0197-0232-0164:197	240009	240009	197
581	210123_dc07_3_BS20.tif:0198-0230-0164:198	231482	231482	198
582	210123_dc07_3_BS20.tif:0199-0230-0164:199	235980	235980	199
583	210123_dc07_3_BS20.tif:0200-0230-0164:200	229495	229495	200
584	210123_dc07_3_BS20.tif:0201-0229-0164:201	233230	233230	201
585	210123_dc07_3_BS20.tif:0202-0230-0165:202	223870	223870	202
586	210123_dc07_3_BS20.tif:0203-0230-0164:203	229849	229849	203
587	210123_dc07_3_BS20.tif:0204-0231-0165:204	230639	230639	204
588	210123_dc07_3_BS20.tif:0205-0231-0166:205	222521	222521	205
589	210123_dc07_3_BS20.tif:0206-0232-0168:206	214825	214825	206
590	210123_dc07_3_BS20.tif:0207-0232-0167:207	216926	216926	207
591	210123_dc07_3_BS20.tif:0208-0233-0167:208	206275	206275	208
592	210123_dc07_3_BS20.tif:0209-0234-0168:209	208848	208848	209
593	210123_dc07_3_BS20.tif:0210-0235-0166:210	199346	199346	210
594	210123_dc07_3_BS20.tif:0211-0237-0164:211	204746	204746	211
595	210123_dc07_3_BS20.tif:0212-0239-0163:212	205030	205030	212
596	210123_dc07_3_BS20.tif:0213-0240-0163:213	194304	194304	213
597	210123_dc07_3_BS20.tif:0214-0241-0164:214	198568	198568	214
598	210123_dc07_3_BS20.tif:0215-0241-0163:215	204264	204264	215
599	210123_dc07_3_BS20.tif:0216-0242-0163:216	207043	207043	216
600	210123_dc07_3_BS20.tif:0217-0241-0162:217	196400	196400	217
601	210123_dc07_3_BS20.tif:0218-0239-0163:218	198062	198062	218
602	210123_dc07_3_BS20.tif:0219-0238-0164:219	192441	192441	219
603	210123_dc07_3_BS20.tif:0220-0235-0165:220	185044	185044	220
604	210123_dc07_3_BS20.tif:0221-0235-0167:221	191479	191479	221
605	210123_dc07_3_BS20.tif:0222-0234-0164:222	186441	186441	222
606	210123_dc07_3_BS20.tif:0223-0234-0163:223	183309	183309	223
607	210123_dc07_3_BS20.tif:0224-0234-0163:224	175076	175076	224
608	210123_dc07_3_BS20.tif:0225-0235-0163:225	170859	170859	225
609	210123_dc07_3_BS20.tif:0226-0235-0162:226	179217	179217	226
610	210123_dc07_3_BS20.tif:0227-0233-0162:227	165055	165055	227
611	210123_dc07_3_BS20.tif:0228-0232-0163:228	173572	173572	228
612	210123_dc07_3_BS20.tif:0229-0232-0162:229	164756	164756	229
613	210123_dc07_3_BS20.tif:0230-0231-0162:230	158389	158389	230
614	210123_dc07_3_BS20.tif:0231-0231-0163:231	157356	157356	231
615	210123_dc07_3_BS20.tif:0232-0235-0161:232	162913	162913	232
616	210123_dc07_3_BS20.tif:0233-0236-0161:233	162504	162504	233
617	210123_dc07_3_BS20.tif:0234-0233-0161:234	157473	157473	234
618	210123_dc07_3_BS20.tif:0235-0230-0161:235	156832	156832	235
619	210123_dc07_3_BS20.tif:0236-0227-0161:236	144366	144366	236
620	210123_dc07_3_BS20.tif:0237-0227-0162:237	142783	142783	237
621	210123_dc07_3_BS20.tif:0238-0227-0162:238	143178	143178	238
622	210123_dc07_3_BS20.tif:0239-0228-0162:239	146667	146667	239
623	210123_dc07_3_BS20.tif:0240-0229-0162:240	112983	112983	240
624	210123_dc07_3_BS20.tif:0241-0229-0162:241	99932	99932	241
625	210123_dc07_3_BS20.tif:0242-0229-0162:242	104503	104503	242
626	210123_dc07_3_BS20.tif:0243-0231-0165:243	110001	110001	243
627	210123_dc07_3_BS20.tif:0244-0233-0170:244	125541	125541	244
628	210123_dc07_3_BS20.tif:0245-0233-0166:245	133866	133866	245
629	210123_dc07_3_BS20.tif:0246-0237-0162:246	129975	129975	246
630	210123_dc07_3_BS20.tif:0247-0243-0159:247	128968	128968	247
631	210123_dc07_3_BS20.tif:0248-0246-0158:248	132874	132874	248
632	210123_dc07_3_BS20.tif:0249-0238-0159:249	122263	122263	249
633	210123_dc07_3_BS20.tif:0250-0236-0162:250	134769	134769	250
634	210123_dc07_3_BS20.tif:0251-0234-0163:251	128699	128699	251
635	210123_dc07_3_BS20.tif:0252-0232-0163:252	121874	121874	252
636	210123_dc07_3_BS20.tif:0253-0232-0164:253	125832	125832	253
637	210123_dc07_3_BS20.tif:0254-0231-0163:254	128803	128803	254
638	210123_dc07_3_BS20.tif:0255-0229-0160:255	128209	128209	255
639	210123_dc07_3_BS20.tif:0256-0228-0159:256	127262	127262	256
640	210123_dc07_3_BS20.tif:0257-0228-0160:257	124972	124972	257
641	210123_dc07_3_BS20.tif:0258-0227-0161:258	124415	124415	258
642	210123_dc07_3_BS20.tif:0259-0228-0162:259	121224	121224	259
643	210123_dc07_3_BS20.tif:0260-0230-0162:260	127967	127967	260
644	210123_dc07_3_BS20.tif:0261-0235-0160:261	126182	126182	261
645	210123_dc07_3_BS20.tif:0262-0239-0160:262	127895	127895	262
646	210123_dc07_3_BS20.tif:0263-0237-0161:263	129370	129370	263
647	210123_dc07_3_BS20.tif:0264-0239-0162:264	130174	130174	264
648	210123_dc07_3_BS20.tif:0265-0240-0161:265	139436	139436	265
649	210123_dc07_3_BS20.tif:0266-0238-0163:266	120633	120633	266
650	210123_dc07_3_BS20.tif:0267-0241-0172:267	122095	122095	267
651	210123_dc07_3_BS20.tif:0268-0242-0172:268	126212	126212	268
652	210123_dc07_3_BS20.tif:0269-0242-0172:269	121907	121907	269
653	210123_dc07_3_BS20.tif:0270-0243-0171:270	133246	133246	270
654	210123_dc07_3_BS20.tif:0271-0245-0169:271	127299	127299	271
655	210123_dc07_3_BS20.tif:0272-0245-0168:272	132980	132980	272
656	210123_dc07_3_BS20.tif:0273-0245-0169:273	124839	124839	273
657	210123_dc07_3_BS20.tif:0274-0243-0169:274	122417	122417	274
658	210123_dc07_3_BS20.tif:0275-0241-0170:275	126925	126925	275
659	210123_dc07_3_BS20.tif:0276-0244-0169:276	126025	126025	276
660	210123_dc07_3_BS20.tif:0277-0243-0170:277	137339	137339	277
661	210123_dc07_3_BS20.tif:0278-0242-0172:278	151848	151848	278
662	210123_dc07_3_BS20.tif:0279-0241-0172:279	145002	145002	279
663	210123_dc07_3_BS20.tif:0280-0238-0175:280	134360	134360	280
664	210123_dc07_3_BS20.tif:0281-0237-0178:281	129363	129363	281
665	210123_dc07_3_BS20.tif:0282-0240-0177:282	147912	147912	282
666	210123_dc07_3_BS20.tif:0283-0243-0177:283	151328	151328	283
667	210123_dc07_3_BS20.tif:0284-0245-0177:284	157633	157633	284
668	210123_dc07_3_BS20.tif:0285-0243-0175:285	159121	159121	285
669	210123_dc07_3_BS20.tif:0286-0244-0173:286	150602	150602	286
670	210123_dc07_3_BS20.tif:0287-0247-0172:287	163268	163268	287
671	210123_dc07_3_BS20.tif:0288-0242-0175:288	151567	151567	288
672	210123_dc07_3_BS20.tif:0289-0240-0174:289	136778	136778	289
673	210123_dc07_3_BS20.tif:0290-0240-0174:290	144385	144385	290
674	210123_dc07_3_BS20.tif:0291-0239-0175:291	153981	153981	291
675	210123_dc07_3_BS20.tif:0292-0238-0174:292	150132	150132	292
676	210123_dc07_3_BS20.tif:0293-0238-0175:293	157375	157375	293
677	210123_dc07_3_BS20.tif:0294-0241-0175:294	158383	158383	294
678	210123_dc07_3_BS20.tif:0295-0243-0178:295	161500	161500	295
679	210123_dc07_3_BS20.tif:0296-0244-0180:296	157182	157182	296
680	210123_dc07_3_BS20.tif:0297-0245-0179:297	163492	163492	297
681	210123_dc07_3_BS20.tif:0298-0247-0183:298	154208	154208	298
682	210123_dc07_3_BS20.tif:0299-0247-0182:299	153894	153894	299
683	210123_dc07_3_BS20.tif:0300-0248-0183:300	166526	166526	300
684	210123_dc07_3_BS20.tif:0301-0248-0178:301	161940	161940	301
685	210123_dc07_3_BS20.tif:0302-0245-0176:302	160994	160994	302
686	210123_dc07_3_BS20.tif:0303-0244-0175:303	156865	156865	303
687	210123_dc07_3_BS20.tif:0304-0242-0176:304	156152	156152	304
688	210123_dc07_3_BS20.tif:0305-0244-0177:305	165965	165965	305
689	210123_dc07_3_BS20.tif:0306-0243-0178:306	164639	164639	306
690	210123_dc07_3_BS20.tif:0307-0233-0180:307	158579	158579	307
691	210123_dc07_3_BS20.tif:0308-0228-0174:308	126651	126651	308
692	210123_dc07_3_BS20.tif:0309-0237-0174:309	112910	112910	309
693	210123_dc07_3_BS20.tif:0310-0246-0183:310	111559	111559	310
694	210123_dc07_3_BS20.tif:0311-0256-0187:311	128207	128207	311
695	210123_dc07_3_BS20.tif:0312-0249-0172:312	141957	141957	312
696	210123_dc07_3_BS20.tif:0313-0232-0172:313	148464	148464	313
697	210123_dc07_3_BS20.tif:0314-0228-0171:314	154007	154007	314
698	210123_dc07_3_BS20.tif:0315-0235-0175:315	157083	157083	315
699	210123_dc07_3_BS20.tif:0316-0242-0177:316	160033	160033	316
700	210123_dc07_3_BS20.tif:0317-0240-0177:317	161891	161891	317
701	210123_dc07_3_BS20.tif:0318-0241-0178:318	161296	161296	318
702	210123_dc07_3_BS20.tif:0319-0242-0179:319	162338	162338	319
703	210123_dc07_3_BS20.tif:0320-0240-0177:320	173074	173074	320
704	210123_dc07_3_BS20.tif:0321-0243-0179:321	169602	169602	321
705	210123_dc07_3_BS20.tif:0322-0245-0180:322	174774	174774	322
706	210123_dc07_3_BS20.tif:0323-0245-0178:323	178511	178511	323
707	210123_dc07_3_BS20.tif:0324-0245-0180:324	174730	174730	324
708	210123_dc07_3_BS20.tif:0325-0245-0180:325	171871	171871	325
709	210123_dc07_3_BS20.tif:0326-0246-0180:326	178690	178690	326
710	210123_dc07_3_BS20.tif:0327-0246-0179:327	170935	170935	327
711	210123_dc07_3_BS20.tif:0328-0246-0180:328	172630	172630	328
712	210123_dc07_3_BS20.tif:0329-0246-0180:329	174946	174946	329
713	210123_dc07_3_BS20.tif:0330-0246-0179:330	183185	183185	330
714	210123_dc07_3_BS20.tif:0331-0246-0180:331	176709	176709	331
715	210123_dc07_3_BS20.tif:0332-0247-0181:332	181985	181985	332
716	210123_dc07_3_BS20.tif:0333-0247-0182:333	182610	182610	333
717	210123_dc07_3_BS20.tif:0334-0248-0181:334	180079	180079	334
718	210123_dc07_3_BS20.tif:0335-0247-0181:335	175666	175666	335
719	210123_dc07_3_BS20.tif:0336-0248-0182:336	181151	181151	336
720	210123_dc07_3_BS20.tif:0337-0251-0184:337	165811	165811	337
721	210123_dc07_3_BS20.tif:0338-0253-0182:338	177107	177107	338
722	210123_dc07_3_BS20.tif:0339-0256-0183:339	189116	189116	339
723	210123_dc07_3_BS20.tif:0340-0260-0184:340	201852	201852	340
724	210123_dc07_3_BS20.tif:0341-0258-0185:341	191130	191130	341
725	210123_dc07_3_BS20.tif:0342-0254-0184:342	183849	183849	342
726	210123_dc07_3_BS20.tif:0343-0252-0183:343	188763	188763	343
727	210123_dc07_3_BS20.tif:0344-0250-0183:344	185209	185209	344
728	210123_dc07_3_BS20.tif:0345-0250-0181:345	186957	186957	345
729	210123_dc07_3_BS20.tif:0346-0250-0182:346	183999	183999	346
730	210123_dc07_3_BS20.tif:0347-0250-0182:347	177672	177672	347
731	210123_dc07_3_BS20.tif:0348-0249-0181:348	172733	172733	348
732	210123_dc07_3_BS20.tif:0349-0250-0181:349	177711	177711	349
733	210123_dc07_3_BS20.tif:0350-0250-0182:350	181540	181540	350
734	210123_dc07_3_BS20.tif:0351-0250-0181:351	174294	174294	351
735	210123_dc07_3_BS20.tif:0352-0250-0181:352	172836	172836	352
736	210123_dc07_3_BS20.tif:0353-0250-0180:353	189246	189246	353
737	210123_dc07_3_BS20.tif:0354-0251-0180:354	202146	202146	354
738	210123_dc07_3_BS20.tif:0355-0251-0179:355	205170	205170	355
739	210123_dc07_3_BS20.tif:0356-0251-0179:356	198420	198420	356
740	210123_dc07_3_BS20.tif:0357-0251-0180:357	204925	204925	357
741	210123_dc07_3_BS20.tif:0358-0251-0180:358	209600	209600	358
742	210123_dc07_3_BS20.tif:0359-0251-0181:359	207231	207231	359
743	210123_dc07_3_BS20.tif:0360-0252-0180:360	198425	198425	360
744	210123_dc07_3_BS20.tif:0361-0253-0179:361	173486	173486	361
745	210123_dc07_3_BS20.tif:0362-0254-0179:362	186725	186725	362
746	210123_dc07_3_BS20.tif:0363-0254-0179:363	195044	195044	363
747	210123_dc07_3_BS20.tif:0364-0252-0182:364	207066	207066	364
748	210123_dc07_3_BS20.tif:0365-0248-0185:365	210649	210649	365
749	210123_dc07_3_BS20.tif:0366-0246-0185:366	220003	220003	366
750	210123_dc07_3_BS20.tif:0367-0246-0185:367	230978	230978	367
751	210123_dc07_3_BS20.tif:0368-0245-0187:368	210795	210795	368
752	210123_dc07_3_BS20.tif:0369-0244-0185:369	221840	221840	369
753	210123_dc07_3_BS20.tif:0370-0242-0183:370	211958	211958	370
754	210123_dc07_3_BS20.tif:0371-0242-0182:371	226160	226160	371
755	210123_dc07_3_BS20.tif:0372-0241-0181:372	215971	215971	372
756	210123_dc07_3_BS20.tif:0373-0241-0179:373	231760	231760	373
757	210123_dc07_3_BS20.tif:0374-0239-0178:374	226299	226299	374
758	210123_dc07_3_BS20.tif:0375-0240-0178:375	235731	235731	375
759	210123_dc07_3_BS20.tif:0376-0241-0179:376	237592	237592	376
760	210123_dc07_3_BS20.tif:0377-0240-0179:377	234818	234818	377
761	210123_dc07_3_BS20.tif:0378-0239-0179:378	224513	224513	378
762	210123_dc07_3_BS20.tif:0379-0238-0177:379	225439	225439	379
763	210123_dc07_3_BS20.tif:0380-0236-0175:380	232873	232873	380
764	210123_dc07_3_BS20.tif:0381-0240-0173:381	234343	234343	381
765	210123_dc07_3_BS20.tif:0382-0239-0176:382	212459	212459	382
766	210123_dc07_3_BS20.tif:0383-0241-0177:383	231698	231698	383
