# Supplementary material for: Molecular encoding and synaptic decoding of context during salt chemotaxis in C. elegans
Source: Nat Commun. 2022 May 27;13:2928. doi: 10.1038/s41467-022-30279-7 (PMC9142520; doi:10.1038/s41467-022-30279-7)
Supplement: Supplementary file 7 — Source Data [file 41467_2022_30279_MOESM7_ESM.zip › Source Data/Imaging/Fig.5/5C/210123_dc07_4_BS20_Results.csv]

	Label	IntDen	RawIntDen	Slice	stimulus
1	210123_dc07_4_BS20.tif:0001-0234-0389:1	56212	56212	1	167
2	210123_dc07_4_BS20.tif:0002-0221-0385:2	58936	58936	2
3	210123_dc07_4_BS20.tif:0003-0220-0385:3	61677	61677	3
4	210123_dc07_4_BS20.tif:0004-0218-0385:4	64680	64680	4
5	210123_dc07_4_BS20.tif:0005-0219-0386:5	64699	64699	5
6	210123_dc07_4_BS20.tif:0006-0220-0388:6	63208	63208	6
7	210123_dc07_4_BS20.tif:0007-0218-0384:7	58703	58703	7
8	210123_dc07_4_BS20.tif:0008-0223-0394:8	51250	51250	8
9	210123_dc07_4_BS20.tif:0009-0225-0385:9	53166	53166	9
10	210123_dc07_4_BS20.tif:0010-0221-0373:10	62005	62005	10
11	210123_dc07_4_BS20.tif:0011-0216-0381:11	63562	63562	11
12	210123_dc07_4_BS20.tif:0012-0209-0383:12	54273	54273	12
13	210123_dc07_4_BS20.tif:0013-0211-0383:13	64850	64850	13
14	210123_dc07_4_BS20.tif:0014-0213-0380:14	67646	67646	14
15	210123_dc07_4_BS20.tif:0015-0214-0389:15	54098	54098	15
16	210123_dc07_4_BS20.tif:0016-0213-0387:16	64335	64335	16
17	210123_dc07_4_BS20.tif:0017-0202-0390:17	63340	63340	17
18	210123_dc07_4_BS20.tif:0018-0233-0379:18	59105	59105	18
19	210123_dc07_4_BS20.tif:0019-0237-0383:19	55841	55841	19
20	210123_dc07_4_BS20.tif:0020-0223-0404:20	62265	62265	20
21	210123_dc07_4_BS20.tif:0021-0222-0395:21	61156	61156	21
22	210123_dc07_4_BS20.tif:0022-0220-0386:22	65194	65194	22
23	210123_dc07_4_BS20.tif:0023-0219-0387:23	56122	56122	23
24	210123_dc07_4_BS20.tif:0024-0221-0388:24	62228	62228	24
25	210123_dc07_4_BS20.tif:0025-0218-0388:25	53615	53615	25
26	210123_dc07_4_BS20.tif:0026-0219-0383:26	58483	58483	26
27	210123_dc07_4_BS20.tif:0027-0225-0386:27	63383	63383	27
28	210123_dc07_4_BS20.tif:0028-0228-0377:28	62638	62638	28
29	210123_dc07_4_BS20.tif:0029-0229-0368:29	53986	53986	29
30	210123_dc07_4_BS20.tif:0030-0227-0383:30	62692	62692	30
31	210123_dc07_4_BS20.tif:0031-0224-0382:31	58730	58730	31
32	210123_dc07_4_BS20.tif:0032-0222-0384:32	59420	59420	32
33	210123_dc07_4_BS20.tif:0033-0220-0383:33	58373	58373	33
34	210123_dc07_4_BS20.tif:0034-0223-0383:34	61038	61038	34
35	210123_dc07_4_BS20.tif:0035-0224-0384:35	65775	65775	35
36	210123_dc07_4_BS20.tif:0036-0222-0380:36	61383	61383	36
37	210123_dc07_4_BS20.tif:0037-0224-0382:37	64386	64386	37
38	210123_dc07_4_BS20.tif:0038-0225-0382:38	46883	46883	38
39	210123_dc07_4_BS20.tif:0039-0235-0373:39	59699	59699	39
40	210123_dc07_4_BS20.tif:0040-0239-0368:40	55911	55911	40
41	210123_dc07_4_BS20.tif:0041-0234-0375:41	57004	57004	41
42	210123_dc07_4_BS20.tif:0042-0222-0374:42	61539	61539	42
43	210123_dc07_4_BS20.tif:0043-0220-0381:43	61429	61429	43
44	210123_dc07_4_BS20.tif:0044-0218-0384:44	61941	61941	44
45	210123_dc07_4_BS20.tif:0045-0217-0390:45	72680	72680	45
46	210123_dc07_4_BS20.tif:0046-0220-0392:46	66267	66267	46
47	210123_dc07_4_BS20.tif:0047-0214-0393:47	76626	76626	47
48	210123_dc07_4_BS20.tif:0048-0212-0386:48	61304	61304	48
49	210123_dc07_4_BS20.tif:0049-0219-0369:49	71204	71204	49
50	210123_dc07_4_BS20.tif:0050-0224-0370:50	78273	78273	50
51	210123_dc07_4_BS20.tif:0051-0233-0370:51	66729	66729	51
52	210123_dc07_4_BS20.tif:0052-0235-0371:52	68470	68470	52
53	210123_dc07_4_BS20.tif:0053-0235-0369:53	64173	64173	53
54	210123_dc07_4_BS20.tif:0054-0235-0372:54	59908	59908	54
55	210123_dc07_4_BS20.tif:0055-0236-0364:55	62033	62033	55
56	210123_dc07_4_BS20.tif:0056-0237-0371:56	65436	65436	56
57	210123_dc07_4_BS20.tif:0057-0236-0374:57	60202	60202	57
58	210123_dc07_4_BS20.tif:0058-0235-0377:58	50976	50976	58
59	210123_dc07_4_BS20.tif:0059-0236-0379:59	56569	56569	59
60	210123_dc07_4_BS20.tif:0060-0238-0374:60	58679	58679	60
61	210123_dc07_4_BS20.tif:0061-0244-0371:61	63956	63956	61
62	210123_dc07_4_BS20.tif:0062-0250-0367:62	67365	67365	62
63	210123_dc07_4_BS20.tif:0063-0254-0371:63	71634	71634	63
64	210123_dc07_4_BS20.tif:0064-0256-0369:64	74966	74966	64
65	210123_dc07_4_BS20.tif:0065-0253-0369:65	69376	69376	65
66	210123_dc07_4_BS20.tif:0066-0246-0370:66	68767	68767	66
67	210123_dc07_4_BS20.tif:0067-0242-0369:67	83168	83168	67
68	210123_dc07_4_BS20.tif:0068-0239-0371:68	84740	84740	68
69	210123_dc07_4_BS20.tif:0069-0209-0370:69	69690	69690	69
70	210123_dc07_4_BS20.tif:0070-0195-0373:70	73669	73669	70
71	210123_dc07_4_BS20.tif:0071-0177-0406:71	83975	83975	71
72	210123_dc07_4_BS20.tif:0072-0173-0418:72	70010	70010	72
73	210123_dc07_4_BS20.tif:0073-0172-0414:73	66768	66768	73
74	210123_dc07_4_BS20.tif:0074-0184-0407:74	73834	73834	74
75	210123_dc07_4_BS20.tif:0075-0212-0405:75	66933	66933	75
76	210123_dc07_4_BS20.tif:0076-0215-0399:76	77267	77267	76
77	210123_dc07_4_BS20.tif:0077-0214-0395:77	75823	75823	77
78	210123_dc07_4_BS20.tif:0078-0210-0393:78	74194	74194	78
79	210123_dc07_4_BS20.tif:0079-0204-0388:79	73695	73695	79
80	210123_dc07_4_BS20.tif:0080-0199-0387:80	77721	77721	80
81	210123_dc07_4_BS20.tif:0081-0196-0398:81	94131	94131	81
82	210123_dc07_4_BS20.tif:0082-0206-0389:82	92018	92018	82
83	210123_dc07_4_BS20.tif:0083-0221-0386:83	81413	81413	83
84	210123_dc07_4_BS20.tif:0084-0229-0388:84	72956	72956	84
85	210123_dc07_4_BS20.tif:0085-0231-0389:85	71042	71042	85
86	210123_dc07_4_BS20.tif:0086-0232-0389:86	67858	67858	86
87	210123_dc07_4_BS20.tif:0087-0228-0390:87	73110	73110	87
88	210123_dc07_4_BS20.tif:0088-0223-0392:88	80008	80008	88
89	210123_dc07_4_BS20.tif:0089-0204-0394:89	69364	69364	89
90	210123_dc07_4_BS20.tif:0090-0201-0399:90	71711	71711	90
91	210123_dc07_4_BS20.tif:0091-0225-0390:91	84214	84214	91
92	210123_dc07_4_BS20.tif:0092-0206-0387:92	89862	89862	92
93	210123_dc07_4_BS20.tif:0093-0224-0384:93	60082	60082	93
94	210123_dc07_4_BS20.tif:0094-0218-0385:94	52446	52446	94
95	210123_dc07_4_BS20.tif:0095-0220-0383:95	59919	59919	95
96	210123_dc07_4_BS20.tif:0096-0229-0383:96	56489	56489	96
97	210123_dc07_4_BS20.tif:0097-0226-0383:97	61765	61765	97
98	210123_dc07_4_BS20.tif:0098-0231-0373:98	55242	55242	98
99	210123_dc07_4_BS20.tif:0099-0239-0377:99	52381	52381	99
100	210123_dc07_4_BS20.tif:0100-0232-0381:100	65695	65695	100
101	210123_dc07_4_BS20.tif:0101-0213-0390:101	67210	67210	101
102	210123_dc07_4_BS20.tif:0102-0208-0393:102	68745	68745	102
103	210123_dc07_4_BS20.tif:0103-0207-0391:103	60613	60613	103
104	210123_dc07_4_BS20.tif:0104-0213-0383:104	64879	64879	104
105	210123_dc07_4_BS20.tif:0105-0215-0387:105	56801	56801	105
106	210123_dc07_4_BS20.tif:0106-0219-0386:106	55659	55659	106
107	210123_dc07_4_BS20.tif:0107-0213-0385:107	53724	53724	107
108	210123_dc07_4_BS20.tif:0108-0223-0380:108	55561	55561	108
109	210123_dc07_4_BS20.tif:0109-0222-0379:109	46468	46468	109
110	210123_dc07_4_BS20.tif:0110-0232-0375:110	56151	56151	110
111	210123_dc07_4_BS20.tif:0111-0233-0379:111	58545	58545	111
112	210123_dc07_4_BS20.tif:0112-0230-0381:112	60735	60735	112
113	210123_dc07_4_BS20.tif:0113-0230-0386:113	63332	63332	113
114	210123_dc07_4_BS20.tif:0114-0231-0380:114	57632	57632	114
115	210123_dc07_4_BS20.tif:0115-0230-0374:115	66393	66393	115
116	210123_dc07_4_BS20.tif:0116-0229-0376:116	64655	64655	116
117	210123_dc07_4_BS20.tif:0117-0226-0378:117	57816	57816	117
118	210123_dc07_4_BS20.tif:0118-0224-0379:118	55175	55175	118
119	210123_dc07_4_BS20.tif:0119-0233-0377:119	46486	46486	119
120	210123_dc07_4_BS20.tif:0120-0241-0370:120	61438	61438	120
121	210123_dc07_4_BS20.tif:0121-0242-0371:121	62650	62650	121
122	210123_dc07_4_BS20.tif:0122-0240-0375:122	67019	67019	122
123	210123_dc07_4_BS20.tif:0123-0240-0369:123	60527	60527	123
124	210123_dc07_4_BS20.tif:0124-0241-0371:124	56480	56480	124
125	210123_dc07_4_BS20.tif:0125-0237-0370:125	50624	50624	125
126	210123_dc07_4_BS20.tif:0126-0235-0368:126	47990	47990	126
127	210123_dc07_4_BS20.tif:0127-0235-0372:127	55082	55082	127
128	210123_dc07_4_BS20.tif:0128-0235-0370:128	50759	50759	128
129	210123_dc07_4_BS20.tif:0129-0241-0373:129	51815	51815	129
130	210123_dc07_4_BS20.tif:0130-0257-0368:130	51743	51743	130
131	210123_dc07_4_BS20.tif:0131-0255-0370:131	61767	61767	131
132	210123_dc07_4_BS20.tif:0132-0248-0372:132	60840	60840	132
133	210123_dc07_4_BS20.tif:0133-0244-0370:133	64133	64133	133
134	210123_dc07_4_BS20.tif:0134-0244-0370:134	53163	53163	134
135	210123_dc07_4_BS20.tif:0135-0243-0367:135	54637	54637	135
136	210123_dc07_4_BS20.tif:0136-0242-0366:136	69998	69998	136
137	210123_dc07_4_BS20.tif:0137-0236-0367:137	69759	69759	137
138	210123_dc07_4_BS20.tif:0138-0230-0370:138	63970	63970	138
139	210123_dc07_4_BS20.tif:0139-0218-0372:139	64075	64075	139
140	210123_dc07_4_BS20.tif:0140-0218-0381:140	62605	62605	140
141	210123_dc07_4_BS20.tif:0141-0224-0381:141	60807	60807	141
142	210123_dc07_4_BS20.tif:0142-0227-0381:142	65720	65720	142
143	210123_dc07_4_BS20.tif:0143-0229-0383:143	67828	67828	143
144	210123_dc07_4_BS20.tif:0144-0226-0381:144	68158	68158	144
145	210123_dc07_4_BS20.tif:0145-0230-0385:145	77630	77630	145
146	210123_dc07_4_BS20.tif:0146-0231-0391:146	77396	77396	146
147	210123_dc07_4_BS20.tif:0147-0232-0387:147	93814	93814	147
148	210123_dc07_4_BS20.tif:0148-0235-0390:148	85993	85993	148
149	210123_dc07_4_BS20.tif:0149-0233-0390:149	80692	80692	149
150	210123_dc07_4_BS20.tif:0150-0232-0389:150	77072	77072	150
151	210123_dc07_4_BS20.tif:0151-0233-0390:151	89491	89491	151
152	210123_dc07_4_BS20.tif:0152-0230-0386:152	72881	72881	152
153	210123_dc07_4_BS20.tif:0153-0233-0387:153	77955	77955	153
154	210123_dc07_4_BS20.tif:0154-0231-0384:154	79874	79874	154
155	210123_dc07_4_BS20.tif:0155-0233-0386:155	73389	73389	155
156	210123_dc07_4_BS20.tif:0156-0235-0387:156	86381	86381	156
157	210123_dc07_4_BS20.tif:0157-0233-0385:157	74961	74961	157
158	210123_dc07_4_BS20.tif:0158-0235-0391:158	76670	76670	158
159	210123_dc07_4_BS20.tif:0159-0233-0389:159	76384	76384	159
160	210123_dc07_4_BS20.tif:0160-0233-0389:160	78538	78538	160
161	210123_dc07_4_BS20.tif:0161-0229-0389:161	74129	74129	161
162	210123_dc07_4_BS20.tif:0162-0223-0384:162	76398	76398	162
163	210123_dc07_4_BS20.tif:0163-0226-0387:163	82279	82279	163
164	210123_dc07_4_BS20.tif:0164-0231-0387:164	79721	79721	164
165	210123_dc07_4_BS20.tif:0165-0230-0386:165	71620	71620	165
166	210123_dc07_4_BS20.tif:0166-0235-0389:166	77766	77766	166
167	210123_dc07_4_BS20.tif:0167-0233-0389:167	73011	73011	167
168	210123_dc07_4_BS20.tif:0168-0233-0390:168	68765	68765	168
169	210123_dc07_4_BS20.tif:0169-0234-0389:169	71311	71311	169
170	210123_dc07_4_BS20.tif:0170-0233-0387:170	82525	82525	170
171	210123_dc07_4_BS20.tif:0171-0234-0390:171	71798	71798	171
172	210123_dc07_4_BS20.tif:0172-0232-0390:172	66699	66699	172
173	210123_dc07_4_BS20.tif:0173-0234-0390:173	70176	70176	173
174	210123_dc07_4_BS20.tif:0174-0232-0389:174	71636	71636	174
175	210123_dc07_4_BS20.tif:0175-0233-0391:175	69897	69897	175
176	210123_dc07_4_BS20.tif:0176-0235-0391:176	74175	74175	176
177	210123_dc07_4_BS20.tif:0177-0230-0385:177	69956	69956	177
178	210123_dc07_4_BS20.tif:0178-0232-0389:178	75317	75317	178
179	210123_dc07_4_BS20.tif:0179-0232-0391:179	64010	64010	179
180	210123_dc07_4_BS20.tif:0180-0229-0390:180	59935	59935	180
181	210123_dc07_4_BS20.tif:0181-0231-0392:181	62570	62570	181
182	210123_dc07_4_BS20.tif:0182-0230-0388:182	76539	76539	182
183	210123_dc07_4_BS20.tif:0183-0230-0387:183	70553	70553	183
184	210123_dc07_4_BS20.tif:0184-0231-0386:184	77048	77048	184
185	210123_dc07_4_BS20.tif:0185-0222-0384:185	59907	59907	185
186	210123_dc07_4_BS20.tif:0186-0209-0377:186	51110	51110	186
187	210123_dc07_4_BS20.tif:0187-0222-0380:187	48207	48207	187
188	210123_dc07_4_BS20.tif:0188-0226-0386:188	53810	53810	188
189	210123_dc07_4_BS20.tif:0189-0225-0383:189	61339	61339	189
190	210123_dc07_4_BS20.tif:0190-0223-0381:190	65369	65369	190
191	210123_dc07_4_BS20.tif:0191-0224-0380:191	67775	67775	191
192	210123_dc07_4_BS20.tif:0192-0223-0381:192	61449	61449	192
193	210123_dc07_4_BS20.tif:0193-0222-0378:193	67650	67650	193
194	210123_dc07_4_BS20.tif:0194-0225-0379:194	67984	67984	194
195	210123_dc07_4_BS20.tif:0195-0228-0380:195	67418	67418	195
196	210123_dc07_4_BS20.tif:0196-0229-0380:196	52553	52553	196
197	210123_dc07_4_BS20.tif:0197-0228-0376:197	53406	53406	197
198	210123_dc07_4_BS20.tif:0198-0229-0373:198	54179	54179	198
199	210123_dc07_4_BS20.tif:0199-0231-0370:199	57864	57864	199
200	210123_dc07_4_BS20.tif:0200-0230-0375:200	48269	48269	200
201	210123_dc07_4_BS20.tif:0201-0233-0378:201	59153	59153	201
202	210123_dc07_4_BS20.tif:0202-0241-0381:202	63642	63642	202
203	210123_dc07_4_BS20.tif:0203-0243-0384:203	68094	68094	203
204	210123_dc07_4_BS20.tif:0204-0254-0375:204	69545	69545	204
205	210123_dc07_4_BS20.tif:0205-0253-0375:205	56366	56366	205
206	210123_dc07_4_BS20.tif:0206-0236-0375:206	59652	59652	206
207	210123_dc07_4_BS20.tif:0207-0213-0380:207	62291	62291	207
208	210123_dc07_4_BS20.tif:0208-0209-0384:208	69738	69738	208
209	210123_dc07_4_BS20.tif:0209-0215-0383:209	58361	58361	209
210	210123_dc07_4_BS20.tif:0210-0230-0389:210	63482	63482	210
211	210123_dc07_4_BS20.tif:0211-0236-0394:211	68190	68190	211
212	210123_dc07_4_BS20.tif:0212-0238-0387:212	73702	73702	212
213	210123_dc07_4_BS20.tif:0213-0234-0385:213	67660	67660	213
214	210123_dc07_4_BS20.tif:0214-0231-0386:214	64884	64884	214
215	210123_dc07_4_BS20.tif:0215-0236-0387:215	74898	74898	215
216	210123_dc07_4_BS20.tif:0216-0234-0387:216	70282	70282	216
217	210123_dc07_4_BS20.tif:0217-0236-0388:217	66399	66399	217
218	210123_dc07_4_BS20.tif:0218-0234-0384:218	66091	66091	218
219	210123_dc07_4_BS20.tif:0219-0232-0382:219	69765	69765	219
220	210123_dc07_4_BS20.tif:0220-0235-0385:220	71565	71565	220
221	210123_dc07_4_BS20.tif:0221-0221-0377:221	63582	63582	221
222	210123_dc07_4_BS20.tif:0222-0206-0382:222	61683	61683	222
223	210123_dc07_4_BS20.tif:0223-0212-0385:223	62853	62853	223
224	210123_dc07_4_BS20.tif:0224-0222-0383:224	56679	56679	224
225	210123_dc07_4_BS20.tif:0225-0223-0385:225	59074	59074	225
226	210123_dc07_4_BS20.tif:0226-0230-0380:226	61051	61051	226
227	210123_dc07_4_BS20.tif:0227-0229-0377:227	51855	51855	227
228	210123_dc07_4_BS20.tif:0228-0231-0378:228	60553	60553	228
229	210123_dc07_4_BS20.tif:0229-0231-0376:229	53568	53568	229
230	210123_dc07_4_BS20.tif:0230-0233-0370:230	48166	48166	230
231	210123_dc07_4_BS20.tif:0231-0235-0378:231	59080	59080	231
232	210123_dc07_4_BS20.tif:0232-0242-0384:232	63000	63000	232
233	210123_dc07_4_BS20.tif:0233-0253-0383:233	78610	78610	233
234	210123_dc07_4_BS20.tif:0234-0238-0380:234	60372	60372	234
235	210123_dc07_4_BS20.tif:0235-0216-0389:235	57912	57912	235
236	210123_dc07_4_BS20.tif:0236-0220-0392:236	66916	66916	236
237	210123_dc07_4_BS20.tif:0237-0226-0390:237	71804	71804	237
238	210123_dc07_4_BS20.tif:0238-0237-0387:238	69715	69715	238
239	210123_dc07_4_BS20.tif:0239-0241-0385:239	68185	68185	239
240	210123_dc07_4_BS20.tif:0240-0237-0383:240	61544	61544	240
241	210123_dc07_4_BS20.tif:0241-0238-0387:241	68881	68881	241
242	210123_dc07_4_BS20.tif:0242-0232-0389:242	75069	75069	242
243	210123_dc07_4_BS20.tif:0243-0232-0389:243	68231	68231	243
244	210123_dc07_4_BS20.tif:0244-0231-0387:244	70964	70964	244
245	210123_dc07_4_BS20.tif:0245-0232-0387:245	67803	67803	245
246	210123_dc07_4_BS20.tif:0246-0230-0386:246	54423	54423	246
247	210123_dc07_4_BS20.tif:0247-0231-0385:247	57009	57009	247
248	210123_dc07_4_BS20.tif:0248-0230-0385:248	63961	63961	248
249	210123_dc07_4_BS20.tif:0249-0228-0391:249	62748	62748	249
250	210123_dc07_4_BS20.tif:0250-0224-0392:250	77260	77260	250
251	210123_dc07_4_BS20.tif:0251-0207-0391:251	68272	68272	251
252	210123_dc07_4_BS20.tif:0252-0209-0373:252	62532	62532	252
253	210123_dc07_4_BS20.tif:0253-0224-0370:253	62000	62000	253
254	210123_dc07_4_BS20.tif:0254-0231-0367:254	70021	70021	254
255	210123_dc07_4_BS20.tif:0255-0255-0362:255	64308	64308	255
256	210123_dc07_4_BS20.tif:0256-0292-0353:256	58533	58533	256
257	210123_dc07_4_BS20.tif:0257-0309-0394:257	58758	58758	257
258	210123_dc07_4_BS20.tif:0258-0284-0400:258	74552	74552	258
259	210123_dc07_4_BS20.tif:0259-0272-0391:259	51741	51741	259
260	210123_dc07_4_BS20.tif:0260-0272-0388:260	54078	54078	260
261	210123_dc07_4_BS20.tif:0261-0274-0393:261	52651	52651	261
262	210123_dc07_4_BS20.tif:0262-0272-0393:262	57620	57620	262
263	210123_dc07_4_BS20.tif:0263-0267-0400:263	60330	60330	263
264	210123_dc07_4_BS20.tif:0264-0264-0403:264	55036	55036	264
265	210123_dc07_4_BS20.tif:0265-0266-0410:265	57603	57603	265
266	210123_dc07_4_BS20.tif:0266-0262-0413:266	51481	51481	266
267	210123_dc07_4_BS20.tif:0267-0262-0410:267	42138	42138	267
268	210123_dc07_4_BS20.tif:0268-0261-0410:268	48419	48419	268
269	210123_dc07_4_BS20.tif:0269-0260-0405:269	45942	45942	269
270	210123_dc07_4_BS20.tif:0270-0261-0409:270	45729	45729	270
271	210123_dc07_4_BS20.tif:0271-0259-0410:271	58480	58480	271
272	210123_dc07_4_BS20.tif:0272-0265-0407:272	53668	53668	272
273	210123_dc07_4_BS20.tif:0273-0265-0407:273	52414	52414	273
274	210123_dc07_4_BS20.tif:0274-0267-0407:274	48302	48302	274
275	210123_dc07_4_BS20.tif:0275-0265-0411:275	57327	57327	275
276	210123_dc07_4_BS20.tif:0276-0261-0392:276	56245	56245	276
277	210123_dc07_4_BS20.tif:0277-0273-0400:277	57251	57251	277
278	210123_dc07_4_BS20.tif:0278-0276-0406:278	50070	50070	278
279	210123_dc07_4_BS20.tif:0279-0277-0413:279	57467	57467	279
280	210123_dc07_4_BS20.tif:0280-0276-0410:280	50535	50535	280
281	210123_dc07_4_BS20.tif:0281-0277-0416:281	64329	64329	281
282	210123_dc07_4_BS20.tif:0282-0275-0419:282	52705	52705	282
283	210123_dc07_4_BS20.tif:0283-0273-0420:283	54094	54094	283
284	210123_dc07_4_BS20.tif:0284-0270-0421:284	44856	44856	284
285	210123_dc07_4_BS20.tif:0285-0269-0425:285	47205	47205	285
286	210123_dc07_4_BS20.tif:0286-0268-0428:286	54369	54369	286
287	210123_dc07_4_BS20.tif:0287-0225-0388:287	51793	51793	287
288	210123_dc07_4_BS20.tif:0288-0259-0389:288	60084	60084	288
289	210123_dc07_4_BS20.tif:0289-0251-0401:289	96177	96177	289
290	210123_dc07_4_BS20.tif:0290-0243-0407:290	64971	64971	290
291	210123_dc07_4_BS20.tif:0291-0241-0408:291	69264	69264	291
292	210123_dc07_4_BS20.tif:0292-0239-0409:292	62101	62101	292
293	210123_dc07_4_BS20.tif:0293-0236-0409:293	55532	55532	293
294	210123_dc07_4_BS20.tif:0294-0236-0408:294	60839	60839	294
295	210123_dc07_4_BS20.tif:0295-0234-0404:295	58493	58493	295
296	210123_dc07_4_BS20.tif:0296-0229-0401:296	61478	61478	296
297	210123_dc07_4_BS20.tif:0297-0226-0398:297	57402	57402	297
298	210123_dc07_4_BS20.tif:0298-0223-0398:298	62098	62098	298
299	210123_dc07_4_BS20.tif:0299-0224-0397:299	57584	57584	299
300	210123_dc07_4_BS20.tif:0300-0224-0398:300	62581	62581	300
301	210123_dc07_4_BS20.tif:0301-0223-0397:301	73518	73518	301
302	210123_dc07_4_BS20.tif:0302-0224-0398:302	65388	65388	302
303	210123_dc07_4_BS20.tif:0303-0223-0397:303	55274	55274	303
304	210123_dc07_4_BS20.tif:0304-0224-0399:304	63835	63835	304
305	210123_dc07_4_BS20.tif:0305-0224-0399:305	45621	45621	305
306	210123_dc07_4_BS20.tif:0306-0224-0399:306	47598	47598	306
307	210123_dc07_4_BS20.tif:0307-0222-0400:307	46672	46672	307
308	210123_dc07_4_BS20.tif:0308-0221-0400:308	55772	55772	308
309	210123_dc07_4_BS20.tif:0309-0221-0400:309	47640	47640	309
310	210123_dc07_4_BS20.tif:0310-0246-0391:310	69862	69862	310
311	210123_dc07_4_BS20.tif:0311-0256-0395:311	64286	64286	311
312	210123_dc07_4_BS20.tif:0312-0224-0397:312	87397	87397	312
313	210123_dc07_4_BS20.tif:0313-0220-0382:313	59036	59036	313
314	210123_dc07_4_BS20.tif:0314-0224-0378:314	56765	56765	314
315	210123_dc07_4_BS20.tif:0315-0235-0376:315	63774	63774	315
316	210123_dc07_4_BS20.tif:0316-0241-0384:316	56846	56846	316
317	210123_dc07_4_BS20.tif:0317-0245-0385:317	55015	55015	317
318	210123_dc07_4_BS20.tif:0318-0249-0385:318	63374	63374	318
319	210123_dc07_4_BS20.tif:0319-0255-0380:319	58199	58199	319
320	210123_dc07_4_BS20.tif:0320-0269-0379:320	46915	46915	320
321	210123_dc07_4_BS20.tif:0321-0260-0383:321	52428	52428	321
322	210123_dc07_4_BS20.tif:0322-0255-0380:322	46674	46674	322
323	210123_dc07_4_BS20.tif:0323-0251-0381:323	44883	44883	323
324	210123_dc07_4_BS20.tif:0324-0251-0378:324	38185	38185	324
325	210123_dc07_4_BS20.tif:0325-0251-0378:325	37525	37525	325
326	210123_dc07_4_BS20.tif:0326-0260-0371:326	42574	42574	326
327	210123_dc07_4_BS20.tif:0327-0265-0370:327	37163	37163	327
328	210123_dc07_4_BS20.tif:0328-0273-0372:328	44240	44240	328
329	210123_dc07_4_BS20.tif:0329-0268-0378:329	45399	45399	329
330	210123_dc07_4_BS20.tif:0330-0265-0377:330	45478	45478	330
331	210123_dc07_4_BS20.tif:0331-0266-0377:331	45850	45850	331
332	210123_dc07_4_BS20.tif:0332-0277-0377:332	42044	42044	332
333	210123_dc07_4_BS20.tif:0333-0263-0381:333	53278	53278	333
334	210123_dc07_4_BS20.tif:0334-0217-0385:334	55222	55222	334
335	210123_dc07_4_BS20.tif:0335-0251-0374:335	57536	57536	335
336	210123_dc07_4_BS20.tif:0336-0254-0386:336	36505	36505	336
337	210123_dc07_4_BS20.tif:0337-0276-0382:337	44462	44462	337
338	210123_dc07_4_BS20.tif:0338-0302-0381:338	49943	49943	338
339	210123_dc07_4_BS20.tif:0339-0271-0375:339	57753	57753	339
340	210123_dc07_4_BS20.tif:0340-0255-0369:340	44351	44351	340
341	210123_dc07_4_BS20.tif:0341-0251-0371:341	44046	44046	341
342	210123_dc07_4_BS20.tif:0342-0243-0377:342	38336	38336	342
343	210123_dc07_4_BS20.tif:0343-0235-0372:343	46517	46517	343
344	210123_dc07_4_BS20.tif:0344-0254-0374:344	64790	64790	344
345	210123_dc07_4_BS20.tif:0345-0263-0381:345	44778	44778	345
346	210123_dc07_4_BS20.tif:0346-0255-0377:346	45487	45487	346
347	210123_dc07_4_BS20.tif:0347-0248-0379:347	40186	40186	347
348	210123_dc07_4_BS20.tif:0348-0243-0376:348	46428	46428	348
349	210123_dc07_4_BS20.tif:0349-0242-0371:349	44414	44414	349
350	210123_dc07_4_BS20.tif:0350-0243-0372:350	43760	43760	350
351	210123_dc07_4_BS20.tif:0351-0244-0371:351	46952	46952	351
352	210123_dc07_4_BS20.tif:0352-0243-0370:352	44286	44286	352
353	210123_dc07_4_BS20.tif:0353-0242-0372:353	45690	45690	353
354	210123_dc07_4_BS20.tif:0354-0243-0374:354	45290	45290	354
355	210123_dc07_4_BS20.tif:0355-0244-0374:355	48354	48354	355
356	210123_dc07_4_BS20.tif:0356-0247-0375:356	46112	46112	356
357	210123_dc07_4_BS20.tif:0357-0248-0378:357	49415	49415	357
358	210123_dc07_4_BS20.tif:0358-0247-0369:358	46927	46927	358
359	210123_dc07_4_BS20.tif:0359-0246-0370:359	53544	53544	359
360	210123_dc07_4_BS20.tif:0360-0247-0372:360	54338	54338	360
361	210123_dc07_4_BS20.tif:0361-0246-0374:361	58329	58329	361
362	210123_dc07_4_BS20.tif:0362-0249-0366:362	62876	62876	362
363	210123_dc07_4_BS20.tif:0363-0250-0366:363	64509	64509	363
364	210123_dc07_4_BS20.tif:0364-0254-0367:364	63052	63052	364
365	210123_dc07_4_BS20.tif:0365-0253-0372:365	48854	48854	365
366	210123_dc07_4_BS20.tif:0366-0251-0381:366	52922	52922	366
367	210123_dc07_4_BS20.tif:0367-0250-0373:367	48708	48708	367
368	210123_dc07_4_BS20.tif:0368-0246-0370:368	49911	49911	368
369	210123_dc07_4_BS20.tif:0369-0242-0373:369	43210	43210	369
370	210123_dc07_4_BS20.tif:0370-0241-0378:370	51151	51151	370
371	210123_dc07_4_BS20.tif:0371-0242-0375:371	61607	61607	371
372	210123_dc07_4_BS20.tif:0372-0239-0372:372	53967	53967	372
373	210123_dc07_4_BS20.tif:0373-0234-0369:373	49649	49649	373
374	210123_dc07_4_BS20.tif:0374-0220-0374:374	53048	53048	374
375	210123_dc07_4_BS20.tif:0375-0216-0386:375	58806	58806	375
376	210123_dc07_4_BS20.tif:0376-0226-0390:376	53812	53812	376
377	210123_dc07_4_BS20.tif:0377-0236-0393:377	59854	59854	377
378	210123_dc07_4_BS20.tif:0378-0225-0388:378	51866	51866	378
379	210123_dc07_4_BS20.tif:0379-0229-0389:379	53018	53018	379
380	210123_dc07_4_BS20.tif:0380-0230-0387:380	55705	55705	380
381	210123_dc07_4_BS20.tif:0381-0228-0384:381	58007	58007	381
382	210123_dc07_4_BS20.tif:0382-0220-0382:382	59424	59424	382
383	210123_dc07_4_BS20.tif:0383-0213-0380:383	60081	60081	383
384	210123_dc07_4_BS20.tif:0384-0217-0383:384	62975	62975	384
385	210123_dc07_4_BS20.tif:0385-0225-0388:385	74540	74540	385
386	210123_dc07_4_BS20.tif:0386-0226-0388:386	69913	69913	386
387	210123_dc07_4_BS20.tif:0387-0229-0388:387	78403	78403	387
388	210123_dc07_4_BS20.tif:0388-0228-0390:388	68162	68162	388
389	210123_dc07_4_BS20.tif:0389-0228-0391:389	71464	71464	389
390	210123_dc07_4_BS20.tif:0390-0231-0392:390	62317	62317	390
391	210123_dc07_4_BS20.tif:0391-0231-0392:391	64266	64266	391
392	210123_dc07_4_BS20.tif:0392-0232-0392:392	71276	71276	392
393	210123_dc07_4_BS20.tif:0393-0230-0388:393	70318	70318	393
394	210123_dc07_4_BS20.tif:0394-0230-0387:394	70115	70115	394
395	210123_dc07_4_BS20.tif:0395-0220-0387:395	66654	66654	395
396	210123_dc07_4_BS20.tif:0396-0218-0386:396	67047	67047	396
397	210123_dc07_4_BS20.tif:0397-0222-0388:397	77394	77394	397
398	210123_dc07_4_BS20.tif:0398-0224-0388:398	73912	73912	398
399	210123_dc07_4_BS20.tif:0399-0226-0389:399	74830	74830	399
400	210123_dc07_4_BS20.tif:0400-0227-0390:400	67844	67844	400
401	210123_dc07_4_BS20.tif:0401-0223-0388:401	73037	73037	401
402	210123_dc07_4_BS20.tif:0402-0224-0388:402	78282	78282	402
403	210123_dc07_4_BS20.tif:0403-0217-0384:403	66580	66580	403
404	210123_dc07_4_BS20.tif:0404-0208-0389:404	59173	59173	404
405	210123_dc07_4_BS20.tif:0405-0213-0386:405	47248	47248	405
406	210123_dc07_4_BS20.tif:0406-0218-0387:406	55659	55659	406
407	210123_dc07_4_BS20.tif:0407-0216-0383:407	55343	55343	407
408	210123_dc07_4_BS20.tif:0408-0221-0384:408	53922	53922	408
409	210123_dc07_4_BS20.tif:0409-0226-0386:409	55062	55062	409
410	210123_dc07_4_BS20.tif:0410-0224-0381:410	54977	54977	410
411	210123_dc07_4_BS20.tif:0411-0225-0379:411	44795	44795	411
412	210123_dc07_4_BS20.tif:0412-0225-0381:412	52995	52995	412
413	210123_dc07_4_BS20.tif:0413-0225-0381:413	51057	51057	413
414	210123_dc07_4_BS20.tif:0414-0225-0379:414	54726	54726	414
415	210123_dc07_4_BS20.tif:0415-0226-0379:415	51023	51023	415
416	210123_dc07_4_BS20.tif:0416-0231-0382:416	57038	57038	416
417	210123_dc07_4_BS20.tif:0417-0233-0379:417	54980	54980	417
418	210123_dc07_4_BS20.tif:0418-0235-0382:418	57861	57861	418
419	210123_dc07_4_BS20.tif:0419-0238-0371:419	55098	55098	419
420	210123_dc07_4_BS20.tif:0420-0236-0363:420	55808	55808	420
421	210123_dc07_4_BS20.tif:0421-0218-0383:421	53203	53203	421
422	210123_dc07_4_BS20.tif:0422-0213-0391:422	55456	55456	422
423	210123_dc07_4_BS20.tif:0423-0213-0390:423	49976	49976	423
424	210123_dc07_4_BS20.tif:0424-0216-0384:424	46594	46594	424
425	210123_dc07_4_BS20.tif:0425-0225-0377:425	45714	45714	425
426	210123_dc07_4_BS20.tif:0426-0231-0378:426	54928	54928	426
427	210123_dc07_4_BS20.tif:0427-0238-0387:427	60330	60330	427
428	210123_dc07_4_BS20.tif:0428-0239-0386:428	60920	60920	428
429	210123_dc07_4_BS20.tif:0429-0238-0383:429	56868	56868	429
430	210123_dc07_4_BS20.tif:0430-0238-0382:430	55182	55182	430
431	210123_dc07_4_BS20.tif:0431-0240-0385:431	53184	53184	431
432	210123_dc07_4_BS20.tif:0432-0242-0385:432	48788	48788	432
433	210123_dc07_4_BS20.tif:0433-0261-0356:433	57273	57273	433
434	210123_dc07_4_BS20.tif:0434-0220-0376:434	77868	77868	434
435	210123_dc07_4_BS20.tif:0435-0214-0381:435	54697	54697	435
436	210123_dc07_4_BS20.tif:0436-0222-0379:436	55378	55378	436
437	210123_dc07_4_BS20.tif:0437-0228-0381:437	56253	56253	437
438	210123_dc07_4_BS20.tif:0438-0231-0381:438	53752	53752	438
439	210123_dc07_4_BS20.tif:0439-0230-0379:439	51427	51427	439
440	210123_dc07_4_BS20.tif:0440-0226-0383:440	60425	60425	440
441	210123_dc07_4_BS20.tif:0441-0228-0382:441	54978	54978	441
442	210123_dc07_4_BS20.tif:0442-0228-0384:442	56339	56339	442
443	210123_dc07_4_BS20.tif:0443-0229-0383:443	60740	60740	443
444	210123_dc07_4_BS20.tif:0444-0222-0382:444	59206	59206	444
445	210123_dc07_4_BS20.tif:0445-0219-0383:445	65450	65450	445
446	210123_dc07_4_BS20.tif:0446-0221-0383:446	67104	67104	446
447	210123_dc07_4_BS20.tif:0447-0225-0386:447	71357	71357	447
448	210123_dc07_4_BS20.tif:0448-0222-0385:448	65024	65024	448
449	210123_dc07_4_BS20.tif:0449-0218-0384:449	70401	70401	449
450	210123_dc07_4_BS20.tif:0450-0219-0382:450	59903	59903	450
451	210123_dc07_4_BS20.tif:0451-0224-0379:451	64210	64210	451
452	210123_dc07_4_BS20.tif:0452-0225-0379:452	67146	67146	452
453	210123_dc07_4_BS20.tif:0453-0217-0377:453	74902	74902	453
454	210123_dc07_4_BS20.tif:0454-0209-0375:454	72791	72791	454
455	210123_dc07_4_BS20.tif:0455-0201-0372:455	73433	73433	455
456	210123_dc07_4_BS20.tif:0456-0196-0372:456	67998	67998	456
457	210123_dc07_4_BS20.tif:0457-0206-0376:457	73868	73868	457
458	210123_dc07_4_BS20.tif:0458-0234-0379:458	74570	74570	458
459	210123_dc07_4_BS20.tif:0459-0246-0383:459	70558	70558	459
460	210123_dc07_4_BS20.tif:0460-0244-0385:460	74314	74314	460
461	210123_dc07_4_BS20.tif:0001-0244-0144:1	307850	307850	1
462	210123_dc07_4_BS20.tif:0002-0231-0140:2	320865	320865	2
463	210123_dc07_4_BS20.tif:0003-0230-0140:3	317428	317428	3
464	210123_dc07_4_BS20.tif:0004-0228-0141:4	343885	343885	4
465	210123_dc07_4_BS20.tif:0005-0229-0142:5	334859	334859	5
466	210123_dc07_4_BS20.tif:0006-0230-0144:6	323590	323590	6
467	210123_dc07_4_BS20.tif:0007-0228-0140:7	314983	314983	7
468	210123_dc07_4_BS20.tif:0008-0233-0149:8	328226	328226	8
469	210123_dc07_4_BS20.tif:0009-0235-0141:9	326291	326291	9
470	210123_dc07_4_BS20.tif:0010-0231-0128:10	321282	321282	10
471	210123_dc07_4_BS20.tif:0011-0226-0137:11	319351	319351	11
472	210123_dc07_4_BS20.tif:0012-0219-0139:12	331284	331284	12
473	210123_dc07_4_BS20.tif:0013-0221-0139:13	303818	303818	13
474	210123_dc07_4_BS20.tif:0014-0223-0135:14	326566	326566	14
475	210123_dc07_4_BS20.tif:0015-0224-0144:15	312507	312507	15
476	210123_dc07_4_BS20.tif:0016-0223-0143:16	316710	316710	16
477	210123_dc07_4_BS20.tif:0017-0212-0145:17	321542	321542	17
478	210123_dc07_4_BS20.tif:0018-0243-0135:18	291150	291150	18
479	210123_dc07_4_BS20.tif:0019-0247-0139:19	328095	328095	19
480	210123_dc07_4_BS20.tif:0020-0233-0159:20	330403	330403	20
481	210123_dc07_4_BS20.tif:0021-0232-0150:21	343049	343049	21
482	210123_dc07_4_BS20.tif:0022-0230-0142:22	339014	339014	22
483	210123_dc07_4_BS20.tif:0023-0229-0143:23	320228	320228	23
484	210123_dc07_4_BS20.tif:0024-0231-0143:24	334948	334948	24
485	210123_dc07_4_BS20.tif:0025-0228-0143:25	318127	318127	25
486	210123_dc07_4_BS20.tif:0026-0229-0138:26	321650	321650	26
487	210123_dc07_4_BS20.tif:0027-0235-0142:27	339068	339068	27
488	210123_dc07_4_BS20.tif:0028-0238-0133:28	334430	334430	28
489	210123_dc07_4_BS20.tif:0029-0239-0123:29	300156	300156	29
490	210123_dc07_4_BS20.tif:0030-0237-0138:30	357934	357934	30
491	210123_dc07_4_BS20.tif:0031-0234-0138:31	340189	340189	31
492	210123_dc07_4_BS20.tif:0032-0232-0139:32	323798	323798	32
493	210123_dc07_4_BS20.tif:0033-0230-0139:33	313978	313978	33
494	210123_dc07_4_BS20.tif:0034-0233-0138:34	314636	314636	34
495	210123_dc07_4_BS20.tif:0035-0234-0140:35	326159	326159	35
496	210123_dc07_4_BS20.tif:0036-0232-0136:36	339250	339250	36
497	210123_dc07_4_BS20.tif:0037-0234-0137:37	356603	356603	37
498	210123_dc07_4_BS20.tif:0038-0235-0138:38	319560	319560	38
499	210123_dc07_4_BS20.tif:0039-0245-0128:39	316312	316312	39
500	210123_dc07_4_BS20.tif:0040-0249-0123:40	333044	333044	40
501	210123_dc07_4_BS20.tif:0041-0244-0131:41	313050	313050	41
502	210123_dc07_4_BS20.tif:0042-0232-0129:42	308767	308767	42
503	210123_dc07_4_BS20.tif:0043-0230-0136:43	321196	321196	43
504	210123_dc07_4_BS20.tif:0044-0228-0140:44	364085	364085	44
505	210123_dc07_4_BS20.tif:0045-0227-0146:45	369767	369767	45
506	210123_dc07_4_BS20.tif:0046-0230-0147:46	372255	372255	46
507	210123_dc07_4_BS20.tif:0047-0224-0149:47	358460	358460	47
508	210123_dc07_4_BS20.tif:0048-0222-0141:48	331335	331335	48
509	210123_dc07_4_BS20.tif:0049-0229-0124:49	386583	386583	49
510	210123_dc07_4_BS20.tif:0050-0234-0126:50	366937	366937	50
511	210123_dc07_4_BS20.tif:0051-0243-0125:51	346050	346050	51
512	210123_dc07_4_BS20.tif:0052-0245-0127:52	318970	318970	52
513	210123_dc07_4_BS20.tif:0053-0245-0125:53	310323	310323	53
514	210123_dc07_4_BS20.tif:0054-0245-0127:54	327887	327887	54
515	210123_dc07_4_BS20.tif:0055-0246-0120:55	334452	334452	55
516	210123_dc07_4_BS20.tif:0056-0247-0127:56	336009	336009	56
517	210123_dc07_4_BS20.tif:0057-0246-0130:57	328958	328958	57
518	210123_dc07_4_BS20.tif:0058-0245-0132:58	310405	310405	58
519	210123_dc07_4_BS20.tif:0059-0246-0134:59	313270	313270	59
520	210123_dc07_4_BS20.tif:0060-0248-0130:60	324321	324321	60
521	210123_dc07_4_BS20.tif:0061-0254-0127:61	331998	331998	61
522	210123_dc07_4_BS20.tif:0062-0260-0123:62	369079	369079	62
523	210123_dc07_4_BS20.tif:0063-0264-0127:63	377825	377825	63
524	210123_dc07_4_BS20.tif:0064-0266-0124:64	369039	369039	64
525	210123_dc07_4_BS20.tif:0065-0263-0124:65	336367	336367	65
526	210123_dc07_4_BS20.tif:0066-0256-0125:66	320471	320471	66
527	210123_dc07_4_BS20.tif:0067-0252-0125:67	350026	350026	67
528	210123_dc07_4_BS20.tif:0068-0249-0127:68	326978	326978	68
529	210123_dc07_4_BS20.tif:0069-0219-0126:69	327522	327522	69
530	210123_dc07_4_BS20.tif:0070-0205-0129:70	315313	315313	70
531	210123_dc07_4_BS20.tif:0071-0187-0161:71	291410	291410	71
532	210123_dc07_4_BS20.tif:0072-0183-0173:72	305649	305649	72
533	210123_dc07_4_BS20.tif:0073-0182-0170:73	292215	292215	73
534	210123_dc07_4_BS20.tif:0074-0194-0163:74	280498	280498	74
535	210123_dc07_4_BS20.tif:0075-0222-0161:75	297076	297076	75
536	210123_dc07_4_BS20.tif:0076-0225-0154:76	328855	328855	76
537	210123_dc07_4_BS20.tif:0077-0224-0151:77	338076	338076	77
538	210123_dc07_4_BS20.tif:0078-0220-0148:78	351849	351849	78
539	210123_dc07_4_BS20.tif:0079-0214-0143:79	329418	329418	79
540	210123_dc07_4_BS20.tif:0080-0209-0143:80	317372	317372	80
541	210123_dc07_4_BS20.tif:0081-0206-0154:81	343172	343172	81
542	210123_dc07_4_BS20.tif:0082-0216-0145:82	348362	348362	82
543	210123_dc07_4_BS20.tif:0083-0231-0141:83	315275	315275	83
544	210123_dc07_4_BS20.tif:0084-0239-0143:84	334970	334970	84
545	210123_dc07_4_BS20.tif:0085-0241-0144:85	364981	364981	85
546	210123_dc07_4_BS20.tif:0086-0242-0144:86	339941	339941	86
547	210123_dc07_4_BS20.tif:0087-0238-0145:87	350905	350905	87
548	210123_dc07_4_BS20.tif:0088-0233-0148:88	364187	364187	88
549	210123_dc07_4_BS20.tif:0089-0214-0149:89	326187	326187	89
550	210123_dc07_4_BS20.tif:0090-0211-0154:90	359285	359285	90
551	210123_dc07_4_BS20.tif:0091-0235-0145:91	326982	326982	91
552	210123_dc07_4_BS20.tif:0092-0216-0142:92	279831	279831	92
553	210123_dc07_4_BS20.tif:0093-0234-0140:93	306243	306243	93
554	210123_dc07_4_BS20.tif:0094-0228-0141:94	307990	307990	94
555	210123_dc07_4_BS20.tif:0095-0230-0138:95	338705	338705	95
556	210123_dc07_4_BS20.tif:0096-0239-0139:96	306945	306945	96
557	210123_dc07_4_BS20.tif:0097-0236-0138:97	333205	333205	97
558	210123_dc07_4_BS20.tif:0098-0241-0129:98	362722	362722	98
559	210123_dc07_4_BS20.tif:0099-0249-0133:99	324912	324912	99
560	210123_dc07_4_BS20.tif:0100-0242-0137:100	330720	330720	100
561	210123_dc07_4_BS20.tif:0101-0223-0146:101	327403	327403	101
562	210123_dc07_4_BS20.tif:0102-0218-0149:102	347931	347931	102
563	210123_dc07_4_BS20.tif:0103-0217-0146:103	338798	338798	103
564	210123_dc07_4_BS20.tif:0104-0223-0139:104	351716	351716	104
565	210123_dc07_4_BS20.tif:0105-0225-0143:105	342651	342651	105
566	210123_dc07_4_BS20.tif:0106-0229-0141:106	336361	336361	106
567	210123_dc07_4_BS20.tif:0107-0223-0141:107	338447	338447	107
568	210123_dc07_4_BS20.tif:0108-0233-0135:108	329515	329515	108
569	210123_dc07_4_BS20.tif:0109-0232-0134:109	323387	323387	109
570	210123_dc07_4_BS20.tif:0110-0242-0131:110	294839	294839	110
571	210123_dc07_4_BS20.tif:0111-0243-0134:111	323228	323228	111
572	210123_dc07_4_BS20.tif:0112-0240-0136:112	311777	311777	112
573	210123_dc07_4_BS20.tif:0113-0240-0142:113	291362	291362	113
574	210123_dc07_4_BS20.tif:0114-0241-0136:114	318521	318521	114
575	210123_dc07_4_BS20.tif:0115-0240-0130:115	305737	305737	115
576	210123_dc07_4_BS20.tif:0116-0239-0131:116	302999	302999	116
577	210123_dc07_4_BS20.tif:0117-0236-0133:117	326357	326357	117
578	210123_dc07_4_BS20.tif:0118-0234-0135:118	319971	319971	118
579	210123_dc07_4_BS20.tif:0119-0243-0132:119	313737	313737	119
580	210123_dc07_4_BS20.tif:0120-0251-0126:120	336415	336415	120
581	210123_dc07_4_BS20.tif:0121-0252-0127:121	329060	329060	121
582	210123_dc07_4_BS20.tif:0122-0250-0131:122	355852	355852	122
583	210123_dc07_4_BS20.tif:0123-0250-0125:123	350563	350563	123
584	210123_dc07_4_BS20.tif:0124-0251-0126:124	326870	326870	124
585	210123_dc07_4_BS20.tif:0125-0247-0126:125	327693	327693	125
586	210123_dc07_4_BS20.tif:0126-0245-0123:126	337642	337642	126
587	210123_dc07_4_BS20.tif:0127-0245-0128:127	330135	330135	127
588	210123_dc07_4_BS20.tif:0128-0245-0126:128	317161	317161	128
589	210123_dc07_4_BS20.tif:0129-0251-0129:129	312923	312923	129
590	210123_dc07_4_BS20.tif:0130-0267-0123:130	361638	361638	130
591	210123_dc07_4_BS20.tif:0131-0265-0126:131	380090	380090	131
592	210123_dc07_4_BS20.tif:0132-0258-0127:132	367481	367481	132
593	210123_dc07_4_BS20.tif:0133-0254-0125:133	375208	375208	133
594	210123_dc07_4_BS20.tif:0134-0254-0125:134	342686	342686	134
595	210123_dc07_4_BS20.tif:0135-0253-0122:135	369918	369918	135
596	210123_dc07_4_BS20.tif:0136-0252-0121:136	383046	383046	136
597	210123_dc07_4_BS20.tif:0137-0246-0122:137	384319	384319	137
598	210123_dc07_4_BS20.tif:0138-0240-0126:138	356476	356476	138
599	210123_dc07_4_BS20.tif:0139-0228-0128:139	360778	360778	139
600	210123_dc07_4_BS20.tif:0140-0228-0136:140	300875	300875	140
601	210123_dc07_4_BS20.tif:0141-0234-0137:141	314990	314990	141
602	210123_dc07_4_BS20.tif:0142-0237-0137:142	324420	324420	142
603	210123_dc07_4_BS20.tif:0143-0239-0138:143	359005	359005	143
604	210123_dc07_4_BS20.tif:0144-0236-0136:144	360138	360138	144
605	210123_dc07_4_BS20.tif:0145-0240-0141:145	373554	373554	145
606	210123_dc07_4_BS20.tif:0146-0241-0147:146	366761	366761	146
607	210123_dc07_4_BS20.tif:0147-0242-0142:147	499889	499889	147
608	210123_dc07_4_BS20.tif:0148-0245-0146:148	435567	435567	148
609	210123_dc07_4_BS20.tif:0149-0243-0145:149	416820	416820	149
610	210123_dc07_4_BS20.tif:0150-0242-0145:150	410161	410161	150
611	210123_dc07_4_BS20.tif:0151-0243-0146:151	401478	401478	151
612	210123_dc07_4_BS20.tif:0152-0240-0141:152	384513	384513	152
613	210123_dc07_4_BS20.tif:0153-0243-0142:153	386252	386252	153
614	210123_dc07_4_BS20.tif:0154-0241-0140:154	390570	390570	154
615	210123_dc07_4_BS20.tif:0155-0243-0142:155	383866	383866	155
616	210123_dc07_4_BS20.tif:0156-0245-0142:156	396439	396439	156
617	210123_dc07_4_BS20.tif:0157-0243-0140:157	375510	375510	157
618	210123_dc07_4_BS20.tif:0158-0245-0146:158	386754	386754	158
619	210123_dc07_4_BS20.tif:0159-0243-0145:159	375978	375978	159
620	210123_dc07_4_BS20.tif:0160-0243-0145:160	385307	385307	160
621	210123_dc07_4_BS20.tif:0161-0239-0144:161	375679	375679	161
622	210123_dc07_4_BS20.tif:0162-0233-0140:162	379180	379180	162
623	210123_dc07_4_BS20.tif:0163-0236-0142:163	381653	381653	163
624	210123_dc07_4_BS20.tif:0164-0241-0142:164	360078	360078	164
625	210123_dc07_4_BS20.tif:0165-0240-0142:165	365295	365295	165
626	210123_dc07_4_BS20.tif:0166-0245-0145:166	360311	360311	166
627	210123_dc07_4_BS20.tif:0167-0243-0144:167	364892	364892	167
628	210123_dc07_4_BS20.tif:0168-0243-0146:168	354233	354233	168
629	210123_dc07_4_BS20.tif:0169-0244-0145:169	350751	350751	169
630	210123_dc07_4_BS20.tif:0170-0243-0142:170	348592	348592	170
631	210123_dc07_4_BS20.tif:0171-0244-0145:171	355464	355464	171
632	210123_dc07_4_BS20.tif:0172-0242-0146:172	348366	348366	172
633	210123_dc07_4_BS20.tif:0173-0244-0145:173	350799	350799	173
634	210123_dc07_4_BS20.tif:0174-0242-0144:174	348666	348666	174
635	210123_dc07_4_BS20.tif:0175-0243-0147:175	341489	341489	175
636	210123_dc07_4_BS20.tif:0176-0245-0146:176	342587	342587	176
637	210123_dc07_4_BS20.tif:0177-0240-0141:177	345155	345155	177
638	210123_dc07_4_BS20.tif:0178-0242-0145:178	343666	343666	178
639	210123_dc07_4_BS20.tif:0179-0242-0147:179	351188	351188	179
640	210123_dc07_4_BS20.tif:0180-0239-0146:180	333724	333724	180
641	210123_dc07_4_BS20.tif:0181-0241-0148:181	344841	344841	181
642	210123_dc07_4_BS20.tif:0182-0240-0143:182	330951	330951	182
643	210123_dc07_4_BS20.tif:0183-0240-0143:183	343378	343378	183
644	210123_dc07_4_BS20.tif:0184-0241-0142:184	330949	330949	184
645	210123_dc07_4_BS20.tif:0185-0232-0139:185	339326	339326	185
646	210123_dc07_4_BS20.tif:0186-0219-0132:186	339845	339845	186
647	210123_dc07_4_BS20.tif:0187-0232-0135:187	317528	317528	187
648	210123_dc07_4_BS20.tif:0188-0236-0141:188	325782	325782	188
649	210123_dc07_4_BS20.tif:0189-0235-0139:189	317802	317802	189
650	210123_dc07_4_BS20.tif:0190-0233-0137:190	380220	380220	190
651	210123_dc07_4_BS20.tif:0191-0234-0136:191	406446	406446	191
652	210123_dc07_4_BS20.tif:0192-0233-0136:192	377406	377406	192
653	210123_dc07_4_BS20.tif:0193-0232-0133:193	342769	342769	193
654	210123_dc07_4_BS20.tif:0194-0235-0135:194	342798	342798	194
655	210123_dc07_4_BS20.tif:0195-0238-0135:195	345594	345594	195
656	210123_dc07_4_BS20.tif:0196-0239-0135:196	356171	356171	196
657	210123_dc07_4_BS20.tif:0197-0238-0132:197	338392	338392	197
658	210123_dc07_4_BS20.tif:0198-0239-0129:198	347246	347246	198
659	210123_dc07_4_BS20.tif:0199-0241-0125:199	349910	349910	199
660	210123_dc07_4_BS20.tif:0200-0240-0130:200	311353	311353	200
661	210123_dc07_4_BS20.tif:0201-0243-0134:201	313114	313114	201
662	210123_dc07_4_BS20.tif:0202-0251-0136:202	349004	349004	202
663	210123_dc07_4_BS20.tif:0203-0253-0140:203	389727	389727	203
664	210123_dc07_4_BS20.tif:0204-0264-0130:204	397920	397920	204
665	210123_dc07_4_BS20.tif:0205-0263-0130:205	327767	327767	205
666	210123_dc07_4_BS20.tif:0206-0246-0130:206	366284	366284	206
667	210123_dc07_4_BS20.tif:0207-0223-0135:207	391791	391791	207
668	210123_dc07_4_BS20.tif:0208-0219-0139:208	338841	338841	208
669	210123_dc07_4_BS20.tif:0209-0225-0139:209	344851	344851	209
670	210123_dc07_4_BS20.tif:0210-0240-0145:210	373454	373454	210
671	210123_dc07_4_BS20.tif:0211-0246-0149:211	394280	394280	211
672	210123_dc07_4_BS20.tif:0212-0248-0143:212	378731	378731	212
673	210123_dc07_4_BS20.tif:0213-0244-0141:213	358970	358970	213
674	210123_dc07_4_BS20.tif:0214-0241-0142:214	364348	364348	214
675	210123_dc07_4_BS20.tif:0215-0246-0142:215	397553	397553	215
676	210123_dc07_4_BS20.tif:0216-0244-0142:216	376966	376966	216
677	210123_dc07_4_BS20.tif:0217-0246-0143:217	372343	372343	217
678	210123_dc07_4_BS20.tif:0218-0244-0140:218	367747	367747	218
679	210123_dc07_4_BS20.tif:0219-0242-0138:219	360294	360294	219
680	210123_dc07_4_BS20.tif:0220-0245-0140:220	381498	381498	220
681	210123_dc07_4_BS20.tif:0221-0231-0132:221	328279	328279	221
682	210123_dc07_4_BS20.tif:0222-0216-0138:222	318171	318171	222
683	210123_dc07_4_BS20.tif:0223-0222-0140:223	309776	309776	223
684	210123_dc07_4_BS20.tif:0224-0232-0138:224	328379	328379	224
685	210123_dc07_4_BS20.tif:0225-0233-0140:225	320376	320376	225
686	210123_dc07_4_BS20.tif:0226-0240-0135:226	326763	326763	226
687	210123_dc07_4_BS20.tif:0227-0239-0133:227	321275	321275	227
688	210123_dc07_4_BS20.tif:0228-0241-0133:228	333108	333108	228
689	210123_dc07_4_BS20.tif:0229-0241-0131:229	333668	333668	229
690	210123_dc07_4_BS20.tif:0230-0243-0126:230	341549	341549	230
691	210123_dc07_4_BS20.tif:0231-0245-0133:231	354279	354279	231
692	210123_dc07_4_BS20.tif:0232-0252-0139:232	373938	373938	232
693	210123_dc07_4_BS20.tif:0233-0263-0139:233	413916	413916	233
694	210123_dc07_4_BS20.tif:0234-0248-0136:234	335059	335059	234
695	210123_dc07_4_BS20.tif:0235-0226-0145:235	355056	355056	235
696	210123_dc07_4_BS20.tif:0236-0230-0148:236	330158	330158	236
697	210123_dc07_4_BS20.tif:0237-0236-0146:237	332968	332968	237
698	210123_dc07_4_BS20.tif:0238-0247-0143:238	389455	389455	238
699	210123_dc07_4_BS20.tif:0239-0251-0141:239	378101	378101	239
700	210123_dc07_4_BS20.tif:0240-0247-0138:240	368283	368283	240
701	210123_dc07_4_BS20.tif:0241-0248-0142:241	385407	385407	241
702	210123_dc07_4_BS20.tif:0242-0242-0145:242	376740	376740	242
703	210123_dc07_4_BS20.tif:0243-0242-0145:243	373699	373699	243
704	210123_dc07_4_BS20.tif:0244-0241-0143:244	372022	372022	244
705	210123_dc07_4_BS20.tif:0245-0242-0143:245	362892	362892	245
706	210123_dc07_4_BS20.tif:0246-0240-0142:246	320975	320975	246
707	210123_dc07_4_BS20.tif:0247-0241-0141:247	308607	308607	247
708	210123_dc07_4_BS20.tif:0248-0240-0141:248	327716	327716	248
709	210123_dc07_4_BS20.tif:0249-0238-0147:249	341754	341754	249
710	210123_dc07_4_BS20.tif:0250-0234-0148:250	336862	336862	250
711	210123_dc07_4_BS20.tif:0251-0217-0147:251	336059	336059	251
712	210123_dc07_4_BS20.tif:0252-0219-0128:252	318003	318003	252
713	210123_dc07_4_BS20.tif:0253-0234-0126:253	329916	329916	253
714	210123_dc07_4_BS20.tif:0254-0241-0122:254	344507	344507	254
715	210123_dc07_4_BS20.tif:0255-0265-0118:255	344879	344879	255
716	210123_dc07_4_BS20.tif:0256-0302-0109:256	311628	311628	256
717	210123_dc07_4_BS20.tif:0257-0319-0150:257	318590	318590	257
718	210123_dc07_4_BS20.tif:0258-0294-0156:258	334938	334938	258
719	210123_dc07_4_BS20.tif:0259-0282-0147:259	367466	367466	259
720	210123_dc07_4_BS20.tif:0260-0282-0144:260	363001	363001	260
721	210123_dc07_4_BS20.tif:0261-0284-0148:261	339031	339031	261
722	210123_dc07_4_BS20.tif:0262-0282-0149:262	331143	331143	262
723	210123_dc07_4_BS20.tif:0263-0277-0156:263	367859	367859	263
724	210123_dc07_4_BS20.tif:0264-0274-0159:264	367661	367661	264
725	210123_dc07_4_BS20.tif:0265-0276-0166:265	401895	401895	265
726	210123_dc07_4_BS20.tif:0266-0272-0169:266	372681	372681	266
727	210123_dc07_4_BS20.tif:0267-0272-0165:267	358646	358646	267
728	210123_dc07_4_BS20.tif:0268-0271-0165:268	373768	373768	268
729	210123_dc07_4_BS20.tif:0269-0270-0161:269	355484	355484	269
730	210123_dc07_4_BS20.tif:0270-0271-0165:270	360286	360286	270
731	210123_dc07_4_BS20.tif:0271-0269-0165:271	360880	360880	271
732	210123_dc07_4_BS20.tif:0272-0275-0162:272	345901	345901	272
733	210123_dc07_4_BS20.tif:0273-0275-0163:273	371308	371308	273
734	210123_dc07_4_BS20.tif:0274-0277-0163:274	369806	369806	274
735	210123_dc07_4_BS20.tif:0275-0275-0166:275	418357	418357	275
736	210123_dc07_4_BS20.tif:0276-0271-0147:276	418994	418994	276
737	210123_dc07_4_BS20.tif:0277-0283-0156:277	372609	372609	277
738	210123_dc07_4_BS20.tif:0278-0286-0162:278	378229	378229	278
739	210123_dc07_4_BS20.tif:0279-0287-0169:279	419655	419655	279
740	210123_dc07_4_BS20.tif:0280-0286-0165:280	381110	381110	280
741	210123_dc07_4_BS20.tif:0281-0287-0172:281	406275	406275	281
742	210123_dc07_4_BS20.tif:0282-0285-0175:282	414944	414944	282
743	210123_dc07_4_BS20.tif:0283-0283-0175:283	398782	398782	283
744	210123_dc07_4_BS20.tif:0284-0280-0177:284	389622	389622	284
745	210123_dc07_4_BS20.tif:0285-0279-0181:285	400719	400719	285
746	210123_dc07_4_BS20.tif:0286-0278-0183:286	395256	395256	286
747	210123_dc07_4_BS20.tif:0287-0235-0144:287	328754	328754	287
748	210123_dc07_4_BS20.tif:0288-0269-0144:288	359723	359723	288
749	210123_dc07_4_BS20.tif:0289-0261-0157:289	377251	377251	289
750	210123_dc07_4_BS20.tif:0290-0253-0163:290	399839	399839	290
751	210123_dc07_4_BS20.tif:0291-0251-0163:291	384670	384670	291
752	210123_dc07_4_BS20.tif:0292-0249-0165:292	398906	398906	292
753	210123_dc07_4_BS20.tif:0293-0246-0165:293	395903	395903	293
754	210123_dc07_4_BS20.tif:0294-0246-0164:294	341766	341766	294
755	210123_dc07_4_BS20.tif:0295-0244-0159:295	346740	346740	295
756	210123_dc07_4_BS20.tif:0296-0239-0156:296	386012	386012	296
757	210123_dc07_4_BS20.tif:0297-0236-0153:297	385359	385359	297
758	210123_dc07_4_BS20.tif:0298-0233-0153:298	396149	396149	298
759	210123_dc07_4_BS20.tif:0299-0234-0153:299	333931	333931	299
760	210123_dc07_4_BS20.tif:0300-0234-0153:300	391858	391858	300
761	210123_dc07_4_BS20.tif:0301-0233-0153:301	393602	393602	301
762	210123_dc07_4_BS20.tif:0302-0234-0154:302	384906	384906	302
763	210123_dc07_4_BS20.tif:0303-0233-0153:303	375238	375238	303
764	210123_dc07_4_BS20.tif:0304-0234-0155:304	371421	371421	304
765	210123_dc07_4_BS20.tif:0305-0234-0154:305	314048	314048	305
766	210123_dc07_4_BS20.tif:0306-0234-0155:306	307161	307161	306
767	210123_dc07_4_BS20.tif:0307-0232-0155:307	329737	329737	307
768	210123_dc07_4_BS20.tif:0308-0231-0156:308	345977	345977	308
769	210123_dc07_4_BS20.tif:0309-0231-0155:309	352964	352964	309
770	210123_dc07_4_BS20.tif:0310-0256-0146:310	341380	341380	310
771	210123_dc07_4_BS20.tif:0311-0266-0150:311	351164	351164	311
772	210123_dc07_4_BS20.tif:0312-0234-0153:312	358672	358672	312
773	210123_dc07_4_BS20.tif:0313-0230-0137:313	350559	350559	313
774	210123_dc07_4_BS20.tif:0314-0234-0134:314	338400	338400	314
775	210123_dc07_4_BS20.tif:0315-0245-0132:315	358882	358882	315
776	210123_dc07_4_BS20.tif:0316-0251-0139:316	388666	388666	316
777	210123_dc07_4_BS20.tif:0317-0255-0141:317	378572	378572	317
778	210123_dc07_4_BS20.tif:0318-0259-0141:318	379144	379144	318
779	210123_dc07_4_BS20.tif:0319-0265-0136:319	370938	370938	319
780	210123_dc07_4_BS20.tif:0320-0279-0134:320	350551	350551	320
781	210123_dc07_4_BS20.tif:0321-0270-0138:321	345890	345890	321
782	210123_dc07_4_BS20.tif:0322-0265-0136:322	347224	347224	322
783	210123_dc07_4_BS20.tif:0323-0261-0136:323	339330	339330	323
784	210123_dc07_4_BS20.tif:0324-0261-0134:324	326143	326143	324
785	210123_dc07_4_BS20.tif:0325-0261-0134:325	321363	321363	325
786	210123_dc07_4_BS20.tif:0326-0270-0127:326	315834	315834	326
787	210123_dc07_4_BS20.tif:0327-0275-0125:327	306589	306589	327
788	210123_dc07_4_BS20.tif:0328-0283-0127:328	316431	316431	328
789	210123_dc07_4_BS20.tif:0329-0278-0134:329	311810	311810	329
790	210123_dc07_4_BS20.tif:0330-0275-0133:330	318328	318328	330
791	210123_dc07_4_BS20.tif:0331-0276-0132:331	308705	308705	331
792	210123_dc07_4_BS20.tif:0332-0287-0132:332	320986	320986	332
793	210123_dc07_4_BS20.tif:0333-0273-0137:333	337968	337968	333
794	210123_dc07_4_BS20.tif:0334-0227-0141:334	293810	293810	334
795	210123_dc07_4_BS20.tif:0335-0261-0129:335	315696	315696	335
796	210123_dc07_4_BS20.tif:0336-0264-0141:336	336533	336533	336
797	210123_dc07_4_BS20.tif:0337-0286-0137:337	318214	318214	337
798	210123_dc07_4_BS20.tif:0338-0312-0137:338	320489	320489	338
799	210123_dc07_4_BS20.tif:0339-0281-0130:339	338114	338114	339
800	210123_dc07_4_BS20.tif:0340-0265-0124:340	333568	333568	340
801	210123_dc07_4_BS20.tif:0341-0261-0127:341	348985	348985	341
802	210123_dc07_4_BS20.tif:0342-0253-0132:342	337910	337910	342
803	210123_dc07_4_BS20.tif:0343-0245-0127:343	287589	287589	343
804	210123_dc07_4_BS20.tif:0344-0264-0130:344	259576	259576	344
805	210123_dc07_4_BS20.tif:0345-0273-0137:345	322284	322284	345
806	210123_dc07_4_BS20.tif:0346-0265-0133:346	313907	313907	346
807	210123_dc07_4_BS20.tif:0347-0258-0135:347	326980	326980	347
808	210123_dc07_4_BS20.tif:0348-0253-0132:348	325568	325568	348
809	210123_dc07_4_BS20.tif:0349-0252-0126:349	327578	327578	349
810	210123_dc07_4_BS20.tif:0350-0253-0127:350	328341	328341	350
811	210123_dc07_4_BS20.tif:0351-0254-0126:351	321833	321833	351
812	210123_dc07_4_BS20.tif:0352-0253-0126:352	325442	325442	352
813	210123_dc07_4_BS20.tif:0353-0252-0128:353	320200	320200	353
814	210123_dc07_4_BS20.tif:0354-0253-0129:354	315044	315044	354
815	210123_dc07_4_BS20.tif:0355-0254-0130:355	320339	320339	355
816	210123_dc07_4_BS20.tif:0356-0257-0131:356	309039	309039	356
817	210123_dc07_4_BS20.tif:0357-0258-0134:357	300890	300890	357
818	210123_dc07_4_BS20.tif:0358-0257-0124:358	307998	307998	358
819	210123_dc07_4_BS20.tif:0359-0256-0125:359	310408	310408	359
820	210123_dc07_4_BS20.tif:0360-0257-0127:360	311722	311722	360
821	210123_dc07_4_BS20.tif:0361-0256-0129:361	311888	311888	361
822	210123_dc07_4_BS20.tif:0362-0259-0122:362	309069	309069	362
823	210123_dc07_4_BS20.tif:0363-0260-0122:363	305740	305740	363
824	210123_dc07_4_BS20.tif:0364-0264-0123:364	313645	313645	364
825	210123_dc07_4_BS20.tif:0365-0263-0128:365	330877	330877	365
826	210123_dc07_4_BS20.tif:0366-0261-0136:366	341153	341153	366
827	210123_dc07_4_BS20.tif:0367-0260-0128:367	312241	312241	367
828	210123_dc07_4_BS20.tif:0368-0256-0125:368	307024	307024	368
829	210123_dc07_4_BS20.tif:0369-0252-0128:369	300971	300971	369
830	210123_dc07_4_BS20.tif:0370-0251-0133:370	311121	311121	370
831	210123_dc07_4_BS20.tif:0371-0252-0131:371	323502	323502	371
832	210123_dc07_4_BS20.tif:0372-0249-0128:372	305888	305888	372
833	210123_dc07_4_BS20.tif:0373-0244-0125:373	281500	281500	373
834	210123_dc07_4_BS20.tif:0374-0230-0129:374	290039	290039	374
835	210123_dc07_4_BS20.tif:0375-0226-0142:375	297207	297207	375
836	210123_dc07_4_BS20.tif:0376-0236-0146:376	313813	313813	376
837	210123_dc07_4_BS20.tif:0377-0246-0148:377	303891	303891	377
838	210123_dc07_4_BS20.tif:0378-0235-0144:378	311129	311129	378
839	210123_dc07_4_BS20.tif:0379-0239-0144:379	265591	265591	379
840	210123_dc07_4_BS20.tif:0380-0240-0143:380	295863	295863	380
841	210123_dc07_4_BS20.tif:0381-0238-0139:381	301751	301751	381
842	210123_dc07_4_BS20.tif:0382-0230-0137:382	328181	328181	382
843	210123_dc07_4_BS20.tif:0383-0223-0136:383	300093	300093	383
844	210123_dc07_4_BS20.tif:0384-0227-0138:384	321781	321781	384
845	210123_dc07_4_BS20.tif:0385-0235-0144:385	348449	348449	385
846	210123_dc07_4_BS20.tif:0386-0236-0144:386	354762	354762	386
847	210123_dc07_4_BS20.tif:0387-0239-0144:387	345227	345227	387
848	210123_dc07_4_BS20.tif:0388-0238-0145:388	356907	356907	388
849	210123_dc07_4_BS20.tif:0389-0238-0146:389	334302	334302	389
850	210123_dc07_4_BS20.tif:0390-0241-0148:390	342650	342650	390
851	210123_dc07_4_BS20.tif:0391-0241-0147:391	338770	338770	391
852	210123_dc07_4_BS20.tif:0392-0242-0147:392	346033	346033	392
853	210123_dc07_4_BS20.tif:0393-0240-0143:393	334568	334568	393
854	210123_dc07_4_BS20.tif:0394-0240-0142:394	341450	341450	394
855	210123_dc07_4_BS20.tif:0395-0230-0142:395	351495	351495	395
856	210123_dc07_4_BS20.tif:0396-0228-0141:396	349552	349552	396
857	210123_dc07_4_BS20.tif:0397-0232-0143:397	346380	346380	397
858	210123_dc07_4_BS20.tif:0398-0234-0144:398	346232	346232	398
859	210123_dc07_4_BS20.tif:0399-0236-0145:399	348398	348398	399
860	210123_dc07_4_BS20.tif:0400-0237-0145:400	353890	353890	400
861	210123_dc07_4_BS20.tif:0401-0233-0144:401	339934	339934	401
862	210123_dc07_4_BS20.tif:0402-0234-0144:402	347270	347270	402
863	210123_dc07_4_BS20.tif:0403-0227-0139:403	346652	346652	403
864	210123_dc07_4_BS20.tif:0404-0218-0144:404	320745	320745	404
865	210123_dc07_4_BS20.tif:0405-0223-0142:405	274807	274807	405
866	210123_dc07_4_BS20.tif:0406-0228-0142:406	291818	291818	406
867	210123_dc07_4_BS20.tif:0407-0226-0139:407	322073	322073	407
868	210123_dc07_4_BS20.tif:0408-0231-0140:408	321407	321407	408
869	210123_dc07_4_BS20.tif:0409-0236-0141:409	303313	303313	409
870	210123_dc07_4_BS20.tif:0410-0234-0136:410	332168	332168	410
871	210123_dc07_4_BS20.tif:0411-0235-0135:411	321302	321302	411
872	210123_dc07_4_BS20.tif:0412-0235-0137:412	312275	312275	412
873	210123_dc07_4_BS20.tif:0413-0235-0137:413	302942	302942	413
874	210123_dc07_4_BS20.tif:0414-0235-0134:414	320477	320477	414
875	210123_dc07_4_BS20.tif:0415-0236-0135:415	314334	314334	415
876	210123_dc07_4_BS20.tif:0416-0241-0137:416	337054	337054	416
877	210123_dc07_4_BS20.tif:0417-0243-0134:417	336401	336401	417
878	210123_dc07_4_BS20.tif:0418-0245-0137:418	363880	363880	418
879	210123_dc07_4_BS20.tif:0419-0248-0127:419	333238	333238	419
880	210123_dc07_4_BS20.tif:0420-0246-0119:420	302190	302190	420
881	210123_dc07_4_BS20.tif:0421-0228-0138:421	335487	335487	421
882	210123_dc07_4_BS20.tif:0422-0223-0146:422	351624	351624	422
883	210123_dc07_4_BS20.tif:0423-0223-0146:423	344127	344127	423
884	210123_dc07_4_BS20.tif:0424-0226-0140:424	342129	342129	424
885	210123_dc07_4_BS20.tif:0425-0235-0132:425	348542	348542	425
886	210123_dc07_4_BS20.tif:0426-0241-0134:426	321999	321999	426
887	210123_dc07_4_BS20.tif:0427-0248-0142:427	336626	336626	427
888	210123_dc07_4_BS20.tif:0428-0249-0141:428	327462	327462	428
889	210123_dc07_4_BS20.tif:0429-0248-0138:429	346245	346245	429
890	210123_dc07_4_BS20.tif:0430-0248-0137:430	335044	335044	430
891	210123_dc07_4_BS20.tif:0431-0250-0140:431	319831	319831	431
892	210123_dc07_4_BS20.tif:0432-0252-0141:432	328623	328623	432
893	210123_dc07_4_BS20.tif:0433-0271-0112:433	296723	296723	433
894	210123_dc07_4_BS20.tif:0434-0230-0131:434	332976	332976	434
895	210123_dc07_4_BS20.tif:0435-0224-0137:435	319417	319417	435
896	210123_dc07_4_BS20.tif:0436-0232-0134:436	318689	318689	436
897	210123_dc07_4_BS20.tif:0437-0238-0137:437	335774	335774	437
898	210123_dc07_4_BS20.tif:0438-0241-0136:438	331095	331095	438
899	210123_dc07_4_BS20.tif:0439-0240-0134:439	316149	316149	439
900	210123_dc07_4_BS20.tif:0440-0236-0138:440	347006	347006	440
901	210123_dc07_4_BS20.tif:0441-0238-0137:441	349637	349637	441
902	210123_dc07_4_BS20.tif:0442-0238-0139:442	340122	340122	442
903	210123_dc07_4_BS20.tif:0443-0239-0138:443	296974	296974	443
904	210123_dc07_4_BS20.tif:0444-0232-0137:444	334846	334846	444
905	210123_dc07_4_BS20.tif:0445-0229-0139:445	354987	354987	445
906	210123_dc07_4_BS20.tif:0446-0231-0138:446	355943	355943	446
907	210123_dc07_4_BS20.tif:0447-0235-0142:447	350433	350433	447
908	210123_dc07_4_BS20.tif:0448-0232-0141:448	347905	347905	448
909	210123_dc07_4_BS20.tif:0449-0228-0140:449	363231	363231	449
910	210123_dc07_4_BS20.tif:0450-0229-0138:450	327059	327059	450
911	210123_dc07_4_BS20.tif:0451-0234-0135:451	308310	308310	451
912	210123_dc07_4_BS20.tif:0452-0235-0134:452	311012	311012	452
913	210123_dc07_4_BS20.tif:0453-0227-0133:453	358662	358662	453
914	210123_dc07_4_BS20.tif:0454-0219-0130:454	364772	364772	454
915	210123_dc07_4_BS20.tif:0455-0211-0128:455	337489	337489	455
916	210123_dc07_4_BS20.tif:0456-0206-0127:456	350986	350986	456
917	210123_dc07_4_BS20.tif:0457-0216-0132:457	352606	352606	457
918	210123_dc07_4_BS20.tif:0458-0244-0134:458	365484	365484	458
919	210123_dc07_4_BS20.tif:0459-0256-0139:459	313711	313711	459
920	210123_dc07_4_BS20.tif:0460-0254-0140:460	323256	323256	460
