# Supplementary material for: Molecular encoding and synaptic decoding of context during salt chemotaxis in C. elegans
Source: Nat Commun. 2022 May 27;13:2928. doi: 10.1038/s41467-022-30279-7 (PMC9142520; doi:10.1038/s41467-022-30279-7)
Supplement: Supplementary file 7 — Source Data [file 41467_2022_30279_MOESM7_ESM.zip › Source Data/Imaging/Fig.5/5C/210123_dc07_5_BS20_Results.csv]

	Label	IntDen	RawIntDen	Slice	stimulus
1	210123_dc07_5_BS20.tif:0001-0281-0396:1	12365	12365	1	265
2	210123_dc07_5_BS20.tif:0002-0292-0404:2	10967	10967	2
3	210123_dc07_5_BS20.tif:0003-0345-0462:3	18603	18603	3
4	210123_dc07_5_BS20.tif:0004-0342-0367:4	15487	15487	4
5	210123_dc07_5_BS20.tif:0005-0271-0381:5	34845	34845	5
6	210123_dc07_5_BS20.tif:0006-0279-0384:6	40659	40659	6
7	210123_dc07_5_BS20.tif:0007-0312-0376:7	18159	18159	7
8	210123_dc07_5_BS20.tif:0008-0308-0369:8	26161	26161	8
9	210123_dc07_5_BS20.tif:0009-0279-0311:9	10834	10834	9
10	210123_dc07_5_BS20.tif:0010-0210-0355:10	20684	20684	10
11	210123_dc07_5_BS20.tif:0011-0183-0359:11	33411	33411	11
12	210123_dc07_5_BS20.tif:0012-0187-0366:12	40878	40878	12
13	210123_dc07_5_BS20.tif:0013-0189-0368:13	40896	40896	13
14	210123_dc07_5_BS20.tif:0014-0191-0347:14	15820	15820	14
15	210123_dc07_5_BS20.tif:0015-0188-0370:15	33278	33278	15
16	210123_dc07_5_BS20.tif:0016-0199-0374:16	45647	45647	16
17	210123_dc07_5_BS20.tif:0017-0187-0373:17	28489	28489	17
18	210123_dc07_5_BS20.tif:0018-0167-0411:18	11981	11981	18
19	210123_dc07_5_BS20.tif:0019-0182-0430:19	12718	12718	19
20	210123_dc07_5_BS20.tif:0020-0170-0396:20	16469	16469	20
21	210123_dc07_5_BS20.tif:0021-0129-0331:21	14812	14812	21
22	210123_dc07_5_BS20.tif:0022-0124-0350:22	15294	15294	22
23	210123_dc07_5_BS20.tif:0023-0141-0405:23	25054	25054	23
24	210123_dc07_5_BS20.tif:0024-0245-0353:24	16909	16909	24
25	210123_dc07_5_BS20.tif:0025-0370-0288:25	28568	28568	25
26	210123_dc07_5_BS20.tif:0026-0459-0350:26	16922	16922	26
27	210123_dc07_5_BS20.tif:0027-0275-0339:27	20586	20586	27
28	210123_dc07_5_BS20.tif:0028-0246-0376:28	17496	17496	28
29	210123_dc07_5_BS20.tif:0029-0251-0415:29	25354	25354	29
30	210123_dc07_5_BS20.tif:0030-0281-0456:30	52937	52937	30
31	210123_dc07_5_BS20.tif:0031-0276-0460:31	31624	31624	31
32	210123_dc07_5_BS20.tif:0032-0243-0455:32	39188	39188	32
33	210123_dc07_5_BS20.tif:0033-0230-0451:33	36848	36848	33
34	210123_dc07_5_BS20.tif:0034-0211-0463:34	36364	36364	34
35	210123_dc07_5_BS20.tif:0035-0205-0427:35	21048	21048	35
36	210123_dc07_5_BS20.tif:0036-0215-0369:36	19261	19261	36
37	210123_dc07_5_BS20.tif:0037-0204-0432:37	80244	80244	37
38	210123_dc07_5_BS20.tif:0038-0199-0427:38	73264	73264	38
39	210123_dc07_5_BS20.tif:0039-0204-0431:39	72597	72597	39
40	210123_dc07_5_BS20.tif:0040-0208-0428:40	87821	87821	40
41	210123_dc07_5_BS20.tif:0041-0201-0433:41	79996	79996	41
42	210123_dc07_5_BS20.tif:0042-0202-0429:42	72713	72713	42
43	210123_dc07_5_BS20.tif:0043-0205-0427:43	72578	72578	43
44	210123_dc07_5_BS20.tif:0044-0211-0427:44	71990	71990	44
45	210123_dc07_5_BS20.tif:0045-0206-0422:45	86481	86481	45
46	210123_dc07_5_BS20.tif:0046-0223-0425:46	86972	86972	46
47	210123_dc07_5_BS20.tif:0047-0222-0424:47	94249	94249	47
48	210123_dc07_5_BS20.tif:0048-0231-0434:48	73961	73961	48
49	210123_dc07_5_BS20.tif:0049-0235-0433:49	90279	90279	49
50	210123_dc07_5_BS20.tif:0050-0230-0431:50	99093	99093	50
51	210123_dc07_5_BS20.tif:0051-0237-0437:51	62076	62076	51
52	210123_dc07_5_BS20.tif:0052-0245-0437:52	79194	79194	52
53	210123_dc07_5_BS20.tif:0053-0253-0437:53	64590	64590	53
54	210123_dc07_5_BS20.tif:0054-0248-0433:54	61728	61728	54
55	210123_dc07_5_BS20.tif:0055-0251-0436:55	71196	71196	55
56	210123_dc07_5_BS20.tif:0056-0253-0437:56	66698	66698	56
57	210123_dc07_5_BS20.tif:0057-0248-0433:57	67073	67073	57
58	210123_dc07_5_BS20.tif:0058-0262-0437:58	70443	70443	58
59	210123_dc07_5_BS20.tif:0059-0257-0442:59	76145	76145	59
60	210123_dc07_5_BS20.tif:0060-0255-0439:60	79470	79470	60
61	210123_dc07_5_BS20.tif:0061-0251-0435:61	78874	78874	61
62	210123_dc07_5_BS20.tif:0062-0250-0440:62	81987	81987	62
63	210123_dc07_5_BS20.tif:0063-0241-0440:63	90999	90999	63
64	210123_dc07_5_BS20.tif:0064-0240-0439:64	92289	92289	64
65	210123_dc07_5_BS20.tif:0065-0237-0437:65	98480	98480	65
66	210123_dc07_5_BS20.tif:0066-0234-0441:66	97396	97396	66
67	210123_dc07_5_BS20.tif:0067-0256-0423:67	80078	80078	67
68	210123_dc07_5_BS20.tif:0068-0242-0469:68	86009	86009	68
69	210123_dc07_5_BS20.tif:0069-0224-0445:69	99042	99042	69
70	210123_dc07_5_BS20.tif:0070-0222-0429:70	89277	89277	70
71	210123_dc07_5_BS20.tif:0071-0221-0426:71	79736	79736	71
72	210123_dc07_5_BS20.tif:0072-0220-0426:72	92879	92879	72
73	210123_dc07_5_BS20.tif:0073-0218-0424:73	92129	92129	73
74	210123_dc07_5_BS20.tif:0074-0220-0427:74	78021	78021	74
75	210123_dc07_5_BS20.tif:0075-0221-0425:75	96067	96067	75
76	210123_dc07_5_BS20.tif:0076-0219-0429:76	96306	96306	76
77	210123_dc07_5_BS20.tif:0077-0221-0425:77	92543	92543	77
78	210123_dc07_5_BS20.tif:0078-0213-0431:78	84110	84110	78
79	210123_dc07_5_BS20.tif:0079-0227-0430:79	100778	100778	79
80	210123_dc07_5_BS20.tif:0080-0224-0425:80	120004	120004	80
81	210123_dc07_5_BS20.tif:0081-0212-0427:81	80551	80551	81
82	210123_dc07_5_BS20.tif:0082-0221-0423:82	66170	66170	82
83	210123_dc07_5_BS20.tif:0083-0225-0426:83	82521	82521	83
84	210123_dc07_5_BS20.tif:0084-0222-0429:84	87272	87272	84
85	210123_dc07_5_BS20.tif:0085-0227-0431:85	85260	85260	85
86	210123_dc07_5_BS20.tif:0086-0225-0431:86	85977	85977	86
87	210123_dc07_5_BS20.tif:0087-0230-0432:87	89503	89503	87
88	210123_dc07_5_BS20.tif:0088-0227-0433:88	75606	75606	88
89	210123_dc07_5_BS20.tif:0089-0231-0432:89	94373	94373	89
90	210123_dc07_5_BS20.tif:0090-0243-0437:90	86145	86145	90
91	210123_dc07_5_BS20.tif:0091-0256-0438:91	79178	79178	91
92	210123_dc07_5_BS20.tif:0092-0248-0437:92	103214	103214	92
93	210123_dc07_5_BS20.tif:0093-0254-0434:93	114452	114452	93
94	210123_dc07_5_BS20.tif:0094-0265-0441:94	102015	102015	94
95	210123_dc07_5_BS20.tif:0095-0259-0436:95	90356	90356	95
96	210123_dc07_5_BS20.tif:0096-0245-0438:96	88413	88413	96
97	210123_dc07_5_BS20.tif:0097-0253-0430:97	93661	93661	97
98	210123_dc07_5_BS20.tif:0098-0266-0449:98	83135	83135	98
99	210123_dc07_5_BS20.tif:0099-0245-0442:99	93743	93743	99
100	210123_dc07_5_BS20.tif:0100-0255-0444:100	84701	84701	100
101	210123_dc07_5_BS20.tif:0101-0248-0439:101	79057	79057	101
102	210123_dc07_5_BS20.tif:0102-0247-0444:102	57959	57959	102
103	210123_dc07_5_BS20.tif:0103-0233-0444:103	86722	86722	103
104	210123_dc07_5_BS20.tif:0104-0233-0437:104	79590	79590	104
105	210123_dc07_5_BS20.tif:0105-0229-0438:105	85538	85538	105
106	210123_dc07_5_BS20.tif:0106-0223-0434:106	81476	81476	106
107	210123_dc07_5_BS20.tif:0107-0216-0429:107	79442	79442	107
108	210123_dc07_5_BS20.tif:0108-0220-0424:108	85931	85931	108
109	210123_dc07_5_BS20.tif:0109-0218-0425:109	74600	74600	109
110	210123_dc07_5_BS20.tif:0110-0218-0427:110	80293	80293	110
111	210123_dc07_5_BS20.tif:0111-0228-0424:111	66798	66798	111
112	210123_dc07_5_BS20.tif:0112-0217-0428:112	82608	82608	112
113	210123_dc07_5_BS20.tif:0113-0226-0423:113	74375	74375	113
114	210123_dc07_5_BS20.tif:0114-0219-0421:114	82571	82571	114
115	210123_dc07_5_BS20.tif:0115-0217-0428:115	82696	82696	115
116	210123_dc07_5_BS20.tif:0116-0218-0429:116	71418	71418	116
117	210123_dc07_5_BS20.tif:0117-0221-0430:117	74672	74672	117
118	210123_dc07_5_BS20.tif:0118-0223-0435:118	66398	66398	118
119	210123_dc07_5_BS20.tif:0119-0226-0434:119	84317	84317	119
120	210123_dc07_5_BS20.tif:0120-0222-0429:120	78226	78226	120
121	210123_dc07_5_BS20.tif:0121-0230-0433:121	91843	91843	121
122	210123_dc07_5_BS20.tif:0122-0232-0434:122	71893	71893	122
123	210123_dc07_5_BS20.tif:0123-0231-0437:123	71451	71451	123
124	210123_dc07_5_BS20.tif:0124-0239-0440:124	59559	59559	124
125	210123_dc07_5_BS20.tif:0125-0246-0439:125	67379	67379	125
126	210123_dc07_5_BS20.tif:0126-0247-0436:126	56551	56551	126
127	210123_dc07_5_BS20.tif:0127-0247-0438:127	68783	68783	127
128	210123_dc07_5_BS20.tif:0128-0247-0440:128	96485	96485	128
129	210123_dc07_5_BS20.tif:0129-0248-0439:129	48712	48712	129
130	210123_dc07_5_BS20.tif:0130-0243-0441:130	69025	69025	130
131	210123_dc07_5_BS20.tif:0131-0255-0439:131	72208	72208	131
132	210123_dc07_5_BS20.tif:0132-0256-0440:132	65372	65372	132
133	210123_dc07_5_BS20.tif:0133-0249-0441:133	83497	83497	133
134	210123_dc07_5_BS20.tif:0134-0256-0452:134	66480	66480	134
135	210123_dc07_5_BS20.tif:0135-0264-0430:135	30664	30664	135
136	210123_dc07_5_BS20.tif:0136-0272-0408:136	25003	25003	136
137	210123_dc07_5_BS20.tif:0137-0280-0386:137	17444	17444	137
138	210123_dc07_5_BS20.tif:0138-0254-0405:138	34713	34713	138
139	210123_dc07_5_BS20.tif:0139-0249-0443:139	109333	109333	139
140	210123_dc07_5_BS20.tif:0140-0228-0440:140	94948	94948	140
141	210123_dc07_5_BS20.tif:0141-0224-0439:141	109076	109076	141
142	210123_dc07_5_BS20.tif:0142-0227-0433:142	92078	92078	142
143	210123_dc07_5_BS20.tif:0143-0229-0432:143	102897	102897	143
144	210123_dc07_5_BS20.tif:0144-0229-0429:144	95339	95339	144
145	210123_dc07_5_BS20.tif:0145-0225-0432:145	86775	86775	145
146	210123_dc07_5_BS20.tif:0146-0230-0431:146	103742	103742	146
147	210123_dc07_5_BS20.tif:0147-0223-0428:147	103522	103522	147
148	210123_dc07_5_BS20.tif:0148-0226-0425:148	100844	100844	148
149	210123_dc07_5_BS20.tif:0149-0223-0426:149	104904	104904	149
150	210123_dc07_5_BS20.tif:0150-0224-0426:150	83266	83266	150
151	210123_dc07_5_BS20.tif:0151-0220-0423:151	95743	95743	151
152	210123_dc07_5_BS20.tif:0152-0219-0424:152	88781	88781	152
153	210123_dc07_5_BS20.tif:0153-0219-0426:153	87733	87733	153
154	210123_dc07_5_BS20.tif:0154-0229-0424:154	113938	113938	154
155	210123_dc07_5_BS20.tif:0155-0224-0421:155	93696	93696	155
156	210123_dc07_5_BS20.tif:0156-0214-0420:156	101030	101030	156
157	210123_dc07_5_BS20.tif:0157-0214-0425:157	95878	95878	157
158	210123_dc07_5_BS20.tif:0158-0232-0426:158	95009	95009	158
159	210123_dc07_5_BS20.tif:0159-0228-0432:159	83026	83026	159
160	210123_dc07_5_BS20.tif:0160-0225-0435:160	105810	105810	160
161	210123_dc07_5_BS20.tif:0161-0241-0436:161	106442	106442	161
162	210123_dc07_5_BS20.tif:0162-0240-0437:162	110019	110019	162
163	210123_dc07_5_BS20.tif:0163-0238-0436:163	152632	152632	163
164	210123_dc07_5_BS20.tif:0164-0235-0439:164	111934	111934	164
165	210123_dc07_5_BS20.tif:0165-0225-0436:165	93917	93917	165
166	210123_dc07_5_BS20.tif:0166-0226-0431:166	93926	93926	166
167	210123_dc07_5_BS20.tif:0167-0223-0426:167	98178	98178	167
168	210123_dc07_5_BS20.tif:0168-0222-0425:168	73684	73684	168
169	210123_dc07_5_BS20.tif:0169-0216-0419:169	74869	74869	169
170	210123_dc07_5_BS20.tif:0170-0217-0422:170	83365	83365	170
171	210123_dc07_5_BS20.tif:0171-0214-0418:171	78107	78107	171
172	210123_dc07_5_BS20.tif:0172-0217-0418:172	74599	74599	172
173	210123_dc07_5_BS20.tif:0173-0222-0418:173	72960	72960	173
174	210123_dc07_5_BS20.tif:0174-0222-0428:174	68747	68747	174
175	210123_dc07_5_BS20.tif:0175-0223-0427:175	80981	80981	175
176	210123_dc07_5_BS20.tif:0176-0227-0424:176	89535	89535	176
177	210123_dc07_5_BS20.tif:0177-0222-0432:177	97472	97472	177
178	210123_dc07_5_BS20.tif:0178-0222-0424:178	92146	92146	178
179	210123_dc07_5_BS20.tif:0179-0219-0422:179	69032	69032	179
180	210123_dc07_5_BS20.tif:0180-0224-0423:180	76635	76635	180
181	210123_dc07_5_BS20.tif:0181-0227-0430:181	95694	95694	181
182	210123_dc07_5_BS20.tif:0182-0232-0429:182	103465	103465	182
183	210123_dc07_5_BS20.tif:0183-0231-0432:183	83135	83135	183
184	210123_dc07_5_BS20.tif:0184-0242-0432:184	100900	100900	184
185	210123_dc07_5_BS20.tif:0185-0230-0427:185	100138	100138	185
186	210123_dc07_5_BS20.tif:0186-0214-0424:186	90590	90590	186
187	210123_dc07_5_BS20.tif:0187-0232-0428:187	81375	81375	187
188	210123_dc07_5_BS20.tif:0188-0246-0429:188	104275	104275	188
189	210123_dc07_5_BS20.tif:0189-0234-0433:189	85091	85091	189
190	210123_dc07_5_BS20.tif:0190-0220-0430:190	74950	74950	190
191	210123_dc07_5_BS20.tif:0191-0201-0423:191	88948	88948	191
192	210123_dc07_5_BS20.tif:0192-0228-0430:192	85955	85955	192
193	210123_dc07_5_BS20.tif:0193-0249-0423:193	58132	58132	193
194	210123_dc07_5_BS20.tif:0194-0243-0433:194	95940	95940	194
195	210123_dc07_5_BS20.tif:0195-0203-0416:195	80523	80523	195
196	210123_dc07_5_BS20.tif:0196-0212-0413:196	77891	77891	196
197	210123_dc07_5_BS20.tif:0197-0228-0428:197	77417	77417	197
198	210123_dc07_5_BS20.tif:0198-0234-0437:198	77423	77423	198
199	210123_dc07_5_BS20.tif:0199-0223-0422:199	79010	79010	199
200	210123_dc07_5_BS20.tif:0200-0218-0427:200	64144	64144	200
201	210123_dc07_5_BS20.tif:0201-0218-0424:201	72859	72859	201
202	210123_dc07_5_BS20.tif:0202-0224-0425:202	79587	79587	202
203	210123_dc07_5_BS20.tif:0203-0234-0422:203	77035	77035	203
204	210123_dc07_5_BS20.tif:0204-0218-0421:204	83645	83645	204
205	210123_dc07_5_BS20.tif:0205-0211-0426:205	76704	76704	205
206	210123_dc07_5_BS20.tif:0206-0226-0422:206	92837	92837	206
207	210123_dc07_5_BS20.tif:0207-0215-0421:207	109755	109755	207
208	210123_dc07_5_BS20.tif:0208-0224-0425:208	76065	76065	208
209	210123_dc07_5_BS20.tif:0209-0220-0432:209	69281	69281	209
210	210123_dc07_5_BS20.tif:0210-0223-0428:210	72333	72333	210
211	210123_dc07_5_BS20.tif:0211-0222-0425:211	78317	78317	211
212	210123_dc07_5_BS20.tif:0212-0223-0417:212	61651	61651	212
213	210123_dc07_5_BS20.tif:0213-0237-0422:213	73609	73609	213
214	210123_dc07_5_BS20.tif:0214-0244-0428:214	60187	60187	214
215	210123_dc07_5_BS20.tif:0215-0237-0387:215	113914	113914	215
216	210123_dc07_5_BS20.tif:0216-0207-0425:216	73187	73187	216
217	210123_dc07_5_BS20.tif:0217-0211-0428:217	75502	75502	217
218	210123_dc07_5_BS20.tif:0218-0221-0424:218	68783	68783	218
219	210123_dc07_5_BS20.tif:0219-0224-0424:219	72850	72850	219
220	210123_dc07_5_BS20.tif:0220-0224-0421:220	75082	75082	220
221	210123_dc07_5_BS20.tif:0221-0225-0414:221	81089	81089	221
222	210123_dc07_5_BS20.tif:0222-0229-0418:222	74403	74403	222
223	210123_dc07_5_BS20.tif:0223-0224-0426:223	73675	73675	223
224	210123_dc07_5_BS20.tif:0224-0220-0427:224	67413	67413	224
225	210123_dc07_5_BS20.tif:0225-0220-0424:225	76117	76117	225
226	210123_dc07_5_BS20.tif:0226-0227-0421:226	76010	76010	226
227	210123_dc07_5_BS20.tif:0227-0231-0426:227	66635	66635	227
228	210123_dc07_5_BS20.tif:0228-0235-0433:228	75610	75610	228
229	210123_dc07_5_BS20.tif:0229-0234-0432:229	66693	66693	229
230	210123_dc07_5_BS20.tif:0230-0233-0427:230	61340	61340	230
231	210123_dc07_5_BS20.tif:0231-0234-0432:231	72757	72757	231
232	210123_dc07_5_BS20.tif:0232-0230-0432:232	63744	63744	232
233	210123_dc07_5_BS20.tif:0233-0227-0433:233	80929	80929	233
234	210123_dc07_5_BS20.tif:0234-0218-0430:234	71808	71808	234
235	210123_dc07_5_BS20.tif:0235-0228-0424:235	49796	49796	235
236	210123_dc07_5_BS20.tif:0236-0225-0429:236	71581	71581	236
237	210123_dc07_5_BS20.tif:0237-0229-0426:237	59949	59949	237
238	210123_dc07_5_BS20.tif:0238-0228-0424:238	65705	65705	238
239	210123_dc07_5_BS20.tif:0239-0222-0422:239	71917	71917	239
240	210123_dc07_5_BS20.tif:0240-0225-0417:240	95944	95944	240
241	210123_dc07_5_BS20.tif:0241-0221-0419:241	104390	104390	241
242	210123_dc07_5_BS20.tif:0242-0224-0422:242	107592	107592	242
243	210123_dc07_5_BS20.tif:0243-0213-0420:243	103066	103066	243
244	210123_dc07_5_BS20.tif:0244-0218-0416:244	118730	118730	244
245	210123_dc07_5_BS20.tif:0245-0220-0420:245	124216	124216	245
246	210123_dc07_5_BS20.tif:0246-0230-0426:246	103368	103368	246
247	210123_dc07_5_BS20.tif:0247-0226-0423:247	98050	98050	247
248	210123_dc07_5_BS20.tif:0248-0224-0422:248	128176	128176	248
249	210123_dc07_5_BS20.tif:0249-0215-0424:249	128279	128279	249
250	210123_dc07_5_BS20.tif:0250-0235-0387:250	76224	76224	250
251	210123_dc07_5_BS20.tif:0251-0248-0433:251	70374	70374	251
252	210123_dc07_5_BS20.tif:0252-0242-0432:252	75658	75658	252
253	210123_dc07_5_BS20.tif:0253-0230-0432:253	71614	71614	253
254	210123_dc07_5_BS20.tif:0254-0230-0433:254	62307	62307	254
255	210123_dc07_5_BS20.tif:0255-0220-0438:255	84479	84479	255
256	210123_dc07_5_BS20.tif:0256-0229-0432:256	62573	62573	256
257	210123_dc07_5_BS20.tif:0257-0233-0435:257	85875	85875	257
258	210123_dc07_5_BS20.tif:0258-0244-0432:258	92405	92405	258
259	210123_dc07_5_BS20.tif:0259-0238-0448:259	62239	62239	259
260	210123_dc07_5_BS20.tif:0260-0235-0443:260	78561	78561	260
261	210123_dc07_5_BS20.tif:0261-0236-0429:261	91916	91916	261
262	210123_dc07_5_BS20.tif:0262-0232-0432:262	75450	75450	262
263	210123_dc07_5_BS20.tif:0263-0229-0431:263	92506	92506	263
264	210123_dc07_5_BS20.tif:0264-0226-0430:264	105885	105885	264
265	210123_dc07_5_BS20.tif:0265-0226-0428:265	110891	110891	265
266	210123_dc07_5_BS20.tif:0266-0224-0427:266	112257	112257	266
267	210123_dc07_5_BS20.tif:0267-0225-0428:267	115468	115468	267
268	210123_dc07_5_BS20.tif:0268-0228-0424:268	101228	101228	268
269	210123_dc07_5_BS20.tif:0269-0232-0418:269	108666	108666	269
270	210123_dc07_5_BS20.tif:0270-0227-0430:270	95059	95059	270
271	210123_dc07_5_BS20.tif:0271-0229-0433:271	109904	109904	271
272	210123_dc07_5_BS20.tif:0272-0228-0432:272	112813	112813	272
273	210123_dc07_5_BS20.tif:0273-0236-0400:273	101643	101643	273
274	210123_dc07_5_BS20.tif:0274-0233-0440:274	95561	95561	274
275	210123_dc07_5_BS20.tif:0275-0229-0431:275	85902	85902	275
276	210123_dc07_5_BS20.tif:0276-0229-0429:276	112443	112443	276
277	210123_dc07_5_BS20.tif:0277-0225-0423:277	78698	78698	277
278	210123_dc07_5_BS20.tif:0278-0230-0425:278	92584	92584	278
279	210123_dc07_5_BS20.tif:0279-0232-0426:279	91243	91243	279
280	210123_dc07_5_BS20.tif:0280-0231-0432:280	69539	69539	280
281	210123_dc07_5_BS20.tif:0281-0230-0418:281	99393	99393	281
282	210123_dc07_5_BS20.tif:0282-0226-0422:282	127190	127190	282
283	210123_dc07_5_BS20.tif:0283-0231-0419:283	116534	116534	283
284	210123_dc07_5_BS20.tif:0284-0227-0416:284	116714	116714	284
285	210123_dc07_5_BS20.tif:0285-0230-0414:285	120370	120370	285
286	210123_dc07_5_BS20.tif:0286-0225-0413:286	123423	123423	286
287	210123_dc07_5_BS20.tif:0287-0218-0420:287	110774	110774	287
288	210123_dc07_5_BS20.tif:0288-0239-0422:288	59558	59558	288
289	210123_dc07_5_BS20.tif:0289-0217-0424:289	107572	107572	289
290	210123_dc07_5_BS20.tif:0290-0209-0416:290	93455	93455	290
291	210123_dc07_5_BS20.tif:0291-0211-0417:291	109664	109664	291
292	210123_dc07_5_BS20.tif:0292-0212-0424:292	105572	105572	292
293	210123_dc07_5_BS20.tif:0293-0222-0418:293	102857	102857	293
294	210123_dc07_5_BS20.tif:0294-0222-0415:294	119927	119927	294
295	210123_dc07_5_BS20.tif:0295-0215-0414:295	118404	118404	295
296	210123_dc07_5_BS20.tif:0296-0221-0424:296	96184	96184	296
297	210123_dc07_5_BS20.tif:0297-0238-0400:297	72426	72426	297
298	210123_dc07_5_BS20.tif:0298-0247-0455:298	92754	92754	298
299	210123_dc07_5_BS20.tif:0299-0262-0455:299	79829	79829	299
300	210123_dc07_5_BS20.tif:0300-0280-0447:300	64772	64772	300
301	210123_dc07_5_BS20.tif:0301-0240-0442:301	62026	62026	301
302	210123_dc07_5_BS20.tif:0302-0242-0444:302	73770	73770	302
303	210123_dc07_5_BS20.tif:0303-0250-0439:303	75286	75286	303
304	210123_dc07_5_BS20.tif:0304-0243-0437:304	58920	58920	304
305	210123_dc07_5_BS20.tif:0305-0257-0441:305	77437	77437	305
306	210123_dc07_5_BS20.tif:0306-0262-0448:306	72932	72932	306
307	210123_dc07_5_BS20.tif:0307-0259-0439:307	77183	77183	307
308	210123_dc07_5_BS20.tif:0308-0253-0441:308	64155	64155	308
309	210123_dc07_5_BS20.tif:0309-0255-0443:309	67512	67512	309
310	210123_dc07_5_BS20.tif:0310-0240-0438:310	50741	50741	310
311	210123_dc07_5_BS20.tif:0311-0240-0433:311	58620	58620	311
312	210123_dc07_5_BS20.tif:0312-0259-0451:312	84127	84127	312
313	210123_dc07_5_BS20.tif:0313-0255-0437:313	78812	78812	313
314	210123_dc07_5_BS20.tif:0314-0246-0438:314	72302	72302	314
315	210123_dc07_5_BS20.tif:0315-0245-0438:315	62768	62768	315
316	210123_dc07_5_BS20.tif:0316-0248-0440:316	62420	62420	316
317	210123_dc07_5_BS20.tif:0317-0248-0445:317	78116	78116	317
318	210123_dc07_5_BS20.tif:0318-0248-0441:318	62914	62914	318
319	210123_dc07_5_BS20.tif:0319-0245-0433:319	60685	60685	319
320	210123_dc07_5_BS20.tif:0320-0244-0440:320	96681	96681	320
321	210123_dc07_5_BS20.tif:0321-0246-0436:321	99742	99742	321
322	210123_dc07_5_BS20.tif:0322-0244-0447:322	62927	62927	322
323	210123_dc07_5_BS20.tif:0323-0245-0433:323	74643	74643	323
324	210123_dc07_5_BS20.tif:0324-0241-0441:324	63370	63370	324
325	210123_dc07_5_BS20.tif:0325-0241-0432:325	53905	53905	325
326	210123_dc07_5_BS20.tif:0326-0245-0429:326	77736	77736	326
327	210123_dc07_5_BS20.tif:0327-0244-0429:327	55709	55709	327
328	210123_dc07_5_BS20.tif:0328-0246-0435:328	70999	70999	328
329	210123_dc07_5_BS20.tif:0329-0230-0431:329	68291	68291	329
330	210123_dc07_5_BS20.tif:0330-0229-0433:330	81281	81281	330
331	210123_dc07_5_BS20.tif:0331-0225-0429:331	69746	69746	331
332	210123_dc07_5_BS20.tif:0332-0224-0431:332	73952	73952	332
333	210123_dc07_5_BS20.tif:0333-0223-0428:333	71282	71282	333
334	210123_dc07_5_BS20.tif:0334-0220-0436:334	65998	65998	334
335	210123_dc07_5_BS20.tif:0335-0223-0433:335	67113	67113	335
336	210123_dc07_5_BS20.tif:0336-0226-0435:336	65396	65396	336
337	210123_dc07_5_BS20.tif:0337-0228-0440:337	70082	70082	337
338	210123_dc07_5_BS20.tif:0338-0228-0448:338	63065	63065	338
339	210123_dc07_5_BS20.tif:0339-0229-0456:339	69307	69307	339
340	210123_dc07_5_BS20.tif:0340-0234-0460:340	69253	69253	340
341	210123_dc07_5_BS20.tif:0341-0233-0456:341	62541	62541	341
342	210123_dc07_5_BS20.tif:0342-0221-0449:342	62730	62730	342
343	210123_dc07_5_BS20.tif:0343-0222-0446:343	66373	66373	343
344	210123_dc07_5_BS20.tif:0344-0224-0452:344	77020	77020	344
345	210123_dc07_5_BS20.tif:0345-0229-0457:345	75337	75337	345
346	210123_dc07_5_BS20.tif:0346-0238-0439:346	60870	60870	346
347	210123_dc07_5_BS20.tif:0347-0252-0447:347	87970	87970	347
348	210123_dc07_5_BS20.tif:0348-0250-0428:348	61989	61989	348
349	210123_dc07_5_BS20.tif:0349-0247-0440:349	81271	81271	349
350	210123_dc07_5_BS20.tif:0350-0226-0458:350	47221	47221	350
351	210123_dc07_5_BS20.tif:0351-0228-0448:351	63550	63550	351
352	210123_dc07_5_BS20.tif:0352-0234-0447:352	64510	64510	352
353	210123_dc07_5_BS20.tif:0353-0238-0452:353	70802	70802	353
354	210123_dc07_5_BS20.tif:0354-0242-0463:354	64473	64473	354
355	210123_dc07_5_BS20.tif:0355-0241-0461:355	52046	52046	355
356	210123_dc07_5_BS20.tif:0356-0241-0460:356	26495	26495	356
357	210123_dc07_5_BS20.tif:0357-0238-0458:357	41675	41675	357
358	210123_dc07_5_BS20.tif:0358-0261-0457:358	67302	67302	358
359	210123_dc07_5_BS20.tif:0359-0251-0464:359	52682	52682	359
360	210123_dc07_5_BS20.tif:0360-0259-0453:360	69946	69946	360
361	210123_dc07_5_BS20.tif:0361-0252-0464:361	65002	65002	361
362	210123_dc07_5_BS20.tif:0362-0246-0459:362	62161	62161	362
363	210123_dc07_5_BS20.tif:0363-0251-0459:363	61018	61018	363
364	210123_dc07_5_BS20.tif:0364-0246-0458:364	67891	67891	364
365	210123_dc07_5_BS20.tif:0365-0245-0452:365	53947	53947	365
366	210123_dc07_5_BS20.tif:0366-0254-0465:366	55172	55172	366
367	210123_dc07_5_BS20.tif:0367-0259-0466:367	59832	59832	367
368	210123_dc07_5_BS20.tif:0368-0249-0460:368	73162	73162	368
369	210123_dc07_5_BS20.tif:0369-0247-0460:369	66791	66791	369
370	210123_dc07_5_BS20.tif:0370-0251-0460:370	44212	44212	370
371	210123_dc07_5_BS20.tif:0371-0254-0465:371	67611	67611	371
372	210123_dc07_5_BS20.tif:0372-0254-0467:372	60753	60753	372
373	210123_dc07_5_BS20.tif:0373-0255-0457:373	62354	62354	373
374	210123_dc07_5_BS20.tif:0374-0265-0458:374	79324	79324	374
375	210123_dc07_5_BS20.tif:0375-0248-0461:375	65029	65029	375
376	210123_dc07_5_BS20.tif:0376-0246-0456:376	58937	58937	376
377	210123_dc07_5_BS20.tif:0377-0253-0453:377	49964	49964	377
378	210123_dc07_5_BS20.tif:0378-0266-0462:378	73698	73698	378
379	210123_dc07_5_BS20.tif:0379-0257-0461:379	54805	54805	379
380	210123_dc07_5_BS20.tif:0380-0254-0457:380	58461	58461	380
381	210123_dc07_5_BS20.tif:0381-0256-0460:381	51183	51183	381
382	210123_dc07_5_BS20.tif:0382-0254-0455:382	68638	68638	382
383	210123_dc07_5_BS20.tif:0383-0254-0458:383	62120	62120	383
384	210123_dc07_5_BS20.tif:0384-0258-0461:384	57416	57416	384
385	210123_dc07_5_BS20.tif:0385-0265-0464:385	60071	60071	385
386	210123_dc07_5_BS20.tif:0386-0266-0457:386	53757	53757	386
387	210123_dc07_5_BS20.tif:0387-0256-0457:387	57016	57016	387
388	210123_dc07_5_BS20.tif:0388-0253-0458:388	55805	55805	388
389	210123_dc07_5_BS20.tif:0389-0260-0463:389	62891	62891	389
390	210123_dc07_5_BS20.tif:0390-0263-0460:390	63952	63952	390
391	210123_dc07_5_BS20.tif:0391-0264-0457:391	62640	62640	391
392	210123_dc07_5_BS20.tif:0392-0253-0456:392	72779	72779	392
393	210123_dc07_5_BS20.tif:0393-0247-0463:393	73571	73571	393
394	210123_dc07_5_BS20.tif:0394-0250-0460:394	72838	72838	394
395	210123_dc07_5_BS20.tif:0395-0248-0450:395	76626	76626	395
396	210123_dc07_5_BS20.tif:0396-0256-0450:396	75144	75144	396
397	210123_dc07_5_BS20.tif:0397-0256-0452:397	67879	67879	397
398	210123_dc07_5_BS20.tif:0398-0267-0456:398	73137	73137	398
399	210123_dc07_5_BS20.tif:0399-0260-0472:399	55934	55934	399
400	210123_dc07_5_BS20.tif:0400-0261-0461:400	65746	65746	400
401	210123_dc07_5_BS20.tif:0401-0251-0459:401	69748	69748	401
402	210123_dc07_5_BS20.tif:0402-0245-0457:402	63111	63111	402
403	210123_dc07_5_BS20.tif:0403-0244-0456:403	73879	73879	403
404	210123_dc07_5_BS20.tif:0404-0245-0455:404	63276	63276	404
405	210123_dc07_5_BS20.tif:0405-0247-0454:405	83574	83574	405
406	210123_dc07_5_BS20.tif:0406-0264-0448:406	60759	60759	406
407	210123_dc07_5_BS20.tif:0407-0249-0448:407	63919	63919	407
408	210123_dc07_5_BS20.tif:0408-0249-0449:408	56745	56745	408
409	210123_dc07_5_BS20.tif:0409-0244-0459:409	62577	62577	409
410	210123_dc07_5_BS20.tif:0410-0250-0465:410	57737	57737	410
411	210123_dc07_5_BS20.tif:0411-0251-0461:411	45973	45973	411
412	210123_dc07_5_BS20.tif:0412-0253-0459:412	60653	60653	412
413	210123_dc07_5_BS20.tif:0413-0251-0459:413	58363	58363	413
414	210123_dc07_5_BS20.tif:0414-0248-0456:414	49158	49158	414
415	210123_dc07_5_BS20.tif:0415-0249-0457:415	51038	51038	415
416	210123_dc07_5_BS20.tif:0416-0246-0457:416	48587	48587	416
417	210123_dc07_5_BS20.tif:0417-0235-0455:417	51362	51362	417
418	210123_dc07_5_BS20.tif:0418-0240-0441:418	46153	46153	418
419	210123_dc07_5_BS20.tif:0419-0255-0447:419	60147	60147	419
420	210123_dc07_5_BS20.tif:0420-0264-0447:420	60360	60360	420
421	210123_dc07_5_BS20.tif:0421-0273-0450:421	61241	61241	421
422	210123_dc07_5_BS20.tif:0422-0280-0455:422	58063	58063	422
423	210123_dc07_5_BS20.tif:0423-0277-0464:423	66458	66458	423
424	210123_dc07_5_BS20.tif:0424-0261-0451:424	104487	104487	424
425	210123_dc07_5_BS20.tif:0425-0258-0445:425	72825	72825	425
426	210123_dc07_5_BS20.tif:0426-0257-0443:426	54798	54798	426
427	210123_dc07_5_BS20.tif:0427-0258-0451:427	78867	78867	427
428	210123_dc07_5_BS20.tif:0428-0254-0452:428	60372	60372	428
429	210123_dc07_5_BS20.tif:0429-0247-0451:429	66290	66290	429
430	210123_dc07_5_BS20.tif:0430-0245-0452:430	70727	70727	430
431	210123_dc07_5_BS20.tif:0431-0246-0447:431	64239	64239	431
432	210123_dc07_5_BS20.tif:0432-0240-0449:432	69570	69570	432
433	210123_dc07_5_BS20.tif:0433-0217-0455:433	71852	71852	433
434	210123_dc07_5_BS20.tif:0434-0242-0456:434	60697	60697	434
435	210123_dc07_5_BS20.tif:0435-0249-0458:435	78545	78545	435
436	210123_dc07_5_BS20.tif:0436-0247-0461:436	71346	71346	436
437	210123_dc07_5_BS20.tif:0437-0236-0452:437	69193	69193	437
438	210123_dc07_5_BS20.tif:0438-0228-0456:438	52915	52915	438
439	210123_dc07_5_BS20.tif:0439-0233-0452:439	56836	56836	439
440	210123_dc07_5_BS20.tif:0440-0238-0448:440	72698	72698	440
441	210123_dc07_5_BS20.tif:0441-0239-0445:441	73883	73883	441
442	210123_dc07_5_BS20.tif:0442-0241-0445:442	74380	74380	442
443	210123_dc07_5_BS20.tif:0443-0242-0452:443	86720	86720	443
444	210123_dc07_5_BS20.tif:0444-0248-0440:444	65529	65529	444
445	210123_dc07_5_BS20.tif:0445-0301-0419:445	62228	62228	445
446	210123_dc07_5_BS20.tif:0446-0313-0419:446	47319	47319	446
447	210123_dc07_5_BS20.tif:0447-0319-0423:447	55163	55163	447
448	210123_dc07_5_BS20.tif:0448-0298-0430:448	61164	61164	448
449	210123_dc07_5_BS20.tif:0449-0303-0433:449	55842	55842	449
450	210123_dc07_5_BS20.tif:0450-0334-0429:450	49168	49168	450
451	210123_dc07_5_BS20.tif:0451-0342-0441:451	57041	57041	451
452	210123_dc07_5_BS20.tif:0452-0338-0454:452	62083	62083	452
453	210123_dc07_5_BS20.tif:0453-0330-0447:453	51368	51368	453
454	210123_dc07_5_BS20.tif:0454-0318-0455:454	63939	63939	454
455	210123_dc07_5_BS20.tif:0455-0319-0452:455	65692	65692	455
456	210123_dc07_5_BS20.tif:0456-0333-0449:456	60740	60740	456
457	210123_dc07_5_BS20.tif:0457-0326-0440:457	49879	49879	457
458	210123_dc07_5_BS20.tif:0458-0314-0435:458	62887	62887	458
459	210123_dc07_5_BS20.tif:0459-0302-0423:459	47670	47670	459
460	210123_dc07_5_BS20.tif:0460-0310-0421:460	46234	46234	460
461	210123_dc07_5_BS20.tif:0461-0320-0428:461	49516	49516	461
462	210123_dc07_5_BS20.tif:0462-0317-0423:462	54311	54311	462
463	210123_dc07_5_BS20.tif:0463-0333-0455:463	44531	44531	463
464	210123_dc07_5_BS20.tif:0464-0316-0408:464	33672	33672	464
465	210123_dc07_5_BS20.tif:0465-0314-0372:465	42730	42730	465
466	210123_dc07_5_BS20.tif:0466-0273-0441:466	18758	18758	466
467	210123_dc07_5_BS20.tif:0467-0315-0349:467	35255	35255	467
468	210123_dc07_5_BS20.tif:0468-0285-0428:468	26914	26914	468
469	210123_dc07_5_BS20.tif:0469-0302-0407:469	34885	34885	469
470	210123_dc07_5_BS20.tif:0470-0319-0386:470	18025	18025	470
471	210123_dc07_5_BS20.tif:0471-0229-0458:471	53096	53096	471
472	210123_dc07_5_BS20.tif:0472-0239-0446:472	54946	54946	472
473	210123_dc07_5_BS20.tif:0473-0233-0448:473	60494	60494	473
474	210123_dc07_5_BS20.tif:0474-0231-0446:474	57172	57172	474
475	210123_dc07_5_BS20.tif:0475-0238-0446:475	66542	66542	475
476	210123_dc07_5_BS20.tif:0476-0231-0447:476	61271	61271	476
477	210123_dc07_5_BS20.tif:0477-0232-0448:477	70458	70458	477
478	210123_dc07_5_BS20.tif:0478-0233-0449:478	59885	59885	478
479	210123_dc07_5_BS20.tif:0479-0226-0440:479	49549	49549	479
480	210123_dc07_5_BS20.tif:0480-0231-0441:480	44843	44843	480
481	210123_dc07_5_BS20.tif:0481-0224-0445:481	49125	49125	481
482	210123_dc07_5_BS20.tif:0482-0234-0446:482	63821	63821	482
483	210123_dc07_5_BS20.tif:0483-0224-0449:483	46564	46564	483
484	210123_dc07_5_BS20.tif:0484-0232-0446:484	61537	61537	484
485	210123_dc07_5_BS20.tif:0485-0232-0442:485	79463	79463	485
486	210123_dc07_5_BS20.tif:0486-0226-0444:486	62448	62448	486
487	210123_dc07_5_BS20.tif:0487-0240-0443:487	60720	60720	487
488	210123_dc07_5_BS20.tif:0488-0239-0439:488	58852	58852	488
489	210123_dc07_5_BS20.tif:0489-0229-0444:489	40364	40364	489
490	210123_dc07_5_BS20.tif:0490-0222-0444:490	44846	44846	490
491	210123_dc07_5_BS20.tif:0491-0230-0443:491	61587	61587	491
492	210123_dc07_5_BS20.tif:0492-0238-0442:492	55831	55831	492
493	210123_dc07_5_BS20.tif:0493-0235-0441:493	53378	53378	493
494	210123_dc07_5_BS20.tif:0494-0232-0440:494	55860	55860	494
495	210123_dc07_5_BS20.tif:0495-0223-0454:495	54298	54298	495
496	210123_dc07_5_BS20.tif:0496-0238-0440:496	63556	63556	496
497	210123_dc07_5_BS20.tif:0497-0239-0452:497	44553	44553	497
498	210123_dc07_5_BS20.tif:0498-0237-0446:498	45048	45048	498
499	210123_dc07_5_BS20.tif:0499-0235-0441:499	58064	58064	499
500	210123_dc07_5_BS20.tif:0500-0226-0452:500	49180	49180	500
501	210123_dc07_5_BS20.tif:0501-0236-0447:501	50307	50307	501
502	210123_dc07_5_BS20.tif:0502-0228-0440:502	63848	63848	502
503	210123_dc07_5_BS20.tif:0503-0237-0457:503	57528	57528	503
504	210123_dc07_5_BS20.tif:0504-0256-0453:504	46455	46455	504
505	210123_dc07_5_BS20.tif:0505-0250-0449:505	48270	48270	505
506	210123_dc07_5_BS20.tif:0001-0291-0151:1	6201	6201	1
507	210123_dc07_5_BS20.tif:0002-0302-0159:2	6874	6874	2
508	210123_dc07_5_BS20.tif:0003-0355-0217:3	10153	10153	3
509	210123_dc07_5_BS20.tif:0004-0352-0122:4	6916	6916	4
510	210123_dc07_5_BS20.tif:0005-0281-0136:5	18636	18636	5
511	210123_dc07_5_BS20.tif:0006-0289-0139:6	25696	25696	6
512	210123_dc07_5_BS20.tif:0007-0322-0131:7	7779	7779	7
513	210123_dc07_5_BS20.tif:0008-0318-0124:8	7514	7514	8
514	210123_dc07_5_BS20.tif:0009-0289-0066:9	5441	5441	9
515	210123_dc07_5_BS20.tif:0010-0220-0110:10	6679	6679	10
516	210123_dc07_5_BS20.tif:0011-0193-0114:11	20537	20537	11
517	210123_dc07_5_BS20.tif:0012-0197-0121:12	26047	26047	12
518	210123_dc07_5_BS20.tif:0013-0199-0123:13	23753	23753	13
519	210123_dc07_5_BS20.tif:0014-0201-0102:14	7538	7538	14
520	210123_dc07_5_BS20.tif:0015-0198-0125:15	23722	23722	15
521	210123_dc07_5_BS20.tif:0016-0209-0129:16	14145	14145	16
522	210123_dc07_5_BS20.tif:0017-0197-0128:17	20957	20957	17
523	210123_dc07_5_BS20.tif:0018-0177-0166:18	8031	8031	18
524	210123_dc07_5_BS20.tif:0019-0192-0185:19	6470	6470	19
525	210123_dc07_5_BS20.tif:0020-0180-0151:20	7985	7985	20
526	210123_dc07_5_BS20.tif:0021-0139-0086:21	11800	11800	21
527	210123_dc07_5_BS20.tif:0022-0134-0105:22	11660	11660	22
528	210123_dc07_5_BS20.tif:0023-0151-0160:23	8537	8537	23
529	210123_dc07_5_BS20.tif:0024-0255-0108:24	28065	28065	24
530	210123_dc07_5_BS20.tif:0025-0380-0043:25	35158	35158	25
531	210123_dc07_5_BS20.tif:0026-0469-0105:26	7357	7357	26
532	210123_dc07_5_BS20.tif:0027-0285-0094:27	20574	20574	27
533	210123_dc07_5_BS20.tif:0028-0256-0131:28	20349	20349	28
534	210123_dc07_5_BS20.tif:0029-0261-0170:29	28285	28285	29
535	210123_dc07_5_BS20.tif:0030-0291-0211:30	31848	31848	30
536	210123_dc07_5_BS20.tif:0031-0286-0215:31	31831	31831	31
537	210123_dc07_5_BS20.tif:0032-0253-0210:32	31809	31809	32
538	210123_dc07_5_BS20.tif:0033-0240-0206:33	37617	37617	33
539	210123_dc07_5_BS20.tif:0034-0221-0218:34	51265	51265	34
540	210123_dc07_5_BS20.tif:0035-0215-0182:35	29786	29786	35
541	210123_dc07_5_BS20.tif:0036-0225-0124:36	17729	17729	36
542	210123_dc07_5_BS20.tif:0037-0214-0187:37	200244	200244	37
543	210123_dc07_5_BS20.tif:0038-0209-0182:38	213634	213634	38
544	210123_dc07_5_BS20.tif:0039-0214-0187:39	215086	215086	39
545	210123_dc07_5_BS20.tif:0040-0218-0184:40	220795	220795	40
546	210123_dc07_5_BS20.tif:0041-0211-0189:41	205805	205805	41
547	210123_dc07_5_BS20.tif:0042-0212-0184:42	206930	206930	42
548	210123_dc07_5_BS20.tif:0043-0215-0183:43	194137	194137	43
549	210123_dc07_5_BS20.tif:0044-0221-0182:44	198409	198409	44
550	210123_dc07_5_BS20.tif:0045-0216-0177:45	204994	204994	45
551	210123_dc07_5_BS20.tif:0046-0233-0180:46	212052	212052	46
552	210123_dc07_5_BS20.tif:0047-0232-0179:47	203407	203407	47
553	210123_dc07_5_BS20.tif:0048-0241-0189:48	199112	199112	48
554	210123_dc07_5_BS20.tif:0049-0245-0188:49	204662	204662	49
555	210123_dc07_5_BS20.tif:0050-0240-0187:50	203344	203344	50
556	210123_dc07_5_BS20.tif:0051-0247-0192:51	200826	200826	51
557	210123_dc07_5_BS20.tif:0052-0255-0192:52	196359	196359	52
558	210123_dc07_5_BS20.tif:0053-0263-0192:53	203461	203461	53
559	210123_dc07_5_BS20.tif:0054-0258-0188:54	200382	200382	54
560	210123_dc07_5_BS20.tif:0055-0261-0192:55	198702	198702	55
561	210123_dc07_5_BS20.tif:0056-0263-0193:56	200590	200590	56
562	210123_dc07_5_BS20.tif:0057-0258-0188:57	201300	201300	57
563	210123_dc07_5_BS20.tif:0058-0272-0192:58	202423	202423	58
564	210123_dc07_5_BS20.tif:0059-0267-0197:59	175024	175024	59
565	210123_dc07_5_BS20.tif:0060-0265-0195:60	195030	195030	60
566	210123_dc07_5_BS20.tif:0061-0261-0191:61	190397	190397	61
567	210123_dc07_5_BS20.tif:0062-0260-0196:62	189561	189561	62
568	210123_dc07_5_BS20.tif:0063-0251-0195:63	188634	188634	63
569	210123_dc07_5_BS20.tif:0064-0250-0194:64	188389	188389	64
570	210123_dc07_5_BS20.tif:0065-0247-0193:65	179785	179785	65
571	210123_dc07_5_BS20.tif:0066-0244-0196:66	180219	180219	66
572	210123_dc07_5_BS20.tif:0067-0266-0178:67	197547	197547	67
573	210123_dc07_5_BS20.tif:0068-0252-0224:68	169409	169409	68
574	210123_dc07_5_BS20.tif:0069-0234-0200:69	193156	193156	69
575	210123_dc07_5_BS20.tif:0070-0232-0184:70	184698	184698	70
576	210123_dc07_5_BS20.tif:0071-0231-0182:71	177279	177279	71
577	210123_dc07_5_BS20.tif:0072-0230-0181:72	172132	172132	72
578	210123_dc07_5_BS20.tif:0073-0228-0180:73	165950	165950	73
579	210123_dc07_5_BS20.tif:0074-0230-0183:74	171043	171043	74
580	210123_dc07_5_BS20.tif:0075-0231-0181:75	175766	175766	75
581	210123_dc07_5_BS20.tif:0076-0229-0184:76	170393	170393	76
582	210123_dc07_5_BS20.tif:0077-0231-0181:77	184166	184166	77
583	210123_dc07_5_BS20.tif:0078-0223-0187:78	191103	191103	78
584	210123_dc07_5_BS20.tif:0079-0237-0185:79	184230	184230	79
585	210123_dc07_5_BS20.tif:0080-0234-0180:80	173793	173793	80
586	210123_dc07_5_BS20.tif:0081-0222-0183:81	177570	177570	81
587	210123_dc07_5_BS20.tif:0082-0231-0178:82	170084	170084	82
588	210123_dc07_5_BS20.tif:0083-0235-0181:83	183389	183389	83
589	210123_dc07_5_BS20.tif:0084-0232-0185:84	203181	203181	84
590	210123_dc07_5_BS20.tif:0085-0237-0186:85	199865	199865	85
591	210123_dc07_5_BS20.tif:0086-0235-0186:86	186912	186912	86
592	210123_dc07_5_BS20.tif:0087-0240-0187:87	180261	180261	87
593	210123_dc07_5_BS20.tif:0088-0237-0188:88	203636	203636	88
594	210123_dc07_5_BS20.tif:0089-0241-0187:89	191969	191969	89
595	210123_dc07_5_BS20.tif:0090-0253-0193:90	197503	197503	90
596	210123_dc07_5_BS20.tif:0091-0266-0194:91	195162	195162	91
597	210123_dc07_5_BS20.tif:0092-0258-0192:92	192410	192410	92
598	210123_dc07_5_BS20.tif:0093-0264-0189:93	205277	205277	93
599	210123_dc07_5_BS20.tif:0094-0275-0196:94	196530	196530	94
600	210123_dc07_5_BS20.tif:0095-0269-0191:95	198365	198365	95
601	210123_dc07_5_BS20.tif:0096-0255-0193:96	220155	220155	96
602	210123_dc07_5_BS20.tif:0097-0263-0185:97	221619	221619	97
603	210123_dc07_5_BS20.tif:0098-0276-0204:98	191953	191953	98
604	210123_dc07_5_BS20.tif:0099-0255-0197:99	187855	187855	99
605	210123_dc07_5_BS20.tif:0100-0265-0199:100	185255	185255	100
606	210123_dc07_5_BS20.tif:0101-0258-0194:101	175062	175062	101
607	210123_dc07_5_BS20.tif:0102-0257-0199:102	162993	162993	102
608	210123_dc07_5_BS20.tif:0103-0243-0199:103	165043	165043	103
609	210123_dc07_5_BS20.tif:0104-0243-0192:104	173889	173889	104
610	210123_dc07_5_BS20.tif:0105-0239-0194:105	166884	166884	105
611	210123_dc07_5_BS20.tif:0106-0233-0190:106	170756	170756	106
612	210123_dc07_5_BS20.tif:0107-0226-0184:107	161905	161905	107
613	210123_dc07_5_BS20.tif:0108-0230-0180:108	164471	164471	108
614	210123_dc07_5_BS20.tif:0109-0228-0181:109	163760	163760	109
615	210123_dc07_5_BS20.tif:0110-0228-0182:110	164690	164690	110
616	210123_dc07_5_BS20.tif:0111-0238-0180:111	161852	161852	111
617	210123_dc07_5_BS20.tif:0112-0227-0183:112	162968	162968	112
618	210123_dc07_5_BS20.tif:0113-0236-0179:113	151351	151351	113
619	210123_dc07_5_BS20.tif:0114-0229-0176:114	169527	169527	114
620	210123_dc07_5_BS20.tif:0115-0227-0183:115	171921	171921	115
621	210123_dc07_5_BS20.tif:0116-0228-0184:116	174014	174014	116
622	210123_dc07_5_BS20.tif:0117-0231-0186:117	164466	164466	117
623	210123_dc07_5_BS20.tif:0118-0233-0190:118	174362	174362	118
624	210123_dc07_5_BS20.tif:0119-0236-0189:119	175102	175102	119
625	210123_dc07_5_BS20.tif:0120-0232-0184:120	166388	166388	120
626	210123_dc07_5_BS20.tif:0121-0240-0189:121	162737	162737	121
627	210123_dc07_5_BS20.tif:0122-0242-0189:122	162810	162810	122
628	210123_dc07_5_BS20.tif:0123-0241-0192:123	170861	170861	123
629	210123_dc07_5_BS20.tif:0124-0249-0195:124	168462	168462	124
630	210123_dc07_5_BS20.tif:0125-0256-0194:125	164808	164808	125
631	210123_dc07_5_BS20.tif:0126-0257-0191:126	160493	160493	126
632	210123_dc07_5_BS20.tif:0127-0257-0193:127	162871	162871	127
633	210123_dc07_5_BS20.tif:0128-0257-0195:128	151685	151685	128
634	210123_dc07_5_BS20.tif:0129-0258-0194:129	111801	111801	129
635	210123_dc07_5_BS20.tif:0130-0253-0196:130	156153	156153	130
636	210123_dc07_5_BS20.tif:0131-0265-0195:131	142242	142242	131
637	210123_dc07_5_BS20.tif:0132-0266-0195:132	148615	148615	132
638	210123_dc07_5_BS20.tif:0133-0259-0196:133	169451	169451	133
639	210123_dc07_5_BS20.tif:0134-0266-0207:134	150935	150935	134
640	210123_dc07_5_BS20.tif:0135-0274-0185:135	34356	34356	135
641	210123_dc07_5_BS20.tif:0136-0282-0163:136	23537	23537	136
642	210123_dc07_5_BS20.tif:0137-0290-0141:137	10572	10572	137
643	210123_dc07_5_BS20.tif:0138-0264-0160:138	33402	33402	138
644	210123_dc07_5_BS20.tif:0139-0259-0198:139	243762	243762	139
645	210123_dc07_5_BS20.tif:0140-0238-0195:140	222688	222688	140
646	210123_dc07_5_BS20.tif:0141-0234-0195:141	220673	220673	141
647	210123_dc07_5_BS20.tif:0142-0237-0188:142	217898	217898	142
648	210123_dc07_5_BS20.tif:0143-0239-0188:143	218804	218804	143
649	210123_dc07_5_BS20.tif:0144-0239-0185:144	212240	212240	144
650	210123_dc07_5_BS20.tif:0145-0235-0188:145	211737	211737	145
651	210123_dc07_5_BS20.tif:0146-0240-0186:146	205889	205889	146
652	210123_dc07_5_BS20.tif:0147-0233-0183:147	213447	213447	147
653	210123_dc07_5_BS20.tif:0148-0236-0181:148	217352	217352	148
654	210123_dc07_5_BS20.tif:0149-0233-0182:149	210746	210746	149
655	210123_dc07_5_BS20.tif:0150-0234-0181:150	208163	208163	150
656	210123_dc07_5_BS20.tif:0151-0230-0179:151	206742	206742	151
657	210123_dc07_5_BS20.tif:0152-0229-0179:152	224100	224100	152
658	210123_dc07_5_BS20.tif:0153-0229-0181:153	225711	225711	153
659	210123_dc07_5_BS20.tif:0154-0239-0179:154	223833	223833	154
660	210123_dc07_5_BS20.tif:0155-0234-0177:155	218908	218908	155
661	210123_dc07_5_BS20.tif:0156-0224-0175:156	224292	224292	156
662	210123_dc07_5_BS20.tif:0157-0224-0180:157	204234	204234	157
663	210123_dc07_5_BS20.tif:0158-0242-0182:158	208446	208446	158
664	210123_dc07_5_BS20.tif:0159-0238-0187:159	207645	207645	159
665	210123_dc07_5_BS20.tif:0160-0235-0191:160	202455	202455	160
666	210123_dc07_5_BS20.tif:0161-0251-0192:161	194530	194530	161
667	210123_dc07_5_BS20.tif:0162-0250-0192:162	191760	191760	162
668	210123_dc07_5_BS20.tif:0163-0248-0192:163	199922	199922	163
669	210123_dc07_5_BS20.tif:0164-0245-0195:164	209983	209983	164
670	210123_dc07_5_BS20.tif:0165-0235-0192:165	196277	196277	165
671	210123_dc07_5_BS20.tif:0166-0236-0187:166	201593	201593	166
672	210123_dc07_5_BS20.tif:0167-0233-0181:167	193265	193265	167
673	210123_dc07_5_BS20.tif:0168-0232-0180:168	201833	201833	168
674	210123_dc07_5_BS20.tif:0169-0226-0174:169	194122	194122	169
675	210123_dc07_5_BS20.tif:0170-0227-0177:170	187651	187651	170
676	210123_dc07_5_BS20.tif:0171-0224-0174:171	191202	191202	171
677	210123_dc07_5_BS20.tif:0172-0227-0173:172	177392	177392	172
678	210123_dc07_5_BS20.tif:0173-0232-0173:173	195763	195763	173
679	210123_dc07_5_BS20.tif:0174-0232-0183:174	183243	183243	174
680	210123_dc07_5_BS20.tif:0175-0233-0183:175	189710	189710	175
681	210123_dc07_5_BS20.tif:0176-0237-0180:176	183030	183030	176
682	210123_dc07_5_BS20.tif:0177-0232-0187:177	202396	202396	177
683	210123_dc07_5_BS20.tif:0178-0232-0180:178	189105	189105	178
684	210123_dc07_5_BS20.tif:0179-0229-0177:179	185321	185321	179
685	210123_dc07_5_BS20.tif:0180-0234-0178:180	197785	197785	180
686	210123_dc07_5_BS20.tif:0181-0237-0186:181	193670	193670	181
687	210123_dc07_5_BS20.tif:0182-0242-0185:182	193223	193223	182
688	210123_dc07_5_BS20.tif:0183-0241-0187:183	210454	210454	183
689	210123_dc07_5_BS20.tif:0184-0252-0188:184	201341	201341	184
690	210123_dc07_5_BS20.tif:0185-0240-0183:185	181775	181775	185
691	210123_dc07_5_BS20.tif:0186-0224-0180:186	182048	182048	186
692	210123_dc07_5_BS20.tif:0187-0242-0183:187	183033	183033	187
693	210123_dc07_5_BS20.tif:0188-0256-0184:188	181240	181240	188
694	210123_dc07_5_BS20.tif:0189-0244-0188:189	203884	203884	189
695	210123_dc07_5_BS20.tif:0190-0230-0185:190	186988	186988	190
696	210123_dc07_5_BS20.tif:0191-0211-0178:191	192849	192849	191
697	210123_dc07_5_BS20.tif:0192-0238-0185:192	169841	169841	192
698	210123_dc07_5_BS20.tif:0193-0259-0178:193	187222	187222	193
699	210123_dc07_5_BS20.tif:0194-0253-0188:194	171794	171794	194
700	210123_dc07_5_BS20.tif:0195-0213-0171:195	171028	171028	195
701	210123_dc07_5_BS20.tif:0196-0222-0168:196	182755	182755	196
702	210123_dc07_5_BS20.tif:0197-0238-0183:197	184258	184258	197
703	210123_dc07_5_BS20.tif:0198-0244-0192:198	191109	191109	198
704	210123_dc07_5_BS20.tif:0199-0233-0178:199	181665	181665	199
705	210123_dc07_5_BS20.tif:0200-0228-0182:200	182038	182038	200
706	210123_dc07_5_BS20.tif:0201-0228-0180:201	175904	175904	201
707	210123_dc07_5_BS20.tif:0202-0234-0180:202	187152	187152	202
708	210123_dc07_5_BS20.tif:0203-0244-0177:203	176030	176030	203
709	210123_dc07_5_BS20.tif:0204-0228-0176:204	175454	175454	204
710	210123_dc07_5_BS20.tif:0205-0221-0182:205	182627	182627	205
711	210123_dc07_5_BS20.tif:0206-0236-0178:206	182881	182881	206
712	210123_dc07_5_BS20.tif:0207-0225-0176:207	190325	190325	207
713	210123_dc07_5_BS20.tif:0208-0234-0181:208	189486	189486	208
714	210123_dc07_5_BS20.tif:0209-0230-0188:209	187151	187151	209
715	210123_dc07_5_BS20.tif:0210-0233-0183:210	191101	191101	210
716	210123_dc07_5_BS20.tif:0211-0232-0181:211	182940	182940	211
717	210123_dc07_5_BS20.tif:0212-0233-0172:212	149513	149513	212
718	210123_dc07_5_BS20.tif:0213-0247-0177:213	183910	183910	213
719	210123_dc07_5_BS20.tif:0214-0254-0184:214	195277	195277	214
720	210123_dc07_5_BS20.tif:0215-0247-0142:215	220564	220564	215
721	210123_dc07_5_BS20.tif:0216-0217-0180:216	208775	208775	216
722	210123_dc07_5_BS20.tif:0217-0221-0183:217	183154	183154	217
723	210123_dc07_5_BS20.tif:0218-0231-0180:218	175993	175993	218
724	210123_dc07_5_BS20.tif:0219-0234-0179:219	175110	175110	219
725	210123_dc07_5_BS20.tif:0220-0234-0177:220	188664	188664	220
726	210123_dc07_5_BS20.tif:0221-0235-0169:221	231266	231266	221
727	210123_dc07_5_BS20.tif:0222-0239-0173:222	207274	207274	222
728	210123_dc07_5_BS20.tif:0223-0234-0181:223	189882	189882	223
729	210123_dc07_5_BS20.tif:0224-0230-0183:224	193364	193364	224
730	210123_dc07_5_BS20.tif:0225-0230-0180:225	181813	181813	225
731	210123_dc07_5_BS20.tif:0226-0237-0176:226	181999	181999	226
732	210123_dc07_5_BS20.tif:0227-0241-0181:227	179421	179421	227
733	210123_dc07_5_BS20.tif:0228-0245-0188:228	186837	186837	228
734	210123_dc07_5_BS20.tif:0229-0244-0188:229	183365	183365	229
735	210123_dc07_5_BS20.tif:0230-0243-0183:230	175012	175012	230
736	210123_dc07_5_BS20.tif:0231-0244-0188:231	187574	187574	231
737	210123_dc07_5_BS20.tif:0232-0240-0188:232	182777	182777	232
738	210123_dc07_5_BS20.tif:0233-0237-0188:233	198522	198522	233
739	210123_dc07_5_BS20.tif:0234-0228-0186:234	178182	178182	234
740	210123_dc07_5_BS20.tif:0235-0238-0179:235	183916	183916	235
741	210123_dc07_5_BS20.tif:0236-0235-0184:236	185439	185439	236
742	210123_dc07_5_BS20.tif:0237-0239-0182:237	176762	176762	237
743	210123_dc07_5_BS20.tif:0238-0238-0180:238	195374	195374	238
744	210123_dc07_5_BS20.tif:0239-0232-0178:239	190679	190679	239
745	210123_dc07_5_BS20.tif:0240-0235-0173:240	197002	197002	240
746	210123_dc07_5_BS20.tif:0241-0231-0174:241	196928	196928	241
747	210123_dc07_5_BS20.tif:0242-0234-0177:242	189532	189532	242
748	210123_dc07_5_BS20.tif:0243-0223-0175:243	187214	187214	243
749	210123_dc07_5_BS20.tif:0244-0228-0171:244	187977	187977	244
750	210123_dc07_5_BS20.tif:0245-0230-0175:245	184093	184093	245
751	210123_dc07_5_BS20.tif:0246-0240-0181:246	172108	172108	246
752	210123_dc07_5_BS20.tif:0247-0236-0178:247	185025	185025	247
753	210123_dc07_5_BS20.tif:0248-0234-0177:248	173705	173705	248
754	210123_dc07_5_BS20.tif:0249-0225-0179:249	182370	182370	249
755	210123_dc07_5_BS20.tif:0250-0245-0142:250	196959	196959	250
756	210123_dc07_5_BS20.tif:0251-0258-0188:251	221257	221257	251
757	210123_dc07_5_BS20.tif:0252-0252-0188:252	210172	210172	252
758	210123_dc07_5_BS20.tif:0253-0240-0188:253	207384	207384	253
759	210123_dc07_5_BS20.tif:0254-0240-0189:254	193786	193786	254
760	210123_dc07_5_BS20.tif:0255-0230-0193:255	186192	186192	255
761	210123_dc07_5_BS20.tif:0256-0239-0187:256	164781	164781	256
762	210123_dc07_5_BS20.tif:0257-0243-0190:257	148956	148956	257
763	210123_dc07_5_BS20.tif:0258-0254-0187:258	167363	167363	258
764	210123_dc07_5_BS20.tif:0259-0248-0203:259	178136	178136	259
765	210123_dc07_5_BS20.tif:0260-0245-0198:260	180806	180806	260
766	210123_dc07_5_BS20.tif:0261-0246-0184:261	168950	168950	261
767	210123_dc07_5_BS20.tif:0262-0242-0187:262	183471	183471	262
768	210123_dc07_5_BS20.tif:0263-0239-0186:263	189846	189846	263
769	210123_dc07_5_BS20.tif:0264-0236-0185:264	187162	187162	264
770	210123_dc07_5_BS20.tif:0265-0236-0184:265	192171	192171	265
771	210123_dc07_5_BS20.tif:0266-0234-0183:266	204827	204827	266
772	210123_dc07_5_BS20.tif:0267-0235-0184:267	175891	175891	267
773	210123_dc07_5_BS20.tif:0268-0238-0179:268	196813	196813	268
774	210123_dc07_5_BS20.tif:0269-0242-0173:269	182023	182023	269
775	210123_dc07_5_BS20.tif:0270-0237-0186:270	195469	195469	270
776	210123_dc07_5_BS20.tif:0271-0239-0188:271	185417	185417	271
777	210123_dc07_5_BS20.tif:0272-0238-0188:272	186234	186234	272
778	210123_dc07_5_BS20.tif:0273-0246-0155:273	185202	185202	273
779	210123_dc07_5_BS20.tif:0274-0243-0195:274	191049	191049	274
780	210123_dc07_5_BS20.tif:0275-0239-0187:275	168408	168408	275
781	210123_dc07_5_BS20.tif:0276-0239-0185:276	184604	184604	276
782	210123_dc07_5_BS20.tif:0277-0235-0178:277	146944	146944	277
783	210123_dc07_5_BS20.tif:0278-0240-0180:278	172826	172826	278
784	210123_dc07_5_BS20.tif:0279-0242-0182:279	181984	181984	279
785	210123_dc07_5_BS20.tif:0280-0241-0187:280	197441	197441	280
786	210123_dc07_5_BS20.tif:0281-0240-0174:281	186116	186116	281
787	210123_dc07_5_BS20.tif:0282-0236-0177:282	248085	248085	282
788	210123_dc07_5_BS20.tif:0283-0241-0175:283	245640	245640	283
789	210123_dc07_5_BS20.tif:0284-0237-0172:284	229361	229361	284
790	210123_dc07_5_BS20.tif:0285-0240-0169:285	205922	205922	285
791	210123_dc07_5_BS20.tif:0286-0235-0169:286	210000	210000	286
792	210123_dc07_5_BS20.tif:0287-0228-0175:287	211926	211926	287
793	210123_dc07_5_BS20.tif:0288-0249-0178:288	190391	190391	288
794	210123_dc07_5_BS20.tif:0289-0227-0179:289	194911	194911	289
795	210123_dc07_5_BS20.tif:0290-0219-0172:290	204717	204717	290
796	210123_dc07_5_BS20.tif:0291-0221-0173:291	182630	182630	291
797	210123_dc07_5_BS20.tif:0292-0222-0179:292	198142	198142	292
798	210123_dc07_5_BS20.tif:0293-0232-0173:293	170565	170565	293
799	210123_dc07_5_BS20.tif:0294-0232-0170:294	150488	150488	294
800	210123_dc07_5_BS20.tif:0295-0225-0169:295	192449	192449	295
801	210123_dc07_5_BS20.tif:0296-0231-0179:296	193535	193535	296
802	210123_dc07_5_BS20.tif:0297-0248-0155:297	165503	165503	297
803	210123_dc07_5_BS20.tif:0298-0257-0210:298	208776	208776	298
804	210123_dc07_5_BS20.tif:0299-0272-0210:299	211646	211646	299
805	210123_dc07_5_BS20.tif:0300-0290-0202:300	189748	189748	300
806	210123_dc07_5_BS20.tif:0301-0250-0197:301	198899	198899	301
807	210123_dc07_5_BS20.tif:0302-0252-0199:302	181056	181056	302
808	210123_dc07_5_BS20.tif:0303-0260-0195:303	168979	168979	303
809	210123_dc07_5_BS20.tif:0304-0253-0193:304	187857	187857	304
810	210123_dc07_5_BS20.tif:0305-0267-0197:305	185469	185469	305
811	210123_dc07_5_BS20.tif:0306-0272-0204:306	196839	196839	306
812	210123_dc07_5_BS20.tif:0307-0269-0194:307	178055	178055	307
813	210123_dc07_5_BS20.tif:0308-0263-0196:308	183980	183980	308
814	210123_dc07_5_BS20.tif:0309-0265-0198:309	151573	151573	309
815	210123_dc07_5_BS20.tif:0310-0250-0193:310	147560	147560	310
816	210123_dc07_5_BS20.tif:0311-0250-0188:311	167058	167058	311
817	210123_dc07_5_BS20.tif:0312-0269-0206:312	174529	174529	312
818	210123_dc07_5_BS20.tif:0313-0265-0192:313	166443	166443	313
819	210123_dc07_5_BS20.tif:0314-0256-0193:314	161871	161871	314
820	210123_dc07_5_BS20.tif:0315-0255-0194:315	183564	183564	315
821	210123_dc07_5_BS20.tif:0316-0258-0195:316	162253	162253	316
822	210123_dc07_5_BS20.tif:0317-0258-0201:317	172849	172849	317
823	210123_dc07_5_BS20.tif:0318-0258-0196:318	178082	178082	318
824	210123_dc07_5_BS20.tif:0319-0255-0188:319	154396	154396	319
825	210123_dc07_5_BS20.tif:0320-0254-0195:320	167034	167034	320
826	210123_dc07_5_BS20.tif:0321-0256-0191:321	161656	161656	321
827	210123_dc07_5_BS20.tif:0322-0254-0202:322	168741	168741	322
828	210123_dc07_5_BS20.tif:0323-0255-0188:323	152760	152760	323
829	210123_dc07_5_BS20.tif:0324-0251-0196:324	153401	153401	324
830	210123_dc07_5_BS20.tif:0325-0251-0188:325	154801	154801	325
831	210123_dc07_5_BS20.tif:0326-0255-0185:326	150046	150046	326
832	210123_dc07_5_BS20.tif:0327-0254-0184:327	145175	145175	327
833	210123_dc07_5_BS20.tif:0328-0256-0190:328	143229	143229	328
834	210123_dc07_5_BS20.tif:0329-0240-0186:329	151130	151130	329
835	210123_dc07_5_BS20.tif:0330-0239-0188:330	150870	150870	330
836	210123_dc07_5_BS20.tif:0331-0235-0185:331	149611	149611	331
837	210123_dc07_5_BS20.tif:0332-0234-0186:332	143228	143228	332
838	210123_dc07_5_BS20.tif:0333-0233-0184:333	154234	154234	333
839	210123_dc07_5_BS20.tif:0334-0230-0191:334	154017	154017	334
840	210123_dc07_5_BS20.tif:0335-0233-0188:335	141996	141996	335
841	210123_dc07_5_BS20.tif:0336-0236-0190:336	138533	138533	336
842	210123_dc07_5_BS20.tif:0337-0238-0195:337	155154	155154	337
843	210123_dc07_5_BS20.tif:0338-0238-0204:338	146707	146707	338
844	210123_dc07_5_BS20.tif:0339-0239-0211:339	145004	145004	339
845	210123_dc07_5_BS20.tif:0340-0244-0216:340	156575	156575	340
846	210123_dc07_5_BS20.tif:0341-0243-0211:341	149878	149878	341
847	210123_dc07_5_BS20.tif:0342-0231-0204:342	141595	141595	342
848	210123_dc07_5_BS20.tif:0343-0232-0201:343	154354	154354	343
849	210123_dc07_5_BS20.tif:0344-0234-0207:344	145938	145938	344
850	210123_dc07_5_BS20.tif:0345-0239-0212:345	145519	145519	345
851	210123_dc07_5_BS20.tif:0346-0248-0194:346	117282	117282	346
852	210123_dc07_5_BS20.tif:0347-0262-0202:347	122075	122075	347
853	210123_dc07_5_BS20.tif:0348-0260-0183:348	134811	134811	348
854	210123_dc07_5_BS20.tif:0349-0257-0196:349	159113	159113	349
855	210123_dc07_5_BS20.tif:0350-0236-0213:350	135152	135152	350
856	210123_dc07_5_BS20.tif:0351-0238-0203:351	133635	133635	351
857	210123_dc07_5_BS20.tif:0352-0244-0202:352	126011	126011	352
858	210123_dc07_5_BS20.tif:0353-0248-0207:353	127907	127907	353
859	210123_dc07_5_BS20.tif:0354-0252-0218:354	138821	138821	354
860	210123_dc07_5_BS20.tif:0355-0251-0216:355	135925	135925	355
861	210123_dc07_5_BS20.tif:0356-0251-0215:356	46647	46647	356
862	210123_dc07_5_BS20.tif:0357-0248-0213:357	110057	110057	357
863	210123_dc07_5_BS20.tif:0358-0271-0213:358	153184	153184	358
864	210123_dc07_5_BS20.tif:0359-0261-0219:359	134701	134701	359
865	210123_dc07_5_BS20.tif:0360-0269-0208:360	146359	146359	360
866	210123_dc07_5_BS20.tif:0361-0262-0219:361	151800	151800	361
867	210123_dc07_5_BS20.tif:0362-0256-0214:362	148736	148736	362
868	210123_dc07_5_BS20.tif:0363-0261-0215:363	154304	154304	363
869	210123_dc07_5_BS20.tif:0364-0256-0213:364	151133	151133	364
870	210123_dc07_5_BS20.tif:0365-0255-0207:365	152410	152410	365
871	210123_dc07_5_BS20.tif:0366-0264-0221:366	151195	151195	366
872	210123_dc07_5_BS20.tif:0367-0269-0222:367	151611	151611	367
873	210123_dc07_5_BS20.tif:0368-0259-0215:368	144007	144007	368
874	210123_dc07_5_BS20.tif:0369-0257-0215:369	152713	152713	369
875	210123_dc07_5_BS20.tif:0370-0261-0215:370	129096	129096	370
876	210123_dc07_5_BS20.tif:0371-0264-0220:371	147694	147694	371
877	210123_dc07_5_BS20.tif:0372-0264-0222:372	145419	145419	372
878	210123_dc07_5_BS20.tif:0373-0265-0212:373	160239	160239	373
879	210123_dc07_5_BS20.tif:0374-0275-0213:374	158292	158292	374
880	210123_dc07_5_BS20.tif:0375-0258-0216:375	159339	159339	375
881	210123_dc07_5_BS20.tif:0376-0256-0211:376	148410	148410	376
882	210123_dc07_5_BS20.tif:0377-0263-0208:377	139403	139403	377
883	210123_dc07_5_BS20.tif:0378-0276-0217:378	152383	152383	378
884	210123_dc07_5_BS20.tif:0379-0267-0216:379	140571	140571	379
885	210123_dc07_5_BS20.tif:0380-0264-0212:380	149617	149617	380
886	210123_dc07_5_BS20.tif:0381-0266-0216:381	135246	135246	381
887	210123_dc07_5_BS20.tif:0382-0264-0210:382	176260	176260	382
888	210123_dc07_5_BS20.tif:0383-0264-0214:383	146391	146391	383
889	210123_dc07_5_BS20.tif:0384-0268-0217:384	140431	140431	384
890	210123_dc07_5_BS20.tif:0385-0275-0220:385	142043	142043	385
891	210123_dc07_5_BS20.tif:0386-0276-0213:386	142639	142639	386
892	210123_dc07_5_BS20.tif:0387-0266-0213:387	146134	146134	387
893	210123_dc07_5_BS20.tif:0388-0263-0214:388	141580	141580	388
894	210123_dc07_5_BS20.tif:0389-0270-0218:389	146450	146450	389
895	210123_dc07_5_BS20.tif:0390-0273-0215:390	146165	146165	390
896	210123_dc07_5_BS20.tif:0391-0274-0212:391	139533	139533	391
897	210123_dc07_5_BS20.tif:0392-0263-0212:392	159144	159144	392
898	210123_dc07_5_BS20.tif:0393-0257-0218:393	156051	156051	393
899	210123_dc07_5_BS20.tif:0394-0260-0215:394	166562	166562	394
900	210123_dc07_5_BS20.tif:0395-0258-0205:395	179901	179901	395
901	210123_dc07_5_BS20.tif:0396-0266-0206:396	159205	159205	396
902	210123_dc07_5_BS20.tif:0397-0266-0207:397	153037	153037	397
903	210123_dc07_5_BS20.tif:0398-0277-0211:398	157649	157649	398
904	210123_dc07_5_BS20.tif:0399-0270-0227:399	112854	112854	399
905	210123_dc07_5_BS20.tif:0400-0271-0217:400	140288	140288	400
906	210123_dc07_5_BS20.tif:0401-0261-0214:401	133233	133233	401
907	210123_dc07_5_BS20.tif:0402-0255-0212:402	135903	135903	402
908	210123_dc07_5_BS20.tif:0403-0254-0211:403	146524	146524	403
909	210123_dc07_5_BS20.tif:0404-0255-0210:404	146671	146671	404
910	210123_dc07_5_BS20.tif:0405-0257-0209:405	157191	157191	405
911	210123_dc07_5_BS20.tif:0406-0274-0203:406	140036	140036	406
912	210123_dc07_5_BS20.tif:0407-0259-0204:407	142432	142432	407
913	210123_dc07_5_BS20.tif:0408-0259-0204:408	150969	150969	408
914	210123_dc07_5_BS20.tif:0409-0254-0214:409	152691	152691	409
915	210123_dc07_5_BS20.tif:0410-0260-0220:410	139266	139266	410
916	210123_dc07_5_BS20.tif:0411-0261-0216:411	128982	128982	411
917	210123_dc07_5_BS20.tif:0412-0263-0215:412	146848	146848	412
918	210123_dc07_5_BS20.tif:0413-0261-0214:413	136018	136018	413
919	210123_dc07_5_BS20.tif:0414-0258-0211:414	140141	140141	414
920	210123_dc07_5_BS20.tif:0415-0259-0212:415	132897	132897	415
921	210123_dc07_5_BS20.tif:0416-0256-0212:416	118798	118798	416
922	210123_dc07_5_BS20.tif:0417-0245-0210:417	131316	131316	417
923	210123_dc07_5_BS20.tif:0418-0250-0196:418	122577	122577	418
924	210123_dc07_5_BS20.tif:0419-0265-0202:419	125422	125422	419
925	210123_dc07_5_BS20.tif:0420-0274-0202:420	138453	138453	420
926	210123_dc07_5_BS20.tif:0421-0283-0205:421	144027	144027	421
927	210123_dc07_5_BS20.tif:0422-0290-0210:422	148171	148171	422
928	210123_dc07_5_BS20.tif:0423-0287-0220:423	142271	142271	423
929	210123_dc07_5_BS20.tif:0424-0271-0206:424	152093	152093	424
930	210123_dc07_5_BS20.tif:0425-0268-0200:425	126094	126094	425
931	210123_dc07_5_BS20.tif:0426-0267-0198:426	117538	117538	426
932	210123_dc07_5_BS20.tif:0427-0268-0206:427	118158	118158	427
933	210123_dc07_5_BS20.tif:0428-0264-0207:428	115418	115418	428
934	210123_dc07_5_BS20.tif:0429-0257-0206:429	128092	128092	429
935	210123_dc07_5_BS20.tif:0430-0255-0207:430	135670	135670	430
936	210123_dc07_5_BS20.tif:0431-0256-0203:431	140784	140784	431
937	210123_dc07_5_BS20.tif:0432-0250-0204:432	149685	149685	432
938	210123_dc07_5_BS20.tif:0433-0227-0210:433	123026	123026	433
939	210123_dc07_5_BS20.tif:0434-0252-0211:434	113583	113583	434
940	210123_dc07_5_BS20.tif:0435-0259-0213:435	112753	112753	435
941	210123_dc07_5_BS20.tif:0436-0257-0216:436	107895	107895	436
942	210123_dc07_5_BS20.tif:0437-0246-0207:437	97622	97622	437
943	210123_dc07_5_BS20.tif:0438-0238-0211:438	92546	92546	438
944	210123_dc07_5_BS20.tif:0439-0243-0207:439	87013	87013	439
945	210123_dc07_5_BS20.tif:0440-0248-0203:440	77799	77799	440
946	210123_dc07_5_BS20.tif:0441-0249-0200:441	82582	82582	441
947	210123_dc07_5_BS20.tif:0442-0251-0200:442	84964	84964	442
948	210123_dc07_5_BS20.tif:0443-0252-0207:443	94391	94391	443
949	210123_dc07_5_BS20.tif:0444-0258-0195:444	96184	96184	444
950	210123_dc07_5_BS20.tif:0445-0311-0174:445	93394	93394	445
951	210123_dc07_5_BS20.tif:0446-0323-0174:446	85575	85575	446
952	210123_dc07_5_BS20.tif:0447-0329-0178:447	96810	96810	447
953	210123_dc07_5_BS20.tif:0448-0308-0185:448	113529	113529	448
954	210123_dc07_5_BS20.tif:0449-0313-0189:449	102663	102663	449
955	210123_dc07_5_BS20.tif:0450-0344-0184:450	91762	91762	450
956	210123_dc07_5_BS20.tif:0451-0352-0196:451	93119	93119	451
957	210123_dc07_5_BS20.tif:0452-0348-0210:452	92440	92440	452
958	210123_dc07_5_BS20.tif:0453-0340-0202:453	99903	99903	453
959	210123_dc07_5_BS20.tif:0454-0328-0210:454	113723	113723	454
960	210123_dc07_5_BS20.tif:0455-0329-0208:455	110407	110407	455
961	210123_dc07_5_BS20.tif:0456-0343-0205:456	98418	98418	456
962	210123_dc07_5_BS20.tif:0457-0336-0195:457	91843	91843	457
963	210123_dc07_5_BS20.tif:0458-0324-0190:458	91916	91916	458
964	210123_dc07_5_BS20.tif:0459-0312-0178:459	77121	77121	459
965	210123_dc07_5_BS20.tif:0460-0320-0176:460	79473	79473	460
966	210123_dc07_5_BS20.tif:0461-0330-0183:461	71699	71699	461
967	210123_dc07_5_BS20.tif:0462-0327-0178:462	75226	75226	462
968	210123_dc07_5_BS20.tif:0463-0343-0210:463	67896	67896	463
969	210123_dc07_5_BS20.tif:0464-0326-0163:464	49301	49301	464
970	210123_dc07_5_BS20.tif:0465-0324-0127:465	52830	52830	465
971	210123_dc07_5_BS20.tif:0466-0283-0196:466	34169	34169	466
972	210123_dc07_5_BS20.tif:0467-0325-0104:467	58647	58647	467
973	210123_dc07_5_BS20.tif:0468-0295-0183:468	55830	55830	468
974	210123_dc07_5_BS20.tif:0469-0312-0162:469	36723	36723	469
975	210123_dc07_5_BS20.tif:0470-0329-0141:470	26590	26590	470
976	210123_dc07_5_BS20.tif:0471-0239-0213:471	66782	66782	471
977	210123_dc07_5_BS20.tif:0472-0249-0201:472	71256	71256	472
978	210123_dc07_5_BS20.tif:0473-0243-0203:473	66840	66840	473
979	210123_dc07_5_BS20.tif:0474-0241-0201:474	70541	70541	474
980	210123_dc07_5_BS20.tif:0475-0248-0201:475	70985	70985	475
981	210123_dc07_5_BS20.tif:0476-0241-0202:476	83110	83110	476
982	210123_dc07_5_BS20.tif:0477-0242-0203:477	73855	73855	477
983	210123_dc07_5_BS20.tif:0478-0243-0204:478	87667	87667	478
984	210123_dc07_5_BS20.tif:0479-0236-0195:479	81517	81517	479
985	210123_dc07_5_BS20.tif:0480-0241-0196:480	83880	83880	480
986	210123_dc07_5_BS20.tif:0481-0234-0200:481	78103	78103	481
987	210123_dc07_5_BS20.tif:0482-0244-0201:482	74768	74768	482
988	210123_dc07_5_BS20.tif:0483-0234-0204:483	80006	80006	483
989	210123_dc07_5_BS20.tif:0484-0242-0201:484	94142	94142	484
990	210123_dc07_5_BS20.tif:0485-0242-0197:485	87000	87000	485
991	210123_dc07_5_BS20.tif:0486-0236-0199:486	89802	89802	486
992	210123_dc07_5_BS20.tif:0487-0250-0198:487	77013	77013	487
993	210123_dc07_5_BS20.tif:0488-0249-0194:488	78616	78616	488
994	210123_dc07_5_BS20.tif:0489-0239-0199:489	83024	83024	489
995	210123_dc07_5_BS20.tif:0490-0232-0199:490	82240	82240	490
996	210123_dc07_5_BS20.tif:0491-0240-0198:491	75518	75518	491
997	210123_dc07_5_BS20.tif:0492-0248-0197:492	75428	75428	492
998	210123_dc07_5_BS20.tif:0493-0245-0196:493	79887	79887	493
999	210123_dc07_5_BS20.tif:0494-0242-0195:494	73324	73324	494
1000	210123_dc07_5_BS20.tif:0495-0233-0209:495	70148	70148	495
1001	210123_dc07_5_BS20.tif:0496-0248-0195:496	72501	72501	496
1002	210123_dc07_5_BS20.tif:0497-0249-0207:497	83252	83252	497
1003	210123_dc07_5_BS20.tif:0498-0247-0201:498	80966	80966	498
1004	210123_dc07_5_BS20.tif:0499-0245-0196:499	60053	60053	499
1005	210123_dc07_5_BS20.tif:0500-0236-0207:500	72624	72624	500
1006	210123_dc07_5_BS20.tif:0501-0246-0202:501	87150	87150	501
1007	210123_dc07_5_BS20.tif:0502-0238-0195:502	93771	93771	502
1008	210123_dc07_5_BS20.tif:0503-0247-0212:503	85029	85029	503
1009	210123_dc07_5_BS20.tif:0504-0266-0208:504	87000	87000	504
1010	210123_dc07_5_BS20.tif:0505-0260-0204:505	92170	92170	505
