# Supplementary material for: Molecular encoding and synaptic decoding of context during salt chemotaxis in C. elegans
Source: Nat Commun. 2022 May 27;13:2928. doi: 10.1038/s41467-022-30279-7 (PMC9142520; doi:10.1038/s41467-022-30279-7)
Supplement: Supplementary file 7 — Source Data [file 41467_2022_30279_MOESM7_ESM.zip › Source Data/Imaging/Fig.5/5D/210115_nj3_1.tif_BS20_Results.csv]

	Label	IntDen	RawIntDen	Slice	stimulus
1	210115_nj3_1.tif_BS20.tif:0001-0289-0350:1	6476	6476	1	240
2	210115_nj3_1.tif_BS20.tif:0002-0306-0347:2	11239	11239	2
3	210115_nj3_1.tif_BS20.tif:0003-0293-0356:3	22906	22906	3
4	210115_nj3_1.tif_BS20.tif:0004-0265-0330:4	13714	13714	4
5	210115_nj3_1.tif_BS20.tif:0005-0258-0331:5	19661	19661	5
6	210115_nj3_1.tif_BS20.tif:0006-0259-0324:6	19335	19335	6
7	210115_nj3_1.tif_BS20.tif:0007-0262-0329:7	12441	12441	7
8	210115_nj3_1.tif_BS20.tif:0008-0239-0356:8	17218	17218	8
9	210115_nj3_1.tif_BS20.tif:0009-0260-0335:9	15238	15238	9
10	210115_nj3_1.tif_BS20.tif:0010-0274-0331:10	11248	11248	10
11	210115_nj3_1.tif_BS20.tif:0011-0253-0335:11	14249	14249	11
12	210115_nj3_1.tif_BS20.tif:0012-0225-0314:12	24802	24802	12
13	210115_nj3_1.tif_BS20.tif:0013-0221-0329:13	16583	16583	13
14	210115_nj3_1.tif_BS20.tif:0014-0227-0353:14	16560	16560	14
15	210115_nj3_1.tif_BS20.tif:0015-0208-0342:15	12045	12045	15
16	210115_nj3_1.tif_BS20.tif:0016-0208-0341:16	16407	16407	16
17	210115_nj3_1.tif_BS20.tif:0017-0223-0343:17	14392	14392	17
18	210115_nj3_1.tif_BS20.tif:0018-0229-0336:18	14510	14510	18
19	210115_nj3_1.tif_BS20.tif:0019-0250-0320:19	13960	13960	19
20	210115_nj3_1.tif_BS20.tif:0020-0260-0330:20	16581	16581	20
21	210115_nj3_1.tif_BS20.tif:0021-0282-0334:21	14897	14897	21
22	210115_nj3_1.tif_BS20.tif:0022-0288-0346:22	18909	18909	22
23	210115_nj3_1.tif_BS20.tif:0023-0299-0358:23	18071	18071	23
24	210115_nj3_1.tif_BS20.tif:0024-0300-0358:24	17145	17145	24
25	210115_nj3_1.tif_BS20.tif:0025-0305-0368:25	20299	20299	25
26	210115_nj3_1.tif_BS20.tif:0026-0302-0374:26	18154	18154	26
27	210115_nj3_1.tif_BS20.tif:0027-0303-0374:27	18030	18030	27
28	210115_nj3_1.tif_BS20.tif:0028-0298-0373:28	17340	17340	28
29	210115_nj3_1.tif_BS20.tif:0029-0300-0367:29	18203	18203	29
30	210115_nj3_1.tif_BS20.tif:0030-0292-0354:30	15378	15378	30
31	210115_nj3_1.tif_BS20.tif:0031-0287-0351:31	17266	17266	31
32	210115_nj3_1.tif_BS20.tif:0032-0292-0350:32	15700	15700	32
33	210115_nj3_1.tif_BS20.tif:0033-0286-0340:33	17855	17855	33
34	210115_nj3_1.tif_BS20.tif:0034-0273-0337:34	20052	20052	34
35	210115_nj3_1.tif_BS20.tif:0035-0256-0335:35	22406	22406	35
36	210115_nj3_1.tif_BS20.tif:0036-0259-0343:36	20986	20986	36
37	210115_nj3_1.tif_BS20.tif:0037-0273-0339:37	17325	17325	37
38	210115_nj3_1.tif_BS20.tif:0038-0247-0318:38	15663	15663	38
39	210115_nj3_1.tif_BS20.tif:0039-0246-0331:39	19425	19425	39
40	210115_nj3_1.tif_BS20.tif:0040-0230-0337:40	17546	17546	40
41	210115_nj3_1.tif_BS20.tif:0041-0223-0323:41	19925	19925	41
42	210115_nj3_1.tif_BS20.tif:0042-0196-0344:42	18781	18781	42
43	210115_nj3_1.tif_BS20.tif:0043-0190-0351:43	15481	15481	43
44	210115_nj3_1.tif_BS20.tif:0044-0192-0343:44	17000	17000	44
45	210115_nj3_1.tif_BS20.tif:0045-0175-0355:45	19292	19292	45
46	210115_nj3_1.tif_BS20.tif:0046-0166-0381:46	18236	18236	46
47	210115_nj3_1.tif_BS20.tif:0047-0176-0389:47	19495	19495	47
48	210115_nj3_1.tif_BS20.tif:0048-0185-0362:48	12748	12748	48
49	210115_nj3_1.tif_BS20.tif:0049-0193-0350:49	12881	12881	49
50	210115_nj3_1.tif_BS20.tif:0050-0198-0342:50	14999	14999	50
51	210115_nj3_1.tif_BS20.tif:0051-0210-0323:51	11964	11964	51
52	210115_nj3_1.tif_BS20.tif:0052-0239-0328:52	7051	7051	52
53	210115_nj3_1.tif_BS20.tif:0053-0270-0327:53	11730	11730	53
54	210115_nj3_1.tif_BS20.tif:0054-0280-0340:54	17711	17711	54
55	210115_nj3_1.tif_BS20.tif:0055-0278-0332:55	16813	16813	55
56	210115_nj3_1.tif_BS20.tif:0056-0296-0334:56	15884	15884	56
57	210115_nj3_1.tif_BS20.tif:0057-0294-0341:57	16373	16373	57
58	210115_nj3_1.tif_BS20.tif:0058-0279-0333:58	17466	17466	58
59	210115_nj3_1.tif_BS20.tif:0059-0268-0325:59	15852	15852	59
60	210115_nj3_1.tif_BS20.tif:0060-0237-0313:60	15968	15968	60
61	210115_nj3_1.tif_BS20.tif:0061-0228-0328:61	15781	15781	61
62	210115_nj3_1.tif_BS20.tif:0062-0198-0335:62	17029	17029	62
63	210115_nj3_1.tif_BS20.tif:0063-0170-0354:63	11834	11834	63
64	210115_nj3_1.tif_BS20.tif:0064-0179-0380:64	22953	22953	64
65	210115_nj3_1.tif_BS20.tif:0065-0184-0352:65	14512	14512	65
66	210115_nj3_1.tif_BS20.tif:0066-0188-0354:66	14351	14351	66
67	210115_nj3_1.tif_BS20.tif:0067-0203-0338:67	11191	11191	67
68	210115_nj3_1.tif_BS20.tif:0068-0213-0335:68	26000	26000	68
69	210115_nj3_1.tif_BS20.tif:0069-0226-0331:69	15375	15375	69
70	210115_nj3_1.tif_BS20.tif:0070-0246-0329:70	12612	12612	70
71	210115_nj3_1.tif_BS20.tif:0071-0249-0328:71	13839	13839	71
72	210115_nj3_1.tif_BS20.tif:0072-0258-0328:72	14722	14722	72
73	210115_nj3_1.tif_BS20.tif:0073-0266-0330:73	14503	14503	73
74	210115_nj3_1.tif_BS20.tif:0074-0283-0331:74	15325	15325	74
75	210115_nj3_1.tif_BS20.tif:0075-0281-0333:75	13317	13317	75
76	210115_nj3_1.tif_BS20.tif:0076-0268-0332:76	12456	12456	76
77	210115_nj3_1.tif_BS20.tif:0077-0269-0337:77	15938	15938	77
78	210115_nj3_1.tif_BS20.tif:0078-0268-0332:78	16119	16119	78
79	210115_nj3_1.tif_BS20.tif:0079-0267-0328:79	13618	13618	79
80	210115_nj3_1.tif_BS20.tif:0080-0260-0330:80	15200	15200	80
81	210115_nj3_1.tif_BS20.tif:0081-0236-0328:81	25499	25499	81
82	210115_nj3_1.tif_BS20.tif:0082-0211-0324:82	19830	19830	82
83	210115_nj3_1.tif_BS20.tif:0083-0187-0347:83	16798	16798	83
84	210115_nj3_1.tif_BS20.tif:0084-0163-0354:84	18824	18824	84
85	210115_nj3_1.tif_BS20.tif:0085-0177-0379:85	19028	19028	85
86	210115_nj3_1.tif_BS20.tif:0086-0182-0390:86	18058	18058	86
87	210115_nj3_1.tif_BS20.tif:0087-0207-0364:87	11891	11891	87
88	210115_nj3_1.tif_BS20.tif:0088-0198-0338:88	14240	14240	88
89	210115_nj3_1.tif_BS20.tif:0089-0213-0343:89	14034	14034	89
90	210115_nj3_1.tif_BS20.tif:0090-0221-0342:90	11875	11875	90
91	210115_nj3_1.tif_BS20.tif:0091-0235-0325:91	13618	13618	91
92	210115_nj3_1.tif_BS20.tif:0092-0253-0323:92	14039	14039	92
93	210115_nj3_1.tif_BS20.tif:0093-0284-0336:93	12889	12889	93
94	210115_nj3_1.tif_BS20.tif:0094-0312-0347:94	13405	13405	94
95	210115_nj3_1.tif_BS20.tif:0095-0303-0340:95	14761	14761	95
96	210115_nj3_1.tif_BS20.tif:0096-0285-0340:96	14602	14602	96
97	210115_nj3_1.tif_BS20.tif:0097-0275-0340:97	12437	12437	97
98	210115_nj3_1.tif_BS20.tif:0098-0249-0336:98	14645	14645	98
99	210115_nj3_1.tif_BS20.tif:0099-0273-0354:99	13090	13090	99
100	210115_nj3_1.tif_BS20.tif:0100-0265-0355:100	12610	12610	100
101	210115_nj3_1.tif_BS20.tif:0101-0251-0350:101	13229	13229	101
102	210115_nj3_1.tif_BS20.tif:0102-0234-0333:102	16766	16766	102
103	210115_nj3_1.tif_BS20.tif:0103-0217-0331:103	11924	11924	103
104	210115_nj3_1.tif_BS20.tif:0104-0209-0357:104	12068	12068	104
105	210115_nj3_1.tif_BS20.tif:0105-0232-0377:105	12092	12092	105
106	210115_nj3_1.tif_BS20.tif:0106-0201-0367:106	14622	14622	106
107	210115_nj3_1.tif_BS20.tif:0107-0215-0377:107	12126	12126	107
108	210115_nj3_1.tif_BS20.tif:0108-0206-0364:108	15781	15781	108
109	210115_nj3_1.tif_BS20.tif:0109-0182-0374:109	5760	5760	109
110	210115_nj3_1.tif_BS20.tif:0110-0267-0329:110	20304	20304	110
111	210115_nj3_1.tif_BS20.tif:0111-0243-0354:111	16370	16370	111
112	210115_nj3_1.tif_BS20.tif:0112-0265-0368:112	15040	15040	112
113	210115_nj3_1.tif_BS20.tif:0113-0260-0356:113	14569	14569	113
114	210115_nj3_1.tif_BS20.tif:0114-0236-0358:114	15376	15376	114
115	210115_nj3_1.tif_BS20.tif:0115-0230-0359:115	18368	18368	115
116	210115_nj3_1.tif_BS20.tif:0116-0223-0385:116	15493	15493	116
117	210115_nj3_1.tif_BS20.tif:0117-0219-0384:117	15582	15582	117
118	210115_nj3_1.tif_BS20.tif:0118-0212-0366:118	21272	21272	118
119	210115_nj3_1.tif_BS20.tif:0119-0222-0392:119	18658	18658	119
120	210115_nj3_1.tif_BS20.tif:0120-0213-0403:120	23439	23439	120
121	210115_nj3_1.tif_BS20.tif:0121-0196-0392:121	18007	18007	121
122	210115_nj3_1.tif_BS20.tif:0122-0143-0415:122	25750	25750	122
123	210115_nj3_1.tif_BS20.tif:0123-0181-0436:123	16033	16033	123
124	210115_nj3_1.tif_BS20.tif:0124-0188-0448:124	17819	17819	124
125	210115_nj3_1.tif_BS20.tif:0125-0187-0438:125	17818	17818	125
126	210115_nj3_1.tif_BS20.tif:0126-0199-0447:126	15740	15740	126
127	210115_nj3_1.tif_BS20.tif:0127-0209-0461:127	14801	14801	127
128	210115_nj3_1.tif_BS20.tif:0128-0192-0442:128	15092	15092	128
129	210115_nj3_1.tif_BS20.tif:0129-0232-0403:129	20175	20175	129
130	210115_nj3_1.tif_BS20.tif:0130-0199-0419:130	15778	15778	130
131	210115_nj3_1.tif_BS20.tif:0131-0221-0417:131	13145	13145	131
132	210115_nj3_1.tif_BS20.tif:0132-0188-0398:132	16962	16962	132
133	210115_nj3_1.tif_BS20.tif:0133-0193-0415:133	16902	16902	133
134	210115_nj3_1.tif_BS20.tif:0134-0213-0443:134	11621	11621	134
135	210115_nj3_1.tif_BS20.tif:0135-0221-0453:135	18432	18432	135
136	210115_nj3_1.tif_BS20.tif:0136-0231-0442:136	14550	14550	136
137	210115_nj3_1.tif_BS20.tif:0137-0245-0450:137	14668	14668	137
138	210115_nj3_1.tif_BS20.tif:0138-0238-0450:138	18173	18173	138
139	210115_nj3_1.tif_BS20.tif:0139-0227-0464:139	15735	15735	139
140	210115_nj3_1.tif_BS20.tif:0140-0262-0473:140	11626	11626	140
141	210115_nj3_1.tif_BS20.tif:0141-0273-0463:141	18158	18158	141
142	210115_nj3_1.tif_BS20.tif:0142-0262-0456:142	18799	18799	142
143	210115_nj3_1.tif_BS20.tif:0143-0233-0472:143	10029	10029	143
144	210115_nj3_1.tif_BS20.tif:0144-0216-0467:144	14028	14028	144
145	210115_nj3_1.tif_BS20.tif:0145-0236-0465:145	12252	12252	145
146	210115_nj3_1.tif_BS20.tif:0146-0251-0464:146	13602	13602	146
147	210115_nj3_1.tif_BS20.tif:0147-0302-0454:147	32775	32775	147
148	210115_nj3_1.tif_BS20.tif:0148-0291-0455:148	30545	30545	148
149	210115_nj3_1.tif_BS20.tif:0149-0256-0434:149	34233	34233	149
150	210115_nj3_1.tif_BS20.tif:0150-0251-0437:150	26885	26885	150
151	210115_nj3_1.tif_BS20.tif:0151-0251-0466:151	16199	16199	151
152	210115_nj3_1.tif_BS20.tif:0152-0258-0438:152	16712	16712	152
153	210115_nj3_1.tif_BS20.tif:0153-0276-0448:153	15814	15814	153
154	210115_nj3_1.tif_BS20.tif:0154-0246-0452:154	14482	14482	154
155	210115_nj3_1.tif_BS20.tif:0155-0223-0451:155	17474	17474	155
156	210115_nj3_1.tif_BS20.tif:0156-0200-0461:156	16487	16487	156
157	210115_nj3_1.tif_BS20.tif:0157-0187-0445:157	15314	15314	157
158	210115_nj3_1.tif_BS20.tif:0158-0194-0450:158	17352	17352	158
159	210115_nj3_1.tif_BS20.tif:0159-0181-0440:159	15694	15694	159
160	210115_nj3_1.tif_BS20.tif:0160-0180-0422:160	13981	13981	160
161	210115_nj3_1.tif_BS20.tif:0161-0174-0404:161	31475	31475	161
162	210115_nj3_1.tif_BS20.tif:0162-0170-0395:162	17142	17142	162
163	210115_nj3_1.tif_BS20.tif:0163-0175-0406:163	17232	17232	163
164	210115_nj3_1.tif_BS20.tif:0164-0179-0416:164	14868	14868	164
165	210115_nj3_1.tif_BS20.tif:0165-0185-0438:165	15021	15021	165
166	210115_nj3_1.tif_BS20.tif:0166-0186-0444:166	14966	14966	166
167	210115_nj3_1.tif_BS20.tif:0167-0211-0463:167	17037	17037	167
168	210115_nj3_1.tif_BS20.tif:0168-0210-0432:168	16006	16006	168
169	210115_nj3_1.tif_BS20.tif:0169-0205-0430:169	17894	17894	169
170	210115_nj3_1.tif_BS20.tif:0170-0206-0404:170	15570	15570	170
171	210115_nj3_1.tif_BS20.tif:0171-0253-0418:171	14955	14955	171
172	210115_nj3_1.tif_BS20.tif:0172-0214-0428:172	17064	17064	172
173	210115_nj3_1.tif_BS20.tif:0173-0209-0455:173	15933	15933	173
174	210115_nj3_1.tif_BS20.tif:0174-0197-0451:174	17463	17463	174
175	210115_nj3_1.tif_BS20.tif:0175-0220-0466:175	13485	13485	175
176	210115_nj3_1.tif_BS20.tif:0176-0247-0425:176	15166	15166	176
177	210115_nj3_1.tif_BS20.tif:0177-0271-0466:177	16703	16703	177
178	210115_nj3_1.tif_BS20.tif:0178-0299-0454:178	16482	16482	178
179	210115_nj3_1.tif_BS20.tif:0179-0274-0472:179	12251	12251	179
180	210115_nj3_1.tif_BS20.tif:0180-0227-0470:180	13246	13246	180
181	210115_nj3_1.tif_BS20.tif:0181-0195-0470:181	13478	13478	181
182	210115_nj3_1.tif_BS20.tif:0182-0203-0460:182	15940	15940	182
183	210115_nj3_1.tif_BS20.tif:0183-0223-0468:183	18112	18112	183
184	210115_nj3_1.tif_BS20.tif:0184-0236-0444:184	15730	15730	184
185	210115_nj3_1.tif_BS20.tif:0185-0258-0438:185	15279	15279	185
186	210115_nj3_1.tif_BS20.tif:0186-0233-0444:186	17493	17493	186
187	210115_nj3_1.tif_BS20.tif:0187-0247-0429:187	13971	13971	187
188	210115_nj3_1.tif_BS20.tif:0188-0250-0431:188	12445	12445	188
189	210115_nj3_1.tif_BS20.tif:0189-0227-0415:189	16529	16529	189
190	210115_nj3_1.tif_BS20.tif:0190-0275-0433:190	14078	14078	190
191	210115_nj3_1.tif_BS20.tif:0191-0324-0409:191	16339	16339	191
192	210115_nj3_1.tif_BS20.tif:0192-0320-0402:192	17330	17330	192
193	210115_nj3_1.tif_BS20.tif:0193-0324-0396:193	15744	15744	193
194	210115_nj3_1.tif_BS20.tif:0194-0354-0368:194	11913	11913	194
195	210115_nj3_1.tif_BS20.tif:0195-0381-0343:195	13002	13002	195
196	210115_nj3_1.tif_BS20.tif:0196-0401-0325:196	13082	13082	196
197	210115_nj3_1.tif_BS20.tif:0197-0425-0305:197	12590	12590	197
198	210115_nj3_1.tif_BS20.tif:0198-0451-0296:198	14390	14390	198
199	210115_nj3_1.tif_BS20.tif:0199-0473-0287:199	15468	15468	199
200	210115_nj3_1.tif_BS20.tif:0200-0431-0305:200	20622	20622	200
201	210115_nj3_1.tif_BS20.tif:0201-0365-0313:201	15122	15122	201
202	210115_nj3_1.tif_BS20.tif:0202-0367-0355:202	13654	13654	202
203	210115_nj3_1.tif_BS20.tif:0203-0367-0361:203	15583	15583	203
204	210115_nj3_1.tif_BS20.tif:0204-0376-0371:204	13738	13738	204
205	210115_nj3_1.tif_BS20.tif:0205-0377-0379:205	15117	15117	205
206	210115_nj3_1.tif_BS20.tif:0206-0384-0389:206	18677	18677	206
207	210115_nj3_1.tif_BS20.tif:0207-0371-0394:207	18806	18806	207
208	210115_nj3_1.tif_BS20.tif:0208-0337-0400:208	14189	14189	208
209	210115_nj3_1.tif_BS20.tif:0209-0349-0384:209	12440	12440	209
210	210115_nj3_1.tif_BS20.tif:0210-0310-0347:210	7048	7048	210
211	210115_nj3_1.tif_BS20.tif:0211-0293-0357:211	11387	11387	211
212	210115_nj3_1.tif_BS20.tif:0212-0253-0390:212	18009	18009	212
213	210115_nj3_1.tif_BS20.tif:0213-0241-0411:213	20416	20416	213
214	210115_nj3_1.tif_BS20.tif:0214-0240-0402:214	13995	13995	214
215	210115_nj3_1.tif_BS20.tif:0215-0254-0384:215	15692	15692	215
216	210115_nj3_1.tif_BS20.tif:0216-0286-0374:216	15442	15442	216
217	210115_nj3_1.tif_BS20.tif:0217-0252-0413:217	16417	16417	217
218	210115_nj3_1.tif_BS20.tif:0218-0245-0397:218	16268	16268	218
219	210115_nj3_1.tif_BS20.tif:0219-0252-0405:219	14487	14487	219
220	210115_nj3_1.tif_BS20.tif:0220-0240-0415:220	14657	14657	220
221	210115_nj3_1.tif_BS20.tif:0221-0236-0403:221	17534	17534	221
222	210115_nj3_1.tif_BS20.tif:0222-0244-0403:222	12576	12576	222
223	210115_nj3_1.tif_BS20.tif:0223-0240-0400:223	12217	12217	223
224	210115_nj3_1.tif_BS20.tif:0224-0239-0411:224	12137	12137	224
225	210115_nj3_1.tif_BS20.tif:0225-0239-0398:225	12902	12902	225
226	210115_nj3_1.tif_BS20.tif:0226-0236-0394:226	26832	26832	226
227	210115_nj3_1.tif_BS20.tif:0227-0238-0403:227	13706	13706	227
228	210115_nj3_1.tif_BS20.tif:0228-0234-0406:228	17655	17655	228
229	210115_nj3_1.tif_BS20.tif:0229-0225-0397:229	16094	16094	229
230	210115_nj3_1.tif_BS20.tif:0230-0237-0404:230	17038	17038	230
231	210115_nj3_1.tif_BS20.tif:0231-0260-0410:231	14925	14925	231
232	210115_nj3_1.tif_BS20.tif:0232-0273-0401:232	16758	16758	232
233	210115_nj3_1.tif_BS20.tif:0233-0261-0403:233	24832	24832	233
234	210115_nj3_1.tif_BS20.tif:0234-0262-0399:234	17366	17366	234
235	210115_nj3_1.tif_BS20.tif:0235-0261-0402:235	16956	16956	235
236	210115_nj3_1.tif_BS20.tif:0236-0244-0400:236	17403	17403	236
237	210115_nj3_1.tif_BS20.tif:0237-0247-0398:237	16238	16238	237
238	210115_nj3_1.tif_BS20.tif:0238-0234-0393:238	12294	12294	238
239	210115_nj3_1.tif_BS20.tif:0239-0228-0353:239	13815	13815	239
240	210115_nj3_1.tif_BS20.tif:0240-0257-0348:240	15123	15123	240
241	210115_nj3_1.tif_BS20.tif:0241-0278-0385:241	14979	14979	241
242	210115_nj3_1.tif_BS20.tif:0242-0263-0419:242	12383	12383	242
243	210115_nj3_1.tif_BS20.tif:0243-0268-0388:243	10902	10902	243
244	210115_nj3_1.tif_BS20.tif:0244-0307-0381:244	11892	11892	244
245	210115_nj3_1.tif_BS20.tif:0245-0346-0366:245	9623	9623	245
246	210115_nj3_1.tif_BS20.tif:0246-0356-0344:246	10311	10311	246
247	210115_nj3_1.tif_BS20.tif:0247-0321-0378:247	9881	9881	247
248	210115_nj3_1.tif_BS20.tif:0248-0308-0401:248	8441	8441	248
249	210115_nj3_1.tif_BS20.tif:0249-0288-0414:249	14168	14168	249
250	210115_nj3_1.tif_BS20.tif:0250-0251-0397:250	17508	17508	250
251	210115_nj3_1.tif_BS20.tif:0251-0240-0402:251	15091	15091	251
252	210115_nj3_1.tif_BS20.tif:0252-0244-0402:252	14650	14650	252
253	210115_nj3_1.tif_BS20.tif:0253-0255-0366:253	13677	13677	253
254	210115_nj3_1.tif_BS20.tif:0254-0235-0355:254	12737	12737	254
255	210115_nj3_1.tif_BS20.tif:0255-0226-0348:255	14019	14019	255
256	210115_nj3_1.tif_BS20.tif:0256-0272-0351:256	16439	16439	256
257	210115_nj3_1.tif_BS20.tif:0257-0282-0351:257	12183	12183	257
258	210115_nj3_1.tif_BS20.tif:0258-0295-0363:258	14868	14868	258
259	210115_nj3_1.tif_BS20.tif:0259-0293-0370:259	13389	13389	259
260	210115_nj3_1.tif_BS20.tif:0260-0294-0372:260	17686	17686	260
261	210115_nj3_1.tif_BS20.tif:0261-0297-0382:261	23276	23276	261
262	210115_nj3_1.tif_BS20.tif:0262-0284-0344:262	14078	14078	262
263	210115_nj3_1.tif_BS20.tif:0263-0248-0387:263	19161	19161	263
264	210115_nj3_1.tif_BS20.tif:0264-0243-0379:264	15670	15670	264
265	210115_nj3_1.tif_BS20.tif:0265-0207-0381:265	14397	14397	265
266	210115_nj3_1.tif_BS20.tif:0266-0232-0359:266	13857	13857	266
267	210115_nj3_1.tif_BS20.tif:0267-0257-0341:267	13198	13198	267
268	210115_nj3_1.tif_BS20.tif:0268-0305-0378:268	11711	11711	268
269	210115_nj3_1.tif_BS20.tif:0269-0291-0360:269	16115	16115	269
270	210115_nj3_1.tif_BS20.tif:0270-0277-0358:270	14731	14731	270
271	210115_nj3_1.tif_BS20.tif:0271-0274-0348:271	16289	16289	271
272	210115_nj3_1.tif_BS20.tif:0272-0256-0374:272	13174	13174	272
273	210115_nj3_1.tif_BS20.tif:0273-0225-0414:273	12665	12665	273
274	210115_nj3_1.tif_BS20.tif:0274-0205-0413:274	17053	17053	274
275	210115_nj3_1.tif_BS20.tif:0275-0251-0397:275	16276	16276	275
276	210115_nj3_1.tif_BS20.tif:0276-0264-0369:276	14585	14585	276
277	210115_nj3_1.tif_BS20.tif:0277-0237-0380:277	19270	19270	277
278	210115_nj3_1.tif_BS20.tif:0278-0254-0369:278	15758	15758	278
279	210115_nj3_1.tif_BS20.tif:0279-0235-0405:279	10931	10931	279
280	210115_nj3_1.tif_BS20.tif:0280-0286-0392:280	15875	15875	280
281	210115_nj3_1.tif_BS20.tif:0281-0298-0404:281	14914	14914	281
282	210115_nj3_1.tif_BS20.tif:0282-0306-0387:282	15855	15855	282
283	210115_nj3_1.tif_BS20.tif:0283-0288-0346:283	13216	13216	283
284	210115_nj3_1.tif_BS20.tif:0284-0268-0345:284	15308	15308	284
285	210115_nj3_1.tif_BS20.tif:0285-0232-0355:285	14206	14206	285
286	210115_nj3_1.tif_BS20.tif:0286-0268-0363:286	12883	12883	286
287	210115_nj3_1.tif_BS20.tif:0287-0262-0376:287	14664	14664	287
288	210115_nj3_1.tif_BS20.tif:0288-0263-0381:288	16395	16395	288
289	210115_nj3_1.tif_BS20.tif:0289-0251-0390:289	17268	17268	289
290	210115_nj3_1.tif_BS20.tif:0290-0249-0394:290	13817	13817	290
291	210115_nj3_1.tif_BS20.tif:0291-0237-0390:291	14788	14788	291
292	210115_nj3_1.tif_BS20.tif:0292-0249-0400:292	17891	17891	292
293	210115_nj3_1.tif_BS20.tif:0293-0255-0393:293	18656	18656	293
294	210115_nj3_1.tif_BS20.tif:0294-0245-0398:294	16118	16118	294
295	210115_nj3_1.tif_BS20.tif:0295-0236-0391:295	14457	14457	295
296	210115_nj3_1.tif_BS20.tif:0296-0251-0382:296	16190	16190	296
297	210115_nj3_1.tif_BS20.tif:0297-0249-0397:297	14611	14611	297
298	210115_nj3_1.tif_BS20.tif:0298-0237-0399:298	13734	13734	298
299	210115_nj3_1.tif_BS20.tif:0299-0246-0406:299	16306	16306	299
300	210115_nj3_1.tif_BS20.tif:0300-0251-0403:300	15999	15999	300
301	210115_nj3_1.tif_BS20.tif:0301-0246-0401:301	16455	16455	301
302	210115_nj3_1.tif_BS20.tif:0302-0238-0404:302	18064	18064	302
303	210115_nj3_1.tif_BS20.tif:0303-0237-0402:303	16502	16502	303
304	210115_nj3_1.tif_BS20.tif:0304-0253-0408:304	17289	17289	304
305	210115_nj3_1.tif_BS20.tif:0305-0246-0403:305	15236	15236	305
306	210115_nj3_1.tif_BS20.tif:0306-0225-0392:306	16488	16488	306
307	210115_nj3_1.tif_BS20.tif:0307-0229-0414:307	15609	15609	307
308	210115_nj3_1.tif_BS20.tif:0308-0223-0399:308	16488	16488	308
309	210115_nj3_1.tif_BS20.tif:0309-0243-0402:309	17383	17383	309
310	210115_nj3_1.tif_BS20.tif:0310-0250-0401:310	14364	14364	310
311	210115_nj3_1.tif_BS20.tif:0311-0254-0405:311	16197	16197	311
312	210115_nj3_1.tif_BS20.tif:0312-0244-0446:312	15991	15991	312
313	210115_nj3_1.tif_BS20.tif:0313-0200-0430:313	15314	15314	313
314	210115_nj3_1.tif_BS20.tif:0314-0241-0450:314	13670	13670	314
315	210115_nj3_1.tif_BS20.tif:0315-0239-0347:315	7600	7600	315
316	210115_nj3_1.tif_BS20.tif:0316-0239-0347:316	7019	7019	316
317	210115_nj3_1.tif_BS20.tif:0317-0239-0363:317	9599	9599	317
318	210115_nj3_1.tif_BS20.tif:0318-0231-0348:318	9987	9987	318
319	210115_nj3_1.tif_BS20.tif:0319-0241-0372:319	11328	11328	319
320	210115_nj3_1.tif_BS20.tif:0320-0237-0329:320	10032	10032	320
321	210115_nj3_1.tif_BS20.tif:0321-0240-0347:321	8922	8922	321
322	210115_nj3_1.tif_BS20.tif:0322-0244-0319:322	9477	9477	322
323	210115_nj3_1.tif_BS20.tif:0323-0246-0356:323	9914	9914	323
324	210115_nj3_1.tif_BS20.tif:0324-0246-0357:324	10786	10786	324
325	210115_nj3_1.tif_BS20.tif:0325-0249-0368:325	9875	9875	325
326	210115_nj3_1.tif_BS20.tif:0326-0247-0363:326	9076	9076	326
327	210115_nj3_1.tif_BS20.tif:0327-0258-0391:327	9949	9949	327
328	210115_nj3_1.tif_BS20.tif:0328-0247-0361:328	9181	9181	328
329	210115_nj3_1.tif_BS20.tif:0329-0244-0317:329	10552	10552	329
330	210115_nj3_1.tif_BS20.tif:0330-0247-0307:330	11390	11390	330
331	210115_nj3_1.tif_BS20.tif:0331-0250-0295:331	11109	11109	331
332	210115_nj3_1.tif_BS20.tif:0332-0242-0331:332	8427	8427	332
333	210115_nj3_1.tif_BS20.tif:0333-0243-0313:333	9408	9408	333
334	210115_nj3_1.tif_BS20.tif:0334-0241-0322:334	9696	9696	334
335	210115_nj3_1.tif_BS20.tif:0335-0245-0305:335	10814	10814	335
336	210115_nj3_1.tif_BS20.tif:0336-0243-0321:336	9991	9991	336
337	210115_nj3_1.tif_BS20.tif:0337-0249-0294:337	12644	12644	337
338	210115_nj3_1.tif_BS20.tif:0338-0243-0326:338	10053	10053	338
339	210115_nj3_1.tif_BS20.tif:0339-0244-0323:339	10238	10238	339
340	210115_nj3_1.tif_BS20.tif:0340-0251-0286:340	9707	9707	340
341	210115_nj3_1.tif_BS20.tif:0341-0256-0278:341	10889	10889	341
342	210115_nj3_1.tif_BS20.tif:0342-0259-0273:342	11056	11056	342
343	210115_nj3_1.tif_BS20.tif:0343-0247-0305:343	12990	12990	343
344	210115_nj3_1.tif_BS20.tif:0344-0248-0293:344	8179	8179	344
345	210115_nj3_1.tif_BS20.tif:0345-0254-0282:345	11780	11780	345
346	210115_nj3_1.tif_BS20.tif:0346-0243-0333:346	10096	10096	346
347	210115_nj3_1.tif_BS20.tif:0347-0246-0306:347	11911	11911	347
348	210115_nj3_1.tif_BS20.tif:0001-0299-0105:1	5746	5746	1
349	210115_nj3_1.tif_BS20.tif:0002-0316-0102:2	15707	15707	2
350	210115_nj3_1.tif_BS20.tif:0003-0303-0112:3	77537	77537	3
351	210115_nj3_1.tif_BS20.tif:0004-0275-0086:4	18799	18799	4
352	210115_nj3_1.tif_BS20.tif:0005-0268-0086:5	64270	64270	5
353	210115_nj3_1.tif_BS20.tif:0006-0269-0080:6	60882	60882	6
354	210115_nj3_1.tif_BS20.tif:0007-0272-0085:7	50369	50369	7
355	210115_nj3_1.tif_BS20.tif:0008-0249-0112:8	54937	54937	8
356	210115_nj3_1.tif_BS20.tif:0009-0270-0091:9	58688	58688	9
357	210115_nj3_1.tif_BS20.tif:0010-0284-0086:10	46383	46383	10
358	210115_nj3_1.tif_BS20.tif:0011-0263-0091:11	57802	57802	11
359	210115_nj3_1.tif_BS20.tif:0012-0235-0069:12	33091	33091	12
360	210115_nj3_1.tif_BS20.tif:0013-0231-0084:13	36229	36229	13
361	210115_nj3_1.tif_BS20.tif:0014-0237-0109:14	42518	42518	14
362	210115_nj3_1.tif_BS20.tif:0015-0218-0098:15	58047	58047	15
363	210115_nj3_1.tif_BS20.tif:0016-0218-0096:16	61630	61630	16
364	210115_nj3_1.tif_BS20.tif:0017-0233-0099:17	58170	58170	17
365	210115_nj3_1.tif_BS20.tif:0018-0239-0091:18	58205	58205	18
366	210115_nj3_1.tif_BS20.tif:0019-0260-0075:19	42612	42612	19
367	210115_nj3_1.tif_BS20.tif:0020-0270-0086:20	44914	44914	20
368	210115_nj3_1.tif_BS20.tif:0021-0292-0090:21	47094	47094	21
369	210115_nj3_1.tif_BS20.tif:0022-0298-0101:22	50129	50129	22
370	210115_nj3_1.tif_BS20.tif:0023-0309-0113:23	53621	53621	23
371	210115_nj3_1.tif_BS20.tif:0024-0310-0113:24	52766	52766	24
372	210115_nj3_1.tif_BS20.tif:0025-0315-0123:25	54715	54715	25
373	210115_nj3_1.tif_BS20.tif:0026-0312-0130:26	54401	54401	26
374	210115_nj3_1.tif_BS20.tif:0027-0313-0129:27	49714	49714	27
375	210115_nj3_1.tif_BS20.tif:0028-0308-0128:28	53959	53959	28
376	210115_nj3_1.tif_BS20.tif:0029-0310-0122:29	44516	44516	29
377	210115_nj3_1.tif_BS20.tif:0030-0302-0109:30	46237	46237	30
378	210115_nj3_1.tif_BS20.tif:0031-0297-0106:31	50444	50444	31
379	210115_nj3_1.tif_BS20.tif:0032-0302-0105:32	46705	46705	32
380	210115_nj3_1.tif_BS20.tif:0033-0296-0095:33	58579	58579	33
381	210115_nj3_1.tif_BS20.tif:0034-0283-0092:34	58263	58263	34
382	210115_nj3_1.tif_BS20.tif:0035-0266-0091:35	56144	56144	35
383	210115_nj3_1.tif_BS20.tif:0036-0269-0098:36	63323	63323	36
384	210115_nj3_1.tif_BS20.tif:0037-0283-0095:37	55829	55829	37
385	210115_nj3_1.tif_BS20.tif:0038-0257-0074:38	51910	51910	38
386	210115_nj3_1.tif_BS20.tif:0039-0256-0086:39	53481	53481	39
387	210115_nj3_1.tif_BS20.tif:0040-0240-0093:40	56406	56406	40
388	210115_nj3_1.tif_BS20.tif:0041-0233-0078:41	49153	49153	41
389	210115_nj3_1.tif_BS20.tif:0042-0206-0099:42	52888	52888	42
390	210115_nj3_1.tif_BS20.tif:0043-0200-0107:43	51775	51775	43
391	210115_nj3_1.tif_BS20.tif:0044-0202-0099:44	52066	52066	44
392	210115_nj3_1.tif_BS20.tif:0045-0185-0110:45	56522	56522	45
393	210115_nj3_1.tif_BS20.tif:0046-0176-0136:46	54892	54892	46
394	210115_nj3_1.tif_BS20.tif:0047-0186-0144:47	55363	55363	47
395	210115_nj3_1.tif_BS20.tif:0048-0195-0117:48	46718	46718	48
396	210115_nj3_1.tif_BS20.tif:0049-0203-0105:49	59846	59846	49
397	210115_nj3_1.tif_BS20.tif:0050-0208-0097:50	56892	56892	50
398	210115_nj3_1.tif_BS20.tif:0051-0220-0078:51	52469	52469	51
399	210115_nj3_1.tif_BS20.tif:0052-0249-0083:52	24444	24444	52
400	210115_nj3_1.tif_BS20.tif:0053-0280-0082:53	40871	40871	53
401	210115_nj3_1.tif_BS20.tif:0054-0290-0096:54	63808	63808	54
402	210115_nj3_1.tif_BS20.tif:0055-0288-0087:55	63081	63081	55
403	210115_nj3_1.tif_BS20.tif:0056-0306-0090:56	58644	58644	56
404	210115_nj3_1.tif_BS20.tif:0057-0304-0096:57	58406	58406	57
405	210115_nj3_1.tif_BS20.tif:0058-0289-0089:58	46656	46656	58
406	210115_nj3_1.tif_BS20.tif:0059-0278-0080:59	55624	55624	59
407	210115_nj3_1.tif_BS20.tif:0060-0247-0068:60	37769	37769	60
408	210115_nj3_1.tif_BS20.tif:0061-0238-0083:61	55814	55814	61
409	210115_nj3_1.tif_BS20.tif:0062-0208-0091:62	60597	60597	62
410	210115_nj3_1.tif_BS20.tif:0063-0180-0109:63	11371	11371	63
411	210115_nj3_1.tif_BS20.tif:0064-0189-0135:64	34164	34164	64
412	210115_nj3_1.tif_BS20.tif:0065-0194-0107:65	52960	52960	65
413	210115_nj3_1.tif_BS20.tif:0066-0198-0109:66	54223	54223	66
414	210115_nj3_1.tif_BS20.tif:0067-0213-0093:67	48629	48629	67
415	210115_nj3_1.tif_BS20.tif:0068-0223-0091:68	51520	51520	68
416	210115_nj3_1.tif_BS20.tif:0069-0236-0086:69	49414	49414	69
417	210115_nj3_1.tif_BS20.tif:0070-0256-0084:70	53833	53833	70
418	210115_nj3_1.tif_BS20.tif:0071-0259-0084:71	48532	48532	71
419	210115_nj3_1.tif_BS20.tif:0072-0268-0084:72	57263	57263	72
420	210115_nj3_1.tif_BS20.tif:0073-0276-0086:73	55004	55004	73
421	210115_nj3_1.tif_BS20.tif:0074-0293-0087:74	53648	53648	74
422	210115_nj3_1.tif_BS20.tif:0075-0291-0088:75	47701	47701	75
423	210115_nj3_1.tif_BS20.tif:0076-0278-0088:76	40871	40871	76
424	210115_nj3_1.tif_BS20.tif:0077-0279-0093:77	51902	51902	77
425	210115_nj3_1.tif_BS20.tif:0078-0278-0087:78	49639	49639	78
426	210115_nj3_1.tif_BS20.tif:0079-0277-0083:79	44840	44840	79
427	210115_nj3_1.tif_BS20.tif:0080-0270-0086:80	49172	49172	80
428	210115_nj3_1.tif_BS20.tif:0081-0246-0083:81	28068	28068	81
429	210115_nj3_1.tif_BS20.tif:0082-0221-0080:82	31354	31354	82
430	210115_nj3_1.tif_BS20.tif:0083-0197-0102:83	48406	48406	83
431	210115_nj3_1.tif_BS20.tif:0084-0173-0110:84	60353	60353	84
432	210115_nj3_1.tif_BS20.tif:0085-0187-0135:85	59453	59453	85
433	210115_nj3_1.tif_BS20.tif:0086-0192-0145:86	52181	52181	86
434	210115_nj3_1.tif_BS20.tif:0087-0217-0120:87	19797	19797	87
435	210115_nj3_1.tif_BS20.tif:0088-0208-0093:88	46286	46286	88
436	210115_nj3_1.tif_BS20.tif:0089-0223-0099:89	51301	51301	89
437	210115_nj3_1.tif_BS20.tif:0090-0231-0097:90	45205	45205	90
438	210115_nj3_1.tif_BS20.tif:0091-0245-0080:91	48141	48141	91
439	210115_nj3_1.tif_BS20.tif:0092-0263-0078:92	44327	44327	92
440	210115_nj3_1.tif_BS20.tif:0093-0294-0092:93	44421	44421	93
441	210115_nj3_1.tif_BS20.tif:0094-0322-0103:94	42823	42823	94
442	210115_nj3_1.tif_BS20.tif:0095-0313-0096:95	49755	49755	95
443	210115_nj3_1.tif_BS20.tif:0096-0295-0096:96	39217	39217	96
444	210115_nj3_1.tif_BS20.tif:0097-0285-0095:97	34281	34281	97
445	210115_nj3_1.tif_BS20.tif:0098-0259-0091:98	19132	19132	98
446	210115_nj3_1.tif_BS20.tif:0099-0283-0110:99	27243	27243	99
447	210115_nj3_1.tif_BS20.tif:0100-0275-0110:100	11286	11286	100
448	210115_nj3_1.tif_BS20.tif:0101-0261-0105:101	31496	31496	101
449	210115_nj3_1.tif_BS20.tif:0102-0244-0089:102	20127	20127	102
450	210115_nj3_1.tif_BS20.tif:0103-0227-0087:103	14252	14252	103
451	210115_nj3_1.tif_BS20.tif:0104-0219-0113:104	12707	12707	104
452	210115_nj3_1.tif_BS20.tif:0105-0242-0133:105	36401	36401	105
453	210115_nj3_1.tif_BS20.tif:0106-0211-0122:106	41473	41473	106
454	210115_nj3_1.tif_BS20.tif:0107-0225-0132:107	39845	39845	107
455	210115_nj3_1.tif_BS20.tif:0108-0216-0119:108	41116	41116	108
456	210115_nj3_1.tif_BS20.tif:0109-0192-0129:109	10459	10459	109
457	210115_nj3_1.tif_BS20.tif:0110-0277-0084:110	35488	35488	110
458	210115_nj3_1.tif_BS20.tif:0111-0253-0109:111	35667	35667	111
459	210115_nj3_1.tif_BS20.tif:0112-0275-0123:112	33835	33835	112
460	210115_nj3_1.tif_BS20.tif:0113-0270-0111:113	34781	34781	113
461	210115_nj3_1.tif_BS20.tif:0114-0246-0114:114	36992	36992	114
462	210115_nj3_1.tif_BS20.tif:0115-0240-0115:115	35929	35929	115
463	210115_nj3_1.tif_BS20.tif:0116-0233-0141:116	31858	31858	116
464	210115_nj3_1.tif_BS20.tif:0117-0229-0140:117	32781	32781	117
465	210115_nj3_1.tif_BS20.tif:0118-0222-0122:118	36754	36754	118
466	210115_nj3_1.tif_BS20.tif:0119-0232-0148:119	33653	33653	119
467	210115_nj3_1.tif_BS20.tif:0120-0223-0158:120	36942	36942	120
468	210115_nj3_1.tif_BS20.tif:0121-0206-0147:121	41638	41638	121
469	210115_nj3_1.tif_BS20.tif:0122-0153-0170:122	34371	34371	122
470	210115_nj3_1.tif_BS20.tif:0123-0191-0191:123	27886	27886	123
471	210115_nj3_1.tif_BS20.tif:0124-0198-0203:124	28635	28635	124
472	210115_nj3_1.tif_BS20.tif:0125-0197-0193:125	33187	33187	125
473	210115_nj3_1.tif_BS20.tif:0126-0209-0202:126	34441	34441	126
474	210115_nj3_1.tif_BS20.tif:0127-0219-0217:127	28453	28453	127
475	210115_nj3_1.tif_BS20.tif:0128-0202-0198:128	29458	29458	128
476	210115_nj3_1.tif_BS20.tif:0129-0242-0159:129	21869	21869	129
477	210115_nj3_1.tif_BS20.tif:0130-0209-0174:130	23179	23179	130
478	210115_nj3_1.tif_BS20.tif:0131-0231-0172:131	21835	21835	131
479	210115_nj3_1.tif_BS20.tif:0132-0198-0153:132	30725	30725	132
480	210115_nj3_1.tif_BS20.tif:0133-0203-0170:133	24024	24024	133
481	210115_nj3_1.tif_BS20.tif:0134-0223-0198:134	13102	13102	134
482	210115_nj3_1.tif_BS20.tif:0135-0231-0209:135	25593	25593	135
483	210115_nj3_1.tif_BS20.tif:0136-0241-0198:136	28455	28455	136
484	210115_nj3_1.tif_BS20.tif:0137-0255-0205:137	27095	27095	137
485	210115_nj3_1.tif_BS20.tif:0138-0248-0205:138	25607	25607	138
486	210115_nj3_1.tif_BS20.tif:0139-0237-0219:139	28921	28921	139
487	210115_nj3_1.tif_BS20.tif:0140-0272-0229:140	21814	21814	140
488	210115_nj3_1.tif_BS20.tif:0141-0283-0219:141	31243	31243	141
489	210115_nj3_1.tif_BS20.tif:0142-0272-0212:142	25299	25299	142
490	210115_nj3_1.tif_BS20.tif:0143-0243-0228:143	15882	15882	143
491	210115_nj3_1.tif_BS20.tif:0144-0226-0222:144	25280	25280	144
492	210115_nj3_1.tif_BS20.tif:0145-0246-0221:145	27135	27135	145
493	210115_nj3_1.tif_BS20.tif:0146-0261-0220:146	26059	26059	146
494	210115_nj3_1.tif_BS20.tif:0147-0312-0210:147	27516	27516	147
495	210115_nj3_1.tif_BS20.tif:0148-0301-0211:148	27540	27540	148
496	210115_nj3_1.tif_BS20.tif:0149-0266-0190:149	23938	23938	149
497	210115_nj3_1.tif_BS20.tif:0150-0261-0193:150	31956	31956	150
498	210115_nj3_1.tif_BS20.tif:0151-0261-0221:151	25555	25555	151
499	210115_nj3_1.tif_BS20.tif:0152-0268-0193:152	26911	26911	152
500	210115_nj3_1.tif_BS20.tif:0153-0286-0203:153	28788	28788	153
501	210115_nj3_1.tif_BS20.tif:0154-0256-0208:154	24485	24485	154
502	210115_nj3_1.tif_BS20.tif:0155-0233-0206:155	25712	25712	155
503	210115_nj3_1.tif_BS20.tif:0156-0210-0217:156	25324	25324	156
504	210115_nj3_1.tif_BS20.tif:0157-0197-0201:157	26566	26566	157
505	210115_nj3_1.tif_BS20.tif:0158-0204-0205:158	25308	25308	158
506	210115_nj3_1.tif_BS20.tif:0159-0191-0195:159	24613	24613	159
507	210115_nj3_1.tif_BS20.tif:0160-0190-0177:160	22003	22003	160
508	210115_nj3_1.tif_BS20.tif:0161-0184-0159:161	22616	22616	161
509	210115_nj3_1.tif_BS20.tif:0162-0180-0151:162	21228	21228	162
510	210115_nj3_1.tif_BS20.tif:0163-0185-0162:163	24976	24976	163
511	210115_nj3_1.tif_BS20.tif:0164-0189-0172:164	25304	25304	164
512	210115_nj3_1.tif_BS20.tif:0165-0195-0193:165	26669	26669	165
513	210115_nj3_1.tif_BS20.tif:0166-0196-0199:166	25085	25085	166
514	210115_nj3_1.tif_BS20.tif:0167-0221-0218:167	26364	26364	167
515	210115_nj3_1.tif_BS20.tif:0168-0220-0188:168	22433	22433	168
516	210115_nj3_1.tif_BS20.tif:0169-0215-0185:169	24971	24971	169
517	210115_nj3_1.tif_BS20.tif:0170-0216-0160:170	26026	26026	170
518	210115_nj3_1.tif_BS20.tif:0171-0263-0174:171	21800	21800	171
519	210115_nj3_1.tif_BS20.tif:0172-0224-0184:172	26959	26959	172
520	210115_nj3_1.tif_BS20.tif:0173-0219-0210:173	25138	25138	173
521	210115_nj3_1.tif_BS20.tif:0174-0207-0207:174	24893	24893	174
522	210115_nj3_1.tif_BS20.tif:0175-0230-0221:175	18990	18990	175
523	210115_nj3_1.tif_BS20.tif:0176-0257-0180:176	23432	23432	176
524	210115_nj3_1.tif_BS20.tif:0177-0281-0221:177	23741	23741	177
525	210115_nj3_1.tif_BS20.tif:0178-0309-0210:178	27323	27323	178
526	210115_nj3_1.tif_BS20.tif:0179-0284-0227:179	18449	18449	179
527	210115_nj3_1.tif_BS20.tif:0180-0237-0226:180	23706	23706	180
528	210115_nj3_1.tif_BS20.tif:0181-0205-0226:181	22050	22050	181
529	210115_nj3_1.tif_BS20.tif:0182-0213-0216:182	25798	25798	182
530	210115_nj3_1.tif_BS20.tif:0183-0233-0224:183	20736	20736	183
531	210115_nj3_1.tif_BS20.tif:0184-0246-0200:184	25750	25750	184
532	210115_nj3_1.tif_BS20.tif:0185-0268-0194:185	24295	24295	185
533	210115_nj3_1.tif_BS20.tif:0186-0243-0200:186	23248	23248	186
534	210115_nj3_1.tif_BS20.tif:0187-0257-0184:187	20847	20847	187
535	210115_nj3_1.tif_BS20.tif:0188-0260-0186:188	21512	21512	188
536	210115_nj3_1.tif_BS20.tif:0189-0237-0170:189	25122	25122	189
537	210115_nj3_1.tif_BS20.tif:0190-0285-0189:190	17203	17203	190
538	210115_nj3_1.tif_BS20.tif:0191-0334-0164:191	25517	25517	191
539	210115_nj3_1.tif_BS20.tif:0192-0330-0157:192	23146	23146	192
540	210115_nj3_1.tif_BS20.tif:0193-0334-0151:193	23900	23900	193
541	210115_nj3_1.tif_BS20.tif:0194-0364-0124:194	24258	24258	194
542	210115_nj3_1.tif_BS20.tif:0195-0391-0098:195	24926	24926	195
543	210115_nj3_1.tif_BS20.tif:0196-0411-0081:196	25548	25548	196
544	210115_nj3_1.tif_BS20.tif:0197-0435-0061:197	27786	27786	197
545	210115_nj3_1.tif_BS20.tif:0198-0461-0052:198	26920	26920	198
546	210115_nj3_1.tif_BS20.tif:0199-0483-0042:199	26580	26580	199
547	210115_nj3_1.tif_BS20.tif:0200-0441-0061:200	23046	23046	200
548	210115_nj3_1.tif_BS20.tif:0201-0375-0068:201	22043	22043	201
549	210115_nj3_1.tif_BS20.tif:0202-0377-0111:202	21712	21712	202
550	210115_nj3_1.tif_BS20.tif:0203-0377-0117:203	25276	25276	203
551	210115_nj3_1.tif_BS20.tif:0204-0386-0127:204	25383	25383	204
552	210115_nj3_1.tif_BS20.tif:0205-0387-0134:205	25882	25882	205
553	210115_nj3_1.tif_BS20.tif:0206-0394-0144:206	28857	28857	206
554	210115_nj3_1.tif_BS20.tif:0207-0381-0149:207	33226	33226	207
555	210115_nj3_1.tif_BS20.tif:0208-0347-0155:208	11792	11792	208
556	210115_nj3_1.tif_BS20.tif:0209-0359-0140:209	9941	9941	209
557	210115_nj3_1.tif_BS20.tif:0210-0320-0103:210	10152	10152	210
558	210115_nj3_1.tif_BS20.tif:0211-0303-0113:211	12854	12854	211
559	210115_nj3_1.tif_BS20.tif:0212-0263-0146:212	19184	19184	212
560	210115_nj3_1.tif_BS20.tif:0213-0251-0167:213	29837	29837	213
561	210115_nj3_1.tif_BS20.tif:0214-0250-0157:214	29308	29308	214
562	210115_nj3_1.tif_BS20.tif:0215-0264-0139:215	33560	33560	215
563	210115_nj3_1.tif_BS20.tif:0216-0296-0129:216	37688	37688	216
564	210115_nj3_1.tif_BS20.tif:0217-0262-0168:217	32136	32136	217
565	210115_nj3_1.tif_BS20.tif:0218-0255-0152:218	36229	36229	218
566	210115_nj3_1.tif_BS20.tif:0219-0262-0161:219	36510	36510	219
567	210115_nj3_1.tif_BS20.tif:0220-0250-0170:220	40807	40807	220
568	210115_nj3_1.tif_BS20.tif:0221-0246-0158:221	44829	44829	221
569	210115_nj3_1.tif_BS20.tif:0222-0254-0159:222	37497	37497	222
570	210115_nj3_1.tif_BS20.tif:0223-0250-0156:223	36221	36221	223
571	210115_nj3_1.tif_BS20.tif:0224-0249-0166:224	40112	40112	224
572	210115_nj3_1.tif_BS20.tif:0225-0249-0154:225	34028	34028	225
573	210115_nj3_1.tif_BS20.tif:0226-0246-0149:226	41200	41200	226
574	210115_nj3_1.tif_BS20.tif:0227-0248-0159:227	40323	40323	227
575	210115_nj3_1.tif_BS20.tif:0228-0244-0162:228	38789	38789	228
576	210115_nj3_1.tif_BS20.tif:0229-0235-0152:229	37373	37373	229
577	210115_nj3_1.tif_BS20.tif:0230-0247-0160:230	37573	37573	230
578	210115_nj3_1.tif_BS20.tif:0231-0270-0165:231	41041	41041	231
579	210115_nj3_1.tif_BS20.tif:0232-0283-0157:232	39164	39164	232
580	210115_nj3_1.tif_BS20.tif:0233-0271-0158:233	45832	45832	233
581	210115_nj3_1.tif_BS20.tif:0234-0272-0155:234	40379	40379	234
582	210115_nj3_1.tif_BS20.tif:0235-0271-0157:235	44266	44266	235
583	210115_nj3_1.tif_BS20.tif:0236-0254-0155:236	36682	36682	236
584	210115_nj3_1.tif_BS20.tif:0237-0257-0154:237	42342	42342	237
585	210115_nj3_1.tif_BS20.tif:0238-0244-0148:238	39737	39737	238
586	210115_nj3_1.tif_BS20.tif:0239-0238-0109:239	38897	38897	239
587	210115_nj3_1.tif_BS20.tif:0240-0267-0103:240	17523	17523	240
588	210115_nj3_1.tif_BS20.tif:0241-0288-0141:241	17600	17600	241
589	210115_nj3_1.tif_BS20.tif:0242-0273-0174:242	14183	14183	242
590	210115_nj3_1.tif_BS20.tif:0243-0278-0143:243	12146	12146	243
591	210115_nj3_1.tif_BS20.tif:0244-0317-0137:244	12494	12494	244
592	210115_nj3_1.tif_BS20.tif:0245-0356-0122:245	13626	13626	245
593	210115_nj3_1.tif_BS20.tif:0246-0366-0099:246	14579	14579	246
594	210115_nj3_1.tif_BS20.tif:0247-0331-0133:247	15458	15458	247
595	210115_nj3_1.tif_BS20.tif:0248-0318-0156:248	13811	13811	248
596	210115_nj3_1.tif_BS20.tif:0249-0298-0170:249	16234	16234	249
597	210115_nj3_1.tif_BS20.tif:0250-0261-0152:250	42063	42063	250
598	210115_nj3_1.tif_BS20.tif:0251-0250-0158:251	40433	40433	251
599	210115_nj3_1.tif_BS20.tif:0252-0254-0158:252	37082	37082	252
600	210115_nj3_1.tif_BS20.tif:0253-0265-0122:253	38944	38944	253
601	210115_nj3_1.tif_BS20.tif:0254-0245-0111:254	34708	34708	254
602	210115_nj3_1.tif_BS20.tif:0255-0236-0103:255	36786	36786	255
603	210115_nj3_1.tif_BS20.tif:0256-0282-0107:256	31916	31916	256
604	210115_nj3_1.tif_BS20.tif:0257-0292-0106:257	32607	32607	257
605	210115_nj3_1.tif_BS20.tif:0258-0305-0118:258	33662	33662	258
606	210115_nj3_1.tif_BS20.tif:0259-0303-0126:259	35662	35662	259
607	210115_nj3_1.tif_BS20.tif:0260-0304-0127:260	30221	30221	260
608	210115_nj3_1.tif_BS20.tif:0261-0307-0137:261	41219	41219	261
609	210115_nj3_1.tif_BS20.tif:0262-0294-0099:262	31618	31618	262
610	210115_nj3_1.tif_BS20.tif:0263-0258-0143:263	38283	38283	263
611	210115_nj3_1.tif_BS20.tif:0264-0253-0134:264	34932	34932	264
612	210115_nj3_1.tif_BS20.tif:0265-0217-0137:265	32440	32440	265
613	210115_nj3_1.tif_BS20.tif:0266-0242-0114:266	36747	36747	266
614	210115_nj3_1.tif_BS20.tif:0267-0267-0096:267	34046	34046	267
615	210115_nj3_1.tif_BS20.tif:0268-0315-0133:268	17229	17229	268
616	210115_nj3_1.tif_BS20.tif:0269-0301-0116:269	41274	41274	269
617	210115_nj3_1.tif_BS20.tif:0270-0287-0113:270	36153	36153	270
618	210115_nj3_1.tif_BS20.tif:0271-0284-0104:271	42616	42616	271
619	210115_nj3_1.tif_BS20.tif:0272-0266-0129:272	39397	39397	272
620	210115_nj3_1.tif_BS20.tif:0273-0235-0170:273	24787	24787	273
621	210115_nj3_1.tif_BS20.tif:0274-0215-0168:274	39668	39668	274
622	210115_nj3_1.tif_BS20.tif:0275-0261-0152:275	39184	39184	275
623	210115_nj3_1.tif_BS20.tif:0276-0274-0124:276	47445	47445	276
624	210115_nj3_1.tif_BS20.tif:0277-0247-0135:277	46918	46918	277
625	210115_nj3_1.tif_BS20.tif:0278-0264-0124:278	44491	44491	278
626	210115_nj3_1.tif_BS20.tif:0279-0245-0160:279	16746	16746	279
627	210115_nj3_1.tif_BS20.tif:0280-0296-0148:280	44712	44712	280
628	210115_nj3_1.tif_BS20.tif:0281-0308-0160:281	34259	34259	281
629	210115_nj3_1.tif_BS20.tif:0282-0316-0143:282	35576	35576	282
630	210115_nj3_1.tif_BS20.tif:0283-0298-0102:283	37574	37574	283
631	210115_nj3_1.tif_BS20.tif:0284-0278-0100:284	33409	33409	284
632	210115_nj3_1.tif_BS20.tif:0285-0242-0110:285	40329	40329	285
633	210115_nj3_1.tif_BS20.tif:0286-0278-0119:286	34223	34223	286
634	210115_nj3_1.tif_BS20.tif:0287-0272-0132:287	46607	46607	287
635	210115_nj3_1.tif_BS20.tif:0288-0273-0137:288	44888	44888	288
636	210115_nj3_1.tif_BS20.tif:0289-0261-0146:289	50956	50956	289
637	210115_nj3_1.tif_BS20.tif:0290-0259-0149:290	47404	47404	290
638	210115_nj3_1.tif_BS20.tif:0291-0247-0145:291	47743	47743	291
639	210115_nj3_1.tif_BS20.tif:0292-0259-0155:292	47168	47168	292
640	210115_nj3_1.tif_BS20.tif:0293-0265-0148:293	44734	44734	293
641	210115_nj3_1.tif_BS20.tif:0294-0255-0153:294	46913	46913	294
642	210115_nj3_1.tif_BS20.tif:0295-0246-0147:295	43017	43017	295
643	210115_nj3_1.tif_BS20.tif:0296-0261-0137:296	46456	46456	296
644	210115_nj3_1.tif_BS20.tif:0297-0259-0153:297	48803	48803	297
645	210115_nj3_1.tif_BS20.tif:0298-0247-0155:298	48668	48668	298
646	210115_nj3_1.tif_BS20.tif:0299-0256-0161:299	48942	48942	299
647	210115_nj3_1.tif_BS20.tif:0300-0261-0159:300	52693	52693	300
648	210115_nj3_1.tif_BS20.tif:0301-0256-0157:301	55125	55125	301
649	210115_nj3_1.tif_BS20.tif:0302-0248-0160:302	53934	53934	302
650	210115_nj3_1.tif_BS20.tif:0303-0247-0158:303	54022	54022	303
651	210115_nj3_1.tif_BS20.tif:0304-0263-0163:304	52321	52321	304
652	210115_nj3_1.tif_BS20.tif:0305-0256-0158:305	57831	57831	305
653	210115_nj3_1.tif_BS20.tif:0306-0235-0147:306	49174	49174	306
654	210115_nj3_1.tif_BS20.tif:0307-0239-0170:307	45830	45830	307
655	210115_nj3_1.tif_BS20.tif:0308-0233-0154:308	54367	54367	308
656	210115_nj3_1.tif_BS20.tif:0309-0253-0157:309	49422	49422	309
657	210115_nj3_1.tif_BS20.tif:0310-0260-0156:310	48583	48583	310
658	210115_nj3_1.tif_BS20.tif:0311-0264-0161:311	50124	50124	311
659	210115_nj3_1.tif_BS20.tif:0312-0254-0201:312	40083	40083	312
660	210115_nj3_1.tif_BS20.tif:0313-0210-0185:313	45963	45963	313
661	210115_nj3_1.tif_BS20.tif:0314-0251-0206:314	12899	12899	314
662	210115_nj3_1.tif_BS20.tif:0315-0249-0102:315	7184	7184	315
663	210115_nj3_1.tif_BS20.tif:0316-0249-0102:316	6615	6615	316
664	210115_nj3_1.tif_BS20.tif:0317-0249-0118:317	16217	16217	317
665	210115_nj3_1.tif_BS20.tif:0318-0241-0104:318	16542	16542	318
666	210115_nj3_1.tif_BS20.tif:0319-0251-0128:319	18159	18159	319
667	210115_nj3_1.tif_BS20.tif:0320-0247-0084:320	19030	19030	320
668	210115_nj3_1.tif_BS20.tif:0321-0250-0102:321	17175	17175	321
669	210115_nj3_1.tif_BS20.tif:0322-0254-0075:322	18184	18184	322
670	210115_nj3_1.tif_BS20.tif:0323-0256-0111:323	18180	18180	323
671	210115_nj3_1.tif_BS20.tif:0324-0256-0113:324	18694	18694	324
672	210115_nj3_1.tif_BS20.tif:0325-0259-0124:325	17199	17199	325
673	210115_nj3_1.tif_BS20.tif:0326-0257-0118:326	17593	17593	326
674	210115_nj3_1.tif_BS20.tif:0327-0268-0147:327	15793	15793	327
675	210115_nj3_1.tif_BS20.tif:0328-0257-0116:328	16873	16873	328
676	210115_nj3_1.tif_BS20.tif:0329-0254-0072:329	16491	16491	329
677	210115_nj3_1.tif_BS20.tif:0330-0257-0062:330	17287	17287	330
678	210115_nj3_1.tif_BS20.tif:0331-0260-0050:331	20284	20284	331
679	210115_nj3_1.tif_BS20.tif:0332-0252-0087:332	16618	16618	332
680	210115_nj3_1.tif_BS20.tif:0333-0253-0069:333	16959	16959	333
681	210115_nj3_1.tif_BS20.tif:0334-0251-0078:334	18399	18399	334
682	210115_nj3_1.tif_BS20.tif:0335-0255-0061:335	18279	18279	335
683	210115_nj3_1.tif_BS20.tif:0336-0253-0076:336	18967	18967	336
684	210115_nj3_1.tif_BS20.tif:0337-0259-0050:337	19416	19416	337
685	210115_nj3_1.tif_BS20.tif:0338-0253-0081:338	18147	18147	338
686	210115_nj3_1.tif_BS20.tif:0339-0254-0079:339	16782	16782	339
687	210115_nj3_1.tif_BS20.tif:0340-0261-0041:340	18532	18532	340
688	210115_nj3_1.tif_BS20.tif:0341-0266-0033:341	18503	18503	341
689	210115_nj3_1.tif_BS20.tif:0342-0269-0029:342	17600	17600	342
690	210115_nj3_1.tif_BS20.tif:0343-0257-0060:343	16746	16746	343
691	210115_nj3_1.tif_BS20.tif:0344-0258-0049:344	16930	16930	344
692	210115_nj3_1.tif_BS20.tif:0345-0264-0037:345	21161	21161	345
693	210115_nj3_1.tif_BS20.tif:0346-0253-0088:346	15957	15957	346
694	210115_nj3_1.tif_BS20.tif:0347-0256-0061:347	17148	17148	347
