# Supplementary material for: Molecular encoding and synaptic decoding of context during salt chemotaxis in C. elegans
Source: Nat Commun. 2022 May 27;13:2928. doi: 10.1038/s41467-022-30279-7 (PMC9142520; doi:10.1038/s41467-022-30279-7)
Supplement: Supplementary file 7 — Source Data [file 41467_2022_30279_MOESM7_ESM.zip › Source Data/Imaging/Fig.5/5D/210115_nj3_10.tif_BS20_Results.csv]

	Label	IntDen	RawIntDen	Slice	stimulus
1	210115_nj3_10.tif_BS20.tif:0001-0222-0301:1	29745	29745	1	262
2	210115_nj3_10.tif_BS20.tif:0002-0266-0302:2	30621	30621	2
3	210115_nj3_10.tif_BS20.tif:0003-0320-0306:3	33186	33186	3
4	210115_nj3_10.tif_BS20.tif:0004-0299-0313:4	33640	33640	4
5	210115_nj3_10.tif_BS20.tif:0005-0280-0312:5	30630	30630	5
6	210115_nj3_10.tif_BS20.tif:0006-0263-0340:6	30086	30086	6
7	210115_nj3_10.tif_BS20.tif:0007-0254-0368:7	32952	32952	7
8	210115_nj3_10.tif_BS20.tif:0008-0309-0353:8	32457	32457	8
9	210115_nj3_10.tif_BS20.tif:0009-0261-0367:9	51532	51532	9
10	210115_nj3_10.tif_BS20.tif:0010-0285-0327:10	31025	31025	10
11	210115_nj3_10.tif_BS20.tif:0011-0224-0356:11	42664	42664	11
12	210115_nj3_10.tif_BS20.tif:0012-0236-0380:12	53718	53718	12
13	210115_nj3_10.tif_BS20.tif:0013-0180-0380:13	35796	35796	13
14	210115_nj3_10.tif_BS20.tif:0014-0179-0383:14	40133	40133	14
15	210115_nj3_10.tif_BS20.tif:0015-0184-0385:15	44761	44761	15
16	210115_nj3_10.tif_BS20.tif:0016-0189-0383:16	27535	27535	16
17	210115_nj3_10.tif_BS20.tif:0017-0246-0315:17	31407	31407	17
18	210115_nj3_10.tif_BS20.tif:0018-0287-0309:18	28925	28925	18
19	210115_nj3_10.tif_BS20.tif:0019-0305-0325:19	28756	28756	19
20	210115_nj3_10.tif_BS20.tif:0020-0321-0336:20	30292	30292	20
21	210115_nj3_10.tif_BS20.tif:0021-0321-0343:21	31649	31649	21
22	210115_nj3_10.tif_BS20.tif:0022-0293-0318:22	29811	29811	22
23	210115_nj3_10.tif_BS20.tif:0023-0271-0291:23	26874	26874	23
24	210115_nj3_10.tif_BS20.tif:0024-0269-0300:24	35552	35552	24
25	210115_nj3_10.tif_BS20.tif:0025-0271-0307:25	32360	32360	25
26	210115_nj3_10.tif_BS20.tif:0026-0320-0349:26	31592	31592	26
27	210115_nj3_10.tif_BS20.tif:0027-0325-0364:27	33696	33696	27
28	210115_nj3_10.tif_BS20.tif:0028-0335-0386:28	36518	36518	28
29	210115_nj3_10.tif_BS20.tif:0029-0338-0397:29	36415	36415	29
30	210115_nj3_10.tif_BS20.tif:0030-0334-0402:30	33241	33241	30
31	210115_nj3_10.tif_BS20.tif:0031-0332-0399:31	36810	36810	31
32	210115_nj3_10.tif_BS20.tif:0032-0270-0380:32	37995	37995	32
33	210115_nj3_10.tif_BS20.tif:0033-0295-0399:33	30449	30449	33
34	210115_nj3_10.tif_BS20.tif:0034-0298-0367:34	33931	33931	34
35	210115_nj3_10.tif_BS20.tif:0035-0249-0369:35	34536	34536	35
36	210115_nj3_10.tif_BS20.tif:0036-0267-0366:36	35890	35890	36
37	210115_nj3_10.tif_BS20.tif:0037-0298-0377:37	37028	37028	37
38	210115_nj3_10.tif_BS20.tif:0038-0294-0379:38	35685	35685	38
39	210115_nj3_10.tif_BS20.tif:0039-0245-0367:39	22189	22189	39
40	210115_nj3_10.tif_BS20.tif:0040-0237-0340:40	26831	26831	40
41	210115_nj3_10.tif_BS20.tif:0041-0237-0372:41	30477	30477	41
42	210115_nj3_10.tif_BS20.tif:0042-0194-0375:42	41408	41408	42
43	210115_nj3_10.tif_BS20.tif:0043-0172-0383:43	48700	48700	43
44	210115_nj3_10.tif_BS20.tif:0044-0178-0392:44	56223	56223	44
45	210115_nj3_10.tif_BS20.tif:0045-0200-0378:45	36326	36326	45
46	210115_nj3_10.tif_BS20.tif:0046-0202-0356:46	101613	101613	46
47	210115_nj3_10.tif_BS20.tif:0047-0220-0331:47	32277	32277	47
48	210115_nj3_10.tif_BS20.tif:0048-0216-0349:48	31555	31555	48
49	210115_nj3_10.tif_BS20.tif:0049-0239-0345:49	35137	35137	49
50	210115_nj3_10.tif_BS20.tif:0050-0284-0355:50	31234	31234	50
51	210115_nj3_10.tif_BS20.tif:0051-0305-0382:51	36474	36474	51
52	210115_nj3_10.tif_BS20.tif:0052-0290-0376:52	33501	33501	52
53	210115_nj3_10.tif_BS20.tif:0053-0259-0357:53	31352	31352	53
54	210115_nj3_10.tif_BS20.tif:0054-0247-0354:54	32241	32241	54
55	210115_nj3_10.tif_BS20.tif:0055-0234-0368:55	29137	29137	55
56	210115_nj3_10.tif_BS20.tif:0056-0217-0387:56	39203	39203	56
57	210115_nj3_10.tif_BS20.tif:0057-0167-0390:57	29862	29862	57
58	210115_nj3_10.tif_BS20.tif:0058-0209-0387:58	55580	55580	58
59	210115_nj3_10.tif_BS20.tif:0059-0209-0362:59	38634	38634	59
60	210115_nj3_10.tif_BS20.tif:0060-0228-0352:60	32374	32374	60
61	210115_nj3_10.tif_BS20.tif:0061-0253-0340:61	29196	29196	61
62	210115_nj3_10.tif_BS20.tif:0062-0262-0343:62	31353	31353	62
63	210115_nj3_10.tif_BS20.tif:0063-0288-0356:63	56404	56404	63
64	210115_nj3_10.tif_BS20.tif:0064-0315-0382:64	36483	36483	64
65	210115_nj3_10.tif_BS20.tif:0065-0307-0408:65	36259	36259	65
66	210115_nj3_10.tif_BS20.tif:0066-0301-0402:66	32256	32256	66
67	210115_nj3_10.tif_BS20.tif:0067-0284-0459:67	34019	34019	67
68	210115_nj3_10.tif_BS20.tif:0068-0287-0416:68	31312	31312	68
69	210115_nj3_10.tif_BS20.tif:0069-0310-0409:69	32498	32498	69
70	210115_nj3_10.tif_BS20.tif:0070-0331-0440:70	28000	28000	70
71	210115_nj3_10.tif_BS20.tif:0071-0252-0456:71	41513	41513	71
72	210115_nj3_10.tif_BS20.tif:0072-0241-0453:72	48697	48697	72
73	210115_nj3_10.tif_BS20.tif:0073-0149-0448:73	30735	30735	73
74	210115_nj3_10.tif_BS20.tif:0074-0113-0459:74	30148	30148	74
75	210115_nj3_10.tif_BS20.tif:0075-0157-0469:75	51223	51223	75
76	210115_nj3_10.tif_BS20.tif:0076-0157-0469:76	44135	44135	76
77	210115_nj3_10.tif_BS20.tif:0077-0145-0469:77	48363	48363	77
78	210115_nj3_10.tif_BS20.tif:0078-0153-0448:78	76806	76806	78
79	210115_nj3_10.tif_BS20.tif:0079-0213-0449:79	27820	27820	79
80	210115_nj3_10.tif_BS20.tif:0080-0205-0452:80	22734	22734	80
81	210115_nj3_10.tif_BS20.tif:0081-0203-0453:81	25939	25939	81
82	210115_nj3_10.tif_BS20.tif:0082-0218-0452:82	23374	23374	82
83	210115_nj3_10.tif_BS20.tif:0083-0233-0460:83	26295	26295	83
84	210115_nj3_10.tif_BS20.tif:0084-0246-0461:84	32659	32659	84
85	210115_nj3_10.tif_BS20.tif:0085-0248-0458:85	30457	30457	85
86	210115_nj3_10.tif_BS20.tif:0086-0250-0453:86	31946	31946	86
87	210115_nj3_10.tif_BS20.tif:0087-0236-0464:87	32403	32403	87
88	210115_nj3_10.tif_BS20.tif:0088-0210-0455:88	24969	24969	88
89	210115_nj3_10.tif_BS20.tif:0089-0154-0459:89	184855	184855	89
90	210115_nj3_10.tif_BS20.tif:0090-0195-0409:90	133790	133790	90
91	210115_nj3_10.tif_BS20.tif:0091-0239-0368:91	92367	92367	91
92	210115_nj3_10.tif_BS20.tif:0092-0265-0320:92	88416	88416	92
93	210115_nj3_10.tif_BS20.tif:0093-0187-0418:93	38435	38435	93
94	210115_nj3_10.tif_BS20.tif:0094-0179-0430:94	27659	27659	94
95	210115_nj3_10.tif_BS20.tif:0095-0205-0459:95	28286	28286	95
96	210115_nj3_10.tif_BS20.tif:0096-0218-0465:96	38794	38794	96
97	210115_nj3_10.tif_BS20.tif:0097-0228-0458:97	32462	32462	97
98	210115_nj3_10.tif_BS20.tif:0098-0229-0452:98	25087	25087	98
99	210115_nj3_10.tif_BS20.tif:0099-0226-0451:99	28540	28540	99
100	210115_nj3_10.tif_BS20.tif:0100-0207-0442:100	36144	36144	100
101	210115_nj3_10.tif_BS20.tif:0101-0179-0439:101	32210	32210	101
102	210115_nj3_10.tif_BS20.tif:0102-0178-0435:102	30406	30406	102
103	210115_nj3_10.tif_BS20.tif:0103-0167-0416:103	31684	31684	103
104	210115_nj3_10.tif_BS20.tif:0104-0188-0416:104	30952	30952	104
105	210115_nj3_10.tif_BS20.tif:0105-0178-0403:105	33136	33136	105
106	210115_nj3_10.tif_BS20.tif:0106-0181-0387:106	33301	33301	106
107	210115_nj3_10.tif_BS20.tif:0107-0169-0376:107	27801	27801	107
108	210115_nj3_10.tif_BS20.tif:0108-0179-0369:108	46090	46090	108
109	210115_nj3_10.tif_BS20.tif:0109-0171-0383:109	30521	30521	109
110	210115_nj3_10.tif_BS20.tif:0110-0197-0399:110	37693	37693	110
111	210115_nj3_10.tif_BS20.tif:0111-0197-0406:111	31660	31660	111
112	210115_nj3_10.tif_BS20.tif:0112-0139-0397:112	31493	31493	112
113	210115_nj3_10.tif_BS20.tif:0113-0184-0458:113	30369	30369	113
114	210115_nj3_10.tif_BS20.tif:0114-0196-0449:114	41239	41239	114
115	210115_nj3_10.tif_BS20.tif:0115-0201-0453:115	37178	37178	115
116	210115_nj3_10.tif_BS20.tif:0116-0193-0449:116	33945	33945	116
117	210115_nj3_10.tif_BS20.tif:0117-0203-0451:117	31995	31995	117
118	210115_nj3_10.tif_BS20.tif:0118-0201-0452:118	38988	38988	118
119	210115_nj3_10.tif_BS20.tif:0119-0211-0450:119	30194	30194	119
120	210115_nj3_10.tif_BS20.tif:0120-0192-0445:120	67566	67566	120
121	210115_nj3_10.tif_BS20.tif:0121-0187-0424:121	33837	33837	121
122	210115_nj3_10.tif_BS20.tif:0122-0182-0409:122	43313	43313	122
123	210115_nj3_10.tif_BS20.tif:0123-0178-0389:123	33542	33542	123
124	210115_nj3_10.tif_BS20.tif:0124-0175-0389:124	39379	39379	124
125	210115_nj3_10.tif_BS20.tif:0125-0187-0385:125	32931	32931	125
126	210115_nj3_10.tif_BS20.tif:0126-0188-0380:126	34264	34264	126
127	210115_nj3_10.tif_BS20.tif:0127-0230-0391:127	43126	43126	127
128	210115_nj3_10.tif_BS20.tif:0128-0146-0349:128	30221	30221	128
129	210115_nj3_10.tif_BS20.tif:0129-0176-0394:129	33997	33997	129
130	210115_nj3_10.tif_BS20.tif:0130-0180-0406:130	29966	29966	130
131	210115_nj3_10.tif_BS20.tif:0131-0178-0424:131	59544	59544	131
132	210115_nj3_10.tif_BS20.tif:0132-0177-0429:132	31084	31084	132
133	210115_nj3_10.tif_BS20.tif:0133-0192-0427:133	26422	26422	133
134	210115_nj3_10.tif_BS20.tif:0134-0194-0441:134	33982	33982	134
135	210115_nj3_10.tif_BS20.tif:0135-0197-0441:135	26082	26082	135
136	210115_nj3_10.tif_BS20.tif:0136-0191-0448:136	28693	28693	136
137	210115_nj3_10.tif_BS20.tif:0137-0205-0448:137	46699	46699	137
138	210115_nj3_10.tif_BS20.tif:0138-0206-0453:138	44025	44025	138
139	210115_nj3_10.tif_BS20.tif:0139-0198-0447:139	38020	38020	139
140	210115_nj3_10.tif_BS20.tif:0140-0207-0449:140	30324	30324	140
141	210115_nj3_10.tif_BS20.tif:0141-0208-0442:141	29020	29020	141
142	210115_nj3_10.tif_BS20.tif:0142-0199-0447:142	28186	28186	142
143	210115_nj3_10.tif_BS20.tif:0143-0215-0448:143	35829	35829	143
144	210115_nj3_10.tif_BS20.tif:0144-0259-0447:144	50662	50662	144
145	210115_nj3_10.tif_BS20.tif:0145-0208-0440:145	33913	33913	145
146	210115_nj3_10.tif_BS20.tif:0146-0230-0448:146	31659	31659	146
147	210115_nj3_10.tif_BS20.tif:0147-0235-0447:147	29313	29313	147
148	210115_nj3_10.tif_BS20.tif:0148-0276-0436:148	46747	46747	148
149	210115_nj3_10.tif_BS20.tif:0149-0255-0464:149	72387	72387	149
150	210115_nj3_10.tif_BS20.tif:0150-0231-0445:150	27503	27503	150
151	210115_nj3_10.tif_BS20.tif:0151-0229-0455:151	28663	28663	151
152	210115_nj3_10.tif_BS20.tif:0152-0229-0460:152	29638	29638	152
153	210115_nj3_10.tif_BS20.tif:0153-0231-0462:153	29376	29376	153
154	210115_nj3_10.tif_BS20.tif:0154-0228-0461:154	28255	28255	154
155	210115_nj3_10.tif_BS20.tif:0155-0248-0468:155	28725	28725	155
156	210115_nj3_10.tif_BS20.tif:0156-0246-0465:156	30527	30527	156
157	210115_nj3_10.tif_BS20.tif:0157-0236-0459:157	30477	30477	157
158	210115_nj3_10.tif_BS20.tif:0158-0235-0457:158	25537	25537	158
159	210115_nj3_10.tif_BS20.tif:0159-0223-0426:159	29709	29709	159
160	210115_nj3_10.tif_BS20.tif:0160-0209-0427:160	36797	36797	160
161	210115_nj3_10.tif_BS20.tif:0161-0241-0414:161	26094	26094	161
162	210115_nj3_10.tif_BS20.tif:0162-0201-0398:162	30978	30978	162
163	210115_nj3_10.tif_BS20.tif:0163-0197-0394:163	34561	34561	163
164	210115_nj3_10.tif_BS20.tif:0164-0205-0392:164	34455	34455	164
165	210115_nj3_10.tif_BS20.tif:0165-0218-0374:165	34324	34324	165
166	210115_nj3_10.tif_BS20.tif:0166-0208-0348:166	29247	29247	166
167	210115_nj3_10.tif_BS20.tif:0167-0201-0361:167	32522	32522	167
168	210115_nj3_10.tif_BS20.tif:0168-0193-0362:168	29761	29761	168
169	210115_nj3_10.tif_BS20.tif:0169-0203-0339:169	29167	29167	169
170	210115_nj3_10.tif_BS20.tif:0170-0184-0358:170	38869	38869	170
171	210115_nj3_10.tif_BS20.tif:0171-0171-0390:171	31363	31363	171
172	210115_nj3_10.tif_BS20.tif:0172-0180-0405:172	60724	60724	172
173	210115_nj3_10.tif_BS20.tif:0173-0181-0445:173	30208	30208	173
174	210115_nj3_10.tif_BS20.tif:0174-0189-0429:174	35268	35268	174
175	210115_nj3_10.tif_BS20.tif:0175-0175-0410:175	33853	33853	175
176	210115_nj3_10.tif_BS20.tif:0176-0178-0391:176	30571	30571	176
177	210115_nj3_10.tif_BS20.tif:0177-0187-0362:177	34777	34777	177
178	210115_nj3_10.tif_BS20.tif:0178-0191-0329:178	33095	33095	178
179	210115_nj3_10.tif_BS20.tif:0179-0203-0346:179	33070	33070	179
180	210115_nj3_10.tif_BS20.tif:0180-0203-0340:180	26631	26631	180
181	210115_nj3_10.tif_BS20.tif:0181-0180-0364:181	55397	55397	181
182	210115_nj3_10.tif_BS20.tif:0182-0180-0394:182	30915	30915	182
183	210115_nj3_10.tif_BS20.tif:0183-0179-0411:183	28517	28517	183
184	210115_nj3_10.tif_BS20.tif:0184-0180-0418:184	35092	35092	184
185	210115_nj3_10.tif_BS20.tif:0185-0192-0418:185	34083	34083	185
186	210115_nj3_10.tif_BS20.tif:0186-0173-0412:186	35570	35570	186
187	210115_nj3_10.tif_BS20.tif:0187-0184-0371:187	35694	35694	187
188	210115_nj3_10.tif_BS20.tif:0188-0188-0359:188	56382	56382	188
189	210115_nj3_10.tif_BS20.tif:0189-0185-0364:189	33888	33888	189
190	210115_nj3_10.tif_BS20.tif:0190-0194-0348:190	27883	27883	190
191	210115_nj3_10.tif_BS20.tif:0191-0223-0326:191	30608	30608	191
192	210115_nj3_10.tif_BS20.tif:0192-0225-0332:192	30365	30365	192
193	210115_nj3_10.tif_BS20.tif:0193-0229-0328:193	32782	32782	193
194	210115_nj3_10.tif_BS20.tif:0194-0229-0324:194	24660	24660	194
195	210115_nj3_10.tif_BS20.tif:0195-0215-0324:195	29240	29240	195
196	210115_nj3_10.tif_BS20.tif:0196-0196-0327:196	31393	31393	196
197	210115_nj3_10.tif_BS20.tif:0197-0171-0377:197	28467	28467	197
198	210115_nj3_10.tif_BS20.tif:0198-0170-0397:198	29829	29829	198
199	210115_nj3_10.tif_BS20.tif:0199-0174-0403:199	35505	35505	199
200	210115_nj3_10.tif_BS20.tif:0200-0178-0402:200	42842	42842	200
201	210115_nj3_10.tif_BS20.tif:0201-0184-0394:201	35517	35517	201
202	210115_nj3_10.tif_BS20.tif:0202-0180-0380:202	30348	30348	202
203	210115_nj3_10.tif_BS20.tif:0203-0189-0364:203	28043	28043	203
204	210115_nj3_10.tif_BS20.tif:0204-0196-0348:204	39372	39372	204
205	210115_nj3_10.tif_BS20.tif:0205-0196-0341:205	27822	27822	205
206	210115_nj3_10.tif_BS20.tif:0206-0214-0332:206	33295	33295	206
207	210115_nj3_10.tif_BS20.tif:0207-0229-0335:207	26267	26267	207
208	210115_nj3_10.tif_BS20.tif:0208-0237-0335:208	24700	24700	208
209	210115_nj3_10.tif_BS20.tif:0209-0236-0330:209	29406	29406	209
210	210115_nj3_10.tif_BS20.tif:0210-0217-0329:210	28057	28057	210
211	210115_nj3_10.tif_BS20.tif:0211-0220-0338:211	28664	28664	211
212	210115_nj3_10.tif_BS20.tif:0212-0215-0334:212	24641	24641	212
213	210115_nj3_10.tif_BS20.tif:0213-0192-0339:213	35531	35531	213
214	210115_nj3_10.tif_BS20.tif:0214-0185-0356:214	33113	33113	214
215	210115_nj3_10.tif_BS20.tif:0215-0189-0365:215	45789	45789	215
216	210115_nj3_10.tif_BS20.tif:0216-0184-0375:216	29315	29315	216
217	210115_nj3_10.tif_BS20.tif:0217-0187-0387:217	27245	27245	217
218	210115_nj3_10.tif_BS20.tif:0218-0188-0388:218	32937	32937	218
219	210115_nj3_10.tif_BS20.tif:0219-0206-0394:219	35721	35721	219
220	210115_nj3_10.tif_BS20.tif:0220-0165-0397:220	30962	30962	220
221	210115_nj3_10.tif_BS20.tif:0221-0171-0403:221	36102	36102	221
222	210115_nj3_10.tif_BS20.tif:0222-0197-0398:222	38060	38060	222
223	210115_nj3_10.tif_BS20.tif:0223-0189-0370:223	30560	30560	223
224	210115_nj3_10.tif_BS20.tif:0224-0160-0367:224	37855	37855	224
225	210115_nj3_10.tif_BS20.tif:0225-0186-0368:225	30977	30977	225
226	210115_nj3_10.tif_BS20.tif:0226-0198-0358:226	52259	52259	226
227	210115_nj3_10.tif_BS20.tif:0227-0202-0339:227	41780	41780	227
228	210115_nj3_10.tif_BS20.tif:0228-0231-0342:228	30670	30670	228
229	210115_nj3_10.tif_BS20.tif:0229-0222-0334:229	27949	27949	229
230	210115_nj3_10.tif_BS20.tif:0230-0217-0326:230	38625	38625	230
231	210115_nj3_10.tif_BS20.tif:0231-0234-0333:231	21257	21257	231
232	210115_nj3_10.tif_BS20.tif:0232-0213-0327:232	23268	23268	232
233	210115_nj3_10.tif_BS20.tif:0233-0208-0332:233	28271	28271	233
234	210115_nj3_10.tif_BS20.tif:0234-0198-0342:234	30436	30436	234
235	210115_nj3_10.tif_BS20.tif:0235-0183-0363:235	26181	26181	235
236	210115_nj3_10.tif_BS20.tif:0236-0175-0382:236	31047	31047	236
237	210115_nj3_10.tif_BS20.tif:0237-0184-0390:237	31973	31973	237
238	210115_nj3_10.tif_BS20.tif:0238-0185-0387:238	31277	31277	238
239	210115_nj3_10.tif_BS20.tif:0239-0179-0382:239	27569	27569	239
240	210115_nj3_10.tif_BS20.tif:0240-0185-0385:240	31194	31194	240
241	210115_nj3_10.tif_BS20.tif:0241-0184-0394:241	32458	32458	241
242	210115_nj3_10.tif_BS20.tif:0242-0193-0381:242	26659	26659	242
243	210115_nj3_10.tif_BS20.tif:0243-0180-0369:243	26992	26992	243
244	210115_nj3_10.tif_BS20.tif:0244-0194-0357:244	30299	30299	244
245	210115_nj3_10.tif_BS20.tif:0245-0209-0334:245	30860	30860	245
246	210115_nj3_10.tif_BS20.tif:0246-0218-0327:246	24566	24566	246
247	210115_nj3_10.tif_BS20.tif:0247-0227-0329:247	25402	25402	247
248	210115_nj3_10.tif_BS20.tif:0248-0224-0332:248	26352	26352	248
249	210115_nj3_10.tif_BS20.tif:0249-0213-0333:249	34998	34998	249
250	210115_nj3_10.tif_BS20.tif:0250-0216-0345:250	25452	25452	250
251	210115_nj3_10.tif_BS20.tif:0251-0219-0334:251	28781	28781	251
252	210115_nj3_10.tif_BS20.tif:0252-0204-0330:252	33694	33694	252
253	210115_nj3_10.tif_BS20.tif:0253-0185-0355:253	43875	43875	253
254	210115_nj3_10.tif_BS20.tif:0254-0178-0378:254	35848	35848	254
255	210115_nj3_10.tif_BS20.tif:0255-0173-0388:255	33756	33756	255
256	210115_nj3_10.tif_BS20.tif:0256-0179-0387:256	29559	29559	256
257	210115_nj3_10.tif_BS20.tif:0257-0175-0393:257	27325	27325	257
258	210115_nj3_10.tif_BS20.tif:0258-0178-0397:258	30990	30990	258
259	210115_nj3_10.tif_BS20.tif:0259-0181-0397:259	26531	26531	259
260	210115_nj3_10.tif_BS20.tif:0260-0184-0376:260	26993	26993	260
261	210115_nj3_10.tif_BS20.tif:0261-0192-0352:261	23190	23190	261
262	210115_nj3_10.tif_BS20.tif:0262-0214-0317:262	24614	24614	262
263	210115_nj3_10.tif_BS20.tif:0263-0218-0332:263	24811	24811	263
264	210115_nj3_10.tif_BS20.tif:0264-0228-0337:264	28891	28891	264
265	210115_nj3_10.tif_BS20.tif:0265-0230-0327:265	23755	23755	265
266	210115_nj3_10.tif_BS20.tif:0266-0229-0323:266	28708	28708	266
267	210115_nj3_10.tif_BS20.tif:0267-0220-0330:267	26244	26244	267
268	210115_nj3_10.tif_BS20.tif:0268-0209-0335:268	29823	29823	268
269	210115_nj3_10.tif_BS20.tif:0269-0195-0359:269	28217	28217	269
270	210115_nj3_10.tif_BS20.tif:0270-0186-0366:270	24840	24840	270
271	210115_nj3_10.tif_BS20.tif:0271-0184-0374:271	22468	22468	271
272	210115_nj3_10.tif_BS20.tif:0272-0186-0388:272	28408	28408	272
273	210115_nj3_10.tif_BS20.tif:0273-0211-0372:273	26726	26726	273
274	210115_nj3_10.tif_BS20.tif:0274-0173-0415:274	26021	26021	274
275	210115_nj3_10.tif_BS20.tif:0275-0172-0396:275	27550	27550	275
276	210115_nj3_10.tif_BS20.tif:0276-0183-0398:276	28282	28282	276
277	210115_nj3_10.tif_BS20.tif:0277-0182-0401:277	29004	29004	277
278	210115_nj3_10.tif_BS20.tif:0278-0185-0403:278	32783	32783	278
279	210115_nj3_10.tif_BS20.tif:0279-0187-0402:279	29432	29432	279
280	210115_nj3_10.tif_BS20.tif:0280-0182-0390:280	36038	36038	280
281	210115_nj3_10.tif_BS20.tif:0281-0180-0387:281	36945	36945	281
282	210115_nj3_10.tif_BS20.tif:0282-0181-0383:282	21345	21345	282
283	210115_nj3_10.tif_BS20.tif:0283-0186-0380:283	20781	20781	283
284	210115_nj3_10.tif_BS20.tif:0284-0195-0371:284	24446	24446	284
285	210115_nj3_10.tif_BS20.tif:0285-0187-0367:285	21707	21707	285
286	210115_nj3_10.tif_BS20.tif:0286-0193-0362:286	20228	20228	286
287	210115_nj3_10.tif_BS20.tif:0287-0205-0326:287	25762	25762	287
288	210115_nj3_10.tif_BS20.tif:0288-0223-0321:288	23502	23502	288
289	210115_nj3_10.tif_BS20.tif:0289-0225-0336:289	22843	22843	289
290	210115_nj3_10.tif_BS20.tif:0290-0234-0337:290	22787	22787	290
291	210115_nj3_10.tif_BS20.tif:0291-0241-0329:291	26823	26823	291
292	210115_nj3_10.tif_BS20.tif:0292-0231-0329:292	24317	24317	292
293	210115_nj3_10.tif_BS20.tif:0293-0213-0339:293	20844	20844	293
294	210115_nj3_10.tif_BS20.tif:0294-0226-0371:294	22274	22274	294
295	210115_nj3_10.tif_BS20.tif:0295-0241-0332:295	23302	23302	295
296	210115_nj3_10.tif_BS20.tif:0296-0214-0315:296	20996	20996	296
297	210115_nj3_10.tif_BS20.tif:0297-0179-0349:297	23142	23142	297
298	210115_nj3_10.tif_BS20.tif:0298-0205-0358:298	24211	24211	298
299	210115_nj3_10.tif_BS20.tif:0299-0177-0364:299	25533	25533	299
300	210115_nj3_10.tif_BS20.tif:0300-0179-0382:300	24017	24017	300
301	210115_nj3_10.tif_BS20.tif:0301-0179-0385:301	22651	22651	301
302	210115_nj3_10.tif_BS20.tif:0302-0185-0384:302	22698	22698	302
303	210115_nj3_10.tif_BS20.tif:0303-0190-0388:303	26382	26382	303
304	210115_nj3_10.tif_BS20.tif:0304-0186-0389:304	25694	25694	304
305	210115_nj3_10.tif_BS20.tif:0305-0186-0400:305	23434	23434	305
306	210115_nj3_10.tif_BS20.tif:0306-0209-0390:306	28316	28316	306
307	210115_nj3_10.tif_BS20.tif:0307-0191-0389:307	25086	25086	307
308	210115_nj3_10.tif_BS20.tif:0308-0163-0394:308	29943	29943	308
309	210115_nj3_10.tif_BS20.tif:0309-0203-0375:309	20843	20843	309
310	210115_nj3_10.tif_BS20.tif:0310-0200-0367:310	19184	19184	310
311	210115_nj3_10.tif_BS20.tif:0311-0195-0371:311	22433	22433	311
312	210115_nj3_10.tif_BS20.tif:0312-0169-0372:312	23075	23075	312
313	210115_nj3_10.tif_BS20.tif:0313-0203-0361:313	21360	21360	313
314	210115_nj3_10.tif_BS20.tif:0314-0202-0349:314	26311	26311	314
315	210115_nj3_10.tif_BS20.tif:0315-0220-0326:315	26975	26975	315
316	210115_nj3_10.tif_BS20.tif:0316-0223-0343:316	26956	26956	316
317	210115_nj3_10.tif_BS20.tif:0317-0208-0339:317	23652	23652	317
318	210115_nj3_10.tif_BS20.tif:0318-0239-0340:318	22696	22696	318
319	210115_nj3_10.tif_BS20.tif:0319-0240-0330:319	29118	29118	319
320	210115_nj3_10.tif_BS20.tif:0320-0234-0334:320	28373	28373	320
321	210115_nj3_10.tif_BS20.tif:0321-0230-0352:321	23563	23563	321
322	210115_nj3_10.tif_BS20.tif:0322-0226-0395:322	19860	19860	322
323	210115_nj3_10.tif_BS20.tif:0323-0254-0381:323	30105	30105	323
324	210115_nj3_10.tif_BS20.tif:0324-0214-0381:324	24551	24551	324
325	210115_nj3_10.tif_BS20.tif:0325-0194-0411:325	26492	26492	325
326	210115_nj3_10.tif_BS20.tif:0326-0171-0409:326	27704	27704	326
327	210115_nj3_10.tif_BS20.tif:0327-0176-0402:327	24162	24162	327
328	210115_nj3_10.tif_BS20.tif:0328-0168-0391:328	22946	22946	328
329	210115_nj3_10.tif_BS20.tif:0329-0181-0381:329	24212	24212	329
330	210115_nj3_10.tif_BS20.tif:0330-0172-0388:330	27639	27639	330
331	210115_nj3_10.tif_BS20.tif:0331-0181-0399:331	23225	23225	331
332	210115_nj3_10.tif_BS20.tif:0332-0180-0404:332	25489	25489	332
333	210115_nj3_10.tif_BS20.tif:0333-0184-0417:333	27813	27813	333
334	210115_nj3_10.tif_BS20.tif:0334-0187-0416:334	46967	46967	334
335	210115_nj3_10.tif_BS20.tif:0335-0184-0401:335	53167	53167	335
336	210115_nj3_10.tif_BS20.tif:0336-0186-0394:336	53288	53288	336
337	210115_nj3_10.tif_BS20.tif:0337-0204-0387:337	51631	51631	337
338	210115_nj3_10.tif_BS20.tif:0338-0204-0390:338	43777	43777	338
339	210115_nj3_10.tif_BS20.tif:0339-0198-0393:339	47889	47889	339
340	210115_nj3_10.tif_BS20.tif:0340-0208-0315:340	26910	26910	340
341	210115_nj3_10.tif_BS20.tif:0341-0214-0410:341	31575	31575	341
342	210115_nj3_10.tif_BS20.tif:0342-0191-0395:342	31564	31564	342
343	210115_nj3_10.tif_BS20.tif:0343-0189-0311:343	20510	20510	343
344	210115_nj3_10.tif_BS20.tif:0344-0212-0324:344	30127	30127	344
345	210115_nj3_10.tif_BS20.tif:0345-0228-0324:345	22389	22389	345
346	210115_nj3_10.tif_BS20.tif:0346-0225-0331:346	21262	21262	346
347	210115_nj3_10.tif_BS20.tif:0347-0218-0325:347	22474	22474	347
348	210115_nj3_10.tif_BS20.tif:0348-0215-0337:348	27357	27357	348
349	210115_nj3_10.tif_BS20.tif:0349-0206-0343:349	30461	30461	349
350	210115_nj3_10.tif_BS20.tif:0350-0188-0371:350	28028	28028	350
351	210115_nj3_10.tif_BS20.tif:0351-0184-0378:351	24489	24489	351
352	210115_nj3_10.tif_BS20.tif:0352-0186-0380:352	27629	27629	352
353	210115_nj3_10.tif_BS20.tif:0353-0182-0380:353	24429	24429	353
354	210115_nj3_10.tif_BS20.tif:0354-0185-0387:354	29239	29239	354
355	210115_nj3_10.tif_BS20.tif:0355-0189-0390:355	30411	30411	355
356	210115_nj3_10.tif_BS20.tif:0356-0243-0359:356	23078	23078	356
357	210115_nj3_10.tif_BS20.tif:0357-0243-0377:357	23567	23567	357
358	210115_nj3_10.tif_BS20.tif:0358-0252-0363:358	23711	23711	358
359	210115_nj3_10.tif_BS20.tif:0359-0229-0356:359	24538	24538	359
360	210115_nj3_10.tif_BS20.tif:0360-0220-0326:360	28658	28658	360
361	210115_nj3_10.tif_BS20.tif:0361-0225-0344:361	25138	25138	361
362	210115_nj3_10.tif_BS20.tif:0362-0267-0374:362	19202	19202	362
363	210115_nj3_10.tif_BS20.tif:0363-0247-0363:363	21033	21033	363
364	210115_nj3_10.tif_BS20.tif:0364-0248-0374:364	30276	30276	364
365	210115_nj3_10.tif_BS20.tif:0365-0204-0382:365	24966	24966	365
366	210115_nj3_10.tif_BS20.tif:0366-0197-0385:366	29060	29060	366
367	210115_nj3_10.tif_BS20.tif:0367-0186-0383:367	25424	25424	367
368	210115_nj3_10.tif_BS20.tif:0368-0203-0382:368	23193	23193	368
369	210115_nj3_10.tif_BS20.tif:0369-0205-0391:369	27693	27693	369
370	210115_nj3_10.tif_BS20.tif:0370-0206-0406:370	28722	28722	370
371	210115_nj3_10.tif_BS20.tif:0371-0190-0397:371	26591	26591	371
372	210115_nj3_10.tif_BS20.tif:0372-0173-0397:372	26931	26931	372
373	210115_nj3_10.tif_BS20.tif:0373-0236-0448:373	23147	23147	373
374	210115_nj3_10.tif_BS20.tif:0374-0257-0471:374	18420	18420	374
375	210115_nj3_10.tif_BS20.tif:0375-0235-0460:375	22512	22512	375
376	210115_nj3_10.tif_BS20.tif:0376-0235-0456:376	26989	26989	376
377	210115_nj3_10.tif_BS20.tif:0377-0243-0468:377	26092	26092	377
378	210115_nj3_10.tif_BS20.tif:0378-0256-0464:378	26078	26078	378
379	210115_nj3_10.tif_BS20.tif:0379-0250-0457:379	27018	27018	379
380	210115_nj3_10.tif_BS20.tif:0380-0213-0449:380	27839	27839	380
381	210115_nj3_10.tif_BS20.tif:0381-0183-0448:381	24594	24594	381
382	210115_nj3_10.tif_BS20.tif:0382-0183-0437:382	28873	28873	382
383	210115_nj3_10.tif_BS20.tif:0383-0183-0430:383	35724	35724	383
384	210115_nj3_10.tif_BS20.tif:0384-0176-0412:384	22579	22579	384
385	210115_nj3_10.tif_BS20.tif:0385-0186-0399:385	27592	27592	385
386	210115_nj3_10.tif_BS20.tif:0386-0182-0393:386	25476	25476	386
387	210115_nj3_10.tif_BS20.tif:0387-0190-0393:387	29286	29286	387
388	210115_nj3_10.tif_BS20.tif:0388-0196-0398:388	27566	27566	388
389	210115_nj3_10.tif_BS20.tif:0389-0250-0414:389	32257	32257	389
390	210115_nj3_10.tif_BS20.tif:0390-0208-0406:390	26075	26075	390
391	210115_nj3_10.tif_BS20.tif:0391-0230-0427:391	21638	21638	391
392	210115_nj3_10.tif_BS20.tif:0392-0268-0457:392	25344	25344	392
393	210115_nj3_10.tif_BS20.tif:0393-0242-0435:393	21528	21528	393
394	210115_nj3_10.tif_BS20.tif:0394-0225-0437:394	21422	21422	394
395	210115_nj3_10.tif_BS20.tif:0395-0233-0436:395	24477	24477	395
396	210115_nj3_10.tif_BS20.tif:0396-0243-0428:396	18952	18952	396
397	210115_nj3_10.tif_BS20.tif:0397-0218-0413:397	21518	21518	397
398	210115_nj3_10.tif_BS20.tif:0398-0200-0415:398	26624	26624	398
399	210115_nj3_10.tif_BS20.tif:0399-0200-0412:399	23694	23694	399
400	210115_nj3_10.tif_BS20.tif:0400-0204-0396:400	26377	26377	400
401	210115_nj3_10.tif_BS20.tif:0401-0218-0378:401	25924	25924	401
402	210115_nj3_10.tif_BS20.tif:0402-0223-0362:402	20791	20791	402
403	210115_nj3_10.tif_BS20.tif:0403-0234-0353:403	24059	24059	403
404	210115_nj3_10.tif_BS20.tif:0404-0244-0354:404	24413	24413	404
405	210115_nj3_10.tif_BS20.tif:0405-0277-0356:405	21697	21697	405
406	210115_nj3_10.tif_BS20.tif:0406-0261-0375:406	24451	24451	406
407	210115_nj3_10.tif_BS20.tif:0407-0256-0363:407	26382	26382	407
408	210115_nj3_10.tif_BS20.tif:0408-0248-0362:408	22182	22182	408
409	210115_nj3_10.tif_BS20.tif:0409-0232-0384:409	47463	47463	409
410	210115_nj3_10.tif_BS20.tif:0410-0186-0386:410	23773	23773	410
411	210115_nj3_10.tif_BS20.tif:0411-0189-0386:411	23026	23026	411
412	210115_nj3_10.tif_BS20.tif:0412-0196-0395:412	22842	22842	412
413	210115_nj3_10.tif_BS20.tif:0413-0214-0413:413	32686	32686	413
414	210115_nj3_10.tif_BS20.tif:0414-0215-0364:414	26904	26904	414
415	210115_nj3_10.tif_BS20.tif:0415-0206-0360:415	23993	23993	415
416	210115_nj3_10.tif_BS20.tif:0416-0206-0364:416	24243	24243	416
417	210115_nj3_10.tif_BS20.tif:0417-0199-0364:417	31902	31902	417
418	210115_nj3_10.tif_BS20.tif:0418-0212-0355:418	26573	26573	418
419	210115_nj3_10.tif_BS20.tif:0419-0233-0327:419	33432	33432	419
420	210115_nj3_10.tif_BS20.tif:0420-0302-0360:420	24851	24851	420
421	210115_nj3_10.tif_BS20.tif:0421-0337-0394:421	25584	25584	421
422	210115_nj3_10.tif_BS20.tif:0422-0318-0397:422	22277	22277	422
423	210115_nj3_10.tif_BS20.tif:0423-0306-0382:423	27812	27812	423
424	210115_nj3_10.tif_BS20.tif:0424-0304-0367:424	21412	21412	424
425	210115_nj3_10.tif_BS20.tif:0425-0299-0363:425	24666	24666	425
426	210115_nj3_10.tif_BS20.tif:0426-0297-0356:426	26722	26722	426
427	210115_nj3_10.tif_BS20.tif:0427-0287-0350:427	31285	31285	427
428	210115_nj3_10.tif_BS20.tif:0428-0282-0352:428	27233	27233	428
429	210115_nj3_10.tif_BS20.tif:0429-0278-0348:429	30697	30697	429
430	210115_nj3_10.tif_BS20.tif:0430-0276-0344:430	28956	28956	430
431	210115_nj3_10.tif_BS20.tif:0431-0271-0343:431	39538	39538	431
432	210115_nj3_10.tif_BS20.tif:0432-0279-0345:432	30415	30415	432
433	210115_nj3_10.tif_BS20.tif:0433-0284-0353:433	21797	21797	433
434	210115_nj3_10.tif_BS20.tif:0434-0290-0362:434	26029	26029	434
435	210115_nj3_10.tif_BS20.tif:0435-0295-0361:435	21586	21586	435
436	210115_nj3_10.tif_BS20.tif:0436-0303-0368:436	30432	30432	436
437	210115_nj3_10.tif_BS20.tif:0437-0302-0381:437	35632	35632	437
438	210115_nj3_10.tif_BS20.tif:0438-0301-0388:438	32237	32237	438
439	210115_nj3_10.tif_BS20.tif:0439-0326-0410:439	26661	26661	439
440	210115_nj3_10.tif_BS20.tif:0440-0314-0412:440	31752	31752	440
441	210115_nj3_10.tif_BS20.tif:0441-0307-0424:441	31954	31954	441
442	210115_nj3_10.tif_BS20.tif:0442-0311-0437:442	33591	33591	442
443	210115_nj3_10.tif_BS20.tif:0443-0316-0421:443	25160	25160	443
444	210115_nj3_10.tif_BS20.tif:0444-0312-0405:444	25745	25745	444
445	210115_nj3_10.tif_BS20.tif:0445-0317-0390:445	32645	32645	445
446	210115_nj3_10.tif_BS20.tif:0446-0311-0375:446	24590	24590	446
447	210115_nj3_10.tif_BS20.tif:0447-0302-0352:447	35977	35977	447
448	210115_nj3_10.tif_BS20.tif:0448-0288-0343:448	26593	26593	448
449	210115_nj3_10.tif_BS20.tif:0449-0270-0336:449	42175	42175	449
450	210115_nj3_10.tif_BS20.tif:0450-0292-0337:450	25620	25620	450
451	210115_nj3_10.tif_BS20.tif:0451-0296-0355:451	28086	28086	451
452	210115_nj3_10.tif_BS20.tif:0452-0289-0340:452	33086	33086	452
453	210115_nj3_10.tif_BS20.tif:0453-0304-0354:453	32788	32788	453
454	210115_nj3_10.tif_BS20.tif:0454-0303-0354:454	33031	33031	454
455	210115_nj3_10.tif_BS20.tif:0455-0308-0368:455	43082	43082	455
456	210115_nj3_10.tif_BS20.tif:0456-0310-0378:456	41663	41663	456
457	210115_nj3_10.tif_BS20.tif:0457-0308-0390:457	39224	39224	457
458	210115_nj3_10.tif_BS20.tif:0458-0309-0402:458	36991	36991	458
459	210115_nj3_10.tif_BS20.tif:0459-0309-0406:459	40803	40803	459
460	210115_nj3_10.tif_BS20.tif:0460-0306-0410:460	34510	34510	460
461	210115_nj3_10.tif_BS20.tif:0461-0303-0421:461	41118	41118	461
462	210115_nj3_10.tif_BS20.tif:0462-0304-0435:462	37877	37877	462
463	210115_nj3_10.tif_BS20.tif:0463-0305-0440:463	42079	42079	463
464	210115_nj3_10.tif_BS20.tif:0464-0316-0416:464	32761	32761	464
465	210115_nj3_10.tif_BS20.tif:0465-0308-0398:465	35068	35068	465
466	210115_nj3_10.tif_BS20.tif:0466-0303-0399:466	33869	33869	466
467	210115_nj3_10.tif_BS20.tif:0467-0304-0406:467	35615	35615	467
468	210115_nj3_10.tif_BS20.tif:0468-0306-0412:468	32105	32105	468
469	210115_nj3_10.tif_BS20.tif:0469-0312-0407:469	33440	33440	469
470	210115_nj3_10.tif_BS20.tif:0470-0308-0415:470	25535	25535	470
471	210115_nj3_10.tif_BS20.tif:0471-0305-0414:471	26854	26854	471
472	210115_nj3_10.tif_BS20.tif:0472-0316-0418:472	29422	29422	472
473	210115_nj3_10.tif_BS20.tif:0473-0318-0393:473	31250	31250	473
474	210115_nj3_10.tif_BS20.tif:0474-0311-0398:474	28255	28255	474
475	210115_nj3_10.tif_BS20.tif:0475-0308-0408:475	33032	33032	475
476	210115_nj3_10.tif_BS20.tif:0476-0310-0409:476	30583	30583	476
477	210115_nj3_10.tif_BS20.tif:0477-0309-0411:477	39352	39352	477
478	210115_nj3_10.tif_BS20.tif:0478-0304-0403:478	28166	28166	478
479	210115_nj3_10.tif_BS20.tif:0479-0308-0408:479	23563	23563	479
480	210115_nj3_10.tif_BS20.tif:0480-0307-0425:480	28251	28251	480
481	210115_nj3_10.tif_BS20.tif:0481-0303-0437:481	36061	36061	481
482	210115_nj3_10.tif_BS20.tif:0482-0306-0422:482	37653	37653	482
483	210115_nj3_10.tif_BS20.tif:0483-0310-0416:483	34018	34018	483
484	210115_nj3_10.tif_BS20.tif:0484-0302-0427:484	37077	37077	484
485	210115_nj3_10.tif_BS20.tif:0485-0290-0434:485	35643	35643	485
486	210115_nj3_10.tif_BS20.tif:0486-0284-0441:486	30306	30306	486
487	210115_nj3_10.tif_BS20.tif:0487-0279-0462:487	32062	32062	487
488	210115_nj3_10.tif_BS20.tif:0488-0264-0454:488	33824	33824	488
489	210115_nj3_10.tif_BS20.tif:0489-0259-0467:489	33803	33803	489
490	210115_nj3_10.tif_BS20.tif:0490-0255-0463:490	31423	31423	490
491	210115_nj3_10.tif_BS20.tif:0491-0257-0452:491	29637	29637	491
492	210115_nj3_10.tif_BS20.tif:0492-0255-0451:492	30906	30906	492
493	210115_nj3_10.tif_BS20.tif:0493-0251-0453:493	30809	30809	493
494	210115_nj3_10.tif_BS20.tif:0494-0250-0455:494	32993	32993	494
495	210115_nj3_10.tif_BS20.tif:0495-0262-0468:495	24948	24948	495
496	210115_nj3_10.tif_BS20.tif:0496-0283-0469:496	30050	30050	496
497	210115_nj3_10.tif_BS20.tif:0497-0300-0455:497	31833	31833	497
498	210115_nj3_10.tif_BS20.tif:0498-0335-0409:498	26234	26234	498
499	210115_nj3_10.tif_BS20.tif:0499-0303-0417:499	30258	30258	499
500	210115_nj3_10.tif_BS20.tif:0500-0324-0416:500	27406	27406	500
501	210115_nj3_10.tif_BS20.tif:0501-0315-0383:501	29866	29866	501
502	210115_nj3_10.tif_BS20.tif:0502-0318-0375:502	41626	41626	502
503	210115_nj3_10.tif_BS20.tif:0503-0313-0398:503	37457	37457	503
504	210115_nj3_10.tif_BS20.tif:0504-0314-0408:504	31073	31073	504
505	210115_nj3_10.tif_BS20.tif:0505-0304-0394:505	31528	31528	505
506	210115_nj3_10.tif_BS20.tif:0506-0309-0416:506	34622	34622	506
507	210115_nj3_10.tif_BS20.tif:0507-0319-0425:507	39336	39336	507
508	210115_nj3_10.tif_BS20.tif:0508-0299-0428:508	37658	37658	508
509	210115_nj3_10.tif_BS20.tif:0509-0301-0434:509	33288	33288	509
510	210115_nj3_10.tif_BS20.tif:0510-0296-0435:510	37864	37864	510
511	210115_nj3_10.tif_BS20.tif:0511-0297-0444:511	37269	37269	511
512	210115_nj3_10.tif_BS20.tif:0512-0287-0439:512	35764	35764	512
513	210115_nj3_10.tif_BS20.tif:0513-0295-0439:513	30687	30687	513
514	210115_nj3_10.tif_BS20.tif:0514-0307-0429:514	32667	32667	514
515	210115_nj3_10.tif_BS20.tif:0515-0302-0412:515	36505	36505	515
516	210115_nj3_10.tif_BS20.tif:0516-0316-0403:516	65972	65972	516
517	210115_nj3_10.tif_BS20.tif:0517-0307-0390:517	35573	35573	517
518	210115_nj3_10.tif_BS20.tif:0518-0305-0386:518	28447	28447	518
519	210115_nj3_10.tif_BS20.tif:0519-0310-0395:519	25969	25969	519
520	210115_nj3_10.tif_BS20.tif:0520-0309-0396:520	37049	37049	520
521	210115_nj3_10.tif_BS20.tif:0521-0310-0409:521	38700	38700	521
522	210115_nj3_10.tif_BS20.tif:0522-0308-0403:522	33299	33299	522
523	210115_nj3_10.tif_BS20.tif:0523-0307-0402:523	35809	35809	523
524	210115_nj3_10.tif_BS20.tif:0524-0303-0411:524	30367	30367	524
525	210115_nj3_10.tif_BS20.tif:0525-0291-0410:525	30315	30315	525
526	210115_nj3_10.tif_BS20.tif:0526-0308-0413:526	31365	31365	526
527	210115_nj3_10.tif_BS20.tif:0527-0308-0420:527	31757	31757	527
528	210115_nj3_10.tif_BS20.tif:0528-0298-0443:528	34669	34669	528
529	210115_nj3_10.tif_BS20.tif:0529-0292-0440:529	33891	33891	529
530	210115_nj3_10.tif_BS20.tif:0530-0311-0444:530	31960	31960	530
531	210115_nj3_10.tif_BS20.tif:0531-0294-0440:531	34898	34898	531
532	210115_nj3_10.tif_BS20.tif:0532-0309-0423:532	32920	32920	532
533	210115_nj3_10.tif_BS20.tif:0533-0315-0397:533	32677	32677	533
534	210115_nj3_10.tif_BS20.tif:0534-0313-0388:534	44259	44259	534
535	210115_nj3_10.tif_BS20.tif:0535-0311-0387:535	32527	32527	535
536	210115_nj3_10.tif_BS20.tif:0536-0308-0384:536	32855	32855	536
537	210115_nj3_10.tif_BS20.tif:0537-0314-0378:537	28874	28874	537
538	210115_nj3_10.tif_BS20.tif:0538-0311-0377:538	32158	32158	538
539	210115_nj3_10.tif_BS20.tif:0539-0310-0384:539	29320	29320	539
540	210115_nj3_10.tif_BS20.tif:0540-0309-0393:540	32719	32719	540
541	210115_nj3_10.tif_BS20.tif:0541-0306-0401:541	41515	41515	541
542	210115_nj3_10.tif_BS20.tif:0542-0313-0417:542	37793	37793	542
543	210115_nj3_10.tif_BS20.tif:0543-0304-0423:543	26696	26696	543
544	210115_nj3_10.tif_BS20.tif:0544-0300-0424:544	26136	26136	544
545	210115_nj3_10.tif_BS20.tif:0545-0302-0413:545	37472	37472	545
546	210115_nj3_10.tif_BS20.tif:0546-0301-0433:546	49040	49040	546
547	210115_nj3_10.tif_BS20.tif:0547-0280-0466:547	68065	68065	547
548	210115_nj3_10.tif_BS20.tif:0548-0269-0471:548	38151	38151	548
549	210115_nj3_10.tif_BS20.tif:0549-0273-0456:549	34356	34356	549
550	210115_nj3_10.tif_BS20.tif:0550-0279-0447:550	32644	32644	550
551	210115_nj3_10.tif_BS20.tif:0551-0322-0413:551	28581	28581	551
552	210115_nj3_10.tif_BS20.tif:0552-0312-0385:552	26939	26939	552
553	210115_nj3_10.tif_BS20.tif:0553-0314-0377:553	36696	36696	553
554	210115_nj3_10.tif_BS20.tif:0554-0312-0381:554	34737	34737	554
555	210115_nj3_10.tif_BS20.tif:0555-0308-0385:555	30859	30859	555
556	210115_nj3_10.tif_BS20.tif:0556-0300-0370:556	27650	27650	556
557	210115_nj3_10.tif_BS20.tif:0557-0310-0394:557	69789	69789	557
558	210115_nj3_10.tif_BS20.tif:0558-0320-0401:558	45212	45212	558
559	210115_nj3_10.tif_BS20.tif:0559-0324-0451:559	33824	33824	559
560	210115_nj3_10.tif_BS20.tif:0560-0295-0447:560	30185	30185	560
561	210115_nj3_10.tif_BS20.tif:0561-0292-0447:561	46219	46219	561
562	210115_nj3_10.tif_BS20.tif:0562-0289-0459:562	63481	63481	562
563	210115_nj3_10.tif_BS20.tif:0563-0279-0453:563	88843	88843	563
564	210115_nj3_10.tif_BS20.tif:0564-0284-0471:564	40531	40531	564
565	210115_nj3_10.tif_BS20.tif:0565-0319-0467:565	41142	41142	565
566	210115_nj3_10.tif_BS20.tif:0566-0332-0463:566	53552	53552	566
567	210115_nj3_10.tif_BS20.tif:0567-0358-0469:567	51233	51233	567
568	210115_nj3_10.tif_BS20.tif:0568-0351-0470:568	48158	48158	568
569	210115_nj3_10.tif_BS20.tif:0569-0358-0461:569	49426	49426	569
570	210115_nj3_10.tif_BS20.tif:0570-0358-0445:570	34620	34620	570
571	210115_nj3_10.tif_BS20.tif:0571-0384-0428:571	36134	36134	571
572	210115_nj3_10.tif_BS20.tif:0572-0373-0396:572	34121	34121	572
573	210115_nj3_10.tif_BS20.tif:0573-0313-0372:573	32681	32681	573
574	210115_nj3_10.tif_BS20.tif:0574-0321-0378:574	30677	30677	574
575	210115_nj3_10.tif_BS20.tif:0575-0318-0366:575	48195	48195	575
576	210115_nj3_10.tif_BS20.tif:0576-0313-0359:576	66671	66671	576
577	210115_nj3_10.tif_BS20.tif:0577-0314-0359:577	72862	72862	577
578	210115_nj3_10.tif_BS20.tif:0578-0317-0364:578	61257	61257	578
579	210115_nj3_10.tif_BS20.tif:0579-0293-0381:579	53826	53826	579
580	210115_nj3_10.tif_BS20.tif:0580-0295-0380:580	52698	52698	580
581	210115_nj3_10.tif_BS20.tif:0581-0319-0375:581	35804	35804	581
582	210115_nj3_10.tif_BS20.tif:0582-0326-0375:582	33298	33298	582
583	210115_nj3_10.tif_BS20.tif:0583-0317-0384:583	29501	29501	583
584	210115_nj3_10.tif_BS20.tif:0584-0334-0367:584	50883	50883	584
585	210115_nj3_10.tif_BS20.tif:0585-0340-0375:585	54491	54491	585
586	210115_nj3_10.tif_BS20.tif:0586-0326-0379:586	58608	58608	586
587	210115_nj3_10.tif_BS20.tif:0587-0322-0395:587	70699	70699	587
588	210115_nj3_10.tif_BS20.tif:0588-0329-0405:588	66480	66480	588
589	210115_nj3_10.tif_BS20.tif:0589-0330-0408:589	49307	49307	589
590	210115_nj3_10.tif_BS20.tif:0590-0328-0409:590	42868	42868	590
591	210115_nj3_10.tif_BS20.tif:0591-0318-0411:591	50670	50670	591
592	210115_nj3_10.tif_BS20.tif:0592-0303-0412:592	51089	51089	592
593	210115_nj3_10.tif_BS20.tif:0593-0289-0389:593	56827	56827	593
594	210115_nj3_10.tif_BS20.tif:0594-0311-0397:594	53855	53855	594
595	210115_nj3_10.tif_BS20.tif:0595-0323-0373:595	52501	52501	595
596	210115_nj3_10.tif_BS20.tif:0596-0332-0370:596	52044	52044	596
597	210115_nj3_10.tif_BS20.tif:0597-0337-0366:597	36872	36872	597
598	210115_nj3_10.tif_BS20.tif:0598-0324-0363:598	146072	146072	598
599	210115_nj3_10.tif_BS20.tif:0599-0321-0359:599	36125	36125	599
600	210115_nj3_10.tif_BS20.tif:0600-0321-0358:600	34391	34391	600
601	210115_nj3_10.tif_BS20.tif:0601-0311-0350:601	47723	47723	601
602	210115_nj3_10.tif_BS20.tif:0602-0305-0346:602	45026	45026	602
603	210115_nj3_10.tif_BS20.tif:0603-0281-0321:603	51038	51038	603
604	210115_nj3_10.tif_BS20.tif:0604-0253-0315:604	40117	40117	604
605	210115_nj3_10.tif_BS20.tif:0605-0246-0315:605	39862	39862	605
606	210115_nj3_10.tif_BS20.tif:0606-0250-0321:606	45619	45619	606
607	210115_nj3_10.tif_BS20.tif:0607-0271-0321:607	45087	45087	607
608	210115_nj3_10.tif_BS20.tif:0608-0289-0324:608	47211	47211	608
609	210115_nj3_10.tif_BS20.tif:0609-0297-0336:609	45538	45538	609
610	210115_nj3_10.tif_BS20.tif:0610-0301-0342:610	59734	59734	610
611	210115_nj3_10.tif_BS20.tif:0611-0300-0345:611	54392	54392	611
612	210115_nj3_10.tif_BS20.tif:0612-0297-0338:612	57062	57062	612
613	210115_nj3_10.tif_BS20.tif:0613-0304-0343:613	53109	53109	613
614	210115_nj3_10.tif_BS20.tif:0614-0302-0349:614	47755	47755	614
615	210115_nj3_10.tif_BS20.tif:0615-0291-0352:615	48323	48323	615
616	210115_nj3_10.tif_BS20.tif:0616-0300-0336:616	41557	41557	616
617	210115_nj3_10.tif_BS20.tif:0617-0302-0339:617	50146	50146	617
618	210115_nj3_10.tif_BS20.tif:0618-0295-0346:618	49922	49922	618
619	210115_nj3_10.tif_BS20.tif:0619-0304-0354:619	42743	42743	619
620	210115_nj3_10.tif_BS20.tif:0620-0307-0353:620	42014	42014	620
621	210115_nj3_10.tif_BS20.tif:0621-0285-0375:621	34761	34761	621
622	210115_nj3_10.tif_BS20.tif:0622-0309-0342:622	42332	42332	622
623	210115_nj3_10.tif_BS20.tif:0623-0320-0321:623	54639	54639	623
624	210115_nj3_10.tif_BS20.tif:0624-0297-0344:624	46812	46812	624
625	210115_nj3_10.tif_BS20.tif:0625-0294-0356:625	52801	52801	625
626	210115_nj3_10.tif_BS20.tif:0626-0301-0354:626	55775	55775	626
627	210115_nj3_10.tif_BS20.tif:0627-0291-0362:627	50437	50437	627
628	210115_nj3_10.tif_BS20.tif:0628-0296-0355:628	48012	48012	628
629	210115_nj3_10.tif_BS20.tif:0629-0286-0367:629	54883	54883	629
630	210115_nj3_10.tif_BS20.tif:0630-0303-0351:630	40782	40782	630
631	210115_nj3_10.tif_BS20.tif:0631-0323-0344:631	33331	33331	631
632	210115_nj3_10.tif_BS20.tif:0632-0312-0338:632	43357	43357	632
633	210115_nj3_10.tif_BS20.tif:0633-0298-0333:633	48165	48165	633
634	210115_nj3_10.tif_BS20.tif:0634-0290-0335:634	57676	57676	634
635	210115_nj3_10.tif_BS20.tif:0635-0284-0329:635	50313	50313	635
636	210115_nj3_10.tif_BS20.tif:0636-0281-0330:636	38172	38172	636
637	210115_nj3_10.tif_BS20.tif:0637-0284-0335:637	39047	39047	637
638	210115_nj3_10.tif_BS20.tif:0638-0287-0335:638	40757	40757	638
639	210115_nj3_10.tif_BS20.tif:0639-0275-0327:639	30717	30717	639
640	210115_nj3_10.tif_BS20.tif:0640-0275-0327:640	29977	29977	640
641	210115_nj3_10.tif_BS20.tif:0641-0279-0326:641	29123	29123	641
642	210115_nj3_10.tif_BS20.tif:0642-0271-0324:642	38428	38428	642
643	210115_nj3_10.tif_BS20.tif:0643-0273-0328:643	43314	43314	643
644	210115_nj3_10.tif_BS20.tif:0644-0285-0327:644	43952	43952	644
645	210115_nj3_10.tif_BS20.tif:0645-0296-0335:645	59397	59397	645
646	210115_nj3_10.tif_BS20.tif:0646-0313-0328:646	141331	141331	646
647	210115_nj3_10.tif_BS20.tif:0647-0332-0320:647	99053	99053	647
648	210115_nj3_10.tif_BS20.tif:0648-0356-0313:648	56506	56506	648
649	210115_nj3_10.tif_BS20.tif:0649-0371-0296:649	44246	44246	649
650	210115_nj3_10.tif_BS20.tif:0650-0377-0280:650	50225	50225	650
651	210115_nj3_10.tif_BS20.tif:0651-0379-0272:651	38180	38180	651
652	210115_nj3_10.tif_BS20.tif:0652-0401-0291:652	278482	278482	652
653	210115_nj3_10.tif_BS20.tif:0653-0395-0297:653	225514	225514	653
654	210115_nj3_10.tif_BS20.tif:0654-0372-0310:654	189206	189206	654
655	210115_nj3_10.tif_BS20.tif:0655-0313-0312:655	192527	192527	655
656	210115_nj3_10.tif_BS20.tif:0656-0295-0316:656	136680	136680	656
657	210115_nj3_10.tif_BS20.tif:0657-0297-0275:657	49331	49331	657
658	210115_nj3_10.tif_BS20.tif:0658-0268-0275:658	62167	62167	658
659	210115_nj3_10.tif_BS20.tif:0659-0209-0276:659	113941	113941	659
660	210115_nj3_10.tif_BS20.tif:0660-0267-0275:660	59551	59551	660
661	210115_nj3_10.tif_BS20.tif:0661-0277-0358:661	47304	47304	661
662	210115_nj3_10.tif_BS20.tif:0662-0286-0339:662	67452	67452	662
663	210115_nj3_10.tif_BS20.tif:0663-0248-0369:663	50398	50398	663
664	210115_nj3_10.tif_BS20.tif:0664-0242-0371:664	48241	48241	664
665	210115_nj3_10.tif_BS20.tif:0665-0248-0356:665	43442	43442	665
666	210115_nj3_10.tif_BS20.tif:0666-0282-0339:666	47744	47744	666
667	210115_nj3_10.tif_BS20.tif:0667-0299-0345:667	35159	35159	667
668	210115_nj3_10.tif_BS20.tif:0001-0232-0056:1	118585	118585	1
669	210115_nj3_10.tif_BS20.tif:0002-0276-0057:2	125660	125660	2
670	210115_nj3_10.tif_BS20.tif:0003-0330-0062:3	143134	143134	3
671	210115_nj3_10.tif_BS20.tif:0004-0309-0068:4	144614	144614	4
672	210115_nj3_10.tif_BS20.tif:0005-0290-0068:5	135387	135387	5
673	210115_nj3_10.tif_BS20.tif:0006-0273-0095:6	113524	113524	6
674	210115_nj3_10.tif_BS20.tif:0007-0264-0124:7	152108	152108	7
675	210115_nj3_10.tif_BS20.tif:0008-0319-0108:8	158034	158034	8
676	210115_nj3_10.tif_BS20.tif:0009-0271-0122:9	198821	198821	9
677	210115_nj3_10.tif_BS20.tif:0010-0295-0083:10	147569	147569	10
678	210115_nj3_10.tif_BS20.tif:0011-0234-0112:11	138725	138725	11
679	210115_nj3_10.tif_BS20.tif:0012-0246-0135:12	162653	162653	12
680	210115_nj3_10.tif_BS20.tif:0013-0190-0135:13	147992	147992	13
681	210115_nj3_10.tif_BS20.tif:0014-0189-0138:14	143383	143383	14
682	210115_nj3_10.tif_BS20.tif:0015-0194-0140:15	148699	148699	15
683	210115_nj3_10.tif_BS20.tif:0016-0199-0138:16	59697	59697	16
684	210115_nj3_10.tif_BS20.tif:0017-0256-0070:17	105723	105723	17
685	210115_nj3_10.tif_BS20.tif:0018-0297-0064:18	113066	113066	18
686	210115_nj3_10.tif_BS20.tif:0019-0315-0081:19	117056	117056	19
687	210115_nj3_10.tif_BS20.tif:0020-0331-0092:20	109828	109828	20
688	210115_nj3_10.tif_BS20.tif:0021-0331-0099:21	115574	115574	21
689	210115_nj3_10.tif_BS20.tif:0022-0303-0073:22	109383	109383	22
690	210115_nj3_10.tif_BS20.tif:0023-0281-0047:23	97287	97287	23
691	210115_nj3_10.tif_BS20.tif:0024-0279-0056:24	125170	125170	24
692	210115_nj3_10.tif_BS20.tif:0025-0281-0062:25	149047	149047	25
693	210115_nj3_10.tif_BS20.tif:0026-0330-0105:26	123208	123208	26
694	210115_nj3_10.tif_BS20.tif:0027-0335-0120:27	131694	131694	27
695	210115_nj3_10.tif_BS20.tif:0028-0345-0141:28	132981	132981	28
696	210115_nj3_10.tif_BS20.tif:0029-0348-0153:29	126782	126782	29
697	210115_nj3_10.tif_BS20.tif:0030-0344-0158:30	141166	141166	30
698	210115_nj3_10.tif_BS20.tif:0031-0342-0154:31	136527	136527	31
699	210115_nj3_10.tif_BS20.tif:0032-0280-0135:32	122246	122246	32
700	210115_nj3_10.tif_BS20.tif:0033-0305-0155:33	115046	115046	33
701	210115_nj3_10.tif_BS20.tif:0034-0308-0122:34	140743	140743	34
702	210115_nj3_10.tif_BS20.tif:0035-0259-0124:35	146295	146295	35
703	210115_nj3_10.tif_BS20.tif:0036-0277-0122:36	138349	138349	36
704	210115_nj3_10.tif_BS20.tif:0037-0308-0133:37	107342	107342	37
705	210115_nj3_10.tif_BS20.tif:0038-0304-0135:38	115770	115770	38
706	210115_nj3_10.tif_BS20.tif:0039-0255-0123:39	61046	61046	39
707	210115_nj3_10.tif_BS20.tif:0040-0247-0096:40	116489	116489	40
708	210115_nj3_10.tif_BS20.tif:0041-0247-0127:41	132680	132680	41
709	210115_nj3_10.tif_BS20.tif:0042-0204-0130:42	130686	130686	42
710	210115_nj3_10.tif_BS20.tif:0043-0182-0139:43	128484	128484	43
711	210115_nj3_10.tif_BS20.tif:0044-0188-0147:44	129347	129347	44
712	210115_nj3_10.tif_BS20.tif:0045-0210-0134:45	120787	120787	45
713	210115_nj3_10.tif_BS20.tif:0046-0212-0111:46	115610	115610	46
714	210115_nj3_10.tif_BS20.tif:0047-0230-0086:47	112962	112962	47
715	210115_nj3_10.tif_BS20.tif:0048-0226-0105:48	119967	119967	48
716	210115_nj3_10.tif_BS20.tif:0049-0249-0101:49	107789	107789	49
717	210115_nj3_10.tif_BS20.tif:0050-0294-0110:50	108472	108472	50
718	210115_nj3_10.tif_BS20.tif:0051-0315-0138:51	106020	106020	51
719	210115_nj3_10.tif_BS20.tif:0052-0300-0132:52	93825	93825	52
720	210115_nj3_10.tif_BS20.tif:0053-0269-0112:53	82483	82483	53
721	210115_nj3_10.tif_BS20.tif:0054-0257-0109:54	92842	92842	54
722	210115_nj3_10.tif_BS20.tif:0055-0244-0123:55	92967	92967	55
723	210115_nj3_10.tif_BS20.tif:0056-0227-0142:56	93252	93252	56
724	210115_nj3_10.tif_BS20.tif:0057-0177-0146:57	92642	92642	57
725	210115_nj3_10.tif_BS20.tif:0058-0219-0142:58	95316	95316	58
726	210115_nj3_10.tif_BS20.tif:0059-0219-0118:59	97101	97101	59
727	210115_nj3_10.tif_BS20.tif:0060-0238-0107:60	100833	100833	60
728	210115_nj3_10.tif_BS20.tif:0061-0263-0095:61	90749	90749	61
729	210115_nj3_10.tif_BS20.tif:0062-0272-0099:62	99598	99598	62
730	210115_nj3_10.tif_BS20.tif:0063-0298-0112:63	99585	99585	63
731	210115_nj3_10.tif_BS20.tif:0064-0325-0138:64	106844	106844	64
732	210115_nj3_10.tif_BS20.tif:0065-0317-0164:65	104897	104897	65
733	210115_nj3_10.tif_BS20.tif:0066-0311-0158:66	96003	96003	66
734	210115_nj3_10.tif_BS20.tif:0067-0294-0215:67	98163	98163	67
735	210115_nj3_10.tif_BS20.tif:0068-0297-0172:68	104384	104384	68
736	210115_nj3_10.tif_BS20.tif:0069-0320-0164:69	74970	74970	69
737	210115_nj3_10.tif_BS20.tif:0070-0341-0195:70	102291	102291	70
738	210115_nj3_10.tif_BS20.tif:0071-0262-0211:71	70043	70043	71
739	210115_nj3_10.tif_BS20.tif:0072-0251-0208:72	76134	76134	72
740	210115_nj3_10.tif_BS20.tif:0073-0159-0203:73	80245	80245	73
741	210115_nj3_10.tif_BS20.tif:0074-0123-0215:74	80172	80172	74
742	210115_nj3_10.tif_BS20.tif:0075-0167-0225:75	70582	70582	75
743	210115_nj3_10.tif_BS20.tif:0076-0167-0225:76	39914	39914	76
744	210115_nj3_10.tif_BS20.tif:0077-0155-0225:77	46492	46492	77
745	210115_nj3_10.tif_BS20.tif:0078-0163-0203:78	62353	62353	78
746	210115_nj3_10.tif_BS20.tif:0079-0223-0204:79	113005	113005	79
747	210115_nj3_10.tif_BS20.tif:0080-0215-0207:80	115570	115570	80
748	210115_nj3_10.tif_BS20.tif:0081-0213-0209:81	112548	112548	81
749	210115_nj3_10.tif_BS20.tif:0082-0228-0208:82	110912	110912	82
750	210115_nj3_10.tif_BS20.tif:0083-0243-0216:83	121126	121126	83
751	210115_nj3_10.tif_BS20.tif:0084-0256-0217:84	110385	110385	84
752	210115_nj3_10.tif_BS20.tif:0085-0258-0213:85	116444	116444	85
753	210115_nj3_10.tif_BS20.tif:0086-0260-0209:86	132325	132325	86
754	210115_nj3_10.tif_BS20.tif:0087-0246-0220:87	128496	128496	87
755	210115_nj3_10.tif_BS20.tif:0088-0220-0211:88	109581	109581	88
756	210115_nj3_10.tif_BS20.tif:0089-0164-0215:89	1323379	1323379	89
757	210115_nj3_10.tif_BS20.tif:0090-0205-0165:90	1202374	1202374	90
758	210115_nj3_10.tif_BS20.tif:0091-0249-0123:91	613643	613643	91
759	210115_nj3_10.tif_BS20.tif:0092-0275-0075:92	951603	951603	92
760	210115_nj3_10.tif_BS20.tif:0093-0197-0173:93	119730	119730	93
761	210115_nj3_10.tif_BS20.tif:0094-0189-0186:94	119059	119059	94
762	210115_nj3_10.tif_BS20.tif:0095-0215-0215:95	127526	127526	95
763	210115_nj3_10.tif_BS20.tif:0096-0228-0220:96	125863	125863	96
764	210115_nj3_10.tif_BS20.tif:0097-0238-0213:97	130048	130048	97
765	210115_nj3_10.tif_BS20.tif:0098-0239-0207:98	139918	139918	98
766	210115_nj3_10.tif_BS20.tif:0099-0236-0207:99	140155	140155	99
767	210115_nj3_10.tif_BS20.tif:0100-0217-0198:100	140324	140324	100
768	210115_nj3_10.tif_BS20.tif:0101-0189-0194:101	135368	135368	101
769	210115_nj3_10.tif_BS20.tif:0102-0188-0190:102	128815	128815	102
770	210115_nj3_10.tif_BS20.tif:0103-0177-0171:103	125215	125215	103
771	210115_nj3_10.tif_BS20.tif:0104-0198-0172:104	124398	124398	104
772	210115_nj3_10.tif_BS20.tif:0105-0188-0159:105	107049	107049	105
773	210115_nj3_10.tif_BS20.tif:0106-0191-0142:106	114036	114036	106
774	210115_nj3_10.tif_BS20.tif:0107-0179-0132:107	111624	111624	107
775	210115_nj3_10.tif_BS20.tif:0108-0189-0124:108	123969	123969	108
776	210115_nj3_10.tif_BS20.tif:0109-0181-0138:109	123660	123660	109
777	210115_nj3_10.tif_BS20.tif:0110-0207-0155:110	134350	134350	110
778	210115_nj3_10.tif_BS20.tif:0111-0207-0162:111	140341	140341	111
779	210115_nj3_10.tif_BS20.tif:0112-0149-0152:112	127431	127431	112
780	210115_nj3_10.tif_BS20.tif:0113-0194-0213:113	155316	155316	113
781	210115_nj3_10.tif_BS20.tif:0114-0206-0204:114	173471	173471	114
782	210115_nj3_10.tif_BS20.tif:0115-0211-0209:115	174929	174929	115
783	210115_nj3_10.tif_BS20.tif:0116-0203-0204:116	167896	167896	116
784	210115_nj3_10.tif_BS20.tif:0117-0213-0206:117	162033	162033	117
785	210115_nj3_10.tif_BS20.tif:0118-0211-0208:118	168487	168487	118
786	210115_nj3_10.tif_BS20.tif:0119-0221-0206:119	152692	152692	119
787	210115_nj3_10.tif_BS20.tif:0120-0202-0200:120	139916	139916	120
788	210115_nj3_10.tif_BS20.tif:0121-0197-0179:121	125826	125826	121
789	210115_nj3_10.tif_BS20.tif:0122-0192-0164:122	125772	125772	122
790	210115_nj3_10.tif_BS20.tif:0123-0188-0145:123	119231	119231	123
791	210115_nj3_10.tif_BS20.tif:0124-0185-0144:124	129490	129490	124
792	210115_nj3_10.tif_BS20.tif:0125-0197-0140:125	128678	128678	125
793	210115_nj3_10.tif_BS20.tif:0126-0198-0135:126	135276	135276	126
794	210115_nj3_10.tif_BS20.tif:0127-0240-0146:127	145256	145256	127
795	210115_nj3_10.tif_BS20.tif:0128-0156-0104:128	130055	130055	128
796	210115_nj3_10.tif_BS20.tif:0129-0186-0149:129	150621	150621	129
797	210115_nj3_10.tif_BS20.tif:0130-0190-0161:130	150045	150045	130
798	210115_nj3_10.tif_BS20.tif:0131-0188-0179:131	163470	163470	131
799	210115_nj3_10.tif_BS20.tif:0132-0187-0185:132	179714	179714	132
800	210115_nj3_10.tif_BS20.tif:0133-0202-0183:133	160986	160986	133
801	210115_nj3_10.tif_BS20.tif:0134-0204-0197:134	175536	175536	134
802	210115_nj3_10.tif_BS20.tif:0135-0207-0197:135	174244	174244	135
803	210115_nj3_10.tif_BS20.tif:0136-0201-0203:136	162555	162555	136
804	210115_nj3_10.tif_BS20.tif:0137-0215-0204:137	164613	164613	137
805	210115_nj3_10.tif_BS20.tif:0138-0216-0208:138	173374	173374	138
806	210115_nj3_10.tif_BS20.tif:0139-0208-0203:139	151630	151630	139
807	210115_nj3_10.tif_BS20.tif:0140-0217-0204:140	152414	152414	140
808	210115_nj3_10.tif_BS20.tif:0141-0218-0198:141	144834	144834	141
809	210115_nj3_10.tif_BS20.tif:0142-0209-0202:142	146824	146824	142
810	210115_nj3_10.tif_BS20.tif:0143-0225-0203:143	131360	131360	143
811	210115_nj3_10.tif_BS20.tif:0144-0269-0202:144	32769	32769	144
812	210115_nj3_10.tif_BS20.tif:0145-0218-0195:145	137851	137851	145
813	210115_nj3_10.tif_BS20.tif:0146-0240-0204:146	121982	121982	146
814	210115_nj3_10.tif_BS20.tif:0147-0245-0202:147	145586	145586	147
815	210115_nj3_10.tif_BS20.tif:0148-0286-0191:148	66126	66126	148
816	210115_nj3_10.tif_BS20.tif:0149-0265-0219:149	121833	121833	149
817	210115_nj3_10.tif_BS20.tif:0150-0241-0201:150	115196	115196	150
818	210115_nj3_10.tif_BS20.tif:0151-0239-0211:151	127595	127595	151
819	210115_nj3_10.tif_BS20.tif:0152-0239-0216:152	119033	119033	152
820	210115_nj3_10.tif_BS20.tif:0153-0241-0217:153	118750	118750	153
821	210115_nj3_10.tif_BS20.tif:0154-0238-0216:154	115357	115357	154
822	210115_nj3_10.tif_BS20.tif:0155-0258-0223:155	110399	110399	155
823	210115_nj3_10.tif_BS20.tif:0156-0256-0221:156	115782	115782	156
824	210115_nj3_10.tif_BS20.tif:0157-0246-0214:157	111032	111032	157
825	210115_nj3_10.tif_BS20.tif:0158-0245-0212:158	114133	114133	158
826	210115_nj3_10.tif_BS20.tif:0159-0233-0181:159	125409	125409	159
827	210115_nj3_10.tif_BS20.tif:0160-0219-0183:160	129467	129467	160
828	210115_nj3_10.tif_BS20.tif:0161-0251-0170:161	133512	133512	161
829	210115_nj3_10.tif_BS20.tif:0162-0211-0154:162	131347	131347	162
830	210115_nj3_10.tif_BS20.tif:0163-0207-0150:163	124248	124248	163
831	210115_nj3_10.tif_BS20.tif:0164-0215-0148:164	119417	119417	164
832	210115_nj3_10.tif_BS20.tif:0165-0228-0130:165	113328	113328	165
833	210115_nj3_10.tif_BS20.tif:0166-0218-0103:166	110105	110105	166
834	210115_nj3_10.tif_BS20.tif:0167-0211-0117:167	117783	117783	167
835	210115_nj3_10.tif_BS20.tif:0168-0203-0117:168	106197	106197	168
836	210115_nj3_10.tif_BS20.tif:0169-0213-0095:169	92683	92683	169
837	210115_nj3_10.tif_BS20.tif:0170-0194-0113:170	105630	105630	170
838	210115_nj3_10.tif_BS20.tif:0171-0181-0145:171	110740	110740	171
839	210115_nj3_10.tif_BS20.tif:0172-0190-0160:172	118412	118412	172
840	210115_nj3_10.tif_BS20.tif:0173-0191-0201:173	134903	134903	173
841	210115_nj3_10.tif_BS20.tif:0174-0199-0184:174	125104	125104	174
842	210115_nj3_10.tif_BS20.tif:0175-0185-0166:175	117558	117558	175
843	210115_nj3_10.tif_BS20.tif:0176-0188-0147:176	122418	122418	176
844	210115_nj3_10.tif_BS20.tif:0177-0197-0118:177	108095	108095	177
845	210115_nj3_10.tif_BS20.tif:0178-0201-0085:178	94746	94746	178
846	210115_nj3_10.tif_BS20.tif:0179-0213-0102:179	102833	102833	179
847	210115_nj3_10.tif_BS20.tif:0180-0213-0096:180	104875	104875	180
848	210115_nj3_10.tif_BS20.tif:0181-0190-0119:181	131395	131395	181
849	210115_nj3_10.tif_BS20.tif:0182-0190-0149:182	128105	128105	182
850	210115_nj3_10.tif_BS20.tif:0183-0189-0166:183	135000	135000	183
851	210115_nj3_10.tif_BS20.tif:0184-0190-0174:184	144951	144951	184
852	210115_nj3_10.tif_BS20.tif:0185-0202-0174:185	126247	126247	185
853	210115_nj3_10.tif_BS20.tif:0186-0183-0167:186	148389	148389	186
854	210115_nj3_10.tif_BS20.tif:0187-0194-0126:187	110554	110554	187
855	210115_nj3_10.tif_BS20.tif:0188-0198-0115:188	120270	120270	188
856	210115_nj3_10.tif_BS20.tif:0189-0195-0119:189	122030	122030	189
857	210115_nj3_10.tif_BS20.tif:0190-0204-0103:190	98429	98429	190
858	210115_nj3_10.tif_BS20.tif:0191-0233-0082:191	95484	95484	191
859	210115_nj3_10.tif_BS20.tif:0192-0235-0087:192	98090	98090	192
860	210115_nj3_10.tif_BS20.tif:0193-0239-0084:193	107204	107204	193
861	210115_nj3_10.tif_BS20.tif:0194-0239-0079:194	126635	126635	194
862	210115_nj3_10.tif_BS20.tif:0195-0225-0080:195	129887	129887	195
863	210115_nj3_10.tif_BS20.tif:0196-0206-0083:196	109068	109068	196
864	210115_nj3_10.tif_BS20.tif:0197-0181-0132:197	116070	116070	197
865	210115_nj3_10.tif_BS20.tif:0198-0180-0152:198	120047	120047	198
866	210115_nj3_10.tif_BS20.tif:0199-0184-0158:199	128088	128088	199
867	210115_nj3_10.tif_BS20.tif:0200-0188-0158:200	144287	144287	200
868	210115_nj3_10.tif_BS20.tif:0201-0194-0149:201	138160	138160	201
869	210115_nj3_10.tif_BS20.tif:0202-0190-0135:202	120281	120281	202
870	210115_nj3_10.tif_BS20.tif:0203-0199-0120:203	118678	118678	203
871	210115_nj3_10.tif_BS20.tif:0204-0206-0104:204	110970	110970	204
872	210115_nj3_10.tif_BS20.tif:0205-0206-0096:205	110882	110882	205
873	210115_nj3_10.tif_BS20.tif:0206-0224-0087:206	109372	109372	206
874	210115_nj3_10.tif_BS20.tif:0207-0239-0091:207	105907	105907	207
875	210115_nj3_10.tif_BS20.tif:0208-0247-0090:208	103460	103460	208
876	210115_nj3_10.tif_BS20.tif:0209-0246-0086:209	95647	95647	209
877	210115_nj3_10.tif_BS20.tif:0210-0227-0084:210	101972	101972	210
878	210115_nj3_10.tif_BS20.tif:0211-0230-0094:211	104586	104586	211
879	210115_nj3_10.tif_BS20.tif:0212-0225-0089:212	100153	100153	212
880	210115_nj3_10.tif_BS20.tif:0213-0202-0095:213	109996	109996	213
881	210115_nj3_10.tif_BS20.tif:0214-0195-0112:214	119178	119178	214
882	210115_nj3_10.tif_BS20.tif:0215-0199-0121:215	128237	128237	215
883	210115_nj3_10.tif_BS20.tif:0216-0194-0131:216	121267	121267	216
884	210115_nj3_10.tif_BS20.tif:0217-0197-0142:217	128005	128005	217
885	210115_nj3_10.tif_BS20.tif:0218-0198-0143:218	112421	112421	218
886	210115_nj3_10.tif_BS20.tif:0219-0216-0149:219	142545	142545	219
887	210115_nj3_10.tif_BS20.tif:0220-0175-0153:220	111909	111909	220
888	210115_nj3_10.tif_BS20.tif:0221-0181-0159:221	102825	102825	221
889	210115_nj3_10.tif_BS20.tif:0222-0207-0153:222	137120	137120	222
890	210115_nj3_10.tif_BS20.tif:0223-0199-0126:223	124540	124540	223
891	210115_nj3_10.tif_BS20.tif:0224-0170-0122:224	109714	109714	224
892	210115_nj3_10.tif_BS20.tif:0225-0196-0123:225	111198	111198	225
893	210115_nj3_10.tif_BS20.tif:0226-0208-0113:226	108912	108912	226
894	210115_nj3_10.tif_BS20.tif:0227-0212-0094:227	113616	113616	227
895	210115_nj3_10.tif_BS20.tif:0228-0241-0097:228	104536	104536	228
896	210115_nj3_10.tif_BS20.tif:0229-0232-0089:229	93699	93699	229
897	210115_nj3_10.tif_BS20.tif:0230-0227-0082:230	93162	93162	230
898	210115_nj3_10.tif_BS20.tif:0231-0244-0088:231	102203	102203	231
899	210115_nj3_10.tif_BS20.tif:0232-0223-0083:232	100668	100668	232
900	210115_nj3_10.tif_BS20.tif:0233-0218-0088:233	112793	112793	233
901	210115_nj3_10.tif_BS20.tif:0234-0208-0097:234	120366	120366	234
902	210115_nj3_10.tif_BS20.tif:0235-0193-0119:235	128554	128554	235
903	210115_nj3_10.tif_BS20.tif:0236-0185-0137:236	126665	126665	236
904	210115_nj3_10.tif_BS20.tif:0237-0194-0146:237	135391	135391	237
905	210115_nj3_10.tif_BS20.tif:0238-0195-0142:238	118789	118789	238
906	210115_nj3_10.tif_BS20.tif:0239-0189-0137:239	118196	118196	239
907	210115_nj3_10.tif_BS20.tif:0240-0195-0140:240	112042	112042	240
908	210115_nj3_10.tif_BS20.tif:0241-0194-0149:241	122149	122149	241
909	210115_nj3_10.tif_BS20.tif:0242-0203-0137:242	107697	107697	242
910	210115_nj3_10.tif_BS20.tif:0243-0190-0125:243	106051	106051	243
911	210115_nj3_10.tif_BS20.tif:0244-0204-0113:244	100213	100213	244
912	210115_nj3_10.tif_BS20.tif:0245-0219-0089:245	84213	84213	245
913	210115_nj3_10.tif_BS20.tif:0246-0228-0082:246	91241	91241	246
914	210115_nj3_10.tif_BS20.tif:0247-0237-0084:247	92498	92498	247
915	210115_nj3_10.tif_BS20.tif:0248-0234-0087:248	94466	94466	248
916	210115_nj3_10.tif_BS20.tif:0249-0223-0088:249	96075	96075	249
917	210115_nj3_10.tif_BS20.tif:0250-0226-0101:250	95862	95862	250
918	210115_nj3_10.tif_BS20.tif:0251-0229-0089:251	98989	98989	251
919	210115_nj3_10.tif_BS20.tif:0252-0214-0086:252	96403	96403	252
920	210115_nj3_10.tif_BS20.tif:0253-0195-0110:253	108729	108729	253
921	210115_nj3_10.tif_BS20.tif:0254-0188-0134:254	121437	121437	254
922	210115_nj3_10.tif_BS20.tif:0255-0183-0143:255	122621	122621	255
923	210115_nj3_10.tif_BS20.tif:0256-0189-0143:256	114636	114636	256
924	210115_nj3_10.tif_BS20.tif:0257-0185-0148:257	109580	109580	257
925	210115_nj3_10.tif_BS20.tif:0258-0188-0152:258	113560	113560	258
926	210115_nj3_10.tif_BS20.tif:0259-0191-0153:259	93508	93508	259
927	210115_nj3_10.tif_BS20.tif:0260-0194-0131:260	88500	88500	260
928	210115_nj3_10.tif_BS20.tif:0261-0202-0107:261	87712	87712	261
929	210115_nj3_10.tif_BS20.tif:0262-0224-0072:262	85097	85097	262
930	210115_nj3_10.tif_BS20.tif:0263-0228-0088:263	89454	89454	263
931	210115_nj3_10.tif_BS20.tif:0264-0238-0093:264	88051	88051	264
932	210115_nj3_10.tif_BS20.tif:0265-0240-0082:265	92705	92705	265
933	210115_nj3_10.tif_BS20.tif:0266-0239-0078:266	98364	98364	266
934	210115_nj3_10.tif_BS20.tif:0267-0230-0086:267	95757	95757	267
935	210115_nj3_10.tif_BS20.tif:0268-0219-0091:268	94851	94851	268
936	210115_nj3_10.tif_BS20.tif:0269-0205-0114:269	105777	105777	269
937	210115_nj3_10.tif_BS20.tif:0270-0196-0121:270	98370	98370	270
938	210115_nj3_10.tif_BS20.tif:0271-0194-0130:271	103323	103323	271
939	210115_nj3_10.tif_BS20.tif:0272-0196-0144:272	108894	108894	272
940	210115_nj3_10.tif_BS20.tif:0273-0221-0128:273	85161	85161	273
941	210115_nj3_10.tif_BS20.tif:0274-0183-0171:274	85376	85376	274
942	210115_nj3_10.tif_BS20.tif:0275-0182-0152:275	89316	89316	275
943	210115_nj3_10.tif_BS20.tif:0276-0193-0154:276	104795	104795	276
944	210115_nj3_10.tif_BS20.tif:0277-0192-0156:277	84223	84223	277
945	210115_nj3_10.tif_BS20.tif:0278-0195-0158:278	94019	94019	278
946	210115_nj3_10.tif_BS20.tif:0279-0197-0158:279	95545	95545	279
947	210115_nj3_10.tif_BS20.tif:0280-0192-0145:280	90803	90803	280
948	210115_nj3_10.tif_BS20.tif:0281-0190-0143:281	85431	85431	281
949	210115_nj3_10.tif_BS20.tif:0282-0191-0138:282	80322	80322	282
950	210115_nj3_10.tif_BS20.tif:0283-0196-0136:283	75702	75702	283
951	210115_nj3_10.tif_BS20.tif:0284-0205-0126:284	89593	89593	284
952	210115_nj3_10.tif_BS20.tif:0285-0197-0122:285	80724	80724	285
953	210115_nj3_10.tif_BS20.tif:0286-0203-0117:286	77133	77133	286
954	210115_nj3_10.tif_BS20.tif:0287-0215-0082:287	71987	71987	287
955	210115_nj3_10.tif_BS20.tif:0288-0233-0077:288	68104	68104	288
956	210115_nj3_10.tif_BS20.tif:0289-0235-0092:289	79003	79003	289
957	210115_nj3_10.tif_BS20.tif:0290-0244-0092:290	64569	64569	290
958	210115_nj3_10.tif_BS20.tif:0291-0251-0084:291	71544	71544	291
959	210115_nj3_10.tif_BS20.tif:0292-0241-0084:292	90666	90666	292
960	210115_nj3_10.tif_BS20.tif:0293-0223-0095:293	86999	86999	293
961	210115_nj3_10.tif_BS20.tif:0294-0236-0126:294	92544	92544	294
962	210115_nj3_10.tif_BS20.tif:0295-0251-0088:295	76956	76956	295
963	210115_nj3_10.tif_BS20.tif:0296-0224-0071:296	69577	69577	296
964	210115_nj3_10.tif_BS20.tif:0297-0189-0104:297	82777	82777	297
965	210115_nj3_10.tif_BS20.tif:0298-0215-0114:298	90631	90631	298
966	210115_nj3_10.tif_BS20.tif:0299-0187-0119:299	88684	88684	299
967	210115_nj3_10.tif_BS20.tif:0300-0189-0137:300	90131	90131	300
968	210115_nj3_10.tif_BS20.tif:0301-0189-0141:301	82136	82136	301
969	210115_nj3_10.tif_BS20.tif:0302-0195-0139:302	85041	85041	302
970	210115_nj3_10.tif_BS20.tif:0303-0200-0144:303	78370	78370	303
971	210115_nj3_10.tif_BS20.tif:0304-0196-0144:304	66796	66796	304
972	210115_nj3_10.tif_BS20.tif:0305-0196-0155:305	81463	81463	305
973	210115_nj3_10.tif_BS20.tif:0306-0219-0145:306	92436	92436	306
974	210115_nj3_10.tif_BS20.tif:0307-0201-0144:307	93532	93532	307
975	210115_nj3_10.tif_BS20.tif:0308-0173-0150:308	68150	68150	308
976	210115_nj3_10.tif_BS20.tif:0309-0213-0131:309	69997	69997	309
977	210115_nj3_10.tif_BS20.tif:0310-0210-0122:310	60104	60104	310
978	210115_nj3_10.tif_BS20.tif:0311-0205-0127:311	60772	60772	311
979	210115_nj3_10.tif_BS20.tif:0312-0179-0128:312	62274	62274	312
980	210115_nj3_10.tif_BS20.tif:0313-0213-0116:313	60633	60633	313
981	210115_nj3_10.tif_BS20.tif:0314-0212-0104:314	58998	58998	314
982	210115_nj3_10.tif_BS20.tif:0315-0230-0082:315	54241	54241	315
983	210115_nj3_10.tif_BS20.tif:0316-0233-0099:316	66809	66809	316
984	210115_nj3_10.tif_BS20.tif:0317-0218-0094:317	59816	59816	317
985	210115_nj3_10.tif_BS20.tif:0318-0249-0096:318	59666	59666	318
986	210115_nj3_10.tif_BS20.tif:0319-0250-0086:319	57324	57324	319
987	210115_nj3_10.tif_BS20.tif:0320-0244-0089:320	60517	60517	320
988	210115_nj3_10.tif_BS20.tif:0321-0240-0108:321	52076	52076	321
989	210115_nj3_10.tif_BS20.tif:0322-0236-0150:322	61613	61613	322
990	210115_nj3_10.tif_BS20.tif:0323-0264-0136:323	73557	73557	323
991	210115_nj3_10.tif_BS20.tif:0324-0224-0137:324	80549	80549	324
992	210115_nj3_10.tif_BS20.tif:0325-0204-0166:325	71740	71740	325
993	210115_nj3_10.tif_BS20.tif:0326-0181-0165:326	76072	76072	326
994	210115_nj3_10.tif_BS20.tif:0327-0186-0158:327	69013	69013	327
995	210115_nj3_10.tif_BS20.tif:0328-0178-0146:328	72165	72165	328
996	210115_nj3_10.tif_BS20.tif:0329-0191-0136:329	68501	68501	329
997	210115_nj3_10.tif_BS20.tif:0330-0182-0143:330	81962	81962	330
998	210115_nj3_10.tif_BS20.tif:0331-0191-0155:331	69007	69007	331
999	210115_nj3_10.tif_BS20.tif:0332-0190-0160:332	70739	70739	332
1000	210115_nj3_10.tif_BS20.tif:0333-0194-0172:333	83360	83360	333
1001	210115_nj3_10.tif_BS20.tif:0334-0197-0171:334	78005	78005	334
1002	210115_nj3_10.tif_BS20.tif:0335-0194-0156:335	84248	84248	335
1003	210115_nj3_10.tif_BS20.tif:0336-0196-0149:336	86757	86757	336
1004	210115_nj3_10.tif_BS20.tif:0337-0214-0142:337	75782	75782	337
1005	210115_nj3_10.tif_BS20.tif:0338-0214-0145:338	66596	66596	338
1006	210115_nj3_10.tif_BS20.tif:0339-0208-0148:339	60096	60096	339
1007	210115_nj3_10.tif_BS20.tif:0340-0218-0070:340	75851	75851	340
1008	210115_nj3_10.tif_BS20.tif:0341-0224-0165:341	74787	74787	341
1009	210115_nj3_10.tif_BS20.tif:0342-0201-0150:342	67313	67313	342
1010	210115_nj3_10.tif_BS20.tif:0343-0199-0066:343	56942	56942	343
1011	210115_nj3_10.tif_BS20.tif:0344-0222-0079:344	55647	55647	344
1012	210115_nj3_10.tif_BS20.tif:0345-0238-0079:345	64192	64192	345
1013	210115_nj3_10.tif_BS20.tif:0346-0235-0086:346	69546	69546	346
1014	210115_nj3_10.tif_BS20.tif:0347-0228-0080:347	70701	70701	347
1015	210115_nj3_10.tif_BS20.tif:0348-0225-0092:348	75280	75280	348
1016	210115_nj3_10.tif_BS20.tif:0349-0216-0098:349	76934	76934	349
1017	210115_nj3_10.tif_BS20.tif:0350-0198-0126:350	80451	80451	350
1018	210115_nj3_10.tif_BS20.tif:0351-0194-0133:351	78175	78175	351
1019	210115_nj3_10.tif_BS20.tif:0352-0196-0135:352	73689	73689	352
1020	210115_nj3_10.tif_BS20.tif:0353-0192-0135:353	69970	69970	353
1021	210115_nj3_10.tif_BS20.tif:0354-0195-0142:354	73845	73845	354
1022	210115_nj3_10.tif_BS20.tif:0355-0199-0146:355	66159	66159	355
1023	210115_nj3_10.tif_BS20.tif:0356-0253-0114:356	61313	61313	356
1024	210115_nj3_10.tif_BS20.tif:0357-0253-0132:357	74858	74858	357
1025	210115_nj3_10.tif_BS20.tif:0358-0262-0119:358	70215	70215	358
1026	210115_nj3_10.tif_BS20.tif:0359-0239-0112:359	61138	61138	359
1027	210115_nj3_10.tif_BS20.tif:0360-0230-0082:360	70045	70045	360
1028	210115_nj3_10.tif_BS20.tif:0361-0235-0099:361	53196	53196	361
1029	210115_nj3_10.tif_BS20.tif:0362-0277-0129:362	59195	59195	362
1030	210115_nj3_10.tif_BS20.tif:0363-0257-0119:363	61397	61397	363
1031	210115_nj3_10.tif_BS20.tif:0364-0258-0129:364	61719	61719	364
1032	210115_nj3_10.tif_BS20.tif:0365-0214-0137:365	72279	72279	365
1033	210115_nj3_10.tif_BS20.tif:0366-0207-0140:366	71739	71739	366
1034	210115_nj3_10.tif_BS20.tif:0367-0196-0138:367	61574	61574	367
1035	210115_nj3_10.tif_BS20.tif:0368-0213-0138:368	69320	69320	368
1036	210115_nj3_10.tif_BS20.tif:0369-0215-0146:369	70638	70638	369
1037	210115_nj3_10.tif_BS20.tif:0370-0216-0161:370	74521	74521	370
1038	210115_nj3_10.tif_BS20.tif:0371-0200-0152:371	62980	62980	371
1039	210115_nj3_10.tif_BS20.tif:0372-0183-0152:372	68416	68416	372
1040	210115_nj3_10.tif_BS20.tif:0373-0246-0203:373	40299	40299	373
1041	210115_nj3_10.tif_BS20.tif:0374-0267-0227:374	40362	40362	374
1042	210115_nj3_10.tif_BS20.tif:0375-0245-0215:375	88953	88953	375
1043	210115_nj3_10.tif_BS20.tif:0376-0245-0211:376	77339	77339	376
1044	210115_nj3_10.tif_BS20.tif:0377-0253-0223:377	77682	77682	377
1045	210115_nj3_10.tif_BS20.tif:0378-0266-0219:378	82454	82454	378
1046	210115_nj3_10.tif_BS20.tif:0379-0260-0212:379	75989	75989	379
1047	210115_nj3_10.tif_BS20.tif:0380-0223-0204:380	81536	81536	380
1048	210115_nj3_10.tif_BS20.tif:0381-0193-0203:381	66820	66820	381
1049	210115_nj3_10.tif_BS20.tif:0382-0193-0192:382	72611	72611	382
1050	210115_nj3_10.tif_BS20.tif:0383-0193-0185:383	88933	88933	383
1051	210115_nj3_10.tif_BS20.tif:0384-0186-0167:384	67410	67410	384
1052	210115_nj3_10.tif_BS20.tif:0385-0196-0154:385	58964	58964	385
1053	210115_nj3_10.tif_BS20.tif:0386-0192-0148:386	54932	54932	386
1054	210115_nj3_10.tif_BS20.tif:0387-0200-0148:387	62319	62319	387
1055	210115_nj3_10.tif_BS20.tif:0388-0206-0153:388	58818	58818	388
1056	210115_nj3_10.tif_BS20.tif:0389-0260-0169:389	68023	68023	389
1057	210115_nj3_10.tif_BS20.tif:0390-0218-0161:390	58476	58476	390
1058	210115_nj3_10.tif_BS20.tif:0391-0240-0182:391	64091	64091	391
1059	210115_nj3_10.tif_BS20.tif:0392-0278-0212:392	77132	77132	392
1060	210115_nj3_10.tif_BS20.tif:0393-0252-0190:393	59724	59724	393
1061	210115_nj3_10.tif_BS20.tif:0394-0235-0192:394	51745	51745	394
1062	210115_nj3_10.tif_BS20.tif:0395-0243-0191:395	50592	50592	395
1063	210115_nj3_10.tif_BS20.tif:0396-0253-0183:396	54560	54560	396
1064	210115_nj3_10.tif_BS20.tif:0397-0228-0168:397	53296	53296	397
1065	210115_nj3_10.tif_BS20.tif:0398-0210-0170:398	45296	45296	398
1066	210115_nj3_10.tif_BS20.tif:0399-0210-0167:399	48257	48257	399
1067	210115_nj3_10.tif_BS20.tif:0400-0214-0151:400	52857	52857	400
1068	210115_nj3_10.tif_BS20.tif:0401-0228-0133:401	61462	61462	401
1069	210115_nj3_10.tif_BS20.tif:0402-0233-0117:402	51567	51567	402
1070	210115_nj3_10.tif_BS20.tif:0403-0244-0109:403	48175	48175	403
1071	210115_nj3_10.tif_BS20.tif:0404-0254-0109:404	47593	47593	404
1072	210115_nj3_10.tif_BS20.tif:0405-0287-0112:405	53959	53959	405
1073	210115_nj3_10.tif_BS20.tif:0406-0271-0131:406	50254	50254	406
1074	210115_nj3_10.tif_BS20.tif:0407-0266-0118:407	53767	53767	407
1075	210115_nj3_10.tif_BS20.tif:0408-0258-0117:408	50055	50055	408
1076	210115_nj3_10.tif_BS20.tif:0409-0242-0140:409	51169	51169	409
1077	210115_nj3_10.tif_BS20.tif:0410-0196-0141:410	54833	54833	410
1078	210115_nj3_10.tif_BS20.tif:0411-0199-0142:411	57473	57473	411
1079	210115_nj3_10.tif_BS20.tif:0412-0206-0150:412	57535	57535	412
1080	210115_nj3_10.tif_BS20.tif:0413-0224-0168:413	56324	56324	413
1081	210115_nj3_10.tif_BS20.tif:0414-0225-0119:414	48825	48825	414
1082	210115_nj3_10.tif_BS20.tif:0415-0216-0115:415	48720	48720	415
1083	210115_nj3_10.tif_BS20.tif:0416-0216-0119:416	45774	45774	416
1084	210115_nj3_10.tif_BS20.tif:0417-0209-0119:417	51097	51097	417
1085	210115_nj3_10.tif_BS20.tif:0418-0222-0110:418	50231	50231	418
1086	210115_nj3_10.tif_BS20.tif:0419-0243-0082:419	43995	43995	419
1087	210115_nj3_10.tif_BS20.tif:0420-0312-0115:420	45422	45422	420
1088	210115_nj3_10.tif_BS20.tif:0421-0347-0149:421	41187	41187	421
1089	210115_nj3_10.tif_BS20.tif:0422-0328-0152:422	44246	44246	422
1090	210115_nj3_10.tif_BS20.tif:0423-0316-0137:423	42232	42232	423
1091	210115_nj3_10.tif_BS20.tif:0424-0314-0122:424	47028	47028	424
1092	210115_nj3_10.tif_BS20.tif:0425-0309-0118:425	43891	43891	425
1093	210115_nj3_10.tif_BS20.tif:0426-0307-0111:426	49117	49117	426
1094	210115_nj3_10.tif_BS20.tif:0427-0297-0105:427	61621	61621	427
1095	210115_nj3_10.tif_BS20.tif:0428-0292-0107:428	56694	56694	428
1096	210115_nj3_10.tif_BS20.tif:0429-0288-0103:429	57633	57633	429
1097	210115_nj3_10.tif_BS20.tif:0430-0286-0099:430	55003	55003	430
1098	210115_nj3_10.tif_BS20.tif:0431-0281-0098:431	53797	53797	431
1099	210115_nj3_10.tif_BS20.tif:0432-0289-0100:432	55649	55649	432
1100	210115_nj3_10.tif_BS20.tif:0433-0294-0108:433	53061	53061	433
1101	210115_nj3_10.tif_BS20.tif:0434-0300-0117:434	50607	50607	434
1102	210115_nj3_10.tif_BS20.tif:0435-0305-0116:435	56510	56510	435
1103	210115_nj3_10.tif_BS20.tif:0436-0313-0123:436	56333	56333	436
1104	210115_nj3_10.tif_BS20.tif:0437-0312-0136:437	61899	61899	437
1105	210115_nj3_10.tif_BS20.tif:0438-0311-0143:438	68523	68523	438
1106	210115_nj3_10.tif_BS20.tif:0439-0336-0165:439	31780	31780	439
1107	210115_nj3_10.tif_BS20.tif:0440-0324-0167:440	60011	60011	440
1108	210115_nj3_10.tif_BS20.tif:0441-0317-0179:441	71762	71762	441
1109	210115_nj3_10.tif_BS20.tif:0442-0321-0192:442	67235	67235	442
1110	210115_nj3_10.tif_BS20.tif:0443-0326-0176:443	63774	63774	443
1111	210115_nj3_10.tif_BS20.tif:0444-0322-0160:444	83236	83236	444
1112	210115_nj3_10.tif_BS20.tif:0445-0327-0145:445	92621	92621	445
1113	210115_nj3_10.tif_BS20.tif:0446-0321-0130:446	80241	80241	446
1114	210115_nj3_10.tif_BS20.tif:0447-0312-0107:447	80814	80814	447
1115	210115_nj3_10.tif_BS20.tif:0448-0298-0098:448	78918	78918	448
1116	210115_nj3_10.tif_BS20.tif:0449-0280-0091:449	83908	83908	449
1117	210115_nj3_10.tif_BS20.tif:0450-0302-0092:450	60899	60899	450
1118	210115_nj3_10.tif_BS20.tif:0451-0306-0110:451	67275	67275	451
1119	210115_nj3_10.tif_BS20.tif:0452-0299-0095:452	61549	61549	452
1120	210115_nj3_10.tif_BS20.tif:0453-0314-0109:453	85461	85461	453
1121	210115_nj3_10.tif_BS20.tif:0454-0313-0109:454	88903	88903	454
1122	210115_nj3_10.tif_BS20.tif:0455-0318-0123:455	106903	106903	455
1123	210115_nj3_10.tif_BS20.tif:0456-0320-0133:456	103273	103273	456
1124	210115_nj3_10.tif_BS20.tif:0457-0318-0145:457	85709	85709	457
1125	210115_nj3_10.tif_BS20.tif:0458-0319-0157:458	73495	73495	458
1126	210115_nj3_10.tif_BS20.tif:0459-0319-0161:459	90159	90159	459
1127	210115_nj3_10.tif_BS20.tif:0460-0316-0165:460	81586	81586	460
1128	210115_nj3_10.tif_BS20.tif:0461-0313-0176:461	75651	75651	461
1129	210115_nj3_10.tif_BS20.tif:0462-0314-0190:462	74807	74807	462
1130	210115_nj3_10.tif_BS20.tif:0463-0315-0196:463	79928	79928	463
1131	210115_nj3_10.tif_BS20.tif:0464-0326-0172:464	74704	74704	464
1132	210115_nj3_10.tif_BS20.tif:0465-0318-0153:465	80410	80410	465
1133	210115_nj3_10.tif_BS20.tif:0466-0313-0155:466	80702	80702	466
1134	210115_nj3_10.tif_BS20.tif:0467-0314-0161:467	74077	74077	467
1135	210115_nj3_10.tif_BS20.tif:0468-0316-0167:468	78283	78283	468
1136	210115_nj3_10.tif_BS20.tif:0469-0322-0162:469	90144	90144	469
1137	210115_nj3_10.tif_BS20.tif:0470-0318-0170:470	84321	84321	470
1138	210115_nj3_10.tif_BS20.tif:0471-0315-0169:471	81632	81632	471
1139	210115_nj3_10.tif_BS20.tif:0472-0326-0173:472	80066	80066	472
1140	210115_nj3_10.tif_BS20.tif:0473-0328-0149:473	91984	91984	473
1141	210115_nj3_10.tif_BS20.tif:0474-0321-0154:474	94551	94551	474
1142	210115_nj3_10.tif_BS20.tif:0475-0318-0163:475	96578	96578	475
1143	210115_nj3_10.tif_BS20.tif:0476-0320-0165:476	116786	116786	476
1144	210115_nj3_10.tif_BS20.tif:0477-0319-0166:477	105233	105233	477
1145	210115_nj3_10.tif_BS20.tif:0478-0314-0159:478	101638	101638	478
1146	210115_nj3_10.tif_BS20.tif:0479-0318-0163:479	100719	100719	479
1147	210115_nj3_10.tif_BS20.tif:0480-0317-0181:480	108916	108916	480
1148	210115_nj3_10.tif_BS20.tif:0481-0313-0192:481	112506	112506	481
1149	210115_nj3_10.tif_BS20.tif:0482-0316-0177:482	103979	103979	482
1150	210115_nj3_10.tif_BS20.tif:0483-0320-0172:483	107335	107335	483
1151	210115_nj3_10.tif_BS20.tif:0484-0312-0183:484	106879	106879	484
1152	210115_nj3_10.tif_BS20.tif:0485-0300-0190:485	104280	104280	485
1153	210115_nj3_10.tif_BS20.tif:0486-0294-0197:486	100798	100798	486
1154	210115_nj3_10.tif_BS20.tif:0487-0289-0217:487	101270	101270	487
1155	210115_nj3_10.tif_BS20.tif:0488-0274-0209:488	97508	97508	488
1156	210115_nj3_10.tif_BS20.tif:0489-0269-0223:489	101255	101255	489
1157	210115_nj3_10.tif_BS20.tif:0490-0265-0218:490	101994	101994	490
1158	210115_nj3_10.tif_BS20.tif:0491-0267-0208:491	106503	106503	491
1159	210115_nj3_10.tif_BS20.tif:0492-0265-0207:492	116056	116056	492
1160	210115_nj3_10.tif_BS20.tif:0493-0261-0208:493	124165	124165	493
1161	210115_nj3_10.tif_BS20.tif:0494-0260-0210:494	128544	128544	494
1162	210115_nj3_10.tif_BS20.tif:0495-0272-0223:495	125911	125911	495
1163	210115_nj3_10.tif_BS20.tif:0496-0293-0224:496	115624	115624	496
1164	210115_nj3_10.tif_BS20.tif:0497-0310-0211:497	125438	125438	497
1165	210115_nj3_10.tif_BS20.tif:0498-0345-0165:498	101669	101669	498
1166	210115_nj3_10.tif_BS20.tif:0499-0313-0172:499	143204	143204	499
1167	210115_nj3_10.tif_BS20.tif:0500-0334-0172:500	126215	126215	500
1168	210115_nj3_10.tif_BS20.tif:0501-0325-0139:501	109344	109344	501
1169	210115_nj3_10.tif_BS20.tif:0502-0328-0130:502	113652	113652	502
1170	210115_nj3_10.tif_BS20.tif:0503-0323-0154:503	118739	118739	503
1171	210115_nj3_10.tif_BS20.tif:0504-0324-0163:504	111104	111104	504
1172	210115_nj3_10.tif_BS20.tif:0505-0314-0149:505	104331	104331	505
1173	210115_nj3_10.tif_BS20.tif:0506-0319-0172:506	115996	115996	506
1174	210115_nj3_10.tif_BS20.tif:0507-0329-0181:507	125164	125164	507
1175	210115_nj3_10.tif_BS20.tif:0508-0309-0183:508	112542	112542	508
1176	210115_nj3_10.tif_BS20.tif:0509-0311-0189:509	120320	120320	509
1177	210115_nj3_10.tif_BS20.tif:0510-0306-0191:510	133190	133190	510
1178	210115_nj3_10.tif_BS20.tif:0511-0307-0200:511	121234	121234	511
1179	210115_nj3_10.tif_BS20.tif:0512-0297-0194:512	114190	114190	512
1180	210115_nj3_10.tif_BS20.tif:0513-0305-0194:513	121956	121956	513
1181	210115_nj3_10.tif_BS20.tif:0514-0317-0185:514	115955	115955	514
1182	210115_nj3_10.tif_BS20.tif:0515-0312-0168:515	115632	115632	515
1183	210115_nj3_10.tif_BS20.tif:0516-0326-0159:516	118255	118255	516
1184	210115_nj3_10.tif_BS20.tif:0517-0317-0146:517	108907	108907	517
1185	210115_nj3_10.tif_BS20.tif:0518-0315-0141:518	101951	101951	518
1186	210115_nj3_10.tif_BS20.tif:0519-0320-0150:519	105698	105698	519
1187	210115_nj3_10.tif_BS20.tif:0520-0319-0152:520	108571	108571	520
1188	210115_nj3_10.tif_BS20.tif:0521-0320-0164:521	118564	118564	521
1189	210115_nj3_10.tif_BS20.tif:0522-0318-0158:522	127668	127668	522
1190	210115_nj3_10.tif_BS20.tif:0523-0317-0158:523	131185	131185	523
1191	210115_nj3_10.tif_BS20.tif:0524-0313-0167:524	118601	118601	524
1192	210115_nj3_10.tif_BS20.tif:0525-0301-0166:525	123609	123609	525
1193	210115_nj3_10.tif_BS20.tif:0526-0318-0168:526	126268	126268	526
1194	210115_nj3_10.tif_BS20.tif:0527-0318-0176:527	134976	134976	527
1195	210115_nj3_10.tif_BS20.tif:0528-0308-0198:528	147295	147295	528
1196	210115_nj3_10.tif_BS20.tif:0529-0302-0196:529	132407	132407	529
1197	210115_nj3_10.tif_BS20.tif:0530-0321-0200:530	134347	134347	530
1198	210115_nj3_10.tif_BS20.tif:0531-0304-0195:531	138958	138958	531
1199	210115_nj3_10.tif_BS20.tif:0532-0319-0179:532	124462	124462	532
1200	210115_nj3_10.tif_BS20.tif:0533-0325-0152:533	123765	123765	533
1201	210115_nj3_10.tif_BS20.tif:0534-0323-0144:534	123049	123049	534
1202	210115_nj3_10.tif_BS20.tif:0535-0321-0143:535	120685	120685	535
1203	210115_nj3_10.tif_BS20.tif:0536-0318-0139:536	112119	112119	536
1204	210115_nj3_10.tif_BS20.tif:0537-0324-0134:537	113023	113023	537
1205	210115_nj3_10.tif_BS20.tif:0538-0321-0132:538	119708	119708	538
1206	210115_nj3_10.tif_BS20.tif:0539-0320-0140:539	113317	113317	539
1207	210115_nj3_10.tif_BS20.tif:0540-0319-0149:540	107046	107046	540
1208	210115_nj3_10.tif_BS20.tif:0541-0316-0156:541	119607	119607	541
1209	210115_nj3_10.tif_BS20.tif:0542-0323-0172:542	114307	114307	542
1210	210115_nj3_10.tif_BS20.tif:0543-0314-0178:543	116740	116740	543
1211	210115_nj3_10.tif_BS20.tif:0544-0310-0179:544	119747	119747	544
1212	210115_nj3_10.tif_BS20.tif:0545-0312-0168:545	121546	121546	545
1213	210115_nj3_10.tif_BS20.tif:0546-0311-0188:546	121274	121274	546
1214	210115_nj3_10.tif_BS20.tif:0547-0290-0222:547	139103	139103	547
1215	210115_nj3_10.tif_BS20.tif:0548-0279-0226:548	128350	128350	548
1216	210115_nj3_10.tif_BS20.tif:0549-0283-0211:549	118828	118828	549
1217	210115_nj3_10.tif_BS20.tif:0550-0289-0203:550	122613	122613	550
1218	210115_nj3_10.tif_BS20.tif:0551-0332-0168:551	132771	132771	551
1219	210115_nj3_10.tif_BS20.tif:0552-0322-0141:552	134237	134237	552
1220	210115_nj3_10.tif_BS20.tif:0553-0324-0132:553	126272	126272	553
1221	210115_nj3_10.tif_BS20.tif:0554-0322-0137:554	136393	136393	554
1222	210115_nj3_10.tif_BS20.tif:0555-0318-0140:555	133665	133665	555
1223	210115_nj3_10.tif_BS20.tif:0556-0310-0126:556	134091	134091	556
1224	210115_nj3_10.tif_BS20.tif:0557-0320-0150:557	135256	135256	557
1225	210115_nj3_10.tif_BS20.tif:0558-0330-0157:558	151479	151479	558
1226	210115_nj3_10.tif_BS20.tif:0559-0334-0207:559	109141	109141	559
1227	210115_nj3_10.tif_BS20.tif:0560-0305-0202:560	144022	144022	560
1228	210115_nj3_10.tif_BS20.tif:0561-0302-0202:561	161077	161077	561
1229	210115_nj3_10.tif_BS20.tif:0562-0299-0215:562	218387	218387	562
1230	210115_nj3_10.tif_BS20.tif:0563-0289-0208:563	199819	199819	563
1231	210115_nj3_10.tif_BS20.tif:0564-0294-0227:564	114241	114241	564
1232	210115_nj3_10.tif_BS20.tif:0565-0329-0223:565	99047	99047	565
1233	210115_nj3_10.tif_BS20.tif:0566-0342-0219:566	143028	143028	566
1234	210115_nj3_10.tif_BS20.tif:0567-0368-0225:567	127670	127670	567
1235	210115_nj3_10.tif_BS20.tif:0568-0361-0226:568	239417	239417	568
1236	210115_nj3_10.tif_BS20.tif:0569-0368-0216:569	221448	221448	569
1237	210115_nj3_10.tif_BS20.tif:0570-0368-0200:570	193219	193219	570
1238	210115_nj3_10.tif_BS20.tif:0571-0394-0183:571	198558	198558	571
1239	210115_nj3_10.tif_BS20.tif:0572-0383-0151:572	96784	96784	572
1240	210115_nj3_10.tif_BS20.tif:0573-0323-0127:573	179128	179128	573
1241	210115_nj3_10.tif_BS20.tif:0574-0331-0133:574	209744	209744	574
1242	210115_nj3_10.tif_BS20.tif:0575-0328-0122:575	218841	218841	575
1243	210115_nj3_10.tif_BS20.tif:0576-0323-0114:576	217006	217006	576
1244	210115_nj3_10.tif_BS20.tif:0577-0324-0114:577	241613	241613	577
1245	210115_nj3_10.tif_BS20.tif:0578-0327-0120:578	217066	217066	578
1246	210115_nj3_10.tif_BS20.tif:0579-0303-0136:579	231769	231769	579
1247	210115_nj3_10.tif_BS20.tif:0580-0305-0136:580	237136	237136	580
1248	210115_nj3_10.tif_BS20.tif:0581-0329-0131:581	207508	207508	581
1249	210115_nj3_10.tif_BS20.tif:0582-0336-0130:582	216484	216484	582
1250	210115_nj3_10.tif_BS20.tif:0583-0327-0140:583	232393	232393	583
1251	210115_nj3_10.tif_BS20.tif:0584-0344-0123:584	231836	231836	584
1252	210115_nj3_10.tif_BS20.tif:0585-0350-0130:585	243721	243721	585
1253	210115_nj3_10.tif_BS20.tif:0586-0336-0134:586	222840	222840	586
1254	210115_nj3_10.tif_BS20.tif:0587-0332-0151:587	239661	239661	587
1255	210115_nj3_10.tif_BS20.tif:0588-0339-0160:588	208746	208746	588
1256	210115_nj3_10.tif_BS20.tif:0589-0340-0164:589	214227	214227	589
1257	210115_nj3_10.tif_BS20.tif:0590-0338-0164:590	196084	196084	590
1258	210115_nj3_10.tif_BS20.tif:0591-0328-0166:591	181210	181210	591
1259	210115_nj3_10.tif_BS20.tif:0592-0313-0167:592	232991	232991	592
1260	210115_nj3_10.tif_BS20.tif:0593-0299-0145:593	235402	235402	593
1261	210115_nj3_10.tif_BS20.tif:0594-0321-0152:594	260856	260856	594
1262	210115_nj3_10.tif_BS20.tif:0595-0333-0128:595	233102	233102	595
1263	210115_nj3_10.tif_BS20.tif:0596-0342-0125:596	247125	247125	596
1264	210115_nj3_10.tif_BS20.tif:0597-0347-0121:597	187142	187142	597
1265	210115_nj3_10.tif_BS20.tif:0598-0334-0119:598	194472	194472	598
1266	210115_nj3_10.tif_BS20.tif:0599-0331-0115:599	188877	188877	599
1267	210115_nj3_10.tif_BS20.tif:0600-0331-0114:600	189992	189992	600
1268	210115_nj3_10.tif_BS20.tif:0601-0321-0106:601	215254	215254	601
1269	210115_nj3_10.tif_BS20.tif:0602-0315-0101:602	221032	221032	602
1270	210115_nj3_10.tif_BS20.tif:0603-0291-0077:603	177719	177719	603
1271	210115_nj3_10.tif_BS20.tif:0604-0263-0070:604	182079	182079	604
1272	210115_nj3_10.tif_BS20.tif:0605-0256-0070:605	175131	175131	605
1273	210115_nj3_10.tif_BS20.tif:0606-0260-0076:606	199552	199552	606
1274	210115_nj3_10.tif_BS20.tif:0607-0281-0076:607	200944	200944	607
1275	210115_nj3_10.tif_BS20.tif:0608-0299-0079:608	207404	207404	608
1276	210115_nj3_10.tif_BS20.tif:0609-0307-0092:609	226223	226223	609
1277	210115_nj3_10.tif_BS20.tif:0610-0311-0098:610	230127	230127	610
1278	210115_nj3_10.tif_BS20.tif:0611-0310-0100:611	240479	240479	611
1279	210115_nj3_10.tif_BS20.tif:0612-0307-0093:612	298802	298802	612
1280	210115_nj3_10.tif_BS20.tif:0613-0314-0098:613	279224	279224	613
1281	210115_nj3_10.tif_BS20.tif:0614-0312-0105:614	244746	244746	614
1282	210115_nj3_10.tif_BS20.tif:0615-0301-0107:615	276369	276369	615
1283	210115_nj3_10.tif_BS20.tif:0616-0310-0091:616	212779	212779	616
1284	210115_nj3_10.tif_BS20.tif:0617-0312-0094:617	211353	211353	617
1285	210115_nj3_10.tif_BS20.tif:0618-0305-0101:618	212051	212051	618
1286	210115_nj3_10.tif_BS20.tif:0619-0314-0109:619	222198	222198	619
1287	210115_nj3_10.tif_BS20.tif:0620-0317-0109:620	214414	214414	620
1288	210115_nj3_10.tif_BS20.tif:0621-0295-0130:621	246593	246593	621
1289	210115_nj3_10.tif_BS20.tif:0622-0319-0097:622	211188	211188	622
1290	210115_nj3_10.tif_BS20.tif:0623-0330-0076:623	238607	238607	623
1291	210115_nj3_10.tif_BS20.tif:0624-0307-0100:624	244447	244447	624
1292	210115_nj3_10.tif_BS20.tif:0625-0304-0112:625	238234	238234	625
1293	210115_nj3_10.tif_BS20.tif:0626-0311-0109:626	232374	232374	626
1294	210115_nj3_10.tif_BS20.tif:0627-0301-0118:627	248724	248724	627
1295	210115_nj3_10.tif_BS20.tif:0628-0306-0111:628	236037	236037	628
1296	210115_nj3_10.tif_BS20.tif:0629-0296-0122:629	220728	220728	629
1297	210115_nj3_10.tif_BS20.tif:0630-0313-0107:630	191067	191067	630
1298	210115_nj3_10.tif_BS20.tif:0631-0333-0100:631	211112	211112	631
1299	210115_nj3_10.tif_BS20.tif:0632-0322-0094:632	222845	222845	632
1300	210115_nj3_10.tif_BS20.tif:0633-0308-0088:633	239019	239019	633
1301	210115_nj3_10.tif_BS20.tif:0634-0300-0091:634	233423	233423	634
1302	210115_nj3_10.tif_BS20.tif:0635-0294-0085:635	236064	236064	635
1303	210115_nj3_10.tif_BS20.tif:0636-0291-0086:636	222954	222954	636
1304	210115_nj3_10.tif_BS20.tif:0637-0294-0090:637	220268	220268	637
1305	210115_nj3_10.tif_BS20.tif:0638-0297-0091:638	231829	231829	638
1306	210115_nj3_10.tif_BS20.tif:0639-0285-0083:639	219929	219929	639
1307	210115_nj3_10.tif_BS20.tif:0640-0285-0082:640	215481	215481	640
1308	210115_nj3_10.tif_BS20.tif:0641-0289-0081:641	218342	218342	641
1309	210115_nj3_10.tif_BS20.tif:0642-0281-0080:642	229087	229087	642
1310	210115_nj3_10.tif_BS20.tif:0643-0283-0083:643	266722	266722	643
1311	210115_nj3_10.tif_BS20.tif:0644-0295-0082:644	260033	260033	644
1312	210115_nj3_10.tif_BS20.tif:0645-0306-0090:645	273710	273710	645
1313	210115_nj3_10.tif_BS20.tif:0646-0323-0084:646	295028	295028	646
1314	210115_nj3_10.tif_BS20.tif:0647-0342-0076:647	244086	244086	647
1315	210115_nj3_10.tif_BS20.tif:0648-0366-0068:648	212303	212303	648
1316	210115_nj3_10.tif_BS20.tif:0649-0381-0051:649	245872	245872	649
1317	210115_nj3_10.tif_BS20.tif:0650-0387-0035:650	248761	248761	650
1318	210115_nj3_10.tif_BS20.tif:0651-0389-0028:651	165226	165226	651
1319	210115_nj3_10.tif_BS20.tif:0652-0411-0047:652	223643	223643	652
1320	210115_nj3_10.tif_BS20.tif:0653-0405-0053:653	209282	209282	653
1321	210115_nj3_10.tif_BS20.tif:0654-0382-0065:654	164369	164369	654
1322	210115_nj3_10.tif_BS20.tif:0655-0323-0067:655	142750	142750	655
1323	210115_nj3_10.tif_BS20.tif:0656-0305-0072:656	122973	122973	656
1324	210115_nj3_10.tif_BS20.tif:0657-0307-0031:657	54813	54813	657
1325	210115_nj3_10.tif_BS20.tif:0658-0278-0030:658	103399	103399	658
1326	210115_nj3_10.tif_BS20.tif:0659-0219-0031:659	103893	103893	659
1327	210115_nj3_10.tif_BS20.tif:0660-0277-0031:660	115515	115515	660
1328	210115_nj3_10.tif_BS20.tif:0661-0287-0114:661	76839	76839	661
1329	210115_nj3_10.tif_BS20.tif:0662-0296-0094:662	96181	96181	662
1330	210115_nj3_10.tif_BS20.tif:0663-0258-0124:663	104201	104201	663
1331	210115_nj3_10.tif_BS20.tif:0664-0252-0127:664	104089	104089	664
1332	210115_nj3_10.tif_BS20.tif:0665-0258-0111:665	94383	94383	665
1333	210115_nj3_10.tif_BS20.tif:0666-0292-0094:666	89248	89248	666
1334	210115_nj3_10.tif_BS20.tif:0667-0309-0100:667	90605	90605	667
