# Supplementary material for: Molecular encoding and synaptic decoding of context during salt chemotaxis in C. elegans
Source: Nat Commun. 2022 May 27;13:2928. doi: 10.1038/s41467-022-30279-7 (PMC9142520; doi:10.1038/s41467-022-30279-7)
Supplement: Supplementary file 7 — Source Data [file 41467_2022_30279_MOESM7_ESM.zip › Source Data/Imaging/Fig.5/5D/210115_nj3_11.tif_BS20_Results.csv]

	Label	IntDen	RawIntDen	Slice	stimulus
1	210115_nj3_11.tif_BS20.tif:0001-0249-0371:1	38972	38972	1	583
2	210115_nj3_11.tif_BS20.tif:0002-0249-0370:2	39865	39865	2
3	210115_nj3_11.tif_BS20.tif:0003-0232-0371:3	41344	41344	3
4	210115_nj3_11.tif_BS20.tif:0004-0193-0402:4	27558	27558	4
5	210115_nj3_11.tif_BS20.tif:0005-0215-0386:5	29589	29589	5
6	210115_nj3_11.tif_BS20.tif:0006-0200-0406:6	41458	41458	6
7	210115_nj3_11.tif_BS20.tif:0007-0217-0404:7	38859	38859	7
8	210115_nj3_11.tif_BS20.tif:0008-0216-0415:8	40564	40564	8
9	210115_nj3_11.tif_BS20.tif:0009-0230-0424:9	46175	46175	9
10	210115_nj3_11.tif_BS20.tif:0010-0232-0423:10	41783	41783	10
11	210115_nj3_11.tif_BS20.tif:0011-0224-0414:11	41235	41235	11
12	210115_nj3_11.tif_BS20.tif:0012-0215-0413:12	45293	45293	12
13	210115_nj3_11.tif_BS20.tif:0013-0206-0419:13	51493	51493	13
14	210115_nj3_11.tif_BS20.tif:0014-0229-0424:14	43564	43564	14
15	210115_nj3_11.tif_BS20.tif:0015-0224-0422:15	45105	45105	15
16	210115_nj3_11.tif_BS20.tif:0016-0216-0423:16	47172	47172	16
17	210115_nj3_11.tif_BS20.tif:0017-0213-0414:17	41605	41605	17
18	210115_nj3_11.tif_BS20.tif:0018-0212-0409:18	38518	38518	18
19	210115_nj3_11.tif_BS20.tif:0019-0213-0395:19	45715	45715	19
20	210115_nj3_11.tif_BS20.tif:0020-0219-0384:20	44029	44029	20
21	210115_nj3_11.tif_BS20.tif:0021-0209-0391:21	43289	43289	21
22	210115_nj3_11.tif_BS20.tif:0022-0221-0391:22	46904	46904	22
23	210115_nj3_11.tif_BS20.tif:0023-0220-0391:23	51077	51077	23
24	210115_nj3_11.tif_BS20.tif:0024-0232-0393:24	129227	129227	24
25	210115_nj3_11.tif_BS20.tif:0025-0263-0406:25	27333	27333	25
26	210115_nj3_11.tif_BS20.tif:0026-0240-0392:26	53534	53534	26
27	210115_nj3_11.tif_BS20.tif:0027-0229-0389:27	43227	43227	27
28	210115_nj3_11.tif_BS20.tif:0028-0234-0388:28	42178	42178	28
29	210115_nj3_11.tif_BS20.tif:0029-0234-0415:29	45328	45328	29
30	210115_nj3_11.tif_BS20.tif:0030-0221-0406:30	40824	40824	30
31	210115_nj3_11.tif_BS20.tif:0031-0217-0402:31	42637	42637	31
32	210115_nj3_11.tif_BS20.tif:0032-0253-0394:32	32821	32821	32
33	210115_nj3_11.tif_BS20.tif:0033-0240-0386:33	37612	37612	33
34	210115_nj3_11.tif_BS20.tif:0034-0238-0377:34	35805	35805	34
35	210115_nj3_11.tif_BS20.tif:0035-0253-0418:35	37479	37479	35
36	210115_nj3_11.tif_BS20.tif:0036-0233-0373:36	41256	41256	36
37	210115_nj3_11.tif_BS20.tif:0037-0253-0391:37	41785	41785	37
38	210115_nj3_11.tif_BS20.tif:0038-0256-0407:38	40834	40834	38
39	210115_nj3_11.tif_BS20.tif:0039-0214-0364:39	36692	36692	39
40	210115_nj3_11.tif_BS20.tif:0040-0216-0391:40	34199	34199	40
41	210115_nj3_11.tif_BS20.tif:0041-0210-0393:41	35128	35128	41
42	210115_nj3_11.tif_BS20.tif:0042-0225-0374:42	39518	39518	42
43	210115_nj3_11.tif_BS20.tif:0043-0259-0390:43	42759	42759	43
44	210115_nj3_11.tif_BS20.tif:0044-0216-0391:44	35934	35934	44
45	210115_nj3_11.tif_BS20.tif:0045-0295-0375:45	37591	37591	45
46	210115_nj3_11.tif_BS20.tif:0046-0281-0363:46	69310	69310	46
47	210115_nj3_11.tif_BS20.tif:0047-0243-0405:47	81389	81389	47
48	210115_nj3_11.tif_BS20.tif:0048-0211-0354:48	36339	36339	48
49	210115_nj3_11.tif_BS20.tif:0049-0229-0353:49	27036	27036	49
50	210115_nj3_11.tif_BS20.tif:0050-0230-0346:50	30183	30183	50
51	210115_nj3_11.tif_BS20.tif:0051-0233-0349:51	27083	27083	51
52	210115_nj3_11.tif_BS20.tif:0052-0248-0372:52	29037	29037	52
53	210115_nj3_11.tif_BS20.tif:0053-0260-0366:53	25735	25735	53
54	210115_nj3_11.tif_BS20.tif:0054-0276-0369:54	28612	28612	54
55	210115_nj3_11.tif_BS20.tif:0055-0287-0363:55	37558	37558	55
56	210115_nj3_11.tif_BS20.tif:0056-0276-0366:56	29525	29525	56
57	210115_nj3_11.tif_BS20.tif:0057-0260-0359:57	32675	32675	57
58	210115_nj3_11.tif_BS20.tif:0058-0247-0358:58	34507	34507	58
59	210115_nj3_11.tif_BS20.tif:0059-0231-0360:59	35770	35770	59
60	210115_nj3_11.tif_BS20.tif:0060-0234-0364:60	37390	37390	60
61	210115_nj3_11.tif_BS20.tif:0061-0244-0365:61	38770	38770	61
62	210115_nj3_11.tif_BS20.tif:0062-0243-0364:62	38739	38739	62
63	210115_nj3_11.tif_BS20.tif:0063-0233-0365:63	50598	50598	63
64	210115_nj3_11.tif_BS20.tif:0064-0225-0367:64	39250	39250	64
65	210115_nj3_11.tif_BS20.tif:0065-0238-0360:65	35979	35979	65
66	210115_nj3_11.tif_BS20.tif:0066-0231-0369:66	39525	39525	66
67	210115_nj3_11.tif_BS20.tif:0067-0223-0374:67	46510	46510	67
68	210115_nj3_11.tif_BS20.tif:0068-0210-0378:68	36272	36272	68
69	210115_nj3_11.tif_BS20.tif:0069-0227-0392:69	32833	32833	69
70	210115_nj3_11.tif_BS20.tif:0070-0210-0397:70	38313	38313	70
71	210115_nj3_11.tif_BS20.tif:0071-0220-0386:71	58814	58814	71
72	210115_nj3_11.tif_BS20.tif:0072-0217-0387:72	46505	46505	72
73	210115_nj3_11.tif_BS20.tif:0073-0219-0382:73	43982	43982	73
74	210115_nj3_11.tif_BS20.tif:0074-0226-0370:74	37340	37340	74
75	210115_nj3_11.tif_BS20.tif:0075-0205-0372:75	40233	40233	75
76	210115_nj3_11.tif_BS20.tif:0076-0220-0373:76	40371	40371	76
77	210115_nj3_11.tif_BS20.tif:0077-0233-0380:77	35226	35226	77
78	210115_nj3_11.tif_BS20.tif:0078-0230-0379:78	41920	41920	78
79	210115_nj3_11.tif_BS20.tif:0079-0225-0373:79	40208	40208	79
80	210115_nj3_11.tif_BS20.tif:0080-0239-0356:80	36853	36853	80
81	210115_nj3_11.tif_BS20.tif:0081-0244-0353:81	36653	36653	81
82	210115_nj3_11.tif_BS20.tif:0082-0262-0357:82	37742	37742	82
83	210115_nj3_11.tif_BS20.tif:0083-0237-0367:83	34496	34496	83
84	210115_nj3_11.tif_BS20.tif:0084-0224-0362:84	34484	34484	84
85	210115_nj3_11.tif_BS20.tif:0085-0242-0363:85	36045	36045	85
86	210115_nj3_11.tif_BS20.tif:0086-0234-0362:86	39825	39825	86
87	210115_nj3_11.tif_BS20.tif:0087-0238-0370:87	29831	29831	87
88	210115_nj3_11.tif_BS20.tif:0088-0236-0365:88	38406	38406	88
89	210115_nj3_11.tif_BS20.tif:0089-0235-0364:89	34588	34588	89
90	210115_nj3_11.tif_BS20.tif:0090-0256-0371:90	33695	33695	90
91	210115_nj3_11.tif_BS20.tif:0091-0274-0406:91	39049	39049	91
92	210115_nj3_11.tif_BS20.tif:0092-0254-0395:92	32616	32616	92
93	210115_nj3_11.tif_BS20.tif:0093-0266-0397:93	37756	37756	93
94	210115_nj3_11.tif_BS20.tif:0094-0241-0384:94	38341	38341	94
95	210115_nj3_11.tif_BS20.tif:0095-0215-0334:95	52496	52496	95
96	210115_nj3_11.tif_BS20.tif:0096-0204-0375:96	37701	37701	96
97	210115_nj3_11.tif_BS20.tif:0097-0214-0384:97	32656	32656	97
98	210115_nj3_11.tif_BS20.tif:0098-0215-0393:98	32086	32086	98
99	210115_nj3_11.tif_BS20.tif:0099-0212-0392:99	33833	33833	99
100	210115_nj3_11.tif_BS20.tif:0100-0210-0393:100	27963	27963	100
101	210115_nj3_11.tif_BS20.tif:0101-0212-0400:101	32486	32486	101
102	210115_nj3_11.tif_BS20.tif:0102-0220-0426:102	33873	33873	102
103	210115_nj3_11.tif_BS20.tif:0103-0222-0413:103	40878	40878	103
104	210115_nj3_11.tif_BS20.tif:0104-0220-0411:104	37622	37622	104
105	210115_nj3_11.tif_BS20.tif:0105-0225-0406:105	34938	34938	105
106	210115_nj3_11.tif_BS20.tif:0106-0204-0388:106	43115	43115	106
107	210115_nj3_11.tif_BS20.tif:0107-0225-0414:107	38077	38077	107
108	210115_nj3_11.tif_BS20.tif:0108-0228-0444:108	43315	43315	108
109	210115_nj3_11.tif_BS20.tif:0109-0215-0411:109	39305	39305	109
110	210115_nj3_11.tif_BS20.tif:0110-0218-0398:110	46326	46326	110
111	210115_nj3_11.tif_BS20.tif:0111-0222-0425:111	47141	47141	111
112	210115_nj3_11.tif_BS20.tif:0112-0243-0433:112	38712	38712	112
113	210115_nj3_11.tif_BS20.tif:0113-0235-0420:113	40498	40498	113
114	210115_nj3_11.tif_BS20.tif:0114-0219-0421:114	42335	42335	114
115	210115_nj3_11.tif_BS20.tif:0115-0210-0419:115	35970	35970	115
116	210115_nj3_11.tif_BS20.tif:0116-0235-0429:116	50711	50711	116
117	210115_nj3_11.tif_BS20.tif:0117-0215-0419:117	29865	29865	117
118	210115_nj3_11.tif_BS20.tif:0118-0205-0418:118	39441	39441	118
119	210115_nj3_11.tif_BS20.tif:0119-0212-0417:119	37557	37557	119
120	210115_nj3_11.tif_BS20.tif:0120-0209-0396:120	59648	59648	120
121	210115_nj3_11.tif_BS20.tif:0121-0215-0388:121	39493	39493	121
122	210115_nj3_11.tif_BS20.tif:0122-0217-0389:122	33684	33684	122
123	210115_nj3_11.tif_BS20.tif:0123-0216-0391:123	38439	38439	123
124	210115_nj3_11.tif_BS20.tif:0124-0233-0389:124	41451	41451	124
125	210115_nj3_11.tif_BS20.tif:0125-0235-0409:125	33268	33268	125
126	210115_nj3_11.tif_BS20.tif:0126-0237-0433:126	43613	43613	126
127	210115_nj3_11.tif_BS20.tif:0127-0247-0430:127	38545	38545	127
128	210115_nj3_11.tif_BS20.tif:0128-0240-0428:128	49292	49292	128
129	210115_nj3_11.tif_BS20.tif:0129-0239-0430:129	37144	37144	129
130	210115_nj3_11.tif_BS20.tif:0130-0244-0430:130	35426	35426	130
131	210115_nj3_11.tif_BS20.tif:0131-0249-0427:131	33796	33796	131
132	210115_nj3_11.tif_BS20.tif:0132-0250-0426:132	35981	35981	132
133	210115_nj3_11.tif_BS20.tif:0133-0236-0426:133	38890	38890	133
134	210115_nj3_11.tif_BS20.tif:0134-0224-0426:134	37187	37187	134
135	210115_nj3_11.tif_BS20.tif:0135-0213-0423:135	32728	32728	135
136	210115_nj3_11.tif_BS20.tif:0136-0216-0413:136	39087	39087	136
137	210115_nj3_11.tif_BS20.tif:0137-0224-0408:137	36203	36203	137
138	210115_nj3_11.tif_BS20.tif:0138-0217-0417:138	40570	40570	138
139	210115_nj3_11.tif_BS20.tif:0139-0214-0427:139	37298	37298	139
140	210115_nj3_11.tif_BS20.tif:0140-0218-0400:140	43766	43766	140
141	210115_nj3_11.tif_BS20.tif:0141-0215-0404:141	35719	35719	141
142	210115_nj3_11.tif_BS20.tif:0142-0209-0404:142	47434	47434	142
143	210115_nj3_11.tif_BS20.tif:0143-0214-0396:143	38574	38574	143
144	210115_nj3_11.tif_BS20.tif:0144-0216-0391:144	51936	51936	144
145	210115_nj3_11.tif_BS20.tif:0145-0218-0402:145	40395	40395	145
146	210115_nj3_11.tif_BS20.tif:0146-0226-0417:146	33113	33113	146
147	210115_nj3_11.tif_BS20.tif:0147-0235-0417:147	35120	35120	147
148	210115_nj3_11.tif_BS20.tif:0148-0239-0421:148	41605	41605	148
149	210115_nj3_11.tif_BS20.tif:0149-0239-0422:149	73905	73905	149
150	210115_nj3_11.tif_BS20.tif:0150-0234-0424:150	38333	38333	150
151	210115_nj3_11.tif_BS20.tif:0151-0232-0430:151	37295	37295	151
152	210115_nj3_11.tif_BS20.tif:0152-0234-0430:152	39266	39266	152
153	210115_nj3_11.tif_BS20.tif:0153-0234-0423:153	34399	34399	153
154	210115_nj3_11.tif_BS20.tif:0154-0234-0422:154	36224	36224	154
155	210115_nj3_11.tif_BS20.tif:0155-0235-0422:155	39249	39249	155
156	210115_nj3_11.tif_BS20.tif:0156-0234-0418:156	29551	29551	156
157	210115_nj3_11.tif_BS20.tif:0157-0225-0417:157	30673	30673	157
158	210115_nj3_11.tif_BS20.tif:0158-0236-0423:158	42017	42017	158
159	210115_nj3_11.tif_BS20.tif:0159-0242-0431:159	40642	40642	159
160	210115_nj3_11.tif_BS20.tif:0160-0241-0422:160	37511	37511	160
161	210115_nj3_11.tif_BS20.tif:0161-0236-0419:161	38841	38841	161
162	210115_nj3_11.tif_BS20.tif:0162-0232-0420:162	34562	34562	162
163	210115_nj3_11.tif_BS20.tif:0163-0229-0417:163	39150	39150	163
164	210115_nj3_11.tif_BS20.tif:0164-0225-0416:164	37148	37148	164
165	210115_nj3_11.tif_BS20.tif:0165-0225-0415:165	39233	39233	165
166	210115_nj3_11.tif_BS20.tif:0166-0223-0415:166	40941	40941	166
167	210115_nj3_11.tif_BS20.tif:0167-0224-0417:167	38308	38308	167
168	210115_nj3_11.tif_BS20.tif:0168-0231-0413:168	41038	41038	168
169	210115_nj3_11.tif_BS20.tif:0169-0234-0415:169	41285	41285	169
170	210115_nj3_11.tif_BS20.tif:0170-0234-0418:170	40834	40834	170
171	210115_nj3_11.tif_BS20.tif:0171-0239-0417:171	36542	36542	171
172	210115_nj3_11.tif_BS20.tif:0172-0240-0421:172	38776	38776	172
173	210115_nj3_11.tif_BS20.tif:0173-0242-0423:173	41640	41640	173
174	210115_nj3_11.tif_BS20.tif:0174-0252-0440:174	36730	36730	174
175	210115_nj3_11.tif_BS20.tif:0175-0245-0428:175	45542	45542	175
176	210115_nj3_11.tif_BS20.tif:0176-0244-0430:176	36517	36517	176
177	210115_nj3_11.tif_BS20.tif:0177-0243-0432:177	42471	42471	177
178	210115_nj3_11.tif_BS20.tif:0178-0246-0427:178	38301	38301	178
179	210115_nj3_11.tif_BS20.tif:0179-0248-0427:179	36696	36696	179
180	210115_nj3_11.tif_BS20.tif:0180-0249-0431:180	43603	43603	180
181	210115_nj3_11.tif_BS20.tif:0181-0250-0432:181	68917	68917	181
182	210115_nj3_11.tif_BS20.tif:0182-0241-0428:182	49419	49419	182
183	210115_nj3_11.tif_BS20.tif:0183-0256-0412:183	38390	38390	183
184	210115_nj3_11.tif_BS20.tif:0184-0241-0427:184	41487	41487	184
185	210115_nj3_11.tif_BS20.tif:0185-0248-0427:185	34744	34744	185
186	210115_nj3_11.tif_BS20.tif:0186-0270-0418:186	42824	42824	186
187	210115_nj3_11.tif_BS20.tif:0187-0260-0423:187	59173	59173	187
188	210115_nj3_11.tif_BS20.tif:0188-0255-0429:188	58802	58802	188
189	210115_nj3_11.tif_BS20.tif:0189-0258-0424:189	51918	51918	189
190	210115_nj3_11.tif_BS20.tif:0190-0255-0422:190	51552	51552	190
191	210115_nj3_11.tif_BS20.tif:0191-0253-0423:191	55000	55000	191
192	210115_nj3_11.tif_BS20.tif:0192-0256-0422:192	40984	40984	192
193	210115_nj3_11.tif_BS20.tif:0193-0248-0419:193	38734	38734	193
194	210115_nj3_11.tif_BS20.tif:0194-0246-0419:194	37923	37923	194
195	210115_nj3_11.tif_BS20.tif:0195-0245-0426:195	41058	41058	195
196	210115_nj3_11.tif_BS20.tif:0196-0245-0421:196	43173	43173	196
197	210115_nj3_11.tif_BS20.tif:0197-0238-0425:197	41639	41639	197
198	210115_nj3_11.tif_BS20.tif:0198-0241-0431:198	34568	34568	198
199	210115_nj3_11.tif_BS20.tif:0199-0238-0422:199	36016	36016	199
200	210115_nj3_11.tif_BS20.tif:0200-0253-0415:200	31742	31742	200
201	210115_nj3_11.tif_BS20.tif:0201-0256-0417:201	36630	36630	201
202	210115_nj3_11.tif_BS20.tif:0202-0248-0420:202	44119	44119	202
203	210115_nj3_11.tif_BS20.tif:0203-0247-0416:203	41124	41124	203
204	210115_nj3_11.tif_BS20.tif:0204-0242-0425:204	38367	38367	204
205	210115_nj3_11.tif_BS20.tif:0205-0246-0425:205	36144	36144	205
206	210115_nj3_11.tif_BS20.tif:0206-0248-0422:206	37235	37235	206
207	210115_nj3_11.tif_BS20.tif:0207-0251-0421:207	35239	35239	207
208	210115_nj3_11.tif_BS20.tif:0208-0252-0421:208	36045	36045	208
209	210115_nj3_11.tif_BS20.tif:0209-0252-0421:209	35585	35585	209
210	210115_nj3_11.tif_BS20.tif:0210-0252-0421:210	29542	29542	210
211	210115_nj3_11.tif_BS20.tif:0211-0252-0421:211	33951	33951	211
212	210115_nj3_11.tif_BS20.tif:0212-0253-0421:212	36466	36466	212
213	210115_nj3_11.tif_BS20.tif:0213-0253-0420:213	34893	34893	213
214	210115_nj3_11.tif_BS20.tif:0214-0254-0420:214	38031	38031	214
215	210115_nj3_11.tif_BS20.tif:0215-0254-0420:215	33622	33622	215
216	210115_nj3_11.tif_BS20.tif:0216-0254-0421:216	35579	35579	216
217	210115_nj3_11.tif_BS20.tif:0217-0255-0420:217	31610	31610	217
218	210115_nj3_11.tif_BS20.tif:0218-0254-0420:218	34298	34298	218
219	210115_nj3_11.tif_BS20.tif:0219-0255-0419:219	36889	36889	219
220	210115_nj3_11.tif_BS20.tif:0220-0255-0417:220	33056	33056	220
221	210115_nj3_11.tif_BS20.tif:0221-0255-0411:221	39615	39615	221
222	210115_nj3_11.tif_BS20.tif:0222-0244-0409:222	38722	38722	222
223	210115_nj3_11.tif_BS20.tif:0223-0242-0414:223	55573	55573	223
224	210115_nj3_11.tif_BS20.tif:0224-0261-0416:224	49064	49064	224
225	210115_nj3_11.tif_BS20.tif:0225-0257-0414:225	49051	49051	225
226	210115_nj3_11.tif_BS20.tif:0226-0250-0413:226	37644	37644	226
227	210115_nj3_11.tif_BS20.tif:0227-0251-0415:227	33416	33416	227
228	210115_nj3_11.tif_BS20.tif:0228-0242-0415:228	32767	32767	228
229	210115_nj3_11.tif_BS20.tif:0229-0248-0420:229	37925	37925	229
230	210115_nj3_11.tif_BS20.tif:0230-0246-0417:230	41139	41139	230
231	210115_nj3_11.tif_BS20.tif:0231-0239-0413:231	29816	29816	231
232	210115_nj3_11.tif_BS20.tif:0232-0231-0413:232	32613	32613	232
233	210115_nj3_11.tif_BS20.tif:0233-0234-0412:233	33040	33040	233
234	210115_nj3_11.tif_BS20.tif:0234-0232-0411:234	35757	35757	234
235	210115_nj3_11.tif_BS20.tif:0235-0232-0405:235	31798	31798	235
236	210115_nj3_11.tif_BS20.tif:0236-0238-0403:236	24190	24190	236
237	210115_nj3_11.tif_BS20.tif:0237-0242-0405:237	24450	24450	237
238	210115_nj3_11.tif_BS20.tif:0238-0236-0415:238	50790	50790	238
239	210115_nj3_11.tif_BS20.tif:0239-0225-0404:239	43767	43767	239
240	210115_nj3_11.tif_BS20.tif:0240-0223-0387:240	25791	25791	240
241	210115_nj3_11.tif_BS20.tif:0241-0220-0399:241	29850	29850	241
242	210115_nj3_11.tif_BS20.tif:0242-0219-0403:242	34880	34880	242
243	210115_nj3_11.tif_BS20.tif:0243-0218-0405:243	31345	31345	243
244	210115_nj3_11.tif_BS20.tif:0244-0218-0405:244	33796	33796	244
245	210115_nj3_11.tif_BS20.tif:0245-0205-0387:245	32376	32376	245
246	210115_nj3_11.tif_BS20.tif:0246-0204-0386:246	32044	32044	246
247	210115_nj3_11.tif_BS20.tif:0247-0223-0397:247	28306	28306	247
248	210115_nj3_11.tif_BS20.tif:0248-0221-0385:248	33018	33018	248
249	210115_nj3_11.tif_BS20.tif:0249-0220-0390:249	30656	30656	249
250	210115_nj3_11.tif_BS20.tif:0250-0222-0386:250	31452	31452	250
251	210115_nj3_11.tif_BS20.tif:0251-0199-0375:251	33272	33272	251
252	210115_nj3_11.tif_BS20.tif:0252-0224-0383:252	34872	34872	252
253	210115_nj3_11.tif_BS20.tif:0253-0221-0382:253	33409	33409	253
254	210115_nj3_11.tif_BS20.tif:0254-0222-0382:254	68084	68084	254
255	210115_nj3_11.tif_BS20.tif:0255-0228-0385:255	44906	44906	255
256	210115_nj3_11.tif_BS20.tif:0256-0227-0386:256	41448	41448	256
257	210115_nj3_11.tif_BS20.tif:0257-0227-0380:257	60819	60819	257
258	210115_nj3_11.tif_BS20.tif:0258-0220-0370:258	47749	47749	258
259	210115_nj3_11.tif_BS20.tif:0259-0225-0366:259	38799	38799	259
260	210115_nj3_11.tif_BS20.tif:0260-0231-0380:260	33986	33986	260
261	210115_nj3_11.tif_BS20.tif:0261-0221-0380:261	31039	31039	261
262	210115_nj3_11.tif_BS20.tif:0262-0222-0384:262	31099	31099	262
263	210115_nj3_11.tif_BS20.tif:0263-0221-0397:263	27306	27306	263
264	210115_nj3_11.tif_BS20.tif:0264-0222-0384:264	34051	34051	264
265	210115_nj3_11.tif_BS20.tif:0265-0223-0375:265	28726	28726	265
266	210115_nj3_11.tif_BS20.tif:0266-0222-0373:266	34809	34809	266
267	210115_nj3_11.tif_BS20.tif:0267-0217-0395:267	33000	33000	267
268	210115_nj3_11.tif_BS20.tif:0268-0211-0395:268	36265	36265	268
269	210115_nj3_11.tif_BS20.tif:0269-0221-0401:269	40840	40840	269
270	210115_nj3_11.tif_BS20.tif:0270-0230-0392:270	38345	38345	270
271	210115_nj3_11.tif_BS20.tif:0271-0223-0391:271	32045	32045	271
272	210115_nj3_11.tif_BS20.tif:0272-0208-0388:272	36336	36336	272
273	210115_nj3_11.tif_BS20.tif:0273-0204-0378:273	37042	37042	273
274	210115_nj3_11.tif_BS20.tif:0274-0229-0384:274	32077	32077	274
275	210115_nj3_11.tif_BS20.tif:0275-0227-0386:275	30988	30988	275
276	210115_nj3_11.tif_BS20.tif:0276-0226-0391:276	28972	28972	276
277	210115_nj3_11.tif_BS20.tif:0277-0221-0390:277	31253	31253	277
278	210115_nj3_11.tif_BS20.tif:0278-0222-0385:278	37620	37620	278
279	210115_nj3_11.tif_BS20.tif:0279-0223-0379:279	36339	36339	279
280	210115_nj3_11.tif_BS20.tif:0280-0214-0388:280	38024	38024	280
281	210115_nj3_11.tif_BS20.tif:0281-0203-0407:281	38021	38021	281
282	210115_nj3_11.tif_BS20.tif:0282-0225-0398:282	34942	34942	282
283	210115_nj3_11.tif_BS20.tif:0283-0211-0402:283	33135	33135	283
284	210115_nj3_11.tif_BS20.tif:0284-0221-0421:284	35197	35197	284
285	210115_nj3_11.tif_BS20.tif:0285-0225-0420:285	37246	37246	285
286	210115_nj3_11.tif_BS20.tif:0286-0220-0417:286	36076	36076	286
287	210115_nj3_11.tif_BS20.tif:0287-0220-0417:287	34998	34998	287
288	210115_nj3_11.tif_BS20.tif:0288-0225-0416:288	40953	40953	288
289	210115_nj3_11.tif_BS20.tif:0289-0223-0419:289	38468	38468	289
290	210115_nj3_11.tif_BS20.tif:0290-0219-0421:290	56290	56290	290
291	210115_nj3_11.tif_BS20.tif:0291-0219-0416:291	32088	32088	291
292	210115_nj3_11.tif_BS20.tif:0292-0229-0403:292	42584	42584	292
293	210115_nj3_11.tif_BS20.tif:0293-0237-0415:293	34698	34698	293
294	210115_nj3_11.tif_BS20.tif:0294-0232-0415:294	40337	40337	294
295	210115_nj3_11.tif_BS20.tif:0295-0204-0411:295	32688	32688	295
296	210115_nj3_11.tif_BS20.tif:0296-0202-0403:296	32638	32638	296
297	210115_nj3_11.tif_BS20.tif:0297-0213-0401:297	34649	34649	297
298	210115_nj3_11.tif_BS20.tif:0298-0217-0392:298	43867	43867	298
299	210115_nj3_11.tif_BS20.tif:0299-0213-0390:299	33563	33563	299
300	210115_nj3_11.tif_BS20.tif:0300-0217-0385:300	35512	35512	300
301	210115_nj3_11.tif_BS20.tif:0301-0219-0378:301	42236	42236	301
302	210115_nj3_11.tif_BS20.tif:0302-0225-0373:302	41805	41805	302
303	210115_nj3_11.tif_BS20.tif:0303-0217-0373:303	31771	31771	303
304	210115_nj3_11.tif_BS20.tif:0304-0219-0379:304	37311	37311	304
305	210115_nj3_11.tif_BS20.tif:0305-0212-0377:305	38690	38690	305
306	210115_nj3_11.tif_BS20.tif:0306-0219-0389:306	36949	36949	306
307	210115_nj3_11.tif_BS20.tif:0307-0221-0396:307	40667	40667	307
308	210115_nj3_11.tif_BS20.tif:0308-0218-0383:308	37547	37547	308
309	210115_nj3_11.tif_BS20.tif:0309-0211-0392:309	31552	31552	309
310	210115_nj3_11.tif_BS20.tif:0310-0211-0400:310	41803	41803	310
311	210115_nj3_11.tif_BS20.tif:0311-0219-0397:311	33501	33501	311
312	210115_nj3_11.tif_BS20.tif:0312-0215-0395:312	39323	39323	312
313	210115_nj3_11.tif_BS20.tif:0313-0210-0393:313	34313	34313	313
314	210115_nj3_11.tif_BS20.tif:0314-0222-0389:314	34275	34275	314
315	210115_nj3_11.tif_BS20.tif:0315-0215-0398:315	39524	39524	315
316	210115_nj3_11.tif_BS20.tif:0316-0218-0415:316	45077	45077	316
317	210115_nj3_11.tif_BS20.tif:0317-0218-0414:317	64404	64404	317
318	210115_nj3_11.tif_BS20.tif:0318-0220-0411:318	30891	30891	318
319	210115_nj3_11.tif_BS20.tif:0319-0219-0418:319	35230	35230	319
320	210115_nj3_11.tif_BS20.tif:0320-0216-0410:320	46169	46169	320
321	210115_nj3_11.tif_BS20.tif:0321-0222-0414:321	38445	38445	321
322	210115_nj3_11.tif_BS20.tif:0322-0220-0425:322	41833	41833	322
323	210115_nj3_11.tif_BS20.tif:0323-0222-0425:323	52556	52556	323
324	210115_nj3_11.tif_BS20.tif:0324-0212-0410:324	42027	42027	324
325	210115_nj3_11.tif_BS20.tif:0325-0225-0414:325	31903	31903	325
326	210115_nj3_11.tif_BS20.tif:0326-0248-0422:326	43657	43657	326
327	210115_nj3_11.tif_BS20.tif:0327-0252-0423:327	123121	123121	327
328	210115_nj3_11.tif_BS20.tif:0328-0241-0423:328	48547	48547	328
329	210115_nj3_11.tif_BS20.tif:0329-0229-0424:329	44736	44736	329
330	210115_nj3_11.tif_BS20.tif:0330-0248-0425:330	37459	37459	330
331	210115_nj3_11.tif_BS20.tif:0331-0264-0429:331	55876	55876	331
332	210115_nj3_11.tif_BS20.tif:0332-0252-0426:332	39727	39727	332
333	210115_nj3_11.tif_BS20.tif:0333-0212-0390:333	34041	34041	333
334	210115_nj3_11.tif_BS20.tif:0334-0254-0403:334	21460	21460	334
335	210115_nj3_11.tif_BS20.tif:0335-0048-0374:335	65545	65545	335
336	210115_nj3_11.tif_BS20.tif:0336-0032-0348:336	62105	62105	336
337	210115_nj3_11.tif_BS20.tif:0337-0006-0366:337	53492	53492	337
338	210115_nj3_11.tif_BS20.tif:0338-0001-0387:338	38110	38110	338
339	210115_nj3_11.tif_BS20.tif:0339-0001-0387:339	25364	25364	339
340	210115_nj3_11.tif_BS20.tif:0340-0019-0428:340	22771	22771	340
341	210115_nj3_11.tif_BS20.tif:0341-0067-0439:341	40758	40758	341
342	210115_nj3_11.tif_BS20.tif:0342-0053-0434:342	39215	39215	342
343	210115_nj3_11.tif_BS20.tif:0343-0206-0412:343	35318	35318	343
344	210115_nj3_11.tif_BS20.tif:0344-0293-0388:344	44778	44778	344
345	210115_nj3_11.tif_BS20.tif:0345-0272-0397:345	45181	45181	345
346	210115_nj3_11.tif_BS20.tif:0346-0235-0388:346	36468	36468	346
347	210115_nj3_11.tif_BS20.tif:0347-0240-0373:347	34810	34810	347
348	210115_nj3_11.tif_BS20.tif:0348-0271-0398:348	35045	35045	348
349	210115_nj3_11.tif_BS20.tif:0349-0265-0405:349	36541	36541	349
350	210115_nj3_11.tif_BS20.tif:0350-0257-0384:350	29709	29709	350
351	210115_nj3_11.tif_BS20.tif:0351-0260-0370:351	39904	39904	351
352	210115_nj3_11.tif_BS20.tif:0352-0266-0401:352	36508	36508	352
353	210115_nj3_11.tif_BS20.tif:0353-0262-0407:353	41087	41087	353
354	210115_nj3_11.tif_BS20.tif:0354-0273-0408:354	41692	41692	354
355	210115_nj3_11.tif_BS20.tif:0355-0276-0410:355	55023	55023	355
356	210115_nj3_11.tif_BS20.tif:0356-0273-0409:356	60861	60861	356
357	210115_nj3_11.tif_BS20.tif:0357-0250-0389:357	39354	39354	357
358	210115_nj3_11.tif_BS20.tif:0358-0260-0401:358	40078	40078	358
359	210115_nj3_11.tif_BS20.tif:0359-0263-0383:359	28571	28571	359
360	210115_nj3_11.tif_BS20.tif:0360-0254-0385:360	29806	29806	360
361	210115_nj3_11.tif_BS20.tif:0361-0249-0391:361	33561	33561	361
362	210115_nj3_11.tif_BS20.tif:0362-0251-0388:362	33402	33402	362
363	210115_nj3_11.tif_BS20.tif:0363-0231-0401:363	39580	39580	363
364	210115_nj3_11.tif_BS20.tif:0364-0202-0411:364	40455	40455	364
365	210115_nj3_11.tif_BS20.tif:0365-0185-0413:365	41428	41428	365
366	210115_nj3_11.tif_BS20.tif:0366-0197-0404:366	41987	41987	366
367	210115_nj3_11.tif_BS20.tif:0367-0203-0394:367	36755	36755	367
368	210115_nj3_11.tif_BS20.tif:0368-0206-0392:368	34042	34042	368
369	210115_nj3_11.tif_BS20.tif:0369-0203-0396:369	38203	38203	369
370	210115_nj3_11.tif_BS20.tif:0370-0188-0406:370	53477	53477	370
371	210115_nj3_11.tif_BS20.tif:0371-0194-0379:371	36543	36543	371
372	210115_nj3_11.tif_BS20.tif:0372-0198-0368:372	59376	59376	372
373	210115_nj3_11.tif_BS20.tif:0373-0197-0375:373	37317	37317	373
374	210115_nj3_11.tif_BS20.tif:0374-0203-0374:374	33619	33619	374
375	210115_nj3_11.tif_BS20.tif:0375-0207-0364:375	51506	51506	375
376	210115_nj3_11.tif_BS20.tif:0376-0201-0369:376	35207	35207	376
377	210115_nj3_11.tif_BS20.tif:0377-0203-0363:377	33847	33847	377
378	210115_nj3_11.tif_BS20.tif:0378-0213-0359:378	27967	27967	378
379	210115_nj3_11.tif_BS20.tif:0379-0224-0341:379	32937	32937	379
380	210115_nj3_11.tif_BS20.tif:0380-0216-0350:380	33689	33689	380
381	210115_nj3_11.tif_BS20.tif:0381-0221-0352:381	36304	36304	381
382	210115_nj3_11.tif_BS20.tif:0382-0212-0356:382	39998	39998	382
383	210115_nj3_11.tif_BS20.tif:0383-0184-0387:383	35075	35075	383
384	210115_nj3_11.tif_BS20.tif:0384-0190-0418:384	36114	36114	384
385	210115_nj3_11.tif_BS20.tif:0385-0195-0416:385	33674	33674	385
386	210115_nj3_11.tif_BS20.tif:0386-0199-0415:386	34966	34966	386
387	210115_nj3_11.tif_BS20.tif:0387-0196-0410:387	31288	31288	387
388	210115_nj3_11.tif_BS20.tif:0388-0204-0411:388	36022	36022	388
389	210115_nj3_11.tif_BS20.tif:0389-0212-0409:389	36560	36560	389
390	210115_nj3_11.tif_BS20.tif:0390-0208-0403:390	36206	36206	390
391	210115_nj3_11.tif_BS20.tif:0391-0211-0399:391	30589	30589	391
392	210115_nj3_11.tif_BS20.tif:0392-0208-0392:392	36132	36132	392
393	210115_nj3_11.tif_BS20.tif:0393-0205-0382:393	37026	37026	393
394	210115_nj3_11.tif_BS20.tif:0394-0198-0386:394	29674	29674	394
395	210115_nj3_11.tif_BS20.tif:0395-0200-0376:395	35949	35949	395
396	210115_nj3_11.tif_BS20.tif:0396-0192-0374:396	28699	28699	396
397	210115_nj3_11.tif_BS20.tif:0397-0192-0384:397	31605	31605	397
398	210115_nj3_11.tif_BS20.tif:0398-0195-0386:398	33192	33192	398
399	210115_nj3_11.tif_BS20.tif:0399-0203-0386:399	29334	29334	399
400	210115_nj3_11.tif_BS20.tif:0400-0214-0385:400	31861	31861	400
401	210115_nj3_11.tif_BS20.tif:0401-0207-0391:401	38516	38516	401
402	210115_nj3_11.tif_BS20.tif:0402-0208-0323:402	30284	30284	402
403	210115_nj3_11.tif_BS20.tif:0403-0216-0342:403	29488	29488	403
404	210115_nj3_11.tif_BS20.tif:0404-0215-0349:404	30887	30887	404
405	210115_nj3_11.tif_BS20.tif:0405-0216-0347:405	29640	29640	405
406	210115_nj3_11.tif_BS20.tif:0406-0218-0340:406	28302	28302	406
407	210115_nj3_11.tif_BS20.tif:0407-0221-0337:407	32883	32883	407
408	210115_nj3_11.tif_BS20.tif:0408-0216-0339:408	33650	33650	408
409	210115_nj3_11.tif_BS20.tif:0409-0210-0346:409	33535	33535	409
410	210115_nj3_11.tif_BS20.tif:0410-0207-0351:410	36825	36825	410
411	210115_nj3_11.tif_BS20.tif:0411-0199-0362:411	34555	34555	411
412	210115_nj3_11.tif_BS20.tif:0412-0190-0374:412	34051	34051	412
413	210115_nj3_11.tif_BS20.tif:0413-0196-0385:413	58743	58743	413
414	210115_nj3_11.tif_BS20.tif:0414-0191-0385:414	55099	55099	414
415	210115_nj3_11.tif_BS20.tif:0415-0190-0388:415	37949	37949	415
416	210115_nj3_11.tif_BS20.tif:0416-0191-0397:416	34886	34886	416
417	210115_nj3_11.tif_BS20.tif:0417-0179-0388:417	27747	27747	417
418	210115_nj3_11.tif_BS20.tif:0418-0178-0381:418	33651	33651	418
419	210115_nj3_11.tif_BS20.tif:0419-0215-0398:419	30127	30127	419
420	210115_nj3_11.tif_BS20.tif:0420-0214-0366:420	31126	31126	420
421	210115_nj3_11.tif_BS20.tif:0421-0204-0347:421	28958	28958	421
422	210115_nj3_11.tif_BS20.tif:0422-0208-0339:422	30272	30272	422
423	210115_nj3_11.tif_BS20.tif:0423-0258-0338:423	29013	29013	423
424	210115_nj3_11.tif_BS20.tif:0424-0262-0337:424	32382	32382	424
425	210115_nj3_11.tif_BS20.tif:0425-0251-0349:425	31612	31612	425
426	210115_nj3_11.tif_BS20.tif:0426-0238-0344:426	26687	26687	426
427	210115_nj3_11.tif_BS20.tif:0427-0230-0347:427	28033	28033	427
428	210115_nj3_11.tif_BS20.tif:0428-0236-0345:428	29843	29843	428
429	210115_nj3_11.tif_BS20.tif:0429-0267-0341:429	29371	29371	429
430	210115_nj3_11.tif_BS20.tif:0430-0246-0340:430	40537	40537	430
431	210115_nj3_11.tif_BS20.tif:0431-0224-0346:431	41269	41269	431
432	210115_nj3_11.tif_BS20.tif:0432-0225-0349:432	33463	33463	432
433	210115_nj3_11.tif_BS20.tif:0433-0228-0348:433	28073	28073	433
434	210115_nj3_11.tif_BS20.tif:0434-0217-0361:434	31540	31540	434
435	210115_nj3_11.tif_BS20.tif:0435-0204-0363:435	28577	28577	435
436	210115_nj3_11.tif_BS20.tif:0436-0194-0363:436	29655	29655	436
437	210115_nj3_11.tif_BS20.tif:0437-0192-0362:437	29266	29266	437
438	210115_nj3_11.tif_BS20.tif:0438-0183-0368:438	32022	32022	438
439	210115_nj3_11.tif_BS20.tif:0439-0194-0378:439	45530	45530	439
440	210115_nj3_11.tif_BS20.tif:0440-0190-0387:440	33320	33320	440
441	210115_nj3_11.tif_BS20.tif:0441-0186-0403:441	29706	29706	441
442	210115_nj3_11.tif_BS20.tif:0442-0195-0413:442	31556	31556	442
443	210115_nj3_11.tif_BS20.tif:0443-0200-0414:443	32247	32247	443
444	210115_nj3_11.tif_BS20.tif:0444-0198-0398:444	37235	37235	444
445	210115_nj3_11.tif_BS20.tif:0445-0203-0396:445	36380	36380	445
446	210115_nj3_11.tif_BS20.tif:0446-0188-0394:446	34883	34883	446
447	210115_nj3_11.tif_BS20.tif:0447-0190-0400:447	38559	38559	447
448	210115_nj3_11.tif_BS20.tif:0448-0198-0391:448	35211	35211	448
449	210115_nj3_11.tif_BS20.tif:0449-0200-0398:449	35217	35217	449
450	210115_nj3_11.tif_BS20.tif:0450-0210-0401:450	34043	34043	450
451	210115_nj3_11.tif_BS20.tif:0451-0205-0397:451	32824	32824	451
452	210115_nj3_11.tif_BS20.tif:0452-0202-0394:452	40080	40080	452
453	210115_nj3_11.tif_BS20.tif:0453-0201-0389:453	36247	36247	453
454	210115_nj3_11.tif_BS20.tif:0454-0212-0387:454	33985	33985	454
455	210115_nj3_11.tif_BS20.tif:0455-0231-0387:455	32422	32422	455
456	210115_nj3_11.tif_BS20.tif:0456-0227-0364:456	35830	35830	456
457	210115_nj3_11.tif_BS20.tif:0457-0235-0364:457	33898	33898	457
458	210115_nj3_11.tif_BS20.tif:0458-0242-0355:458	29845	29845	458
459	210115_nj3_11.tif_BS20.tif:0459-0246-0360:459	36403	36403	459
460	210115_nj3_11.tif_BS20.tif:0460-0245-0354:460	52351	52351	460
461	210115_nj3_11.tif_BS20.tif:0461-0259-0334:461	33030	33030	461
462	210115_nj3_11.tif_BS20.tif:0462-0287-0339:462	34475	34475	462
463	210115_nj3_11.tif_BS20.tif:0463-0303-0352:463	35274	35274	463
464	210115_nj3_11.tif_BS20.tif:0464-0283-0363:464	28969	28969	464
465	210115_nj3_11.tif_BS20.tif:0465-0291-0362:465	32399	32399	465
466	210115_nj3_11.tif_BS20.tif:0466-0295-0372:466	38960	38960	466
467	210115_nj3_11.tif_BS20.tif:0467-0256-0337:467	28723	28723	467
468	210115_nj3_11.tif_BS20.tif:0468-0248-0343:468	35265	35265	468
469	210115_nj3_11.tif_BS20.tif:0469-0262-0354:469	33409	33409	469
470	210115_nj3_11.tif_BS20.tif:0470-0263-0348:470	39131	39131	470
471	210115_nj3_11.tif_BS20.tif:0471-0277-0352:471	32951	32951	471
472	210115_nj3_11.tif_BS20.tif:0472-0286-0342:472	35237	35237	472
473	210115_nj3_11.tif_BS20.tif:0473-0273-0350:473	30420	30420	473
474	210115_nj3_11.tif_BS20.tif:0474-0271-0341:474	32472	32472	474
475	210115_nj3_11.tif_BS20.tif:0475-0274-0346:475	37832	37832	475
476	210115_nj3_11.tif_BS20.tif:0476-0286-0349:476	29422	29422	476
477	210115_nj3_11.tif_BS20.tif:0477-0294-0363:477	38214	38214	477
478	210115_nj3_11.tif_BS20.tif:0478-0304-0381:478	40061	40061	478
479	210115_nj3_11.tif_BS20.tif:0479-0305-0391:479	37586	37586	479
480	210115_nj3_11.tif_BS20.tif:0480-0307-0400:480	34859	34859	480
481	210115_nj3_11.tif_BS20.tif:0481-0309-0404:481	39236	39236	481
482	210115_nj3_11.tif_BS20.tif:0482-0304-0401:482	35948	35948	482
483	210115_nj3_11.tif_BS20.tif:0483-0294-0399:483	33477	33477	483
484	210115_nj3_11.tif_BS20.tif:0484-0298-0401:484	37941	37941	484
485	210115_nj3_11.tif_BS20.tif:0485-0293-0399:485	37703	37703	485
486	210115_nj3_11.tif_BS20.tif:0486-0311-0401:486	32138	32138	486
487	210115_nj3_11.tif_BS20.tif:0487-0305-0396:487	53769	53769	487
488	210115_nj3_11.tif_BS20.tif:0488-0300-0362:488	32964	32964	488
489	210115_nj3_11.tif_BS20.tif:0489-0285-0337:489	30882	30882	489
490	210115_nj3_11.tif_BS20.tif:0490-0277-0356:490	39096	39096	490
491	210115_nj3_11.tif_BS20.tif:0491-0288-0354:491	30298	30298	491
492	210115_nj3_11.tif_BS20.tif:0492-0271-0359:492	32442	32442	492
493	210115_nj3_11.tif_BS20.tif:0493-0277-0346:493	35401	35401	493
494	210115_nj3_11.tif_BS20.tif:0494-0276-0345:494	31476	31476	494
495	210115_nj3_11.tif_BS20.tif:0495-0261-0352:495	30896	30896	495
496	210115_nj3_11.tif_BS20.tif:0496-0249-0336:496	29005	29005	496
497	210115_nj3_11.tif_BS20.tif:0497-0250-0342:497	32483	32483	497
498	210115_nj3_11.tif_BS20.tif:0498-0291-0345:498	36592	36592	498
499	210115_nj3_11.tif_BS20.tif:0499-0300-0352:499	95175	95175	499
500	210115_nj3_11.tif_BS20.tif:0500-0302-0366:500	42486	42486	500
501	210115_nj3_11.tif_BS20.tif:0501-0304-0381:501	33509	33509	501
502	210115_nj3_11.tif_BS20.tif:0502-0310-0394:502	34769	34769	502
503	210115_nj3_11.tif_BS20.tif:0503-0309-0400:503	33158	33158	503
504	210115_nj3_11.tif_BS20.tif:0504-0297-0397:504	35099	35099	504
505	210115_nj3_11.tif_BS20.tif:0505-0287-0395:505	39765	39765	505
506	210115_nj3_11.tif_BS20.tif:0506-0296-0418:506	35371	35371	506
507	210115_nj3_11.tif_BS20.tif:0507-0298-0404:507	37556	37556	507
508	210115_nj3_11.tif_BS20.tif:0508-0261-0375:508	31480	31480	508
509	210115_nj3_11.tif_BS20.tif:0509-0280-0393:509	34472	34472	509
510	210115_nj3_11.tif_BS20.tif:0510-0299-0389:510	28535	28535	510
511	210115_nj3_11.tif_BS20.tif:0511-0331-0394:511	31676	31676	511
512	210115_nj3_11.tif_BS20.tif:0512-0286-0347:512	29646	29646	512
513	210115_nj3_11.tif_BS20.tif:0513-0262-0331:513	31770	31770	513
514	210115_nj3_11.tif_BS20.tif:0514-0259-0334:514	31281	31281	514
515	210115_nj3_11.tif_BS20.tif:0515-0251-0338:515	30151	30151	515
516	210115_nj3_11.tif_BS20.tif:0516-0241-0338:516	26209	26209	516
517	210115_nj3_11.tif_BS20.tif:0517-0219-0342:517	29471	29471	517
518	210115_nj3_11.tif_BS20.tif:0518-0212-0345:518	29803	29803	518
519	210115_nj3_11.tif_BS20.tif:0519-0217-0340:519	38085	38085	519
520	210115_nj3_11.tif_BS20.tif:0520-0219-0346:520	28727	28727	520
521	210115_nj3_11.tif_BS20.tif:0521-0225-0349:521	30523	30523	521
522	210115_nj3_11.tif_BS20.tif:0522-0222-0347:522	30313	30313	522
523	210115_nj3_11.tif_BS20.tif:0523-0209-0348:523	31590	31590	523
524	210115_nj3_11.tif_BS20.tif:0524-0216-0356:524	30918	30918	524
525	210115_nj3_11.tif_BS20.tif:0525-0220-0353:525	34723	34723	525
526	210115_nj3_11.tif_BS20.tif:0526-0216-0347:526	40823	40823	526
527	210115_nj3_11.tif_BS20.tif:0527-0220-0343:527	26332	26332	527
528	210115_nj3_11.tif_BS20.tif:0528-0223-0336:528	28136	28136	528
529	210115_nj3_11.tif_BS20.tif:0529-0234-0338:529	29076	29076	529
530	210115_nj3_11.tif_BS20.tif:0530-0267-0345:530	24994	24994	530
531	210115_nj3_11.tif_BS20.tif:0531-0274-0341:531	32807	32807	531
532	210115_nj3_11.tif_BS20.tif:0532-0259-0333:532	28878	28878	532
533	210115_nj3_11.tif_BS20.tif:0533-0238-0335:533	39173	39173	533
534	210115_nj3_11.tif_BS20.tif:0534-0205-0342:534	31198	31198	534
535	210115_nj3_11.tif_BS20.tif:0535-0199-0346:535	35097	35097	535
536	210115_nj3_11.tif_BS20.tif:0536-0210-0363:536	34418	34418	536
537	210115_nj3_11.tif_BS20.tif:0537-0223-0350:537	33489	33489	537
538	210115_nj3_11.tif_BS20.tif:0538-0211-0353:538	32921	32921	538
539	210115_nj3_11.tif_BS20.tif:0539-0180-0355:539	36225	36225	539
540	210115_nj3_11.tif_BS20.tif:0540-0214-0358:540	40962	40962	540
541	210115_nj3_11.tif_BS20.tif:0541-0219-0348:541	35607	35607	541
542	210115_nj3_11.tif_BS20.tif:0542-0239-0341:542	29639	29639	542
543	210115_nj3_11.tif_BS20.tif:0543-0249-0338:543	27121	27121	543
544	210115_nj3_11.tif_BS20.tif:0544-0257-0340:544	35159	35159	544
545	210115_nj3_11.tif_BS20.tif:0545-0274-0346:545	28365	28365	545
546	210115_nj3_11.tif_BS20.tif:0546-0299-0350:546	29374	29374	546
547	210115_nj3_11.tif_BS20.tif:0547-0292-0347:547	29944	29944	547
548	210115_nj3_11.tif_BS20.tif:0548-0282-0350:548	30463	30463	548
549	210115_nj3_11.tif_BS20.tif:0549-0275-0342:549	31166	31166	549
550	210115_nj3_11.tif_BS20.tif:0550-0276-0341:550	35269	35269	550
551	210115_nj3_11.tif_BS20.tif:0551-0263-0345:551	34744	34744	551
552	210115_nj3_11.tif_BS20.tif:0552-0256-0348:552	29559	29559	552
553	210115_nj3_11.tif_BS20.tif:0553-0267-0347:553	28287	28287	553
554	210115_nj3_11.tif_BS20.tif:0554-0266-0334:554	37484	37484	554
555	210115_nj3_11.tif_BS20.tif:0555-0242-0342:555	27537	27537	555
556	210115_nj3_11.tif_BS20.tif:0556-0245-0328:556	27181	27181	556
557	210115_nj3_11.tif_BS20.tif:0557-0233-0348:557	31970	31970	557
558	210115_nj3_11.tif_BS20.tif:0558-0217-0337:558	38386	38386	558
559	210115_nj3_11.tif_BS20.tif:0559-0197-0352:559	28211	28211	559
560	210115_nj3_11.tif_BS20.tif:0560-0192-0351:560	31606	31606	560
561	210115_nj3_11.tif_BS20.tif:0561-0202-0350:561	43624	43624	561
562	210115_nj3_11.tif_BS20.tif:0562-0211-0345:562	29838	29838	562
563	210115_nj3_11.tif_BS20.tif:0563-0235-0337:563	29537	29537	563
564	210115_nj3_11.tif_BS20.tif:0564-0232-0338:564	25671	25671	564
565	210115_nj3_11.tif_BS20.tif:0565-0240-0339:565	31713	31713	565
566	210115_nj3_11.tif_BS20.tif:0566-0254-0335:566	52866	52866	566
567	210115_nj3_11.tif_BS20.tif:0567-0270-0339:567	33299	33299	567
568	210115_nj3_11.tif_BS20.tif:0568-0271-0345:568	35817	35817	568
569	210115_nj3_11.tif_BS20.tif:0569-0283-0346:569	41066	41066	569
570	210115_nj3_11.tif_BS20.tif:0570-0293-0347:570	28034	28034	570
571	210115_nj3_11.tif_BS20.tif:0571-0281-0352:571	31126	31126	571
572	210115_nj3_11.tif_BS20.tif:0572-0269-0344:572	31807	31807	572
573	210115_nj3_11.tif_BS20.tif:0573-0272-0340:573	26772	26772	573
574	210115_nj3_11.tif_BS20.tif:0574-0256-0332:574	24400	24400	574
575	210115_nj3_11.tif_BS20.tif:0575-0244-0337:575	26051	26051	575
576	210115_nj3_11.tif_BS20.tif:0576-0235-0333:576	27418	27418	576
577	210115_nj3_11.tif_BS20.tif:0577-0228-0343:577	25827	25827	577
578	210115_nj3_11.tif_BS20.tif:0578-0224-0339:578	27976	27976	578
579	210115_nj3_11.tif_BS20.tif:0579-0211-0341:579	26539	26539	579
580	210115_nj3_11.tif_BS20.tif:0580-0215-0356:580	29219	29219	580
581	210115_nj3_11.tif_BS20.tif:0581-0229-0354:581	27751	27751	581
582	210115_nj3_11.tif_BS20.tif:0582-0225-0338:582	30387	30387	582
583	210115_nj3_11.tif_BS20.tif:0583-0200-0348:583	27898	27898	583
584	210115_nj3_11.tif_BS20.tif:0584-0207-0354:584	28610	28610	584
585	210115_nj3_11.tif_BS20.tif:0585-0216-0348:585	25551	25551	585
586	210115_nj3_11.tif_BS20.tif:0586-0221-0348:586	27788	27788	586
587	210115_nj3_11.tif_BS20.tif:0587-0216-0349:587	30453	30453	587
588	210115_nj3_11.tif_BS20.tif:0588-0219-0353:588	29614	29614	588
589	210115_nj3_11.tif_BS20.tif:0589-0231-0353:589	31467	31467	589
590	210115_nj3_11.tif_BS20.tif:0590-0223-0350:590	20211	20211	590
591	210115_nj3_11.tif_BS20.tif:0591-0238-0337:591	22884	22884	591
592	210115_nj3_11.tif_BS20.tif:0592-0255-0342:592	27747	27747	592
593	210115_nj3_11.tif_BS20.tif:0593-0272-0345:593	24744	24744	593
594	210115_nj3_11.tif_BS20.tif:0594-0278-0351:594	36635	36635	594
595	210115_nj3_11.tif_BS20.tif:0595-0268-0339:595	24775	24775	595
596	210115_nj3_11.tif_BS20.tif:0596-0277-0341:596	26821	26821	596
597	210115_nj3_11.tif_BS20.tif:0597-0281-0345:597	25780	25780	597
598	210115_nj3_11.tif_BS20.tif:0598-0275-0348:598	25325	25325	598
599	210115_nj3_11.tif_BS20.tif:0599-0280-0344:599	23047	23047	599
600	210115_nj3_11.tif_BS20.tif:0600-0275-0341:600	22387	22387	600
601	210115_nj3_11.tif_BS20.tif:0601-0264-0337:601	26125	26125	601
602	210115_nj3_11.tif_BS20.tif:0602-0260-0338:602	30075	30075	602
603	210115_nj3_11.tif_BS20.tif:0603-0251-0339:603	81108	81108	603
604	210115_nj3_11.tif_BS20.tif:0604-0245-0337:604	26122	26122	604
605	210115_nj3_11.tif_BS20.tif:0605-0233-0339:605	33227	33227	605
606	210115_nj3_11.tif_BS20.tif:0606-0214-0343:606	30085	30085	606
607	210115_nj3_11.tif_BS20.tif:0607-0203-0353:607	31345	31345	607
608	210115_nj3_11.tif_BS20.tif:0608-0203-0352:608	27433	27433	608
609	210115_nj3_11.tif_BS20.tif:0609-0209-0351:609	25150	25150	609
610	210115_nj3_11.tif_BS20.tif:0610-0216-0347:610	21944	21944	610
611	210115_nj3_11.tif_BS20.tif:0611-0212-0349:611	24603	24603	611
612	210115_nj3_11.tif_BS20.tif:0612-0221-0347:612	25572	25572	612
613	210115_nj3_11.tif_BS20.tif:0613-0233-0346:613	28222	28222	613
614	210115_nj3_11.tif_BS20.tif:0614-0245-0336:614	26781	26781	614
615	210115_nj3_11.tif_BS20.tif:0615-0267-0343:615	24538	24538	615
616	210115_nj3_11.tif_BS20.tif:0616-0274-0345:616	27194	27194	616
617	210115_nj3_11.tif_BS20.tif:0617-0260-0342:617	26817	26817	617
618	210115_nj3_11.tif_BS20.tif:0618-0265-0348:618	25544	25544	618
619	210115_nj3_11.tif_BS20.tif:0619-0271-0350:619	25413	25413	619
620	210115_nj3_11.tif_BS20.tif:0620-0284-0352:620	30851	30851	620
621	210115_nj3_11.tif_BS20.tif:0621-0286-0353:621	27053	27053	621
622	210115_nj3_11.tif_BS20.tif:0622-0267-0349:622	28215	28215	622
623	210115_nj3_11.tif_BS20.tif:0623-0269-0354:623	25732	25732	623
624	210115_nj3_11.tif_BS20.tif:0624-0274-0357:624	21642	21642	624
625	210115_nj3_11.tif_BS20.tif:0625-0297-0360:625	22410	22410	625
626	210115_nj3_11.tif_BS20.tif:0626-0268-0350:626	26227	26227	626
627	210115_nj3_11.tif_BS20.tif:0627-0272-0352:627	48023	48023	627
628	210115_nj3_11.tif_BS20.tif:0628-0276-0349:628	132372	132372	628
629	210115_nj3_11.tif_BS20.tif:0629-0265-0348:629	49044	49044	629
630	210115_nj3_11.tif_BS20.tif:0630-0265-0339:630	30209	30209	630
631	210115_nj3_11.tif_BS20.tif:0631-0251-0342:631	36374	36374	631
632	210115_nj3_11.tif_BS20.tif:0632-0242-0342:632	29479	29479	632
633	210115_nj3_11.tif_BS20.tif:0633-0237-0361:633	27796	27796	633
634	210115_nj3_11.tif_BS20.tif:0634-0231-0336:634	28070	28070	634
635	210115_nj3_11.tif_BS20.tif:0635-0214-0340:635	34022	34022	635
636	210115_nj3_11.tif_BS20.tif:0636-0211-0344:636	27064	27064	636
637	210115_nj3_11.tif_BS20.tif:0637-0220-0352:637	25178	25178	637
638	210115_nj3_11.tif_BS20.tif:0638-0217-0354:638	30151	30151	638
639	210115_nj3_11.tif_BS20.tif:0639-0211-0351:639	23751	23751	639
640	210115_nj3_11.tif_BS20.tif:0640-0222-0349:640	21082	21082	640
641	210115_nj3_11.tif_BS20.tif:0641-0236-0349:641	27832	27832	641
642	210115_nj3_11.tif_BS20.tif:0642-0225-0356:642	26158	26158	642
643	210115_nj3_11.tif_BS20.tif:0643-0212-0347:643	27125	27125	643
644	210115_nj3_11.tif_BS20.tif:0644-0222-0349:644	22342	22342	644
645	210115_nj3_11.tif_BS20.tif:0645-0233-0349:645	19519	19519	645
646	210115_nj3_11.tif_BS20.tif:0646-0240-0349:646	23218	23218	646
647	210115_nj3_11.tif_BS20.tif:0647-0249-0344:647	21839	21839	647
648	210115_nj3_11.tif_BS20.tif:0648-0257-0350:648	30430	30430	648
649	210115_nj3_11.tif_BS20.tif:0649-0260-0352:649	27518	27518	649
650	210115_nj3_11.tif_BS20.tif:0650-0251-0344:650	27309	27309	650
651	210115_nj3_11.tif_BS20.tif:0651-0249-0348:651	21994	21994	651
652	210115_nj3_11.tif_BS20.tif:0652-0255-0348:652	27846	27846	652
653	210115_nj3_11.tif_BS20.tif:0653-0257-0352:653	24249	24249	653
654	210115_nj3_11.tif_BS20.tif:0654-0255-0352:654	26353	26353	654
655	210115_nj3_11.tif_BS20.tif:0655-0255-0349:655	30953	30953	655
656	210115_nj3_11.tif_BS20.tif:0656-0260-0333:656	21350	21350	656
657	210115_nj3_11.tif_BS20.tif:0657-0273-0346:657	26294	26294	657
658	210115_nj3_11.tif_BS20.tif:0658-0292-0354:658	24024	24024	658
659	210115_nj3_11.tif_BS20.tif:0659-0289-0353:659	30547	30547	659
660	210115_nj3_11.tif_BS20.tif:0660-0284-0350:660	39574	39574	660
661	210115_nj3_11.tif_BS20.tif:0661-0285-0347:661	27410	27410	661
662	210115_nj3_11.tif_BS20.tif:0662-0281-0341:662	26453	26453	662
663	210115_nj3_11.tif_BS20.tif:0663-0269-0339:663	24643	24643	663
664	210115_nj3_11.tif_BS20.tif:0664-0253-0340:664	23784	23784	664
665	210115_nj3_11.tif_BS20.tif:0665-0248-0337:665	21914	21914	665
666	210115_nj3_11.tif_BS20.tif:0666-0243-0342:666	21539	21539	666
667	210115_nj3_11.tif_BS20.tif:0667-0234-0346:667	27784	27784	667
668	210115_nj3_11.tif_BS20.tif:0668-0223-0346:668	32716	32716	668
669	210115_nj3_11.tif_BS20.tif:0669-0215-0338:669	26864	26864	669
670	210115_nj3_11.tif_BS20.tif:0670-0210-0349:670	23923	23923	670
671	210115_nj3_11.tif_BS20.tif:0671-0212-0351:671	28252	28252	671
672	210115_nj3_11.tif_BS20.tif:0672-0219-0353:672	35869	35869	672
673	210115_nj3_11.tif_BS20.tif:0673-0222-0351:673	25097	25097	673
674	210115_nj3_11.tif_BS20.tif:0674-0225-0353:674	26637	26637	674
675	210115_nj3_11.tif_BS20.tif:0675-0223-0350:675	26176	26176	675
676	210115_nj3_11.tif_BS20.tif:0676-0228-0364:676	26226	26226	676
677	210115_nj3_11.tif_BS20.tif:0677-0227-0365:677	26913	26913	677
678	210115_nj3_11.tif_BS20.tif:0678-0228-0365:678	30190	30190	678
679	210115_nj3_11.tif_BS20.tif:0679-0230-0367:679	27670	27670	679
680	210115_nj3_11.tif_BS20.tif:0680-0233-0364:680	26874	26874	680
681	210115_nj3_11.tif_BS20.tif:0681-0224-0355:681	28345	28345	681
682	210115_nj3_11.tif_BS20.tif:0682-0211-0354:682	25565	25565	682
683	210115_nj3_11.tif_BS20.tif:0683-0197-0355:683	27718	27718	683
684	210115_nj3_11.tif_BS20.tif:0684-0202-0362:684	34138	34138	684
685	210115_nj3_11.tif_BS20.tif:0685-0208-0361:685	47707	47707	685
686	210115_nj3_11.tif_BS20.tif:0686-0220-0352:686	23976	23976	686
687	210115_nj3_11.tif_BS20.tif:0687-0217-0353:687	27168	27168	687
688	210115_nj3_11.tif_BS20.tif:0688-0207-0357:688	24798	24798	688
689	210115_nj3_11.tif_BS20.tif:0689-0201-0370:689	23721	23721	689
690	210115_nj3_11.tif_BS20.tif:0690-0197-0385:690	27439	27439	690
691	210115_nj3_11.tif_BS20.tif:0691-0203-0379:691	29304	29304	691
692	210115_nj3_11.tif_BS20.tif:0692-0212-0374:692	29627	29627	692
693	210115_nj3_11.tif_BS20.tif:0693-0199-0383:693	32810	32810	693
694	210115_nj3_11.tif_BS20.tif:0694-0183-0392:694	28005	28005	694
695	210115_nj3_11.tif_BS20.tif:0695-0199-0405:695	30099	30099	695
696	210115_nj3_11.tif_BS20.tif:0696-0197-0403:696	25613	25613	696
697	210115_nj3_11.tif_BS20.tif:0697-0188-0396:697	24141	24141	697
698	210115_nj3_11.tif_BS20.tif:0698-0193-0404:698	31761	31761	698
699	210115_nj3_11.tif_BS20.tif:0699-0206-0392:699	32235	32235	699
700	210115_nj3_11.tif_BS20.tif:0700-0199-0405:700	24798	24798	700
701	210115_nj3_11.tif_BS20.tif:0701-0175-0409:701	30668	30668	701
702	210115_nj3_11.tif_BS20.tif:0702-0211-0396:702	23903	23903	702
703	210115_nj3_11.tif_BS20.tif:0703-0196-0386:703	22689	22689	703
704	210115_nj3_11.tif_BS20.tif:0704-0200-0382:704	27516	27516	704
705	210115_nj3_11.tif_BS20.tif:0705-0194-0387:705	26100	26100	705
706	210115_nj3_11.tif_BS20.tif:0706-0201-0365:706	33051	33051	706
707	210115_nj3_11.tif_BS20.tif:0707-0205-0349:707	23427	23427	707
708	210115_nj3_11.tif_BS20.tif:0708-0215-0351:708	28253	28253	708
709	210115_nj3_11.tif_BS20.tif:0709-0227-0363:709	24732	24732	709
710	210115_nj3_11.tif_BS20.tif:0710-0232-0352:710	23403	23403	710
711	210115_nj3_11.tif_BS20.tif:0711-0219-0338:711	22628	22628	711
712	210115_nj3_11.tif_BS20.tif:0712-0224-0347:712	27734	27734	712
713	210115_nj3_11.tif_BS20.tif:0713-0232-0347:713	28098	28098	713
714	210115_nj3_11.tif_BS20.tif:0714-0220-0346:714	21909	21909	714
715	210115_nj3_11.tif_BS20.tif:0715-0225-0342:715	40164	40164	715
716	210115_nj3_11.tif_BS20.tif:0716-0217-0355:716	53175	53175	716
717	210115_nj3_11.tif_BS20.tif:0717-0211-0345:717	21337	21337	717
718	210115_nj3_11.tif_BS20.tif:0718-0213-0354:718	23439	23439	718
719	210115_nj3_11.tif_BS20.tif:0719-0205-0361:719	23503	23503	719
720	210115_nj3_11.tif_BS20.tif:0720-0200-0362:720	24157	24157	720
721	210115_nj3_11.tif_BS20.tif:0721-0198-0367:721	26860	26860	721
722	210115_nj3_11.tif_BS20.tif:0001-0259-0126:1	170578	170578	1
723	210115_nj3_11.tif_BS20.tif:0002-0259-0125:2	158983	158983	2
724	210115_nj3_11.tif_BS20.tif:0003-0242-0127:3	169780	169780	3
725	210115_nj3_11.tif_BS20.tif:0004-0203-0157:4	106822	106822	4
726	210115_nj3_11.tif_BS20.tif:0005-0225-0142:5	60724	60724	5
727	210115_nj3_11.tif_BS20.tif:0006-0210-0161:6	175136	175136	6
728	210115_nj3_11.tif_BS20.tif:0007-0227-0160:7	196989	196989	7
729	210115_nj3_11.tif_BS20.tif:0008-0226-0171:8	190321	190321	8
730	210115_nj3_11.tif_BS20.tif:0009-0240-0179:9	178595	178595	9
731	210115_nj3_11.tif_BS20.tif:0010-0242-0179:10	155955	155955	10
732	210115_nj3_11.tif_BS20.tif:0011-0234-0169:11	161838	161838	11
733	210115_nj3_11.tif_BS20.tif:0012-0225-0168:12	179759	179759	12
734	210115_nj3_11.tif_BS20.tif:0013-0216-0175:13	192906	192906	13
735	210115_nj3_11.tif_BS20.tif:0014-0239-0179:14	190903	190903	14
736	210115_nj3_11.tif_BS20.tif:0015-0234-0177:15	183264	183264	15
737	210115_nj3_11.tif_BS20.tif:0016-0226-0178:16	182176	182176	16
738	210115_nj3_11.tif_BS20.tif:0017-0223-0169:17	174614	174614	17
739	210115_nj3_11.tif_BS20.tif:0018-0222-0165:18	170172	170172	18
740	210115_nj3_11.tif_BS20.tif:0019-0223-0150:19	171587	171587	19
741	210115_nj3_11.tif_BS20.tif:0020-0229-0140:20	166265	166265	20
742	210115_nj3_11.tif_BS20.tif:0021-0219-0146:21	163696	163696	21
743	210115_nj3_11.tif_BS20.tif:0022-0231-0146:22	148793	148793	22
744	210115_nj3_11.tif_BS20.tif:0023-0230-0147:23	152410	152410	23
745	210115_nj3_11.tif_BS20.tif:0024-0242-0149:24	183300	183300	24
746	210115_nj3_11.tif_BS20.tif:0025-0273-0162:25	120629	120629	25
747	210115_nj3_11.tif_BS20.tif:0026-0250-0147:26	103067	103067	26
748	210115_nj3_11.tif_BS20.tif:0027-0239-0144:27	152179	152179	27
749	210115_nj3_11.tif_BS20.tif:0028-0244-0144:28	151013	151013	28
750	210115_nj3_11.tif_BS20.tif:0029-0244-0171:29	154647	154647	29
751	210115_nj3_11.tif_BS20.tif:0030-0231-0161:30	138643	138643	30
752	210115_nj3_11.tif_BS20.tif:0031-0227-0157:31	138303	138303	31
753	210115_nj3_11.tif_BS20.tif:0032-0263-0149:32	141963	141963	32
754	210115_nj3_11.tif_BS20.tif:0033-0250-0142:33	142574	142574	33
755	210115_nj3_11.tif_BS20.tif:0034-0248-0133:34	142060	142060	34
756	210115_nj3_11.tif_BS20.tif:0035-0263-0173:35	122102	122102	35
757	210115_nj3_11.tif_BS20.tif:0036-0243-0129:36	120336	120336	36
758	210115_nj3_11.tif_BS20.tif:0037-0263-0146:37	126896	126896	37
759	210115_nj3_11.tif_BS20.tif:0038-0266-0163:38	125704	125704	38
760	210115_nj3_11.tif_BS20.tif:0039-0224-0120:39	115833	115833	39
761	210115_nj3_11.tif_BS20.tif:0040-0226-0147:40	108103	108103	40
762	210115_nj3_11.tif_BS20.tif:0041-0220-0149:41	110873	110873	41
763	210115_nj3_11.tif_BS20.tif:0042-0235-0129:42	112130	112130	42
764	210115_nj3_11.tif_BS20.tif:0043-0269-0145:43	114517	114517	43
765	210115_nj3_11.tif_BS20.tif:0044-0226-0146:44	101421	101421	44
766	210115_nj3_11.tif_BS20.tif:0045-0305-0130:45	130836	130836	45
767	210115_nj3_11.tif_BS20.tif:0046-0291-0118:46	51037	51037	46
768	210115_nj3_11.tif_BS20.tif:0047-0253-0160:47	87776	87776	47
769	210115_nj3_11.tif_BS20.tif:0048-0221-0109:48	117574	117574	48
770	210115_nj3_11.tif_BS20.tif:0049-0239-0109:49	109095	109095	49
771	210115_nj3_11.tif_BS20.tif:0050-0240-0101:50	109152	109152	50
772	210115_nj3_11.tif_BS20.tif:0051-0243-0104:51	108080	108080	51
773	210115_nj3_11.tif_BS20.tif:0052-0258-0128:52	110323	110323	52
774	210115_nj3_11.tif_BS20.tif:0053-0270-0121:53	109568	109568	53
775	210115_nj3_11.tif_BS20.tif:0054-0286-0125:54	114897	114897	54
776	210115_nj3_11.tif_BS20.tif:0055-0297-0119:55	134675	134675	55
777	210115_nj3_11.tif_BS20.tif:0056-0286-0122:56	135331	135331	56
778	210115_nj3_11.tif_BS20.tif:0057-0270-0114:57	132716	132716	57
779	210115_nj3_11.tif_BS20.tif:0058-0257-0114:58	124178	124178	58
780	210115_nj3_11.tif_BS20.tif:0059-0241-0116:59	140870	140870	59
781	210115_nj3_11.tif_BS20.tif:0060-0244-0119:60	154506	154506	60
782	210115_nj3_11.tif_BS20.tif:0061-0254-0120:61	140446	140446	61
783	210115_nj3_11.tif_BS20.tif:0062-0253-0120:62	160505	160505	62
784	210115_nj3_11.tif_BS20.tif:0063-0243-0121:63	165942	165942	63
785	210115_nj3_11.tif_BS20.tif:0064-0235-0123:64	155518	155518	64
786	210115_nj3_11.tif_BS20.tif:0065-0248-0116:65	137973	137973	65
787	210115_nj3_11.tif_BS20.tif:0066-0241-0125:66	156935	156935	66
788	210115_nj3_11.tif_BS20.tif:0067-0233-0130:67	182589	182589	67
789	210115_nj3_11.tif_BS20.tif:0068-0220-0133:68	146663	146663	68
790	210115_nj3_11.tif_BS20.tif:0069-0237-0148:69	156036	156036	69
791	210115_nj3_11.tif_BS20.tif:0070-0220-0152:70	138389	138389	70
792	210115_nj3_11.tif_BS20.tif:0071-0230-0142:71	167784	167784	71
793	210115_nj3_11.tif_BS20.tif:0072-0227-0142:72	175810	175810	72
794	210115_nj3_11.tif_BS20.tif:0073-0229-0138:73	152100	152100	73
795	210115_nj3_11.tif_BS20.tif:0074-0236-0126:74	154296	154296	74
796	210115_nj3_11.tif_BS20.tif:0075-0215-0128:75	160866	160866	75
797	210115_nj3_11.tif_BS20.tif:0076-0230-0129:76	153511	153511	76
798	210115_nj3_11.tif_BS20.tif:0077-0243-0135:77	156025	156025	77
799	210115_nj3_11.tif_BS20.tif:0078-0240-0135:78	149224	149224	78
800	210115_nj3_11.tif_BS20.tif:0079-0235-0128:79	140207	140207	79
801	210115_nj3_11.tif_BS20.tif:0080-0249-0111:80	150614	150614	80
802	210115_nj3_11.tif_BS20.tif:0081-0254-0108:81	152100	152100	81
803	210115_nj3_11.tif_BS20.tif:0082-0272-0112:82	146945	146945	82
804	210115_nj3_11.tif_BS20.tif:0083-0247-0123:83	145629	145629	83
805	210115_nj3_11.tif_BS20.tif:0084-0234-0117:84	138481	138481	84
806	210115_nj3_11.tif_BS20.tif:0085-0252-0118:85	138489	138489	85
807	210115_nj3_11.tif_BS20.tif:0086-0244-0118:86	142562	142562	86
808	210115_nj3_11.tif_BS20.tif:0087-0248-0125:87	156470	156470	87
809	210115_nj3_11.tif_BS20.tif:0088-0246-0121:88	154706	154706	88
810	210115_nj3_11.tif_BS20.tif:0089-0245-0120:89	145315	145315	89
811	210115_nj3_11.tif_BS20.tif:0090-0266-0126:90	154113	154113	90
812	210115_nj3_11.tif_BS20.tif:0091-0284-0162:91	138713	138713	91
813	210115_nj3_11.tif_BS20.tif:0092-0264-0151:92	139264	139264	92
814	210115_nj3_11.tif_BS20.tif:0093-0276-0152:93	133240	133240	93
815	210115_nj3_11.tif_BS20.tif:0094-0251-0140:94	131231	131231	94
816	210115_nj3_11.tif_BS20.tif:0095-0225-0089:95	132239	132239	95
817	210115_nj3_11.tif_BS20.tif:0096-0214-0131:96	131422	131422	96
818	210115_nj3_11.tif_BS20.tif:0097-0224-0140:97	136220	136220	97
819	210115_nj3_11.tif_BS20.tif:0098-0225-0149:98	135045	135045	98
820	210115_nj3_11.tif_BS20.tif:0099-0222-0147:99	140553	140553	99
821	210115_nj3_11.tif_BS20.tif:0100-0220-0148:100	133575	133575	100
822	210115_nj3_11.tif_BS20.tif:0101-0222-0155:101	127309	127309	101
823	210115_nj3_11.tif_BS20.tif:0102-0230-0182:102	141770	141770	102
824	210115_nj3_11.tif_BS20.tif:0103-0232-0168:103	169316	169316	103
825	210115_nj3_11.tif_BS20.tif:0104-0230-0167:104	163114	163114	104
826	210115_nj3_11.tif_BS20.tif:0105-0235-0161:105	149562	149562	105
827	210115_nj3_11.tif_BS20.tif:0106-0214-0144:106	139147	139147	106
828	210115_nj3_11.tif_BS20.tif:0107-0235-0169:107	148194	148194	107
829	210115_nj3_11.tif_BS20.tif:0108-0238-0199:108	163211	163211	108
830	210115_nj3_11.tif_BS20.tif:0109-0225-0166:109	152049	152049	109
831	210115_nj3_11.tif_BS20.tif:0110-0228-0153:110	156062	156062	110
832	210115_nj3_11.tif_BS20.tif:0111-0232-0180:111	167480	167480	111
833	210115_nj3_11.tif_BS20.tif:0112-0253-0189:112	163004	163004	112
834	210115_nj3_11.tif_BS20.tif:0113-0245-0176:113	170317	170317	113
835	210115_nj3_11.tif_BS20.tif:0114-0229-0176:114	173321	173321	114
836	210115_nj3_11.tif_BS20.tif:0115-0220-0175:115	156692	156692	115
837	210115_nj3_11.tif_BS20.tif:0116-0245-0184:116	158085	158085	116
838	210115_nj3_11.tif_BS20.tif:0117-0225-0175:117	165790	165790	117
839	210115_nj3_11.tif_BS20.tif:0118-0215-0174:118	162036	162036	118
840	210115_nj3_11.tif_BS20.tif:0119-0222-0173:119	159274	159274	119
841	210115_nj3_11.tif_BS20.tif:0120-0219-0152:120	171358	171358	120
842	210115_nj3_11.tif_BS20.tif:0121-0225-0143:121	150100	150100	121
843	210115_nj3_11.tif_BS20.tif:0122-0227-0144:122	153393	153393	122
844	210115_nj3_11.tif_BS20.tif:0123-0226-0147:123	166569	166569	123
845	210115_nj3_11.tif_BS20.tif:0124-0243-0145:124	182382	182382	124
846	210115_nj3_11.tif_BS20.tif:0125-0245-0164:125	158311	158311	125
847	210115_nj3_11.tif_BS20.tif:0126-0247-0188:126	173440	173440	126
848	210115_nj3_11.tif_BS20.tif:0127-0257-0186:127	166036	166036	127
849	210115_nj3_11.tif_BS20.tif:0128-0250-0184:128	162494	162494	128
850	210115_nj3_11.tif_BS20.tif:0129-0249-0185:129	176228	176228	129
851	210115_nj3_11.tif_BS20.tif:0130-0254-0185:130	161672	161672	130
852	210115_nj3_11.tif_BS20.tif:0131-0259-0183:131	152073	152073	131
853	210115_nj3_11.tif_BS20.tif:0132-0260-0182:132	154965	154965	132
854	210115_nj3_11.tif_BS20.tif:0133-0246-0181:133	161731	161731	133
855	210115_nj3_11.tif_BS20.tif:0134-0234-0182:134	165971	165971	134
856	210115_nj3_11.tif_BS20.tif:0135-0223-0178:135	171970	171970	135
857	210115_nj3_11.tif_BS20.tif:0136-0226-0168:136	170755	170755	136
858	210115_nj3_11.tif_BS20.tif:0137-0234-0164:137	173441	173441	137
859	210115_nj3_11.tif_BS20.tif:0138-0227-0172:138	167426	167426	138
860	210115_nj3_11.tif_BS20.tif:0139-0224-0182:139	184989	184989	139
861	210115_nj3_11.tif_BS20.tif:0140-0228-0155:140	143652	143652	140
862	210115_nj3_11.tif_BS20.tif:0141-0225-0159:141	165669	165669	141
863	210115_nj3_11.tif_BS20.tif:0142-0219-0160:142	172139	172139	142
864	210115_nj3_11.tif_BS20.tif:0143-0224-0152:143	163384	163384	143
865	210115_nj3_11.tif_BS20.tif:0144-0226-0147:144	173299	173299	144
866	210115_nj3_11.tif_BS20.tif:0145-0228-0158:145	179359	179359	145
867	210115_nj3_11.tif_BS20.tif:0146-0236-0173:146	202847	202847	146
868	210115_nj3_11.tif_BS20.tif:0147-0245-0173:147	205241	205241	147
869	210115_nj3_11.tif_BS20.tif:0148-0249-0176:148	197362	197362	148
870	210115_nj3_11.tif_BS20.tif:0149-0249-0178:149	236576	236576	149
871	210115_nj3_11.tif_BS20.tif:0150-0244-0180:150	226936	226936	150
872	210115_nj3_11.tif_BS20.tif:0151-0242-0186:151	222569	222569	151
873	210115_nj3_11.tif_BS20.tif:0152-0244-0185:152	230549	230549	152
874	210115_nj3_11.tif_BS20.tif:0153-0244-0179:153	218537	218537	153
875	210115_nj3_11.tif_BS20.tif:0154-0244-0177:154	226176	226176	154
876	210115_nj3_11.tif_BS20.tif:0155-0245-0177:155	215425	215425	155
877	210115_nj3_11.tif_BS20.tif:0156-0244-0173:156	199918	199918	156
878	210115_nj3_11.tif_BS20.tif:0157-0235-0173:157	209806	209806	157
879	210115_nj3_11.tif_BS20.tif:0158-0246-0179:158	220150	220150	158
880	210115_nj3_11.tif_BS20.tif:0159-0252-0186:159	226698	226698	159
881	210115_nj3_11.tif_BS20.tif:0160-0251-0177:160	217213	217213	160
882	210115_nj3_11.tif_BS20.tif:0161-0246-0175:161	223251	223251	161
883	210115_nj3_11.tif_BS20.tif:0162-0242-0176:162	213075	213075	162
884	210115_nj3_11.tif_BS20.tif:0163-0239-0173:163	205828	205828	163
885	210115_nj3_11.tif_BS20.tif:0164-0235-0172:164	205573	205573	164
886	210115_nj3_11.tif_BS20.tif:0165-0235-0170:165	219986	219986	165
887	210115_nj3_11.tif_BS20.tif:0166-0233-0171:166	233294	233294	166
888	210115_nj3_11.tif_BS20.tif:0167-0234-0173:167	217892	217892	167
889	210115_nj3_11.tif_BS20.tif:0168-0241-0169:168	219644	219644	168
890	210115_nj3_11.tif_BS20.tif:0169-0244-0171:169	226926	226926	169
891	210115_nj3_11.tif_BS20.tif:0170-0244-0173:170	229450	229450	170
892	210115_nj3_11.tif_BS20.tif:0171-0249-0173:171	221828	221828	171
893	210115_nj3_11.tif_BS20.tif:0172-0250-0177:172	225672	225672	172
894	210115_nj3_11.tif_BS20.tif:0173-0252-0178:173	223965	223965	173
895	210115_nj3_11.tif_BS20.tif:0174-0262-0195:174	246107	246107	174
896	210115_nj3_11.tif_BS20.tif:0175-0255-0184:175	226501	226501	175
897	210115_nj3_11.tif_BS20.tif:0176-0254-0186:176	213698	213698	176
898	210115_nj3_11.tif_BS20.tif:0177-0253-0188:177	221309	221309	177
899	210115_nj3_11.tif_BS20.tif:0178-0256-0183:178	196061	196061	178
900	210115_nj3_11.tif_BS20.tif:0179-0258-0183:179	199206	199206	179
901	210115_nj3_11.tif_BS20.tif:0180-0259-0186:180	194082	194082	180
902	210115_nj3_11.tif_BS20.tif:0181-0260-0187:181	216107	216107	181
903	210115_nj3_11.tif_BS20.tif:0182-0251-0183:182	207970	207970	182
904	210115_nj3_11.tif_BS20.tif:0183-0266-0168:183	203179	203179	183
905	210115_nj3_11.tif_BS20.tif:0184-0251-0182:184	200071	200071	184
906	210115_nj3_11.tif_BS20.tif:0185-0258-0182:185	137164	137164	185
907	210115_nj3_11.tif_BS20.tif:0186-0280-0174:186	228640	228640	186
908	210115_nj3_11.tif_BS20.tif:0187-0270-0179:187	213720	213720	187
909	210115_nj3_11.tif_BS20.tif:0188-0265-0185:188	212234	212234	188
910	210115_nj3_11.tif_BS20.tif:0189-0268-0180:189	196344	196344	189
911	210115_nj3_11.tif_BS20.tif:0190-0265-0177:190	184838	184838	190
912	210115_nj3_11.tif_BS20.tif:0191-0263-0179:191	194670	194670	191
913	210115_nj3_11.tif_BS20.tif:0192-0266-0178:192	184763	184763	192
914	210115_nj3_11.tif_BS20.tif:0193-0258-0175:193	188416	188416	193
915	210115_nj3_11.tif_BS20.tif:0194-0256-0174:194	190008	190008	194
916	210115_nj3_11.tif_BS20.tif:0195-0255-0182:195	192603	192603	195
917	210115_nj3_11.tif_BS20.tif:0196-0255-0176:196	195180	195180	196
918	210115_nj3_11.tif_BS20.tif:0197-0248-0180:197	202420	202420	197
919	210115_nj3_11.tif_BS20.tif:0198-0251-0186:198	188530	188530	198
920	210115_nj3_11.tif_BS20.tif:0199-0248-0177:199	170672	170672	199
921	210115_nj3_11.tif_BS20.tif:0200-0263-0171:200	185712	185712	200
922	210115_nj3_11.tif_BS20.tif:0201-0266-0172:201	187615	187615	201
923	210115_nj3_11.tif_BS20.tif:0202-0258-0176:202	190510	190510	202
924	210115_nj3_11.tif_BS20.tif:0203-0257-0171:203	189891	189891	203
925	210115_nj3_11.tif_BS20.tif:0204-0252-0181:204	197534	197534	204
926	210115_nj3_11.tif_BS20.tif:0205-0256-0181:205	181110	181110	205
927	210115_nj3_11.tif_BS20.tif:0206-0258-0178:206	187915	187915	206
928	210115_nj3_11.tif_BS20.tif:0207-0261-0176:207	189196	189196	207
929	210115_nj3_11.tif_BS20.tif:0208-0262-0176:208	180141	180141	208
930	210115_nj3_11.tif_BS20.tif:0209-0262-0176:209	182425	182425	209
931	210115_nj3_11.tif_BS20.tif:0210-0262-0176:210	177941	177941	210
932	210115_nj3_11.tif_BS20.tif:0211-0262-0176:211	181365	181365	211
933	210115_nj3_11.tif_BS20.tif:0212-0263-0176:212	175305	175305	212
934	210115_nj3_11.tif_BS20.tif:0213-0263-0176:213	175248	175248	213
935	210115_nj3_11.tif_BS20.tif:0214-0264-0175:214	183815	183815	214
936	210115_nj3_11.tif_BS20.tif:0215-0264-0175:215	177971	177971	215
937	210115_nj3_11.tif_BS20.tif:0216-0264-0176:216	175463	175463	216
938	210115_nj3_11.tif_BS20.tif:0217-0265-0175:217	173775	173775	217
939	210115_nj3_11.tif_BS20.tif:0218-0264-0176:218	177327	177327	218
940	210115_nj3_11.tif_BS20.tif:0219-0265-0174:219	179555	179555	219
941	210115_nj3_11.tif_BS20.tif:0220-0265-0173:220	178296	178296	220
942	210115_nj3_11.tif_BS20.tif:0221-0265-0167:221	174867	174867	221
943	210115_nj3_11.tif_BS20.tif:0222-0254-0164:222	158355	158355	222
944	210115_nj3_11.tif_BS20.tif:0223-0252-0170:223	133280	133280	223
945	210115_nj3_11.tif_BS20.tif:0224-0271-0171:224	164571	164571	224
946	210115_nj3_11.tif_BS20.tif:0225-0267-0169:225	170814	170814	225
947	210115_nj3_11.tif_BS20.tif:0226-0260-0169:226	161267	161267	226
948	210115_nj3_11.tif_BS20.tif:0227-0261-0170:227	158563	158563	227
949	210115_nj3_11.tif_BS20.tif:0228-0252-0171:228	157048	157048	228
950	210115_nj3_11.tif_BS20.tif:0229-0258-0176:229	158696	158696	229
951	210115_nj3_11.tif_BS20.tif:0230-0256-0173:230	152900	152900	230
952	210115_nj3_11.tif_BS20.tif:0231-0249-0169:231	152871	152871	231
953	210115_nj3_11.tif_BS20.tif:0232-0241-0169:232	154214	154214	232
954	210115_nj3_11.tif_BS20.tif:0233-0244-0168:233	157626	157626	233
955	210115_nj3_11.tif_BS20.tif:0234-0242-0167:234	157275	157275	234
956	210115_nj3_11.tif_BS20.tif:0235-0242-0160:235	164469	164469	235
957	210115_nj3_11.tif_BS20.tif:0236-0248-0158:236	165196	165196	236
958	210115_nj3_11.tif_BS20.tif:0237-0252-0160:237	162951	162951	237
959	210115_nj3_11.tif_BS20.tif:0238-0246-0170:238	162335	162335	238
960	210115_nj3_11.tif_BS20.tif:0239-0235-0159:239	138177	138177	239
961	210115_nj3_11.tif_BS20.tif:0240-0233-0143:240	129998	129998	240
962	210115_nj3_11.tif_BS20.tif:0241-0230-0155:241	126476	126476	241
963	210115_nj3_11.tif_BS20.tif:0242-0229-0159:242	126383	126383	242
964	210115_nj3_11.tif_BS20.tif:0243-0228-0160:243	120659	120659	243
965	210115_nj3_11.tif_BS20.tif:0244-0228-0160:244	121797	121797	244
966	210115_nj3_11.tif_BS20.tif:0245-0215-0142:245	125716	125716	245
967	210115_nj3_11.tif_BS20.tif:0246-0214-0142:246	113945	113945	246
968	210115_nj3_11.tif_BS20.tif:0247-0233-0152:247	135274	135274	247
969	210115_nj3_11.tif_BS20.tif:0248-0231-0140:248	119598	119598	248
970	210115_nj3_11.tif_BS20.tif:0249-0230-0146:249	144497	144497	249
971	210115_nj3_11.tif_BS20.tif:0250-0232-0141:250	145301	145301	250
972	210115_nj3_11.tif_BS20.tif:0251-0209-0130:251	132606	132606	251
973	210115_nj3_11.tif_BS20.tif:0252-0234-0138:252	135239	135239	252
974	210115_nj3_11.tif_BS20.tif:0253-0231-0138:253	132910	132910	253
975	210115_nj3_11.tif_BS20.tif:0254-0232-0137:254	127053	127053	254
976	210115_nj3_11.tif_BS20.tif:0255-0238-0141:255	148935	148935	255
977	210115_nj3_11.tif_BS20.tif:0256-0237-0142:256	138943	138943	256
978	210115_nj3_11.tif_BS20.tif:0257-0237-0135:257	127074	127074	257
979	210115_nj3_11.tif_BS20.tif:0258-0230-0125:258	119642	119642	258
980	210115_nj3_11.tif_BS20.tif:0259-0235-0122:259	133596	133596	259
981	210115_nj3_11.tif_BS20.tif:0260-0241-0135:260	131802	131802	260
982	210115_nj3_11.tif_BS20.tif:0261-0231-0136:261	127820	127820	261
983	210115_nj3_11.tif_BS20.tif:0262-0232-0139:262	130039	130039	262
984	210115_nj3_11.tif_BS20.tif:0263-0231-0153:263	163719	163719	263
985	210115_nj3_11.tif_BS20.tif:0264-0232-0140:264	141895	141895	264
986	210115_nj3_11.tif_BS20.tif:0265-0233-0131:265	133761	133761	265
987	210115_nj3_11.tif_BS20.tif:0266-0232-0129:266	140509	140509	266
988	210115_nj3_11.tif_BS20.tif:0267-0227-0151:267	140652	140652	267
989	210115_nj3_11.tif_BS20.tif:0268-0221-0151:268	159786	159786	268
990	210115_nj3_11.tif_BS20.tif:0269-0231-0156:269	176799	176799	269
991	210115_nj3_11.tif_BS20.tif:0270-0240-0147:270	170407	170407	270
992	210115_nj3_11.tif_BS20.tif:0271-0233-0146:271	171235	171235	271
993	210115_nj3_11.tif_BS20.tif:0272-0218-0144:272	170766	170766	272
994	210115_nj3_11.tif_BS20.tif:0273-0214-0133:273	163354	163354	273
995	210115_nj3_11.tif_BS20.tif:0274-0239-0139:274	161456	161456	274
996	210115_nj3_11.tif_BS20.tif:0275-0237-0142:275	150208	150208	275
997	210115_nj3_11.tif_BS20.tif:0276-0236-0147:276	162139	162139	276
998	210115_nj3_11.tif_BS20.tif:0277-0231-0145:277	148879	148879	277
999	210115_nj3_11.tif_BS20.tif:0278-0232-0140:278	157825	157825	278
1000	210115_nj3_11.tif_BS20.tif:0279-0233-0134:279	171110	171110	279
1001	210115_nj3_11.tif_BS20.tif:0280-0224-0144:280	154106	154106	280
1002	210115_nj3_11.tif_BS20.tif:0281-0213-0163:281	150781	150781	281
1003	210115_nj3_11.tif_BS20.tif:0282-0235-0153:282	176138	176138	282
1004	210115_nj3_11.tif_BS20.tif:0283-0221-0158:283	168711	168711	283
1005	210115_nj3_11.tif_BS20.tif:0284-0231-0177:284	177013	177013	284
1006	210115_nj3_11.tif_BS20.tif:0285-0235-0175:285	184290	184290	285
1007	210115_nj3_11.tif_BS20.tif:0286-0230-0172:286	191796	191796	286
1008	210115_nj3_11.tif_BS20.tif:0287-0230-0172:287	182253	182253	287
1009	210115_nj3_11.tif_BS20.tif:0288-0235-0171:288	178494	178494	288
1010	210115_nj3_11.tif_BS20.tif:0289-0233-0175:289	176566	176566	289
1011	210115_nj3_11.tif_BS20.tif:0290-0229-0177:290	168327	168327	290
1012	210115_nj3_11.tif_BS20.tif:0291-0229-0171:291	173555	173555	291
1013	210115_nj3_11.tif_BS20.tif:0292-0239-0158:292	183441	183441	292
1014	210115_nj3_11.tif_BS20.tif:0293-0247-0171:293	179991	179991	293
1015	210115_nj3_11.tif_BS20.tif:0294-0242-0170:294	176291	176291	294
1016	210115_nj3_11.tif_BS20.tif:0295-0214-0167:295	154898	154898	295
1017	210115_nj3_11.tif_BS20.tif:0296-0212-0159:296	151654	151654	296
1018	210115_nj3_11.tif_BS20.tif:0297-0223-0156:297	155973	155973	297
1019	210115_nj3_11.tif_BS20.tif:0298-0227-0148:298	165040	165040	298
1020	210115_nj3_11.tif_BS20.tif:0299-0223-0145:299	155318	155318	299
1021	210115_nj3_11.tif_BS20.tif:0300-0227-0140:300	161186	161186	300
1022	210115_nj3_11.tif_BS20.tif:0301-0229-0133:301	174916	174916	301
1023	210115_nj3_11.tif_BS20.tif:0302-0235-0129:302	174534	174534	302
1024	210115_nj3_11.tif_BS20.tif:0303-0227-0129:303	172758	172758	303
1025	210115_nj3_11.tif_BS20.tif:0304-0229-0134:304	165708	165708	304
1026	210115_nj3_11.tif_BS20.tif:0305-0222-0133:305	181287	181287	305
1027	210115_nj3_11.tif_BS20.tif:0306-0229-0145:306	170960	170960	306
1028	210115_nj3_11.tif_BS20.tif:0307-0231-0151:307	167043	167043	307
1029	210115_nj3_11.tif_BS20.tif:0308-0228-0138:308	181126	181126	308
1030	210115_nj3_11.tif_BS20.tif:0309-0221-0148:309	173934	173934	309
1031	210115_nj3_11.tif_BS20.tif:0310-0221-0156:310	179949	179949	310
1032	210115_nj3_11.tif_BS20.tif:0311-0229-0153:311	180069	180069	311
1033	210115_nj3_11.tif_BS20.tif:0312-0225-0150:312	189155	189155	312
1034	210115_nj3_11.tif_BS20.tif:0313-0220-0148:313	190095	190095	313
1035	210115_nj3_11.tif_BS20.tif:0314-0232-0145:314	177003	177003	314
1036	210115_nj3_11.tif_BS20.tif:0315-0225-0154:315	181901	181901	315
1037	210115_nj3_11.tif_BS20.tif:0316-0228-0170:316	193189	193189	316
1038	210115_nj3_11.tif_BS20.tif:0317-0228-0169:317	205374	205374	317
1039	210115_nj3_11.tif_BS20.tif:0318-0230-0167:318	181401	181401	318
1040	210115_nj3_11.tif_BS20.tif:0319-0229-0174:319	186031	186031	319
1041	210115_nj3_11.tif_BS20.tif:0320-0226-0165:320	187492	187492	320
1042	210115_nj3_11.tif_BS20.tif:0321-0232-0169:321	185006	185006	321
1043	210115_nj3_11.tif_BS20.tif:0322-0230-0180:322	190303	190303	322
1044	210115_nj3_11.tif_BS20.tif:0323-0232-0181:323	201841	201841	323
1045	210115_nj3_11.tif_BS20.tif:0324-0222-0165:324	180920	180920	324
1046	210115_nj3_11.tif_BS20.tif:0325-0235-0169:325	193131	193131	325
1047	210115_nj3_11.tif_BS20.tif:0326-0258-0177:326	215819	215819	326
1048	210115_nj3_11.tif_BS20.tif:0327-0262-0179:327	197583	197583	327
1049	210115_nj3_11.tif_BS20.tif:0328-0251-0179:328	210969	210969	328
1050	210115_nj3_11.tif_BS20.tif:0329-0239-0180:329	173750	173750	329
1051	210115_nj3_11.tif_BS20.tif:0330-0258-0180:330	194065	194065	330
1052	210115_nj3_11.tif_BS20.tif:0331-0274-0184:331	203081	203081	331
1053	210115_nj3_11.tif_BS20.tif:0332-0262-0181:332	198674	198674	332
1054	210115_nj3_11.tif_BS20.tif:0333-0222-0145:333	77222	77222	333
1055	210115_nj3_11.tif_BS20.tif:0334-0264-0159:334	23700	23700	334
1056	210115_nj3_11.tif_BS20.tif:0335-0058-0129:335	52492	52492	335
1057	210115_nj3_11.tif_BS20.tif:0336-0042-0103:336	69798	69798	336
1058	210115_nj3_11.tif_BS20.tif:0337-0015-0122:337	74423	74423	337
1059	210115_nj3_11.tif_BS20.tif:0338-0010-0142:338	65084	65084	338
1060	210115_nj3_11.tif_BS20.tif:0339-0010-0142:339	27665	27665	339
1061	210115_nj3_11.tif_BS20.tif:0340-0029-0183:340	46349	46349	340
1062	210115_nj3_11.tif_BS20.tif:0341-0077-0194:341	170149	170149	341
1063	210115_nj3_11.tif_BS20.tif:0342-0063-0189:342	182096	182096	342
1064	210115_nj3_11.tif_BS20.tif:0343-0216-0167:343	75340	75340	343
1065	210115_nj3_11.tif_BS20.tif:0344-0303-0143:344	183516	183516	344
1066	210115_nj3_11.tif_BS20.tif:0345-0282-0152:345	186745	186745	345
1067	210115_nj3_11.tif_BS20.tif:0346-0245-0143:346	182408	182408	346
1068	210115_nj3_11.tif_BS20.tif:0347-0250-0128:347	169702	169702	347
1069	210115_nj3_11.tif_BS20.tif:0348-0281-0153:348	157326	157326	348
1070	210115_nj3_11.tif_BS20.tif:0349-0275-0160:349	181057	181057	349
1071	210115_nj3_11.tif_BS20.tif:0350-0267-0139:350	149817	149817	350
1072	210115_nj3_11.tif_BS20.tif:0351-0270-0125:351	171538	171538	351
1073	210115_nj3_11.tif_BS20.tif:0352-0276-0156:352	169236	169236	352
1074	210115_nj3_11.tif_BS20.tif:0353-0272-0163:353	180808	180808	353
1075	210115_nj3_11.tif_BS20.tif:0354-0283-0163:354	166654	166654	354
1076	210115_nj3_11.tif_BS20.tif:0355-0286-0165:355	165152	165152	355
1077	210115_nj3_11.tif_BS20.tif:0356-0283-0164:356	173220	173220	356
1078	210115_nj3_11.tif_BS20.tif:0357-0260-0145:357	176580	176580	357
1079	210115_nj3_11.tif_BS20.tif:0358-0270-0156:358	193299	193299	358
1080	210115_nj3_11.tif_BS20.tif:0359-0273-0138:359	190417	190417	359
1081	210115_nj3_11.tif_BS20.tif:0360-0264-0140:360	183980	183980	360
1082	210115_nj3_11.tif_BS20.tif:0361-0259-0146:361	188610	188610	361
1083	210115_nj3_11.tif_BS20.tif:0362-0261-0143:362	205215	205215	362
1084	210115_nj3_11.tif_BS20.tif:0363-0241-0156:363	201201	201201	363
1085	210115_nj3_11.tif_BS20.tif:0364-0212-0166:364	205915	205915	364
1086	210115_nj3_11.tif_BS20.tif:0365-0195-0168:365	196947	196947	365
1087	210115_nj3_11.tif_BS20.tif:0366-0207-0159:366	195615	195615	366
1088	210115_nj3_11.tif_BS20.tif:0367-0213-0150:367	179118	179118	367
1089	210115_nj3_11.tif_BS20.tif:0368-0216-0148:368	183537	183537	368
1090	210115_nj3_11.tif_BS20.tif:0369-0213-0151:369	170139	170139	369
1091	210115_nj3_11.tif_BS20.tif:0370-0198-0161:370	183763	183763	370
1092	210115_nj3_11.tif_BS20.tif:0371-0204-0135:371	160769	160769	371
1093	210115_nj3_11.tif_BS20.tif:0372-0208-0124:372	158519	158519	372
1094	210115_nj3_11.tif_BS20.tif:0373-0207-0130:373	159643	159643	373
1095	210115_nj3_11.tif_BS20.tif:0374-0213-0129:374	145224	145224	374
1096	210115_nj3_11.tif_BS20.tif:0375-0217-0119:375	145274	145274	375
1097	210115_nj3_11.tif_BS20.tif:0376-0211-0125:376	159607	159607	376
1098	210115_nj3_11.tif_BS20.tif:0377-0213-0119:377	151340	151340	377
1099	210115_nj3_11.tif_BS20.tif:0378-0223-0115:378	140949	140949	378
1100	210115_nj3_11.tif_BS20.tif:0379-0234-0096:379	149724	149724	379
1101	210115_nj3_11.tif_BS20.tif:0380-0226-0105:380	159906	159906	380
1102	210115_nj3_11.tif_BS20.tif:0381-0231-0107:381	157783	157783	381
1103	210115_nj3_11.tif_BS20.tif:0382-0222-0112:382	177132	177132	382
1104	210115_nj3_11.tif_BS20.tif:0383-0194-0142:383	161970	161970	383
1105	210115_nj3_11.tif_BS20.tif:0384-0200-0173:384	175340	175340	384
1106	210115_nj3_11.tif_BS20.tif:0385-0205-0171:385	159803	159803	385
1107	210115_nj3_11.tif_BS20.tif:0386-0209-0171:386	144008	144008	386
1108	210115_nj3_11.tif_BS20.tif:0387-0206-0165:387	145413	145413	387
1109	210115_nj3_11.tif_BS20.tif:0388-0214-0167:388	144469	144469	388
1110	210115_nj3_11.tif_BS20.tif:0389-0222-0164:389	155977	155977	389
1111	210115_nj3_11.tif_BS20.tif:0390-0218-0159:390	162097	162097	390
1112	210115_nj3_11.tif_BS20.tif:0391-0221-0155:391	147209	147209	391
1113	210115_nj3_11.tif_BS20.tif:0392-0218-0147:392	156552	156552	392
1114	210115_nj3_11.tif_BS20.tif:0393-0215-0138:393	154620	154620	393
1115	210115_nj3_11.tif_BS20.tif:0394-0208-0142:394	149543	149543	394
1116	210115_nj3_11.tif_BS20.tif:0395-0210-0131:395	146396	146396	395
1117	210115_nj3_11.tif_BS20.tif:0396-0202-0130:396	127841	127841	396
1118	210115_nj3_11.tif_BS20.tif:0397-0202-0140:397	138082	138082	397
1119	210115_nj3_11.tif_BS20.tif:0398-0205-0141:398	148565	148565	398
1120	210115_nj3_11.tif_BS20.tif:0399-0213-0141:399	132475	132475	399
1121	210115_nj3_11.tif_BS20.tif:0400-0224-0140:400	135155	135155	400
1122	210115_nj3_11.tif_BS20.tif:0401-0217-0146:401	134034	134034	401
1123	210115_nj3_11.tif_BS20.tif:0402-0218-0078:402	112469	112469	402
1124	210115_nj3_11.tif_BS20.tif:0403-0226-0097:403	133022	133022	403
1125	210115_nj3_11.tif_BS20.tif:0404-0225-0104:404	135930	135930	404
1126	210115_nj3_11.tif_BS20.tif:0405-0226-0102:405	135959	135959	405
1127	210115_nj3_11.tif_BS20.tif:0406-0228-0096:406	137301	137301	406
1128	210115_nj3_11.tif_BS20.tif:0407-0231-0093:407	137306	137306	407
1129	210115_nj3_11.tif_BS20.tif:0408-0226-0094:408	127466	127466	408
1130	210115_nj3_11.tif_BS20.tif:0409-0220-0101:409	129232	129232	409
1131	210115_nj3_11.tif_BS20.tif:0410-0217-0107:410	132679	132679	410
1132	210115_nj3_11.tif_BS20.tif:0411-0209-0118:411	141310	141310	411
1133	210115_nj3_11.tif_BS20.tif:0412-0200-0130:412	137646	137646	412
1134	210115_nj3_11.tif_BS20.tif:0413-0206-0141:413	156460	156460	413
1135	210115_nj3_11.tif_BS20.tif:0414-0201-0140:414	151770	151770	414
1136	210115_nj3_11.tif_BS20.tif:0415-0200-0143:415	162851	162851	415
1137	210115_nj3_11.tif_BS20.tif:0416-0201-0152:416	162437	162437	416
1138	210115_nj3_11.tif_BS20.tif:0417-0189-0144:417	109036	109036	417
1139	210115_nj3_11.tif_BS20.tif:0418-0188-0136:418	117788	117788	418
1140	210115_nj3_11.tif_BS20.tif:0419-0225-0153:419	110978	110978	419
1141	210115_nj3_11.tif_BS20.tif:0420-0224-0121:420	153885	153885	420
1142	210115_nj3_11.tif_BS20.tif:0421-0214-0102:421	144414	144414	421
1143	210115_nj3_11.tif_BS20.tif:0422-0218-0094:422	122934	122934	422
1144	210115_nj3_11.tif_BS20.tif:0423-0268-0093:423	128707	128707	423
1145	210115_nj3_11.tif_BS20.tif:0424-0272-0092:424	127372	127372	424
1146	210115_nj3_11.tif_BS20.tif:0425-0261-0104:425	140141	140141	425
1147	210115_nj3_11.tif_BS20.tif:0426-0248-0099:426	135613	135613	426
1148	210115_nj3_11.tif_BS20.tif:0427-0240-0102:427	139013	139013	427
1149	210115_nj3_11.tif_BS20.tif:0428-0246-0101:428	121471	121471	428
1150	210115_nj3_11.tif_BS20.tif:0429-0277-0096:429	129196	129196	429
1151	210115_nj3_11.tif_BS20.tif:0430-0256-0095:430	128856	128856	430
1152	210115_nj3_11.tif_BS20.tif:0431-0234-0102:431	122171	122171	431
1153	210115_nj3_11.tif_BS20.tif:0432-0235-0105:432	144422	144422	432
1154	210115_nj3_11.tif_BS20.tif:0433-0238-0104:433	136868	136868	433
1155	210115_nj3_11.tif_BS20.tif:0434-0227-0116:434	122453	122453	434
1156	210115_nj3_11.tif_BS20.tif:0435-0214-0119:435	135166	135166	435
1157	210115_nj3_11.tif_BS20.tif:0436-0204-0119:436	133913	133913	436
1158	210115_nj3_11.tif_BS20.tif:0437-0202-0117:437	143094	143094	437
1159	210115_nj3_11.tif_BS20.tif:0438-0193-0124:438	131974	131974	438
1160	210115_nj3_11.tif_BS20.tif:0439-0204-0134:439	124907	124907	439
1161	210115_nj3_11.tif_BS20.tif:0440-0200-0143:440	151405	151405	440
1162	210115_nj3_11.tif_BS20.tif:0441-0196-0158:441	120159	120159	441
1163	210115_nj3_11.tif_BS20.tif:0442-0205-0169:442	130717	130717	442
1164	210115_nj3_11.tif_BS20.tif:0443-0210-0170:443	128695	128695	443
1165	210115_nj3_11.tif_BS20.tif:0444-0208-0153:444	127826	127826	444
1166	210115_nj3_11.tif_BS20.tif:0445-0213-0152:445	129618	129618	445
1167	210115_nj3_11.tif_BS20.tif:0446-0198-0150:446	133162	133162	446
1168	210115_nj3_11.tif_BS20.tif:0447-0200-0156:447	132422	132422	447
1169	210115_nj3_11.tif_BS20.tif:0448-0208-0146:448	136566	136566	448
1170	210115_nj3_11.tif_BS20.tif:0449-0210-0154:449	157029	157029	449
1171	210115_nj3_11.tif_BS20.tif:0450-0220-0157:450	108939	108939	450
1172	210115_nj3_11.tif_BS20.tif:0451-0215-0152:451	129667	129667	451
1173	210115_nj3_11.tif_BS20.tif:0452-0212-0150:452	155486	155486	452
1174	210115_nj3_11.tif_BS20.tif:0453-0211-0144:453	132231	132231	453
1175	210115_nj3_11.tif_BS20.tif:0454-0222-0143:454	117696	117696	454
1176	210115_nj3_11.tif_BS20.tif:0455-0241-0143:455	117139	117139	455
1177	210115_nj3_11.tif_BS20.tif:0456-0237-0119:456	126727	126727	456
1178	210115_nj3_11.tif_BS20.tif:0457-0245-0120:457	117230	117230	457
1179	210115_nj3_11.tif_BS20.tif:0458-0252-0110:458	105363	105363	458
1180	210115_nj3_11.tif_BS20.tif:0459-0256-0116:459	113333	113333	459
1181	210115_nj3_11.tif_BS20.tif:0460-0255-0110:460	112215	112215	460
1182	210115_nj3_11.tif_BS20.tif:0461-0269-0089:461	106068	106068	461
1183	210115_nj3_11.tif_BS20.tif:0462-0297-0095:462	107417	107417	462
1184	210115_nj3_11.tif_BS20.tif:0463-0313-0108:463	111695	111695	463
1185	210115_nj3_11.tif_BS20.tif:0464-0293-0119:464	122942	122942	464
1186	210115_nj3_11.tif_BS20.tif:0465-0301-0117:465	135446	135446	465
1187	210115_nj3_11.tif_BS20.tif:0466-0305-0128:466	117575	117575	466
1188	210115_nj3_11.tif_BS20.tif:0467-0266-0093:467	122604	122604	467
1189	210115_nj3_11.tif_BS20.tif:0468-0258-0098:468	135632	135632	468
1190	210115_nj3_11.tif_BS20.tif:0469-0272-0110:469	114747	114747	469
1191	210115_nj3_11.tif_BS20.tif:0470-0273-0104:470	131274	131274	470
1192	210115_nj3_11.tif_BS20.tif:0471-0287-0108:471	136644	136644	471
1193	210115_nj3_11.tif_BS20.tif:0472-0296-0098:472	138266	138266	472
1194	210115_nj3_11.tif_BS20.tif:0473-0283-0105:473	114440	114440	473
1195	210115_nj3_11.tif_BS20.tif:0474-0281-0097:474	141963	141963	474
1196	210115_nj3_11.tif_BS20.tif:0475-0284-0101:475	127107	127107	475
1197	210115_nj3_11.tif_BS20.tif:0476-0296-0105:476	118313	118313	476
1198	210115_nj3_11.tif_BS20.tif:0477-0304-0118:477	121644	121644	477
1199	210115_nj3_11.tif_BS20.tif:0478-0314-0136:478	128186	128186	478
1200	210115_nj3_11.tif_BS20.tif:0479-0315-0147:479	130821	130821	479
1201	210115_nj3_11.tif_BS20.tif:0480-0317-0155:480	141269	141269	480
1202	210115_nj3_11.tif_BS20.tif:0481-0319-0159:481	139144	139144	481
1203	210115_nj3_11.tif_BS20.tif:0482-0314-0156:482	145304	145304	482
1204	210115_nj3_11.tif_BS20.tif:0483-0304-0155:483	157719	157719	483
1205	210115_nj3_11.tif_BS20.tif:0484-0308-0156:484	172412	172412	484
1206	210115_nj3_11.tif_BS20.tif:0485-0303-0154:485	168440	168440	485
1207	210115_nj3_11.tif_BS20.tif:0486-0321-0157:486	153863	153863	486
1208	210115_nj3_11.tif_BS20.tif:0487-0315-0152:487	170027	170027	487
1209	210115_nj3_11.tif_BS20.tif:0488-0310-0118:488	168022	168022	488
1210	210115_nj3_11.tif_BS20.tif:0489-0295-0093:489	156932	156932	489
1211	210115_nj3_11.tif_BS20.tif:0490-0287-0111:490	155640	155640	490
1212	210115_nj3_11.tif_BS20.tif:0491-0298-0110:491	150433	150433	491
1213	210115_nj3_11.tif_BS20.tif:0492-0281-0114:492	167159	167159	492
1214	210115_nj3_11.tif_BS20.tif:0493-0287-0102:493	147718	147718	493
1215	210115_nj3_11.tif_BS20.tif:0494-0286-0101:494	153048	153048	494
1216	210115_nj3_11.tif_BS20.tif:0495-0271-0108:495	175978	175978	495
1217	210115_nj3_11.tif_BS20.tif:0496-0259-0091:496	144056	144056	496
1218	210115_nj3_11.tif_BS20.tif:0497-0260-0097:497	139120	139120	497
1219	210115_nj3_11.tif_BS20.tif:0498-0301-0101:498	120456	120456	498
1220	210115_nj3_11.tif_BS20.tif:0499-0310-0108:499	141635	141635	499
1221	210115_nj3_11.tif_BS20.tif:0500-0312-0121:500	148865	148865	500
1222	210115_nj3_11.tif_BS20.tif:0501-0314-0137:501	156575	156575	501
1223	210115_nj3_11.tif_BS20.tif:0502-0320-0149:502	157185	157185	502
1224	210115_nj3_11.tif_BS20.tif:0503-0319-0156:503	161758	161758	503
1225	210115_nj3_11.tif_BS20.tif:0504-0307-0153:504	154713	154713	504
1226	210115_nj3_11.tif_BS20.tif:0505-0297-0151:505	153013	153013	505
1227	210115_nj3_11.tif_BS20.tif:0506-0306-0174:506	142952	142952	506
1228	210115_nj3_11.tif_BS20.tif:0507-0308-0159:507	153110	153110	507
1229	210115_nj3_11.tif_BS20.tif:0508-0271-0130:508	129199	129199	508
1230	210115_nj3_11.tif_BS20.tif:0509-0290-0149:509	135468	135468	509
1231	210115_nj3_11.tif_BS20.tif:0510-0309-0145:510	121845	121845	510
1232	210115_nj3_11.tif_BS20.tif:0511-0341-0149:511	113018	113018	511
1233	210115_nj3_11.tif_BS20.tif:0512-0296-0102:512	126540	126540	512
1234	210115_nj3_11.tif_BS20.tif:0513-0272-0086:513	131693	131693	513
1235	210115_nj3_11.tif_BS20.tif:0514-0269-0090:514	124510	124510	514
1236	210115_nj3_11.tif_BS20.tif:0515-0261-0093:515	123189	123189	515
1237	210115_nj3_11.tif_BS20.tif:0516-0251-0093:516	115247	115247	516
1238	210115_nj3_11.tif_BS20.tif:0517-0229-0097:517	117576	117576	517
1239	210115_nj3_11.tif_BS20.tif:0518-0222-0100:518	107618	107618	518
1240	210115_nj3_11.tif_BS20.tif:0519-0227-0095:519	124939	124939	519
1241	210115_nj3_11.tif_BS20.tif:0520-0229-0101:520	119783	119783	520
1242	210115_nj3_11.tif_BS20.tif:0521-0235-0104:521	122721	122721	521
1243	210115_nj3_11.tif_BS20.tif:0522-0232-0102:522	125429	125429	522
1244	210115_nj3_11.tif_BS20.tif:0523-0219-0104:523	121428	121428	523
1245	210115_nj3_11.tif_BS20.tif:0524-0226-0111:524	113327	113327	524
1246	210115_nj3_11.tif_BS20.tif:0525-0230-0109:525	122785	122785	525
1247	210115_nj3_11.tif_BS20.tif:0526-0226-0103:526	123298	123298	526
1248	210115_nj3_11.tif_BS20.tif:0527-0230-0098:527	118916	118916	527
1249	210115_nj3_11.tif_BS20.tif:0528-0233-0091:528	107034	107034	528
1250	210115_nj3_11.tif_BS20.tif:0529-0244-0093:529	109265	109265	529
1251	210115_nj3_11.tif_BS20.tif:0530-0277-0101:530	128218	128218	530
1252	210115_nj3_11.tif_BS20.tif:0531-0284-0097:531	137310	137310	531
1253	210115_nj3_11.tif_BS20.tif:0532-0269-0089:532	125498	125498	532
1254	210115_nj3_11.tif_BS20.tif:0533-0248-0090:533	129493	129493	533
1255	210115_nj3_11.tif_BS20.tif:0534-0215-0097:534	148073	148073	534
1256	210115_nj3_11.tif_BS20.tif:0535-0209-0101:535	140650	140650	535
1257	210115_nj3_11.tif_BS20.tif:0536-0220-0118:536	123379	123379	536
1258	210115_nj3_11.tif_BS20.tif:0537-0233-0105:537	123980	123980	537
1259	210115_nj3_11.tif_BS20.tif:0538-0221-0108:538	155009	155009	538
1260	210115_nj3_11.tif_BS20.tif:0539-0190-0111:539	122612	122612	539
1261	210115_nj3_11.tif_BS20.tif:0540-0224-0113:540	137826	137826	540
1262	210115_nj3_11.tif_BS20.tif:0541-0229-0104:541	133445	133445	541
1263	210115_nj3_11.tif_BS20.tif:0542-0249-0096:542	133119	133119	542
1264	210115_nj3_11.tif_BS20.tif:0543-0259-0094:543	137419	137419	543
1265	210115_nj3_11.tif_BS20.tif:0544-0267-0096:544	143306	143306	544
1266	210115_nj3_11.tif_BS20.tif:0545-0284-0101:545	131114	131114	545
1267	210115_nj3_11.tif_BS20.tif:0546-0309-0106:546	124205	124205	546
1268	210115_nj3_11.tif_BS20.tif:0547-0302-0103:547	111686	111686	547
1269	210115_nj3_11.tif_BS20.tif:0548-0292-0106:548	123703	123703	548
1270	210115_nj3_11.tif_BS20.tif:0549-0285-0098:549	129696	129696	549
1271	210115_nj3_11.tif_BS20.tif:0550-0286-0096:550	128164	128164	550
1272	210115_nj3_11.tif_BS20.tif:0551-0273-0101:551	144494	144494	551
1273	210115_nj3_11.tif_BS20.tif:0552-0266-0104:552	138918	138918	552
1274	210115_nj3_11.tif_BS20.tif:0553-0277-0102:553	140620	140620	553
1275	210115_nj3_11.tif_BS20.tif:0554-0276-0089:554	118508	118508	554
1276	210115_nj3_11.tif_BS20.tif:0555-0252-0098:555	138078	138078	555
1277	210115_nj3_11.tif_BS20.tif:0556-0255-0083:556	128744	128744	556
1278	210115_nj3_11.tif_BS20.tif:0557-0243-0103:557	150117	150117	557
1279	210115_nj3_11.tif_BS20.tif:0558-0227-0092:558	144647	144647	558
1280	210115_nj3_11.tif_BS20.tif:0559-0207-0108:559	136179	136179	559
1281	210115_nj3_11.tif_BS20.tif:0560-0202-0106:560	127769	127769	560
1282	210115_nj3_11.tif_BS20.tif:0561-0212-0105:561	132531	132531	561
1283	210115_nj3_11.tif_BS20.tif:0562-0221-0101:562	124863	124863	562
1284	210115_nj3_11.tif_BS20.tif:0563-0245-0093:563	123031	123031	563
1285	210115_nj3_11.tif_BS20.tif:0564-0242-0094:564	119973	119973	564
1286	210115_nj3_11.tif_BS20.tif:0565-0250-0095:565	112110	112110	565
1287	210115_nj3_11.tif_BS20.tif:0566-0264-0091:566	110334	110334	566
1288	210115_nj3_11.tif_BS20.tif:0567-0280-0095:567	131407	131407	567
1289	210115_nj3_11.tif_BS20.tif:0568-0281-0101:568	120132	120132	568
1290	210115_nj3_11.tif_BS20.tif:0569-0293-0102:569	127153	127153	569
1291	210115_nj3_11.tif_BS20.tif:0570-0303-0102:570	130167	130167	570
1292	210115_nj3_11.tif_BS20.tif:0571-0291-0107:571	158786	158786	571
1293	210115_nj3_11.tif_BS20.tif:0572-0279-0099:572	147105	147105	572
1294	210115_nj3_11.tif_BS20.tif:0573-0282-0095:573	128100	128100	573
1295	210115_nj3_11.tif_BS20.tif:0574-0266-0087:574	121877	121877	574
1296	210115_nj3_11.tif_BS20.tif:0575-0254-0093:575	121965	121965	575
1297	210115_nj3_11.tif_BS20.tif:0576-0245-0089:576	128521	128521	576
1298	210115_nj3_11.tif_BS20.tif:0577-0238-0098:577	126070	126070	577
1299	210115_nj3_11.tif_BS20.tif:0578-0234-0095:578	150511	150511	578
1300	210115_nj3_11.tif_BS20.tif:0579-0221-0097:579	118874	118874	579
1301	210115_nj3_11.tif_BS20.tif:0580-0225-0111:580	120547	120547	580
1302	210115_nj3_11.tif_BS20.tif:0581-0239-0109:581	148126	148126	581
1303	210115_nj3_11.tif_BS20.tif:0582-0235-0094:582	123190	123190	582
1304	210115_nj3_11.tif_BS20.tif:0583-0210-0104:583	122300	122300	583
1305	210115_nj3_11.tif_BS20.tif:0584-0217-0110:584	113557	113557	584
1306	210115_nj3_11.tif_BS20.tif:0585-0226-0103:585	126156	126156	585
1307	210115_nj3_11.tif_BS20.tif:0586-0231-0104:586	118599	118599	586
1308	210115_nj3_11.tif_BS20.tif:0587-0226-0105:587	111092	111092	587
1309	210115_nj3_11.tif_BS20.tif:0588-0229-0109:588	102856	102856	588
1310	210115_nj3_11.tif_BS20.tif:0589-0241-0108:589	125061	125061	589
1311	210115_nj3_11.tif_BS20.tif:0590-0233-0105:590	102246	102246	590
1312	210115_nj3_11.tif_BS20.tif:0591-0248-0093:591	105633	105633	591
1313	210115_nj3_11.tif_BS20.tif:0592-0265-0097:592	112982	112982	592
1314	210115_nj3_11.tif_BS20.tif:0593-0282-0100:593	131955	131955	593
1315	210115_nj3_11.tif_BS20.tif:0594-0288-0106:594	134310	134310	594
1316	210115_nj3_11.tif_BS20.tif:0595-0278-0095:595	112040	112040	595
1317	210115_nj3_11.tif_BS20.tif:0596-0287-0096:596	109661	109661	596
1318	210115_nj3_11.tif_BS20.tif:0597-0291-0101:597	120047	120047	597
1319	210115_nj3_11.tif_BS20.tif:0598-0285-0104:598	124839	124839	598
1320	210115_nj3_11.tif_BS20.tif:0599-0290-0100:599	134489	134489	599
1321	210115_nj3_11.tif_BS20.tif:0600-0285-0097:600	128177	128177	600
1322	210115_nj3_11.tif_BS20.tif:0601-0274-0093:601	142574	142574	601
1323	210115_nj3_11.tif_BS20.tif:0602-0270-0094:602	135313	135313	602
1324	210115_nj3_11.tif_BS20.tif:0603-0261-0095:603	144444	144444	603
1325	210115_nj3_11.tif_BS20.tif:0604-0255-0093:604	107858	107858	604
1326	210115_nj3_11.tif_BS20.tif:0605-0243-0094:605	119645	119645	605
1327	210115_nj3_11.tif_BS20.tif:0606-0224-0099:606	115345	115345	606
1328	210115_nj3_11.tif_BS20.tif:0607-0213-0108:607	119350	119350	607
1329	210115_nj3_11.tif_BS20.tif:0608-0213-0107:608	120530	120530	608
1330	210115_nj3_11.tif_BS20.tif:0609-0219-0106:609	104539	104539	609
1331	210115_nj3_11.tif_BS20.tif:0610-0226-0103:610	110497	110497	610
1332	210115_nj3_11.tif_BS20.tif:0611-0222-0105:611	106426	106426	611
1333	210115_nj3_11.tif_BS20.tif:0612-0231-0103:612	109502	109502	612
1334	210115_nj3_11.tif_BS20.tif:0613-0243-0102:613	118114	118114	613
1335	210115_nj3_11.tif_BS20.tif:0614-0255-0092:614	127214	127214	614
1336	210115_nj3_11.tif_BS20.tif:0615-0277-0099:615	108010	108010	615
1337	210115_nj3_11.tif_BS20.tif:0616-0284-0101:616	135860	135860	616
1338	210115_nj3_11.tif_BS20.tif:0617-0270-0098:617	136164	136164	617
1339	210115_nj3_11.tif_BS20.tif:0618-0275-0103:618	104408	104408	618
1340	210115_nj3_11.tif_BS20.tif:0619-0281-0106:619	113116	113116	619
1341	210115_nj3_11.tif_BS20.tif:0620-0294-0108:620	110421	110421	620
1342	210115_nj3_11.tif_BS20.tif:0621-0296-0109:621	127833	127833	621
1343	210115_nj3_11.tif_BS20.tif:0622-0277-0105:622	114919	114919	622
1344	210115_nj3_11.tif_BS20.tif:0623-0279-0109:623	114106	114106	623
1345	210115_nj3_11.tif_BS20.tif:0624-0284-0113:624	109958	109958	624
1346	210115_nj3_11.tif_BS20.tif:0625-0307-0115:625	111725	111725	625
1347	210115_nj3_11.tif_BS20.tif:0626-0278-0106:626	102557	102557	626
1348	210115_nj3_11.tif_BS20.tif:0627-0282-0108:627	113556	113556	627
1349	210115_nj3_11.tif_BS20.tif:0628-0286-0104:628	117609	117609	628
1350	210115_nj3_11.tif_BS20.tif:0629-0275-0104:629	108997	108997	629
1351	210115_nj3_11.tif_BS20.tif:0630-0275-0094:630	123778	123778	630
1352	210115_nj3_11.tif_BS20.tif:0631-0261-0097:631	110416	110416	631
1353	210115_nj3_11.tif_BS20.tif:0632-0252-0098:632	97520	97520	632
1354	210115_nj3_11.tif_BS20.tif:0633-0247-0116:633	103737	103737	633
1355	210115_nj3_11.tif_BS20.tif:0634-0241-0092:634	104714	104714	634
1356	210115_nj3_11.tif_BS20.tif:0635-0224-0095:635	116426	116426	635
1357	210115_nj3_11.tif_BS20.tif:0636-0221-0100:636	105052	105052	636
1358	210115_nj3_11.tif_BS20.tif:0637-0230-0108:637	112591	112591	637
1359	210115_nj3_11.tif_BS20.tif:0638-0227-0110:638	102679	102679	638
1360	210115_nj3_11.tif_BS20.tif:0639-0221-0107:639	100266	100266	639
1361	210115_nj3_11.tif_BS20.tif:0640-0232-0105:640	100653	100653	640
1362	210115_nj3_11.tif_BS20.tif:0641-0246-0104:641	110289	110289	641
1363	210115_nj3_11.tif_BS20.tif:0642-0235-0111:642	99689	99689	642
1364	210115_nj3_11.tif_BS20.tif:0643-0222-0102:643	93744	93744	643
1365	210115_nj3_11.tif_BS20.tif:0644-0232-0105:644	92274	92274	644
1366	210115_nj3_11.tif_BS20.tif:0645-0243-0104:645	93504	93504	645
1367	210115_nj3_11.tif_BS20.tif:0646-0250-0105:646	97001	97001	646
1368	210115_nj3_11.tif_BS20.tif:0647-0259-0100:647	100148	100148	647
1369	210115_nj3_11.tif_BS20.tif:0648-0267-0106:648	91756	91756	648
1370	210115_nj3_11.tif_BS20.tif:0649-0270-0108:649	98861	98861	649
1371	210115_nj3_11.tif_BS20.tif:0650-0261-0100:650	92859	92859	650
1372	210115_nj3_11.tif_BS20.tif:0651-0259-0103:651	120031	120031	651
1373	210115_nj3_11.tif_BS20.tif:0652-0265-0103:652	105770	105770	652
1374	210115_nj3_11.tif_BS20.tif:0653-0267-0108:653	100807	100807	653
1375	210115_nj3_11.tif_BS20.tif:0654-0265-0107:654	101299	101299	654
1376	210115_nj3_11.tif_BS20.tif:0655-0265-0104:655	93381	93381	655
1377	210115_nj3_11.tif_BS20.tif:0656-0270-0089:656	82545	82545	656
1378	210115_nj3_11.tif_BS20.tif:0657-0283-0102:657	92357	92357	657
1379	210115_nj3_11.tif_BS20.tif:0658-0302-0110:658	92416	92416	658
1380	210115_nj3_11.tif_BS20.tif:0659-0299-0109:659	112687	112687	659
1381	210115_nj3_11.tif_BS20.tif:0660-0294-0106:660	132280	132280	660
1382	210115_nj3_11.tif_BS20.tif:0661-0295-0102:661	111446	111446	661
1383	210115_nj3_11.tif_BS20.tif:0662-0291-0096:662	103918	103918	662
1384	210115_nj3_11.tif_BS20.tif:0663-0279-0095:663	115035	115035	663
1385	210115_nj3_11.tif_BS20.tif:0664-0263-0096:664	114599	114599	664
1386	210115_nj3_11.tif_BS20.tif:0665-0258-0092:665	117216	117216	665
1387	210115_nj3_11.tif_BS20.tif:0666-0253-0097:666	120978	120978	666
1388	210115_nj3_11.tif_BS20.tif:0667-0244-0102:667	121140	121140	667
1389	210115_nj3_11.tif_BS20.tif:0668-0233-0101:668	109940	109940	668
1390	210115_nj3_11.tif_BS20.tif:0669-0225-0093:669	103687	103687	669
1391	210115_nj3_11.tif_BS20.tif:0670-0220-0104:670	98203	98203	670
1392	210115_nj3_11.tif_BS20.tif:0671-0222-0106:671	95028	95028	671
1393	210115_nj3_11.tif_BS20.tif:0672-0229-0108:672	106199	106199	672
1394	210115_nj3_11.tif_BS20.tif:0673-0232-0106:673	102090	102090	673
1395	210115_nj3_11.tif_BS20.tif:0674-0235-0108:674	113807	113807	674
1396	210115_nj3_11.tif_BS20.tif:0675-0233-0106:675	133474	133474	675
1397	210115_nj3_11.tif_BS20.tif:0676-0238-0119:676	123272	123272	676
1398	210115_nj3_11.tif_BS20.tif:0677-0237-0121:677	126898	126898	677
1399	210115_nj3_11.tif_BS20.tif:0678-0238-0121:678	115020	115020	678
1400	210115_nj3_11.tif_BS20.tif:0679-0240-0122:679	108034	108034	679
1401	210115_nj3_11.tif_BS20.tif:0680-0243-0119:680	105609	105609	680
1402	210115_nj3_11.tif_BS20.tif:0681-0234-0111:681	128625	128625	681
1403	210115_nj3_11.tif_BS20.tif:0682-0221-0110:682	122537	122537	682
1404	210115_nj3_11.tif_BS20.tif:0683-0207-0110:683	115113	115113	683
1405	210115_nj3_11.tif_BS20.tif:0684-0212-0117:684	118522	118522	684
1406	210115_nj3_11.tif_BS20.tif:0685-0218-0116:685	113980	113980	685
1407	210115_nj3_11.tif_BS20.tif:0686-0230-0108:686	108375	108375	686
1408	210115_nj3_11.tif_BS20.tif:0687-0227-0109:687	114407	114407	687
1409	210115_nj3_11.tif_BS20.tif:0688-0217-0113:688	106790	106790	688
1410	210115_nj3_11.tif_BS20.tif:0689-0211-0125:689	114910	114910	689
1411	210115_nj3_11.tif_BS20.tif:0690-0207-0141:690	99819	99819	690
1412	210115_nj3_11.tif_BS20.tif:0691-0213-0134:691	95682	95682	691
1413	210115_nj3_11.tif_BS20.tif:0692-0222-0129:692	100072	100072	692
1414	210115_nj3_11.tif_BS20.tif:0693-0209-0138:693	102660	102660	693
1415	210115_nj3_11.tif_BS20.tif:0694-0193-0147:694	108647	108647	694
1416	210115_nj3_11.tif_BS20.tif:0695-0209-0161:695	112517	112517	695
1417	210115_nj3_11.tif_BS20.tif:0696-0207-0159:696	134169	134169	696
1418	210115_nj3_11.tif_BS20.tif:0697-0198-0152:697	126449	126449	697
1419	210115_nj3_11.tif_BS20.tif:0698-0203-0160:698	124009	124009	698
1420	210115_nj3_11.tif_BS20.tif:0699-0216-0147:699	118367	118367	699
1421	210115_nj3_11.tif_BS20.tif:0700-0209-0160:700	112116	112116	700
1422	210115_nj3_11.tif_BS20.tif:0701-0185-0165:701	114146	114146	701
1423	210115_nj3_11.tif_BS20.tif:0702-0221-0151:702	111896	111896	702
1424	210115_nj3_11.tif_BS20.tif:0703-0206-0142:703	113807	113807	703
1425	210115_nj3_11.tif_BS20.tif:0704-0210-0138:704	104096	104096	704
1426	210115_nj3_11.tif_BS20.tif:0705-0204-0143:705	98280	98280	705
1427	210115_nj3_11.tif_BS20.tif:0706-0211-0120:706	107838	107838	706
1428	210115_nj3_11.tif_BS20.tif:0707-0215-0104:707	102072	102072	707
1429	210115_nj3_11.tif_BS20.tif:0708-0225-0106:708	107012	107012	708
1430	210115_nj3_11.tif_BS20.tif:0709-0237-0119:709	113960	113960	709
1431	210115_nj3_11.tif_BS20.tif:0710-0242-0108:710	95287	95287	710
1432	210115_nj3_11.tif_BS20.tif:0711-0229-0093:711	79428	79428	711
1433	210115_nj3_11.tif_BS20.tif:0712-0234-0102:712	81148	81148	712
1434	210115_nj3_11.tif_BS20.tif:0713-0242-0102:713	84246	84246	713
1435	210115_nj3_11.tif_BS20.tif:0714-0230-0101:714	87184	87184	714
1436	210115_nj3_11.tif_BS20.tif:0715-0235-0098:715	89953	89953	715
1437	210115_nj3_11.tif_BS20.tif:0716-0227-0110:716	90548	90548	716
1438	210115_nj3_11.tif_BS20.tif:0717-0221-0101:717	79018	79018	717
1439	210115_nj3_11.tif_BS20.tif:0718-0223-0110:718	78279	78279	718
1440	210115_nj3_11.tif_BS20.tif:0719-0215-0117:719	81365	81365	719
1441	210115_nj3_11.tif_BS20.tif:0720-0210-0117:720	82393	82393	720
1442	210115_nj3_11.tif_BS20.tif:0721-0208-0123:721	101812	101812	721
