# Supplementary material for: Molecular encoding and synaptic decoding of context during salt chemotaxis in C. elegans
Source: Nat Commun. 2022 May 27;13:2928. doi: 10.1038/s41467-022-30279-7 (PMC9142520; doi:10.1038/s41467-022-30279-7)
Supplement: Supplementary file 7 — Source Data [file 41467_2022_30279_MOESM7_ESM.zip › Source Data/Imaging/Fig.5/5D/210115_nj3_2.tif_BS20_Results.csv]

	Label	IntDen	RawIntDen	Slice	stimulus
1	210115_nj3_2.tif_BS20.tif:0001-0280-0350:1	12354	12354	1	165
2	210115_nj3_2.tif_BS20.tif:0002-0290-0349:2	11802	11802	2
3	210115_nj3_2.tif_BS20.tif:0003-0263-0341:3	15034	15034	3
4	210115_nj3_2.tif_BS20.tif:0004-0257-0334:4	14592	14592	4
5	210115_nj3_2.tif_BS20.tif:0005-0248-0335:5	12339	12339	5
6	210115_nj3_2.tif_BS20.tif:0006-0235-0337:6	12878	12878	6
7	210115_nj3_2.tif_BS20.tif:0007-0207-0347:7	13902	13902	7
8	210115_nj3_2.tif_BS20.tif:0008-0201-0348:8	10593	10593	8
9	210115_nj3_2.tif_BS20.tif:0009-0217-0351:9	11265	11265	9
10	210115_nj3_2.tif_BS20.tif:0010-0221-0341:10	11522	11522	10
11	210115_nj3_2.tif_BS20.tif:0011-0215-0353:11	11512	11512	11
12	210115_nj3_2.tif_BS20.tif:0012-0235-0340:12	11088	11088	12
13	210115_nj3_2.tif_BS20.tif:0013-0250-0343:13	11021	11021	13
14	210115_nj3_2.tif_BS20.tif:0014-0264-0355:14	13978	13978	14
15	210115_nj3_2.tif_BS20.tif:0015-0271-0348:15	11793	11793	15
16	210115_nj3_2.tif_BS20.tif:0016-0277-0344:16	10745	10745	16
17	210115_nj3_2.tif_BS20.tif:0017-0275-0357:17	9781	9781	17
18	210115_nj3_2.tif_BS20.tif:0018-0305-0360:18	11859	11859	18
19	210115_nj3_2.tif_BS20.tif:0019-0304-0353:19	9967	9967	19
20	210115_nj3_2.tif_BS20.tif:0020-0280-0342:20	11382	11382	20
21	210115_nj3_2.tif_BS20.tif:0021-0269-0344:21	9531	9531	21
22	210115_nj3_2.tif_BS20.tif:0022-0272-0341:22	10268	10268	22
23	210115_nj3_2.tif_BS20.tif:0023-0253-0343:23	11065	11065	23
24	210115_nj3_2.tif_BS20.tif:0024-0243-0337:24	12599	12599	24
25	210115_nj3_2.tif_BS20.tif:0025-0239-0339:25	12194	12194	25
26	210115_nj3_2.tif_BS20.tif:0026-0223-0344:26	12733	12733	26
27	210115_nj3_2.tif_BS20.tif:0027-0210-0349:27	13484	13484	27
28	210115_nj3_2.tif_BS20.tif:0028-0220-0347:28	11934	11934	28
29	210115_nj3_2.tif_BS20.tif:0029-0194-0352:29	12042	12042	29
30	210115_nj3_2.tif_BS20.tif:0030-0214-0352:30	11848	11848	30
31	210115_nj3_2.tif_BS20.tif:0031-0238-0338:31	10622	10622	31
32	210115_nj3_2.tif_BS20.tif:0032-0253-0342:32	11076	11076	32
33	210115_nj3_2.tif_BS20.tif:0033-0275-0349:33	10233	10233	33
34	210115_nj3_2.tif_BS20.tif:0034-0298-0363:34	10492	10492	34
35	210115_nj3_2.tif_BS20.tif:0035-0309-0369:35	12223	12223	35
36	210115_nj3_2.tif_BS20.tif:0036-0304-0373:36	13308	13308	36
37	210115_nj3_2.tif_BS20.tif:0037-0284-0348:37	11365	11365	37
38	210115_nj3_2.tif_BS20.tif:0038-0272-0355:38	8947	8947	38
39	210115_nj3_2.tif_BS20.tif:0039-0280-0345:39	12149	12149	39
40	210115_nj3_2.tif_BS20.tif:0040-0280-0347:40	12798	12798	40
41	210115_nj3_2.tif_BS20.tif:0041-0255-0367:41	9757	9757	41
42	210115_nj3_2.tif_BS20.tif:0042-0271-0349:42	10994	10994	42
43	210115_nj3_2.tif_BS20.tif:0043-0290-0351:43	10440	10440	43
44	210115_nj3_2.tif_BS20.tif:0044-0280-0350:44	14133	14133	44
45	210115_nj3_2.tif_BS20.tif:0045-0256-0339:45	29301	29301	45
46	210115_nj3_2.tif_BS20.tif:0046-0256-0356:46	27603	27603	46
47	210115_nj3_2.tif_BS20.tif:0047-0249-0375:47	10304	10304	47
48	210115_nj3_2.tif_BS20.tif:0048-0265-0379:48	10775	10775	48
49	210115_nj3_2.tif_BS20.tif:0049-0249-0372:49	10198	10198	49
50	210115_nj3_2.tif_BS20.tif:0050-0243-0354:50	11733	11733	50
51	210115_nj3_2.tif_BS20.tif:0051-0235-0350:51	9945	9945	51
52	210115_nj3_2.tif_BS20.tif:0052-0212-0350:52	9785	9785	52
53	210115_nj3_2.tif_BS20.tif:0053-0228-0378:53	10847	10847	53
54	210115_nj3_2.tif_BS20.tif:0054-0210-0381:54	11189	11189	54
55	210115_nj3_2.tif_BS20.tif:0055-0211-0388:55	9583	9583	55
56	210115_nj3_2.tif_BS20.tif:0056-0235-0369:56	12831	12831	56
57	210115_nj3_2.tif_BS20.tif:0057-0241-0369:57	15156	15156	57
58	210115_nj3_2.tif_BS20.tif:0058-0250-0373:58	10979	10979	58
59	210115_nj3_2.tif_BS20.tif:0059-0251-0365:59	8307	8307	59
60	210115_nj3_2.tif_BS20.tif:0060-0276-0351:60	11049	11049	60
61	210115_nj3_2.tif_BS20.tif:0061-0264-0370:61	8046	8046	61
62	210115_nj3_2.tif_BS20.tif:0062-0276-0374:62	9655	9655	62
63	210115_nj3_2.tif_BS20.tif:0063-0274-0374:63	10227	10227	63
64	210115_nj3_2.tif_BS20.tif:0064-0250-0374:64	10185	10185	64
65	210115_nj3_2.tif_BS20.tif:0065-0280-0358:65	10827	10827	65
66	210115_nj3_2.tif_BS20.tif:0066-0280-0340:66	11925	11925	66
67	210115_nj3_2.tif_BS20.tif:0067-0284-0380:67	10528	10528	67
68	210115_nj3_2.tif_BS20.tif:0068-0287-0390:68	10329	10329	68
69	210115_nj3_2.tif_BS20.tif:0069-0285-0405:69	10717	10717	69
70	210115_nj3_2.tif_BS20.tif:0070-0272-0378:70	18066	18066	70
71	210115_nj3_2.tif_BS20.tif:0071-0271-0394:71	20666	20666	71
72	210115_nj3_2.tif_BS20.tif:0072-0274-0401:72	18179	18179	72
73	210115_nj3_2.tif_BS20.tif:0073-0258-0410:73	16268	16268	73
74	210115_nj3_2.tif_BS20.tif:0074-0221-0445:74	9828	9828	74
75	210115_nj3_2.tif_BS20.tif:0075-0247-0460:75	11272	11272	75
76	210115_nj3_2.tif_BS20.tif:0076-0269-0460:76	9920	9920	76
77	210115_nj3_2.tif_BS20.tif:0077-0296-0442:77	11807	11807	77
78	210115_nj3_2.tif_BS20.tif:0078-0297-0439:78	10944	10944	78
79	210115_nj3_2.tif_BS20.tif:0079-0297-0435:79	10339	10339	79
80	210115_nj3_2.tif_BS20.tif:0080-0298-0420:80	10456	10456	80
81	210115_nj3_2.tif_BS20.tif:0081-0310-0414:81	12562	12562	81
82	210115_nj3_2.tif_BS20.tif:0082-0316-0395:82	10289	10289	82
83	210115_nj3_2.tif_BS20.tif:0083-0322-0382:83	12653	12653	83
84	210115_nj3_2.tif_BS20.tif:0084-0304-0393:84	10983	10983	84
85	210115_nj3_2.tif_BS20.tif:0085-0304-0396:85	11594	11594	85
86	210115_nj3_2.tif_BS20.tif:0086-0303-0423:86	10969	10969	86
87	210115_nj3_2.tif_BS20.tif:0087-0296-0429:87	9176	9176	87
88	210115_nj3_2.tif_BS20.tif:0088-0290-0434:88	10416	10416	88
89	210115_nj3_2.tif_BS20.tif:0089-0281-0443:89	9594	9594	89
90	210115_nj3_2.tif_BS20.tif:0090-0275-0453:90	8579	8579	90
91	210115_nj3_2.tif_BS20.tif:0091-0276-0446:91	9745	9745	91
92	210115_nj3_2.tif_BS20.tif:0092-0276-0440:92	14327	14327	92
93	210115_nj3_2.tif_BS20.tif:0093-0253-0392:93	14718	14718	93
94	210115_nj3_2.tif_BS20.tif:0094-0270-0405:94	16933	16933	94
95	210115_nj3_2.tif_BS20.tif:0095-0264-0449:95	13297	13297	95
96	210115_nj3_2.tif_BS20.tif:0096-0292-0452:96	10584	10584	96
97	210115_nj3_2.tif_BS20.tif:0097-0260-0442:97	10400	10400	97
98	210115_nj3_2.tif_BS20.tif:0098-0280-0447:98	10319	10319	98
99	210115_nj3_2.tif_BS20.tif:0099-0294-0449:99	10602	10602	99
100	210115_nj3_2.tif_BS20.tif:0100-0295-0430:100	10814	10814	100
101	210115_nj3_2.tif_BS20.tif:0101-0297-0425:101	10201	10201	101
102	210115_nj3_2.tif_BS20.tif:0102-0277-0444:102	10337	10337	102
103	210115_nj3_2.tif_BS20.tif:0103-0262-0449:103	9365	9365	103
104	210115_nj3_2.tif_BS20.tif:0104-0309-0420:104	10071	10071	104
105	210115_nj3_2.tif_BS20.tif:0105-0301-0411:105	11681	11681	105
106	210115_nj3_2.tif_BS20.tif:0106-0310-0404:106	10570	10570	106
107	210115_nj3_2.tif_BS20.tif:0107-0311-0412:107	11927	11927	107
108	210115_nj3_2.tif_BS20.tif:0108-0308-0396:108	11021	11021	108
109	210115_nj3_2.tif_BS20.tif:0109-0299-0392:109	9759	9759	109
110	210115_nj3_2.tif_BS20.tif:0110-0300-0425:110	10678	10678	110
111	210115_nj3_2.tif_BS20.tif:0111-0316-0422:111	10834	10834	111
112	210115_nj3_2.tif_BS20.tif:0112-0299-0411:112	12435	12435	112
113	210115_nj3_2.tif_BS20.tif:0113-0286-0441:113	11984	11984	113
114	210115_nj3_2.tif_BS20.tif:0114-0277-0469:114	13239	13239	114
115	210115_nj3_2.tif_BS20.tif:0115-0280-0455:115	9112	9112	115
116	210115_nj3_2.tif_BS20.tif:0116-0276-0455:116	9155	9155	116
117	210115_nj3_2.tif_BS20.tif:0117-0284-0452:117	11551	11551	117
118	210115_nj3_2.tif_BS20.tif:0118-0305-0438:118	9789	9789	118
119	210115_nj3_2.tif_BS20.tif:0119-0301-0430:119	10882	10882	119
120	210115_nj3_2.tif_BS20.tif:0120-0313-0420:120	12267	12267	120
121	210115_nj3_2.tif_BS20.tif:0121-0320-0407:121	11267	11267	121
122	210115_nj3_2.tif_BS20.tif:0122-0312-0399:122	12070	12070	122
123	210115_nj3_2.tif_BS20.tif:0123-0314-0392:123	12088	12088	123
124	210115_nj3_2.tif_BS20.tif:0124-0308-0425:124	11097	11097	124
125	210115_nj3_2.tif_BS20.tif:0125-0304-0457:125	11647	11647	125
126	210115_nj3_2.tif_BS20.tif:0126-0279-0455:126	12863	12863	126
127	210115_nj3_2.tif_BS20.tif:0127-0273-0469:127	10002	10002	127
128	210115_nj3_2.tif_BS20.tif:0128-0264-0454:128	10415	10415	128
129	210115_nj3_2.tif_BS20.tif:0129-0309-0448:129	14079	14079	129
130	210115_nj3_2.tif_BS20.tif:0130-0295-0438:130	11757	11757	130
131	210115_nj3_2.tif_BS20.tif:0131-0318-0418:131	11413	11413	131
132	210115_nj3_2.tif_BS20.tif:0132-0316-0398:132	10531	10531	132
133	210115_nj3_2.tif_BS20.tif:0133-0307-0401:133	12807	12807	133
134	210115_nj3_2.tif_BS20.tif:0134-0310-0410:134	13765	13765	134
135	210115_nj3_2.tif_BS20.tif:0135-0325-0401:135	17815	17815	135
136	210115_nj3_2.tif_BS20.tif:0136-0309-0404:136	11952	11952	136
137	210115_nj3_2.tif_BS20.tif:0137-0296-0458:137	11456	11456	137
138	210115_nj3_2.tif_BS20.tif:0138-0290-0439:138	14417	14417	138
139	210115_nj3_2.tif_BS20.tif:0139-0288-0430:139	12927	12927	139
140	210115_nj3_2.tif_BS20.tif:0140-0271-0466:140	12230	12230	140
141	210115_nj3_2.tif_BS20.tif:0141-0275-0455:141	14991	14991	141
142	210115_nj3_2.tif_BS20.tif:0142-0264-0439:142	12992	12992	142
143	210115_nj3_2.tif_BS20.tif:0143-0294-0471:143	10086	10086	143
144	210115_nj3_2.tif_BS20.tif:0144-0295-0426:144	12866	12866	144
145	210115_nj3_2.tif_BS20.tif:0145-0303-0443:145	11685	11685	145
146	210115_nj3_2.tif_BS20.tif:0146-0309-0422:146	11324	11324	146
147	210115_nj3_2.tif_BS20.tif:0147-0312-0408:147	16216	16216	147
148	210115_nj3_2.tif_BS20.tif:0148-0299-0407:148	14032	14032	148
149	210115_nj3_2.tif_BS20.tif:0149-0301-0409:149	11831	11831	149
150	210115_nj3_2.tif_BS20.tif:0150-0306-0404:150	13387	13387	150
151	210115_nj3_2.tif_BS20.tif:0151-0305-0382:151	13099	13099	151
152	210115_nj3_2.tif_BS20.tif:0152-0300-0377:152	9359	9359	152
153	210115_nj3_2.tif_BS20.tif:0153-0292-0382:153	10150	10150	153
154	210115_nj3_2.tif_BS20.tif:0154-0320-0391:154	9552	9552	154
155	210115_nj3_2.tif_BS20.tif:0155-0274-0401:155	11344	11344	155
156	210115_nj3_2.tif_BS20.tif:0156-0291-0447:156	14239	14239	156
157	210115_nj3_2.tif_BS20.tif:0157-0311-0432:157	12055	12055	157
158	210115_nj3_2.tif_BS20.tif:0158-0253-0439:158	11062	11062	158
159	210115_nj3_2.tif_BS20.tif:0159-0241-0417:159	10439	10439	159
160	210115_nj3_2.tif_BS20.tif:0160-0266-0428:160	10378	10378	160
161	210115_nj3_2.tif_BS20.tif:0161-0255-0447:161	12435	12435	161
162	210115_nj3_2.tif_BS20.tif:0162-0253-0449:162	11122	11122	162
163	210115_nj3_2.tif_BS20.tif:0163-0251-0440:163	12862	12862	163
164	210115_nj3_2.tif_BS20.tif:0164-0228-0457:164	14594	14594	164
165	210115_nj3_2.tif_BS20.tif:0165-0243-0450:165	11325	11325	165
166	210115_nj3_2.tif_BS20.tif:0166-0251-0448:166	13798	13798	166
167	210115_nj3_2.tif_BS20.tif:0167-0259-0421:167	13752	13752	167
168	210115_nj3_2.tif_BS20.tif:0168-0258-0459:168	14209	14209	168
169	210115_nj3_2.tif_BS20.tif:0169-0255-0464:169	13565	13565	169
170	210115_nj3_2.tif_BS20.tif:0170-0253-0456:170	15525	15525	170
171	210115_nj3_2.tif_BS20.tif:0171-0279-0441:171	10980	10980	171
172	210115_nj3_2.tif_BS20.tif:0172-0280-0410:172	15564	15564	172
173	210115_nj3_2.tif_BS20.tif:0173-0263-0439:173	12853	12853	173
174	210115_nj3_2.tif_BS20.tif:0174-0248-0420:174	14693	14693	174
175	210115_nj3_2.tif_BS20.tif:0175-0290-0416:175	12709	12709	175
176	210115_nj3_2.tif_BS20.tif:0176-0297-0409:176	12846	12846	176
177	210115_nj3_2.tif_BS20.tif:0177-0286-0403:177	13752	13752	177
178	210115_nj3_2.tif_BS20.tif:0178-0290-0395:178	11364	11364	178
179	210115_nj3_2.tif_BS20.tif:0179-0289-0384:179	11632	11632	179
180	210115_nj3_2.tif_BS20.tif:0180-0279-0351:180	14495	14495	180
181	210115_nj3_2.tif_BS20.tif:0181-0279-0367:181	13110	13110	181
182	210115_nj3_2.tif_BS20.tif:0182-0289-0370:182	14859	14859	182
183	210115_nj3_2.tif_BS20.tif:0183-0295-0349:183	12791	12791	183
184	210115_nj3_2.tif_BS20.tif:0184-0307-0337:184	13017	13017	184
185	210115_nj3_2.tif_BS20.tif:0185-0281-0345:185	12664	12664	185
186	210115_nj3_2.tif_BS20.tif:0186-0271-0344:186	12660	12660	186
187	210115_nj3_2.tif_BS20.tif:0187-0263-0343:187	12921	12921	187
188	210115_nj3_2.tif_BS20.tif:0188-0252-0346:188	12865	12865	188
189	210115_nj3_2.tif_BS20.tif:0189-0250-0348:189	11021	11021	189
190	210115_nj3_2.tif_BS20.tif:0190-0252-0373:190	13958	13958	190
191	210115_nj3_2.tif_BS20.tif:0191-0252-0377:191	12049	12049	191
192	210115_nj3_2.tif_BS20.tif:0192-0234-0399:192	11663	11663	192
193	210115_nj3_2.tif_BS20.tif:0193-0282-0389:193	14093	14093	193
194	210115_nj3_2.tif_BS20.tif:0194-0293-0393:194	11927	11927	194
195	210115_nj3_2.tif_BS20.tif:0195-0297-0416:195	13323	13323	195
196	210115_nj3_2.tif_BS20.tif:0196-0282-0418:196	11650	11650	196
197	210115_nj3_2.tif_BS20.tif:0197-0282-0429:197	13061	13061	197
198	210115_nj3_2.tif_BS20.tif:0198-0278-0429:198	13795	13795	198
199	210115_nj3_2.tif_BS20.tif:0199-0295-0434:199	11946	11946	199
200	210115_nj3_2.tif_BS20.tif:0200-0259-0385:200	19275	19275	200
201	210115_nj3_2.tif_BS20.tif:0201-0247-0394:201	22710	22710	201
202	210115_nj3_2.tif_BS20.tif:0202-0203-0431:202	13195	13195	202
203	210115_nj3_2.tif_BS20.tif:0203-0209-0428:203	15901	15901	203
204	210115_nj3_2.tif_BS20.tif:0204-0217-0431:204	14221	14221	204
205	210115_nj3_2.tif_BS20.tif:0205-0234-0447:205	16465	16465	205
206	210115_nj3_2.tif_BS20.tif:0206-0223-0452:206	16152	16152	206
207	210115_nj3_2.tif_BS20.tif:0207-0219-0449:207	12707	12707	207
208	210115_nj3_2.tif_BS20.tif:0208-0231-0453:208	20763	20763	208
209	210115_nj3_2.tif_BS20.tif:0209-0234-0453:209	11518	11518	209
210	210115_nj3_2.tif_BS20.tif:0210-0233-0462:210	14479	14479	210
211	210115_nj3_2.tif_BS20.tif:0211-0245-0460:211	15461	15461	211
212	210115_nj3_2.tif_BS20.tif:0212-0257-0454:212	15139	15139	212
213	210115_nj3_2.tif_BS20.tif:0213-0274-0452:213	14406	14406	213
214	210115_nj3_2.tif_BS20.tif:0214-0285-0456:214	15186	15186	214
215	210115_nj3_2.tif_BS20.tif:0215-0305-0445:215	14567	14567	215
216	210115_nj3_2.tif_BS20.tif:0216-0289-0440:216	12403	12403	216
217	210115_nj3_2.tif_BS20.tif:0217-0280-0447:217	14646	14646	217
218	210115_nj3_2.tif_BS20.tif:0218-0273-0445:218	13120	13120	218
219	210115_nj3_2.tif_BS20.tif:0219-0260-0452:219	16707	16707	219
220	210115_nj3_2.tif_BS20.tif:0220-0290-0448:220	11759	11759	220
221	210115_nj3_2.tif_BS20.tif:0221-0280-0452:221	13185	13185	221
222	210115_nj3_2.tif_BS20.tif:0222-0264-0454:222	14258	14258	222
223	210115_nj3_2.tif_BS20.tif:0223-0251-0436:223	12864	12864	223
224	210115_nj3_2.tif_BS20.tif:0224-0255-0468:224	14308	14308	224
225	210115_nj3_2.tif_BS20.tif:0225-0264-0453:225	14703	14703	225
226	210115_nj3_2.tif_BS20.tif:0226-0228-0443:226	14186	14186	226
227	210115_nj3_2.tif_BS20.tif:0227-0230-0446:227	12258	12258	227
228	210115_nj3_2.tif_BS20.tif:0228-0245-0454:228	14694	14694	228
229	210115_nj3_2.tif_BS20.tif:0229-0279-0449:229	12255	12255	229
230	210115_nj3_2.tif_BS20.tif:0230-0288-0438:230	15766	15766	230
231	210115_nj3_2.tif_BS20.tif:0231-0286-0446:231	12307	12307	231
232	210115_nj3_2.tif_BS20.tif:0232-0299-0437:232	11641	11641	232
233	210115_nj3_2.tif_BS20.tif:0233-0294-0432:233	13161	13161	233
234	210115_nj3_2.tif_BS20.tif:0234-0282-0432:234	14118	14118	234
235	210115_nj3_2.tif_BS20.tif:0235-0284-0434:235	11181	11181	235
236	210115_nj3_2.tif_BS20.tif:0236-0285-0435:236	14075	14075	236
237	210115_nj3_2.tif_BS20.tif:0237-0286-0438:237	14956	14956	237
238	210115_nj3_2.tif_BS20.tif:0238-0261-0442:238	15224	15224	238
239	210115_nj3_2.tif_BS20.tif:0239-0267-0452:239	14481	14481	239
240	210115_nj3_2.tif_BS20.tif:0240-0271-0450:240	15130	15130	240
241	210115_nj3_2.tif_BS20.tif:0241-0276-0440:241	13583	13583	241
242	210115_nj3_2.tif_BS20.tif:0242-0276-0441:242	14212	14212	242
243	210115_nj3_2.tif_BS20.tif:0243-0273-0441:243	10589	10589	243
244	210115_nj3_2.tif_BS20.tif:0244-0272-0438:244	11474	11474	244
245	210115_nj3_2.tif_BS20.tif:0245-0270-0446:245	10414	10414	245
246	210115_nj3_2.tif_BS20.tif:0246-0265-0443:246	10787	10787	246
247	210115_nj3_2.tif_BS20.tif:0247-0243-0436:247	10320	10320	247
248	210115_nj3_2.tif_BS20.tif:0248-0253-0428:248	12993	12993	248
249	210115_nj3_2.tif_BS20.tif:0249-0272-0425:249	13724	13724	249
250	210115_nj3_2.tif_BS20.tif:0250-0287-0421:250	11113	11113	250
251	210115_nj3_2.tif_BS20.tif:0251-0281-0430:251	10301	10301	251
252	210115_nj3_2.tif_BS20.tif:0252-0274-0429:252	11432	11432	252
253	210115_nj3_2.tif_BS20.tif:0253-0264-0433:253	19939	19939	253
254	210115_nj3_2.tif_BS20.tif:0254-0253-0435:254	15631	15631	254
255	210115_nj3_2.tif_BS20.tif:0255-0250-0382:255	10529	10529	255
256	210115_nj3_2.tif_BS20.tif:0256-0255-0339:256	10125	10125	256
257	210115_nj3_2.tif_BS20.tif:0257-0274-0289:257	9742	9742	257
258	210115_nj3_2.tif_BS20.tif:0258-0255-0405:258	19996	19996	258
259	210115_nj3_2.tif_BS20.tif:0259-0251-0372:259	10531	10531	259
260	210115_nj3_2.tif_BS20.tif:0260-0279-0350:260	22427	22427	260
261	210115_nj3_2.tif_BS20.tif:0261-0230-0379:261	13154	13154	261
262	210115_nj3_2.tif_BS20.tif:0262-0236-0367:262	11578	11578	262
263	210115_nj3_2.tif_BS20.tif:0263-0187-0366:263	14121	14121	263
264	210115_nj3_2.tif_BS20.tif:0264-0176-0367:264	8811	8811	264
265	210115_nj3_2.tif_BS20.tif:0265-0151-0412:265	12922	12922	265
266	210115_nj3_2.tif_BS20.tif:0266-0197-0392:266	14308	14308	266
267	210115_nj3_2.tif_BS20.tif:0267-0231-0337:267	21366	21366	267
268	210115_nj3_2.tif_BS20.tif:0268-0228-0308:268	18187	18187	268
269	210115_nj3_2.tif_BS20.tif:0269-0235-0313:269	24277	24277	269
270	210115_nj3_2.tif_BS20.tif:0270-0248-0278:270	10588	10588	270
271	210115_nj3_2.tif_BS20.tif:0271-0258-0341:271	10615	10615	271
272	210115_nj3_2.tif_BS20.tif:0272-0257-0328:272	10440	10440	272
273	210115_nj3_2.tif_BS20.tif:0273-0241-0329:273	10688	10688	273
274	210115_nj3_2.tif_BS20.tif:0274-0224-0332:274	11840	11840	274
275	210115_nj3_2.tif_BS20.tif:0275-0206-0337:275	10822	10822	275
276	210115_nj3_2.tif_BS20.tif:0276-0190-0345:276	10288	10288	276
277	210115_nj3_2.tif_BS20.tif:0277-0188-0346:277	11584	11584	277
278	210115_nj3_2.tif_BS20.tif:0278-0183-0356:278	10722	10722	278
279	210115_nj3_2.tif_BS20.tif:0279-0175-0372:279	13917	13917	279
280	210115_nj3_2.tif_BS20.tif:0280-0170-0390:280	10645	10645	280
281	210115_nj3_2.tif_BS20.tif:0281-0165-0395:281	13774	13774	281
282	210115_nj3_2.tif_BS20.tif:0282-0181-0391:282	11223	11223	282
283	210115_nj3_2.tif_BS20.tif:0283-0173-0392:283	11052	11052	283
284	210115_nj3_2.tif_BS20.tif:0284-0186-0366:284	10051	10051	284
285	210115_nj3_2.tif_BS20.tif:0285-0192-0335:285	10832	10832	285
286	210115_nj3_2.tif_BS20.tif:0286-0143-0354:286	7756	7756	286
287	210115_nj3_2.tif_BS20.tif:0287-0180-0408:287	14166	14166	287
288	210115_nj3_2.tif_BS20.tif:0288-0190-0362:288	8010	8010	288
289	210115_nj3_2.tif_BS20.tif:0289-0175-0428:289	10321	10321	289
290	210115_nj3_2.tif_BS20.tif:0290-0183-0430:290	11397	11397	290
291	210115_nj3_2.tif_BS20.tif:0291-0192-0443:291	12370	12370	291
292	210115_nj3_2.tif_BS20.tif:0292-0204-0444:292	11854	11854	292
293	210115_nj3_2.tif_BS20.tif:0293-0181-0410:293	12202	12202	293
294	210115_nj3_2.tif_BS20.tif:0294-0172-0386:294	11341	11341	294
295	210115_nj3_2.tif_BS20.tif:0295-0187-0381:295	12203	12203	295
296	210115_nj3_2.tif_BS20.tif:0296-0182-0386:296	13596	13596	296
297	210115_nj3_2.tif_BS20.tif:0297-0180-0384:297	11397	11397	297
298	210115_nj3_2.tif_BS20.tif:0298-0178-0384:298	11637	11637	298
299	210115_nj3_2.tif_BS20.tif:0299-0180-0389:299	11996	11996	299
300	210115_nj3_2.tif_BS20.tif:0300-0186-0374:300	12220	12220	300
301	210115_nj3_2.tif_BS20.tif:0301-0182-0364:301	12461	12461	301
302	210115_nj3_2.tif_BS20.tif:0302-0198-0377:302	11882	11882	302
303	210115_nj3_2.tif_BS20.tif:0303-0204-0381:303	12168	12168	303
304	210115_nj3_2.tif_BS20.tif:0304-0208-0393:304	14711	14711	304
305	210115_nj3_2.tif_BS20.tif:0305-0181-0381:305	11277	11277	305
306	210115_nj3_2.tif_BS20.tif:0306-0176-0377:306	12270	12270	306
307	210115_nj3_2.tif_BS20.tif:0307-0203-0379:307	13747	13747	307
308	210115_nj3_2.tif_BS20.tif:0308-0200-0388:308	13278	13278	308
309	210115_nj3_2.tif_BS20.tif:0309-0203-0385:309	11555	11555	309
310	210115_nj3_2.tif_BS20.tif:0310-0186-0381:310	10680	10680	310
311	210115_nj3_2.tif_BS20.tif:0311-0195-0386:311	10041	10041	311
312	210115_nj3_2.tif_BS20.tif:0312-0197-0392:312	11860	11860	312
313	210115_nj3_2.tif_BS20.tif:0313-0217-0397:313	11259	11259	313
314	210115_nj3_2.tif_BS20.tif:0314-0221-0401:314	12795	12795	314
315	210115_nj3_2.tif_BS20.tif:0315-0208-0390:315	11099	11099	315
316	210115_nj3_2.tif_BS20.tif:0316-0202-0371:316	11481	11481	316
317	210115_nj3_2.tif_BS20.tif:0317-0193-0378:317	10827	10827	317
318	210115_nj3_2.tif_BS20.tif:0318-0201-0393:318	11456	11456	318
319	210115_nj3_2.tif_BS20.tif:0319-0191-0402:319	11956	11956	319
320	210115_nj3_2.tif_BS20.tif:0320-0202-0438:320	13420	13420	320
321	210115_nj3_2.tif_BS20.tif:0321-0220-0450:321	14317	14317	321
322	210115_nj3_2.tif_BS20.tif:0322-0230-0454:322	12282	12282	322
323	210115_nj3_2.tif_BS20.tif:0323-0279-0475:323	6677	6677	323
324	210115_nj3_2.tif_BS20.tif:0324-0269-0453:324	13312	13312	324
325	210115_nj3_2.tif_BS20.tif:0325-0234-0453:325	10492	10492	325
326	210115_nj3_2.tif_BS20.tif:0326-0224-0450:326	10031	10031	326
327	210115_nj3_2.tif_BS20.tif:0327-0217-0427:327	8633	8633	327
328	210115_nj3_2.tif_BS20.tif:0328-0194-0407:328	13280	13280	328
329	210115_nj3_2.tif_BS20.tif:0329-0180-0422:329	11207	11207	329
330	210115_nj3_2.tif_BS20.tif:0330-0204-0385:330	15165	15165	330
331	210115_nj3_2.tif_BS20.tif:0331-0181-0385:331	12511	12511	331
332	210115_nj3_2.tif_BS20.tif:0332-0185-0372:332	12246	12246	332
333	210115_nj3_2.tif_BS20.tif:0333-0207-0324:333	11302	11302	333
334	210115_nj3_2.tif_BS20.tif:0334-0212-0321:334	11946	11946	334
335	210115_nj3_2.tif_BS20.tif:0335-0207-0339:335	12948	12948	335
336	210115_nj3_2.tif_BS20.tif:0336-0213-0332:336	12291	12291	336
337	210115_nj3_2.tif_BS20.tif:0337-0201-0333:337	12141	12141	337
338	210115_nj3_2.tif_BS20.tif:0338-0245-0370:338	8903	8903	338
339	210115_nj3_2.tif_BS20.tif:0339-0233-0355:339	13235	13235	339
340	210115_nj3_2.tif_BS20.tif:0340-0233-0327:340	11422	11422	340
341	210115_nj3_2.tif_BS20.tif:0341-0199-0312:341	12193	12193	341
342	210115_nj3_2.tif_BS20.tif:0342-0165-0329:342	13850	13850	342
343	210115_nj3_2.tif_BS20.tif:0343-0195-0355:343	11439	11439	343
344	210115_nj3_2.tif_BS20.tif:0344-0180-0374:344	15276	15276	344
345	210115_nj3_2.tif_BS20.tif:0345-0168-0381:345	12927	12927	345
346	210115_nj3_2.tif_BS20.tif:0346-0167-0414:346	13056	13056	346
347	210115_nj3_2.tif_BS20.tif:0347-0177-0413:347	12892	12892	347
348	210115_nj3_2.tif_BS20.tif:0348-0177-0405:348	15986	15986	348
349	210115_nj3_2.tif_BS20.tif:0349-0172-0394:349	14110	14110	349
350	210115_nj3_2.tif_BS20.tif:0350-0180-0389:350	12027	12027	350
351	210115_nj3_2.tif_BS20.tif:0351-0170-0376:351	13469	13469	351
352	210115_nj3_2.tif_BS20.tif:0352-0193-0365:352	10671	10671	352
353	210115_nj3_2.tif_BS20.tif:0353-0186-0351:353	14232	14232	353
354	210115_nj3_2.tif_BS20.tif:0354-0170-0382:354	11956	11956	354
355	210115_nj3_2.tif_BS20.tif:0355-0180-0397:355	11990	11990	355
356	210115_nj3_2.tif_BS20.tif:0356-0177-0366:356	10792	10792	356
357	210115_nj3_2.tif_BS20.tif:0357-0201-0342:357	10906	10906	357
358	210115_nj3_2.tif_BS20.tif:0358-0216-0334:358	14050	14050	358
359	210115_nj3_2.tif_BS20.tif:0359-0217-0333:359	11658	11658	359
360	210115_nj3_2.tif_BS20.tif:0360-0216-0334:360	11582	11582	360
361	210115_nj3_2.tif_BS20.tif:0361-0210-0338:361	13716	13716	361
362	210115_nj3_2.tif_BS20.tif:0362-0233-0353:362	10680	10680	362
363	210115_nj3_2.tif_BS20.tif:0363-0245-0329:363	9918	9918	363
364	210115_nj3_2.tif_BS20.tif:0364-0207-0362:364	18016	18016	364
365	210115_nj3_2.tif_BS20.tif:0365-0225-0352:365	12518	12518	365
366	210115_nj3_2.tif_BS20.tif:0366-0201-0351:366	14809	14809	366
367	210115_nj3_2.tif_BS20.tif:0367-0197-0361:367	12422	12422	367
368	210115_nj3_2.tif_BS20.tif:0368-0205-0329:368	12149	12149	368
369	210115_nj3_2.tif_BS20.tif:0369-0208-0332:369	11030	11030	369
370	210115_nj3_2.tif_BS20.tif:0370-0195-0370:370	12116	12116	370
371	210115_nj3_2.tif_BS20.tif:0371-0210-0364:371	12495	12495	371
372	210115_nj3_2.tif_BS20.tif:0372-0219-0346:372	11417	11417	372
373	210115_nj3_2.tif_BS20.tif:0373-0218-0330:373	10912	10912	373
374	210115_nj3_2.tif_BS20.tif:0374-0209-0339:374	12585	12585	374
375	210115_nj3_2.tif_BS20.tif:0375-0198-0337:375	11883	11883	375
376	210115_nj3_2.tif_BS20.tif:0376-0222-0344:376	11928	11928	376
377	210115_nj3_2.tif_BS20.tif:0377-0247-0314:377	11388	11388	377
378	210115_nj3_2.tif_BS20.tif:0378-0225-0364:378	12803	12803	378
379	210115_nj3_2.tif_BS20.tif:0379-0242-0317:379	12799	12799	379
380	210115_nj3_2.tif_BS20.tif:0380-0227-0321:380	11225	11225	380
381	210115_nj3_2.tif_BS20.tif:0381-0203-0340:381	12446	12446	381
382	210115_nj3_2.tif_BS20.tif:0382-0203-0363:382	9829	9829	382
383	210115_nj3_2.tif_BS20.tif:0383-0217-0361:383	9623	9623	383
384	210115_nj3_2.tif_BS20.tif:0384-0213-0374:384	12570	12570	384
385	210115_nj3_2.tif_BS20.tif:0385-0178-0348:385	11431	11431	385
386	210115_nj3_2.tif_BS20.tif:0386-0165-0376:386	11543	11543	386
387	210115_nj3_2.tif_BS20.tif:0387-0159-0381:387	12262	12262	387
388	210115_nj3_2.tif_BS20.tif:0388-0176-0404:388	29678	29678	388
389	210115_nj3_2.tif_BS20.tif:0389-0175-0400:389	11455	11455	389
390	210115_nj3_2.tif_BS20.tif:0390-0173-0409:390	10818	10818	390
391	210115_nj3_2.tif_BS20.tif:0391-0176-0432:391	12914	12914	391
392	210115_nj3_2.tif_BS20.tif:0392-0198-0461:392	12643	12643	392
393	210115_nj3_2.tif_BS20.tif:0393-0203-0457:393	12394	12394	393
394	210115_nj3_2.tif_BS20.tif:0394-0198-0445:394	11489	11489	394
395	210115_nj3_2.tif_BS20.tif:0395-0195-0431:395	11384	11384	395
396	210115_nj3_2.tif_BS20.tif:0396-0197-0452:396	13083	13083	396
397	210115_nj3_2.tif_BS20.tif:0397-0203-0440:397	11464	11464	397
398	210115_nj3_2.tif_BS20.tif:0398-0207-0458:398	12111	12111	398
399	210115_nj3_2.tif_BS20.tif:0399-0208-0451:399	13371	13371	399
400	210115_nj3_2.tif_BS20.tif:0400-0204-0444:400	14005	14005	400
401	210115_nj3_2.tif_BS20.tif:0401-0226-0463:401	13200	13200	401
402	210115_nj3_2.tif_BS20.tif:0402-0240-0470:402	14215	14215	402
403	210115_nj3_2.tif_BS20.tif:0403-0249-0465:403	11580	11580	403
404	210115_nj3_2.tif_BS20.tif:0404-0241-0462:404	12356	12356	404
405	210115_nj3_2.tif_BS20.tif:0405-0263-0463:405	10279	10279	405
406	210115_nj3_2.tif_BS20.tif:0406-0275-0466:406	12185	12185	406
407	210115_nj3_2.tif_BS20.tif:0407-0298-0463:407	12125	12125	407
408	210115_nj3_2.tif_BS20.tif:0408-0302-0456:408	10104	10104	408
409	210115_nj3_2.tif_BS20.tif:0409-0275-0461:409	15704	15704	409
410	210115_nj3_2.tif_BS20.tif:0410-0285-0462:410	10625	10625	410
411	210115_nj3_2.tif_BS20.tif:0411-0289-0462:411	12396	12396	411
412	210115_nj3_2.tif_BS20.tif:0412-0271-0470:412	9815	9815	412
413	210115_nj3_2.tif_BS20.tif:0413-0239-0469:413	12266	12266	413
414	210115_nj3_2.tif_BS20.tif:0414-0214-0465:414	12044	12044	414
415	210115_nj3_2.tif_BS20.tif:0415-0193-0461:415	13441	13441	415
416	210115_nj3_2.tif_BS20.tif:0416-0221-0443:416	12186	12186	416
417	210115_nj3_2.tif_BS20.tif:0417-0208-0446:417	13703	13703	417
418	210115_nj3_2.tif_BS20.tif:0418-0202-0455:418	12710	12710	418
419	210115_nj3_2.tif_BS20.tif:0419-0184-0446:419	14176	14176	419
420	210115_nj3_2.tif_BS20.tif:0420-0188-0427:420	12713	12713	420
421	210115_nj3_2.tif_BS20.tif:0421-0180-0430:421	12416	12416	421
422	210115_nj3_2.tif_BS20.tif:0422-0187-0443:422	12890	12890	422
423	210115_nj3_2.tif_BS20.tif:0423-0216-0466:423	13622	13622	423
424	210115_nj3_2.tif_BS20.tif:0424-0213-0456:424	11987	11987	424
425	210115_nj3_2.tif_BS20.tif:0425-0214-0461:425	14364	14364	425
426	210115_nj3_2.tif_BS20.tif:0426-0210-0460:426	12426	12426	426
427	210115_nj3_2.tif_BS20.tif:0427-0198-0441:427	13963	13963	427
428	210115_nj3_2.tif_BS20.tif:0428-0205-0451:428	14990	14990	428
429	210115_nj3_2.tif_BS20.tif:0429-0211-0467:429	18380	18380	429
430	210115_nj3_2.tif_BS20.tif:0430-0210-0463:430	15148	15148	430
431	210115_nj3_2.tif_BS20.tif:0431-0208-0468:431	11816	11816	431
432	210115_nj3_2.tif_BS20.tif:0432-0198-0449:432	22721	22721	432
433	210115_nj3_2.tif_BS20.tif:0433-0202-0454:433	19244	19244	433
434	210115_nj3_2.tif_BS20.tif:0434-0230-0471:434	12786	12786	434
435	210115_nj3_2.tif_BS20.tif:0435-0210-0463:435	14892	14892	435
436	210115_nj3_2.tif_BS20.tif:0436-0218-0449:436	11367	11367	436
437	210115_nj3_2.tif_BS20.tif:0437-0202-0412:437	12180	12180	437
438	210115_nj3_2.tif_BS20.tif:0438-0159-0432:438	9542	9542	438
439	210115_nj3_2.tif_BS20.tif:0439-0219-0459:439	11672	11672	439
440	210115_nj3_2.tif_BS20.tif:0440-0209-0425:440	12558	12558	440
441	210115_nj3_2.tif_BS20.tif:0441-0218-0436:441	15658	15658	441
442	210115_nj3_2.tif_BS20.tif:0442-0243-0441:442	12573	12573	442
443	210115_nj3_2.tif_BS20.tif:0443-0245-0465:443	13336	13336	443
444	210115_nj3_2.tif_BS20.tif:0444-0267-0468:444	12804	12804	444
445	210115_nj3_2.tif_BS20.tif:0445-0283-0465:445	13057	13057	445
446	210115_nj3_2.tif_BS20.tif:0446-0260-0468:446	12155	12155	446
447	210115_nj3_2.tif_BS20.tif:0447-0280-0438:447	11780	11780	447
448	210115_nj3_2.tif_BS20.tif:0448-0269-0467:448	10782	10782	448
449	210115_nj3_2.tif_BS20.tif:0449-0248-0471:449	11577	11577	449
450	210115_nj3_2.tif_BS20.tif:0450-0252-0460:450	11749	11749	450
451	210115_nj3_2.tif_BS20.tif:0451-0287-0445:451	14365	14365	451
452	210115_nj3_2.tif_BS20.tif:0452-0270-0453:452	12184	12184	452
453	210115_nj3_2.tif_BS20.tif:0453-0249-0424:453	10615	10615	453
454	210115_nj3_2.tif_BS20.tif:0454-0299-0438:454	11177	11177	454
455	210115_nj3_2.tif_BS20.tif:0455-0293-0435:455	11682	11682	455
456	210115_nj3_2.tif_BS20.tif:0456-0295-0439:456	11544	11544	456
457	210115_nj3_2.tif_BS20.tif:0457-0292-0445:457	12733	12733	457
458	210115_nj3_2.tif_BS20.tif:0458-0141-0464:458	11263	11263	458
459	210115_nj3_2.tif_BS20.tif:0459-0218-0461:459	13567	13567	459
460	210115_nj3_2.tif_BS20.tif:0460-0196-0409:460	12217	12217	460
461	210115_nj3_2.tif_BS20.tif:0461-0175-0379:461	14740	14740	461
462	210115_nj3_2.tif_BS20.tif:0462-0223-0340:462	7969	7969	462
463	210115_nj3_2.tif_BS20.tif:0463-0246-0345:463	9176	9176	463
464	210115_nj3_2.tif_BS20.tif:0464-0254-0325:464	11348	11348	464
465	210115_nj3_2.tif_BS20.tif:0465-0233-0363:465	19454	19454	465
466	210115_nj3_2.tif_BS20.tif:0466-0280-0323:466	12364	12364	466
467	210115_nj3_2.tif_BS20.tif:0467-0273-0327:467	13527	13527	467
468	210115_nj3_2.tif_BS20.tif:0468-0247-0324:468	12811	12811	468
469	210115_nj3_2.tif_BS20.tif:0469-0229-0331:469	15138	15138	469
470	210115_nj3_2.tif_BS20.tif:0470-0211-0333:470	11704	11704	470
471	210115_nj3_2.tif_BS20.tif:0471-0195-0340:471	14123	14123	471
472	210115_nj3_2.tif_BS20.tif:0472-0192-0348:472	13973	13973	472
473	210115_nj3_2.tif_BS20.tif:0473-0214-0335:473	12714	12714	473
474	210115_nj3_2.tif_BS20.tif:0474-0211-0332:474	12839	12839	474
475	210115_nj3_2.tif_BS20.tif:0475-0229-0331:475	15861	15861	475
476	210115_nj3_2.tif_BS20.tif:0476-0242-0331:476	14445	14445	476
477	210115_nj3_2.tif_BS20.tif:0477-0258-0334:477	13109	13109	477
478	210115_nj3_2.tif_BS20.tif:0478-0245-0326:478	9763	9763	478
479	210115_nj3_2.tif_BS20.tif:0479-0212-0334:479	12028	12028	479
480	210115_nj3_2.tif_BS20.tif:0480-0203-0337:480	11804	11804	480
481	210115_nj3_2.tif_BS20.tif:0481-0191-0344:481	12119	12119	481
482	210115_nj3_2.tif_BS20.tif:0482-0278-0330:482	12278	12278	482
483	210115_nj3_2.tif_BS20.tif:0483-0309-0333:483	14419	14419	483
484	210115_nj3_2.tif_BS20.tif:0484-0307-0328:484	13009	13009	484
485	210115_nj3_2.tif_BS20.tif:0485-0280-0333:485	14199	14199	485
486	210115_nj3_2.tif_BS20.tif:0486-0287-0325:486	13477	13477	486
487	210115_nj3_2.tif_BS20.tif:0487-0260-0319:487	12203	12203	487
488	210115_nj3_2.tif_BS20.tif:0488-0238-0319:488	12327	12327	488
489	210115_nj3_2.tif_BS20.tif:0489-0204-0328:489	12664	12664	489
490	210115_nj3_2.tif_BS20.tif:0490-0190-0329:490	11553	11553	490
491	210115_nj3_2.tif_BS20.tif:0491-0211-0338:491	12866	12866	491
492	210115_nj3_2.tif_BS20.tif:0492-0207-0333:492	13974	13974	492
493	210115_nj3_2.tif_BS20.tif:0493-0233-0327:493	10848	10848	493
494	210115_nj3_2.tif_BS20.tif:0494-0261-0328:494	11543	11543	494
495	210115_nj3_2.tif_BS20.tif:0495-0246-0378:495	16196	16196	495
496	210115_nj3_2.tif_BS20.tif:0496-0241-0366:496	13078	13078	496
497	210115_nj3_2.tif_BS20.tif:0497-0242-0360:497	12976	12976	497
498	210115_nj3_2.tif_BS20.tif:0498-0240-0316:498	13545	13545	498
499	210115_nj3_2.tif_BS20.tif:0499-0240-0324:499	11036	11036	499
500	210115_nj3_2.tif_BS20.tif:0500-0254-0330:500	10090	10090	500
501	210115_nj3_2.tif_BS20.tif:0501-0274-0322:501	9155	9155	501
502	210115_nj3_2.tif_BS20.tif:0502-0261-0366:502	19290	19290	502
503	210115_nj3_2.tif_BS20.tif:0503-0242-0402:503	21478	21478	503
504	210115_nj3_2.tif_BS20.tif:0504-0203-0358:504	13481	13481	504
505	210115_nj3_2.tif_BS20.tif:0505-0201-0339:505	11803	11803	505
506	210115_nj3_2.tif_BS20.tif:0506-0211-0338:506	12033	12033	506
507	210115_nj3_2.tif_BS20.tif:0507-0222-0333:507	10937	10937	507
508	210115_nj3_2.tif_BS20.tif:0508-0233-0331:508	10750	10750	508
509	210115_nj3_2.tif_BS20.tif:0509-0245-0326:509	9611	9611	509
510	210115_nj3_2.tif_BS20.tif:0510-0265-0332:510	12005	12005	510
511	210115_nj3_2.tif_BS20.tif:0511-0290-0339:511	10519	10519	511
512	210115_nj3_2.tif_BS20.tif:0512-0300-0345:512	14193	14193	512
513	210115_nj3_2.tif_BS20.tif:0513-0230-0344:513	8753	8753	513
514	210115_nj3_2.tif_BS20.tif:0514-0240-0356:514	13512	13512	514
515	210115_nj3_2.tif_BS20.tif:0515-0246-0326:515	10573	10573	515
516	210115_nj3_2.tif_BS20.tif:0516-0257-0322:516	10945	10945	516
517	210115_nj3_2.tif_BS20.tif:0517-0231-0325:517	9885	9885	517
518	210115_nj3_2.tif_BS20.tif:0518-0218-0340:518	9809	9809	518
519	210115_nj3_2.tif_BS20.tif:0519-0224-0360:519	11386	11386	519
520	210115_nj3_2.tif_BS20.tif:0520-0228-0351:520	12091	12091	520
521	210115_nj3_2.tif_BS20.tif:0521-0277-0377:521	19414	19414	521
522	210115_nj3_2.tif_BS20.tif:0522-0281-0336:522	10829	10829	522
523	210115_nj3_2.tif_BS20.tif:0523-0282-0343:523	9260	9260	523
524	210115_nj3_2.tif_BS20.tif:0524-0296-0337:524	15597	15597	524
525	210115_nj3_2.tif_BS20.tif:0525-0291-0332:525	13214	13214	525
526	210115_nj3_2.tif_BS20.tif:0526-0287-0338:526	11674	11674	526
527	210115_nj3_2.tif_BS20.tif:0527-0280-0333:527	12540	12540	527
528	210115_nj3_2.tif_BS20.tif:0528-0292-0329:528	10895	10895	528
529	210115_nj3_2.tif_BS20.tif:0529-0266-0321:529	11449	11449	529
530	210115_nj3_2.tif_BS20.tif:0530-0243-0322:530	11665	11665	530
531	210115_nj3_2.tif_BS20.tif:0531-0234-0323:531	11017	11017	531
532	210115_nj3_2.tif_BS20.tif:0532-0208-0324:532	11204	11204	532
533	210115_nj3_2.tif_BS20.tif:0533-0201-0333:533	10848	10848	533
534	210115_nj3_2.tif_BS20.tif:0534-0214-0342:534	13222	13222	534
535	210115_nj3_2.tif_BS20.tif:0535-0210-0339:535	11227	11227	535
536	210115_nj3_2.tif_BS20.tif:0536-0229-0324:536	11101	11101	536
537	210115_nj3_2.tif_BS20.tif:0537-0236-0321:537	12641	12641	537
538	210115_nj3_2.tif_BS20.tif:0538-0256-0324:538	9637	9637	538
539	210115_nj3_2.tif_BS20.tif:0539-0287-0326:539	11293	11293	539
540	210115_nj3_2.tif_BS20.tif:0540-0288-0322:540	10129	10129	540
541	210115_nj3_2.tif_BS20.tif:0541-0267-0334:541	10488	10488	541
542	210115_nj3_2.tif_BS20.tif:0542-0293-0333:542	14753	14753	542
543	210115_nj3_2.tif_BS20.tif:0543-0313-0340:543	17713	17713	543
544	210115_nj3_2.tif_BS20.tif:0544-0287-0326:544	10304	10304	544
545	210115_nj3_2.tif_BS20.tif:0545-0284-0351:545	9279	9279	545
546	210115_nj3_2.tif_BS20.tif:0546-0309-0327:546	11310	11310	546
547	210115_nj3_2.tif_BS20.tif:0547-0262-0327:547	26377	26377	547
548	210115_nj3_2.tif_BS20.tif:0548-0246-0318:548	11118	11118	548
549	210115_nj3_2.tif_BS20.tif:0549-0221-0327:549	13355	13355	549
550	210115_nj3_2.tif_BS20.tif:0550-0218-0326:550	13077	13077	550
551	210115_nj3_2.tif_BS20.tif:0551-0227-0328:551	13392	13392	551
552	210115_nj3_2.tif_BS20.tif:0552-0223-0332:552	12390	12390	552
553	210115_nj3_2.tif_BS20.tif:0553-0239-0349:553	10691	10691	553
554	210115_nj3_2.tif_BS20.tif:0554-0225-0338:554	12191	12191	554
555	210115_nj3_2.tif_BS20.tif:0555-0274-0355:555	12727	12727	555
556	210115_nj3_2.tif_BS20.tif:0556-0289-0338:556	9620	9620	556
557	210115_nj3_2.tif_BS20.tif:0557-0260-0389:557	19819	19819	557
558	210115_nj3_2.tif_BS20.tif:0558-0215-0334:558	13595	13595	558
559	210115_nj3_2.tif_BS20.tif:0559-0212-0328:559	12063	12063	559
560	210115_nj3_2.tif_BS20.tif:0560-0221-0335:560	12201	12201	560
561	210115_nj3_2.tif_BS20.tif:0561-0218-0324:561	10717	10717	561
562	210115_nj3_2.tif_BS20.tif:0562-0244-0324:562	13346	13346	562
563	210115_nj3_2.tif_BS20.tif:0563-0269-0327:563	11864	11864	563
564	210115_nj3_2.tif_BS20.tif:0564-0263-0321:564	10947	10947	564
565	210115_nj3_2.tif_BS20.tif:0565-0231-0324:565	13258	13258	565
566	210115_nj3_2.tif_BS20.tif:0566-0181-0340:566	13659	13659	566
567	210115_nj3_2.tif_BS20.tif:0567-0228-0346:567	10940	10940	567
568	210115_nj3_2.tif_BS20.tif:0568-0221-0346:568	12834	12834	568
569	210115_nj3_2.tif_BS20.tif:0569-0225-0341:569	11342	11342	569
570	210115_nj3_2.tif_BS20.tif:0570-0198-0344:570	10992	10992	570
571	210115_nj3_2.tif_BS20.tif:0571-0183-0328:571	10907	10907	571
572	210115_nj3_2.tif_BS20.tif:0572-0194-0356:572	13458	13458	572
573	210115_nj3_2.tif_BS20.tif:0573-0193-0368:573	11782	11782	573
574	210115_nj3_2.tif_BS20.tif:0574-0189-0361:574	10988	10988	574
575	210115_nj3_2.tif_BS20.tif:0575-0199-0351:575	11358	11358	575
576	210115_nj3_2.tif_BS20.tif:0576-0201-0341:576	9871	9871	576
577	210115_nj3_2.tif_BS20.tif:0577-0200-0336:577	11937	11937	577
578	210115_nj3_2.tif_BS20.tif:0578-0220-0334:578	11649	11649	578
579	210115_nj3_2.tif_BS20.tif:0579-0215-0337:579	10681	10681	579
580	210115_nj3_2.tif_BS20.tif:0580-0218-0332:580	11594	11594	580
581	210115_nj3_2.tif_BS20.tif:0581-0252-0343:581	12542	12542	581
582	210115_nj3_2.tif_BS20.tif:0582-0237-0335:582	8737	8737	582
583	210115_nj3_2.tif_BS20.tif:0583-0243-0319:583	11885	11885	583
584	210115_nj3_2.tif_BS20.tif:0584-0209-0360:584	12152	12152	584
585	210115_nj3_2.tif_BS20.tif:0585-0231-0340:585	9711	9711	585
586	210115_nj3_2.tif_BS20.tif:0586-0213-0334:586	10483	10483	586
587	210115_nj3_2.tif_BS20.tif:0587-0209-0318:587	10794	10794	587
588	210115_nj3_2.tif_BS20.tif:0588-0240-0324:588	11375	11375	588
589	210115_nj3_2.tif_BS20.tif:0589-0289-0320:589	10474	10474	589
590	210115_nj3_2.tif_BS20.tif:0590-0298-0330:590	11167	11167	590
591	210115_nj3_2.tif_BS20.tif:0591-0276-0327:591	12224	12224	591
592	210115_nj3_2.tif_BS20.tif:0592-0271-0330:592	10366	10366	592
593	210115_nj3_2.tif_BS20.tif:0593-0277-0337:593	11117	11117	593
594	210115_nj3_2.tif_BS20.tif:0594-0282-0340:594	11756	11756	594
595	210115_nj3_2.tif_BS20.tif:0595-0290-0335:595	27869	27869	595
596	210115_nj3_2.tif_BS20.tif:0596-0290-0331:596	10500	10500	596
597	210115_nj3_2.tif_BS20.tif:0597-0259-0330:597	10383	10383	597
598	210115_nj3_2.tif_BS20.tif:0598-0250-0320:598	11553	11553	598
599	210115_nj3_2.tif_BS20.tif:0599-0226-0325:599	12402	12402	599
600	210115_nj3_2.tif_BS20.tif:0600-0200-0332:600	11761	11761	600
601	210115_nj3_2.tif_BS20.tif:0601-0202-0331:601	11396	11396	601
602	210115_nj3_2.tif_BS20.tif:0602-0206-0333:602	12821	12821	602
603	210115_nj3_2.tif_BS20.tif:0603-0197-0349:603	13028	13028	603
604	210115_nj3_2.tif_BS20.tif:0604-0198-0343:604	11711	11711	604
605	210115_nj3_2.tif_BS20.tif:0605-0213-0339:605	13140	13140	605
606	210115_nj3_2.tif_BS20.tif:0606-0222-0325:606	11285	11285	606
607	210115_nj3_2.tif_BS20.tif:0607-0249-0324:607	11282	11282	607
608	210115_nj3_2.tif_BS20.tif:0608-0270-0330:608	10204	10204	608
609	210115_nj3_2.tif_BS20.tif:0609-0290-0326:609	10815	10815	609
610	210115_nj3_2.tif_BS20.tif:0610-0313-0343:610	11433	11433	610
611	210115_nj3_2.tif_BS20.tif:0611-0293-0379:611	16847	16847	611
612	210115_nj3_2.tif_BS20.tif:0612-0290-0329:612	12230	12230	612
613	210115_nj3_2.tif_BS20.tif:0613-0294-0325:613	9682	9682	613
614	210115_nj3_2.tif_BS20.tif:0614-0285-0324:614	10963	10963	614
615	210115_nj3_2.tif_BS20.tif:0615-0235-0324:615	15053	15053	615
616	210115_nj3_2.tif_BS20.tif:0616-0230-0331:616	12565	12565	616
617	210115_nj3_2.tif_BS20.tif:0617-0228-0321:617	11029	11029	617
618	210115_nj3_2.tif_BS20.tif:0618-0218-0323:618	13153	13153	618
619	210115_nj3_2.tif_BS20.tif:0619-0218-0332:619	13985	13985	619
620	210115_nj3_2.tif_BS20.tif:0620-0219-0342:620	11793	11793	620
621	210115_nj3_2.tif_BS20.tif:0621-0260-0396:621	17737	17737	621
622	210115_nj3_2.tif_BS20.tif:0622-0262-0397:622	18232	18232	622
623	210115_nj3_2.tif_BS20.tif:0623-0226-0363:623	21100	21100	623
624	210115_nj3_2.tif_BS20.tif:0624-0256-0320:624	9683	9683	624
625	210115_nj3_2.tif_BS20.tif:0625-0282-0328:625	12380	12380	625
626	210115_nj3_2.tif_BS20.tif:0626-0273-0318:626	11569	11569	626
627	210115_nj3_2.tif_BS20.tif:0627-0199-0329:627	12032	12032	627
628	210115_nj3_2.tif_BS20.tif:0628-0176-0347:628	14327	14327	628
629	210115_nj3_2.tif_BS20.tif:0629-0204-0337:629	17019	17019	629
630	210115_nj3_2.tif_BS20.tif:0630-0208-0350:630	9930	9930	630
631	210115_nj3_2.tif_BS20.tif:0631-0255-0461:631	11798	11798	631
632	210115_nj3_2.tif_BS20.tif:0632-0247-0446:632	12584	12584	632
633	210115_nj3_2.tif_BS20.tif:0633-0228-0414:633	11975	11975	633
634	210115_nj3_2.tif_BS20.tif:0634-0246-0405:634	10746	10746	634
635	210115_nj3_2.tif_BS20.tif:0635-0229-0331:635	10571	10571	635
636	210115_nj3_2.tif_BS20.tif:0636-0218-0321:636	9709	9709	636
637	210115_nj3_2.tif_BS20.tif:0637-0223-0340:637	11036	11036	637
638	210115_nj3_2.tif_BS20.tif:0638-0207-0347:638	11762	11762	638
639	210115_nj3_2.tif_BS20.tif:0639-0218-0341:639	12062	12062	639
640	210115_nj3_2.tif_BS20.tif:0640-0199-0359:640	12275	12275	640
641	210115_nj3_2.tif_BS20.tif:0641-0257-0355:641	12536	12536	641
642	210115_nj3_2.tif_BS20.tif:0642-0257-0341:642	11679	11679	642
643	210115_nj3_2.tif_BS20.tif:0643-0348-0339:643	11523	11523	643
644	210115_nj3_2.tif_BS20.tif:0644-0300-0343:644	9930	9930	644
645	210115_nj3_2.tif_BS20.tif:0645-0295-0331:645	12289	12289	645
646	210115_nj3_2.tif_BS20.tif:0646-0287-0333:646	11185	11185	646
647	210115_nj3_2.tif_BS20.tif:0647-0266-0336:647	14415	14415	647
648	210115_nj3_2.tif_BS20.tif:0648-0273-0321:648	11346	11346	648
649	210115_nj3_2.tif_BS20.tif:0649-0244-0315:649	12825	12825	649
650	210115_nj3_2.tif_BS20.tif:0650-0213-0327:650	11552	11552	650
651	210115_nj3_2.tif_BS20.tif:0651-0190-0324:651	11662	11662	651
652	210115_nj3_2.tif_BS20.tif:0652-0214-0336:652	11864	11864	652
653	210115_nj3_2.tif_BS20.tif:0653-0225-0329:653	10470	10470	653
654	210115_nj3_2.tif_BS20.tif:0654-0251-0329:654	12099	12099	654
655	210115_nj3_2.tif_BS20.tif:0655-0277-0327:655	9740	9740	655
656	210115_nj3_2.tif_BS20.tif:0656-0303-0325:656	12631	12631	656
657	210115_nj3_2.tif_BS20.tif:0657-0292-0331:657	10445	10445	657
658	210115_nj3_2.tif_BS20.tif:0658-0305-0340:658	9671	9671	658
659	210115_nj3_2.tif_BS20.tif:0659-0294-0326:659	9777	9777	659
660	210115_nj3_2.tif_BS20.tif:0660-0276-0329:660	9580	9580	660
661	210115_nj3_2.tif_BS20.tif:0661-0254-0318:661	10031	10031	661
662	210115_nj3_2.tif_BS20.tif:0662-0236-0329:662	11445	11445	662
663	210115_nj3_2.tif_BS20.tif:0663-0219-0323:663	11443	11443	663
664	210115_nj3_2.tif_BS20.tif:0664-0178-0346:664	12100	12100	664
665	210115_nj3_2.tif_BS20.tif:0665-0187-0346:665	11787	11787	665
666	210115_nj3_2.tif_BS20.tif:0666-0195-0339:666	9046	9046	666
667	210115_nj3_2.tif_BS20.tif:0667-0216-0327:667	9817	9817	667
668	210115_nj3_2.tif_BS20.tif:0668-0259-0427:668	11670	11670	668
669	210115_nj3_2.tif_BS20.tif:0669-0271-0424:669	10605	10605	669
670	210115_nj3_2.tif_BS20.tif:0670-0237-0387:670	11142	11142	670
671	210115_nj3_2.tif_BS20.tif:0671-0264-0394:671	14083	14083	671
672	210115_nj3_2.tif_BS20.tif:0672-0292-0370:672	10674	10674	672
673	210115_nj3_2.tif_BS20.tif:0673-0286-0331:673	9807	9807	673
674	210115_nj3_2.tif_BS20.tif:0674-0290-0345:674	9301	9301	674
675	210115_nj3_2.tif_BS20.tif:0675-0287-0331:675	10009	10009	675
676	210115_nj3_2.tif_BS20.tif:0676-0290-0331:676	10054	10054	676
677	210115_nj3_2.tif_BS20.tif:0677-0266-0346:677	10501	10501	677
678	210115_nj3_2.tif_BS20.tif:0678-0291-0339:678	8877	8877	678
679	210115_nj3_2.tif_BS20.tif:0679-0251-0385:679	13965	13965	679
680	210115_nj3_2.tif_BS20.tif:0680-0235-0392:680	10215	10215	680
681	210115_nj3_2.tif_BS20.tif:0681-0283-0416:681	21049	21049	681
682	210115_nj3_2.tif_BS20.tif:0682-0266-0410:682	17103	17103	682
683	210115_nj3_2.tif_BS20.tif:0683-0232-0355:683	7333	7333	683
684	210115_nj3_2.tif_BS20.tif:0684-0242-0402:684	7122	7122	684
685	210115_nj3_2.tif_BS20.tif:0685-0199-0420:685	9090	9090	685
686	210115_nj3_2.tif_BS20.tif:0686-0221-0468:686	10779	10779	686
687	210115_nj3_2.tif_BS20.tif:0687-0173-0521:687	3125	3125	687
688	210115_nj3_2.tif_BS20.tif:0688-0140-0573:688	3486	3486	688
689	210115_nj3_2.tif_BS20.tif:0689-0165-0545:689	3565	3565	689
690	210115_nj3_2.tif_BS20.tif:0690-0178-0545:690	3074	3074	690
691	210115_nj3_2.tif_BS20.tif:0691-0155-0553:691	3693	3693	691
692	210115_nj3_2.tif_BS20.tif:0692-0187-0568:692	3620	3620	692
693	210115_nj3_2.tif_BS20.tif:0693-0152-0551:693	3253	3253	693
694	210115_nj3_2.tif_BS20.tif:0694-0158-0550:694	3363	3363	694
695	210115_nj3_2.tif_BS20.tif:0695-0150-0547:695	3034	3034	695
696	210115_nj3_2.tif_BS20.tif:0696-0164-0549:696	2918	2918	696
697	210115_nj3_2.tif_BS20.tif:0697-0178-0548:697	3521	3521	697
698	210115_nj3_2.tif_BS20.tif:0698-0217-0531:698	3743	3743	698
699	210115_nj3_2.tif_BS20.tif:0699-0222-0517:699	166	166	699
700	210115_nj3_2.tif_BS20.tif:0700-0183-0555:700	3417	3417	700
701	210115_nj3_2.tif_BS20.tif:0701-0179-0561:701	3603	3603	701
702	210115_nj3_2.tif_BS20.tif:0702-0181-0544:702	3360	3360	702
703	210115_nj3_2.tif_BS20.tif:0703-0182-0554:703	3145	3145	703
704	210115_nj3_2.tif_BS20.tif:0704-0182-0555:704	3225	3225	704
705	210115_nj3_2.tif_BS20.tif:0705-0192-0561:705	3635	3635	705
706	210115_nj3_2.tif_BS20.tif:0706-0152-0547:706	3199	3199	706
707	210115_nj3_2.tif_BS20.tif:0707-0190-0566:707	3552	3552	707
708	210115_nj3_2.tif_BS20.tif:0708-0201-0561:708	2930	2930	708
709	210115_nj3_2.tif_BS20.tif:0709-0182-0555:709	4194	4194	709
710	210115_nj3_2.tif_BS20.tif:0710-0180-0546:710	4341	4341	710
711	210115_nj3_2.tif_BS20.tif:0711-0182-0554:711	3210	3210	711
712	210115_nj3_2.tif_BS20.tif:0712-0181-0556:712	3351	3351	712
713	210115_nj3_2.tif_BS20.tif:0713-0141-0561:713	3833	3833	713
714	210115_nj3_2.tif_BS20.tif:0714-0168-0548:714	3659	3659	714
715	210115_nj3_2.tif_BS20.tif:0715-0195-0552:715	3861	3861	715
716	210115_nj3_2.tif_BS20.tif:0716-0185-0556:716	3232	3232	716
717	210115_nj3_2.tif_BS20.tif:0717-0154-0551:717	2971	2971	717
718	210115_nj3_2.tif_BS20.tif:0718-0197-0585:718	2990	2990	718
719	210115_nj3_2.tif_BS20.tif:0719-0209-0561:719	3388	3388	719
720	210115_nj3_2.tif_BS20.tif:0720-0158-0560:720	2901	2901	720
721	210115_nj3_2.tif_BS20.tif:0721-0132-0575:721	3193	3193	721
722	210115_nj3_2.tif_BS20.tif:0001-0290-0105:1	21926	21926	1
723	210115_nj3_2.tif_BS20.tif:0002-0300-0104:2	20756	20756	2
724	210115_nj3_2.tif_BS20.tif:0003-0273-0096:3	23686	23686	3
725	210115_nj3_2.tif_BS20.tif:0004-0267-0090:4	20632	20632	4
726	210115_nj3_2.tif_BS20.tif:0005-0258-0091:5	22247	22247	5
727	210115_nj3_2.tif_BS20.tif:0006-0245-0092:6	20929	20929	6
728	210115_nj3_2.tif_BS20.tif:0007-0217-0103:7	21688	21688	7
729	210115_nj3_2.tif_BS20.tif:0008-0211-0103:8	20046	20046	8
730	210115_nj3_2.tif_BS20.tif:0009-0227-0106:9	20442	20442	9
731	210115_nj3_2.tif_BS20.tif:0010-0231-0096:10	22502	22502	10
732	210115_nj3_2.tif_BS20.tif:0011-0225-0109:11	19586	19586	11
733	210115_nj3_2.tif_BS20.tif:0012-0245-0096:12	18301	18301	12
734	210115_nj3_2.tif_BS20.tif:0013-0260-0099:13	18577	18577	13
735	210115_nj3_2.tif_BS20.tif:0014-0274-0110:14	21012	21012	14
736	210115_nj3_2.tif_BS20.tif:0015-0281-0103:15	23222	23222	15
737	210115_nj3_2.tif_BS20.tif:0016-0287-0099:16	18086	18086	16
738	210115_nj3_2.tif_BS20.tif:0017-0285-0112:17	21743	21743	17
739	210115_nj3_2.tif_BS20.tif:0018-0315-0115:18	18837	18837	18
740	210115_nj3_2.tif_BS20.tif:0019-0314-0109:19	19411	19411	19
741	210115_nj3_2.tif_BS20.tif:0020-0290-0098:20	20075	20075	20
742	210115_nj3_2.tif_BS20.tif:0021-0279-0099:21	24000	24000	21
743	210115_nj3_2.tif_BS20.tif:0022-0282-0096:22	19503	19503	22
744	210115_nj3_2.tif_BS20.tif:0023-0263-0099:23	19300	19300	23
745	210115_nj3_2.tif_BS20.tif:0024-0253-0093:24	19326	19326	24
746	210115_nj3_2.tif_BS20.tif:0025-0249-0095:25	22818	22818	25
747	210115_nj3_2.tif_BS20.tif:0026-0233-0100:26	21505	21505	26
748	210115_nj3_2.tif_BS20.tif:0027-0220-0104:27	20970	20970	27
749	210115_nj3_2.tif_BS20.tif:0028-0230-0103:28	18227	18227	28
750	210115_nj3_2.tif_BS20.tif:0029-0204-0107:29	20707	20707	29
751	210115_nj3_2.tif_BS20.tif:0030-0224-0108:30	13280	13280	30
752	210115_nj3_2.tif_BS20.tif:0031-0248-0094:31	15828	15828	31
753	210115_nj3_2.tif_BS20.tif:0032-0263-0098:32	15286	15286	32
754	210115_nj3_2.tif_BS20.tif:0033-0285-0104:33	15382	15382	33
755	210115_nj3_2.tif_BS20.tif:0034-0308-0119:34	15067	15067	34
756	210115_nj3_2.tif_BS20.tif:0035-0319-0125:35	21174	21174	35
757	210115_nj3_2.tif_BS20.tif:0036-0314-0129:36	19530	19530	36
758	210115_nj3_2.tif_BS20.tif:0037-0294-0103:37	17301	17301	37
759	210115_nj3_2.tif_BS20.tif:0038-0282-0110:38	18063	18063	38
760	210115_nj3_2.tif_BS20.tif:0039-0290-0100:39	17094	17094	39
761	210115_nj3_2.tif_BS20.tif:0040-0290-0102:40	20389	20389	40
762	210115_nj3_2.tif_BS20.tif:0041-0265-0122:41	18897	18897	41
763	210115_nj3_2.tif_BS20.tif:0042-0281-0104:42	16510	16510	42
764	210115_nj3_2.tif_BS20.tif:0043-0300-0107:43	18110	18110	43
765	210115_nj3_2.tif_BS20.tif:0044-0290-0105:44	16822	16822	44
766	210115_nj3_2.tif_BS20.tif:0045-0266-0095:45	14982	14982	45
767	210115_nj3_2.tif_BS20.tif:0046-0266-0111:46	17980	17980	46
768	210115_nj3_2.tif_BS20.tif:0047-0259-0130:47	11637	11637	47
769	210115_nj3_2.tif_BS20.tif:0048-0275-0135:48	15052	15052	48
770	210115_nj3_2.tif_BS20.tif:0049-0259-0128:49	16671	16671	49
771	210115_nj3_2.tif_BS20.tif:0050-0253-0110:50	19963	19963	50
772	210115_nj3_2.tif_BS20.tif:0051-0245-0106:51	16114	16114	51
773	210115_nj3_2.tif_BS20.tif:0052-0222-0106:52	7039	7039	52
774	210115_nj3_2.tif_BS20.tif:0053-0238-0133:53	15884	15884	53
775	210115_nj3_2.tif_BS20.tif:0054-0220-0137:54	18457	18457	54
776	210115_nj3_2.tif_BS20.tif:0055-0221-0143:55	17870	17870	55
777	210115_nj3_2.tif_BS20.tif:0056-0245-0124:56	17825	17825	56
778	210115_nj3_2.tif_BS20.tif:0057-0251-0125:57	17949	17949	57
779	210115_nj3_2.tif_BS20.tif:0058-0260-0128:58	16531	16531	58
780	210115_nj3_2.tif_BS20.tif:0059-0261-0121:59	15716	15716	59
781	210115_nj3_2.tif_BS20.tif:0060-0286-0106:60	17713	17713	60
782	210115_nj3_2.tif_BS20.tif:0061-0274-0125:61	9766	9766	61
783	210115_nj3_2.tif_BS20.tif:0062-0286-0130:62	15415	15415	62
784	210115_nj3_2.tif_BS20.tif:0063-0284-0130:63	14525	14525	63
785	210115_nj3_2.tif_BS20.tif:0064-0260-0130:64	15704	15704	64
786	210115_nj3_2.tif_BS20.tif:0065-0290-0114:65	14668	14668	65
787	210115_nj3_2.tif_BS20.tif:0066-0290-0096:66	13474	13474	66
788	210115_nj3_2.tif_BS20.tif:0067-0294-0135:67	15317	15317	67
789	210115_nj3_2.tif_BS20.tif:0068-0297-0145:68	14002	14002	68
790	210115_nj3_2.tif_BS20.tif:0069-0295-0161:69	15323	15323	69
791	210115_nj3_2.tif_BS20.tif:0070-0282-0134:70	16600	16600	70
792	210115_nj3_2.tif_BS20.tif:0071-0281-0149:71	14736	14736	71
793	210115_nj3_2.tif_BS20.tif:0072-0284-0157:72	13327	13327	72
794	210115_nj3_2.tif_BS20.tif:0073-0268-0165:73	14635	14635	73
795	210115_nj3_2.tif_BS20.tif:0074-0231-0201:74	14903	14903	74
796	210115_nj3_2.tif_BS20.tif:0075-0257-0215:75	16316	16316	75
797	210115_nj3_2.tif_BS20.tif:0076-0279-0216:76	16566	16566	76
798	210115_nj3_2.tif_BS20.tif:0077-0306-0197:77	15123	15123	77
799	210115_nj3_2.tif_BS20.tif:0078-0307-0195:78	12663	12663	78
800	210115_nj3_2.tif_BS20.tif:0079-0307-0190:79	13309	13309	79
801	210115_nj3_2.tif_BS20.tif:0080-0308-0176:80	14903	14903	80
802	210115_nj3_2.tif_BS20.tif:0081-0320-0169:81	18288	18288	81
803	210115_nj3_2.tif_BS20.tif:0082-0326-0151:82	16426	16426	82
804	210115_nj3_2.tif_BS20.tif:0083-0332-0138:83	17413	17413	83
805	210115_nj3_2.tif_BS20.tif:0084-0314-0149:84	16950	16950	84
806	210115_nj3_2.tif_BS20.tif:0085-0314-0151:85	18416	18416	85
807	210115_nj3_2.tif_BS20.tif:0086-0313-0178:86	18394	18394	86
808	210115_nj3_2.tif_BS20.tif:0087-0306-0185:87	16270	16270	87
809	210115_nj3_2.tif_BS20.tif:0088-0300-0190:88	15357	15357	88
810	210115_nj3_2.tif_BS20.tif:0089-0291-0199:89	16314	16314	89
811	210115_nj3_2.tif_BS20.tif:0090-0285-0209:90	15763	15763	90
812	210115_nj3_2.tif_BS20.tif:0091-0286-0202:91	16056	16056	91
813	210115_nj3_2.tif_BS20.tif:0092-0286-0195:92	15050	15050	92
814	210115_nj3_2.tif_BS20.tif:0093-0263-0147:93	13610	13610	93
815	210115_nj3_2.tif_BS20.tif:0094-0280-0161:94	13816	13816	94
816	210115_nj3_2.tif_BS20.tif:0095-0274-0204:95	19572	19572	95
817	210115_nj3_2.tif_BS20.tif:0096-0302-0207:96	16916	16916	96
818	210115_nj3_2.tif_BS20.tif:0097-0270-0197:97	17135	17135	97
819	210115_nj3_2.tif_BS20.tif:0098-0290-0202:98	17680	17680	98
820	210115_nj3_2.tif_BS20.tif:0099-0304-0204:99	17001	17001	99
821	210115_nj3_2.tif_BS20.tif:0100-0305-0186:100	18771	18771	100
822	210115_nj3_2.tif_BS20.tif:0101-0307-0181:101	20659	20659	101
823	210115_nj3_2.tif_BS20.tif:0102-0287-0199:102	17140	17140	102
824	210115_nj3_2.tif_BS20.tif:0103-0272-0205:103	19954	19954	103
825	210115_nj3_2.tif_BS20.tif:0104-0319-0175:104	19293	19293	104
826	210115_nj3_2.tif_BS20.tif:0105-0311-0166:105	21633	21633	105
827	210115_nj3_2.tif_BS20.tif:0106-0320-0160:106	20925	20925	106
828	210115_nj3_2.tif_BS20.tif:0107-0321-0168:107	19918	19918	107
829	210115_nj3_2.tif_BS20.tif:0108-0318-0152:108	18462	18462	108
830	210115_nj3_2.tif_BS20.tif:0109-0309-0147:109	19280	19280	109
831	210115_nj3_2.tif_BS20.tif:0110-0310-0180:110	18747	18747	110
832	210115_nj3_2.tif_BS20.tif:0111-0326-0178:111	19711	19711	111
833	210115_nj3_2.tif_BS20.tif:0112-0309-0167:112	17290	17290	112
834	210115_nj3_2.tif_BS20.tif:0113-0296-0196:113	17088	17088	113
835	210115_nj3_2.tif_BS20.tif:0114-0287-0224:114	16880	16880	114
836	210115_nj3_2.tif_BS20.tif:0115-0290-0210:115	18274	18274	115
837	210115_nj3_2.tif_BS20.tif:0116-0286-0210:116	18598	18598	116
838	210115_nj3_2.tif_BS20.tif:0117-0294-0207:117	19793	19793	117
839	210115_nj3_2.tif_BS20.tif:0118-0315-0193:118	20433	20433	118
840	210115_nj3_2.tif_BS20.tif:0119-0311-0185:119	24087	24087	119
841	210115_nj3_2.tif_BS20.tif:0120-0323-0175:120	24459	24459	120
842	210115_nj3_2.tif_BS20.tif:0121-0330-0162:121	24516	24516	121
843	210115_nj3_2.tif_BS20.tif:0122-0322-0154:122	24145	24145	122
844	210115_nj3_2.tif_BS20.tif:0123-0324-0148:123	23434	23434	123
845	210115_nj3_2.tif_BS20.tif:0124-0318-0180:124	23750	23750	124
846	210115_nj3_2.tif_BS20.tif:0125-0314-0213:125	25635	25635	125
847	210115_nj3_2.tif_BS20.tif:0126-0289-0210:126	26230	26230	126
848	210115_nj3_2.tif_BS20.tif:0127-0283-0224:127	24337	24337	127
849	210115_nj3_2.tif_BS20.tif:0128-0274-0210:128	20585	20585	128
850	210115_nj3_2.tif_BS20.tif:0129-0319-0204:129	25109	25109	129
851	210115_nj3_2.tif_BS20.tif:0130-0305-0194:130	26546	26546	130
852	210115_nj3_2.tif_BS20.tif:0131-0328-0174:131	27832	27832	131
853	210115_nj3_2.tif_BS20.tif:0132-0326-0153:132	26848	26848	132
854	210115_nj3_2.tif_BS20.tif:0133-0317-0157:133	28502	28502	133
855	210115_nj3_2.tif_BS20.tif:0134-0320-0166:134	30140	30140	134
856	210115_nj3_2.tif_BS20.tif:0135-0335-0157:135	29727	29727	135
857	210115_nj3_2.tif_BS20.tif:0136-0319-0160:136	27898	27898	136
858	210115_nj3_2.tif_BS20.tif:0137-0306-0213:137	28457	28457	137
859	210115_nj3_2.tif_BS20.tif:0138-0300-0194:138	27906	27906	138
860	210115_nj3_2.tif_BS20.tif:0139-0298-0185:139	29436	29436	139
861	210115_nj3_2.tif_BS20.tif:0140-0281-0221:140	29688	29688	140
862	210115_nj3_2.tif_BS20.tif:0141-0285-0211:141	32748	32748	141
863	210115_nj3_2.tif_BS20.tif:0142-0274-0195:142	30599	30599	142
864	210115_nj3_2.tif_BS20.tif:0143-0304-0226:143	19425	19425	143
865	210115_nj3_2.tif_BS20.tif:0144-0305-0182:144	32323	32323	144
866	210115_nj3_2.tif_BS20.tif:0145-0313-0199:145	31942	31942	145
867	210115_nj3_2.tif_BS20.tif:0146-0319-0177:146	33762	33762	146
868	210115_nj3_2.tif_BS20.tif:0147-0322-0164:147	28013	28013	147
869	210115_nj3_2.tif_BS20.tif:0148-0309-0163:148	31665	31665	148
870	210115_nj3_2.tif_BS20.tif:0149-0311-0164:149	33037	33037	149
871	210115_nj3_2.tif_BS20.tif:0150-0316-0160:150	29373	29373	150
872	210115_nj3_2.tif_BS20.tif:0151-0315-0137:151	28366	28366	151
873	210115_nj3_2.tif_BS20.tif:0152-0310-0132:152	29094	29094	152
874	210115_nj3_2.tif_BS20.tif:0153-0302-0137:153	27568	27568	153
875	210115_nj3_2.tif_BS20.tif:0154-0330-0146:154	9091	9091	154
876	210115_nj3_2.tif_BS20.tif:0155-0284-0156:155	26322	26322	155
877	210115_nj3_2.tif_BS20.tif:0156-0301-0202:156	28160	28160	156
878	210115_nj3_2.tif_BS20.tif:0157-0321-0187:157	28647	28647	157
879	210115_nj3_2.tif_BS20.tif:0158-0263-0194:158	19071	19071	158
880	210115_nj3_2.tif_BS20.tif:0159-0251-0172:159	15816	15816	159
881	210115_nj3_2.tif_BS20.tif:0160-0276-0183:160	24173	24173	160
882	210115_nj3_2.tif_BS20.tif:0161-0265-0202:161	22986	22986	161
883	210115_nj3_2.tif_BS20.tif:0162-0263-0204:162	19303	19303	162
884	210115_nj3_2.tif_BS20.tif:0163-0261-0195:163	23362	23362	163
885	210115_nj3_2.tif_BS20.tif:0164-0238-0212:164	14237	14237	164
886	210115_nj3_2.tif_BS20.tif:0165-0253-0205:165	20206	20206	165
887	210115_nj3_2.tif_BS20.tif:0166-0261-0203:166	19564	19564	166
888	210115_nj3_2.tif_BS20.tif:0167-0269-0176:167	20694	20694	167
889	210115_nj3_2.tif_BS20.tif:0168-0268-0214:168	24153	24153	168
890	210115_nj3_2.tif_BS20.tif:0169-0265-0219:169	21402	21402	169
891	210115_nj3_2.tif_BS20.tif:0170-0263-0211:170	21509	21509	170
892	210115_nj3_2.tif_BS20.tif:0171-0289-0196:171	21870	21870	171
893	210115_nj3_2.tif_BS20.tif:0172-0290-0165:172	15300	15300	172
894	210115_nj3_2.tif_BS20.tif:0173-0273-0194:173	22782	22782	173
895	210115_nj3_2.tif_BS20.tif:0174-0258-0175:174	20304	20304	174
896	210115_nj3_2.tif_BS20.tif:0175-0300-0171:175	23345	23345	175
897	210115_nj3_2.tif_BS20.tif:0176-0307-0165:176	21940	21940	176
898	210115_nj3_2.tif_BS20.tif:0177-0296-0159:177	20434	20434	177
899	210115_nj3_2.tif_BS20.tif:0178-0300-0151:178	19565	19565	178
900	210115_nj3_2.tif_BS20.tif:0179-0299-0139:179	19387	19387	179
901	210115_nj3_2.tif_BS20.tif:0180-0289-0106:180	20471	20471	180
902	210115_nj3_2.tif_BS20.tif:0181-0289-0123:181	20049	20049	181
903	210115_nj3_2.tif_BS20.tif:0182-0299-0125:182	19338	19338	182
904	210115_nj3_2.tif_BS20.tif:0183-0305-0105:183	21573	21573	183
905	210115_nj3_2.tif_BS20.tif:0184-0317-0092:184	20343	20343	184
906	210115_nj3_2.tif_BS20.tif:0185-0291-0100:185	19187	19187	185
907	210115_nj3_2.tif_BS20.tif:0186-0281-0099:186	19878	19878	186
908	210115_nj3_2.tif_BS20.tif:0187-0273-0098:187	21200	21200	187
909	210115_nj3_2.tif_BS20.tif:0188-0262-0102:188	17660	17660	188
910	210115_nj3_2.tif_BS20.tif:0189-0260-0103:189	16848	16848	189
911	210115_nj3_2.tif_BS20.tif:0190-0262-0129:190	17507	17507	190
912	210115_nj3_2.tif_BS20.tif:0191-0262-0133:191	19108	19108	191
913	210115_nj3_2.tif_BS20.tif:0192-0244-0155:192	16965	16965	192
914	210115_nj3_2.tif_BS20.tif:0193-0292-0145:193	20477	20477	193
915	210115_nj3_2.tif_BS20.tif:0194-0303-0149:194	22457	22457	194
916	210115_nj3_2.tif_BS20.tif:0195-0307-0171:195	19979	19979	195
917	210115_nj3_2.tif_BS20.tif:0196-0292-0174:196	18775	18775	196
918	210115_nj3_2.tif_BS20.tif:0197-0292-0185:197	20590	20590	197
919	210115_nj3_2.tif_BS20.tif:0198-0288-0185:198	18641	18641	198
920	210115_nj3_2.tif_BS20.tif:0199-0305-0190:199	19422	19422	199
921	210115_nj3_2.tif_BS20.tif:0200-0269-0140:200	13709	13709	200
922	210115_nj3_2.tif_BS20.tif:0201-0257-0150:201	16089	16089	201
923	210115_nj3_2.tif_BS20.tif:0202-0213-0186:202	21464	21464	202
924	210115_nj3_2.tif_BS20.tif:0203-0219-0183:203	21564	21564	203
925	210115_nj3_2.tif_BS20.tif:0204-0227-0186:204	20769	20769	204
926	210115_nj3_2.tif_BS20.tif:0205-0244-0202:205	16203	16203	205
927	210115_nj3_2.tif_BS20.tif:0206-0233-0207:206	18159	18159	206
928	210115_nj3_2.tif_BS20.tif:0207-0229-0204:207	17609	17609	207
929	210115_nj3_2.tif_BS20.tif:0208-0241-0209:208	20700	20700	208
930	210115_nj3_2.tif_BS20.tif:0209-0244-0209:209	18155	18155	209
931	210115_nj3_2.tif_BS20.tif:0210-0243-0217:210	20777	20777	210
932	210115_nj3_2.tif_BS20.tif:0211-0255-0216:211	20093	20093	211
933	210115_nj3_2.tif_BS20.tif:0212-0267-0209:212	21735	21735	212
934	210115_nj3_2.tif_BS20.tif:0213-0284-0208:213	21651	21651	213
935	210115_nj3_2.tif_BS20.tif:0214-0295-0211:214	24513	24513	214
936	210115_nj3_2.tif_BS20.tif:0215-0315-0200:215	25199	25199	215
937	210115_nj3_2.tif_BS20.tif:0216-0299-0195:216	23228	23228	216
938	210115_nj3_2.tif_BS20.tif:0217-0290-0203:217	22001	22001	217
939	210115_nj3_2.tif_BS20.tif:0218-0283-0201:218	21488	21488	218
940	210115_nj3_2.tif_BS20.tif:0219-0270-0207:219	23834	23834	219
941	210115_nj3_2.tif_BS20.tif:0220-0300-0204:220	20368	20368	220
942	210115_nj3_2.tif_BS20.tif:0221-0290-0208:221	19695	19695	221
943	210115_nj3_2.tif_BS20.tif:0222-0274-0210:222	18258	18258	222
944	210115_nj3_2.tif_BS20.tif:0223-0261-0192:223	21884	21884	223
945	210115_nj3_2.tif_BS20.tif:0224-0265-0223:224	20623	20623	224
946	210115_nj3_2.tif_BS20.tif:0225-0274-0209:225	21191	21191	225
947	210115_nj3_2.tif_BS20.tif:0226-0238-0199:226	20611	20611	226
948	210115_nj3_2.tif_BS20.tif:0227-0240-0201:227	19270	19270	227
949	210115_nj3_2.tif_BS20.tif:0228-0255-0210:228	22979	22979	228
950	210115_nj3_2.tif_BS20.tif:0229-0289-0204:229	24724	24724	229
951	210115_nj3_2.tif_BS20.tif:0230-0298-0193:230	22742	22742	230
952	210115_nj3_2.tif_BS20.tif:0231-0296-0202:231	25435	25435	231
953	210115_nj3_2.tif_BS20.tif:0232-0309-0193:232	26769	26769	232
954	210115_nj3_2.tif_BS20.tif:0233-0304-0187:233	22326	22326	233
955	210115_nj3_2.tif_BS20.tif:0234-0292-0187:234	25117	25117	234
956	210115_nj3_2.tif_BS20.tif:0235-0294-0189:235	25948	25948	235
957	210115_nj3_2.tif_BS20.tif:0236-0295-0191:236	26706	26706	236
958	210115_nj3_2.tif_BS20.tif:0237-0296-0193:237	26670	26670	237
959	210115_nj3_2.tif_BS20.tif:0238-0271-0197:238	26690	26690	238
960	210115_nj3_2.tif_BS20.tif:0239-0277-0207:239	25920	25920	239
961	210115_nj3_2.tif_BS20.tif:0240-0281-0205:240	25416	25416	240
962	210115_nj3_2.tif_BS20.tif:0241-0286-0195:241	26025	26025	241
963	210115_nj3_2.tif_BS20.tif:0242-0286-0196:242	25265	25265	242
964	210115_nj3_2.tif_BS20.tif:0243-0283-0196:243	25157	25157	243
965	210115_nj3_2.tif_BS20.tif:0244-0282-0193:244	21057	21057	244
966	210115_nj3_2.tif_BS20.tif:0245-0280-0201:245	24895	24895	245
967	210115_nj3_2.tif_BS20.tif:0246-0275-0198:246	24458	24458	246
968	210115_nj3_2.tif_BS20.tif:0247-0253-0191:247	21485	21485	247
969	210115_nj3_2.tif_BS20.tif:0248-0263-0183:248	18616	18616	248
970	210115_nj3_2.tif_BS20.tif:0249-0282-0180:249	20380	20380	249
971	210115_nj3_2.tif_BS20.tif:0250-0297-0176:250	20110	20110	250
972	210115_nj3_2.tif_BS20.tif:0251-0291-0185:251	18891	18891	251
973	210115_nj3_2.tif_BS20.tif:0252-0284-0184:252	17355	17355	252
974	210115_nj3_2.tif_BS20.tif:0253-0274-0188:253	30898	30898	253
975	210115_nj3_2.tif_BS20.tif:0254-0263-0190:254	18579	18579	254
976	210115_nj3_2.tif_BS20.tif:0255-0260-0137:255	18992	18992	255
977	210115_nj3_2.tif_BS20.tif:0256-0265-0094:256	16816	16816	256
978	210115_nj3_2.tif_BS20.tif:0257-0284-0044:257	17747	17747	257
979	210115_nj3_2.tif_BS20.tif:0258-0265-0160:258	19511	19511	258
980	210115_nj3_2.tif_BS20.tif:0259-0261-0127:259	13343	13343	259
981	210115_nj3_2.tif_BS20.tif:0260-0289-0105:260	10101	10101	260
982	210115_nj3_2.tif_BS20.tif:0261-0240-0134:261	15374	15374	261
983	210115_nj3_2.tif_BS20.tif:0262-0246-0122:262	13893	13893	262
984	210115_nj3_2.tif_BS20.tif:0263-0197-0121:263	15725	15725	263
985	210115_nj3_2.tif_BS20.tif:0264-0186-0122:264	11362	11362	264
986	210115_nj3_2.tif_BS20.tif:0265-0161-0167:265	12902	12902	265
987	210115_nj3_2.tif_BS20.tif:0266-0207-0147:266	15589	15589	266
988	210115_nj3_2.tif_BS20.tif:0267-0241-0092:267	15028	15028	267
989	210115_nj3_2.tif_BS20.tif:0268-0238-0063:268	12968	12968	268
990	210115_nj3_2.tif_BS20.tif:0269-0245-0068:269	18496	18496	269
991	210115_nj3_2.tif_BS20.tif:0270-0258-0033:270	11909	11909	270
992	210115_nj3_2.tif_BS20.tif:0271-0268-0096:271	17678	17678	271
993	210115_nj3_2.tif_BS20.tif:0272-0267-0083:272	19967	19967	272
994	210115_nj3_2.tif_BS20.tif:0273-0251-0084:273	20725	20725	273
995	210115_nj3_2.tif_BS20.tif:0274-0234-0087:274	20153	20153	274
996	210115_nj3_2.tif_BS20.tif:0275-0216-0092:275	20945	20945	275
997	210115_nj3_2.tif_BS20.tif:0276-0200-0100:276	18521	18521	276
998	210115_nj3_2.tif_BS20.tif:0277-0198-0101:277	19809	19809	277
999	210115_nj3_2.tif_BS20.tif:0278-0193-0111:278	19634	19634	278
1000	210115_nj3_2.tif_BS20.tif:0279-0185-0127:279	18104	18104	279
1001	210115_nj3_2.tif_BS20.tif:0280-0180-0145:280	15466	15466	280
1002	210115_nj3_2.tif_BS20.tif:0281-0175-0150:281	17903	17903	281
1003	210115_nj3_2.tif_BS20.tif:0282-0191-0146:282	17995	17995	282
1004	210115_nj3_2.tif_BS20.tif:0283-0183-0147:283	16574	16574	283
1005	210115_nj3_2.tif_BS20.tif:0284-0196-0121:284	20590	20590	284
1006	210115_nj3_2.tif_BS20.tif:0285-0202-0090:285	19192	19192	285
1007	210115_nj3_2.tif_BS20.tif:0286-0153-0109:286	12614	12614	286
1008	210115_nj3_2.tif_BS20.tif:0287-0190-0163:287	22456	22456	287
1009	210115_nj3_2.tif_BS20.tif:0288-0200-0117:288	14452	14452	288
1010	210115_nj3_2.tif_BS20.tif:0289-0185-0183:289	19805	19805	289
1011	210115_nj3_2.tif_BS20.tif:0290-0193-0185:290	19811	19811	290
1012	210115_nj3_2.tif_BS20.tif:0291-0202-0198:291	21391	21391	291
1013	210115_nj3_2.tif_BS20.tif:0292-0214-0199:292	20032	20032	292
1014	210115_nj3_2.tif_BS20.tif:0293-0191-0165:293	17262	17262	293
1015	210115_nj3_2.tif_BS20.tif:0294-0182-0141:294	19088	19088	294
1016	210115_nj3_2.tif_BS20.tif:0295-0197-0136:295	22785	22785	295
1017	210115_nj3_2.tif_BS20.tif:0296-0192-0141:296	21609	21609	296
1018	210115_nj3_2.tif_BS20.tif:0297-0190-0139:297	18236	18236	297
1019	210115_nj3_2.tif_BS20.tif:0298-0188-0139:298	18094	18094	298
1020	210115_nj3_2.tif_BS20.tif:0299-0190-0144:299	17072	17072	299
1021	210115_nj3_2.tif_BS20.tif:0300-0196-0130:300	19394	19394	300
1022	210115_nj3_2.tif_BS20.tif:0301-0192-0119:301	20400	20400	301
1023	210115_nj3_2.tif_BS20.tif:0302-0208-0133:302	20783	20783	302
1024	210115_nj3_2.tif_BS20.tif:0303-0214-0136:303	21647	21647	303
1025	210115_nj3_2.tif_BS20.tif:0304-0218-0149:304	20505	20505	304
1026	210115_nj3_2.tif_BS20.tif:0305-0191-0137:305	20513	20513	305
1027	210115_nj3_2.tif_BS20.tif:0306-0186-0132:306	21208	21208	306
1028	210115_nj3_2.tif_BS20.tif:0307-0213-0135:307	16874	16874	307
1029	210115_nj3_2.tif_BS20.tif:0308-0210-0143:308	15593	15593	308
1030	210115_nj3_2.tif_BS20.tif:0309-0213-0141:309	15384	15384	309
1031	210115_nj3_2.tif_BS20.tif:0310-0196-0137:310	16341	16341	310
1032	210115_nj3_2.tif_BS20.tif:0311-0205-0141:311	17403	17403	311
1033	210115_nj3_2.tif_BS20.tif:0312-0207-0148:312	15794	15794	312
1034	210115_nj3_2.tif_BS20.tif:0313-0227-0152:313	16344	16344	313
1035	210115_nj3_2.tif_BS20.tif:0314-0231-0156:314	18171	18171	314
1036	210115_nj3_2.tif_BS20.tif:0315-0218-0145:315	18782	18782	315
1037	210115_nj3_2.tif_BS20.tif:0316-0212-0127:316	17078	17078	316
1038	210115_nj3_2.tif_BS20.tif:0317-0203-0133:317	15602	15602	317
1039	210115_nj3_2.tif_BS20.tif:0318-0211-0149:318	14969	14969	318
1040	210115_nj3_2.tif_BS20.tif:0319-0201-0157:319	16320	16320	319
1041	210115_nj3_2.tif_BS20.tif:0320-0212-0194:320	14989	14989	320
1042	210115_nj3_2.tif_BS20.tif:0321-0230-0205:321	16228	16228	321
1043	210115_nj3_2.tif_BS20.tif:0322-0240-0209:322	16540	16540	322
1044	210115_nj3_2.tif_BS20.tif:0323-0289-0230:323	10158	10158	323
1045	210115_nj3_2.tif_BS20.tif:0324-0279-0208:324	17629	17629	324
1046	210115_nj3_2.tif_BS20.tif:0325-0244-0208:325	16478	16478	325
1047	210115_nj3_2.tif_BS20.tif:0326-0234-0205:326	14547	14547	326
1048	210115_nj3_2.tif_BS20.tif:0327-0227-0182:327	11582	11582	327
1049	210115_nj3_2.tif_BS20.tif:0328-0204-0162:328	15903	15903	328
1050	210115_nj3_2.tif_BS20.tif:0329-0190-0177:329	12350	12350	329
1051	210115_nj3_2.tif_BS20.tif:0330-0214-0140:330	20392	20392	330
1052	210115_nj3_2.tif_BS20.tif:0331-0191-0140:331	18117	18117	331
1053	210115_nj3_2.tif_BS20.tif:0332-0195-0127:332	19893	19893	332
1054	210115_nj3_2.tif_BS20.tif:0333-0217-0079:333	18725	18725	333
1055	210115_nj3_2.tif_BS20.tif:0334-0222-0076:334	16826	16826	334
1056	210115_nj3_2.tif_BS20.tif:0335-0217-0094:335	17320	17320	335
1057	210115_nj3_2.tif_BS20.tif:0336-0223-0087:336	17186	17186	336
1058	210115_nj3_2.tif_BS20.tif:0337-0211-0088:337	17794	17794	337
1059	210115_nj3_2.tif_BS20.tif:0338-0255-0125:338	11894	11894	338
1060	210115_nj3_2.tif_BS20.tif:0339-0243-0110:339	19766	19766	339
1061	210115_nj3_2.tif_BS20.tif:0340-0243-0082:340	20922	20922	340
1062	210115_nj3_2.tif_BS20.tif:0341-0209-0067:341	19776	19776	341
1063	210115_nj3_2.tif_BS20.tif:0342-0175-0084:342	21377	21377	342
1064	210115_nj3_2.tif_BS20.tif:0343-0205-0110:343	18951	18951	343
1065	210115_nj3_2.tif_BS20.tif:0344-0190-0129:344	20069	20069	344
1066	210115_nj3_2.tif_BS20.tif:0345-0178-0136:345	20694	20694	345
1067	210115_nj3_2.tif_BS20.tif:0346-0177-0169:346	19699	19699	346
1068	210115_nj3_2.tif_BS20.tif:0347-0187-0168:347	18675	18675	347
1069	210115_nj3_2.tif_BS20.tif:0348-0187-0160:348	18487	18487	348
1070	210115_nj3_2.tif_BS20.tif:0349-0182-0149:349	19805	19805	349
1071	210115_nj3_2.tif_BS20.tif:0350-0190-0144:350	20105	20105	350
1072	210115_nj3_2.tif_BS20.tif:0351-0180-0131:351	17893	17893	351
1073	210115_nj3_2.tif_BS20.tif:0352-0203-0120:352	20480	20480	352
1074	210115_nj3_2.tif_BS20.tif:0353-0196-0106:353	20721	20721	353
1075	210115_nj3_2.tif_BS20.tif:0354-0180-0137:354	19567	19567	354
1076	210115_nj3_2.tif_BS20.tif:0355-0190-0152:355	20837	20837	355
1077	210115_nj3_2.tif_BS20.tif:0356-0187-0121:356	18442	18442	356
1078	210115_nj3_2.tif_BS20.tif:0357-0211-0097:357	20782	20782	357
1079	210115_nj3_2.tif_BS20.tif:0358-0226-0089:358	19162	19162	358
1080	210115_nj3_2.tif_BS20.tif:0359-0227-0088:359	17520	17520	359
1081	210115_nj3_2.tif_BS20.tif:0360-0226-0089:360	21076	21076	360
1082	210115_nj3_2.tif_BS20.tif:0361-0220-0093:361	20310	20310	361
1083	210115_nj3_2.tif_BS20.tif:0362-0243-0108:362	16716	16716	362
1084	210115_nj3_2.tif_BS20.tif:0363-0255-0084:363	12843	12843	363
1085	210115_nj3_2.tif_BS20.tif:0364-0217-0117:364	20929	20929	364
1086	210115_nj3_2.tif_BS20.tif:0365-0235-0107:365	20132	20132	365
1087	210115_nj3_2.tif_BS20.tif:0366-0211-0106:366	22610	22610	366
1088	210115_nj3_2.tif_BS20.tif:0367-0207-0116:367	20359	20359	367
1089	210115_nj3_2.tif_BS20.tif:0368-0215-0084:368	17552	17552	368
1090	210115_nj3_2.tif_BS20.tif:0369-0218-0087:369	18686	18686	369
1091	210115_nj3_2.tif_BS20.tif:0370-0205-0125:370	21379	21379	370
1092	210115_nj3_2.tif_BS20.tif:0371-0220-0119:371	16966	16966	371
1093	210115_nj3_2.tif_BS20.tif:0372-0229-0101:372	18760	18760	372
1094	210115_nj3_2.tif_BS20.tif:0373-0228-0085:373	16869	16869	373
1095	210115_nj3_2.tif_BS20.tif:0374-0219-0094:374	20202	20202	374
1096	210115_nj3_2.tif_BS20.tif:0375-0208-0092:375	22101	22101	375
1097	210115_nj3_2.tif_BS20.tif:0376-0232-0099:376	20378	20378	376
1098	210115_nj3_2.tif_BS20.tif:0377-0257-0069:377	19937	19937	377
1099	210115_nj3_2.tif_BS20.tif:0378-0235-0119:378	20589	20589	378
1100	210115_nj3_2.tif_BS20.tif:0379-0252-0072:379	19971	19971	379
1101	210115_nj3_2.tif_BS20.tif:0380-0237-0076:380	21047	21047	380
1102	210115_nj3_2.tif_BS20.tif:0381-0213-0095:381	17364	17364	381
1103	210115_nj3_2.tif_BS20.tif:0382-0213-0118:382	17549	17549	382
1104	210115_nj3_2.tif_BS20.tif:0383-0227-0116:383	17374	17374	383
1105	210115_nj3_2.tif_BS20.tif:0384-0223-0129:384	16871	16871	384
1106	210115_nj3_2.tif_BS20.tif:0385-0188-0103:385	15133	15133	385
1107	210115_nj3_2.tif_BS20.tif:0386-0175-0131:386	15786	15786	386
1108	210115_nj3_2.tif_BS20.tif:0387-0169-0136:387	19285	19285	387
1109	210115_nj3_2.tif_BS20.tif:0388-0186-0159:388	18885	18885	388
1110	210115_nj3_2.tif_BS20.tif:0389-0185-0155:389	18810	18810	389
1111	210115_nj3_2.tif_BS20.tif:0390-0183-0164:390	18874	18874	390
1112	210115_nj3_2.tif_BS20.tif:0391-0186-0187:391	17973	17973	391
1113	210115_nj3_2.tif_BS20.tif:0392-0208-0216:392	20058	20058	392
1114	210115_nj3_2.tif_BS20.tif:0393-0213-0212:393	20669	20669	393
1115	210115_nj3_2.tif_BS20.tif:0394-0208-0200:394	18969	18969	394
1116	210115_nj3_2.tif_BS20.tif:0395-0205-0186:395	20733	20733	395
1117	210115_nj3_2.tif_BS20.tif:0396-0207-0207:396	19122	19122	396
1118	210115_nj3_2.tif_BS20.tif:0397-0213-0195:397	20109	20109	397
1119	210115_nj3_2.tif_BS20.tif:0398-0217-0213:398	20726	20726	398
1120	210115_nj3_2.tif_BS20.tif:0399-0218-0207:399	19364	19364	399
1121	210115_nj3_2.tif_BS20.tif:0400-0214-0199:400	21120	21120	400
1122	210115_nj3_2.tif_BS20.tif:0401-0236-0218:401	23035	23035	401
1123	210115_nj3_2.tif_BS20.tif:0402-0250-0226:402	19438	19438	402
1124	210115_nj3_2.tif_BS20.tif:0403-0259-0220:403	22507	22507	403
1125	210115_nj3_2.tif_BS20.tif:0404-0251-0217:404	25572	25572	404
1126	210115_nj3_2.tif_BS20.tif:0405-0273-0218:405	24813	24813	405
1127	210115_nj3_2.tif_BS20.tif:0406-0285-0221:406	24579	24579	406
1128	210115_nj3_2.tif_BS20.tif:0407-0308-0219:407	24408	24408	407
1129	210115_nj3_2.tif_BS20.tif:0408-0312-0211:408	21778	21778	408
1130	210115_nj3_2.tif_BS20.tif:0409-0285-0216:409	21655	21655	409
1131	210115_nj3_2.tif_BS20.tif:0410-0295-0217:410	23336	23336	410
1132	210115_nj3_2.tif_BS20.tif:0411-0299-0218:411	23956	23956	411
1133	210115_nj3_2.tif_BS20.tif:0412-0281-0226:412	15424	15424	412
1134	210115_nj3_2.tif_BS20.tif:0413-0249-0225:413	18390	18390	413
1135	210115_nj3_2.tif_BS20.tif:0414-0224-0220:414	20626	20626	414
1136	210115_nj3_2.tif_BS20.tif:0415-0203-0216:415	17700	17700	415
1137	210115_nj3_2.tif_BS20.tif:0416-0231-0199:416	21109	21109	416
1138	210115_nj3_2.tif_BS20.tif:0417-0218-0201:417	25962	25962	417
1139	210115_nj3_2.tif_BS20.tif:0418-0212-0210:418	22306	22306	418
1140	210115_nj3_2.tif_BS20.tif:0419-0194-0202:419	21219	21219	419
1141	210115_nj3_2.tif_BS20.tif:0420-0198-0183:420	19411	19411	420
1142	210115_nj3_2.tif_BS20.tif:0421-0190-0185:421	19245	19245	421
1143	210115_nj3_2.tif_BS20.tif:0422-0197-0199:422	19694	19694	422
1144	210115_nj3_2.tif_BS20.tif:0423-0226-0221:423	22090	22090	423
1145	210115_nj3_2.tif_BS20.tif:0424-0223-0212:424	18603	18603	424
1146	210115_nj3_2.tif_BS20.tif:0425-0224-0216:425	23712	23712	425
1147	210115_nj3_2.tif_BS20.tif:0426-0220-0215:426	19496	19496	426
1148	210115_nj3_2.tif_BS20.tif:0427-0208-0196:427	18827	18827	427
1149	210115_nj3_2.tif_BS20.tif:0428-0215-0206:428	21169	21169	428
1150	210115_nj3_2.tif_BS20.tif:0429-0221-0222:429	26129	26129	429
1151	210115_nj3_2.tif_BS20.tif:0430-0220-0218:430	20179	20179	430
1152	210115_nj3_2.tif_BS20.tif:0431-0218-0223:431	17701	17701	431
1153	210115_nj3_2.tif_BS20.tif:0432-0208-0204:432	21622	21622	432
1154	210115_nj3_2.tif_BS20.tif:0433-0212-0209:433	20917	20917	433
1155	210115_nj3_2.tif_BS20.tif:0434-0240-0226:434	12475	12475	434
1156	210115_nj3_2.tif_BS20.tif:0435-0220-0218:435	10902	10902	435
1157	210115_nj3_2.tif_BS20.tif:0436-0228-0204:436	13051	13051	436
1158	210115_nj3_2.tif_BS20.tif:0437-0212-0167:437	15581	15581	437
1159	210115_nj3_2.tif_BS20.tif:0438-0169-0187:438	13360	13360	438
1160	210115_nj3_2.tif_BS20.tif:0439-0229-0214:439	7655	7655	439
1161	210115_nj3_2.tif_BS20.tif:0440-0219-0180:440	21080	21080	440
1162	210115_nj3_2.tif_BS20.tif:0441-0228-0191:441	24912	24912	441
1163	210115_nj3_2.tif_BS20.tif:0442-0253-0196:442	21336	21336	442
1164	210115_nj3_2.tif_BS20.tif:0443-0255-0220:443	18840	18840	443
1165	210115_nj3_2.tif_BS20.tif:0444-0277-0223:444	16772	16772	444
1166	210115_nj3_2.tif_BS20.tif:0445-0293-0220:445	15751	15751	445
1167	210115_nj3_2.tif_BS20.tif:0446-0270-0223:446	18167	18167	446
1168	210115_nj3_2.tif_BS20.tif:0447-0290-0193:447	20210	20210	447
1169	210115_nj3_2.tif_BS20.tif:0448-0279-0222:448	18514	18514	448
1170	210115_nj3_2.tif_BS20.tif:0449-0258-0226:449	15016	15016	449
1171	210115_nj3_2.tif_BS20.tif:0450-0262-0215:450	20915	20915	450
1172	210115_nj3_2.tif_BS20.tif:0451-0297-0200:451	19805	19805	451
1173	210115_nj3_2.tif_BS20.tif:0452-0280-0208:452	20532	20532	452
1174	210115_nj3_2.tif_BS20.tif:0453-0259-0179:453	21430	21430	453
1175	210115_nj3_2.tif_BS20.tif:0454-0309-0193:454	19552	19552	454
1176	210115_nj3_2.tif_BS20.tif:0455-0303-0190:455	16794	16794	455
1177	210115_nj3_2.tif_BS20.tif:0456-0305-0194:456	16285	16285	456
1178	210115_nj3_2.tif_BS20.tif:0457-0302-0200:457	14339	14339	457
1179	210115_nj3_2.tif_BS20.tif:0458-0151-0219:458	6630	6630	458
1180	210115_nj3_2.tif_BS20.tif:0459-0228-0216:459	16688	16688	459
1181	210115_nj3_2.tif_BS20.tif:0460-0206-0164:460	18376	18376	460
1182	210115_nj3_2.tif_BS20.tif:0461-0185-0134:461	15611	15611	461
1183	210115_nj3_2.tif_BS20.tif:0462-0233-0095:462	9832	9832	462
1184	210115_nj3_2.tif_BS20.tif:0463-0256-0100:463	18275	18275	463
1185	210115_nj3_2.tif_BS20.tif:0464-0264-0080:464	15716	15716	464
1186	210115_nj3_2.tif_BS20.tif:0465-0243-0118:465	17033	17033	465
1187	210115_nj3_2.tif_BS20.tif:0466-0290-0078:466	21274	21274	466
1188	210115_nj3_2.tif_BS20.tif:0467-0283-0082:467	17650	17650	467
1189	210115_nj3_2.tif_BS20.tif:0468-0257-0079:468	17670	17670	468
1190	210115_nj3_2.tif_BS20.tif:0469-0239-0086:469	18077	18077	469
1191	210115_nj3_2.tif_BS20.tif:0470-0221-0088:470	18064	18064	470
1192	210115_nj3_2.tif_BS20.tif:0471-0205-0095:471	20933	20933	471
1193	210115_nj3_2.tif_BS20.tif:0472-0202-0103:472	18337	18337	472
1194	210115_nj3_2.tif_BS20.tif:0473-0224-0090:473	19944	19944	473
1195	210115_nj3_2.tif_BS20.tif:0474-0221-0087:474	18426	18426	474
1196	210115_nj3_2.tif_BS20.tif:0475-0239-0086:475	19795	19795	475
1197	210115_nj3_2.tif_BS20.tif:0476-0252-0086:476	25313	25313	476
1198	210115_nj3_2.tif_BS20.tif:0477-0268-0089:477	24460	24460	477
1199	210115_nj3_2.tif_BS20.tif:0478-0255-0081:478	20407	20407	478
1200	210115_nj3_2.tif_BS20.tif:0479-0222-0089:479	19526	19526	479
1201	210115_nj3_2.tif_BS20.tif:0480-0213-0092:480	18911	18911	480
1202	210115_nj3_2.tif_BS20.tif:0481-0201-0099:481	18075	18075	481
1203	210115_nj3_2.tif_BS20.tif:0482-0288-0085:482	17395	17395	482
1204	210115_nj3_2.tif_BS20.tif:0483-0319-0088:483	19356	19356	483
1205	210115_nj3_2.tif_BS20.tif:0484-0317-0083:484	19276	19276	484
1206	210115_nj3_2.tif_BS20.tif:0485-0290-0088:485	18407	18407	485
1207	210115_nj3_2.tif_BS20.tif:0486-0297-0080:486	21206	21206	486
1208	210115_nj3_2.tif_BS20.tif:0487-0270-0074:487	20244	20244	487
1209	210115_nj3_2.tif_BS20.tif:0488-0248-0074:488	20252	20252	488
1210	210115_nj3_2.tif_BS20.tif:0489-0214-0084:489	19482	19482	489
1211	210115_nj3_2.tif_BS20.tif:0490-0200-0084:490	20010	20010	490
1212	210115_nj3_2.tif_BS20.tif:0491-0221-0094:491	20154	20154	491
1213	210115_nj3_2.tif_BS20.tif:0492-0217-0088:492	20415	20415	492
1214	210115_nj3_2.tif_BS20.tif:0493-0243-0082:493	18011	18011	493
1215	210115_nj3_2.tif_BS20.tif:0494-0271-0083:494	19596	19596	494
1216	210115_nj3_2.tif_BS20.tif:0495-0256-0134:495	12373	12373	495
1217	210115_nj3_2.tif_BS20.tif:0496-0251-0122:496	19492	19492	496
1218	210115_nj3_2.tif_BS20.tif:0497-0252-0116:497	17749	17749	497
1219	210115_nj3_2.tif_BS20.tif:0498-0250-0072:498	16463	16463	498
1220	210115_nj3_2.tif_BS20.tif:0499-0250-0080:499	16414	16414	499
1221	210115_nj3_2.tif_BS20.tif:0500-0264-0086:500	20594	20594	500
1222	210115_nj3_2.tif_BS20.tif:0501-0284-0078:501	9726	9726	501
1223	210115_nj3_2.tif_BS20.tif:0502-0271-0121:502	13525	13525	502
1224	210115_nj3_2.tif_BS20.tif:0503-0252-0158:503	13322	13322	503
1225	210115_nj3_2.tif_BS20.tif:0504-0213-0113:504	19064	19064	504
1226	210115_nj3_2.tif_BS20.tif:0505-0211-0094:505	18777	18777	505
1227	210115_nj3_2.tif_BS20.tif:0506-0221-0093:506	19780	19780	506
1228	210115_nj3_2.tif_BS20.tif:0507-0232-0089:507	18111	18111	507
1229	210115_nj3_2.tif_BS20.tif:0508-0243-0086:508	20393	20393	508
1230	210115_nj3_2.tif_BS20.tif:0509-0255-0081:509	19675	19675	509
1231	210115_nj3_2.tif_BS20.tif:0510-0275-0087:510	17051	17051	510
1232	210115_nj3_2.tif_BS20.tif:0511-0300-0094:511	15857	15857	511
1233	210115_nj3_2.tif_BS20.tif:0512-0310-0100:512	18824	18824	512
1234	210115_nj3_2.tif_BS20.tif:0513-0240-0099:513	20918	20918	513
1235	210115_nj3_2.tif_BS20.tif:0514-0250-0111:514	17033	17033	514
1236	210115_nj3_2.tif_BS20.tif:0515-0256-0081:515	17433	17433	515
1237	210115_nj3_2.tif_BS20.tif:0516-0267-0077:516	18866	18866	516
1238	210115_nj3_2.tif_BS20.tif:0517-0241-0080:517	15459	15459	517
1239	210115_nj3_2.tif_BS20.tif:0518-0228-0095:518	18828	18828	518
1240	210115_nj3_2.tif_BS20.tif:0519-0234-0115:519	19075	19075	519
1241	210115_nj3_2.tif_BS20.tif:0520-0238-0106:520	20644	20644	520
1242	210115_nj3_2.tif_BS20.tif:0521-0287-0132:521	16793	16793	521
1243	210115_nj3_2.tif_BS20.tif:0522-0291-0091:522	16734	16734	522
1244	210115_nj3_2.tif_BS20.tif:0523-0292-0098:523	20585	20585	523
1245	210115_nj3_2.tif_BS20.tif:0524-0306-0092:524	18963	18963	524
1246	210115_nj3_2.tif_BS20.tif:0525-0301-0087:525	20123	20123	525
1247	210115_nj3_2.tif_BS20.tif:0526-0297-0093:526	19460	19460	526
1248	210115_nj3_2.tif_BS20.tif:0527-0290-0088:527	18005	18005	527
1249	210115_nj3_2.tif_BS20.tif:0528-0302-0084:528	19409	19409	528
1250	210115_nj3_2.tif_BS20.tif:0529-0276-0076:529	20274	20274	529
1251	210115_nj3_2.tif_BS20.tif:0530-0253-0077:530	21754	21754	530
1252	210115_nj3_2.tif_BS20.tif:0531-0244-0078:531	21237	21237	531
1253	210115_nj3_2.tif_BS20.tif:0532-0218-0079:532	18282	18282	532
1254	210115_nj3_2.tif_BS20.tif:0533-0211-0088:533	18986	18986	533
1255	210115_nj3_2.tif_BS20.tif:0534-0224-0097:534	20113	20113	534
1256	210115_nj3_2.tif_BS20.tif:0535-0220-0094:535	19730	19730	535
1257	210115_nj3_2.tif_BS20.tif:0536-0239-0079:536	20665	20665	536
1258	210115_nj3_2.tif_BS20.tif:0537-0246-0076:537	17723	17723	537
1259	210115_nj3_2.tif_BS20.tif:0538-0266-0079:538	16402	16402	538
1260	210115_nj3_2.tif_BS20.tif:0539-0297-0081:539	21376	21376	539
1261	210115_nj3_2.tif_BS20.tif:0540-0298-0077:540	20001	20001	540
1262	210115_nj3_2.tif_BS20.tif:0541-0277-0089:541	19342	19342	541
1263	210115_nj3_2.tif_BS20.tif:0542-0303-0088:542	22491	22491	542
1264	210115_nj3_2.tif_BS20.tif:0543-0323-0095:543	21193	21193	543
1265	210115_nj3_2.tif_BS20.tif:0544-0297-0081:544	22096	22096	544
1266	210115_nj3_2.tif_BS20.tif:0545-0294-0106:545	18912	18912	545
1267	210115_nj3_2.tif_BS20.tif:0546-0319-0083:546	21053	21053	546
1268	210115_nj3_2.tif_BS20.tif:0547-0272-0083:547	18170	18170	547
1269	210115_nj3_2.tif_BS20.tif:0548-0256-0074:548	21165	21165	548
1270	210115_nj3_2.tif_BS20.tif:0549-0231-0083:549	19270	19270	549
1271	210115_nj3_2.tif_BS20.tif:0550-0228-0082:550	20993	20993	550
1272	210115_nj3_2.tif_BS20.tif:0551-0237-0083:551	22518	22518	551
1273	210115_nj3_2.tif_BS20.tif:0552-0233-0088:552	20088	20088	552
1274	210115_nj3_2.tif_BS20.tif:0553-0249-0105:553	17551	17551	553
1275	210115_nj3_2.tif_BS20.tif:0554-0235-0094:554	20281	20281	554
1276	210115_nj3_2.tif_BS20.tif:0555-0284-0111:555	20279	20279	555
1277	210115_nj3_2.tif_BS20.tif:0556-0299-0093:556	9362	9362	556
1278	210115_nj3_2.tif_BS20.tif:0557-0270-0145:557	10440	10440	557
1279	210115_nj3_2.tif_BS20.tif:0558-0225-0089:558	19768	19768	558
1280	210115_nj3_2.tif_BS20.tif:0559-0222-0084:559	19964	19964	559
1281	210115_nj3_2.tif_BS20.tif:0560-0231-0091:560	17276	17276	560
1282	210115_nj3_2.tif_BS20.tif:0561-0228-0079:561	17587	17587	561
1283	210115_nj3_2.tif_BS20.tif:0562-0254-0079:562	20230	20230	562
1284	210115_nj3_2.tif_BS20.tif:0563-0279-0082:563	19152	19152	563
1285	210115_nj3_2.tif_BS20.tif:0564-0273-0076:564	20787	20787	564
1286	210115_nj3_2.tif_BS20.tif:0565-0241-0079:565	18688	18688	565
1287	210115_nj3_2.tif_BS20.tif:0566-0191-0096:566	18998	18998	566
1288	210115_nj3_2.tif_BS20.tif:0567-0238-0102:567	18083	18083	567
1289	210115_nj3_2.tif_BS20.tif:0568-0231-0102:568	17931	17931	568
1290	210115_nj3_2.tif_BS20.tif:0569-0235-0096:569	19816	19816	569
1291	210115_nj3_2.tif_BS20.tif:0570-0208-0100:570	20168	20168	570
1292	210115_nj3_2.tif_BS20.tif:0571-0193-0083:571	19265	19265	571
1293	210115_nj3_2.tif_BS20.tif:0572-0204-0111:572	18462	18462	572
1294	210115_nj3_2.tif_BS20.tif:0573-0203-0123:573	21739	21739	573
1295	210115_nj3_2.tif_BS20.tif:0574-0199-0117:574	16157	16157	574
1296	210115_nj3_2.tif_BS20.tif:0575-0209-0107:575	16126	16126	575
1297	210115_nj3_2.tif_BS20.tif:0576-0211-0097:576	16532	16532	576
1298	210115_nj3_2.tif_BS20.tif:0577-0210-0091:577	18651	18651	577
1299	210115_nj3_2.tif_BS20.tif:0578-0230-0089:578	15492	15492	578
1300	210115_nj3_2.tif_BS20.tif:0579-0225-0093:579	15964	15964	579
1301	210115_nj3_2.tif_BS20.tif:0580-0228-0087:580	16328	16328	580
1302	210115_nj3_2.tif_BS20.tif:0581-0262-0098:581	18356	18356	581
1303	210115_nj3_2.tif_BS20.tif:0582-0247-0091:582	16910	16910	582
1304	210115_nj3_2.tif_BS20.tif:0583-0253-0075:583	15992	15992	583
1305	210115_nj3_2.tif_BS20.tif:0584-0219-0116:584	15099	15099	584
1306	210115_nj3_2.tif_BS20.tif:0585-0241-0095:585	18836	18836	585
1307	210115_nj3_2.tif_BS20.tif:0586-0223-0089:586	15101	15101	586
1308	210115_nj3_2.tif_BS20.tif:0587-0219-0074:587	18392	18392	587
1309	210115_nj3_2.tif_BS20.tif:0588-0250-0079:588	13975	13975	588
1310	210115_nj3_2.tif_BS20.tif:0589-0299-0075:589	12355	12355	589
1311	210115_nj3_2.tif_BS20.tif:0590-0308-0085:590	18034	18034	590
1312	210115_nj3_2.tif_BS20.tif:0591-0286-0082:591	17164	17164	591
1313	210115_nj3_2.tif_BS20.tif:0592-0281-0085:592	17583	17583	592
1314	210115_nj3_2.tif_BS20.tif:0593-0287-0092:593	17158	17158	593
1315	210115_nj3_2.tif_BS20.tif:0594-0292-0096:594	19483	19483	594
1316	210115_nj3_2.tif_BS20.tif:0595-0300-0090:595	18938	18938	595
1317	210115_nj3_2.tif_BS20.tif:0596-0300-0087:596	20797	20797	596
1318	210115_nj3_2.tif_BS20.tif:0597-0269-0085:597	20179	20179	597
1319	210115_nj3_2.tif_BS20.tif:0598-0260-0076:598	19682	19682	598
1320	210115_nj3_2.tif_BS20.tif:0599-0236-0080:599	19070	19070	599
1321	210115_nj3_2.tif_BS20.tif:0600-0210-0088:600	17704	17704	600
1322	210115_nj3_2.tif_BS20.tif:0601-0212-0087:601	19777	19777	601
1323	210115_nj3_2.tif_BS20.tif:0602-0216-0089:602	20163	20163	602
1324	210115_nj3_2.tif_BS20.tif:0603-0207-0104:603	19194	19194	603
1325	210115_nj3_2.tif_BS20.tif:0604-0208-0099:604	17273	17273	604
1326	210115_nj3_2.tif_BS20.tif:0605-0223-0094:605	15322	15322	605
1327	210115_nj3_2.tif_BS20.tif:0606-0232-0080:606	16236	16236	606
1328	210115_nj3_2.tif_BS20.tif:0607-0259-0079:607	16086	16086	607
1329	210115_nj3_2.tif_BS20.tif:0608-0280-0086:608	17331	17331	608
1330	210115_nj3_2.tif_BS20.tif:0609-0300-0081:609	17864	17864	609
1331	210115_nj3_2.tif_BS20.tif:0610-0323-0098:610	17693	17693	610
1332	210115_nj3_2.tif_BS20.tif:0611-0303-0135:611	13348	13348	611
1333	210115_nj3_2.tif_BS20.tif:0612-0300-0085:612	16381	16381	612
1334	210115_nj3_2.tif_BS20.tif:0613-0304-0081:613	17330	17330	613
1335	210115_nj3_2.tif_BS20.tif:0614-0295-0080:614	18191	18191	614
1336	210115_nj3_2.tif_BS20.tif:0615-0245-0079:615	18222	18222	615
1337	210115_nj3_2.tif_BS20.tif:0616-0240-0087:616	19514	19514	616
1338	210115_nj3_2.tif_BS20.tif:0617-0238-0076:617	21283	21283	617
1339	210115_nj3_2.tif_BS20.tif:0618-0228-0078:618	18436	18436	618
1340	210115_nj3_2.tif_BS20.tif:0619-0228-0088:619	16587	16587	619
1341	210115_nj3_2.tif_BS20.tif:0620-0229-0097:620	18284	18284	620
1342	210115_nj3_2.tif_BS20.tif:0621-0270-0151:621	11884	11884	621
1343	210115_nj3_2.tif_BS20.tif:0622-0272-0152:622	14236	14236	622
1344	210115_nj3_2.tif_BS20.tif:0623-0236-0118:623	16104	16104	623
1345	210115_nj3_2.tif_BS20.tif:0624-0266-0075:624	15288	15288	624
1346	210115_nj3_2.tif_BS20.tif:0625-0292-0083:625	18911	18911	625
1347	210115_nj3_2.tif_BS20.tif:0626-0283-0073:626	17486	17486	626
1348	210115_nj3_2.tif_BS20.tif:0627-0209-0084:627	18146	18146	627
1349	210115_nj3_2.tif_BS20.tif:0628-0186-0102:628	15230	15230	628
1350	210115_nj3_2.tif_BS20.tif:0629-0214-0092:629	18602	18602	629
1351	210115_nj3_2.tif_BS20.tif:0630-0218-0105:630	14917	14917	630
1352	210115_nj3_2.tif_BS20.tif:0631-0265-0216:631	17843	17843	631
1353	210115_nj3_2.tif_BS20.tif:0632-0257-0201:632	17006	17006	632
1354	210115_nj3_2.tif_BS20.tif:0633-0238-0169:633	16783	16783	633
1355	210115_nj3_2.tif_BS20.tif:0634-0256-0160:634	16255	16255	634
1356	210115_nj3_2.tif_BS20.tif:0635-0239-0086:635	15666	15666	635
1357	210115_nj3_2.tif_BS20.tif:0636-0228-0076:636	16341	16341	636
1358	210115_nj3_2.tif_BS20.tif:0637-0233-0095:637	12411	12411	637
1359	210115_nj3_2.tif_BS20.tif:0638-0217-0102:638	18706	18706	638
1360	210115_nj3_2.tif_BS20.tif:0639-0228-0096:639	21420	21420	639
1361	210115_nj3_2.tif_BS20.tif:0640-0209-0114:640	17052	17052	640
1362	210115_nj3_2.tif_BS20.tif:0641-0267-0110:641	14817	14817	641
1363	210115_nj3_2.tif_BS20.tif:0642-0267-0096:642	17015	17015	642
1364	210115_nj3_2.tif_BS20.tif:0643-0358-0094:643	13780	13780	643
1365	210115_nj3_2.tif_BS20.tif:0644-0310-0098:644	10793	10793	644
1366	210115_nj3_2.tif_BS20.tif:0645-0305-0086:645	16898	16898	645
1367	210115_nj3_2.tif_BS20.tif:0646-0297-0088:646	16112	16112	646
1368	210115_nj3_2.tif_BS20.tif:0647-0276-0091:647	17887	17887	647
1369	210115_nj3_2.tif_BS20.tif:0648-0283-0076:648	18884	18884	648
1370	210115_nj3_2.tif_BS20.tif:0649-0254-0070:649	16864	16864	649
1371	210115_nj3_2.tif_BS20.tif:0650-0223-0082:650	17068	17068	650
1372	210115_nj3_2.tif_BS20.tif:0651-0200-0079:651	17365	17365	651
1373	210115_nj3_2.tif_BS20.tif:0652-0224-0091:652	15354	15354	652
1374	210115_nj3_2.tif_BS20.tif:0653-0235-0084:653	16980	16980	653
1375	210115_nj3_2.tif_BS20.tif:0654-0261-0084:654	9626	9626	654
1376	210115_nj3_2.tif_BS20.tif:0655-0287-0082:655	15718	15718	655
1377	210115_nj3_2.tif_BS20.tif:0656-0313-0080:656	16040	16040	656
1378	210115_nj3_2.tif_BS20.tif:0657-0302-0086:657	15551	15551	657
1379	210115_nj3_2.tif_BS20.tif:0658-0315-0095:658	15814	15814	658
1380	210115_nj3_2.tif_BS20.tif:0659-0304-0081:659	15092	15092	659
1381	210115_nj3_2.tif_BS20.tif:0660-0286-0084:660	16071	16071	660
1382	210115_nj3_2.tif_BS20.tif:0661-0264-0073:661	15751	15751	661
1383	210115_nj3_2.tif_BS20.tif:0662-0246-0084:662	18059	18059	662
1384	210115_nj3_2.tif_BS20.tif:0663-0229-0078:663	17290	17290	663
1385	210115_nj3_2.tif_BS20.tif:0664-0188-0101:664	17061	17061	664
1386	210115_nj3_2.tif_BS20.tif:0665-0197-0101:665	14982	14982	665
1387	210115_nj3_2.tif_BS20.tif:0666-0205-0094:666	13933	13933	666
1388	210115_nj3_2.tif_BS20.tif:0667-0226-0082:667	13075	13075	667
1389	210115_nj3_2.tif_BS20.tif:0668-0269-0182:668	8650	8650	668
1390	210115_nj3_2.tif_BS20.tif:0669-0281-0179:669	7990	7990	669
1391	210115_nj3_2.tif_BS20.tif:0670-0247-0142:670	9911	9911	670
1392	210115_nj3_2.tif_BS20.tif:0671-0274-0149:671	11158	11158	671
1393	210115_nj3_2.tif_BS20.tif:0672-0302-0125:672	10548	10548	672
1394	210115_nj3_2.tif_BS20.tif:0673-0296-0086:673	14974	14974	673
1395	210115_nj3_2.tif_BS20.tif:0674-0300-0100:674	15674	15674	674
1396	210115_nj3_2.tif_BS20.tif:0675-0297-0086:675	14960	14960	675
1397	210115_nj3_2.tif_BS20.tif:0676-0300-0086:676	12081	12081	676
1398	210115_nj3_2.tif_BS20.tif:0677-0276-0101:677	14315	14315	677
1399	210115_nj3_2.tif_BS20.tif:0678-0301-0094:678	15279	15279	678
1400	210115_nj3_2.tif_BS20.tif:0679-0261-0140:679	10716	10716	679
1401	210115_nj3_2.tif_BS20.tif:0680-0245-0147:680	11220	11220	680
1402	210115_nj3_2.tif_BS20.tif:0681-0293-0171:681	7666	7666	681
1403	210115_nj3_2.tif_BS20.tif:0682-0276-0165:682	9588	9588	682
1404	210115_nj3_2.tif_BS20.tif:0683-0242-0110:683	8213	8213	683
1405	210115_nj3_2.tif_BS20.tif:0684-0252-0157:684	5978	5978	684
1406	210115_nj3_2.tif_BS20.tif:0685-0209-0175:685	9410	9410	685
1407	210115_nj3_2.tif_BS20.tif:0686-0231-0223:686	8446	8446	686
1408	210115_nj3_2.tif_BS20.tif:0687-0183-0276:687	9334	9334	687
1409	210115_nj3_2.tif_BS20.tif:0688-0150-0328:688	9169	9169	688
1410	210115_nj3_2.tif_BS20.tif:0689-0175-0300:689	11635	11635	689
1411	210115_nj3_2.tif_BS20.tif:0690-0188-0300:690	11319	11319	690
1412	210115_nj3_2.tif_BS20.tif:0691-0165-0308:691	11924	11924	691
1413	210115_nj3_2.tif_BS20.tif:0692-0197-0323:692	10801	10801	692
1414	210115_nj3_2.tif_BS20.tif:0693-0162-0306:693	12731	12731	693
1415	210115_nj3_2.tif_BS20.tif:0694-0168-0305:694	12652	12652	694
1416	210115_nj3_2.tif_BS20.tif:0695-0160-0302:695	11840	11840	695
1417	210115_nj3_2.tif_BS20.tif:0696-0174-0304:696	11623	11623	696
1418	210115_nj3_2.tif_BS20.tif:0697-0188-0303:697	12203	12203	697
1419	210115_nj3_2.tif_BS20.tif:0698-0227-0286:698	11377	11377	698
1420	210115_nj3_2.tif_BS20.tif:0699-0232-0272:699	10005	10005	699
1421	210115_nj3_2.tif_BS20.tif:0700-0193-0310:700	13492	13492	700
1422	210115_nj3_2.tif_BS20.tif:0701-0189-0316:701	11559	11559	701
1423	210115_nj3_2.tif_BS20.tif:0702-0191-0299:702	10616	10616	702
1424	210115_nj3_2.tif_BS20.tif:0703-0192-0309:703	12126	12126	703
1425	210115_nj3_2.tif_BS20.tif:0704-0192-0310:704	12356	12356	704
1426	210115_nj3_2.tif_BS20.tif:0705-0202-0317:705	8993	8993	705
1427	210115_nj3_2.tif_BS20.tif:0706-0162-0302:706	11403	11403	706
1428	210115_nj3_2.tif_BS20.tif:0707-0200-0322:707	9865	9865	707
1429	210115_nj3_2.tif_BS20.tif:0708-0211-0316:708	10052	10052	708
1430	210115_nj3_2.tif_BS20.tif:0709-0192-0310:709	13535	13535	709
1431	210115_nj3_2.tif_BS20.tif:0710-0190-0301:710	11074	11074	710
1432	210115_nj3_2.tif_BS20.tif:0711-0192-0310:711	12279	12279	711
1433	210115_nj3_2.tif_BS20.tif:0712-0191-0312:712	11861	11861	712
1434	210115_nj3_2.tif_BS20.tif:0713-0151-0317:713	8352	8352	713
1435	210115_nj3_2.tif_BS20.tif:0714-0178-0303:714	9726	9726	714
1436	210115_nj3_2.tif_BS20.tif:0715-0205-0308:715	9396	9396	715
1437	210115_nj3_2.tif_BS20.tif:0716-0195-0311:716	10835	10835	716
1438	210115_nj3_2.tif_BS20.tif:0717-0164-0306:717	15040	15040	717
1439	210115_nj3_2.tif_BS20.tif:0718-0207-0341:718	8378	8378	718
1440	210115_nj3_2.tif_BS20.tif:0719-0219-0316:719	8914	8914	719
1441	210115_nj3_2.tif_BS20.tif:0720-0168-0316:720	9687	9687	720
1442	210115_nj3_2.tif_BS20.tif:0721-0142-0330:721	10411	10411	721
