# Supplementary material for: Molecular encoding and synaptic decoding of context during salt chemotaxis in C. elegans
Source: Nat Commun. 2022 May 27;13:2928. doi: 10.1038/s41467-022-30279-7 (PMC9142520; doi:10.1038/s41467-022-30279-7)
Supplement: Supplementary file 7 — Source Data [file 41467_2022_30279_MOESM7_ESM.zip › Source Data/Imaging/Fig.5/5D/210115_nj3_4.tif_BS20_Results.csv]

	Label	IntDen	RawIntDen	Slice	stimulus
1	210115_nj3_4.tif_BS20.tif:0001-0279-0403:1	15838	15838	1	429
2	210115_nj3_4.tif_BS20.tif:0002-0284-0401:2	19191	19191	2
3	210115_nj3_4.tif_BS20.tif:0003-0283-0400:3	15107	15107	3
4	210115_nj3_4.tif_BS20.tif:0004-0282-0407:4	14968	14968	4
5	210115_nj3_4.tif_BS20.tif:0005-0278-0388:5	14842	14842	5
6	210115_nj3_4.tif_BS20.tif:0006-0275-0409:6	12953	12953	6
7	210115_nj3_4.tif_BS20.tif:0007-0276-0408:7	15451	15451	7
8	210115_nj3_4.tif_BS20.tif:0008-0281-0425:8	15551	15551	8
9	210115_nj3_4.tif_BS20.tif:0009-0286-0408:9	15127	15127	9
10	210115_nj3_4.tif_BS20.tif:0010-0284-0408:10	17641	17641	10
11	210115_nj3_4.tif_BS20.tif:0011-0281-0412:11	17660	17660	11
12	210115_nj3_4.tif_BS20.tif:0012-0280-0427:12	20887	20887	12
13	210115_nj3_4.tif_BS20.tif:0013-0271-0430:13	19333	19333	13
14	210115_nj3_4.tif_BS20.tif:0014-0268-0419:14	17653	17653	14
15	210115_nj3_4.tif_BS20.tif:0015-0274-0419:15	17477	17477	15
16	210115_nj3_4.tif_BS20.tif:0016-0282-0402:16	20325	20325	16
17	210115_nj3_4.tif_BS20.tif:0017-0280-0406:17	18220	18220	17
18	210115_nj3_4.tif_BS20.tif:0018-0285-0404:18	16716	16716	18
19	210115_nj3_4.tif_BS20.tif:0019-0284-0403:19	21148	21148	19
20	210115_nj3_4.tif_BS20.tif:0020-0280-0388:20	18360	18360	20
21	210115_nj3_4.tif_BS20.tif:0021-0280-0402:21	17088	17088	21
22	210115_nj3_4.tif_BS20.tif:0022-0277-0407:22	18201	18201	22
23	210115_nj3_4.tif_BS20.tif:0023-0280-0406:23	18308	18308	23
24	210115_nj3_4.tif_BS20.tif:0024-0270-0400:24	15609	15609	24
25	210115_nj3_4.tif_BS20.tif:0025-0244-0394:25	17774	17774	25
26	210115_nj3_4.tif_BS20.tif:0026-0261-0398:26	13847	13847	26
27	210115_nj3_4.tif_BS20.tif:0027-0259-0398:27	15453	15453	27
28	210115_nj3_4.tif_BS20.tif:0028-0262-0393:28	17511	17511	28
29	210115_nj3_4.tif_BS20.tif:0029-0263-0396:29	20031	20031	29
30	210115_nj3_4.tif_BS20.tif:0030-0261-0402:30	17890	17890	30
31	210115_nj3_4.tif_BS20.tif:0031-0245-0407:31	20113	20113	31
32	210115_nj3_4.tif_BS20.tif:0032-0267-0415:32	15978	15978	32
33	210115_nj3_4.tif_BS20.tif:0033-0259-0413:33	16431	16431	33
34	210115_nj3_4.tif_BS20.tif:0034-0252-0413:34	20702	20702	34
35	210115_nj3_4.tif_BS20.tif:0035-0270-0402:35	14886	14886	35
36	210115_nj3_4.tif_BS20.tif:0036-0278-0401:36	15632	15632	36
37	210115_nj3_4.tif_BS20.tif:0037-0274-0398:37	15492	15492	37
38	210115_nj3_4.tif_BS20.tif:0038-0272-0398:38	15181	15181	38
39	210115_nj3_4.tif_BS20.tif:0039-0269-0389:39	16021	16021	39
40	210115_nj3_4.tif_BS20.tif:0040-0276-0381:40	15635	15635	40
41	210115_nj3_4.tif_BS20.tif:0041-0289-0360:41	13518	13518	41
42	210115_nj3_4.tif_BS20.tif:0042-0307-0367:42	15612	15612	42
43	210115_nj3_4.tif_BS20.tif:0043-0277-0361:43	16502	16502	43
44	210115_nj3_4.tif_BS20.tif:0044-0263-0345:44	12229	12229	44
45	210115_nj3_4.tif_BS20.tif:0045-0255-0357:45	12405	12405	45
46	210115_nj3_4.tif_BS20.tif:0046-0261-0357:46	13405	13405	46
47	210115_nj3_4.tif_BS20.tif:0047-0270-0368:47	12751	12751	47
48	210115_nj3_4.tif_BS20.tif:0048-0259-0390:48	14423	14423	48
49	210115_nj3_4.tif_BS20.tif:0049-0248-0386:49	13307	13307	49
50	210115_nj3_4.tif_BS20.tif:0050-0264-0385:50	15841	15841	50
51	210115_nj3_4.tif_BS20.tif:0051-0262-0382:51	15306	15306	51
52	210115_nj3_4.tif_BS20.tif:0052-0266-0377:52	13402	13402	52
53	210115_nj3_4.tif_BS20.tif:0053-0272-0379:53	14612	14612	53
54	210115_nj3_4.tif_BS20.tif:0054-0262-0378:54	12892	12892	54
55	210115_nj3_4.tif_BS20.tif:0055-0261-0370:55	29537	29537	55
56	210115_nj3_4.tif_BS20.tif:0056-0254-0368:56	15250	15250	56
57	210115_nj3_4.tif_BS20.tif:0057-0256-0367:57	16737	16737	57
58	210115_nj3_4.tif_BS20.tif:0058-0246-0370:58	11638	11638	58
59	210115_nj3_4.tif_BS20.tif:0059-0245-0378:59	11712	11712	59
60	210115_nj3_4.tif_BS20.tif:0060-0236-0359:60	16789	16789	60
61	210115_nj3_4.tif_BS20.tif:0061-0205-0353:61	16581	16581	61
62	210115_nj3_4.tif_BS20.tif:0062-0218-0371:62	13419	13419	62
63	210115_nj3_4.tif_BS20.tif:0063-0226-0359:63	14955	14955	63
64	210115_nj3_4.tif_BS20.tif:0064-0222-0361:64	13091	13091	64
65	210115_nj3_4.tif_BS20.tif:0065-0228-0359:65	14414	14414	65
66	210115_nj3_4.tif_BS20.tif:0066-0226-0363:66	18471	18471	66
67	210115_nj3_4.tif_BS20.tif:0067-0233-0371:67	14187	14187	67
68	210115_nj3_4.tif_BS20.tif:0068-0228-0369:68	16430	16430	68
69	210115_nj3_4.tif_BS20.tif:0069-0225-0374:69	14094	14094	69
70	210115_nj3_4.tif_BS20.tif:0070-0230-0370:70	16462	16462	70
71	210115_nj3_4.tif_BS20.tif:0071-0234-0372:71	24915	24915	71
72	210115_nj3_4.tif_BS20.tif:0072-0230-0366:72	25481	25481	72
73	210115_nj3_4.tif_BS20.tif:0073-0243-0374:73	15622	15622	73
74	210115_nj3_4.tif_BS20.tif:0074-0247-0357:74	12441	12441	74
75	210115_nj3_4.tif_BS20.tif:0075-0247-0365:75	11658	11658	75
76	210115_nj3_4.tif_BS20.tif:0076-0258-0357:76	15681	15681	76
77	210115_nj3_4.tif_BS20.tif:0077-0266-0354:77	15361	15361	77
78	210115_nj3_4.tif_BS20.tif:0078-0274-0368:78	13940	13940	78
79	210115_nj3_4.tif_BS20.tif:0079-0275-0366:79	14637	14637	79
80	210115_nj3_4.tif_BS20.tif:0080-0267-0362:80	12580	12580	80
81	210115_nj3_4.tif_BS20.tif:0081-0267-0366:81	17979	17979	81
82	210115_nj3_4.tif_BS20.tif:0082-0267-0362:82	16759	16759	82
83	210115_nj3_4.tif_BS20.tif:0083-0265-0358:83	13051	13051	83
84	210115_nj3_4.tif_BS20.tif:0084-0263-0358:84	11619	11619	84
85	210115_nj3_4.tif_BS20.tif:0085-0264-0360:85	13711	13711	85
86	210115_nj3_4.tif_BS20.tif:0086-0270-0366:86	16055	16055	86
87	210115_nj3_4.tif_BS20.tif:0087-0262-0368:87	10270	10270	87
88	210115_nj3_4.tif_BS20.tif:0088-0264-0369:88	12637	12637	88
89	210115_nj3_4.tif_BS20.tif:0089-0256-0365:89	15172	15172	89
90	210115_nj3_4.tif_BS20.tif:0090-0253-0353:90	12358	12358	90
91	210115_nj3_4.tif_BS20.tif:0091-0248-0352:91	14889	14889	91
92	210115_nj3_4.tif_BS20.tif:0092-0247-0357:92	17334	17334	92
93	210115_nj3_4.tif_BS20.tif:0093-0247-0359:93	14205	14205	93
94	210115_nj3_4.tif_BS20.tif:0094-0248-0362:94	10739	10739	94
95	210115_nj3_4.tif_BS20.tif:0095-0244-0375:95	16175	16175	95
96	210115_nj3_4.tif_BS20.tif:0096-0248-0361:96	12135	12135	96
97	210115_nj3_4.tif_BS20.tif:0097-0249-0359:97	12423	12423	97
98	210115_nj3_4.tif_BS20.tif:0098-0255-0356:98	12261	12261	98
99	210115_nj3_4.tif_BS20.tif:0099-0256-0363:99	15502	15502	99
100	210115_nj3_4.tif_BS20.tif:0100-0251-0357:100	15579	15579	100
101	210115_nj3_4.tif_BS20.tif:0101-0246-0356:101	14070	14070	101
102	210115_nj3_4.tif_BS20.tif:0102-0242-0359:102	12424	12424	102
103	210115_nj3_4.tif_BS20.tif:0103-0248-0361:103	14152	14152	103
104	210115_nj3_4.tif_BS20.tif:0104-0254-0363:104	12968	12968	104
105	210115_nj3_4.tif_BS20.tif:0105-0234-0344:105	8989	8989	105
106	210115_nj3_4.tif_BS20.tif:0106-0251-0357:106	10816	10816	106
107	210115_nj3_4.tif_BS20.tif:0107-0268-0368:107	13382	13382	107
108	210115_nj3_4.tif_BS20.tif:0108-0269-0363:108	15642	15642	108
109	210115_nj3_4.tif_BS20.tif:0109-0263-0372:109	15017	15017	109
110	210115_nj3_4.tif_BS20.tif:0110-0264-0365:110	21485	21485	110
111	210115_nj3_4.tif_BS20.tif:0111-0271-0369:111	16381	16381	111
112	210115_nj3_4.tif_BS20.tif:0112-0272-0372:112	15583	15583	112
113	210115_nj3_4.tif_BS20.tif:0113-0273-0369:113	14269	14269	113
114	210115_nj3_4.tif_BS20.tif:0114-0275-0381:114	17290	17290	114
115	210115_nj3_4.tif_BS20.tif:0115-0285-0383:115	17405	17405	115
116	210115_nj3_4.tif_BS20.tif:0116-0279-0391:116	15332	15332	116
117	210115_nj3_4.tif_BS20.tif:0117-0286-0387:117	14203	14203	117
118	210115_nj3_4.tif_BS20.tif:0118-0287-0391:118	17750	17750	118
119	210115_nj3_4.tif_BS20.tif:0119-0287-0398:119	16338	16338	119
120	210115_nj3_4.tif_BS20.tif:0120-0288-0401:120	15865	15865	120
121	210115_nj3_4.tif_BS20.tif:0121-0282-0394:121	15612	15612	121
122	210115_nj3_4.tif_BS20.tif:0122-0284-0391:122	16888	16888	122
123	210115_nj3_4.tif_BS20.tif:0123-0280-0390:123	13386	13386	123
124	210115_nj3_4.tif_BS20.tif:0124-0265-0392:124	17781	17781	124
125	210115_nj3_4.tif_BS20.tif:0125-0239-0379:125	13631	13631	125
126	210115_nj3_4.tif_BS20.tif:0126-0269-0378:126	11007	11007	126
127	210115_nj3_4.tif_BS20.tif:0127-0262-0389:127	15834	15834	127
128	210115_nj3_4.tif_BS20.tif:0128-0267-0371:128	14406	14406	128
129	210115_nj3_4.tif_BS20.tif:0129-0274-0360:129	13518	13518	129
130	210115_nj3_4.tif_BS20.tif:0130-0253-0380:130	12710	12710	130
131	210115_nj3_4.tif_BS20.tif:0131-0256-0375:131	16989	16989	131
132	210115_nj3_4.tif_BS20.tif:0132-0252-0377:132	13269	13269	132
133	210115_nj3_4.tif_BS20.tif:0133-0245-0380:133	13520	13520	133
134	210115_nj3_4.tif_BS20.tif:0134-0244-0368:134	13242	13242	134
135	210115_nj3_4.tif_BS20.tif:0135-0260-0360:135	11601	11601	135
136	210115_nj3_4.tif_BS20.tif:0136-0260-0383:136	15420	15420	136
137	210115_nj3_4.tif_BS20.tif:0137-0254-0377:137	13401	13401	137
138	210115_nj3_4.tif_BS20.tif:0138-0267-0379:138	13011	13011	138
139	210115_nj3_4.tif_BS20.tif:0139-0269-0386:139	20761	20761	139
140	210115_nj3_4.tif_BS20.tif:0140-0271-0389:140	17968	17968	140
141	210115_nj3_4.tif_BS20.tif:0141-0273-0391:141	13845	13845	141
142	210115_nj3_4.tif_BS20.tif:0142-0265-0387:142	17156	17156	142
143	210115_nj3_4.tif_BS20.tif:0143-0282-0397:143	13888	13888	143
144	210115_nj3_4.tif_BS20.tif:0144-0313-0408:144	13952	13952	144
145	210115_nj3_4.tif_BS20.tif:0145-0293-0405:145	22648	22648	145
146	210115_nj3_4.tif_BS20.tif:0146-0276-0400:146	17255	17255	146
147	210115_nj3_4.tif_BS20.tif:0147-0302-0375:147	12654	12654	147
148	210115_nj3_4.tif_BS20.tif:0148-0279-0393:148	16747	16747	148
149	210115_nj3_4.tif_BS20.tif:0149-0276-0397:149	14602	14602	149
150	210115_nj3_4.tif_BS20.tif:0150-0286-0390:150	15008	15008	150
151	210115_nj3_4.tif_BS20.tif:0151-0292-0388:151	15100	15100	151
152	210115_nj3_4.tif_BS20.tif:0152-0276-0387:152	17784	17784	152
153	210115_nj3_4.tif_BS20.tif:0153-0275-0381:153	20044	20044	153
154	210115_nj3_4.tif_BS20.tif:0154-0288-0395:154	21840	21840	154
155	210115_nj3_4.tif_BS20.tif:0155-0277-0405:155	17794	17794	155
156	210115_nj3_4.tif_BS20.tif:0156-0282-0408:156	19155	19155	156
157	210115_nj3_4.tif_BS20.tif:0157-0278-0406:157	15374	15374	157
158	210115_nj3_4.tif_BS20.tif:0158-0279-0413:158	16569	16569	158
159	210115_nj3_4.tif_BS20.tif:0159-0278-0414:159	18914	18914	159
160	210115_nj3_4.tif_BS20.tif:0160-0275-0424:160	16907	16907	160
161	210115_nj3_4.tif_BS20.tif:0161-0278-0426:161	17399	17399	161
162	210115_nj3_4.tif_BS20.tif:0162-0274-0419:162	18805	18805	162
163	210115_nj3_4.tif_BS20.tif:0163-0270-0416:163	16456	16456	163
164	210115_nj3_4.tif_BS20.tif:0164-0275-0418:164	18464	18464	164
165	210115_nj3_4.tif_BS20.tif:0165-0281-0424:165	18773	18773	165
166	210115_nj3_4.tif_BS20.tif:0166-0286-0426:166	18854	18854	166
167	210115_nj3_4.tif_BS20.tif:0167-0260-0426:167	15507	15507	167
168	210115_nj3_4.tif_BS20.tif:0168-0266-0428:168	20550	20550	168
169	210115_nj3_4.tif_BS20.tif:0169-0272-0423:169	17827	17827	169
170	210115_nj3_4.tif_BS20.tif:0170-0265-0422:170	17296	17296	170
171	210115_nj3_4.tif_BS20.tif:0171-0261-0418:171	13570	13570	171
172	210115_nj3_4.tif_BS20.tif:0172-0262-0420:172	18202	18202	172
173	210115_nj3_4.tif_BS20.tif:0173-0263-0421:173	16218	16218	173
174	210115_nj3_4.tif_BS20.tif:0174-0264-0420:174	13572	13572	174
175	210115_nj3_4.tif_BS20.tif:0175-0258-0419:175	13738	13738	175
176	210115_nj3_4.tif_BS20.tif:0176-0264-0411:176	16234	16234	176
177	210115_nj3_4.tif_BS20.tif:0177-0259-0427:177	14467	14467	177
178	210115_nj3_4.tif_BS20.tif:0178-0259-0425:178	16163	16163	178
179	210115_nj3_4.tif_BS20.tif:0179-0261-0415:179	16252	16252	179
180	210115_nj3_4.tif_BS20.tif:0180-0264-0412:180	15833	15833	180
181	210115_nj3_4.tif_BS20.tif:0181-0266-0406:181	15091	15091	181
182	210115_nj3_4.tif_BS20.tif:0182-0248-0434:182	11669	11669	182
183	210115_nj3_4.tif_BS20.tif:0183-0251-0435:183	16741	16741	183
184	210115_nj3_4.tif_BS20.tif:0184-0255-0426:184	13374	13374	184
185	210115_nj3_4.tif_BS20.tif:0185-0266-0426:185	13654	13654	185
186	210115_nj3_4.tif_BS20.tif:0186-0276-0426:186	15853	15853	186
187	210115_nj3_4.tif_BS20.tif:0187-0280-0425:187	15835	15835	187
188	210115_nj3_4.tif_BS20.tif:0188-0289-0425:188	14520	14520	188
189	210115_nj3_4.tif_BS20.tif:0189-0271-0420:189	14235	14235	189
190	210115_nj3_4.tif_BS20.tif:0190-0260-0419:190	17265	17265	190
191	210115_nj3_4.tif_BS20.tif:0191-0264-0421:191	16598	16598	191
192	210115_nj3_4.tif_BS20.tif:0192-0270-0428:192	14905	14905	192
193	210115_nj3_4.tif_BS20.tif:0193-0286-0417:193	15983	15983	193
194	210115_nj3_4.tif_BS20.tif:0194-0293-0421:194	16040	16040	194
195	210115_nj3_4.tif_BS20.tif:0195-0268-0418:195	16919	16919	195
196	210115_nj3_4.tif_BS20.tif:0196-0268-0428:196	17466	17466	196
197	210115_nj3_4.tif_BS20.tif:0197-0270-0423:197	20885	20885	197
198	210115_nj3_4.tif_BS20.tif:0198-0246-0439:198	17849	17849	198
199	210115_nj3_4.tif_BS20.tif:0199-0267-0420:199	21036	21036	199
200	210115_nj3_4.tif_BS20.tif:0200-0268-0414:200	14619	14619	200
201	210115_nj3_4.tif_BS20.tif:0201-0292-0412:201	8372	8372	201
202	210115_nj3_4.tif_BS20.tif:0202-0275-0419:202	15884	15884	202
203	210115_nj3_4.tif_BS20.tif:0203-0261-0431:203	18113	18113	203
204	210115_nj3_4.tif_BS20.tif:0204-0255-0421:204	17632	17632	204
205	210115_nj3_4.tif_BS20.tif:0205-0254-0419:205	16737	16737	205
206	210115_nj3_4.tif_BS20.tif:0206-0251-0423:206	19312	19312	206
207	210115_nj3_4.tif_BS20.tif:0207-0247-0428:207	11782	11782	207
208	210115_nj3_4.tif_BS20.tif:0208-0259-0418:208	20575	20575	208
209	210115_nj3_4.tif_BS20.tif:0209-0263-0414:209	20304	20304	209
210	210115_nj3_4.tif_BS20.tif:0210-0262-0416:210	17698	17698	210
211	210115_nj3_4.tif_BS20.tif:0211-0264-0421:211	19347	19347	211
212	210115_nj3_4.tif_BS20.tif:0212-0257-0414:212	16793	16793	212
213	210115_nj3_4.tif_BS20.tif:0213-0256-0425:213	20198	20198	213
214	210115_nj3_4.tif_BS20.tif:0214-0238-0423:214	15591	15591	214
215	210115_nj3_4.tif_BS20.tif:0215-0259-0422:215	13763	13763	215
216	210115_nj3_4.tif_BS20.tif:0216-0262-0399:216	17141	17141	216
217	210115_nj3_4.tif_BS20.tif:0217-0279-0397:217	15667	15667	217
218	210115_nj3_4.tif_BS20.tif:0218-0279-0406:218	15792	15792	218
219	210115_nj3_4.tif_BS20.tif:0219-0293-0397:219	15492	15492	219
220	210115_nj3_4.tif_BS20.tif:0220-0284-0399:220	20963	20963	220
221	210115_nj3_4.tif_BS20.tif:0221-0282-0399:221	21868	21868	221
222	210115_nj3_4.tif_BS20.tif:0222-0286-0399:222	17470	17470	222
223	210115_nj3_4.tif_BS20.tif:0223-0285-0397:223	16975	16975	223
224	210115_nj3_4.tif_BS20.tif:0224-0280-0393:224	19197	19197	224
225	210115_nj3_4.tif_BS20.tif:0225-0277-0391:225	16865	16865	225
226	210115_nj3_4.tif_BS20.tif:0226-0281-0393:226	18518	18518	226
227	210115_nj3_4.tif_BS20.tif:0227-0281-0397:227	19875	19875	227
228	210115_nj3_4.tif_BS20.tif:0228-0281-0396:228	17831	17831	228
229	210115_nj3_4.tif_BS20.tif:0229-0281-0407:229	22517	22517	229
230	210115_nj3_4.tif_BS20.tif:0230-0286-0413:230	17839	17839	230
231	210115_nj3_4.tif_BS20.tif:0231-0288-0420:231	16403	16403	231
232	210115_nj3_4.tif_BS20.tif:0232-0287-0418:232	15570	15570	232
233	210115_nj3_4.tif_BS20.tif:0233-0276-0424:233	19141	19141	233
234	210115_nj3_4.tif_BS20.tif:0234-0275-0377:234	22459	22459	234
235	210115_nj3_4.tif_BS20.tif:0235-0256-0420:235	20117	20117	235
236	210115_nj3_4.tif_BS20.tif:0236-0268-0397:236	17174	17174	236
237	210115_nj3_4.tif_BS20.tif:0237-0274-0391:237	17288	17288	237
238	210115_nj3_4.tif_BS20.tif:0238-0270-0385:238	14549	14549	238
239	210115_nj3_4.tif_BS20.tif:0239-0293-0407:239	15534	15534	239
240	210115_nj3_4.tif_BS20.tif:0240-0310-0403:240	15080	15080	240
241	210115_nj3_4.tif_BS20.tif:0241-0296-0409:241	17232	17232	241
242	210115_nj3_4.tif_BS20.tif:0242-0276-0381:242	13231	13231	242
243	210115_nj3_4.tif_BS20.tif:0243-0286-0402:243	17464	17464	243
244	210115_nj3_4.tif_BS20.tif:0244-0256-0408:244	16795	16795	244
245	210115_nj3_4.tif_BS20.tif:0245-0270-0388:245	18476	18476	245
246	210115_nj3_4.tif_BS20.tif:0246-0282-0391:246	15662	15662	246
247	210115_nj3_4.tif_BS20.tif:0247-0295-0396:247	18422	18422	247
248	210115_nj3_4.tif_BS20.tif:0248-0295-0403:248	17068	17068	248
249	210115_nj3_4.tif_BS20.tif:0249-0285-0410:249	20173	20173	249
250	210115_nj3_4.tif_BS20.tif:0250-0285-0412:250	21940	21940	250
251	210115_nj3_4.tif_BS20.tif:0251-0277-0422:251	22157	22157	251
252	210115_nj3_4.tif_BS20.tif:0252-0276-0429:252	21990	21990	252
253	210115_nj3_4.tif_BS20.tif:0253-0268-0431:253	20507	20507	253
254	210115_nj3_4.tif_BS20.tif:0254-0265-0434:254	17730	17730	254
255	210115_nj3_4.tif_BS20.tif:0255-0251-0441:255	20018	20018	255
256	210115_nj3_4.tif_BS20.tif:0256-0259-0438:256	20524	20524	256
257	210115_nj3_4.tif_BS20.tif:0257-0266-0430:257	22985	22985	257
258	210115_nj3_4.tif_BS20.tif:0258-0265-0434:258	24187	24187	258
259	210115_nj3_4.tif_BS20.tif:0259-0273-0426:259	22992	22992	259
260	210115_nj3_4.tif_BS20.tif:0260-0277-0424:260	22896	22896	260
261	210115_nj3_4.tif_BS20.tif:0261-0263-0426:261	20979	20979	261
262	210115_nj3_4.tif_BS20.tif:0262-0265-0423:262	21087	21087	262
263	210115_nj3_4.tif_BS20.tif:0263-0271-0430:263	16509	16509	263
264	210115_nj3_4.tif_BS20.tif:0264-0267-0426:264	23758	23758	264
265	210115_nj3_4.tif_BS20.tif:0265-0269-0427:265	19396	19396	265
266	210115_nj3_4.tif_BS20.tif:0266-0289-0427:266	22644	22644	266
267	210115_nj3_4.tif_BS20.tif:0267-0279-0421:267	21393	21393	267
268	210115_nj3_4.tif_BS20.tif:0268-0284-0424:268	21689	21689	268
269	210115_nj3_4.tif_BS20.tif:0269-0289-0418:269	20830	20830	269
270	210115_nj3_4.tif_BS20.tif:0270-0286-0419:270	18545	18545	270
271	210115_nj3_4.tif_BS20.tif:0271-0285-0414:271	18927	18927	271
272	210115_nj3_4.tif_BS20.tif:0272-0283-0408:272	19230	19230	272
273	210115_nj3_4.tif_BS20.tif:0273-0288-0408:273	20449	20449	273
274	210115_nj3_4.tif_BS20.tif:0274-0291-0399:274	19128	19128	274
275	210115_nj3_4.tif_BS20.tif:0275-0291-0394:275	18640	18640	275
276	210115_nj3_4.tif_BS20.tif:0276-0283-0392:276	17624	17624	276
277	210115_nj3_4.tif_BS20.tif:0277-0285-0388:277	18678	18678	277
278	210115_nj3_4.tif_BS20.tif:0278-0299-0385:278	19630	19630	278
279	210115_nj3_4.tif_BS20.tif:0279-0281-0395:279	20161	20161	279
280	210115_nj3_4.tif_BS20.tif:0280-0276-0395:280	23791	23791	280
281	210115_nj3_4.tif_BS20.tif:0281-0284-0400:281	30660	30660	281
282	210115_nj3_4.tif_BS20.tif:0282-0284-0404:282	26866	26866	282
283	210115_nj3_4.tif_BS20.tif:0283-0283-0399:283	26580	26580	283
284	210115_nj3_4.tif_BS20.tif:0284-0286-0398:284	24699	24699	284
285	210115_nj3_4.tif_BS20.tif:0285-0286-0399:285	33409	33409	285
286	210115_nj3_4.tif_BS20.tif:0286-0289-0399:286	27955	27955	286
287	210115_nj3_4.tif_BS20.tif:0287-0282-0399:287	22139	22139	287
288	210115_nj3_4.tif_BS20.tif:0288-0286-0406:288	23102	23102	288
289	210115_nj3_4.tif_BS20.tif:0289-0287-0414:289	20987	20987	289
290	210115_nj3_4.tif_BS20.tif:0290-0287-0423:290	26286	26286	290
291	210115_nj3_4.tif_BS20.tif:0291-0279-0417:291	21523	21523	291
292	210115_nj3_4.tif_BS20.tif:0292-0283-0419:292	21170	21170	292
293	210115_nj3_4.tif_BS20.tif:0293-0295-0423:293	23351	23351	293
294	210115_nj3_4.tif_BS20.tif:0294-0284-0423:294	22110	22110	294
295	210115_nj3_4.tif_BS20.tif:0295-0275-0427:295	20510	20510	295
296	210115_nj3_4.tif_BS20.tif:0296-0271-0425:296	23683	23683	296
297	210115_nj3_4.tif_BS20.tif:0297-0269-0429:297	23393	23393	297
298	210115_nj3_4.tif_BS20.tif:0298-0266-0434:298	24896	24896	298
299	210115_nj3_4.tif_BS20.tif:0299-0256-0434:299	20845	20845	299
300	210115_nj3_4.tif_BS20.tif:0300-0257-0435:300	20599	20599	300
301	210115_nj3_4.tif_BS20.tif:0301-0258-0431:301	21282	21282	301
302	210115_nj3_4.tif_BS20.tif:0302-0260-0433:302	23320	23320	302
303	210115_nj3_4.tif_BS20.tif:0303-0276-0409:303	21246	21246	303
304	210115_nj3_4.tif_BS20.tif:0304-0248-0405:304	19594	19594	304
305	210115_nj3_4.tif_BS20.tif:0305-0266-0403:305	22190	22190	305
306	210115_nj3_4.tif_BS20.tif:0306-0266-0403:306	22922	22922	306
307	210115_nj3_4.tif_BS20.tif:0307-0274-0397:307	20709	20709	307
308	210115_nj3_4.tif_BS20.tif:0308-0268-0395:308	20605	20605	308
309	210115_nj3_4.tif_BS20.tif:0309-0252-0381:309	23112	23112	309
310	210115_nj3_4.tif_BS20.tif:0310-0269-0377:310	18727	18727	310
311	210115_nj3_4.tif_BS20.tif:0311-0279-0372:311	22614	22614	311
312	210115_nj3_4.tif_BS20.tif:0312-0266-0377:312	27896	27896	312
313	210115_nj3_4.tif_BS20.tif:0313-0263-0385:313	17308	17308	313
314	210115_nj3_4.tif_BS20.tif:0314-0273-0391:314	17403	17403	314
315	210115_nj3_4.tif_BS20.tif:0315-0278-0398:315	22430	22430	315
316	210115_nj3_4.tif_BS20.tif:0316-0277-0402:316	25862	25862	316
317	210115_nj3_4.tif_BS20.tif:0317-0276-0399:317	20301	20301	317
318	210115_nj3_4.tif_BS20.tif:0318-0274-0404:318	18631	18631	318
319	210115_nj3_4.tif_BS20.tif:0319-0280-0415:319	22244	22244	319
320	210115_nj3_4.tif_BS20.tif:0320-0281-0422:320	21418	21418	320
321	210115_nj3_4.tif_BS20.tif:0321-0264-0416:321	23043	23043	321
322	210115_nj3_4.tif_BS20.tif:0322-0272-0427:322	20738	20738	322
323	210115_nj3_4.tif_BS20.tif:0323-0279-0433:323	21937	21937	323
324	210115_nj3_4.tif_BS20.tif:0324-0252-0418:324	18983	18983	324
325	210115_nj3_4.tif_BS20.tif:0325-0243-0421:325	15748	15748	325
326	210115_nj3_4.tif_BS20.tif:0326-0271-0416:326	25497	25497	326
327	210115_nj3_4.tif_BS20.tif:0327-0242-0440:327	17997	17997	327
328	210115_nj3_4.tif_BS20.tif:0328-0237-0422:328	22252	22252	328
329	210115_nj3_4.tif_BS20.tif:0329-0227-0429:329	17294	17294	329
330	210115_nj3_4.tif_BS20.tif:0330-0240-0429:330	16272	16272	330
331	210115_nj3_4.tif_BS20.tif:0331-0218-0441:331	23681	23681	331
332	210115_nj3_4.tif_BS20.tif:0332-0221-0435:332	17377	17377	332
333	210115_nj3_4.tif_BS20.tif:0333-0235-0439:333	17095	17095	333
334	210115_nj3_4.tif_BS20.tif:0334-0236-0439:334	18230	18230	334
335	210115_nj3_4.tif_BS20.tif:0335-0246-0428:335	21730	21730	335
336	210115_nj3_4.tif_BS20.tif:0336-0240-0434:336	22716	22716	336
337	210115_nj3_4.tif_BS20.tif:0337-0215-0422:337	17692	17692	337
338	210115_nj3_4.tif_BS20.tif:0338-0184-0396:338	19188	19188	338
339	210115_nj3_4.tif_BS20.tif:0339-0215-0414:339	14137	14137	339
340	210115_nj3_4.tif_BS20.tif:0340-0215-0423:340	18219	18219	340
341	210115_nj3_4.tif_BS20.tif:0341-0230-0426:341	18470	18470	341
342	210115_nj3_4.tif_BS20.tif:0342-0217-0413:342	19240	19240	342
343	210115_nj3_4.tif_BS20.tif:0343-0201-0409:343	17558	17558	343
344	210115_nj3_4.tif_BS20.tif:0344-0221-0406:344	19507	19507	344
345	210115_nj3_4.tif_BS20.tif:0345-0238-0422:345	17836	17836	345
346	210115_nj3_4.tif_BS20.tif:0346-0245-0427:346	19049	19049	346
347	210115_nj3_4.tif_BS20.tif:0347-0227-0422:347	20521	20521	347
348	210115_nj3_4.tif_BS20.tif:0348-0198-0400:348	22058	22058	348
349	210115_nj3_4.tif_BS20.tif:0349-0195-0398:349	17905	17905	349
350	210115_nj3_4.tif_BS20.tif:0350-0212-0409:350	16347	16347	350
351	210115_nj3_4.tif_BS20.tif:0351-0207-0424:351	20069	20069	351
352	210115_nj3_4.tif_BS20.tif:0352-0186-0412:352	16691	16691	352
353	210115_nj3_4.tif_BS20.tif:0353-0195-0389:353	17164	17164	353
354	210115_nj3_4.tif_BS20.tif:0354-0196-0398:354	18707	18707	354
355	210115_nj3_4.tif_BS20.tif:0355-0186-0392:355	21639	21639	355
356	210115_nj3_4.tif_BS20.tif:0356-0215-0414:356	18448	18448	356
357	210115_nj3_4.tif_BS20.tif:0357-0225-0416:357	18373	18373	357
358	210115_nj3_4.tif_BS20.tif:0358-0215-0402:358	25065	25065	358
359	210115_nj3_4.tif_BS20.tif:0359-0214-0398:359	23641	23641	359
360	210115_nj3_4.tif_BS20.tif:0360-0217-0403:360	20103	20103	360
361	210115_nj3_4.tif_BS20.tif:0361-0217-0405:361	22299	22299	361
362	210115_nj3_4.tif_BS20.tif:0362-0210-0414:362	26899	26899	362
363	210115_nj3_4.tif_BS20.tif:0363-0221-0401:363	23704	23704	363
364	210115_nj3_4.tif_BS20.tif:0364-0214-0399:364	18848	18848	364
365	210115_nj3_4.tif_BS20.tif:0365-0209-0401:365	19416	19416	365
366	210115_nj3_4.tif_BS20.tif:0366-0206-0402:366	17547	17547	366
367	210115_nj3_4.tif_BS20.tif:0367-0215-0407:367	18315	18315	367
368	210115_nj3_4.tif_BS20.tif:0368-0209-0409:368	20028	20028	368
369	210115_nj3_4.tif_BS20.tif:0369-0210-0417:369	16664	16664	369
370	210115_nj3_4.tif_BS20.tif:0370-0212-0420:370	18271	18271	370
371	210115_nj3_4.tif_BS20.tif:0371-0214-0423:371	18571	18571	371
372	210115_nj3_4.tif_BS20.tif:0372-0218-0420:372	16347	16347	372
373	210115_nj3_4.tif_BS20.tif:0373-0217-0428:373	18529	18529	373
374	210115_nj3_4.tif_BS20.tif:0374-0223-0429:374	16589	16589	374
375	210115_nj3_4.tif_BS20.tif:0375-0221-0430:375	16677	16677	375
376	210115_nj3_4.tif_BS20.tif:0376-0219-0429:376	19601	19601	376
377	210115_nj3_4.tif_BS20.tif:0377-0223-0421:377	17241	17241	377
378	210115_nj3_4.tif_BS20.tif:0378-0225-0421:378	16824	16824	378
379	210115_nj3_4.tif_BS20.tif:0379-0234-0417:379	18152	18152	379
380	210115_nj3_4.tif_BS20.tif:0380-0207-0401:380	18926	18926	380
381	210115_nj3_4.tif_BS20.tif:0381-0209-0374:381	14761	14761	381
382	210115_nj3_4.tif_BS20.tif:0382-0224-0396:382	14526	14526	382
383	210115_nj3_4.tif_BS20.tif:0383-0220-0390:383	16822	16822	383
384	210115_nj3_4.tif_BS20.tif:0384-0208-0383:384	16889	16889	384
385	210115_nj3_4.tif_BS20.tif:0385-0216-0375:385	15601	15601	385
386	210115_nj3_4.tif_BS20.tif:0386-0215-0373:386	16960	16960	386
387	210115_nj3_4.tif_BS20.tif:0387-0217-0378:387	13831	13831	387
388	210115_nj3_4.tif_BS20.tif:0388-0215-0373:388	17169	17169	388
389	210115_nj3_4.tif_BS20.tif:0389-0219-0376:389	17056	17056	389
390	210115_nj3_4.tif_BS20.tif:0390-0222-0368:390	15341	15341	390
391	210115_nj3_4.tif_BS20.tif:0391-0223-0366:391	14947	14947	391
392	210115_nj3_4.tif_BS20.tif:0392-0226-0365:392	15729	15729	392
393	210115_nj3_4.tif_BS20.tif:0393-0222-0367:393	17188	17188	393
394	210115_nj3_4.tif_BS20.tif:0394-0221-0369:394	17695	17695	394
395	210115_nj3_4.tif_BS20.tif:0395-0227-0365:395	12913	12913	395
396	210115_nj3_4.tif_BS20.tif:0396-0244-0361:396	15419	15419	396
397	210115_nj3_4.tif_BS20.tif:0397-0238-0364:397	16346	16346	397
398	210115_nj3_4.tif_BS20.tif:0398-0235-0360:398	16424	16424	398
399	210115_nj3_4.tif_BS20.tif:0399-0207-0364:399	15088	15088	399
400	210115_nj3_4.tif_BS20.tif:0400-0219-0368:400	14022	14022	400
401	210115_nj3_4.tif_BS20.tif:0401-0210-0372:401	14108	14108	401
402	210115_nj3_4.tif_BS20.tif:0402-0208-0376:402	16593	16593	402
403	210115_nj3_4.tif_BS20.tif:0403-0202-0387:403	17022	17022	403
404	210115_nj3_4.tif_BS20.tif:0404-0204-0396:404	17148	17148	404
405	210115_nj3_4.tif_BS20.tif:0405-0216-0391:405	24591	24591	405
406	210115_nj3_4.tif_BS20.tif:0406-0217-0394:406	18687	18687	406
407	210115_nj3_4.tif_BS20.tif:0407-0196-0395:407	19463	19463	407
408	210115_nj3_4.tif_BS20.tif:0408-0209-0401:408	18058	18058	408
409	210115_nj3_4.tif_BS20.tif:0409-0210-0405:409	22925	22925	409
410	210115_nj3_4.tif_BS20.tif:0410-0209-0412:410	22602	22602	410
411	210115_nj3_4.tif_BS20.tif:0411-0204-0395:411	22362	22362	411
412	210115_nj3_4.tif_BS20.tif:0412-0211-0385:412	14568	14568	412
413	210115_nj3_4.tif_BS20.tif:0413-0207-0380:413	16813	16813	413
414	210115_nj3_4.tif_BS20.tif:0414-0212-0384:414	14521	14521	414
415	210115_nj3_4.tif_BS20.tif:0415-0223-0409:415	20322	20322	415
416	210115_nj3_4.tif_BS20.tif:0416-0234-0385:416	18395	18395	416
417	210115_nj3_4.tif_BS20.tif:0417-0255-0411:417	20061	20061	417
418	210115_nj3_4.tif_BS20.tif:0418-0227-0418:418	17372	17372	418
419	210115_nj3_4.tif_BS20.tif:0419-0222-0415:419	16164	16164	419
420	210115_nj3_4.tif_BS20.tif:0420-0220-0422:420	15066	15066	420
421	210115_nj3_4.tif_BS20.tif:0421-0226-0413:421	17866	17866	421
422	210115_nj3_4.tif_BS20.tif:0422-0232-0400:422	18315	18315	422
423	210115_nj3_4.tif_BS20.tif:0423-0225-0402:423	19521	19521	423
424	210115_nj3_4.tif_BS20.tif:0424-0209-0419:424	19293	19293	424
425	210115_nj3_4.tif_BS20.tif:0425-0188-0411:425	15901	15901	425
426	210115_nj3_4.tif_BS20.tif:0426-0205-0409:426	25375	25375	426
427	210115_nj3_4.tif_BS20.tif:0427-0214-0397:427	25431	25431	427
428	210115_nj3_4.tif_BS20.tif:0428-0210-0398:428	19230	19230	428
429	210115_nj3_4.tif_BS20.tif:0429-0209-0389:429	17291	17291	429
430	210115_nj3_4.tif_BS20.tif:0430-0204-0397:430	19662	19662	430
431	210115_nj3_4.tif_BS20.tif:0431-0210-0394:431	16857	16857	431
432	210115_nj3_4.tif_BS20.tif:0432-0217-0390:432	22748	22748	432
433	210115_nj3_4.tif_BS20.tif:0433-0212-0383:433	18351	18351	433
434	210115_nj3_4.tif_BS20.tif:0434-0209-0376:434	14814	14814	434
435	210115_nj3_4.tif_BS20.tif:0435-0217-0375:435	17289	17289	435
436	210115_nj3_4.tif_BS20.tif:0436-0217-0373:436	14570	14570	436
437	210115_nj3_4.tif_BS20.tif:0437-0225-0370:437	16841	16841	437
438	210115_nj3_4.tif_BS20.tif:0438-0222-0366:438	18267	18267	438
439	210115_nj3_4.tif_BS20.tif:0439-0231-0365:439	19562	19562	439
440	210115_nj3_4.tif_BS20.tif:0440-0218-0367:440	21892	21892	440
441	210115_nj3_4.tif_BS20.tif:0441-0224-0373:441	19458	19458	441
442	210115_nj3_4.tif_BS20.tif:0442-0227-0372:442	20439	20439	442
443	210115_nj3_4.tif_BS20.tif:0443-0238-0381:443	22990	22990	443
444	210115_nj3_4.tif_BS20.tif:0444-0231-0365:444	12828	12828	444
445	210115_nj3_4.tif_BS20.tif:0445-0234-0362:445	14222	14222	445
446	210115_nj3_4.tif_BS20.tif:0446-0238-0365:446	12958	12958	446
447	210115_nj3_4.tif_BS20.tif:0447-0233-0366:447	11421	11421	447
448	210115_nj3_4.tif_BS20.tif:0448-0224-0366:448	11518	11518	448
449	210115_nj3_4.tif_BS20.tif:0449-0238-0372:449	19357	19357	449
450	210115_nj3_4.tif_BS20.tif:0450-0241-0372:450	13740	13740	450
451	210115_nj3_4.tif_BS20.tif:0451-0242-0377:451	12161	12161	451
452	210115_nj3_4.tif_BS20.tif:0452-0230-0365:452	12671	12671	452
453	210115_nj3_4.tif_BS20.tif:0453-0223-0362:453	14469	14469	453
454	210115_nj3_4.tif_BS20.tif:0454-0214-0361:454	12103	12103	454
455	210115_nj3_4.tif_BS20.tif:0455-0208-0371:455	15430	15430	455
456	210115_nj3_4.tif_BS20.tif:0456-0232-0366:456	12115	12115	456
457	210115_nj3_4.tif_BS20.tif:0457-0232-0363:457	11831	11831	457
458	210115_nj3_4.tif_BS20.tif:0458-0230-0368:458	16251	16251	458
459	210115_nj3_4.tif_BS20.tif:0459-0252-0367:459	24627	24627	459
460	210115_nj3_4.tif_BS20.tif:0460-0251-0378:460	19676	19676	460
461	210115_nj3_4.tif_BS20.tif:0461-0248-0361:461	12156	12156	461
462	210115_nj3_4.tif_BS20.tif:0462-0263-0351:462	13875	13875	462
463	210115_nj3_4.tif_BS20.tif:0463-0259-0357:463	16916	16916	463
464	210115_nj3_4.tif_BS20.tif:0464-0259-0356:464	14875	14875	464
465	210115_nj3_4.tif_BS20.tif:0465-0274-0367:465	12887	12887	465
466	210115_nj3_4.tif_BS20.tif:0466-0264-0371:466	12066	12066	466
467	210115_nj3_4.tif_BS20.tif:0467-0275-0369:467	15909	15909	467
468	210115_nj3_4.tif_BS20.tif:0468-0263-0360:468	13007	13007	468
469	210115_nj3_4.tif_BS20.tif:0469-0232-0366:469	23831	23831	469
470	210115_nj3_4.tif_BS20.tif:0470-0263-0375:470	13834	13834	470
471	210115_nj3_4.tif_BS20.tif:0471-0258-0377:471	17606	17606	471
472	210115_nj3_4.tif_BS20.tif:0472-0256-0370:472	17182	17182	472
473	210115_nj3_4.tif_BS20.tif:0473-0268-0364:473	12309	12309	473
474	210115_nj3_4.tif_BS20.tif:0474-0258-0371:474	11608	11608	474
475	210115_nj3_4.tif_BS20.tif:0475-0259-0370:475	13193	13193	475
476	210115_nj3_4.tif_BS20.tif:0476-0256-0364:476	16281	16281	476
477	210115_nj3_4.tif_BS20.tif:0477-0257-0364:477	14628	14628	477
478	210115_nj3_4.tif_BS20.tif:0478-0260-0369:478	15339	15339	478
479	210115_nj3_4.tif_BS20.tif:0479-0255-0374:479	15004	15004	479
480	210115_nj3_4.tif_BS20.tif:0480-0260-0375:480	14576	14576	480
481	210115_nj3_4.tif_BS20.tif:0481-0264-0375:481	21380	21380	481
482	210115_nj3_4.tif_BS20.tif:0482-0252-0362:482	15065	15065	482
483	210115_nj3_4.tif_BS20.tif:0483-0262-0361:483	13290	13290	483
484	210115_nj3_4.tif_BS20.tif:0484-0269-0365:484	12659	12659	484
485	210115_nj3_4.tif_BS20.tif:0485-0268-0365:485	12794	12794	485
486	210115_nj3_4.tif_BS20.tif:0486-0260-0364:486	14822	14822	486
487	210115_nj3_4.tif_BS20.tif:0487-0261-0364:487	13227	13227	487
488	210115_nj3_4.tif_BS20.tif:0488-0259-0359:488	15130	15130	488
489	210115_nj3_4.tif_BS20.tif:0489-0259-0357:489	14046	14046	489
490	210115_nj3_4.tif_BS20.tif:0490-0252-0357:490	15451	15451	490
491	210115_nj3_4.tif_BS20.tif:0491-0249-0358:491	14300	14300	491
492	210115_nj3_4.tif_BS20.tif:0492-0249-0364:492	14109	14109	492
493	210115_nj3_4.tif_BS20.tif:0493-0242-0366:493	16273	16273	493
494	210115_nj3_4.tif_BS20.tif:0494-0231-0365:494	16528	16528	494
495	210115_nj3_4.tif_BS20.tif:0495-0229-0366:495	16387	16387	495
496	210115_nj3_4.tif_BS20.tif:0496-0226-0361:496	12595	12595	496
497	210115_nj3_4.tif_BS20.tif:0497-0229-0363:497	16325	16325	497
498	210115_nj3_4.tif_BS20.tif:0498-0233-0365:498	17889	17889	498
499	210115_nj3_4.tif_BS20.tif:0499-0228-0361:499	17231	17231	499
500	210115_nj3_4.tif_BS20.tif:0500-0232-0364:500	19392	19392	500
501	210115_nj3_4.tif_BS20.tif:0501-0224-0367:501	11926	11926	501
502	210115_nj3_4.tif_BS20.tif:0502-0237-0369:502	20543	20543	502
503	210115_nj3_4.tif_BS20.tif:0503-0230-0366:503	15616	15616	503
504	210115_nj3_4.tif_BS20.tif:0504-0237-0369:504	23144	23144	504
505	210115_nj3_4.tif_BS20.tif:0505-0221-0372:505	11755	11755	505
506	210115_nj3_4.tif_BS20.tif:0506-0236-0380:506	20806	20806	506
507	210115_nj3_4.tif_BS20.tif:0507-0230-0374:507	9178	9178	507
508	210115_nj3_4.tif_BS20.tif:0508-0249-0378:508	14213	14213	508
509	210115_nj3_4.tif_BS20.tif:0509-0245-0368:509	15024	15024	509
510	210115_nj3_4.tif_BS20.tif:0510-0245-0370:510	17070	17070	510
511	210115_nj3_4.tif_BS20.tif:0511-0245-0372:511	13546	13546	511
512	210115_nj3_4.tif_BS20.tif:0512-0247-0370:512	11646	11646	512
513	210115_nj3_4.tif_BS20.tif:0513-0251-0374:513	14579	14579	513
514	210115_nj3_4.tif_BS20.tif:0514-0258-0374:514	12307	12307	514
515	210115_nj3_4.tif_BS20.tif:0515-0263-0379:515	12596	12596	515
516	210115_nj3_4.tif_BS20.tif:0516-0265-0382:516	12896	12896	516
517	210115_nj3_4.tif_BS20.tif:0517-0268-0396:517	15435	15435	517
518	210115_nj3_4.tif_BS20.tif:0518-0285-0403:518	21455	21455	518
519	210115_nj3_4.tif_BS20.tif:0519-0308-0403:519	10672	10672	519
520	210115_nj3_4.tif_BS20.tif:0520-0279-0377:520	11278	11278	520
521	210115_nj3_4.tif_BS20.tif:0521-0269-0408:521	16125	16125	521
522	210115_nj3_4.tif_BS20.tif:0522-0280-0415:522	14302	14302	522
523	210115_nj3_4.tif_BS20.tif:0523-0270-0396:523	18384	18384	523
524	210115_nj3_4.tif_BS20.tif:0524-0281-0398:524	14717	14717	524
525	210115_nj3_4.tif_BS20.tif:0525-0277-0400:525	13486	13486	525
526	210115_nj3_4.tif_BS20.tif:0526-0281-0404:526	16214	16214	526
527	210115_nj3_4.tif_BS20.tif:0527-0293-0418:527	13578	13578	527
528	210115_nj3_4.tif_BS20.tif:0528-0266-0401:528	16443	16443	528
529	210115_nj3_4.tif_BS20.tif:0529-0286-0411:529	11382	11382	529
530	210115_nj3_4.tif_BS20.tif:0530-0291-0408:530	17113	17113	530
531	210115_nj3_4.tif_BS20.tif:0531-0297-0387:531	18956	18956	531
532	210115_nj3_4.tif_BS20.tif:0532-0276-0386:532	15976	15976	532
533	210115_nj3_4.tif_BS20.tif:0533-0279-0383:533	13400	13400	533
534	210115_nj3_4.tif_BS20.tif:0534-0272-0391:534	14145	14145	534
535	210115_nj3_4.tif_BS20.tif:0535-0269-0390:535	17690	17690	535
536	210115_nj3_4.tif_BS20.tif:0536-0280-0388:536	13730	13730	536
537	210115_nj3_4.tif_BS20.tif:0537-0276-0386:537	15415	15415	537
538	210115_nj3_4.tif_BS20.tif:0538-0291-0398:538	21707	21707	538
539	210115_nj3_4.tif_BS20.tif:0539-0284-0422:539	15692	15692	539
540	210115_nj3_4.tif_BS20.tif:0540-0277-0400:540	17009	17009	540
541	210115_nj3_4.tif_BS20.tif:0541-0276-0398:541	13436	13436	541
542	210115_nj3_4.tif_BS20.tif:0542-0280-0392:542	19459	19459	542
543	210115_nj3_4.tif_BS20.tif:0543-0273-0393:543	16569	16569	543
544	210115_nj3_4.tif_BS20.tif:0544-0276-0404:544	16475	16475	544
545	210115_nj3_4.tif_BS20.tif:0545-0274-0403:545	15326	15326	545
546	210115_nj3_4.tif_BS20.tif:0546-0277-0405:546	15877	15877	546
547	210115_nj3_4.tif_BS20.tif:0547-0279-0400:547	15584	15584	547
548	210115_nj3_4.tif_BS20.tif:0548-0282-0395:548	16518	16518	548
549	210115_nj3_4.tif_BS20.tif:0549-0280-0396:549	15932	15932	549
550	210115_nj3_4.tif_BS20.tif:0550-0278-0398:550	18993	18993	550
551	210115_nj3_4.tif_BS20.tif:0551-0284-0393:551	17940	17940	551
552	210115_nj3_4.tif_BS20.tif:0552-0284-0388:552	17266	17266	552
553	210115_nj3_4.tif_BS20.tif:0553-0283-0381:553	16553	16553	553
554	210115_nj3_4.tif_BS20.tif:0554-0279-0368:554	14620	14620	554
555	210115_nj3_4.tif_BS20.tif:0555-0281-0371:555	13596	13596	555
556	210115_nj3_4.tif_BS20.tif:0556-0280-0382:556	16652	16652	556
557	210115_nj3_4.tif_BS20.tif:0557-0283-0390:557	17075	17075	557
558	210115_nj3_4.tif_BS20.tif:0558-0280-0409:558	10551	10551	558
559	210115_nj3_4.tif_BS20.tif:0559-0282-0407:559	15057	15057	559
560	210115_nj3_4.tif_BS20.tif:0560-0281-0402:560	19337	19337	560
561	210115_nj3_4.tif_BS20.tif:0561-0273-0409:561	14034	14034	561
562	210115_nj3_4.tif_BS20.tif:0562-0274-0406:562	15426	15426	562
563	210115_nj3_4.tif_BS20.tif:0563-0278-0403:563	17263	17263	563
564	210115_nj3_4.tif_BS20.tif:0564-0273-0408:564	12708	12708	564
565	210115_nj3_4.tif_BS20.tif:0565-0278-0399:565	15497	15497	565
566	210115_nj3_4.tif_BS20.tif:0566-0293-0411:566	20743	20743	566
567	210115_nj3_4.tif_BS20.tif:0567-0286-0389:567	17085	17085	567
568	210115_nj3_4.tif_BS20.tif:0568-0280-0370:568	18657	18657	568
569	210115_nj3_4.tif_BS20.tif:0569-0285-0392:569	20244	20244	569
570	210115_nj3_4.tif_BS20.tif:0570-0290-0405:570	17783	17783	570
571	210115_nj3_4.tif_BS20.tif:0571-0287-0399:571	19778	19778	571
572	210115_nj3_4.tif_BS20.tif:0572-0284-0392:572	16442	16442	572
573	210115_nj3_4.tif_BS20.tif:0573-0287-0396:573	16543	16543	573
574	210115_nj3_4.tif_BS20.tif:0574-0266-0402:574	19389	19389	574
575	210115_nj3_4.tif_BS20.tif:0575-0259-0391:575	18047	18047	575
576	210115_nj3_4.tif_BS20.tif:0576-0276-0387:576	18146	18146	576
577	210115_nj3_4.tif_BS20.tif:0577-0277-0393:577	17092	17092	577
578	210115_nj3_4.tif_BS20.tif:0578-0276-0399:578	18332	18332	578
579	210115_nj3_4.tif_BS20.tif:0579-0276-0404:579	17168	17168	579
580	210115_nj3_4.tif_BS20.tif:0580-0274-0416:580	15021	15021	580
581	210115_nj3_4.tif_BS20.tif:0581-0276-0405:581	19553	19553	581
582	210115_nj3_4.tif_BS20.tif:0582-0273-0403:582	21203	21203	582
583	210115_nj3_4.tif_BS20.tif:0583-0265-0412:583	23636	23636	583
584	210115_nj3_4.tif_BS20.tif:0584-0265-0414:584	21173	21173	584
585	210115_nj3_4.tif_BS20.tif:0585-0273-0392:585	18153	18153	585
586	210115_nj3_4.tif_BS20.tif:0586-0294-0406:586	22196	22196	586
587	210115_nj3_4.tif_BS20.tif:0587-0280-0406:587	20977	20977	587
588	210115_nj3_4.tif_BS20.tif:0588-0273-0408:588	16065	16065	588
589	210115_nj3_4.tif_BS20.tif:0589-0274-0419:589	21901	21901	589
590	210115_nj3_4.tif_BS20.tif:0590-0268-0413:590	26107	26107	590
591	210115_nj3_4.tif_BS20.tif:0591-0274-0415:591	19497	19497	591
592	210115_nj3_4.tif_BS20.tif:0592-0273-0412:592	16787	16787	592
593	210115_nj3_4.tif_BS20.tif:0593-0286-0402:593	24855	24855	593
594	210115_nj3_4.tif_BS20.tif:0594-0287-0393:594	18806	18806	594
595	210115_nj3_4.tif_BS20.tif:0595-0279-0394:595	19484	19484	595
596	210115_nj3_4.tif_BS20.tif:0596-0275-0402:596	19714	19714	596
597	210115_nj3_4.tif_BS20.tif:0597-0279-0407:597	18499	18499	597
598	210115_nj3_4.tif_BS20.tif:0598-0288-0395:598	21178	21178	598
599	210115_nj3_4.tif_BS20.tif:0599-0283-0395:599	27599	27599	599
600	210115_nj3_4.tif_BS20.tif:0600-0279-0400:600	21552	21552	600
601	210115_nj3_4.tif_BS20.tif:0601-0280-0403:601	17073	17073	601
602	210115_nj3_4.tif_BS20.tif:0602-0281-0400:602	16126	16126	602
603	210115_nj3_4.tif_BS20.tif:0603-0279-0399:603	14392	14392	603
604	210115_nj3_4.tif_BS20.tif:0604-0282-0393:604	19263	19263	604
605	210115_nj3_4.tif_BS20.tif:0605-0288-0384:605	18077	18077	605
606	210115_nj3_4.tif_BS20.tif:0606-0283-0379:606	17080	17080	606
607	210115_nj3_4.tif_BS20.tif:0607-0279-0379:607	20294	20294	607
608	210115_nj3_4.tif_BS20.tif:0608-0275-0373:608	17132	17132	608
609	210115_nj3_4.tif_BS20.tif:0609-0278-0369:609	16078	16078	609
610	210115_nj3_4.tif_BS20.tif:0610-0272-0369:610	14666	14666	610
611	210115_nj3_4.tif_BS20.tif:0611-0272-0367:611	16982	16982	611
612	210115_nj3_4.tif_BS20.tif:0612-0272-0381:612	16154	16154	612
613	210115_nj3_4.tif_BS20.tif:0613-0274-0382:613	17722	17722	613
614	210115_nj3_4.tif_BS20.tif:0614-0275-0378:614	22015	22015	614
615	210115_nj3_4.tif_BS20.tif:0615-0287-0384:615	17536	17536	615
616	210115_nj3_4.tif_BS20.tif:0616-0285-0394:616	16611	16611	616
617	210115_nj3_4.tif_BS20.tif:0617-0285-0392:617	17699	17699	617
618	210115_nj3_4.tif_BS20.tif:0618-0289-0409:618	20209	20209	618
619	210115_nj3_4.tif_BS20.tif:0619-0284-0417:619	17801	17801	619
620	210115_nj3_4.tif_BS20.tif:0620-0286-0408:620	19707	19707	620
621	210115_nj3_4.tif_BS20.tif:0621-0283-0402:621	17917	17917	621
622	210115_nj3_4.tif_BS20.tif:0622-0283-0402:622	18059	18059	622
623	210115_nj3_4.tif_BS20.tif:0623-0281-0409:623	19778	19778	623
624	210115_nj3_4.tif_BS20.tif:0624-0282-0418:624	18022	18022	624
625	210115_nj3_4.tif_BS20.tif:0625-0278-0423:625	17976	17976	625
626	210115_nj3_4.tif_BS20.tif:0626-0278-0412:626	19810	19810	626
627	210115_nj3_4.tif_BS20.tif:0627-0282-0415:627	22431	22431	627
628	210115_nj3_4.tif_BS20.tif:0628-0283-0422:628	22899	22899	628
629	210115_nj3_4.tif_BS20.tif:0629-0279-0422:629	18500	18500	629
630	210115_nj3_4.tif_BS20.tif:0630-0277-0422:630	19184	19184	630
631	210115_nj3_4.tif_BS20.tif:0631-0278-0421:631	21776	21776	631
632	210115_nj3_4.tif_BS20.tif:0632-0275-0423:632	20210	20210	632
633	210115_nj3_4.tif_BS20.tif:0633-0275-0428:633	19887	19887	633
634	210115_nj3_4.tif_BS20.tif:0634-0273-0428:634	21609	21609	634
635	210115_nj3_4.tif_BS20.tif:0635-0266-0429:635	18078	18078	635
636	210115_nj3_4.tif_BS20.tif:0636-0266-0431:636	19208	19208	636
637	210115_nj3_4.tif_BS20.tif:0637-0266-0431:637	21894	21894	637
638	210115_nj3_4.tif_BS20.tif:0638-0266-0431:638	22241	22241	638
639	210115_nj3_4.tif_BS20.tif:0639-0266-0430:639	21653	21653	639
640	210115_nj3_4.tif_BS20.tif:0640-0268-0426:640	23306	23306	640
641	210115_nj3_4.tif_BS20.tif:0641-0266-0421:641	20720	20720	641
642	210115_nj3_4.tif_BS20.tif:0642-0266-0422:642	23679	23679	642
643	210115_nj3_4.tif_BS20.tif:0643-0263-0426:643	18172	18172	643
644	210115_nj3_4.tif_BS20.tif:0644-0246-0447:644	19820	19820	644
645	210115_nj3_4.tif_BS20.tif:0645-0261-0440:645	22018	22018	645
646	210115_nj3_4.tif_BS20.tif:0646-0276-0430:646	21139	21139	646
647	210115_nj3_4.tif_BS20.tif:0647-0280-0426:647	18711	18711	647
648	210115_nj3_4.tif_BS20.tif:0648-0273-0437:648	22265	22265	648
649	210115_nj3_4.tif_BS20.tif:0649-0270-0429:649	21948	21948	649
650	210115_nj3_4.tif_BS20.tif:0650-0272-0434:650	22411	22411	650
651	210115_nj3_4.tif_BS20.tif:0651-0273-0429:651	22245	22245	651
652	210115_nj3_4.tif_BS20.tif:0652-0273-0427:652	22167	22167	652
653	210115_nj3_4.tif_BS20.tif:0653-0281-0427:653	20595	20595	653
654	210115_nj3_4.tif_BS20.tif:0654-0273-0431:654	18324	18324	654
655	210115_nj3_4.tif_BS20.tif:0655-0267-0433:655	18139	18139	655
656	210115_nj3_4.tif_BS20.tif:0656-0258-0435:656	17740	17740	656
657	210115_nj3_4.tif_BS20.tif:0657-0263-0427:657	21234	21234	657
658	210115_nj3_4.tif_BS20.tif:0658-0250-0436:658	24679	24679	658
659	210115_nj3_4.tif_BS20.tif:0659-0221-0441:659	17544	17544	659
660	210115_nj3_4.tif_BS20.tif:0660-0233-0436:660	18167	18167	660
661	210115_nj3_4.tif_BS20.tif:0661-0226-0434:661	16006	16006	661
662	210115_nj3_4.tif_BS20.tif:0662-0234-0431:662	18548	18548	662
663	210115_nj3_4.tif_BS20.tif:0663-0230-0428:663	17607	17607	663
664	210115_nj3_4.tif_BS20.tif:0664-0234-0436:664	17565	17565	664
665	210115_nj3_4.tif_BS20.tif:0665-0239-0443:665	17862	17862	665
666	210115_nj3_4.tif_BS20.tif:0666-0238-0433:666	19210	19210	666
667	210115_nj3_4.tif_BS20.tif:0667-0242-0422:667	19437	19437	667
668	210115_nj3_4.tif_BS20.tif:0668-0272-0410:668	13999	13999	668
669	210115_nj3_4.tif_BS20.tif:0669-0249-0415:669	17951	17951	669
670	210115_nj3_4.tif_BS20.tif:0670-0240-0431:670	21246	21246	670
671	210115_nj3_4.tif_BS20.tif:0671-0248-0441:671	20170	20170	671
672	210115_nj3_4.tif_BS20.tif:0672-0258-0454:672	17745	17745	672
673	210115_nj3_4.tif_BS20.tif:0673-0270-0440:673	19590	19590	673
674	210115_nj3_4.tif_BS20.tif:0674-0261-0433:674	19869	19869	674
675	210115_nj3_4.tif_BS20.tif:0675-0260-0432:675	20843	20843	675
676	210115_nj3_4.tif_BS20.tif:0676-0263-0433:676	21627	21627	676
677	210115_nj3_4.tif_BS20.tif:0677-0264-0433:677	20299	20299	677
678	210115_nj3_4.tif_BS20.tif:0678-0262-0428:678	18068	18068	678
679	210115_nj3_4.tif_BS20.tif:0679-0260-0423:679	22638	22638	679
680	210115_nj3_4.tif_BS20.tif:0680-0272-0423:680	21412	21412	680
681	210115_nj3_4.tif_BS20.tif:0681-0276-0427:681	21804	21804	681
682	210115_nj3_4.tif_BS20.tif:0682-0287-0430:682	22208	22208	682
683	210115_nj3_4.tif_BS20.tif:0683-0273-0418:683	19050	19050	683
684	210115_nj3_4.tif_BS20.tif:0684-0277-0418:684	23774	23774	684
685	210115_nj3_4.tif_BS20.tif:0685-0288-0419:685	22524	22524	685
686	210115_nj3_4.tif_BS20.tif:0686-0286-0414:686	24385	24385	686
687	210115_nj3_4.tif_BS20.tif:0687-0279-0409:687	23202	23202	687
688	210115_nj3_4.tif_BS20.tif:0688-0297-0409:688	21606	21606	688
689	210115_nj3_4.tif_BS20.tif:0689-0283-0404:689	25545	25545	689
690	210115_nj3_4.tif_BS20.tif:0690-0282-0405:690	19939	19939	690
691	210115_nj3_4.tif_BS20.tif:0691-0296-0404:691	21421	21421	691
692	210115_nj3_4.tif_BS20.tif:0692-0289-0405:692	19719	19719	692
693	210115_nj3_4.tif_BS20.tif:0693-0287-0405:693	24360	24360	693
694	210115_nj3_4.tif_BS20.tif:0694-0287-0400:694	25213	25213	694
695	210115_nj3_4.tif_BS20.tif:0695-0286-0393:695	21456	21456	695
696	210115_nj3_4.tif_BS20.tif:0696-0291-0396:696	21050	21050	696
697	210115_nj3_4.tif_BS20.tif:0697-0288-0403:697	21004	21004	697
698	210115_nj3_4.tif_BS20.tif:0698-0290-0408:698	27346	27346	698
699	210115_nj3_4.tif_BS20.tif:0699-0289-0403:699	33981	33981	699
700	210115_nj3_4.tif_BS20.tif:0700-0286-0393:700	19825	19825	700
701	210115_nj3_4.tif_BS20.tif:0701-0290-0396:701	20485	20485	701
702	210115_nj3_4.tif_BS20.tif:0702-0288-0407:702	21863	21863	702
703	210115_nj3_4.tif_BS20.tif:0703-0289-0414:703	24367	24367	703
704	210115_nj3_4.tif_BS20.tif:0704-0285-0417:704	23407	23407	704
705	210115_nj3_4.tif_BS20.tif:0705-0285-0413:705	21366	21366	705
706	210115_nj3_4.tif_BS20.tif:0706-0286-0417:706	24046	24046	706
707	210115_nj3_4.tif_BS20.tif:0707-0283-0419:707	24550	24550	707
708	210115_nj3_4.tif_BS20.tif:0708-0278-0420:708	22084	22084	708
709	210115_nj3_4.tif_BS20.tif:0709-0277-0418:709	21516	21516	709
710	210115_nj3_4.tif_BS20.tif:0710-0285-0424:710	22455	22455	710
711	210115_nj3_4.tif_BS20.tif:0711-0267-0427:711	25027	25027	711
712	210115_nj3_4.tif_BS20.tif:0712-0270-0430:712	26699	26699	712
713	210115_nj3_4.tif_BS20.tif:0713-0279-0416:713	24643	24643	713
714	210115_nj3_4.tif_BS20.tif:0714-0284-0408:714	20170	20170	714
715	210115_nj3_4.tif_BS20.tif:0715-0274-0407:715	21615	21615	715
716	210115_nj3_4.tif_BS20.tif:0716-0270-0421:716	21995	21995	716
717	210115_nj3_4.tif_BS20.tif:0717-0266-0421:717	22461	22461	717
718	210115_nj3_4.tif_BS20.tif:0718-0264-0446:718	19959	19959	718
719	210115_nj3_4.tif_BS20.tif:0719-0268-0431:719	22416	22416	719
720	210115_nj3_4.tif_BS20.tif:0720-0276-0429:720	20974	20974	720
721	210115_nj3_4.tif_BS20.tif:0721-0277-0430:721	20511	20511	721
722	210115_nj3_4.tif_BS20.tif:0001-0289-0158:1	23722	23722	1
723	210115_nj3_4.tif_BS20.tif:0002-0294-0156:2	22751	22751	2
724	210115_nj3_4.tif_BS20.tif:0003-0293-0155:3	24012	24012	3
725	210115_nj3_4.tif_BS20.tif:0004-0292-0162:4	23044	23044	4
726	210115_nj3_4.tif_BS20.tif:0005-0288-0143:5	22343	22343	5
727	210115_nj3_4.tif_BS20.tif:0006-0285-0165:6	20592	20592	6
728	210115_nj3_4.tif_BS20.tif:0007-0286-0163:7	21844	21844	7
729	210115_nj3_4.tif_BS20.tif:0008-0291-0180:8	23677	23677	8
730	210115_nj3_4.tif_BS20.tif:0009-0296-0164:9	23334	23334	9
731	210115_nj3_4.tif_BS20.tif:0010-0294-0163:10	22200	22200	10
732	210115_nj3_4.tif_BS20.tif:0011-0291-0167:11	27333	27333	11
733	210115_nj3_4.tif_BS20.tif:0012-0290-0183:12	25871	25871	12
734	210115_nj3_4.tif_BS20.tif:0013-0281-0186:13	25930	25930	13
735	210115_nj3_4.tif_BS20.tif:0014-0278-0175:14	24695	24695	14
736	210115_nj3_4.tif_BS20.tif:0015-0284-0175:15	24644	24644	15
737	210115_nj3_4.tif_BS20.tif:0016-0292-0157:16	30865	30865	16
738	210115_nj3_4.tif_BS20.tif:0017-0290-0162:17	26867	26867	17
739	210115_nj3_4.tif_BS20.tif:0018-0295-0160:18	33531	33531	18
740	210115_nj3_4.tif_BS20.tif:0019-0294-0158:19	27937	27937	19
741	210115_nj3_4.tif_BS20.tif:0020-0290-0144:20	27665	27665	20
742	210115_nj3_4.tif_BS20.tif:0021-0290-0157:21	26694	26694	21
743	210115_nj3_4.tif_BS20.tif:0022-0287-0162:22	23342	23342	22
744	210115_nj3_4.tif_BS20.tif:0023-0290-0161:23	23619	23619	23
745	210115_nj3_4.tif_BS20.tif:0024-0280-0156:24	23665	23665	24
746	210115_nj3_4.tif_BS20.tif:0025-0254-0150:25	25610	25610	25
747	210115_nj3_4.tif_BS20.tif:0026-0271-0153:26	25561	25561	26
748	210115_nj3_4.tif_BS20.tif:0027-0269-0153:27	24950	24950	27
749	210115_nj3_4.tif_BS20.tif:0028-0272-0149:28	25377	25377	28
750	210115_nj3_4.tif_BS20.tif:0029-0273-0152:29	22651	22651	29
751	210115_nj3_4.tif_BS20.tif:0030-0271-0158:30	23693	23693	30
752	210115_nj3_4.tif_BS20.tif:0031-0255-0163:31	23709	23709	31
753	210115_nj3_4.tif_BS20.tif:0032-0277-0171:32	25180	25180	32
754	210115_nj3_4.tif_BS20.tif:0033-0269-0168:33	22959	22959	33
755	210115_nj3_4.tif_BS20.tif:0034-0262-0168:34	18365	18365	34
756	210115_nj3_4.tif_BS20.tif:0035-0280-0158:35	19182	19182	35
757	210115_nj3_4.tif_BS20.tif:0036-0288-0156:36	20420	20420	36
758	210115_nj3_4.tif_BS20.tif:0037-0284-0153:37	19302	19302	37
759	210115_nj3_4.tif_BS20.tif:0038-0282-0154:38	19368	19368	38
760	210115_nj3_4.tif_BS20.tif:0039-0279-0145:39	20352	20352	39
761	210115_nj3_4.tif_BS20.tif:0040-0286-0136:40	19440	19440	40
762	210115_nj3_4.tif_BS20.tif:0041-0299-0115:41	19619	19619	41
763	210115_nj3_4.tif_BS20.tif:0042-0317-0123:42	18897	18897	42
764	210115_nj3_4.tif_BS20.tif:0043-0287-0116:43	21700	21700	43
765	210115_nj3_4.tif_BS20.tif:0044-0273-0101:44	18231	18231	44
766	210115_nj3_4.tif_BS20.tif:0045-0265-0113:45	19118	19118	45
767	210115_nj3_4.tif_BS20.tif:0046-0271-0112:46	18020	18020	46
768	210115_nj3_4.tif_BS20.tif:0047-0280-0124:47	19692	19692	47
769	210115_nj3_4.tif_BS20.tif:0048-0269-0145:48	20269	20269	48
770	210115_nj3_4.tif_BS20.tif:0049-0258-0142:49	21272	21272	49
771	210115_nj3_4.tif_BS20.tif:0050-0274-0140:50	20846	20846	50
772	210115_nj3_4.tif_BS20.tif:0051-0272-0138:51	21236	21236	51
773	210115_nj3_4.tif_BS20.tif:0052-0276-0132:52	19816	19816	52
774	210115_nj3_4.tif_BS20.tif:0053-0282-0134:53	20584	20584	53
775	210115_nj3_4.tif_BS20.tif:0054-0272-0133:54	15230	15230	54
776	210115_nj3_4.tif_BS20.tif:0055-0271-0126:55	18893	18893	55
777	210115_nj3_4.tif_BS20.tif:0056-0264-0123:56	17768	17768	56
778	210115_nj3_4.tif_BS20.tif:0057-0266-0123:57	19461	19461	57
779	210115_nj3_4.tif_BS20.tif:0058-0256-0126:58	18051	18051	58
780	210115_nj3_4.tif_BS20.tif:0059-0255-0133:59	18172	18172	59
781	210115_nj3_4.tif_BS20.tif:0060-0246-0115:60	19714	19714	60
782	210115_nj3_4.tif_BS20.tif:0061-0215-0108:61	17883	17883	61
783	210115_nj3_4.tif_BS20.tif:0062-0228-0126:62	15358	15358	62
784	210115_nj3_4.tif_BS20.tif:0063-0236-0114:63	17026	17026	63
785	210115_nj3_4.tif_BS20.tif:0064-0232-0117:64	16774	16774	64
786	210115_nj3_4.tif_BS20.tif:0065-0238-0114:65	18791	18791	65
787	210115_nj3_4.tif_BS20.tif:0066-0236-0118:66	20164	20164	66
788	210115_nj3_4.tif_BS20.tif:0067-0243-0126:67	22182	22182	67
789	210115_nj3_4.tif_BS20.tif:0068-0238-0124:68	21993	21993	68
790	210115_nj3_4.tif_BS20.tif:0069-0235-0130:69	19982	19982	69
791	210115_nj3_4.tif_BS20.tif:0070-0240-0125:70	19878	19878	70
792	210115_nj3_4.tif_BS20.tif:0071-0244-0127:71	21589	21589	71
793	210115_nj3_4.tif_BS20.tif:0072-0240-0121:72	24665	24665	72
794	210115_nj3_4.tif_BS20.tif:0073-0253-0129:73	13423	13423	73
795	210115_nj3_4.tif_BS20.tif:0074-0257-0113:74	15948	15948	74
796	210115_nj3_4.tif_BS20.tif:0075-0257-0121:75	17332	17332	75
797	210115_nj3_4.tif_BS20.tif:0076-0268-0113:76	16794	16794	76
798	210115_nj3_4.tif_BS20.tif:0077-0276-0110:77	18292	18292	77
799	210115_nj3_4.tif_BS20.tif:0078-0284-0123:78	21514	21514	78
800	210115_nj3_4.tif_BS20.tif:0079-0285-0122:79	18887	18887	79
801	210115_nj3_4.tif_BS20.tif:0080-0277-0118:80	16599	16599	80
802	210115_nj3_4.tif_BS20.tif:0081-0277-0121:81	20518	20518	81
803	210115_nj3_4.tif_BS20.tif:0082-0277-0118:82	19711	19711	82
804	210115_nj3_4.tif_BS20.tif:0083-0275-0114:83	17875	17875	83
805	210115_nj3_4.tif_BS20.tif:0084-0273-0114:84	17447	17447	84
806	210115_nj3_4.tif_BS20.tif:0085-0274-0115:85	18139	18139	85
807	210115_nj3_4.tif_BS20.tif:0086-0280-0122:86	18002	18002	86
808	210115_nj3_4.tif_BS20.tif:0087-0272-0123:87	20859	20859	87
809	210115_nj3_4.tif_BS20.tif:0088-0274-0124:88	19746	19746	88
810	210115_nj3_4.tif_BS20.tif:0089-0266-0120:89	19830	19830	89
811	210115_nj3_4.tif_BS20.tif:0090-0263-0109:90	19690	19690	90
812	210115_nj3_4.tif_BS20.tif:0091-0258-0107:91	17304	17304	91
813	210115_nj3_4.tif_BS20.tif:0092-0257-0112:92	19736	19736	92
814	210115_nj3_4.tif_BS20.tif:0093-0257-0114:93	19540	19540	93
815	210115_nj3_4.tif_BS20.tif:0094-0258-0118:94	18382	18382	94
816	210115_nj3_4.tif_BS20.tif:0095-0254-0130:95	14719	14719	95
817	210115_nj3_4.tif_BS20.tif:0096-0258-0117:96	16818	16818	96
818	210115_nj3_4.tif_BS20.tif:0097-0259-0114:97	15400	15400	97
819	210115_nj3_4.tif_BS20.tif:0098-0265-0111:98	15410	15410	98
820	210115_nj3_4.tif_BS20.tif:0099-0266-0118:99	16497	16497	99
821	210115_nj3_4.tif_BS20.tif:0100-0261-0113:100	16379	16379	100
822	210115_nj3_4.tif_BS20.tif:0101-0256-0111:101	17158	17158	101
823	210115_nj3_4.tif_BS20.tif:0102-0252-0114:102	15875	15875	102
824	210115_nj3_4.tif_BS20.tif:0103-0258-0116:103	16617	16617	103
825	210115_nj3_4.tif_BS20.tif:0104-0264-0119:104	16054	16054	104
826	210115_nj3_4.tif_BS20.tif:0105-0244-0099:105	12378	12378	105
827	210115_nj3_4.tif_BS20.tif:0106-0261-0112:106	17206	17206	106
828	210115_nj3_4.tif_BS20.tif:0107-0278-0123:107	16761	16761	107
829	210115_nj3_4.tif_BS20.tif:0108-0279-0118:108	16899	16899	108
830	210115_nj3_4.tif_BS20.tif:0109-0273-0127:109	16652	16652	109
831	210115_nj3_4.tif_BS20.tif:0110-0274-0121:110	27980	27980	110
832	210115_nj3_4.tif_BS20.tif:0111-0281-0125:111	20256	20256	111
833	210115_nj3_4.tif_BS20.tif:0112-0282-0127:112	20504	20504	112
834	210115_nj3_4.tif_BS20.tif:0113-0283-0124:113	19910	19910	113
835	210115_nj3_4.tif_BS20.tif:0114-0285-0137:114	20301	20301	114
836	210115_nj3_4.tif_BS20.tif:0115-0295-0139:115	19211	19211	115
837	210115_nj3_4.tif_BS20.tif:0116-0289-0146:116	18623	18623	116
838	210115_nj3_4.tif_BS20.tif:0117-0296-0143:117	18079	18079	117
839	210115_nj3_4.tif_BS20.tif:0118-0297-0146:118	19075	19075	118
840	210115_nj3_4.tif_BS20.tif:0119-0297-0153:119	18258	18258	119
841	210115_nj3_4.tif_BS20.tif:0120-0298-0156:120	18552	18552	120
842	210115_nj3_4.tif_BS20.tif:0121-0292-0150:121	18116	18116	121
843	210115_nj3_4.tif_BS20.tif:0122-0294-0147:122	17066	17066	122
844	210115_nj3_4.tif_BS20.tif:0123-0290-0145:123	17690	17690	123
845	210115_nj3_4.tif_BS20.tif:0124-0275-0147:124	19150	19150	124
846	210115_nj3_4.tif_BS20.tif:0125-0249-0135:125	16195	16195	125
847	210115_nj3_4.tif_BS20.tif:0126-0279-0133:126	9360	9360	126
848	210115_nj3_4.tif_BS20.tif:0127-0272-0145:127	21139	21139	127
849	210115_nj3_4.tif_BS20.tif:0128-0277-0127:128	20127	20127	128
850	210115_nj3_4.tif_BS20.tif:0129-0284-0116:129	15659	15659	129
851	210115_nj3_4.tif_BS20.tif:0130-0263-0135:130	17227	17227	130
852	210115_nj3_4.tif_BS20.tif:0131-0266-0130:131	15813	15813	131
853	210115_nj3_4.tif_BS20.tif:0132-0262-0133:132	17666	17666	132
854	210115_nj3_4.tif_BS20.tif:0133-0255-0135:133	19476	19476	133
855	210115_nj3_4.tif_BS20.tif:0134-0254-0123:134	18050	18050	134
856	210115_nj3_4.tif_BS20.tif:0135-0270-0116:135	16416	16416	135
857	210115_nj3_4.tif_BS20.tif:0136-0270-0139:136	16315	16315	136
858	210115_nj3_4.tif_BS20.tif:0137-0264-0132:137	16744	16744	137
859	210115_nj3_4.tif_BS20.tif:0138-0277-0134:138	15743	15743	138
860	210115_nj3_4.tif_BS20.tif:0139-0279-0142:139	23256	23256	139
861	210115_nj3_4.tif_BS20.tif:0140-0281-0145:140	18002	18002	140
862	210115_nj3_4.tif_BS20.tif:0141-0283-0147:141	18442	18442	141
863	210115_nj3_4.tif_BS20.tif:0142-0275-0143:142	16424	16424	142
864	210115_nj3_4.tif_BS20.tif:0143-0292-0152:143	14738	14738	143
865	210115_nj3_4.tif_BS20.tif:0144-0323-0163:144	19322	19322	144
866	210115_nj3_4.tif_BS20.tif:0145-0303-0160:145	19040	19040	145
867	210115_nj3_4.tif_BS20.tif:0146-0286-0156:146	19197	19197	146
868	210115_nj3_4.tif_BS20.tif:0147-0312-0131:147	9374	9374	147
869	210115_nj3_4.tif_BS20.tif:0148-0289-0149:148	19593	19593	148
870	210115_nj3_4.tif_BS20.tif:0149-0286-0153:149	19591	19591	149
871	210115_nj3_4.tif_BS20.tif:0150-0296-0145:150	18760	18760	150
872	210115_nj3_4.tif_BS20.tif:0151-0302-0144:151	19722	19722	151
873	210115_nj3_4.tif_BS20.tif:0152-0286-0143:152	19977	19977	152
874	210115_nj3_4.tif_BS20.tif:0153-0285-0137:153	19504	19504	153
875	210115_nj3_4.tif_BS20.tif:0154-0298-0150:154	19108	19108	154
876	210115_nj3_4.tif_BS20.tif:0155-0287-0160:155	21580	21580	155
877	210115_nj3_4.tif_BS20.tif:0156-0292-0163:156	20946	20946	156
878	210115_nj3_4.tif_BS20.tif:0157-0288-0162:157	19284	19284	157
879	210115_nj3_4.tif_BS20.tif:0158-0289-0169:158	18344	18344	158
880	210115_nj3_4.tif_BS20.tif:0159-0288-0169:159	18492	18492	159
881	210115_nj3_4.tif_BS20.tif:0160-0285-0179:160	17404	17404	160
882	210115_nj3_4.tif_BS20.tif:0161-0288-0181:161	19594	19594	161
883	210115_nj3_4.tif_BS20.tif:0162-0284-0174:162	16771	16771	162
884	210115_nj3_4.tif_BS20.tif:0163-0280-0171:163	17781	17781	163
885	210115_nj3_4.tif_BS20.tif:0164-0285-0173:164	17532	17532	164
886	210115_nj3_4.tif_BS20.tif:0165-0291-0180:165	19097	19097	165
887	210115_nj3_4.tif_BS20.tif:0166-0296-0182:166	17512	17512	166
888	210115_nj3_4.tif_BS20.tif:0167-0270-0181:167	19357	19357	167
889	210115_nj3_4.tif_BS20.tif:0168-0276-0184:168	20416	20416	168
890	210115_nj3_4.tif_BS20.tif:0169-0282-0179:169	19964	19964	169
891	210115_nj3_4.tif_BS20.tif:0170-0275-0177:170	21485	21485	170
892	210115_nj3_4.tif_BS20.tif:0171-0271-0174:171	22169	22169	171
893	210115_nj3_4.tif_BS20.tif:0172-0272-0176:172	19489	19489	172
894	210115_nj3_4.tif_BS20.tif:0173-0273-0177:173	24164	24164	173
895	210115_nj3_4.tif_BS20.tif:0174-0274-0175:174	22273	22273	174
896	210115_nj3_4.tif_BS20.tif:0175-0268-0174:175	22742	22742	175
897	210115_nj3_4.tif_BS20.tif:0176-0274-0167:176	26751	26751	176
898	210115_nj3_4.tif_BS20.tif:0177-0269-0183:177	20071	20071	177
899	210115_nj3_4.tif_BS20.tif:0178-0269-0180:178	24064	24064	178
900	210115_nj3_4.tif_BS20.tif:0179-0271-0170:179	24553	24553	179
901	210115_nj3_4.tif_BS20.tif:0180-0274-0168:180	20099	20099	180
902	210115_nj3_4.tif_BS20.tif:0181-0276-0162:181	14625	14625	181
903	210115_nj3_4.tif_BS20.tif:0182-0258-0189:182	16209	16209	182
904	210115_nj3_4.tif_BS20.tif:0183-0261-0191:183	20213	20213	183
905	210115_nj3_4.tif_BS20.tif:0184-0265-0182:184	22787	22787	184
906	210115_nj3_4.tif_BS20.tif:0185-0276-0182:185	23202	23202	185
907	210115_nj3_4.tif_BS20.tif:0186-0286-0182:186	20764	20764	186
908	210115_nj3_4.tif_BS20.tif:0187-0290-0180:187	23758	23758	187
909	210115_nj3_4.tif_BS20.tif:0188-0299-0180:188	21713	21713	188
910	210115_nj3_4.tif_BS20.tif:0189-0281-0175:189	22932	22932	189
911	210115_nj3_4.tif_BS20.tif:0190-0270-0174:190	23818	23818	190
912	210115_nj3_4.tif_BS20.tif:0191-0274-0177:191	21166	21166	191
913	210115_nj3_4.tif_BS20.tif:0192-0280-0184:192	21987	21987	192
914	210115_nj3_4.tif_BS20.tif:0193-0296-0172:193	21087	21087	193
915	210115_nj3_4.tif_BS20.tif:0194-0303-0176:194	22100	22100	194
916	210115_nj3_4.tif_BS20.tif:0195-0278-0173:195	22873	22873	195
917	210115_nj3_4.tif_BS20.tif:0196-0278-0184:196	23018	23018	196
918	210115_nj3_4.tif_BS20.tif:0197-0280-0178:197	33327	33327	197
919	210115_nj3_4.tif_BS20.tif:0198-0256-0195:198	18328	18328	198
920	210115_nj3_4.tif_BS20.tif:0199-0277-0175:199	27573	27573	199
921	210115_nj3_4.tif_BS20.tif:0200-0278-0170:200	25458	25458	200
922	210115_nj3_4.tif_BS20.tif:0201-0302-0167:201	11807	11807	201
923	210115_nj3_4.tif_BS20.tif:0202-0285-0174:202	25384	25384	202
924	210115_nj3_4.tif_BS20.tif:0203-0271-0187:203	25170	25170	203
925	210115_nj3_4.tif_BS20.tif:0204-0265-0177:204	27881	27881	204
926	210115_nj3_4.tif_BS20.tif:0205-0264-0175:205	30256	30256	205
927	210115_nj3_4.tif_BS20.tif:0206-0261-0179:206	28768	28768	206
928	210115_nj3_4.tif_BS20.tif:0207-0257-0183:207	21560	21560	207
929	210115_nj3_4.tif_BS20.tif:0208-0269-0174:208	28276	28276	208
930	210115_nj3_4.tif_BS20.tif:0209-0273-0169:209	29498	29498	209
931	210115_nj3_4.tif_BS20.tif:0210-0272-0172:210	31136	31136	210
932	210115_nj3_4.tif_BS20.tif:0211-0274-0177:211	32380	32380	211
933	210115_nj3_4.tif_BS20.tif:0212-0267-0169:212	29310	29310	212
934	210115_nj3_4.tif_BS20.tif:0213-0266-0180:213	27995	27995	213
935	210115_nj3_4.tif_BS20.tif:0214-0248-0178:214	29027	29027	214
936	210115_nj3_4.tif_BS20.tif:0215-0269-0178:215	23832	23832	215
937	210115_nj3_4.tif_BS20.tif:0216-0272-0154:216	11881	11881	216
938	210115_nj3_4.tif_BS20.tif:0217-0289-0152:217	22335	22335	217
939	210115_nj3_4.tif_BS20.tif:0218-0289-0162:218	25623	25623	218
940	210115_nj3_4.tif_BS20.tif:0219-0303-0153:219	24773	24773	219
941	210115_nj3_4.tif_BS20.tif:0220-0294-0155:220	26027	26027	220
942	210115_nj3_4.tif_BS20.tif:0221-0292-0155:221	25893	25893	221
943	210115_nj3_4.tif_BS20.tif:0222-0296-0155:222	28144	28144	222
944	210115_nj3_4.tif_BS20.tif:0223-0295-0152:223	24531	24531	223
945	210115_nj3_4.tif_BS20.tif:0224-0290-0149:224	29262	29262	224
946	210115_nj3_4.tif_BS20.tif:0225-0287-0147:225	32199	32199	225
947	210115_nj3_4.tif_BS20.tif:0226-0291-0148:226	29768	29768	226
948	210115_nj3_4.tif_BS20.tif:0227-0291-0153:227	30279	30279	227
949	210115_nj3_4.tif_BS20.tif:0228-0291-0151:228	29567	29567	228
950	210115_nj3_4.tif_BS20.tif:0229-0291-0162:229	28859	28859	229
951	210115_nj3_4.tif_BS20.tif:0230-0296-0168:230	28490	28490	230
952	210115_nj3_4.tif_BS20.tif:0231-0298-0175:231	25848	25848	231
953	210115_nj3_4.tif_BS20.tif:0232-0297-0173:232	24973	24973	232
954	210115_nj3_4.tif_BS20.tif:0233-0286-0179:233	25643	25643	233
955	210115_nj3_4.tif_BS20.tif:0234-0285-0132:234	29174	29174	234
956	210115_nj3_4.tif_BS20.tif:0235-0266-0175:235	30029	30029	235
957	210115_nj3_4.tif_BS20.tif:0236-0278-0152:236	29252	29252	236
958	210115_nj3_4.tif_BS20.tif:0237-0284-0146:237	25015	25015	237
959	210115_nj3_4.tif_BS20.tif:0238-0280-0140:238	26680	26680	238
960	210115_nj3_4.tif_BS20.tif:0239-0303-0162:239	26508	26508	239
961	210115_nj3_4.tif_BS20.tif:0240-0320-0158:240	28778	28778	240
962	210115_nj3_4.tif_BS20.tif:0241-0306-0164:241	26876	26876	241
963	210115_nj3_4.tif_BS20.tif:0242-0286-0136:242	19180	19180	242
964	210115_nj3_4.tif_BS20.tif:0243-0296-0157:243	25725	25725	243
965	210115_nj3_4.tif_BS20.tif:0244-0266-0163:244	23834	23834	244
966	210115_nj3_4.tif_BS20.tif:0245-0280-0143:245	26143	26143	245
967	210115_nj3_4.tif_BS20.tif:0246-0292-0146:246	25487	25487	246
968	210115_nj3_4.tif_BS20.tif:0247-0305-0151:247	23808	23808	247
969	210115_nj3_4.tif_BS20.tif:0248-0305-0158:248	23539	23539	248
970	210115_nj3_4.tif_BS20.tif:0249-0295-0166:249	24507	24507	249
971	210115_nj3_4.tif_BS20.tif:0250-0295-0168:250	28311	28311	250
972	210115_nj3_4.tif_BS20.tif:0251-0287-0177:251	25335	25335	251
973	210115_nj3_4.tif_BS20.tif:0252-0286-0185:252	24688	24688	252
974	210115_nj3_4.tif_BS20.tif:0253-0278-0186:253	26089	26089	253
975	210115_nj3_4.tif_BS20.tif:0254-0275-0190:254	23243	23243	254
976	210115_nj3_4.tif_BS20.tif:0255-0261-0197:255	23645	23645	255
977	210115_nj3_4.tif_BS20.tif:0256-0269-0193:256	27166	27166	256
978	210115_nj3_4.tif_BS20.tif:0257-0276-0185:257	28801	28801	257
979	210115_nj3_4.tif_BS20.tif:0258-0275-0190:258	27406	27406	258
980	210115_nj3_4.tif_BS20.tif:0259-0283-0181:259	27599	27599	259
981	210115_nj3_4.tif_BS20.tif:0260-0287-0179:260	28315	28315	260
982	210115_nj3_4.tif_BS20.tif:0261-0273-0182:261	28842	28842	261
983	210115_nj3_4.tif_BS20.tif:0262-0275-0179:262	25116	25116	262
984	210115_nj3_4.tif_BS20.tif:0263-0281-0185:263	29692	29692	263
985	210115_nj3_4.tif_BS20.tif:0264-0277-0181:264	30085	30085	264
986	210115_nj3_4.tif_BS20.tif:0265-0279-0183:265	28942	28942	265
987	210115_nj3_4.tif_BS20.tif:0266-0299-0183:266	31770	31770	266
988	210115_nj3_4.tif_BS20.tif:0267-0289-0176:267	30639	30639	267
989	210115_nj3_4.tif_BS20.tif:0268-0294-0179:268	30707	30707	268
990	210115_nj3_4.tif_BS20.tif:0269-0299-0173:269	30095	30095	269
991	210115_nj3_4.tif_BS20.tif:0270-0296-0175:270	30398	30398	270
992	210115_nj3_4.tif_BS20.tif:0271-0295-0169:271	32922	32922	271
993	210115_nj3_4.tif_BS20.tif:0272-0293-0163:272	31045	31045	272
994	210115_nj3_4.tif_BS20.tif:0273-0298-0163:273	33258	33258	273
995	210115_nj3_4.tif_BS20.tif:0274-0301-0154:274	31687	31687	274
996	210115_nj3_4.tif_BS20.tif:0275-0301-0149:275	31384	31384	275
997	210115_nj3_4.tif_BS20.tif:0276-0293-0147:276	31919	31919	276
998	210115_nj3_4.tif_BS20.tif:0277-0295-0143:277	31002	31002	277
999	210115_nj3_4.tif_BS20.tif:0278-0309-0141:278	28311	28311	278
1000	210115_nj3_4.tif_BS20.tif:0279-0291-0151:279	30932	30932	279
1001	210115_nj3_4.tif_BS20.tif:0280-0286-0150:280	33684	33684	280
1002	210115_nj3_4.tif_BS20.tif:0281-0294-0156:281	50514	50514	281
1003	210115_nj3_4.tif_BS20.tif:0282-0294-0160:282	46585	46585	282
1004	210115_nj3_4.tif_BS20.tif:0283-0293-0154:283	44421	44421	283
1005	210115_nj3_4.tif_BS20.tif:0284-0296-0153:284	43829	43829	284
1006	210115_nj3_4.tif_BS20.tif:0285-0296-0154:285	38028	38028	285
1007	210115_nj3_4.tif_BS20.tif:0286-0299-0155:286	32854	32854	286
1008	210115_nj3_4.tif_BS20.tif:0287-0292-0155:287	33031	33031	287
1009	210115_nj3_4.tif_BS20.tif:0288-0296-0161:288	33475	33475	288
1010	210115_nj3_4.tif_BS20.tif:0289-0297-0170:289	33488	33488	289
1011	210115_nj3_4.tif_BS20.tif:0290-0297-0179:290	41042	41042	290
1012	210115_nj3_4.tif_BS20.tif:0291-0289-0172:291	34034	34034	291
1013	210115_nj3_4.tif_BS20.tif:0292-0293-0175:292	33446	33446	292
1014	210115_nj3_4.tif_BS20.tif:0293-0305-0179:293	36410	36410	293
1015	210115_nj3_4.tif_BS20.tif:0294-0294-0179:294	34650	34650	294
1016	210115_nj3_4.tif_BS20.tif:0295-0285-0183:295	36785	36785	295
1017	210115_nj3_4.tif_BS20.tif:0296-0281-0180:296	36003	36003	296
1018	210115_nj3_4.tif_BS20.tif:0297-0279-0185:297	35935	35935	297
1019	210115_nj3_4.tif_BS20.tif:0298-0276-0190:298	33088	33088	298
1020	210115_nj3_4.tif_BS20.tif:0299-0266-0190:299	33271	33271	299
1021	210115_nj3_4.tif_BS20.tif:0300-0267-0191:300	33946	33946	300
1022	210115_nj3_4.tif_BS20.tif:0301-0268-0187:301	32273	32273	301
1023	210115_nj3_4.tif_BS20.tif:0302-0270-0188:302	32564	32564	302
1024	210115_nj3_4.tif_BS20.tif:0303-0286-0164:303	19085	19085	303
1025	210115_nj3_4.tif_BS20.tif:0304-0258-0161:304	31351	31351	304
1026	210115_nj3_4.tif_BS20.tif:0305-0276-0158:305	30659	30659	305
1027	210115_nj3_4.tif_BS20.tif:0306-0276-0158:306	33617	33617	306
1028	210115_nj3_4.tif_BS20.tif:0307-0284-0153:307	30910	30910	307
1029	210115_nj3_4.tif_BS20.tif:0308-0278-0151:308	34415	34415	308
1030	210115_nj3_4.tif_BS20.tif:0309-0262-0136:309	32139	32139	309
1031	210115_nj3_4.tif_BS20.tif:0310-0279-0132:310	28625	28625	310
1032	210115_nj3_4.tif_BS20.tif:0311-0289-0128:311	33772	33772	311
1033	210115_nj3_4.tif_BS20.tif:0312-0276-0132:312	33768	33768	312
1034	210115_nj3_4.tif_BS20.tif:0313-0273-0140:313	25671	25671	313
1035	210115_nj3_4.tif_BS20.tif:0314-0283-0146:314	26798	26798	314
1036	210115_nj3_4.tif_BS20.tif:0315-0288-0154:315	29585	29585	315
1037	210115_nj3_4.tif_BS20.tif:0316-0287-0157:316	35154	35154	316
1038	210115_nj3_4.tif_BS20.tif:0317-0286-0155:317	30396	30396	317
1039	210115_nj3_4.tif_BS20.tif:0318-0284-0160:318	30264	30264	318
1040	210115_nj3_4.tif_BS20.tif:0319-0290-0171:319	26561	26561	319
1041	210115_nj3_4.tif_BS20.tif:0320-0291-0178:320	21787	21787	320
1042	210115_nj3_4.tif_BS20.tif:0321-0274-0171:321	24783	24783	321
1043	210115_nj3_4.tif_BS20.tif:0322-0282-0183:322	24216	24216	322
1044	210115_nj3_4.tif_BS20.tif:0323-0289-0188:323	23618	23618	323
1045	210115_nj3_4.tif_BS20.tif:0324-0262-0174:324	22888	22888	324
1046	210115_nj3_4.tif_BS20.tif:0325-0253-0177:325	21871	21871	325
1047	210115_nj3_4.tif_BS20.tif:0326-0281-0172:326	29874	29874	326
1048	210115_nj3_4.tif_BS20.tif:0327-0252-0196:327	14949	14949	327
1049	210115_nj3_4.tif_BS20.tif:0328-0247-0177:328	24127	24127	328
1050	210115_nj3_4.tif_BS20.tif:0329-0237-0185:329	19242	19242	329
1051	210115_nj3_4.tif_BS20.tif:0330-0250-0185:330	20434	20434	330
1052	210115_nj3_4.tif_BS20.tif:0331-0228-0197:331	15754	15754	331
1053	210115_nj3_4.tif_BS20.tif:0332-0231-0191:332	19634	19634	332
1054	210115_nj3_4.tif_BS20.tif:0333-0245-0194:333	22463	22463	333
1055	210115_nj3_4.tif_BS20.tif:0334-0246-0194:334	19259	19259	334
1056	210115_nj3_4.tif_BS20.tif:0335-0256-0184:335	22500	22500	335
1057	210115_nj3_4.tif_BS20.tif:0336-0250-0190:336	20053	20053	336
1058	210115_nj3_4.tif_BS20.tif:0337-0225-0178:337	21042	21042	337
1059	210115_nj3_4.tif_BS20.tif:0338-0194-0151:338	21965	21965	338
1060	210115_nj3_4.tif_BS20.tif:0339-0225-0169:339	18937	18937	339
1061	210115_nj3_4.tif_BS20.tif:0340-0225-0179:340	20734	20734	340
1062	210115_nj3_4.tif_BS20.tif:0341-0240-0182:341	20603	20603	341
1063	210115_nj3_4.tif_BS20.tif:0342-0227-0168:342	22340	22340	342
1064	210115_nj3_4.tif_BS20.tif:0343-0211-0164:343	20529	20529	343
1065	210115_nj3_4.tif_BS20.tif:0344-0231-0162:344	22115	22115	344
1066	210115_nj3_4.tif_BS20.tif:0345-0248-0178:345	22328	22328	345
1067	210115_nj3_4.tif_BS20.tif:0346-0255-0182:346	23988	23988	346
1068	210115_nj3_4.tif_BS20.tif:0347-0237-0177:347	22124	22124	347
1069	210115_nj3_4.tif_BS20.tif:0348-0208-0156:348	19895	19895	348
1070	210115_nj3_4.tif_BS20.tif:0349-0205-0154:349	21877	21877	349
1071	210115_nj3_4.tif_BS20.tif:0350-0222-0164:350	23346	23346	350
1072	210115_nj3_4.tif_BS20.tif:0351-0217-0179:351	24759	24759	351
1073	210115_nj3_4.tif_BS20.tif:0352-0196-0167:352	20287	20287	352
1074	210115_nj3_4.tif_BS20.tif:0353-0205-0144:353	23272	23272	353
1075	210115_nj3_4.tif_BS20.tif:0354-0206-0154:354	23203	23203	354
1076	210115_nj3_4.tif_BS20.tif:0355-0196-0148:355	28162	28162	355
1077	210115_nj3_4.tif_BS20.tif:0356-0225-0169:356	24014	24014	356
1078	210115_nj3_4.tif_BS20.tif:0357-0235-0171:357	24406	24406	357
1079	210115_nj3_4.tif_BS20.tif:0358-0225-0158:358	31085	31085	358
1080	210115_nj3_4.tif_BS20.tif:0359-0224-0153:359	32340	32340	359
1081	210115_nj3_4.tif_BS20.tif:0360-0227-0159:360	23559	23559	360
1082	210115_nj3_4.tif_BS20.tif:0361-0227-0160:361	28036	28036	361
1083	210115_nj3_4.tif_BS20.tif:0362-0220-0170:362	27682	27682	362
1084	210115_nj3_4.tif_BS20.tif:0363-0231-0157:363	27547	27547	363
1085	210115_nj3_4.tif_BS20.tif:0364-0224-0155:364	27092	27092	364
1086	210115_nj3_4.tif_BS20.tif:0365-0219-0156:365	27975	27975	365
1087	210115_nj3_4.tif_BS20.tif:0366-0216-0158:366	26034	26034	366
1088	210115_nj3_4.tif_BS20.tif:0367-0225-0163:367	28006	28006	367
1089	210115_nj3_4.tif_BS20.tif:0368-0219-0165:368	29258	29258	368
1090	210115_nj3_4.tif_BS20.tif:0369-0220-0172:369	25554	25554	369
1091	210115_nj3_4.tif_BS20.tif:0370-0222-0175:370	25058	25058	370
1092	210115_nj3_4.tif_BS20.tif:0371-0224-0179:371	25742	25742	371
1093	210115_nj3_4.tif_BS20.tif:0372-0228-0176:372	24477	24477	372
1094	210115_nj3_4.tif_BS20.tif:0373-0227-0183:373	24745	24745	373
1095	210115_nj3_4.tif_BS20.tif:0374-0233-0185:374	27284	27284	374
1096	210115_nj3_4.tif_BS20.tif:0375-0231-0186:375	25185	25185	375
1097	210115_nj3_4.tif_BS20.tif:0376-0229-0185:376	28728	28728	376
1098	210115_nj3_4.tif_BS20.tif:0377-0233-0177:377	25910	25910	377
1099	210115_nj3_4.tif_BS20.tif:0378-0235-0177:378	26604	26604	378
1100	210115_nj3_4.tif_BS20.tif:0379-0244-0173:379	30575	30575	379
1101	210115_nj3_4.tif_BS20.tif:0380-0217-0157:380	24049	24049	380
1102	210115_nj3_4.tif_BS20.tif:0381-0219-0130:381	22574	22574	381
1103	210115_nj3_4.tif_BS20.tif:0382-0234-0151:382	22750	22750	382
1104	210115_nj3_4.tif_BS20.tif:0383-0230-0146:383	23043	23043	383
1105	210115_nj3_4.tif_BS20.tif:0384-0218-0139:384	24761	24761	384
1106	210115_nj3_4.tif_BS20.tif:0385-0226-0131:385	25317	25317	385
1107	210115_nj3_4.tif_BS20.tif:0386-0225-0129:386	24415	24415	386
1108	210115_nj3_4.tif_BS20.tif:0387-0227-0133:387	24868	24868	387
1109	210115_nj3_4.tif_BS20.tif:0388-0225-0129:388	24475	24475	388
1110	210115_nj3_4.tif_BS20.tif:0389-0229-0131:389	23988	23988	389
1111	210115_nj3_4.tif_BS20.tif:0390-0232-0124:390	24452	24452	390
1112	210115_nj3_4.tif_BS20.tif:0391-0233-0121:391	24372	24372	391
1113	210115_nj3_4.tif_BS20.tif:0392-0236-0120:392	23852	23852	392
1114	210115_nj3_4.tif_BS20.tif:0393-0232-0122:393	24402	24402	393
1115	210115_nj3_4.tif_BS20.tif:0394-0231-0125:394	23810	23810	394
1116	210115_nj3_4.tif_BS20.tif:0395-0237-0121:395	24265	24265	395
1117	210115_nj3_4.tif_BS20.tif:0396-0254-0116:396	26664	26664	396
1118	210115_nj3_4.tif_BS20.tif:0397-0248-0120:397	26333	26333	397
1119	210115_nj3_4.tif_BS20.tif:0398-0245-0115:398	27128	27128	398
1120	210115_nj3_4.tif_BS20.tif:0399-0217-0119:399	25128	25128	399
1121	210115_nj3_4.tif_BS20.tif:0400-0229-0124:400	22347	22347	400
1122	210115_nj3_4.tif_BS20.tif:0401-0220-0128:401	23087	23087	401
1123	210115_nj3_4.tif_BS20.tif:0402-0218-0132:402	23834	23834	402
1124	210115_nj3_4.tif_BS20.tif:0403-0212-0143:403	25004	25004	403
1125	210115_nj3_4.tif_BS20.tif:0404-0214-0152:404	24391	24391	404
1126	210115_nj3_4.tif_BS20.tif:0405-0226-0147:405	25152	25152	405
1127	210115_nj3_4.tif_BS20.tif:0406-0227-0150:406	25543	25543	406
1128	210115_nj3_4.tif_BS20.tif:0407-0206-0151:407	24909	24909	407
1129	210115_nj3_4.tif_BS20.tif:0408-0219-0157:408	23583	23583	408
1130	210115_nj3_4.tif_BS20.tif:0409-0220-0161:409	28118	28118	409
1131	210115_nj3_4.tif_BS20.tif:0410-0219-0168:410	26932	26932	410
1132	210115_nj3_4.tif_BS20.tif:0411-0214-0151:411	24797	24797	411
1133	210115_nj3_4.tif_BS20.tif:0412-0221-0140:412	24150	24150	412
1134	210115_nj3_4.tif_BS20.tif:0413-0217-0136:413	20017	20017	413
1135	210115_nj3_4.tif_BS20.tif:0414-0222-0140:414	23251	23251	414
1136	210115_nj3_4.tif_BS20.tif:0415-0233-0165:415	22041	22041	415
1137	210115_nj3_4.tif_BS20.tif:0416-0244-0140:416	24136	24136	416
1138	210115_nj3_4.tif_BS20.tif:0417-0265-0166:417	22748	22748	417
1139	210115_nj3_4.tif_BS20.tif:0418-0237-0173:418	22512	22512	418
1140	210115_nj3_4.tif_BS20.tif:0419-0232-0171:419	21980	21980	419
1141	210115_nj3_4.tif_BS20.tif:0420-0230-0177:420	20609	20609	420
1142	210115_nj3_4.tif_BS20.tif:0421-0236-0168:421	23900	23900	421
1143	210115_nj3_4.tif_BS20.tif:0422-0242-0155:422	22564	22564	422
1144	210115_nj3_4.tif_BS20.tif:0423-0235-0158:423	25625	25625	423
1145	210115_nj3_4.tif_BS20.tif:0424-0219-0175:424	25607	25607	424
1146	210115_nj3_4.tif_BS20.tif:0425-0198-0167:425	19348	19348	425
1147	210115_nj3_4.tif_BS20.tif:0426-0215-0164:426	17900	17900	426
1148	210115_nj3_4.tif_BS20.tif:0427-0224-0153:427	20762	20762	427
1149	210115_nj3_4.tif_BS20.tif:0428-0220-0153:428	20875	20875	428
1150	210115_nj3_4.tif_BS20.tif:0429-0219-0144:429	24243	24243	429
1151	210115_nj3_4.tif_BS20.tif:0430-0214-0153:430	20260	20260	430
1152	210115_nj3_4.tif_BS20.tif:0431-0220-0150:431	21642	21642	431
1153	210115_nj3_4.tif_BS20.tif:0432-0227-0146:432	24173	24173	432
1154	210115_nj3_4.tif_BS20.tif:0433-0222-0139:433	24412	24412	433
1155	210115_nj3_4.tif_BS20.tif:0434-0219-0131:434	22175	22175	434
1156	210115_nj3_4.tif_BS20.tif:0435-0227-0131:435	21869	21869	435
1157	210115_nj3_4.tif_BS20.tif:0436-0227-0128:436	19247	19247	436
1158	210115_nj3_4.tif_BS20.tif:0437-0235-0125:437	20129	20129	437
1159	210115_nj3_4.tif_BS20.tif:0438-0232-0121:438	20436	20436	438
1160	210115_nj3_4.tif_BS20.tif:0439-0241-0120:439	17958	17958	439
1161	210115_nj3_4.tif_BS20.tif:0440-0228-0123:440	27709	27709	440
1162	210115_nj3_4.tif_BS20.tif:0441-0234-0129:441	29438	29438	441
1163	210115_nj3_4.tif_BS20.tif:0442-0237-0127:442	27053	27053	442
1164	210115_nj3_4.tif_BS20.tif:0443-0248-0136:443	19953	19953	443
1165	210115_nj3_4.tif_BS20.tif:0444-0241-0121:444	19999	19999	444
1166	210115_nj3_4.tif_BS20.tif:0445-0244-0118:445	20273	20273	445
1167	210115_nj3_4.tif_BS20.tif:0446-0248-0120:446	20460	20460	446
1168	210115_nj3_4.tif_BS20.tif:0447-0243-0121:447	19190	19190	447
1169	210115_nj3_4.tif_BS20.tif:0448-0234-0121:448	16081	16081	448
1170	210115_nj3_4.tif_BS20.tif:0449-0248-0127:449	19066	19066	449
1171	210115_nj3_4.tif_BS20.tif:0450-0251-0128:450	20186	20186	450
1172	210115_nj3_4.tif_BS20.tif:0451-0252-0132:451	16764	16764	451
1173	210115_nj3_4.tif_BS20.tif:0452-0240-0120:452	16745	16745	452
1174	210115_nj3_4.tif_BS20.tif:0453-0233-0118:453	17514	17514	453
1175	210115_nj3_4.tif_BS20.tif:0454-0224-0117:454	16520	16520	454
1176	210115_nj3_4.tif_BS20.tif:0455-0218-0127:455	22382	22382	455
1177	210115_nj3_4.tif_BS20.tif:0456-0242-0121:456	20030	20030	456
1178	210115_nj3_4.tif_BS20.tif:0457-0242-0118:457	20496	20496	457
1179	210115_nj3_4.tif_BS20.tif:0458-0240-0123:458	23406	23406	458
1180	210115_nj3_4.tif_BS20.tif:0459-0262-0123:459	21036	21036	459
1181	210115_nj3_4.tif_BS20.tif:0460-0261-0133:460	19133	19133	460
1182	210115_nj3_4.tif_BS20.tif:0461-0258-0116:461	19052	19052	461
1183	210115_nj3_4.tif_BS20.tif:0462-0273-0107:462	17454	17454	462
1184	210115_nj3_4.tif_BS20.tif:0463-0269-0112:463	20486	20486	463
1185	210115_nj3_4.tif_BS20.tif:0464-0269-0111:464	20990	20990	464
1186	210115_nj3_4.tif_BS20.tif:0465-0284-0122:465	20122	20122	465
1187	210115_nj3_4.tif_BS20.tif:0466-0274-0126:466	20265	20265	466
1188	210115_nj3_4.tif_BS20.tif:0467-0285-0124:467	20973	20973	467
1189	210115_nj3_4.tif_BS20.tif:0468-0273-0115:468	22248	22248	468
1190	210115_nj3_4.tif_BS20.tif:0469-0242-0122:469	24701	24701	469
1191	210115_nj3_4.tif_BS20.tif:0470-0273-0130:470	25166	25166	470
1192	210115_nj3_4.tif_BS20.tif:0471-0268-0132:471	19805	19805	471
1193	210115_nj3_4.tif_BS20.tif:0472-0266-0125:472	23798	23798	472
1194	210115_nj3_4.tif_BS20.tif:0473-0278-0120:473	21834	21834	473
1195	210115_nj3_4.tif_BS20.tif:0474-0268-0126:474	23194	23194	474
1196	210115_nj3_4.tif_BS20.tif:0475-0269-0126:475	21489	21489	475
1197	210115_nj3_4.tif_BS20.tif:0476-0266-0119:476	24796	24796	476
1198	210115_nj3_4.tif_BS20.tif:0477-0267-0119:477	22521	22521	477
1199	210115_nj3_4.tif_BS20.tif:0478-0270-0124:478	23193	23193	478
1200	210115_nj3_4.tif_BS20.tif:0479-0265-0129:479	22474	22474	479
1201	210115_nj3_4.tif_BS20.tif:0480-0270-0130:480	24677	24677	480
1202	210115_nj3_4.tif_BS20.tif:0481-0274-0131:481	22414	22414	481
1203	210115_nj3_4.tif_BS20.tif:0482-0262-0118:482	24205	24205	482
1204	210115_nj3_4.tif_BS20.tif:0483-0272-0116:483	20720	20720	483
1205	210115_nj3_4.tif_BS20.tif:0484-0279-0120:484	20585	20585	484
1206	210115_nj3_4.tif_BS20.tif:0485-0278-0120:485	23919	23919	485
1207	210115_nj3_4.tif_BS20.tif:0486-0270-0120:486	22835	22835	486
1208	210115_nj3_4.tif_BS20.tif:0487-0271-0119:487	21554	21554	487
1209	210115_nj3_4.tif_BS20.tif:0488-0269-0115:488	20937	20937	488
1210	210115_nj3_4.tif_BS20.tif:0489-0269-0113:489	23750	23750	489
1211	210115_nj3_4.tif_BS20.tif:0490-0262-0112:490	23761	23761	490
1212	210115_nj3_4.tif_BS20.tif:0491-0259-0113:491	25829	25829	491
1213	210115_nj3_4.tif_BS20.tif:0492-0259-0119:492	21550	21550	492
1214	210115_nj3_4.tif_BS20.tif:0493-0252-0121:493	20539	20539	493
1215	210115_nj3_4.tif_BS20.tif:0494-0241-0120:494	28250	28250	494
1216	210115_nj3_4.tif_BS20.tif:0495-0239-0121:495	24774	24774	495
1217	210115_nj3_4.tif_BS20.tif:0496-0236-0116:496	23138	23138	496
1218	210115_nj3_4.tif_BS20.tif:0497-0239-0118:497	23651	23651	497
1219	210115_nj3_4.tif_BS20.tif:0498-0243-0121:498	25719	25719	498
1220	210115_nj3_4.tif_BS20.tif:0499-0238-0117:499	23894	23894	499
1221	210115_nj3_4.tif_BS20.tif:0500-0242-0119:500	23933	23933	500
1222	210115_nj3_4.tif_BS20.tif:0501-0234-0123:501	19693	19693	501
1223	210115_nj3_4.tif_BS20.tif:0502-0247-0125:502	20172	20172	502
1224	210115_nj3_4.tif_BS20.tif:0503-0240-0121:503	22439	22439	503
1225	210115_nj3_4.tif_BS20.tif:0504-0247-0124:504	21116	21116	504
1226	210115_nj3_4.tif_BS20.tif:0505-0231-0127:505	20218	20218	505
1227	210115_nj3_4.tif_BS20.tif:0506-0246-0135:506	18927	18927	506
1228	210115_nj3_4.tif_BS20.tif:0507-0240-0129:507	10159	10159	507
1229	210115_nj3_4.tif_BS20.tif:0508-0259-0133:508	17051	17051	508
1230	210115_nj3_4.tif_BS20.tif:0509-0255-0123:509	21391	21391	509
1231	210115_nj3_4.tif_BS20.tif:0510-0255-0125:510	21839	21839	510
1232	210115_nj3_4.tif_BS20.tif:0511-0255-0127:511	20626	20626	511
1233	210115_nj3_4.tif_BS20.tif:0512-0257-0125:512	19346	19346	512
1234	210115_nj3_4.tif_BS20.tif:0513-0261-0129:513	21521	21521	513
1235	210115_nj3_4.tif_BS20.tif:0514-0268-0129:514	22717	22717	514
1236	210115_nj3_4.tif_BS20.tif:0515-0273-0134:515	20424	20424	515
1237	210115_nj3_4.tif_BS20.tif:0516-0275-0137:516	18664	18664	516
1238	210115_nj3_4.tif_BS20.tif:0517-0278-0151:517	18847	18847	517
1239	210115_nj3_4.tif_BS20.tif:0518-0295-0158:518	20783	20783	518
1240	210115_nj3_4.tif_BS20.tif:0519-0318-0158:519	20434	20434	519
1241	210115_nj3_4.tif_BS20.tif:0520-0289-0132:520	17748	17748	520
1242	210115_nj3_4.tif_BS20.tif:0521-0279-0163:521	19282	19282	521
1243	210115_nj3_4.tif_BS20.tif:0522-0290-0170:522	18745	18745	522
1244	210115_nj3_4.tif_BS20.tif:0523-0280-0151:523	19724	19724	523
1245	210115_nj3_4.tif_BS20.tif:0524-0291-0153:524	18328	18328	524
1246	210115_nj3_4.tif_BS20.tif:0525-0287-0155:525	19357	19357	525
1247	210115_nj3_4.tif_BS20.tif:0526-0291-0159:526	18649	18649	526
1248	210115_nj3_4.tif_BS20.tif:0527-0303-0173:527	17986	17986	527
1249	210115_nj3_4.tif_BS20.tif:0528-0276-0156:528	11151	11151	528
1250	210115_nj3_4.tif_BS20.tif:0529-0296-0166:529	17028	17028	529
1251	210115_nj3_4.tif_BS20.tif:0530-0301-0163:530	14684	14684	530
1252	210115_nj3_4.tif_BS20.tif:0531-0307-0142:531	16607	16607	531
1253	210115_nj3_4.tif_BS20.tif:0532-0286-0141:532	15177	15177	532
1254	210115_nj3_4.tif_BS20.tif:0533-0289-0138:533	18242	18242	533
1255	210115_nj3_4.tif_BS20.tif:0534-0282-0146:534	18788	18788	534
1256	210115_nj3_4.tif_BS20.tif:0535-0279-0145:535	20974	20974	535
1257	210115_nj3_4.tif_BS20.tif:0536-0290-0143:536	18166	18166	536
1258	210115_nj3_4.tif_BS20.tif:0537-0286-0141:537	20315	20315	537
1259	210115_nj3_4.tif_BS20.tif:0538-0301-0153:538	15921	15921	538
1260	210115_nj3_4.tif_BS20.tif:0539-0294-0177:539	22592	22592	539
1261	210115_nj3_4.tif_BS20.tif:0540-0287-0155:540	23736	23736	540
1262	210115_nj3_4.tif_BS20.tif:0541-0286-0153:541	18586	18586	541
1263	210115_nj3_4.tif_BS20.tif:0542-0290-0147:542	21521	21521	542
1264	210115_nj3_4.tif_BS20.tif:0543-0283-0148:543	24302	24302	543
1265	210115_nj3_4.tif_BS20.tif:0544-0286-0159:544	23012	23012	544
1266	210115_nj3_4.tif_BS20.tif:0545-0284-0159:545	21092	21092	545
1267	210115_nj3_4.tif_BS20.tif:0546-0287-0161:546	22919	22919	546
1268	210115_nj3_4.tif_BS20.tif:0547-0289-0155:547	20363	20363	547
1269	210115_nj3_4.tif_BS20.tif:0548-0292-0151:548	24017	24017	548
1270	210115_nj3_4.tif_BS20.tif:0549-0290-0151:549	20785	20785	549
1271	210115_nj3_4.tif_BS20.tif:0550-0288-0154:550	23793	23793	550
1272	210115_nj3_4.tif_BS20.tif:0551-0294-0149:551	23919	23919	551
1273	210115_nj3_4.tif_BS20.tif:0552-0294-0143:552	22134	22134	552
1274	210115_nj3_4.tif_BS20.tif:0553-0293-0136:553	23530	23530	553
1275	210115_nj3_4.tif_BS20.tif:0554-0289-0123:554	18411	18411	554
1276	210115_nj3_4.tif_BS20.tif:0555-0291-0126:555	20170	20170	555
1277	210115_nj3_4.tif_BS20.tif:0556-0290-0137:556	24343	24343	556
1278	210115_nj3_4.tif_BS20.tif:0557-0293-0145:557	24776	24776	557
1279	210115_nj3_4.tif_BS20.tif:0558-0290-0164:558	18386	18386	558
1280	210115_nj3_4.tif_BS20.tif:0559-0292-0163:559	20915	20915	559
1281	210115_nj3_4.tif_BS20.tif:0560-0291-0158:560	22144	22144	560
1282	210115_nj3_4.tif_BS20.tif:0561-0283-0165:561	21018	21018	561
1283	210115_nj3_4.tif_BS20.tif:0562-0284-0161:562	24769	24769	562
1284	210115_nj3_4.tif_BS20.tif:0563-0288-0159:563	26166	26166	563
1285	210115_nj3_4.tif_BS20.tif:0564-0283-0163:564	21098	21098	564
1286	210115_nj3_4.tif_BS20.tif:0565-0288-0154:565	25090	25090	565
1287	210115_nj3_4.tif_BS20.tif:0566-0303-0167:566	24558	24558	566
1288	210115_nj3_4.tif_BS20.tif:0567-0296-0144:567	24572	24572	567
1289	210115_nj3_4.tif_BS20.tif:0568-0290-0126:568	23674	23674	568
1290	210115_nj3_4.tif_BS20.tif:0569-0295-0148:569	23323	23323	569
1291	210115_nj3_4.tif_BS20.tif:0570-0300-0161:570	21649	21649	570
1292	210115_nj3_4.tif_BS20.tif:0571-0297-0155:571	21528	21528	571
1293	210115_nj3_4.tif_BS20.tif:0572-0294-0148:572	23332	23332	572
1294	210115_nj3_4.tif_BS20.tif:0573-0297-0152:573	19618	19618	573
1295	210115_nj3_4.tif_BS20.tif:0574-0276-0157:574	20269	20269	574
1296	210115_nj3_4.tif_BS20.tif:0575-0269-0147:575	19903	19903	575
1297	210115_nj3_4.tif_BS20.tif:0576-0286-0143:576	21093	21093	576
1298	210115_nj3_4.tif_BS20.tif:0577-0287-0149:577	19550	19550	577
1299	210115_nj3_4.tif_BS20.tif:0578-0286-0155:578	23154	23154	578
1300	210115_nj3_4.tif_BS20.tif:0579-0286-0159:579	21801	21801	579
1301	210115_nj3_4.tif_BS20.tif:0580-0284-0171:580	19470	19470	580
1302	210115_nj3_4.tif_BS20.tif:0581-0286-0161:581	22090	22090	581
1303	210115_nj3_4.tif_BS20.tif:0582-0283-0159:582	23043	23043	582
1304	210115_nj3_4.tif_BS20.tif:0583-0275-0167:583	21319	21319	583
1305	210115_nj3_4.tif_BS20.tif:0584-0275-0169:584	20879	20879	584
1306	210115_nj3_4.tif_BS20.tif:0585-0283-0147:585	11544	11544	585
1307	210115_nj3_4.tif_BS20.tif:0586-0304-0162:586	21173	21173	586
1308	210115_nj3_4.tif_BS20.tif:0587-0290-0162:587	20298	20298	587
1309	210115_nj3_4.tif_BS20.tif:0588-0283-0164:588	23975	23975	588
1310	210115_nj3_4.tif_BS20.tif:0589-0284-0174:589	18211	18211	589
1311	210115_nj3_4.tif_BS20.tif:0590-0278-0168:590	25309	25309	590
1312	210115_nj3_4.tif_BS20.tif:0591-0284-0170:591	24592	24592	591
1313	210115_nj3_4.tif_BS20.tif:0592-0283-0167:592	23476	23476	592
1314	210115_nj3_4.tif_BS20.tif:0593-0296-0157:593	18544	18544	593
1315	210115_nj3_4.tif_BS20.tif:0594-0297-0148:594	23056	23056	594
1316	210115_nj3_4.tif_BS20.tif:0595-0289-0149:595	22106	22106	595
1317	210115_nj3_4.tif_BS20.tif:0596-0285-0157:596	20902	20902	596
1318	210115_nj3_4.tif_BS20.tif:0597-0289-0162:597	22778	22778	597
1319	210115_nj3_4.tif_BS20.tif:0598-0298-0150:598	19265	19265	598
1320	210115_nj3_4.tif_BS20.tif:0599-0293-0150:599	20108	20108	599
1321	210115_nj3_4.tif_BS20.tif:0600-0289-0155:600	24188	24188	600
1322	210115_nj3_4.tif_BS20.tif:0601-0290-0158:601	23123	23123	601
1323	210115_nj3_4.tif_BS20.tif:0602-0291-0155:602	24124	24124	602
1324	210115_nj3_4.tif_BS20.tif:0603-0289-0154:603	24608	24608	603
1325	210115_nj3_4.tif_BS20.tif:0604-0292-0148:604	21963	21963	604
1326	210115_nj3_4.tif_BS20.tif:0605-0298-0139:605	21307	21307	605
1327	210115_nj3_4.tif_BS20.tif:0606-0293-0134:606	22654	22654	606
1328	210115_nj3_4.tif_BS20.tif:0607-0289-0134:607	24684	24684	607
1329	210115_nj3_4.tif_BS20.tif:0608-0285-0128:608	23499	23499	608
1330	210115_nj3_4.tif_BS20.tif:0609-0288-0124:609	20776	20776	609
1331	210115_nj3_4.tif_BS20.tif:0610-0282-0124:610	22595	22595	610
1332	210115_nj3_4.tif_BS20.tif:0611-0282-0122:611	21127	21127	611
1333	210115_nj3_4.tif_BS20.tif:0612-0282-0136:612	18473	18473	612
1334	210115_nj3_4.tif_BS20.tif:0613-0284-0137:613	24555	24555	613
1335	210115_nj3_4.tif_BS20.tif:0614-0285-0134:614	23986	23986	614
1336	210115_nj3_4.tif_BS20.tif:0615-0297-0139:615	20088	20088	615
1337	210115_nj3_4.tif_BS20.tif:0616-0295-0150:616	20254	20254	616
1338	210115_nj3_4.tif_BS20.tif:0617-0295-0147:617	20649	20649	617
1339	210115_nj3_4.tif_BS20.tif:0618-0299-0164:618	21197	21197	618
1340	210115_nj3_4.tif_BS20.tif:0619-0294-0173:619	22764	22764	619
1341	210115_nj3_4.tif_BS20.tif:0620-0296-0164:620	20972	20972	620
1342	210115_nj3_4.tif_BS20.tif:0621-0293-0157:621	22380	22380	621
1343	210115_nj3_4.tif_BS20.tif:0622-0293-0157:622	23310	23310	622
1344	210115_nj3_4.tif_BS20.tif:0623-0291-0165:623	22726	22726	623
1345	210115_nj3_4.tif_BS20.tif:0624-0292-0173:624	19825	19825	624
1346	210115_nj3_4.tif_BS20.tif:0625-0288-0179:625	22252	22252	625
1347	210115_nj3_4.tif_BS20.tif:0626-0288-0167:626	22053	22053	626
1348	210115_nj3_4.tif_BS20.tif:0627-0292-0170:627	23900	23900	627
1349	210115_nj3_4.tif_BS20.tif:0628-0293-0178:628	22679	22679	628
1350	210115_nj3_4.tif_BS20.tif:0629-0289-0178:629	22083	22083	629
1351	210115_nj3_4.tif_BS20.tif:0630-0287-0178:630	22977	22977	630
1352	210115_nj3_4.tif_BS20.tif:0631-0288-0177:631	22052	22052	631
1353	210115_nj3_4.tif_BS20.tif:0632-0285-0179:632	25800	25800	632
1354	210115_nj3_4.tif_BS20.tif:0633-0285-0183:633	26672	26672	633
1355	210115_nj3_4.tif_BS20.tif:0634-0283-0184:634	23620	23620	634
1356	210115_nj3_4.tif_BS20.tif:0635-0276-0185:635	25753	25753	635
1357	210115_nj3_4.tif_BS20.tif:0636-0276-0186:636	24966	24966	636
1358	210115_nj3_4.tif_BS20.tif:0637-0276-0187:637	26101	26101	637
1359	210115_nj3_4.tif_BS20.tif:0638-0276-0187:638	23419	23419	638
1360	210115_nj3_4.tif_BS20.tif:0639-0276-0185:639	22364	22364	639
1361	210115_nj3_4.tif_BS20.tif:0640-0278-0181:640	24766	24766	640
1362	210115_nj3_4.tif_BS20.tif:0641-0276-0177:641	24183	24183	641
1363	210115_nj3_4.tif_BS20.tif:0642-0276-0178:642	26009	26009	642
1364	210115_nj3_4.tif_BS20.tif:0643-0273-0181:643	26476	26476	643
1365	210115_nj3_4.tif_BS20.tif:0644-0256-0203:644	25530	25530	644
1366	210115_nj3_4.tif_BS20.tif:0645-0271-0195:645	25767	25767	645
1367	210115_nj3_4.tif_BS20.tif:0646-0286-0185:646	25071	25071	646
1368	210115_nj3_4.tif_BS20.tif:0647-0290-0182:647	25079	25079	647
1369	210115_nj3_4.tif_BS20.tif:0648-0283-0193:648	28155	28155	648
1370	210115_nj3_4.tif_BS20.tif:0649-0280-0184:649	27718	27718	649
1371	210115_nj3_4.tif_BS20.tif:0650-0282-0189:650	32034	32034	650
1372	210115_nj3_4.tif_BS20.tif:0651-0283-0184:651	28055	28055	651
1373	210115_nj3_4.tif_BS20.tif:0652-0283-0182:652	29772	29772	652
1374	210115_nj3_4.tif_BS20.tif:0653-0291-0183:653	28993	28993	653
1375	210115_nj3_4.tif_BS20.tif:0654-0283-0186:654	27064	27064	654
1376	210115_nj3_4.tif_BS20.tif:0655-0277-0189:655	25688	25688	655
1377	210115_nj3_4.tif_BS20.tif:0656-0268-0190:656	28476	28476	656
1378	210115_nj3_4.tif_BS20.tif:0657-0273-0183:657	27357	27357	657
1379	210115_nj3_4.tif_BS20.tif:0658-0260-0191:658	21727	21727	658
1380	210115_nj3_4.tif_BS20.tif:0659-0231-0196:659	27567	27567	659
1381	210115_nj3_4.tif_BS20.tif:0660-0243-0192:660	24514	24514	660
1382	210115_nj3_4.tif_BS20.tif:0661-0236-0190:661	25151	25151	661
1383	210115_nj3_4.tif_BS20.tif:0662-0244-0187:662	26567	26567	662
1384	210115_nj3_4.tif_BS20.tif:0663-0240-0183:663	27253	27253	663
1385	210115_nj3_4.tif_BS20.tif:0664-0244-0191:664	25814	25814	664
1386	210115_nj3_4.tif_BS20.tif:0665-0249-0198:665	29230	29230	665
1387	210115_nj3_4.tif_BS20.tif:0666-0248-0188:666	26016	26016	666
1388	210115_nj3_4.tif_BS20.tif:0667-0252-0177:667	25599	25599	667
1389	210115_nj3_4.tif_BS20.tif:0668-0282-0165:668	22398	22398	668
1390	210115_nj3_4.tif_BS20.tif:0669-0259-0171:669	12418	12418	669
1391	210115_nj3_4.tif_BS20.tif:0670-0250-0186:670	28809	28809	670
1392	210115_nj3_4.tif_BS20.tif:0671-0258-0196:671	28101	28101	671
1393	210115_nj3_4.tif_BS20.tif:0672-0268-0210:672	25743	25743	672
1394	210115_nj3_4.tif_BS20.tif:0673-0280-0195:673	28752	28752	673
1395	210115_nj3_4.tif_BS20.tif:0674-0271-0189:674	28018	28018	674
1396	210115_nj3_4.tif_BS20.tif:0675-0270-0188:675	29050	29050	675
1397	210115_nj3_4.tif_BS20.tif:0676-0273-0188:676	29704	29704	676
1398	210115_nj3_4.tif_BS20.tif:0677-0274-0189:677	29753	29753	677
1399	210115_nj3_4.tif_BS20.tif:0678-0272-0183:678	27412	27412	678
1400	210115_nj3_4.tif_BS20.tif:0679-0270-0179:679	29683	29683	679
1401	210115_nj3_4.tif_BS20.tif:0680-0282-0179:680	32302	32302	680
1402	210115_nj3_4.tif_BS20.tif:0681-0286-0182:681	34206	34206	681
1403	210115_nj3_4.tif_BS20.tif:0682-0297-0186:682	33275	33275	682
1404	210115_nj3_4.tif_BS20.tif:0683-0283-0173:683	34744	34744	683
1405	210115_nj3_4.tif_BS20.tif:0684-0287-0174:684	34854	34854	684
1406	210115_nj3_4.tif_BS20.tif:0685-0298-0174:685	33124	33124	685
1407	210115_nj3_4.tif_BS20.tif:0686-0296-0169:686	36203	36203	686
1408	210115_nj3_4.tif_BS20.tif:0687-0289-0164:687	40747	40747	687
1409	210115_nj3_4.tif_BS20.tif:0688-0307-0164:688	34938	34938	688
1410	210115_nj3_4.tif_BS20.tif:0689-0293-0160:689	37483	37483	689
1411	210115_nj3_4.tif_BS20.tif:0690-0292-0161:690	36262	36262	690
1412	210115_nj3_4.tif_BS20.tif:0691-0306-0160:691	39186	39186	691
1413	210115_nj3_4.tif_BS20.tif:0692-0299-0161:692	35549	35549	692
1414	210115_nj3_4.tif_BS20.tif:0693-0297-0161:693	36506	36506	693
1415	210115_nj3_4.tif_BS20.tif:0694-0297-0156:694	33965	33965	694
1416	210115_nj3_4.tif_BS20.tif:0695-0296-0149:695	33203	33203	695
1417	210115_nj3_4.tif_BS20.tif:0696-0301-0152:696	38196	38196	696
1418	210115_nj3_4.tif_BS20.tif:0697-0298-0158:697	31757	31757	697
1419	210115_nj3_4.tif_BS20.tif:0698-0300-0163:698	35471	35471	698
1420	210115_nj3_4.tif_BS20.tif:0699-0299-0158:699	35690	35690	699
1421	210115_nj3_4.tif_BS20.tif:0700-0296-0148:700	32420	32420	700
1422	210115_nj3_4.tif_BS20.tif:0701-0300-0152:701	30591	30591	701
1423	210115_nj3_4.tif_BS20.tif:0702-0298-0163:702	33586	33586	702
1424	210115_nj3_4.tif_BS20.tif:0703-0299-0170:703	33195	33195	703
1425	210115_nj3_4.tif_BS20.tif:0704-0295-0172:704	31466	31466	704
1426	210115_nj3_4.tif_BS20.tif:0705-0295-0168:705	34085	34085	705
1427	210115_nj3_4.tif_BS20.tif:0706-0296-0172:706	34571	34571	706
1428	210115_nj3_4.tif_BS20.tif:0707-0293-0174:707	32705	32705	707
1429	210115_nj3_4.tif_BS20.tif:0708-0288-0175:708	34193	34193	708
1430	210115_nj3_4.tif_BS20.tif:0709-0287-0174:709	34275	34275	709
1431	210115_nj3_4.tif_BS20.tif:0710-0295-0180:710	34741	34741	710
1432	210115_nj3_4.tif_BS20.tif:0711-0277-0183:711	33223	33223	711
1433	210115_nj3_4.tif_BS20.tif:0712-0280-0185:712	32906	32906	712
1434	210115_nj3_4.tif_BS20.tif:0713-0289-0172:713	33741	33741	713
1435	210115_nj3_4.tif_BS20.tif:0714-0294-0163:714	33065	33065	714
1436	210115_nj3_4.tif_BS20.tif:0715-0284-0162:715	32032	32032	715
1437	210115_nj3_4.tif_BS20.tif:0716-0280-0176:716	33050	33050	716
1438	210115_nj3_4.tif_BS20.tif:0717-0276-0176:717	33591	33591	717
1439	210115_nj3_4.tif_BS20.tif:0718-0274-0201:718	27505	27505	718
1440	210115_nj3_4.tif_BS20.tif:0719-0278-0187:719	31942	31942	719
1441	210115_nj3_4.tif_BS20.tif:0720-0286-0185:720	33957	33957	720
1442	210115_nj3_4.tif_BS20.tif:0721-0287-0185:721	34123	34123	721
