# Supplementary material for: Molecular encoding and synaptic decoding of context during salt chemotaxis in C. elegans
Source: Nat Commun. 2022 May 27;13:2928. doi: 10.1038/s41467-022-30279-7 (PMC9142520; doi:10.1038/s41467-022-30279-7)
Supplement: Supplementary file 7 — Source Data [file 41467_2022_30279_MOESM7_ESM.zip › Source Data/Imaging/Fig.5/5D/210115_nj3_5.tif_BS20_Results.csv]

	Label	IntDen	RawIntDen	Slice	stimulus
1	210115_nj3_5.tif_BS20.tif:0001-0231-0367:1	10993	10993	1	194
2	210115_nj3_5.tif_BS20.tif:0002-0206-0361:2	11410	11410	2
3	210115_nj3_5.tif_BS20.tif:0003-0208-0365:3	12139	12139	3
4	210115_nj3_5.tif_BS20.tif:0004-0162-0420:4	10880	10880	4
5	210115_nj3_5.tif_BS20.tif:0005-0189-0442:5	12985	12985	5
6	210115_nj3_5.tif_BS20.tif:0006-0189-0417:6	14693	14693	6
7	210115_nj3_5.tif_BS20.tif:0007-0193-0410:7	14467	14467	7
8	210115_nj3_5.tif_BS20.tif:0008-0198-0407:8	13794	13794	8
9	210115_nj3_5.tif_BS20.tif:0009-0197-0411:9	12895	12895	9
10	210115_nj3_5.tif_BS20.tif:0010-0184-0406:10	11865	11865	10
11	210115_nj3_5.tif_BS20.tif:0011-0191-0403:11	15571	15571	11
12	210115_nj3_5.tif_BS20.tif:0012-0190-0406:12	13034	13034	12
13	210115_nj3_5.tif_BS20.tif:0013-0194-0413:13	18224	18224	13
14	210115_nj3_5.tif_BS20.tif:0014-0192-0408:14	24220	24220	14
15	210115_nj3_5.tif_BS20.tif:0015-0193-0400:15	15091	15091	15
16	210115_nj3_5.tif_BS20.tif:0016-0191-0388:16	14862	14862	16
17	210115_nj3_5.tif_BS20.tif:0017-0196-0374:17	15678	15678	17
18	210115_nj3_5.tif_BS20.tif:0018-0193-0370:18	11938	11938	18
19	210115_nj3_5.tif_BS20.tif:0019-0193-0374:19	14248	14248	19
20	210115_nj3_5.tif_BS20.tif:0020-0193-0375:20	12954	12954	20
21	210115_nj3_5.tif_BS20.tif:0021-0196-0371:21	13914	13914	21
22	210115_nj3_5.tif_BS20.tif:0022-0197-0363:22	15119	15119	22
23	210115_nj3_5.tif_BS20.tif:0023-0200-0362:23	11422	11422	23
24	210115_nj3_5.tif_BS20.tif:0024-0207-0367:24	13389	13389	24
25	210115_nj3_5.tif_BS20.tif:0025-0201-0368:25	11657	11657	25
26	210115_nj3_5.tif_BS20.tif:0026-0195-0382:26	15138	15138	26
27	210115_nj3_5.tif_BS20.tif:0027-0190-0405:27	15996	15996	27
28	210115_nj3_5.tif_BS20.tif:0028-0193-0411:28	20502	20502	28
29	210115_nj3_5.tif_BS20.tif:0029-0204-0413:29	13160	13160	29
30	210115_nj3_5.tif_BS20.tif:0030-0195-0401:30	12602	12602	30
31	210115_nj3_5.tif_BS20.tif:0031-0188-0404:31	13803	13803	31
32	210115_nj3_5.tif_BS20.tif:0032-0188-0401:32	11467	11467	32
33	210115_nj3_5.tif_BS20.tif:0033-0182-0411:33	12565	12565	33
34	210115_nj3_5.tif_BS20.tif:0034-0180-0412:34	12908	12908	34
35	210115_nj3_5.tif_BS20.tif:0035-0179-0404:35	12745	12745	35
36	210115_nj3_5.tif_BS20.tif:0036-0186-0401:36	11185	11185	36
37	210115_nj3_5.tif_BS20.tif:0037-0199-0408:37	13111	13111	37
38	210115_nj3_5.tif_BS20.tif:0038-0204-0390:38	14774	14774	38
39	210115_nj3_5.tif_BS20.tif:0039-0190-0395:39	11555	11555	39
40	210115_nj3_5.tif_BS20.tif:0040-0191-0409:40	12345	12345	40
41	210115_nj3_5.tif_BS20.tif:0041-0197-0394:41	12033	12033	41
42	210115_nj3_5.tif_BS20.tif:0042-0194-0400:42	13248	13248	42
43	210115_nj3_5.tif_BS20.tif:0043-0185-0396:43	12976	12976	43
44	210115_nj3_5.tif_BS20.tif:0044-0181-0409:44	12175	12175	44
45	210115_nj3_5.tif_BS20.tif:0045-0184-0413:45	10952	10952	45
46	210115_nj3_5.tif_BS20.tif:0046-0190-0416:46	13410	13410	46
47	210115_nj3_5.tif_BS20.tif:0047-0192-0418:47	13436	13436	47
48	210115_nj3_5.tif_BS20.tif:0048-0198-0419:48	12462	12462	48
49	210115_nj3_5.tif_BS20.tif:0049-0199-0411:49	13159	13159	49
50	210115_nj3_5.tif_BS20.tif:0050-0203-0418:50	12798	12798	50
51	210115_nj3_5.tif_BS20.tif:0051-0197-0429:51	10758	10758	51
52	210115_nj3_5.tif_BS20.tif:0052-0199-0427:52	12027	12027	52
53	210115_nj3_5.tif_BS20.tif:0053-0198-0419:53	12035	12035	53
54	210115_nj3_5.tif_BS20.tif:0054-0200-0411:54	11731	11731	54
55	210115_nj3_5.tif_BS20.tif:0055-0196-0420:55	12272	12272	55
56	210115_nj3_5.tif_BS20.tif:0056-0196-0426:56	13421	13421	56
57	210115_nj3_5.tif_BS20.tif:0057-0188-0425:57	12648	12648	57
58	210115_nj3_5.tif_BS20.tif:0058-0200-0423:58	12968	12968	58
59	210115_nj3_5.tif_BS20.tif:0059-0205-0437:59	12974	12974	59
60	210115_nj3_5.tif_BS20.tif:0060-0209-0452:60	15260	15260	60
61	210115_nj3_5.tif_BS20.tif:0061-0211-0441:61	12991	12991	61
62	210115_nj3_5.tif_BS20.tif:0062-0210-0439:62	13216	13216	62
63	210115_nj3_5.tif_BS20.tif:0063-0217-0439:63	13052	13052	63
64	210115_nj3_5.tif_BS20.tif:0064-0211-0442:64	12097	12097	64
65	210115_nj3_5.tif_BS20.tif:0065-0210-0445:65	14646	14646	65
66	210115_nj3_5.tif_BS20.tif:0066-0215-0447:66	12944	12944	66
67	210115_nj3_5.tif_BS20.tif:0067-0225-0443:67	13890	13890	67
68	210115_nj3_5.tif_BS20.tif:0068-0223-0442:68	13051	13051	68
69	210115_nj3_5.tif_BS20.tif:0069-0217-0445:69	12558	12558	69
70	210115_nj3_5.tif_BS20.tif:0070-0212-0445:70	11981	11981	70
71	210115_nj3_5.tif_BS20.tif:0071-0217-0443:71	12150	12150	71
72	210115_nj3_5.tif_BS20.tif:0072-0215-0445:72	11641	11641	72
73	210115_nj3_5.tif_BS20.tif:0073-0221-0444:73	11008	11008	73
74	210115_nj3_5.tif_BS20.tif:0074-0222-0442:74	12013	12013	74
75	210115_nj3_5.tif_BS20.tif:0075-0215-0446:75	12419	12419	75
76	210115_nj3_5.tif_BS20.tif:0076-0224-0445:76	12813	12813	76
77	210115_nj3_5.tif_BS20.tif:0077-0227-0446:77	12734	12734	77
78	210115_nj3_5.tif_BS20.tif:0078-0233-0443:78	11674	11674	78
79	210115_nj3_5.tif_BS20.tif:0079-0225-0446:79	11867	11867	79
80	210115_nj3_5.tif_BS20.tif:0080-0223-0448:80	11185	11185	80
81	210115_nj3_5.tif_BS20.tif:0081-0231-0442:81	12412	12412	81
82	210115_nj3_5.tif_BS20.tif:0082-0236-0445:82	13456	13456	82
83	210115_nj3_5.tif_BS20.tif:0083-0223-0445:83	14084	14084	83
84	210115_nj3_5.tif_BS20.tif:0084-0210-0446:84	13882	13882	84
85	210115_nj3_5.tif_BS20.tif:0085-0206-0444:85	22197	22197	85
86	210115_nj3_5.tif_BS20.tif:0086-0215-0438:86	15510	15510	86
87	210115_nj3_5.tif_BS20.tif:0087-0231-0444:87	15669	15669	87
88	210115_nj3_5.tif_BS20.tif:0088-0230-0437:88	11544	11544	88
89	210115_nj3_5.tif_BS20.tif:0089-0216-0436:89	15900	15900	89
90	210115_nj3_5.tif_BS20.tif:0090-0217-0447:90	14285	14285	90
91	210115_nj3_5.tif_BS20.tif:0091-0206-0434:91	12818	12818	91
92	210115_nj3_5.tif_BS20.tif:0092-0201-0435:92	11089	11089	92
93	210115_nj3_5.tif_BS20.tif:0093-0197-0437:93	11125	11125	93
94	210115_nj3_5.tif_BS20.tif:0094-0202-0432:94	13277	13277	94
95	210115_nj3_5.tif_BS20.tif:0095-0198-0429:95	13773	13773	95
96	210115_nj3_5.tif_BS20.tif:0096-0197-0422:96	14087	14087	96
97	210115_nj3_5.tif_BS20.tif:0097-0193-0418:97	12382	12382	97
98	210115_nj3_5.tif_BS20.tif:0098-0194-0416:98	12243	12243	98
99	210115_nj3_5.tif_BS20.tif:0099-0188-0412:99	10785	10785	99
100	210115_nj3_5.tif_BS20.tif:0100-0189-0405:100	12523	12523	100
101	210115_nj3_5.tif_BS20.tif:0101-0188-0400:101	11261	11261	101
102	210115_nj3_5.tif_BS20.tif:0102-0193-0398:102	11624	11624	102
103	210115_nj3_5.tif_BS20.tif:0103-0187-0395:103	12458	12458	103
104	210115_nj3_5.tif_BS20.tif:0104-0188-0392:104	11273	11273	104
105	210115_nj3_5.tif_BS20.tif:0105-0192-0393:105	12400	12400	105
106	210115_nj3_5.tif_BS20.tif:0106-0224-0422:106	9687	9687	106
107	210115_nj3_5.tif_BS20.tif:0107-0224-0420:107	13454	13454	107
108	210115_nj3_5.tif_BS20.tif:0108-0213-0417:108	12851	12851	108
109	210115_nj3_5.tif_BS20.tif:0109-0219-0434:109	13594	13594	109
110	210115_nj3_5.tif_BS20.tif:0110-0225-0437:110	12162	12162	110
111	210115_nj3_5.tif_BS20.tif:0111-0236-0439:111	10880	10880	111
112	210115_nj3_5.tif_BS20.tif:0112-0245-0440:112	11998	11998	112
113	210115_nj3_5.tif_BS20.tif:0113-0252-0441:113	12551	12551	113
114	210115_nj3_5.tif_BS20.tif:0114-0219-0450:114	13174	13174	114
115	210115_nj3_5.tif_BS20.tif:0115-0225-0445:115	24307	24307	115
116	210115_nj3_5.tif_BS20.tif:0116-0249-0450:116	15199	15199	116
117	210115_nj3_5.tif_BS20.tif:0117-0279-0435:117	11565	11565	117
118	210115_nj3_5.tif_BS20.tif:0118-0270-0438:118	11758	11758	118
119	210115_nj3_5.tif_BS20.tif:0119-0271-0435:119	12368	12368	119
120	210115_nj3_5.tif_BS20.tif:0120-0276-0437:120	11640	11640	120
121	210115_nj3_5.tif_BS20.tif:0121-0284-0437:121	12629	12629	121
122	210115_nj3_5.tif_BS20.tif:0122-0304-0438:122	12568	12568	122
123	210115_nj3_5.tif_BS20.tif:0123-0282-0441:123	11520	11520	123
124	210115_nj3_5.tif_BS20.tif:0124-0268-0432:124	10381	10381	124
125	210115_nj3_5.tif_BS20.tif:0125-0277-0435:125	11200	11200	125
126	210115_nj3_5.tif_BS20.tif:0126-0279-0441:126	10176	10176	126
127	210115_nj3_5.tif_BS20.tif:0127-0275-0445:127	10033	10033	127
128	210115_nj3_5.tif_BS20.tif:0128-0275-0440:128	9592	9592	128
129	210115_nj3_5.tif_BS20.tif:0129-0271-0442:129	12011	12011	129
130	210115_nj3_5.tif_BS20.tif:0130-0271-0441:130	12763	12763	130
131	210115_nj3_5.tif_BS20.tif:0131-0269-0418:131	11113	11113	131
132	210115_nj3_5.tif_BS20.tif:0132-0271-0437:132	12150	12150	132
133	210115_nj3_5.tif_BS20.tif:0133-0274-0434:133	12179	12179	133
134	210115_nj3_5.tif_BS20.tif:0134-0272-0437:134	9409	9409	134
135	210115_nj3_5.tif_BS20.tif:0135-0265-0442:135	12762	12762	135
136	210115_nj3_5.tif_BS20.tif:0136-0258-0444:136	13095	13095	136
137	210115_nj3_5.tif_BS20.tif:0137-0252-0434:137	11685	11685	137
138	210115_nj3_5.tif_BS20.tif:0138-0246-0437:138	11584	11584	138
139	210115_nj3_5.tif_BS20.tif:0139-0240-0441:139	12241	12241	139
140	210115_nj3_5.tif_BS20.tif:0140-0229-0436:140	15984	15984	140
141	210115_nj3_5.tif_BS20.tif:0141-0219-0428:141	14085	14085	141
142	210115_nj3_5.tif_BS20.tif:0142-0210-0427:142	13797	13797	142
143	210115_nj3_5.tif_BS20.tif:0143-0210-0426:143	11487	11487	143
144	210115_nj3_5.tif_BS20.tif:0144-0216-0425:144	12964	12964	144
145	210115_nj3_5.tif_BS20.tif:0145-0199-0429:145	12012	12012	145
146	210115_nj3_5.tif_BS20.tif:0146-0176-0412:146	17715	17715	146
147	210115_nj3_5.tif_BS20.tif:0147-0183-0402:147	16544	16544	147
148	210115_nj3_5.tif_BS20.tif:0148-0194-0401:148	11838	11838	148
149	210115_nj3_5.tif_BS20.tif:0149-0195-0391:149	16117	16117	149
150	210115_nj3_5.tif_BS20.tif:0150-0198-0389:150	13796	13796	150
151	210115_nj3_5.tif_BS20.tif:0151-0193-0386:151	14310	14310	151
152	210115_nj3_5.tif_BS20.tif:0152-0190-0387:152	16959	16959	152
153	210115_nj3_5.tif_BS20.tif:0153-0188-0382:153	11928	11928	153
154	210115_nj3_5.tif_BS20.tif:0154-0194-0378:154	14155	14155	154
155	210115_nj3_5.tif_BS20.tif:0155-0196-0382:155	17707	17707	155
156	210115_nj3_5.tif_BS20.tif:0156-0193-0374:156	14612	14612	156
157	210115_nj3_5.tif_BS20.tif:0157-0198-0368:157	11163	11163	157
158	210115_nj3_5.tif_BS20.tif:0158-0198-0369:158	11544	11544	158
159	210115_nj3_5.tif_BS20.tif:0159-0201-0362:159	11343	11343	159
160	210115_nj3_5.tif_BS20.tif:0160-0207-0356:160	10484	10484	160
161	210115_nj3_5.tif_BS20.tif:0161-0211-0349:161	12319	12319	161
162	210115_nj3_5.tif_BS20.tif:0162-0216-0346:162	11110	11110	162
163	210115_nj3_5.tif_BS20.tif:0163-0211-0357:163	10519	10519	163
164	210115_nj3_5.tif_BS20.tif:0164-0203-0362:164	12250	12250	164
165	210115_nj3_5.tif_BS20.tif:0165-0202-0361:165	10407	10407	165
166	210115_nj3_5.tif_BS20.tif:0166-0212-0365:166	11697	11697	166
167	210115_nj3_5.tif_BS20.tif:0167-0218-0367:167	11898	11898	167
168	210115_nj3_5.tif_BS20.tif:0168-0214-0365:168	16879	16879	168
169	210115_nj3_5.tif_BS20.tif:0169-0214-0359:169	14271	14271	169
170	210115_nj3_5.tif_BS20.tif:0170-0213-0360:170	13758	13758	170
171	210115_nj3_5.tif_BS20.tif:0171-0197-0361:171	17515	17515	171
172	210115_nj3_5.tif_BS20.tif:0172-0192-0370:172	15292	15292	172
173	210115_nj3_5.tif_BS20.tif:0173-0202-0358:173	14686	14686	173
174	210115_nj3_5.tif_BS20.tif:0174-0212-0354:174	13900	13900	174
175	210115_nj3_5.tif_BS20.tif:0175-0212-0353:175	12555	12555	175
176	210115_nj3_5.tif_BS20.tif:0176-0210-0364:176	11974	11974	176
177	210115_nj3_5.tif_BS20.tif:0177-0203-0357:177	12462	12462	177
178	210115_nj3_5.tif_BS20.tif:0178-0197-0369:178	12219	12219	178
179	210115_nj3_5.tif_BS20.tif:0179-0205-0370:179	13582	13582	179
180	210115_nj3_5.tif_BS20.tif:0180-0204-0373:180	12563	12563	180
181	210115_nj3_5.tif_BS20.tif:0181-0192-0382:181	11043	11043	181
182	210115_nj3_5.tif_BS20.tif:0182-0194-0389:182	13067	13067	182
183	210115_nj3_5.tif_BS20.tif:0183-0186-0398:183	14449	14449	183
184	210115_nj3_5.tif_BS20.tif:0184-0195-0395:184	14175	14175	184
185	210115_nj3_5.tif_BS20.tif:0185-0193-0404:185	11765	11765	185
186	210115_nj3_5.tif_BS20.tif:0186-0197-0409:186	10931	10931	186
187	210115_nj3_5.tif_BS20.tif:0187-0197-0404:187	14103	14103	187
188	210115_nj3_5.tif_BS20.tif:0188-0184-0400:188	11610	11610	188
189	210115_nj3_5.tif_BS20.tif:0189-0192-0400:189	14918	14918	189
190	210115_nj3_5.tif_BS20.tif:0190-0201-0399:190	12198	12198	190
191	210115_nj3_5.tif_BS20.tif:0191-0188-0398:191	11480	11480	191
192	210115_nj3_5.tif_BS20.tif:0192-0194-0395:192	12213	12213	192
193	210115_nj3_5.tif_BS20.tif:0193-0182-0383:193	15311	15311	193
194	210115_nj3_5.tif_BS20.tif:0194-0186-0411:194	12278	12278	194
195	210115_nj3_5.tif_BS20.tif:0195-0187-0424:195	14420	14420	195
196	210115_nj3_5.tif_BS20.tif:0196-0195-0414:196	12741	12741	196
197	210115_nj3_5.tif_BS20.tif:0197-0206-0402:197	14200	14200	197
198	210115_nj3_5.tif_BS20.tif:0198-0202-0399:198	13742	13742	198
199	210115_nj3_5.tif_BS20.tif:0199-0197-0414:199	11409	11409	199
200	210115_nj3_5.tif_BS20.tif:0200-0186-0424:200	11915	11915	200
201	210115_nj3_5.tif_BS20.tif:0201-0177-0413:201	13301	13301	201
202	210115_nj3_5.tif_BS20.tif:0202-0195-0397:202	12339	12339	202
203	210115_nj3_5.tif_BS20.tif:0203-0194-0396:203	11765	11765	203
204	210115_nj3_5.tif_BS20.tif:0204-0192-0408:204	10729	10729	204
205	210115_nj3_5.tif_BS20.tif:0205-0194-0414:205	13087	13087	205
206	210115_nj3_5.tif_BS20.tif:0206-0187-0408:206	9987	9987	206
207	210115_nj3_5.tif_BS20.tif:0207-0185-0406:207	12930	12930	207
208	210115_nj3_5.tif_BS20.tif:0208-0182-0405:208	13367	13367	208
209	210115_nj3_5.tif_BS20.tif:0209-0179-0407:209	11077	11077	209
210	210115_nj3_5.tif_BS20.tif:0210-0190-0420:210	10814	10814	210
211	210115_nj3_5.tif_BS20.tif:0211-0214-0430:211	12228	12228	211
212	210115_nj3_5.tif_BS20.tif:0212-0226-0430:212	11101	11101	212
213	210115_nj3_5.tif_BS20.tif:0213-0211-0418:213	11594	11594	213
214	210115_nj3_5.tif_BS20.tif:0214-0211-0410:214	13445	13445	214
215	210115_nj3_5.tif_BS20.tif:0215-0204-0409:215	12034	12034	215
216	210115_nj3_5.tif_BS20.tif:0216-0217-0391:216	11435	11435	216
217	210115_nj3_5.tif_BS20.tif:0217-0218-0370:217	12732	12732	217
218	210115_nj3_5.tif_BS20.tif:0218-0214-0372:218	11707	11707	218
219	210115_nj3_5.tif_BS20.tif:0219-0217-0358:219	11035	11035	219
220	210115_nj3_5.tif_BS20.tif:0220-0213-0360:220	11683	11683	220
221	210115_nj3_5.tif_BS20.tif:0221-0208-0357:221	10380	10380	221
222	210115_nj3_5.tif_BS20.tif:0222-0203-0357:222	11093	11093	222
223	210115_nj3_5.tif_BS20.tif:0223-0204-0351:223	10339	10339	223
224	210115_nj3_5.tif_BS20.tif:0224-0221-0361:224	13627	13627	224
225	210115_nj3_5.tif_BS20.tif:0225-0202-0375:225	11724	11724	225
226	210115_nj3_5.tif_BS20.tif:0226-0213-0387:226	16451	16451	226
227	210115_nj3_5.tif_BS20.tif:0227-0209-0365:227	10827	10827	227
228	210115_nj3_5.tif_BS20.tif:0228-0218-0366:228	10295	10295	228
229	210115_nj3_5.tif_BS20.tif:0229-0233-0366:229	9820	9820	229
230	210115_nj3_5.tif_BS20.tif:0230-0277-0349:230	11548	11548	230
231	210115_nj3_5.tif_BS20.tif:0231-0235-0338:231	11080	11080	231
232	210115_nj3_5.tif_BS20.tif:0232-0243-0339:232	13243	13243	232
233	210115_nj3_5.tif_BS20.tif:0233-0273-0351:233	11663	11663	233
234	210115_nj3_5.tif_BS20.tif:0234-0284-0340:234	14469	14469	234
235	210115_nj3_5.tif_BS20.tif:0235-0258-0345:235	19103	19103	235
236	210115_nj3_5.tif_BS20.tif:0236-0257-0345:236	13904	13904	236
237	210115_nj3_5.tif_BS20.tif:0237-0256-0343:237	12592	12592	237
238	210115_nj3_5.tif_BS20.tif:0238-0248-0345:238	11031	11031	238
239	210115_nj3_5.tif_BS20.tif:0239-0267-0374:239	11725	11725	239
240	210115_nj3_5.tif_BS20.tif:0240-0260-0351:240	11925	11925	240
241	210115_nj3_5.tif_BS20.tif:0241-0281-0341:241	11391	11391	241
242	210115_nj3_5.tif_BS20.tif:0242-0271-0346:242	10794	10794	242
243	210115_nj3_5.tif_BS20.tif:0243-0262-0344:243	11785	11785	243
244	210115_nj3_5.tif_BS20.tif:0244-0261-0350:244	15723	15723	244
245	210115_nj3_5.tif_BS20.tif:0245-0259-0353:245	12637	12637	245
246	210115_nj3_5.tif_BS20.tif:0246-0259-0346:246	16731	16731	246
247	210115_nj3_5.tif_BS20.tif:0247-0267-0354:247	18666	18666	247
248	210115_nj3_5.tif_BS20.tif:0248-0259-0347:248	9932	9932	248
249	210115_nj3_5.tif_BS20.tif:0249-0247-0343:249	14078	14078	249
250	210115_nj3_5.tif_BS20.tif:0250-0236-0346:250	13112	13112	250
251	210115_nj3_5.tif_BS20.tif:0251-0230-0346:251	9997	9997	251
252	210115_nj3_5.tif_BS20.tif:0252-0223-0350:252	9849	9849	252
253	210115_nj3_5.tif_BS20.tif:0253-0210-0354:253	12881	12881	253
254	210115_nj3_5.tif_BS20.tif:0254-0197-0356:254	12878	12878	254
255	210115_nj3_5.tif_BS20.tif:0255-0195-0358:255	11549	11549	255
256	210115_nj3_5.tif_BS20.tif:0256-0204-0355:256	11567	11567	256
257	210115_nj3_5.tif_BS20.tif:0257-0205-0354:257	10566	10566	257
258	210115_nj3_5.tif_BS20.tif:0258-0208-0355:258	10119	10119	258
259	210115_nj3_5.tif_BS20.tif:0259-0206-0356:259	11648	11648	259
260	210115_nj3_5.tif_BS20.tif:0260-0211-0361:260	11164	11164	260
261	210115_nj3_5.tif_BS20.tif:0261-0205-0363:261	11038	11038	261
262	210115_nj3_5.tif_BS20.tif:0262-0211-0361:262	12806	12806	262
263	210115_nj3_5.tif_BS20.tif:0263-0209-0347:263	13501	13501	263
264	210115_nj3_5.tif_BS20.tif:0264-0223-0343:264	12177	12177	264
265	210115_nj3_5.tif_BS20.tif:0265-0229-0344:265	11137	11137	265
266	210115_nj3_5.tif_BS20.tif:0266-0235-0344:266	11774	11774	266
267	210115_nj3_5.tif_BS20.tif:0267-0236-0343:267	12290	12290	267
268	210115_nj3_5.tif_BS20.tif:0268-0239-0346:268	13072	13072	268
269	210115_nj3_5.tif_BS20.tif:0269-0240-0343:269	12351	12351	269
270	210115_nj3_5.tif_BS20.tif:0270-0240-0345:270	13250	13250	270
271	210115_nj3_5.tif_BS20.tif:0271-0247-0342:271	12773	12773	271
272	210115_nj3_5.tif_BS20.tif:0272-0258-0346:272	9710	9710	272
273	210115_nj3_5.tif_BS20.tif:0273-0279-0347:273	15445	15445	273
274	210115_nj3_5.tif_BS20.tif:0274-0280-0347:274	12268	12268	274
275	210115_nj3_5.tif_BS20.tif:0275-0265-0352:275	13715	13715	275
276	210115_nj3_5.tif_BS20.tif:0276-0259-0343:276	13012	13012	276
277	210115_nj3_5.tif_BS20.tif:0277-0256-0347:277	8310	8310	277
278	210115_nj3_5.tif_BS20.tif:0278-0258-0350:278	11351	11351	278
279	210115_nj3_5.tif_BS20.tif:0279-0260-0346:279	10664	10664	279
280	210115_nj3_5.tif_BS20.tif:0280-0260-0353:280	12002	12002	280
281	210115_nj3_5.tif_BS20.tif:0281-0261-0343:281	11958	11958	281
282	210115_nj3_5.tif_BS20.tif:0282-0251-0340:282	10736	10736	282
283	210115_nj3_5.tif_BS20.tif:0283-0251-0347:283	13444	13444	283
284	210115_nj3_5.tif_BS20.tif:0284-0256-0342:284	10936	10936	284
285	210115_nj3_5.tif_BS20.tif:0285-0257-0345:285	12229	12229	285
286	210115_nj3_5.tif_BS20.tif:0286-0243-0344:286	12931	12931	286
287	210115_nj3_5.tif_BS20.tif:0287-0244-0341:287	11860	11860	287
288	210115_nj3_5.tif_BS20.tif:0288-0248-0341:288	11993	11993	288
289	210115_nj3_5.tif_BS20.tif:0289-0249-0340:289	11941	11941	289
290	210115_nj3_5.tif_BS20.tif:0290-0251-0339:290	13900	13900	290
291	210115_nj3_5.tif_BS20.tif:0291-0252-0343:291	13073	13073	291
292	210115_nj3_5.tif_BS20.tif:0292-0253-0341:292	12697	12697	292
293	210115_nj3_5.tif_BS20.tif:0293-0257-0345:293	12429	12429	293
294	210115_nj3_5.tif_BS20.tif:0294-0261-0367:294	12971	12971	294
295	210115_nj3_5.tif_BS20.tif:0295-0245-0366:295	13405	13405	295
296	210115_nj3_5.tif_BS20.tif:0296-0281-0354:296	12479	12479	296
297	210115_nj3_5.tif_BS20.tif:0297-0284-0346:297	11382	11382	297
298	210115_nj3_5.tif_BS20.tif:0298-0282-0345:298	10088	10088	298
299	210115_nj3_5.tif_BS20.tif:0299-0275-0347:299	12002	12002	299
300	210115_nj3_5.tif_BS20.tif:0300-0272-0362:300	9697	9697	300
301	210115_nj3_5.tif_BS20.tif:0301-0260-0359:301	13300	13300	301
302	210115_nj3_5.tif_BS20.tif:0302-0271-0368:302	12023	12023	302
303	210115_nj3_5.tif_BS20.tif:0303-0274-0359:303	11816	11816	303
304	210115_nj3_5.tif_BS20.tif:0304-0264-0359:304	11224	11224	304
305	210115_nj3_5.tif_BS20.tif:0305-0252-0357:305	12722	12722	305
306	210115_nj3_5.tif_BS20.tif:0306-0243-0353:306	12042	12042	306
307	210115_nj3_5.tif_BS20.tif:0307-0243-0352:307	13792	13792	307
308	210115_nj3_5.tif_BS20.tif:0308-0239-0353:308	10059	10059	308
309	210115_nj3_5.tif_BS20.tif:0309-0230-0359:309	10756	10756	309
310	210115_nj3_5.tif_BS20.tif:0310-0223-0360:310	10853	10853	310
311	210115_nj3_5.tif_BS20.tif:0311-0221-0357:311	12677	12677	311
312	210115_nj3_5.tif_BS20.tif:0312-0224-0350:312	11777	11777	312
313	210115_nj3_5.tif_BS20.tif:0313-0193-0355:313	9273	9273	313
314	210115_nj3_5.tif_BS20.tif:0314-0215-0345:314	13263	13263	314
315	210115_nj3_5.tif_BS20.tif:0315-0211-0349:315	11502	11502	315
316	210115_nj3_5.tif_BS20.tif:0316-0202-0355:316	11503	11503	316
317	210115_nj3_5.tif_BS20.tif:0317-0204-0362:317	11498	11498	317
318	210115_nj3_5.tif_BS20.tif:0318-0210-0357:318	11389	11389	318
319	210115_nj3_5.tif_BS20.tif:0319-0201-0362:319	10875	10875	319
320	210115_nj3_5.tif_BS20.tif:0320-0207-0362:320	11688	11688	320
321	210115_nj3_5.tif_BS20.tif:0321-0205-0364:321	12877	12877	321
322	210115_nj3_5.tif_BS20.tif:0322-0201-0373:322	10849	10849	322
323	210115_nj3_5.tif_BS20.tif:0323-0191-0407:323	12327	12327	323
324	210115_nj3_5.tif_BS20.tif:0324-0183-0413:324	13609	13609	324
325	210115_nj3_5.tif_BS20.tif:0325-0189-0410:325	11022	11022	325
326	210115_nj3_5.tif_BS20.tif:0326-0191-0398:326	10332	10332	326
327	210115_nj3_5.tif_BS20.tif:0327-0192-0399:327	15096	15096	327
328	210115_nj3_5.tif_BS20.tif:0328-0190-0406:328	9842	9842	328
329	210115_nj3_5.tif_BS20.tif:0329-0188-0409:329	11703	11703	329
330	210115_nj3_5.tif_BS20.tif:0330-0177-0423:330	10755	10755	330
331	210115_nj3_5.tif_BS20.tif:0331-0207-0383:331	11550	11550	331
332	210115_nj3_5.tif_BS20.tif:0332-0202-0344:332	12319	12319	332
333	210115_nj3_5.tif_BS20.tif:0333-0195-0351:333	11447	11447	333
334	210115_nj3_5.tif_BS20.tif:0334-0205-0344:334	10077	10077	334
335	210115_nj3_5.tif_BS20.tif:0335-0219-0345:335	10956	10956	335
336	210115_nj3_5.tif_BS20.tif:0336-0200-0356:336	13894	13894	336
337	210115_nj3_5.tif_BS20.tif:0337-0198-0361:337	11555	11555	337
338	210115_nj3_5.tif_BS20.tif:0338-0215-0353:338	11865	11865	338
339	210115_nj3_5.tif_BS20.tif:0339-0234-0343:339	11590	11590	339
340	210115_nj3_5.tif_BS20.tif:0340-0218-0349:340	13352	13352	340
341	210115_nj3_5.tif_BS20.tif:0341-0203-0355:341	13364	13364	341
342	210115_nj3_5.tif_BS20.tif:0342-0196-0357:342	13947	13947	342
343	210115_nj3_5.tif_BS20.tif:0343-0202-0368:343	12201	12201	343
344	210115_nj3_5.tif_BS20.tif:0344-0223-0367:344	12200	12200	344
345	210115_nj3_5.tif_BS20.tif:0345-0224-0374:345	11971	11971	345
346	210115_nj3_5.tif_BS20.tif:0346-0217-0369:346	15164	15164	346
347	210115_nj3_5.tif_BS20.tif:0347-0210-0367:347	12715	12715	347
348	210115_nj3_5.tif_BS20.tif:0348-0217-0373:348	13328	13328	348
349	210115_nj3_5.tif_BS20.tif:0349-0224-0370:349	13393	13393	349
350	210115_nj3_5.tif_BS20.tif:0350-0230-0362:350	13725	13725	350
351	210115_nj3_5.tif_BS20.tif:0351-0233-0360:351	13586	13586	351
352	210115_nj3_5.tif_BS20.tif:0352-0232-0358:352	10981	10981	352
353	210115_nj3_5.tif_BS20.tif:0353-0228-0362:353	11090	11090	353
354	210115_nj3_5.tif_BS20.tif:0354-0228-0364:354	12728	12728	354
355	210115_nj3_5.tif_BS20.tif:0355-0230-0364:355	10625	10625	355
356	210115_nj3_5.tif_BS20.tif:0356-0218-0375:356	11107	11107	356
357	210115_nj3_5.tif_BS20.tif:0357-0213-0386:357	11694	11694	357
358	210115_nj3_5.tif_BS20.tif:0358-0205-0400:358	29061	29061	358
359	210115_nj3_5.tif_BS20.tif:0359-0204-0387:359	14887	14887	359
360	210115_nj3_5.tif_BS20.tif:0360-0201-0381:360	10189	10189	360
361	210115_nj3_5.tif_BS20.tif:0361-0203-0391:361	12743	12743	361
362	210115_nj3_5.tif_BS20.tif:0362-0175-0401:362	11045	11045	362
363	210115_nj3_5.tif_BS20.tif:0363-0166-0392:363	11735	11735	363
364	210115_nj3_5.tif_BS20.tif:0364-0196-0413:364	10823	10823	364
365	210115_nj3_5.tif_BS20.tif:0365-0185-0421:365	13360	13360	365
366	210115_nj3_5.tif_BS20.tif:0366-0210-0404:366	12149	12149	366
367	210115_nj3_5.tif_BS20.tif:0367-0176-0404:367	12317	12317	367
368	210115_nj3_5.tif_BS20.tif:0368-0158-0394:368	11656	11656	368
369	210115_nj3_5.tif_BS20.tif:0369-0186-0398:369	15686	15686	369
370	210115_nj3_5.tif_BS20.tif:0370-0192-0423:370	12609	12609	370
371	210115_nj3_5.tif_BS20.tif:0371-0196-0423:371	13950	13950	371
372	210115_nj3_5.tif_BS20.tif:0372-0201-0424:372	9454	9454	372
373	210115_nj3_5.tif_BS20.tif:0373-0179-0443:373	9897	9897	373
374	210115_nj3_5.tif_BS20.tif:0374-0211-0437:374	13931	13931	374
375	210115_nj3_5.tif_BS20.tif:0375-0214-0431:375	12253	12253	375
376	210115_nj3_5.tif_BS20.tif:0376-0209-0434:376	11522	11522	376
377	210115_nj3_5.tif_BS20.tif:0377-0185-0410:377	11978	11978	377
378	210115_nj3_5.tif_BS20.tif:0378-0195-0391:378	11514	11514	378
379	210115_nj3_5.tif_BS20.tif:0379-0203-0395:379	11623	11623	379
380	210115_nj3_5.tif_BS20.tif:0380-0195-0404:380	13751	13751	380
381	210115_nj3_5.tif_BS20.tif:0381-0188-0435:381	12581	12581	381
382	210115_nj3_5.tif_BS20.tif:0382-0222-0448:382	12456	12456	382
383	210115_nj3_5.tif_BS20.tif:0383-0226-0443:383	9581	9581	383
384	210115_nj3_5.tif_BS20.tif:0384-0219-0452:384	14382	14382	384
385	210115_nj3_5.tif_BS20.tif:0385-0220-0441:385	14646	14646	385
386	210115_nj3_5.tif_BS20.tif:0386-0207-0429:386	12408	12408	386
387	210115_nj3_5.tif_BS20.tif:0387-0213-0433:387	11486	11486	387
388	210115_nj3_5.tif_BS20.tif:0388-0238-0459:388	12886	12886	388
389	210115_nj3_5.tif_BS20.tif:0389-0245-0460:389	13657	13657	389
390	210115_nj3_5.tif_BS20.tif:0390-0223-0440:390	13691	13691	390
391	210115_nj3_5.tif_BS20.tif:0391-0199-0415:391	11093	11093	391
392	210115_nj3_5.tif_BS20.tif:0392-0215-0450:392	10825	10825	392
393	210115_nj3_5.tif_BS20.tif:0393-0235-0464:393	14475	14475	393
394	210115_nj3_5.tif_BS20.tif:0394-0241-0444:394	11245	11245	394
395	210115_nj3_5.tif_BS20.tif:0395-0226-0443:395	11869	11869	395
396	210115_nj3_5.tif_BS20.tif:0396-0199-0440:396	13188	13188	396
397	210115_nj3_5.tif_BS20.tif:0397-0219-0442:397	10940	10940	397
398	210115_nj3_5.tif_BS20.tif:0398-0254-0437:398	15494	15494	398
399	210115_nj3_5.tif_BS20.tif:0399-0254-0436:399	13617	13617	399
400	210115_nj3_5.tif_BS20.tif:0400-0231-0434:400	12040	12040	400
401	210115_nj3_5.tif_BS20.tif:0401-0223-0425:401	12312	12312	401
402	210115_nj3_5.tif_BS20.tif:0402-0222-0426:402	11635	11635	402
403	210115_nj3_5.tif_BS20.tif:0403-0204-0424:403	10226	10226	403
404	210115_nj3_5.tif_BS20.tif:0404-0200-0386:404	15967	15967	404
405	210115_nj3_5.tif_BS20.tif:0405-0195-0364:405	12974	12974	405
406	210115_nj3_5.tif_BS20.tif:0406-0181-0355:406	9633	9633	406
407	210115_nj3_5.tif_BS20.tif:0407-0212-0345:407	11389	11389	407
408	210115_nj3_5.tif_BS20.tif:0408-0229-0332:408	11987	11987	408
409	210115_nj3_5.tif_BS20.tif:0409-0241-0333:409	14336	14336	409
410	210115_nj3_5.tif_BS20.tif:0410-0248-0336:410	12879	12879	410
411	210115_nj3_5.tif_BS20.tif:0411-0234-0342:411	11925	11925	411
412	210115_nj3_5.tif_BS20.tif:0412-0251-0339:412	11267	11267	412
413	210115_nj3_5.tif_BS20.tif:0413-0273-0332:413	15899	15899	413
414	210115_nj3_5.tif_BS20.tif:0414-0277-0335:414	11225	11225	414
415	210115_nj3_5.tif_BS20.tif:0415-0267-0340:415	10752	10752	415
416	210115_nj3_5.tif_BS20.tif:0416-0268-0343:416	10609	10609	416
417	210115_nj3_5.tif_BS20.tif:0417-0261-0342:417	11940	11940	417
418	210115_nj3_5.tif_BS20.tif:0418-0263-0341:418	11622	11622	418
419	210115_nj3_5.tif_BS20.tif:0419-0255-0338:419	16003	16003	419
420	210115_nj3_5.tif_BS20.tif:0420-0247-0339:420	10605	10605	420
421	210115_nj3_5.tif_BS20.tif:0421-0246-0339:421	12419	12419	421
422	210115_nj3_5.tif_BS20.tif:0422-0243-0342:422	12206	12206	422
423	210115_nj3_5.tif_BS20.tif:0423-0241-0339:423	12250	12250	423
424	210115_nj3_5.tif_BS20.tif:0424-0240-0344:424	13645	13645	424
425	210115_nj3_5.tif_BS20.tif:0425-0240-0349:425	13796	13796	425
426	210115_nj3_5.tif_BS20.tif:0426-0240-0348:426	14781	14781	426
427	210115_nj3_5.tif_BS20.tif:0427-0238-0352:427	12456	12456	427
428	210115_nj3_5.tif_BS20.tif:0428-0222-0350:428	14159	14159	428
429	210115_nj3_5.tif_BS20.tif:0429-0211-0350:429	13824	13824	429
430	210115_nj3_5.tif_BS20.tif:0430-0201-0357:430	13497	13497	430
431	210115_nj3_5.tif_BS20.tif:0431-0196-0360:431	11953	11953	431
432	210115_nj3_5.tif_BS20.tif:0432-0202-0358:432	11863	11863	432
433	210115_nj3_5.tif_BS20.tif:0433-0211-0355:433	13797	13797	433
434	210115_nj3_5.tif_BS20.tif:0434-0210-0348:434	13101	13101	434
435	210115_nj3_5.tif_BS20.tif:0435-0200-0357:435	13363	13363	435
436	210115_nj3_5.tif_BS20.tif:0436-0205-0362:436	10866	10866	436
437	210115_nj3_5.tif_BS20.tif:0437-0209-0361:437	13087	13087	437
438	210115_nj3_5.tif_BS20.tif:0438-0208-0351:438	11253	11253	438
439	210115_nj3_5.tif_BS20.tif:0439-0205-0353:439	9922	9922	439
440	210115_nj3_5.tif_BS20.tif:0440-0210-0349:440	13933	13933	440
441	210115_nj3_5.tif_BS20.tif:0441-0207-0354:441	13788	13788	441
442	210115_nj3_5.tif_BS20.tif:0442-0207-0353:442	10487	10487	442
443	210115_nj3_5.tif_BS20.tif:0443-0210-0353:443	11227	11227	443
444	210115_nj3_5.tif_BS20.tif:0444-0209-0367:444	12783	12783	444
445	210115_nj3_5.tif_BS20.tif:0445-0203-0366:445	9468	9468	445
446	210115_nj3_5.tif_BS20.tif:0446-0206-0350:446	12940	12940	446
447	210115_nj3_5.tif_BS20.tif:0447-0210-0344:447	10815	10815	447
448	210115_nj3_5.tif_BS20.tif:0448-0217-0352:448	10293	10293	448
449	210115_nj3_5.tif_BS20.tif:0449-0227-0344:449	8431	8431	449
450	210115_nj3_5.tif_BS20.tif:0450-0229-0347:450	10748	10748	450
451	210115_nj3_5.tif_BS20.tif:0451-0225-0343:451	11331	11331	451
452	210115_nj3_5.tif_BS20.tif:0452-0222-0348:452	11831	11831	452
453	210115_nj3_5.tif_BS20.tif:0453-0221-0345:453	12407	12407	453
454	210115_nj3_5.tif_BS20.tif:0454-0239-0341:454	11682	11682	454
455	210115_nj3_5.tif_BS20.tif:0455-0248-0341:455	12210	12210	455
456	210115_nj3_5.tif_BS20.tif:0456-0257-0339:456	11202	11202	456
457	210115_nj3_5.tif_BS20.tif:0457-0258-0341:457	11866	11866	457
458	210115_nj3_5.tif_BS20.tif:0458-0256-0342:458	18932	18932	458
459	210115_nj3_5.tif_BS20.tif:0459-0252-0338:459	16820	16820	459
460	210115_nj3_5.tif_BS20.tif:0460-0255-0343:460	11574	11574	460
461	210115_nj3_5.tif_BS20.tif:0461-0260-0347:461	9718	9718	461
462	210115_nj3_5.tif_BS20.tif:0462-0258-0347:462	10939	10939	462
463	210115_nj3_5.tif_BS20.tif:0463-0261-0350:463	10615	10615	463
464	210115_nj3_5.tif_BS20.tif:0464-0260-0348:464	11713	11713	464
465	210115_nj3_5.tif_BS20.tif:0465-0264-0348:465	11618	11618	465
466	210115_nj3_5.tif_BS20.tif:0466-0261-0349:466	11878	11878	466
467	210115_nj3_5.tif_BS20.tif:0467-0254-0346:467	12427	12427	467
468	210115_nj3_5.tif_BS20.tif:0468-0242-0344:468	12191	12191	468
469	210115_nj3_5.tif_BS20.tif:0469-0242-0341:469	12732	12732	469
470	210115_nj3_5.tif_BS20.tif:0470-0256-0338:470	11285	11285	470
471	210115_nj3_5.tif_BS20.tif:0471-0262-0338:471	10629	10629	471
472	210115_nj3_5.tif_BS20.tif:0472-0248-0336:472	12668	12668	472
473	210115_nj3_5.tif_BS20.tif:0473-0241-0339:473	10596	10596	473
474	210115_nj3_5.tif_BS20.tif:0474-0234-0341:474	12805	12805	474
475	210115_nj3_5.tif_BS20.tif:0475-0232-0342:475	10949	10949	475
476	210115_nj3_5.tif_BS20.tif:0476-0233-0339:476	11179	11179	476
477	210115_nj3_5.tif_BS20.tif:0477-0232-0347:477	11461	11461	477
478	210115_nj3_5.tif_BS20.tif:0478-0232-0343:478	12042	12042	478
479	210115_nj3_5.tif_BS20.tif:0479-0239-0338:479	11312	11312	479
480	210115_nj3_5.tif_BS20.tif:0480-0250-0331:480	10511	10511	480
481	210115_nj3_5.tif_BS20.tif:0481-0254-0338:481	11563	11563	481
482	210115_nj3_5.tif_BS20.tif:0482-0272-0337:482	12456	12456	482
483	210115_nj3_5.tif_BS20.tif:0483-0286-0341:483	14272	14272	483
484	210115_nj3_5.tif_BS20.tif:0484-0272-0340:484	9879	9879	484
485	210115_nj3_5.tif_BS20.tif:0485-0273-0345:485	11990	11990	485
486	210115_nj3_5.tif_BS20.tif:0486-0258-0336:486	9821	9821	486
487	210115_nj3_5.tif_BS20.tif:0487-0262-0346:487	12714	12714	487
488	210115_nj3_5.tif_BS20.tif:0488-0271-0344:488	11807	11807	488
489	210115_nj3_5.tif_BS20.tif:0489-0265-0340:489	12235	12235	489
490	210115_nj3_5.tif_BS20.tif:0490-0266-0348:490	12247	12247	490
491	210115_nj3_5.tif_BS20.tif:0491-0259-0349:491	11073	11073	491
492	210115_nj3_5.tif_BS20.tif:0492-0249-0357:492	10895	10895	492
493	210115_nj3_5.tif_BS20.tif:0493-0272-0367:493	12063	12063	493
494	210115_nj3_5.tif_BS20.tif:0494-0293-0363:494	11117	11117	494
495	210115_nj3_5.tif_BS20.tif:0495-0294-0359:495	11458	11458	495
496	210115_nj3_5.tif_BS20.tif:0496-0283-0340:496	10480	10480	496
497	210115_nj3_5.tif_BS20.tif:0497-0258-0345:497	19981	19981	497
498	210115_nj3_5.tif_BS20.tif:0498-0261-0343:498	36154	36154	498
499	210115_nj3_5.tif_BS20.tif:0499-0262-0342:499	37866	37866	499
500	210115_nj3_5.tif_BS20.tif:0500-0256-0339:500	16625	16625	500
501	210115_nj3_5.tif_BS20.tif:0501-0249-0340:501	14886	14886	501
502	210115_nj3_5.tif_BS20.tif:0502-0232-0339:502	12159	12159	502
503	210115_nj3_5.tif_BS20.tif:0503-0239-0341:503	12526	12526	503
504	210115_nj3_5.tif_BS20.tif:0504-0252-0341:504	13153	13153	504
505	210115_nj3_5.tif_BS20.tif:0505-0254-0343:505	12372	12372	505
506	210115_nj3_5.tif_BS20.tif:0506-0251-0343:506	13334	13334	506
507	210115_nj3_5.tif_BS20.tif:0507-0252-0338:507	15466	15466	507
508	210115_nj3_5.tif_BS20.tif:0508-0259-0337:508	12292	12292	508
509	210115_nj3_5.tif_BS20.tif:0509-0264-0345:509	11650	11650	509
510	210115_nj3_5.tif_BS20.tif:0510-0264-0336:510	12744	12744	510
511	210115_nj3_5.tif_BS20.tif:0511-0259-0339:511	13579	13579	511
512	210115_nj3_5.tif_BS20.tif:0512-0258-0340:512	13432	13432	512
513	210115_nj3_5.tif_BS20.tif:0513-0265-0339:513	12750	12750	513
514	210115_nj3_5.tif_BS20.tif:0514-0279-0345:514	12860	12860	514
515	210115_nj3_5.tif_BS20.tif:0515-0264-0337:515	13335	13335	515
516	210115_nj3_5.tif_BS20.tif:0516-0263-0335:516	11998	11998	516
517	210115_nj3_5.tif_BS20.tif:0517-0268-0341:517	12859	12859	517
518	210115_nj3_5.tif_BS20.tif:0518-0264-0345:518	13145	13145	518
519	210115_nj3_5.tif_BS20.tif:0519-0282-0343:519	11940	11940	519
520	210115_nj3_5.tif_BS20.tif:0520-0275-0339:520	18072	18072	520
521	210115_nj3_5.tif_BS20.tif:0521-0268-0339:521	17196	17196	521
522	210115_nj3_5.tif_BS20.tif:0522-0271-0335:522	18840	18840	522
523	210115_nj3_5.tif_BS20.tif:0523-0281-0343:523	22052	22052	523
524	210115_nj3_5.tif_BS20.tif:0524-0262-0348:524	18271	18271	524
525	210115_nj3_5.tif_BS20.tif:0525-0248-0353:525	15744	15744	525
526	210115_nj3_5.tif_BS20.tif:0526-0214-0335:526	9479	9479	526
527	210115_nj3_5.tif_BS20.tif:0527-0236-0330:527	13529	13529	527
528	210115_nj3_5.tif_BS20.tif:0528-0229-0342:528	11005	11005	528
529	210115_nj3_5.tif_BS20.tif:0529-0268-0343:529	20083	20083	529
530	210115_nj3_5.tif_BS20.tif:0530-0270-0350:530	14466	14466	530
531	210115_nj3_5.tif_BS20.tif:0531-0272-0350:531	16681	16681	531
532	210115_nj3_5.tif_BS20.tif:0532-0272-0345:532	13574	13574	532
533	210115_nj3_5.tif_BS20.tif:0533-0281-0349:533	14924	14924	533
534	210115_nj3_5.tif_BS20.tif:0534-0274-0355:534	13177	13177	534
535	210115_nj3_5.tif_BS20.tif:0535-0273-0356:535	16820	16820	535
536	210115_nj3_5.tif_BS20.tif:0536-0273-0348:536	10774	10774	536
537	210115_nj3_5.tif_BS20.tif:0537-0292-0353:537	13369	13369	537
538	210115_nj3_5.tif_BS20.tif:0538-0240-0331:538	21208	21208	538
539	210115_nj3_5.tif_BS20.tif:0539-0212-0344:539	14616	14616	539
540	210115_nj3_5.tif_BS20.tif:0540-0225-0347:540	17223	17223	540
541	210115_nj3_5.tif_BS20.tif:0541-0221-0346:541	12032	12032	541
542	210115_nj3_5.tif_BS20.tif:0542-0225-0347:542	12244	12244	542
543	210115_nj3_5.tif_BS20.tif:0543-0233-0341:543	13119	13119	543
544	210115_nj3_5.tif_BS20.tif:0544-0262-0341:544	12313	12313	544
545	210115_nj3_5.tif_BS20.tif:0545-0265-0337:545	14621	14621	545
546	210115_nj3_5.tif_BS20.tif:0546-0278-0346:546	13432	13432	546
547	210115_nj3_5.tif_BS20.tif:0547-0281-0353:547	11279	11279	547
548	210115_nj3_5.tif_BS20.tif:0548-0272-0353:548	11783	11783	548
549	210115_nj3_5.tif_BS20.tif:0549-0277-0344:549	9386	9386	549
550	210115_nj3_5.tif_BS20.tif:0550-0277-0349:550	12562	12562	550
551	210115_nj3_5.tif_BS20.tif:0551-0292-0351:551	13090	13090	551
552	210115_nj3_5.tif_BS20.tif:0552-0290-0360:552	12438	12438	552
553	210115_nj3_5.tif_BS20.tif:0553-0288-0357:553	11836	11836	553
554	210115_nj3_5.tif_BS20.tif:0554-0287-0360:554	11372	11372	554
555	210115_nj3_5.tif_BS20.tif:0555-0293-0364:555	11706	11706	555
556	210115_nj3_5.tif_BS20.tif:0556-0293-0366:556	11348	11348	556
557	210115_nj3_5.tif_BS20.tif:0557-0290-0366:557	12138	12138	557
558	210115_nj3_5.tif_BS20.tif:0558-0291-0363:558	15252	15252	558
559	210115_nj3_5.tif_BS20.tif:0559-0287-0360:559	13008	13008	559
560	210115_nj3_5.tif_BS20.tif:0560-0288-0360:560	10331	10331	560
561	210115_nj3_5.tif_BS20.tif:0561-0289-0362:561	11596	11596	561
562	210115_nj3_5.tif_BS20.tif:0562-0285-0352:562	12309	12309	562
563	210115_nj3_5.tif_BS20.tif:0563-0286-0350:563	13282	13282	563
564	210115_nj3_5.tif_BS20.tif:0564-0266-0342:564	12765	12765	564
565	210115_nj3_5.tif_BS20.tif:0565-0266-0349:565	12967	12967	565
566	210115_nj3_5.tif_BS20.tif:0566-0273-0351:566	10625	10625	566
567	210115_nj3_5.tif_BS20.tif:0567-0266-0352:567	13230	13230	567
568	210115_nj3_5.tif_BS20.tif:0568-0237-0346:568	10959	10959	568
569	210115_nj3_5.tif_BS20.tif:0569-0270-0354:569	13130	13130	569
570	210115_nj3_5.tif_BS20.tif:0570-0262-0359:570	12212	12212	570
571	210115_nj3_5.tif_BS20.tif:0571-0252-0358:571	11127	11127	571
572	210115_nj3_5.tif_BS20.tif:0572-0238-0355:572	12815	12815	572
573	210115_nj3_5.tif_BS20.tif:0573-0243-0354:573	11877	11877	573
574	210115_nj3_5.tif_BS20.tif:0574-0251-0347:574	12864	12864	574
575	210115_nj3_5.tif_BS20.tif:0575-0250-0345:575	11231	11231	575
576	210115_nj3_5.tif_BS20.tif:0576-0259-0349:576	14205	14205	576
577	210115_nj3_5.tif_BS20.tif:0577-0265-0357:577	10637	10637	577
578	210115_nj3_5.tif_BS20.tif:0578-0274-0362:578	13809	13809	578
579	210115_nj3_5.tif_BS20.tif:0579-0277-0367:579	12322	12322	579
580	210115_nj3_5.tif_BS20.tif:0580-0276-0370:580	13798	13798	580
581	210115_nj3_5.tif_BS20.tif:0581-0287-0373:581	19968	19968	581
582	210115_nj3_5.tif_BS20.tif:0582-0282-0371:582	11871	11871	582
583	210115_nj3_5.tif_BS20.tif:0583-0278-0363:583	12085	12085	583
584	210115_nj3_5.tif_BS20.tif:0584-0263-0358:584	11682	11682	584
585	210115_nj3_5.tif_BS20.tif:0585-0271-0357:585	10706	10706	585
586	210115_nj3_5.tif_BS20.tif:0586-0266-0358:586	13742	13742	586
587	210115_nj3_5.tif_BS20.tif:0587-0248-0357:587	12467	12467	587
588	210115_nj3_5.tif_BS20.tif:0588-0231-0347:588	12638	12638	588
589	210115_nj3_5.tif_BS20.tif:0589-0195-0384:589	9060	9060	589
590	210115_nj3_5.tif_BS20.tif:0590-0182-0361:590	15231	15231	590
591	210115_nj3_5.tif_BS20.tif:0591-0134-0367:591	17884	17884	591
592	210115_nj3_5.tif_BS20.tif:0592-0105-0371:592	10261	10261	592
593	210115_nj3_5.tif_BS20.tif:0593-0265-0357:593	8631	8631	593
594	210115_nj3_5.tif_BS20.tif:0594-0297-0313:594	9283	9283	594
595	210115_nj3_5.tif_BS20.tif:0595-0303-0291:595	9885	9885	595
596	210115_nj3_5.tif_BS20.tif:0596-0326-0323:596	10721	10721	596
597	210115_nj3_5.tif_BS20.tif:0597-0202-0354:597	11225	11225	597
598	210115_nj3_5.tif_BS20.tif:0598-0206-0353:598	10972	10972	598
599	210115_nj3_5.tif_BS20.tif:0599-0212-0345:599	12356	12356	599
600	210115_nj3_5.tif_BS20.tif:0600-0171-0337:600	9772	9772	600
601	210115_nj3_5.tif_BS20.tif:0601-0220-0352:601	20879	20879	601
602	210115_nj3_5.tif_BS20.tif:0602-0229-0352:602	11976	11976	602
603	210115_nj3_5.tif_BS20.tif:0603-0234-0344:603	12393	12393	603
604	210115_nj3_5.tif_BS20.tif:0604-0237-0333:604	13118	13118	604
605	210115_nj3_5.tif_BS20.tif:0605-0223-0324:605	14480	14480	605
606	210115_nj3_5.tif_BS20.tif:0606-0243-0336:606	12754	12754	606
607	210115_nj3_5.tif_BS20.tif:0607-0270-0343:607	9879	9879	607
608	210115_nj3_5.tif_BS20.tif:0608-0282-0359:608	13814	13814	608
609	210115_nj3_5.tif_BS20.tif:0609-0254-0363:609	13585	13585	609
610	210115_nj3_5.tif_BS20.tif:0610-0212-0336:610	11216	11216	610
611	210115_nj3_5.tif_BS20.tif:0611-0164-0348:611	9411	9411	611
612	210115_nj3_5.tif_BS20.tif:0612-0216-0363:612	10139	10139	612
613	210115_nj3_5.tif_BS20.tif:0613-0206-0369:613	10063	10063	613
614	210115_nj3_5.tif_BS20.tif:0614-0203-0357:614	12380	12380	614
615	210115_nj3_5.tif_BS20.tif:0615-0204-0365:615	15577	15577	615
616	210115_nj3_5.tif_BS20.tif:0616-0199-0355:616	11216	11216	616
617	210115_nj3_5.tif_BS20.tif:0617-0205-0360:617	9764	9764	617
618	210115_nj3_5.tif_BS20.tif:0618-0204-0359:618	11439	11439	618
619	210115_nj3_5.tif_BS20.tif:0619-0209-0357:619	13890	13890	619
620	210115_nj3_5.tif_BS20.tif:0620-0207-0358:620	12533	12533	620
621	210115_nj3_5.tif_BS20.tif:0621-0215-0357:621	11633	11633	621
622	210115_nj3_5.tif_BS20.tif:0622-0218-0355:622	10613	10613	622
623	210115_nj3_5.tif_BS20.tif:0623-0232-0346:623	15864	15864	623
624	210115_nj3_5.tif_BS20.tif:0624-0223-0357:624	13939	13939	624
625	210115_nj3_5.tif_BS20.tif:0625-0217-0366:625	15620	15620	625
626	210115_nj3_5.tif_BS20.tif:0626-0197-0373:626	10719	10719	626
627	210115_nj3_5.tif_BS20.tif:0627-0189-0384:627	10996	10996	627
628	210115_nj3_5.tif_BS20.tif:0628-0180-0411:628	11764	11764	628
629	210115_nj3_5.tif_BS20.tif:0629-0200-0416:629	13988	13988	629
630	210115_nj3_5.tif_BS20.tif:0630-0192-0413:630	12485	12485	630
631	210115_nj3_5.tif_BS20.tif:0631-0185-0412:631	13692	13692	631
632	210115_nj3_5.tif_BS20.tif:0632-0203-0396:632	10325	10325	632
633	210115_nj3_5.tif_BS20.tif:0633-0202-0396:633	12189	12189	633
634	210115_nj3_5.tif_BS20.tif:0634-0171-0435:634	13136	13136	634
635	210115_nj3_5.tif_BS20.tif:0635-0201-0402:635	12946	12946	635
636	210115_nj3_5.tif_BS20.tif:0636-0206-0401:636	13278	13278	636
637	210115_nj3_5.tif_BS20.tif:0637-0201-0401:637	12116	12116	637
638	210115_nj3_5.tif_BS20.tif:0638-0190-0400:638	13433	13433	638
639	210115_nj3_5.tif_BS20.tif:0639-0176-0419:639	11243	11243	639
640	210115_nj3_5.tif_BS20.tif:0640-0191-0404:640	13143	13143	640
641	210115_nj3_5.tif_BS20.tif:0641-0202-0408:641	11325	11325	641
642	210115_nj3_5.tif_BS20.tif:0642-0195-0400:642	13669	13669	642
643	210115_nj3_5.tif_BS20.tif:0643-0180-0397:643	12171	12171	643
644	210115_nj3_5.tif_BS20.tif:0644-0199-0412:644	11766	11766	644
645	210115_nj3_5.tif_BS20.tif:0645-0201-0419:645	12328	12328	645
646	210115_nj3_5.tif_BS20.tif:0646-0205-0415:646	11827	11827	646
647	210115_nj3_5.tif_BS20.tif:0647-0199-0413:647	11408	11408	647
648	210115_nj3_5.tif_BS20.tif:0648-0185-0407:648	12783	12783	648
649	210115_nj3_5.tif_BS20.tif:0649-0181-0398:649	12633	12633	649
650	210115_nj3_5.tif_BS20.tif:0650-0194-0398:650	17643	17643	650
651	210115_nj3_5.tif_BS20.tif:0651-0188-0402:651	14244	14244	651
652	210115_nj3_5.tif_BS20.tif:0652-0188-0402:652	10403	10403	652
653	210115_nj3_5.tif_BS20.tif:0653-0189-0395:653	11383	11383	653
654	210115_nj3_5.tif_BS20.tif:0654-0187-0387:654	10727	10727	654
655	210115_nj3_5.tif_BS20.tif:0655-0190-0382:655	10991	10991	655
656	210115_nj3_5.tif_BS20.tif:0656-0191-0385:656	13307	13307	656
657	210115_nj3_5.tif_BS20.tif:0657-0195-0388:657	13764	13764	657
658	210115_nj3_5.tif_BS20.tif:0658-0203-0378:658	11101	11101	658
659	210115_nj3_5.tif_BS20.tif:0659-0181-0385:659	11854	11854	659
660	210115_nj3_5.tif_BS20.tif:0660-0187-0399:660	11426	11426	660
661	210115_nj3_5.tif_BS20.tif:0661-0189-0420:661	11300	11300	661
662	210115_nj3_5.tif_BS20.tif:0662-0189-0427:662	12163	12163	662
663	210115_nj3_5.tif_BS20.tif:0663-0193-0433:663	12183	12183	663
664	210115_nj3_5.tif_BS20.tif:0664-0196-0430:664	11611	11611	664
665	210115_nj3_5.tif_BS20.tif:0665-0201-0436:665	11556	11556	665
666	210115_nj3_5.tif_BS20.tif:0666-0209-0448:666	12301	12301	666
667	210115_nj3_5.tif_BS20.tif:0667-0211-0452:667	13313	13313	667
668	210115_nj3_5.tif_BS20.tif:0668-0215-0448:668	12448	12448	668
669	210115_nj3_5.tif_BS20.tif:0669-0219-0447:669	11851	11851	669
670	210115_nj3_5.tif_BS20.tif:0670-0210-0458:670	12551	12551	670
671	210115_nj3_5.tif_BS20.tif:0671-0216-0448:671	16014	16014	671
672	210115_nj3_5.tif_BS20.tif:0672-0169-0471:672	9832	9832	672
673	210115_nj3_5.tif_BS20.tif:0673-0192-0444:673	15319	15319	673
674	210115_nj3_5.tif_BS20.tif:0674-0187-0438:674	14286	14286	674
675	210115_nj3_5.tif_BS20.tif:0675-0196-0421:675	11710	11710	675
676	210115_nj3_5.tif_BS20.tif:0676-0194-0415:676	11934	11934	676
677	210115_nj3_5.tif_BS20.tif:0677-0182-0403:677	16635	16635	677
678	210115_nj3_5.tif_BS20.tif:0678-0193-0401:678	13058	13058	678
679	210115_nj3_5.tif_BS20.tif:0679-0180-0390:679	11179	11179	679
680	210115_nj3_5.tif_BS20.tif:0680-0184-0376:680	12805	12805	680
681	210115_nj3_5.tif_BS20.tif:0681-0184-0383:681	12108	12108	681
682	210115_nj3_5.tif_BS20.tif:0682-0188-0390:682	9856	9856	682
683	210115_nj3_5.tif_BS20.tif:0683-0238-0410:683	13620	13620	683
684	210115_nj3_5.tif_BS20.tif:0684-0189-0375:684	12012	12012	684
685	210115_nj3_5.tif_BS20.tif:0685-0184-0385:685	12685	12685	685
686	210115_nj3_5.tif_BS20.tif:0686-0181-0394:686	12389	12389	686
687	210115_nj3_5.tif_BS20.tif:0687-0180-0410:687	14023	14023	687
688	210115_nj3_5.tif_BS20.tif:0688-0187-0419:688	10158	10158	688
689	210115_nj3_5.tif_BS20.tif:0689-0188-0421:689	10846	10846	689
690	210115_nj3_5.tif_BS20.tif:0690-0186-0412:690	12014	12014	690
691	210115_nj3_5.tif_BS20.tif:0691-0184-0404:691	10275	10275	691
692	210115_nj3_5.tif_BS20.tif:0692-0189-0427:692	12376	12376	692
693	210115_nj3_5.tif_BS20.tif:0693-0197-0423:693	12333	12333	693
694	210115_nj3_5.tif_BS20.tif:0694-0193-0417:694	12963	12963	694
695	210115_nj3_5.tif_BS20.tif:0695-0203-0412:695	13993	13993	695
696	210115_nj3_5.tif_BS20.tif:0696-0210-0408:696	11434	11434	696
697	210115_nj3_5.tif_BS20.tif:0697-0199-0398:697	12080	12080	697
698	210115_nj3_5.tif_BS20.tif:0698-0188-0420:698	13795	13795	698
699	210115_nj3_5.tif_BS20.tif:0699-0195-0416:699	11481	11481	699
700	210115_nj3_5.tif_BS20.tif:0700-0207-0405:700	11596	11596	700
701	210115_nj3_5.tif_BS20.tif:0701-0205-0400:701	13206	13206	701
702	210115_nj3_5.tif_BS20.tif:0702-0177-0403:702	10660	10660	702
703	210115_nj3_5.tif_BS20.tif:0703-0183-0418:703	12991	12991	703
704	210115_nj3_5.tif_BS20.tif:0704-0185-0411:704	13689	13689	704
705	210115_nj3_5.tif_BS20.tif:0705-0192-0404:705	11550	11550	705
706	210115_nj3_5.tif_BS20.tif:0706-0193-0404:706	10686	10686	706
707	210115_nj3_5.tif_BS20.tif:0707-0190-0409:707	11914	11914	707
708	210115_nj3_5.tif_BS20.tif:0708-0191-0414:708	12107	12107	708
709	210115_nj3_5.tif_BS20.tif:0709-0199-0413:709	13576	13576	709
710	210115_nj3_5.tif_BS20.tif:0710-0211-0401:710	13537	13537	710
711	210115_nj3_5.tif_BS20.tif:0711-0201-0397:711	11242	11242	711
712	210115_nj3_5.tif_BS20.tif:0712-0195-0428:712	12686	12686	712
713	210115_nj3_5.tif_BS20.tif:0713-0190-0417:713	12128	12128	713
714	210115_nj3_5.tif_BS20.tif:0714-0184-0420:714	11604	11604	714
715	210115_nj3_5.tif_BS20.tif:0715-0199-0410:715	12601	12601	715
716	210115_nj3_5.tif_BS20.tif:0716-0198-0402:716	11628	11628	716
717	210115_nj3_5.tif_BS20.tif:0717-0185-0410:717	12606	12606	717
718	210115_nj3_5.tif_BS20.tif:0718-0180-0406:718	10817	10817	718
719	210115_nj3_5.tif_BS20.tif:0719-0177-0398:719	12259	12259	719
720	210115_nj3_5.tif_BS20.tif:0720-0187-0401:720	11732	11732	720
721	210115_nj3_5.tif_BS20.tif:0721-0204-0421:721	14503	14503	721
722	210115_nj3_5.tif_BS20.tif:0001-0241-0122:1	28498	28498	1
723	210115_nj3_5.tif_BS20.tif:0002-0216-0116:2	38517	38517	2
724	210115_nj3_5.tif_BS20.tif:0003-0218-0120:3	23536	23536	3
725	210115_nj3_5.tif_BS20.tif:0004-0172-0175:4	26253	26253	4
726	210115_nj3_5.tif_BS20.tif:0005-0199-0197:5	33831	33831	5
727	210115_nj3_5.tif_BS20.tif:0006-0199-0172:6	33145	33145	6
728	210115_nj3_5.tif_BS20.tif:0007-0203-0165:7	38207	38207	7
729	210115_nj3_5.tif_BS20.tif:0008-0208-0162:8	32108	32108	8
730	210115_nj3_5.tif_BS20.tif:0009-0207-0166:9	32053	32053	9
731	210115_nj3_5.tif_BS20.tif:0010-0194-0161:10	35239	35239	10
732	210115_nj3_5.tif_BS20.tif:0011-0201-0158:11	37348	37348	11
733	210115_nj3_5.tif_BS20.tif:0012-0200-0161:12	34755	34755	12
734	210115_nj3_5.tif_BS20.tif:0013-0204-0168:13	34969	34969	13
735	210115_nj3_5.tif_BS20.tif:0014-0202-0163:14	43247	43247	14
736	210115_nj3_5.tif_BS20.tif:0015-0203-0155:15	37511	37511	15
737	210115_nj3_5.tif_BS20.tif:0016-0201-0144:16	37618	37618	16
738	210115_nj3_5.tif_BS20.tif:0017-0206-0130:17	34797	34797	17
739	210115_nj3_5.tif_BS20.tif:0018-0203-0125:18	36760	36760	18
740	210115_nj3_5.tif_BS20.tif:0019-0203-0129:19	38085	38085	19
741	210115_nj3_5.tif_BS20.tif:0020-0203-0131:20	33773	33773	20
742	210115_nj3_5.tif_BS20.tif:0021-0206-0126:21	35092	35092	21
743	210115_nj3_5.tif_BS20.tif:0022-0207-0118:22	36045	36045	22
744	210115_nj3_5.tif_BS20.tif:0023-0210-0117:23	37766	37766	23
745	210115_nj3_5.tif_BS20.tif:0024-0217-0123:24	36828	36828	24
746	210115_nj3_5.tif_BS20.tif:0025-0211-0124:25	40852	40852	25
747	210115_nj3_5.tif_BS20.tif:0026-0205-0138:26	34295	34295	26
748	210115_nj3_5.tif_BS20.tif:0027-0200-0161:27	30103	30103	27
749	210115_nj3_5.tif_BS20.tif:0028-0203-0167:28	28439	28439	28
750	210115_nj3_5.tif_BS20.tif:0029-0214-0169:29	30316	30316	29
751	210115_nj3_5.tif_BS20.tif:0030-0205-0157:30	32267	32267	30
752	210115_nj3_5.tif_BS20.tif:0031-0198-0160:31	31794	31794	31
753	210115_nj3_5.tif_BS20.tif:0032-0198-0156:32	32301	32301	32
754	210115_nj3_5.tif_BS20.tif:0033-0192-0167:33	31344	31344	33
755	210115_nj3_5.tif_BS20.tif:0034-0190-0167:34	31424	31424	34
756	210115_nj3_5.tif_BS20.tif:0035-0189-0160:35	29641	29641	35
757	210115_nj3_5.tif_BS20.tif:0036-0196-0157:36	31107	31107	36
758	210115_nj3_5.tif_BS20.tif:0037-0209-0164:37	29193	29193	37
759	210115_nj3_5.tif_BS20.tif:0038-0214-0146:38	33009	33009	38
760	210115_nj3_5.tif_BS20.tif:0039-0200-0150:39	30032	30032	39
761	210115_nj3_5.tif_BS20.tif:0040-0201-0164:40	30161	30161	40
762	210115_nj3_5.tif_BS20.tif:0041-0207-0149:41	33044	33044	41
763	210115_nj3_5.tif_BS20.tif:0042-0204-0156:42	37395	37395	42
764	210115_nj3_5.tif_BS20.tif:0043-0195-0151:43	30915	30915	43
765	210115_nj3_5.tif_BS20.tif:0044-0191-0164:44	29548	29548	44
766	210115_nj3_5.tif_BS20.tif:0045-0194-0168:45	32970	32970	45
767	210115_nj3_5.tif_BS20.tif:0046-0200-0171:46	32254	32254	46
768	210115_nj3_5.tif_BS20.tif:0047-0202-0174:47	32469	32469	47
769	210115_nj3_5.tif_BS20.tif:0048-0208-0174:48	35534	35534	48
770	210115_nj3_5.tif_BS20.tif:0049-0209-0166:49	35969	35969	49
771	210115_nj3_5.tif_BS20.tif:0050-0213-0174:50	40164	40164	50
772	210115_nj3_5.tif_BS20.tif:0051-0207-0185:51	32304	32304	51
773	210115_nj3_5.tif_BS20.tif:0052-0209-0182:52	34302	34302	52
774	210115_nj3_5.tif_BS20.tif:0053-0208-0174:53	32189	32189	53
775	210115_nj3_5.tif_BS20.tif:0054-0210-0166:54	36042	36042	54
776	210115_nj3_5.tif_BS20.tif:0055-0206-0175:55	35072	35072	55
777	210115_nj3_5.tif_BS20.tif:0056-0206-0182:56	33050	33050	56
778	210115_nj3_5.tif_BS20.tif:0057-0198-0181:57	31946	31946	57
779	210115_nj3_5.tif_BS20.tif:0058-0210-0179:58	32209	32209	58
780	210115_nj3_5.tif_BS20.tif:0059-0215-0192:59	30166	30166	59
781	210115_nj3_5.tif_BS20.tif:0060-0219-0207:60	26890	26890	60
782	210115_nj3_5.tif_BS20.tif:0061-0221-0196:61	28811	28811	61
783	210115_nj3_5.tif_BS20.tif:0062-0220-0195:62	33137	33137	62
784	210115_nj3_5.tif_BS20.tif:0063-0227-0195:63	34107	34107	63
785	210115_nj3_5.tif_BS20.tif:0064-0221-0198:64	29178	29178	64
786	210115_nj3_5.tif_BS20.tif:0065-0220-0201:65	31480	31480	65
787	210115_nj3_5.tif_BS20.tif:0066-0225-0202:66	39056	39056	66
788	210115_nj3_5.tif_BS20.tif:0067-0235-0199:67	32341	32341	67
789	210115_nj3_5.tif_BS20.tif:0068-0233-0197:68	31871	31871	68
790	210115_nj3_5.tif_BS20.tif:0069-0227-0201:69	32652	32652	69
791	210115_nj3_5.tif_BS20.tif:0070-0222-0201:70	31437	31437	70
792	210115_nj3_5.tif_BS20.tif:0071-0227-0198:71	33434	33434	71
793	210115_nj3_5.tif_BS20.tif:0072-0225-0200:72	31808	31808	72
794	210115_nj3_5.tif_BS20.tif:0073-0231-0199:73	27910	27910	73
795	210115_nj3_5.tif_BS20.tif:0074-0232-0197:74	30063	30063	74
796	210115_nj3_5.tif_BS20.tif:0075-0225-0202:75	30334	30334	75
797	210115_nj3_5.tif_BS20.tif:0076-0234-0200:76	30485	30485	76
798	210115_nj3_5.tif_BS20.tif:0077-0237-0202:77	31467	31467	77
799	210115_nj3_5.tif_BS20.tif:0078-0243-0198:78	31228	31228	78
800	210115_nj3_5.tif_BS20.tif:0079-0235-0202:79	32536	32536	79
801	210115_nj3_5.tif_BS20.tif:0080-0233-0204:80	31052	31052	80
802	210115_nj3_5.tif_BS20.tif:0081-0241-0197:81	29427	29427	81
803	210115_nj3_5.tif_BS20.tif:0082-0246-0200:82	33910	33910	82
804	210115_nj3_5.tif_BS20.tif:0083-0233-0201:83	33905	33905	83
805	210115_nj3_5.tif_BS20.tif:0084-0220-0202:84	32982	32982	84
806	210115_nj3_5.tif_BS20.tif:0085-0216-0200:85	37266	37266	85
807	210115_nj3_5.tif_BS20.tif:0086-0225-0193:86	35822	35822	86
808	210115_nj3_5.tif_BS20.tif:0087-0241-0200:87	35622	35622	87
809	210115_nj3_5.tif_BS20.tif:0088-0240-0193:88	34369	34369	88
810	210115_nj3_5.tif_BS20.tif:0089-0226-0191:89	33168	33168	89
811	210115_nj3_5.tif_BS20.tif:0090-0227-0203:90	33425	33425	90
812	210115_nj3_5.tif_BS20.tif:0091-0216-0189:91	31453	31453	91
813	210115_nj3_5.tif_BS20.tif:0092-0211-0191:92	32148	32148	92
814	210115_nj3_5.tif_BS20.tif:0093-0207-0192:93	33094	33094	93
815	210115_nj3_5.tif_BS20.tif:0094-0212-0187:94	32665	32665	94
816	210115_nj3_5.tif_BS20.tif:0095-0208-0185:95	30674	30674	95
817	210115_nj3_5.tif_BS20.tif:0096-0207-0178:96	34146	34146	96
818	210115_nj3_5.tif_BS20.tif:0097-0203-0174:97	36368	36368	97
819	210115_nj3_5.tif_BS20.tif:0098-0204-0171:98	34754	34754	98
820	210115_nj3_5.tif_BS20.tif:0099-0198-0167:99	30869	30869	99
821	210115_nj3_5.tif_BS20.tif:0100-0199-0161:100	34681	34681	100
822	210115_nj3_5.tif_BS20.tif:0101-0198-0155:101	38168	38168	101
823	210115_nj3_5.tif_BS20.tif:0102-0203-0154:102	35465	35465	102
824	210115_nj3_5.tif_BS20.tif:0103-0197-0150:103	31656	31656	103
825	210115_nj3_5.tif_BS20.tif:0104-0198-0148:104	29438	29438	104
826	210115_nj3_5.tif_BS20.tif:0105-0202-0149:105	32122	32122	105
827	210115_nj3_5.tif_BS20.tif:0106-0234-0178:106	18069	18069	106
828	210115_nj3_5.tif_BS20.tif:0107-0234-0175:107	27202	27202	107
829	210115_nj3_5.tif_BS20.tif:0108-0223-0172:108	27476	27476	108
830	210115_nj3_5.tif_BS20.tif:0109-0229-0189:109	29774	29774	109
831	210115_nj3_5.tif_BS20.tif:0110-0235-0192:110	27409	27409	110
832	210115_nj3_5.tif_BS20.tif:0111-0246-0194:111	24220	24220	111
833	210115_nj3_5.tif_BS20.tif:0112-0255-0195:112	26610	26610	112
834	210115_nj3_5.tif_BS20.tif:0113-0262-0196:113	29851	29851	113
835	210115_nj3_5.tif_BS20.tif:0114-0229-0206:114	25703	25703	114
836	210115_nj3_5.tif_BS20.tif:0115-0235-0201:115	29323	29323	115
837	210115_nj3_5.tif_BS20.tif:0116-0259-0206:116	23091	23091	116
838	210115_nj3_5.tif_BS20.tif:0117-0289-0191:117	25252	25252	117
839	210115_nj3_5.tif_BS20.tif:0118-0280-0193:118	22624	22624	118
840	210115_nj3_5.tif_BS20.tif:0119-0281-0190:119	17130	17130	119
841	210115_nj3_5.tif_BS20.tif:0120-0286-0193:120	17663	17663	120
842	210115_nj3_5.tif_BS20.tif:0121-0294-0192:121	21958	21958	121
843	210115_nj3_5.tif_BS20.tif:0122-0314-0194:122	19470	19470	122
844	210115_nj3_5.tif_BS20.tif:0123-0292-0197:123	20680	20680	123
845	210115_nj3_5.tif_BS20.tif:0124-0278-0187:124	21441	21441	124
846	210115_nj3_5.tif_BS20.tif:0125-0287-0191:125	20054	20054	125
847	210115_nj3_5.tif_BS20.tif:0126-0289-0197:126	19880	19880	126
848	210115_nj3_5.tif_BS20.tif:0127-0285-0200:127	15738	15738	127
849	210115_nj3_5.tif_BS20.tif:0128-0285-0195:128	15589	15589	128
850	210115_nj3_5.tif_BS20.tif:0129-0281-0197:129	16433	16433	129
851	210115_nj3_5.tif_BS20.tif:0130-0281-0196:130	17828	17828	130
852	210115_nj3_5.tif_BS20.tif:0131-0279-0174:131	17219	17219	131
853	210115_nj3_5.tif_BS20.tif:0132-0281-0193:132	18920	18920	132
854	210115_nj3_5.tif_BS20.tif:0133-0284-0189:133	18803	18803	133
855	210115_nj3_5.tif_BS20.tif:0134-0282-0193:134	17445	17445	134
856	210115_nj3_5.tif_BS20.tif:0135-0275-0198:135	14592	14592	135
857	210115_nj3_5.tif_BS20.tif:0136-0268-0199:136	15558	15558	136
858	210115_nj3_5.tif_BS20.tif:0137-0262-0189:137	15910	15910	137
859	210115_nj3_5.tif_BS20.tif:0138-0256-0193:138	18939	18939	138
860	210115_nj3_5.tif_BS20.tif:0139-0250-0197:139	15669	15669	139
861	210115_nj3_5.tif_BS20.tif:0140-0239-0192:140	18388	18388	140
862	210115_nj3_5.tif_BS20.tif:0141-0229-0183:141	17934	17934	141
863	210115_nj3_5.tif_BS20.tif:0142-0220-0182:142	18515	18515	142
864	210115_nj3_5.tif_BS20.tif:0143-0220-0182:143	18774	18774	143
865	210115_nj3_5.tif_BS20.tif:0144-0226-0180:144	20075	20075	144
866	210115_nj3_5.tif_BS20.tif:0145-0209-0185:145	19163	19163	145
867	210115_nj3_5.tif_BS20.tif:0146-0186-0168:146	18018	18018	146
868	210115_nj3_5.tif_BS20.tif:0147-0193-0157:147	19088	19088	147
869	210115_nj3_5.tif_BS20.tif:0148-0204-0157:148	16811	16811	148
870	210115_nj3_5.tif_BS20.tif:0149-0205-0146:149	18937	18937	149
871	210115_nj3_5.tif_BS20.tif:0150-0208-0145:150	21550	21550	150
872	210115_nj3_5.tif_BS20.tif:0151-0203-0142:151	19236	19236	151
873	210115_nj3_5.tif_BS20.tif:0152-0200-0143:152	20322	20322	152
874	210115_nj3_5.tif_BS20.tif:0153-0198-0138:153	19298	19298	153
875	210115_nj3_5.tif_BS20.tif:0154-0204-0134:154	21345	21345	154
876	210115_nj3_5.tif_BS20.tif:0155-0206-0137:155	23736	23736	155
877	210115_nj3_5.tif_BS20.tif:0156-0203-0129:156	21349	21349	156
878	210115_nj3_5.tif_BS20.tif:0157-0208-0123:157	22826	22826	157
879	210115_nj3_5.tif_BS20.tif:0158-0208-0125:158	23052	23052	158
880	210115_nj3_5.tif_BS20.tif:0159-0211-0118:159	22236	22236	159
881	210115_nj3_5.tif_BS20.tif:0160-0217-0111:160	23128	23128	160
882	210115_nj3_5.tif_BS20.tif:0161-0221-0104:161	23148	23148	161
883	210115_nj3_5.tif_BS20.tif:0162-0226-0102:162	21688	21688	162
884	210115_nj3_5.tif_BS20.tif:0163-0221-0113:163	24851	24851	163
885	210115_nj3_5.tif_BS20.tif:0164-0213-0118:164	24617	24617	164
886	210115_nj3_5.tif_BS20.tif:0165-0212-0117:165	22925	22925	165
887	210115_nj3_5.tif_BS20.tif:0166-0222-0120:166	25813	25813	166
888	210115_nj3_5.tif_BS20.tif:0167-0228-0123:167	23439	23439	167
889	210115_nj3_5.tif_BS20.tif:0168-0224-0120:168	29730	29730	168
890	210115_nj3_5.tif_BS20.tif:0169-0224-0115:169	26296	26296	169
891	210115_nj3_5.tif_BS20.tif:0170-0223-0116:170	27928	27928	170
892	210115_nj3_5.tif_BS20.tif:0171-0207-0117:171	25138	25138	171
893	210115_nj3_5.tif_BS20.tif:0172-0202-0125:172	26874	26874	172
894	210115_nj3_5.tif_BS20.tif:0173-0212-0113:173	25852	25852	173
895	210115_nj3_5.tif_BS20.tif:0174-0222-0109:174	27184	27184	174
896	210115_nj3_5.tif_BS20.tif:0175-0222-0108:175	27460	27460	175
897	210115_nj3_5.tif_BS20.tif:0176-0220-0119:176	27325	27325	176
898	210115_nj3_5.tif_BS20.tif:0177-0213-0113:177	28196	28196	177
899	210115_nj3_5.tif_BS20.tif:0178-0207-0125:178	25521	25521	178
900	210115_nj3_5.tif_BS20.tif:0179-0215-0126:179	25331	25331	179
901	210115_nj3_5.tif_BS20.tif:0180-0214-0128:180	24850	24850	180
902	210115_nj3_5.tif_BS20.tif:0181-0202-0138:181	21926	21926	181
903	210115_nj3_5.tif_BS20.tif:0182-0204-0145:182	22591	22591	182
904	210115_nj3_5.tif_BS20.tif:0183-0196-0154:183	24393	24393	183
905	210115_nj3_5.tif_BS20.tif:0184-0205-0150:184	25421	25421	184
906	210115_nj3_5.tif_BS20.tif:0185-0203-0160:185	24000	24000	185
907	210115_nj3_5.tif_BS20.tif:0186-0207-0165:186	25934	25934	186
908	210115_nj3_5.tif_BS20.tif:0187-0207-0160:187	25750	25750	187
909	210115_nj3_5.tif_BS20.tif:0188-0194-0156:188	24984	24984	188
910	210115_nj3_5.tif_BS20.tif:0189-0202-0156:189	26686	26686	189
911	210115_nj3_5.tif_BS20.tif:0190-0211-0155:190	26166	26166	190
912	210115_nj3_5.tif_BS20.tif:0191-0198-0154:191	26080	26080	191
913	210115_nj3_5.tif_BS20.tif:0192-0204-0150:192	26205	26205	192
914	210115_nj3_5.tif_BS20.tif:0193-0192-0138:193	26127	26127	193
915	210115_nj3_5.tif_BS20.tif:0194-0196-0167:194	23643	23643	194
916	210115_nj3_5.tif_BS20.tif:0195-0197-0179:195	25407	25407	195
917	210115_nj3_5.tif_BS20.tif:0196-0205-0169:196	24169	24169	196
918	210115_nj3_5.tif_BS20.tif:0197-0216-0158:197	22879	22879	197
919	210115_nj3_5.tif_BS20.tif:0198-0212-0154:198	24943	24943	198
920	210115_nj3_5.tif_BS20.tif:0199-0207-0169:199	22888	22888	199
921	210115_nj3_5.tif_BS20.tif:0200-0196-0180:200	26078	26078	200
922	210115_nj3_5.tif_BS20.tif:0201-0187-0168:201	28341	28341	201
923	210115_nj3_5.tif_BS20.tif:0202-0205-0153:202	27892	27892	202
924	210115_nj3_5.tif_BS20.tif:0203-0204-0151:203	23604	23604	203
925	210115_nj3_5.tif_BS20.tif:0204-0202-0164:204	23687	23687	204
926	210115_nj3_5.tif_BS20.tif:0205-0204-0170:205	23555	23555	205
927	210115_nj3_5.tif_BS20.tif:0206-0197-0163:206	23241	23241	206
928	210115_nj3_5.tif_BS20.tif:0207-0195-0161:207	23795	23795	207
929	210115_nj3_5.tif_BS20.tif:0208-0192-0161:208	22213	22213	208
930	210115_nj3_5.tif_BS20.tif:0209-0189-0162:209	20735	20735	209
931	210115_nj3_5.tif_BS20.tif:0210-0200-0176:210	21539	21539	210
932	210115_nj3_5.tif_BS20.tif:0211-0224-0185:211	25639	25639	211
933	210115_nj3_5.tif_BS20.tif:0212-0236-0186:212	24200	24200	212
934	210115_nj3_5.tif_BS20.tif:0213-0221-0174:213	23560	23560	213
935	210115_nj3_5.tif_BS20.tif:0214-0221-0165:214	25319	25319	214
936	210115_nj3_5.tif_BS20.tif:0215-0214-0164:215	24680	24680	215
937	210115_nj3_5.tif_BS20.tif:0216-0227-0146:216	22777	22777	216
938	210115_nj3_5.tif_BS20.tif:0217-0228-0125:217	23753	23753	217
939	210115_nj3_5.tif_BS20.tif:0218-0224-0127:218	24815	24815	218
940	210115_nj3_5.tif_BS20.tif:0219-0227-0114:219	22742	22742	219
941	210115_nj3_5.tif_BS20.tif:0220-0223-0115:220	21595	21595	220
942	210115_nj3_5.tif_BS20.tif:0221-0218-0113:221	23065	23065	221
943	210115_nj3_5.tif_BS20.tif:0222-0213-0113:222	24560	24560	222
944	210115_nj3_5.tif_BS20.tif:0223-0214-0107:223	22796	22796	223
945	210115_nj3_5.tif_BS20.tif:0224-0231-0117:224	22528	22528	224
946	210115_nj3_5.tif_BS20.tif:0225-0212-0130:225	21629	21629	225
947	210115_nj3_5.tif_BS20.tif:0226-0223-0143:226	19145	19145	226
948	210115_nj3_5.tif_BS20.tif:0227-0219-0121:227	21546	21546	227
949	210115_nj3_5.tif_BS20.tif:0228-0228-0121:228	21734	21734	228
950	210115_nj3_5.tif_BS20.tif:0229-0243-0121:229	20118	20118	229
951	210115_nj3_5.tif_BS20.tif:0230-0287-0104:230	22239	22239	230
952	210115_nj3_5.tif_BS20.tif:0231-0245-0094:231	20230	20230	231
953	210115_nj3_5.tif_BS20.tif:0232-0253-0094:232	22245	22245	232
954	210115_nj3_5.tif_BS20.tif:0233-0283-0106:233	20473	20473	233
955	210115_nj3_5.tif_BS20.tif:0234-0294-0096:234	27139	27139	234
956	210115_nj3_5.tif_BS20.tif:0235-0268-0100:235	24313	24313	235
957	210115_nj3_5.tif_BS20.tif:0236-0267-0101:236	19532	19532	236
958	210115_nj3_5.tif_BS20.tif:0237-0266-0098:237	21294	21294	237
959	210115_nj3_5.tif_BS20.tif:0238-0258-0101:238	24006	24006	238
960	210115_nj3_5.tif_BS20.tif:0239-0277-0130:239	22580	22580	239
961	210115_nj3_5.tif_BS20.tif:0240-0270-0107:240	19966	19966	240
962	210115_nj3_5.tif_BS20.tif:0241-0291-0097:241	23789	23789	241
963	210115_nj3_5.tif_BS20.tif:0242-0281-0102:242	19949	19949	242
964	210115_nj3_5.tif_BS20.tif:0243-0272-0099:243	25226	25226	243
965	210115_nj3_5.tif_BS20.tif:0244-0271-0106:244	26184	26184	244
966	210115_nj3_5.tif_BS20.tif:0245-0269-0109:245	24536	24536	245
967	210115_nj3_5.tif_BS20.tif:0246-0269-0102:246	28655	28655	246
968	210115_nj3_5.tif_BS20.tif:0247-0277-0109:247	28445	28445	247
969	210115_nj3_5.tif_BS20.tif:0248-0269-0102:248	24289	24289	248
970	210115_nj3_5.tif_BS20.tif:0249-0257-0098:249	23337	23337	249
971	210115_nj3_5.tif_BS20.tif:0250-0246-0101:250	22164	22164	250
972	210115_nj3_5.tif_BS20.tif:0251-0240-0101:251	24882	24882	251
973	210115_nj3_5.tif_BS20.tif:0252-0233-0105:252	22658	22658	252
974	210115_nj3_5.tif_BS20.tif:0253-0220-0110:253	22120	22120	253
975	210115_nj3_5.tif_BS20.tif:0254-0207-0112:254	21726	21726	254
976	210115_nj3_5.tif_BS20.tif:0255-0205-0114:255	24406	24406	255
977	210115_nj3_5.tif_BS20.tif:0256-0214-0110:256	22382	22382	256
978	210115_nj3_5.tif_BS20.tif:0257-0215-0109:257	22183	22183	257
979	210115_nj3_5.tif_BS20.tif:0258-0218-0110:258	25250	25250	258
980	210115_nj3_5.tif_BS20.tif:0259-0216-0112:259	26396	26396	259
981	210115_nj3_5.tif_BS20.tif:0260-0221-0117:260	20083	20083	260
982	210115_nj3_5.tif_BS20.tif:0261-0215-0118:261	25334	25334	261
983	210115_nj3_5.tif_BS20.tif:0262-0221-0116:262	24794	24794	262
984	210115_nj3_5.tif_BS20.tif:0263-0219-0102:263	19818	19818	263
985	210115_nj3_5.tif_BS20.tif:0264-0233-0098:264	25086	25086	264
986	210115_nj3_5.tif_BS20.tif:0265-0239-0099:265	26598	26598	265
987	210115_nj3_5.tif_BS20.tif:0266-0245-0099:266	26542	26542	266
988	210115_nj3_5.tif_BS20.tif:0267-0246-0099:267	25147	25147	267
989	210115_nj3_5.tif_BS20.tif:0268-0249-0101:268	21345	21345	268
990	210115_nj3_5.tif_BS20.tif:0269-0250-0098:269	25681	25681	269
991	210115_nj3_5.tif_BS20.tif:0270-0250-0100:270	24607	24607	270
992	210115_nj3_5.tif_BS20.tif:0271-0257-0097:271	21936	21936	271
993	210115_nj3_5.tif_BS20.tif:0272-0268-0101:272	25002	25002	272
994	210115_nj3_5.tif_BS20.tif:0273-0289-0103:273	23880	23880	273
995	210115_nj3_5.tif_BS20.tif:0274-0290-0102:274	28932	28932	274
996	210115_nj3_5.tif_BS20.tif:0275-0275-0108:275	24775	24775	275
997	210115_nj3_5.tif_BS20.tif:0276-0269-0099:276	24558	24558	276
998	210115_nj3_5.tif_BS20.tif:0277-0266-0103:277	26713	26713	277
999	210115_nj3_5.tif_BS20.tif:0278-0268-0105:278	26498	26498	278
1000	210115_nj3_5.tif_BS20.tif:0279-0270-0101:279	25721	25721	279
1001	210115_nj3_5.tif_BS20.tif:0280-0270-0108:280	26307	26307	280
1002	210115_nj3_5.tif_BS20.tif:0281-0271-0098:281	27168	27168	281
1003	210115_nj3_5.tif_BS20.tif:0282-0261-0095:282	25208	25208	282
1004	210115_nj3_5.tif_BS20.tif:0283-0261-0102:283	27725	27725	283
1005	210115_nj3_5.tif_BS20.tif:0284-0266-0097:284	33358	33358	284
1006	210115_nj3_5.tif_BS20.tif:0285-0267-0101:285	26621	26621	285
1007	210115_nj3_5.tif_BS20.tif:0286-0253-0100:286	24276	24276	286
1008	210115_nj3_5.tif_BS20.tif:0287-0254-0097:287	23196	23196	287
1009	210115_nj3_5.tif_BS20.tif:0288-0258-0096:288	25883	25883	288
1010	210115_nj3_5.tif_BS20.tif:0289-0259-0095:289	25363	25363	289
1011	210115_nj3_5.tif_BS20.tif:0290-0261-0094:290	26586	26586	290
1012	210115_nj3_5.tif_BS20.tif:0291-0262-0098:291	25378	25378	291
1013	210115_nj3_5.tif_BS20.tif:0292-0263-0096:292	26654	26654	292
1014	210115_nj3_5.tif_BS20.tif:0293-0267-0101:293	23264	23264	293
1015	210115_nj3_5.tif_BS20.tif:0294-0271-0123:294	21468	21468	294
1016	210115_nj3_5.tif_BS20.tif:0295-0255-0121:295	25023	25023	295
1017	210115_nj3_5.tif_BS20.tif:0296-0291-0109:296	24358	24358	296
1018	210115_nj3_5.tif_BS20.tif:0297-0294-0102:297	22610	22610	297
1019	210115_nj3_5.tif_BS20.tif:0298-0292-0101:298	22025	22025	298
1020	210115_nj3_5.tif_BS20.tif:0299-0285-0103:299	24049	24049	299
1021	210115_nj3_5.tif_BS20.tif:0300-0282-0117:300	21050	21050	300
1022	210115_nj3_5.tif_BS20.tif:0301-0270-0114:301	20059	20059	301
1023	210115_nj3_5.tif_BS20.tif:0302-0281-0123:302	20822	20822	302
1024	210115_nj3_5.tif_BS20.tif:0303-0284-0115:303	23636	23636	303
1025	210115_nj3_5.tif_BS20.tif:0304-0274-0115:304	22802	22802	304
1026	210115_nj3_5.tif_BS20.tif:0305-0262-0113:305	21961	21961	305
1027	210115_nj3_5.tif_BS20.tif:0306-0253-0109:306	21014	21014	306
1028	210115_nj3_5.tif_BS20.tif:0307-0253-0108:307	22350	22350	307
1029	210115_nj3_5.tif_BS20.tif:0308-0249-0108:308	16753	16753	308
1030	210115_nj3_5.tif_BS20.tif:0309-0240-0114:309	18042	18042	309
1031	210115_nj3_5.tif_BS20.tif:0310-0233-0116:310	23223	23223	310
1032	210115_nj3_5.tif_BS20.tif:0311-0231-0113:311	24657	24657	311
1033	210115_nj3_5.tif_BS20.tif:0312-0234-0105:312	21355	21355	312
1034	210115_nj3_5.tif_BS20.tif:0313-0203-0110:313	20671	20671	313
1035	210115_nj3_5.tif_BS20.tif:0314-0225-0101:314	22537	22537	314
1036	210115_nj3_5.tif_BS20.tif:0315-0221-0105:315	20809	20809	315
1037	210115_nj3_5.tif_BS20.tif:0316-0212-0110:316	23478	23478	316
1038	210115_nj3_5.tif_BS20.tif:0317-0214-0117:317	19869	19869	317
1039	210115_nj3_5.tif_BS20.tif:0318-0220-0113:318	21403	21403	318
1040	210115_nj3_5.tif_BS20.tif:0319-0211-0118:319	22637	22637	319
1041	210115_nj3_5.tif_BS20.tif:0320-0217-0118:320	23145	23145	320
1042	210115_nj3_5.tif_BS20.tif:0321-0215-0119:321	23604	23604	321
1043	210115_nj3_5.tif_BS20.tif:0322-0211-0129:322	22975	22975	322
1044	210115_nj3_5.tif_BS20.tif:0323-0201-0162:323	20964	20964	323
1045	210115_nj3_5.tif_BS20.tif:0324-0193-0168:324	20725	20725	324
1046	210115_nj3_5.tif_BS20.tif:0325-0199-0165:325	21362	21362	325
1047	210115_nj3_5.tif_BS20.tif:0326-0201-0153:326	25199	25199	326
1048	210115_nj3_5.tif_BS20.tif:0327-0202-0155:327	22175	22175	327
1049	210115_nj3_5.tif_BS20.tif:0328-0200-0161:328	21728	21728	328
1050	210115_nj3_5.tif_BS20.tif:0329-0198-0165:329	23066	23066	329
1051	210115_nj3_5.tif_BS20.tif:0330-0187-0178:330	14429	14429	330
1052	210115_nj3_5.tif_BS20.tif:0331-0217-0138:331	20202	20202	331
1053	210115_nj3_5.tif_BS20.tif:0332-0212-0099:332	21972	21972	332
1054	210115_nj3_5.tif_BS20.tif:0333-0205-0107:333	21018	21018	333
1055	210115_nj3_5.tif_BS20.tif:0334-0215-0100:334	19155	19155	334
1056	210115_nj3_5.tif_BS20.tif:0335-0229-0100:335	22304	22304	335
1057	210115_nj3_5.tif_BS20.tif:0336-0210-0112:336	24128	24128	336
1058	210115_nj3_5.tif_BS20.tif:0337-0208-0117:337	22577	22577	337
1059	210115_nj3_5.tif_BS20.tif:0338-0225-0109:338	24408	24408	338
1060	210115_nj3_5.tif_BS20.tif:0339-0244-0098:339	22490	22490	339
1061	210115_nj3_5.tif_BS20.tif:0340-0228-0105:340	27379	27379	340
1062	210115_nj3_5.tif_BS20.tif:0341-0213-0111:341	25726	25726	341
1063	210115_nj3_5.tif_BS20.tif:0342-0206-0113:342	24660	24660	342
1064	210115_nj3_5.tif_BS20.tif:0343-0212-0124:343	23569	23569	343
1065	210115_nj3_5.tif_BS20.tif:0344-0233-0122:344	23041	23041	344
1066	210115_nj3_5.tif_BS20.tif:0345-0234-0129:345	24859	24859	345
1067	210115_nj3_5.tif_BS20.tif:0346-0227-0125:346	23519	23519	346
1068	210115_nj3_5.tif_BS20.tif:0347-0220-0122:347	21529	21529	347
1069	210115_nj3_5.tif_BS20.tif:0348-0227-0128:348	21551	21551	348
1070	210115_nj3_5.tif_BS20.tif:0349-0234-0126:349	21500	21500	349
1071	210115_nj3_5.tif_BS20.tif:0350-0240-0118:350	22598	22598	350
1072	210115_nj3_5.tif_BS20.tif:0351-0243-0115:351	23514	23514	351
1073	210115_nj3_5.tif_BS20.tif:0352-0242-0114:352	19778	19778	352
1074	210115_nj3_5.tif_BS20.tif:0353-0238-0117:353	16197	16197	353
1075	210115_nj3_5.tif_BS20.tif:0354-0238-0120:354	15005	15005	354
1076	210115_nj3_5.tif_BS20.tif:0355-0240-0120:355	15769	15769	355
1077	210115_nj3_5.tif_BS20.tif:0356-0228-0131:356	19587	19587	356
1078	210115_nj3_5.tif_BS20.tif:0357-0223-0142:357	15492	15492	357
1079	210115_nj3_5.tif_BS20.tif:0358-0215-0155:358	20353	20353	358
1080	210115_nj3_5.tif_BS20.tif:0359-0214-0142:359	16961	16961	359
1081	210115_nj3_5.tif_BS20.tif:0360-0211-0136:360	16385	16385	360
1082	210115_nj3_5.tif_BS20.tif:0361-0213-0146:361	18589	18589	361
1083	210115_nj3_5.tif_BS20.tif:0362-0185-0156:362	17295	17295	362
1084	210115_nj3_5.tif_BS20.tif:0363-0176-0148:363	19018	19018	363
1085	210115_nj3_5.tif_BS20.tif:0364-0206-0169:364	14538	14538	364
1086	210115_nj3_5.tif_BS20.tif:0365-0195-0177:365	17384	17384	365
1087	210115_nj3_5.tif_BS20.tif:0366-0220-0159:366	17111	17111	366
1088	210115_nj3_5.tif_BS20.tif:0367-0186-0159:367	20481	20481	367
1089	210115_nj3_5.tif_BS20.tif:0368-0168-0150:368	19507	19507	368
1090	210115_nj3_5.tif_BS20.tif:0369-0196-0154:369	22437	22437	369
1091	210115_nj3_5.tif_BS20.tif:0370-0202-0179:370	19398	19398	370
1092	210115_nj3_5.tif_BS20.tif:0371-0206-0178:371	18273	18273	371
1093	210115_nj3_5.tif_BS20.tif:0372-0211-0180:372	18336	18336	372
1094	210115_nj3_5.tif_BS20.tif:0373-0189-0199:373	13155	13155	373
1095	210115_nj3_5.tif_BS20.tif:0374-0221-0192:374	19921	19921	374
1096	210115_nj3_5.tif_BS20.tif:0375-0224-0186:375	21434	21434	375
1097	210115_nj3_5.tif_BS20.tif:0376-0219-0189:376	20408	20408	376
1098	210115_nj3_5.tif_BS20.tif:0377-0195-0165:377	19091	19091	377
1099	210115_nj3_5.tif_BS20.tif:0378-0205-0147:378	21801	21801	378
1100	210115_nj3_5.tif_BS20.tif:0379-0213-0150:379	19659	19659	379
1101	210115_nj3_5.tif_BS20.tif:0380-0205-0160:380	21962	21962	380
1102	210115_nj3_5.tif_BS20.tif:0381-0198-0191:381	20065	20065	381
1103	210115_nj3_5.tif_BS20.tif:0382-0232-0204:382	17039	17039	382
1104	210115_nj3_5.tif_BS20.tif:0383-0236-0199:383	18656	18656	383
1105	210115_nj3_5.tif_BS20.tif:0384-0229-0208:384	24810	24810	384
1106	210115_nj3_5.tif_BS20.tif:0385-0230-0196:385	28957	28957	385
1107	210115_nj3_5.tif_BS20.tif:0386-0217-0184:386	24015	24015	386
1108	210115_nj3_5.tif_BS20.tif:0387-0223-0189:387	20384	20384	387
1109	210115_nj3_5.tif_BS20.tif:0388-0248-0214:388	31117	31117	388
1110	210115_nj3_5.tif_BS20.tif:0389-0255-0216:389	24242	24242	389
1111	210115_nj3_5.tif_BS20.tif:0390-0233-0195:390	22362	22362	390
1112	210115_nj3_5.tif_BS20.tif:0391-0209-0171:391	20733	20733	391
1113	210115_nj3_5.tif_BS20.tif:0392-0225-0206:392	20612	20612	392
1114	210115_nj3_5.tif_BS20.tif:0393-0245-0220:393	24746	24746	393
1115	210115_nj3_5.tif_BS20.tif:0394-0251-0200:394	22952	22952	394
1116	210115_nj3_5.tif_BS20.tif:0395-0236-0199:395	26456	26456	395
1117	210115_nj3_5.tif_BS20.tif:0396-0209-0195:396	23110	23110	396
1118	210115_nj3_5.tif_BS20.tif:0397-0229-0197:397	20537	20537	397
1119	210115_nj3_5.tif_BS20.tif:0398-0264-0193:398	22894	22894	398
1120	210115_nj3_5.tif_BS20.tif:0399-0264-0191:399	22637	22637	399
1121	210115_nj3_5.tif_BS20.tif:0400-0241-0190:400	21074	21074	400
1122	210115_nj3_5.tif_BS20.tif:0401-0233-0180:401	21022	21022	401
1123	210115_nj3_5.tif_BS20.tif:0402-0232-0181:402	20904	20904	402
1124	210115_nj3_5.tif_BS20.tif:0403-0214-0180:403	20608	20608	403
1125	210115_nj3_5.tif_BS20.tif:0404-0210-0141:404	25481	25481	404
1126	210115_nj3_5.tif_BS20.tif:0405-0205-0120:405	20289	20289	405
1127	210115_nj3_5.tif_BS20.tif:0406-0191-0110:406	24997	24997	406
1128	210115_nj3_5.tif_BS20.tif:0407-0222-0101:407	20317	20317	407
1129	210115_nj3_5.tif_BS20.tif:0408-0239-0088:408	22316	22316	408
1130	210115_nj3_5.tif_BS20.tif:0409-0251-0088:409	22962	22962	409
1131	210115_nj3_5.tif_BS20.tif:0410-0258-0091:410	20787	20787	410
1132	210115_nj3_5.tif_BS20.tif:0411-0244-0098:411	21714	21714	411
1133	210115_nj3_5.tif_BS20.tif:0412-0261-0095:412	21748	21748	412
1134	210115_nj3_5.tif_BS20.tif:0413-0283-0088:413	21536	21536	413
1135	210115_nj3_5.tif_BS20.tif:0414-0287-0091:414	22042	22042	414
1136	210115_nj3_5.tif_BS20.tif:0415-0277-0095:415	24332	24332	415
1137	210115_nj3_5.tif_BS20.tif:0416-0278-0098:416	27934	27934	416
1138	210115_nj3_5.tif_BS20.tif:0417-0271-0097:417	21621	21621	417
1139	210115_nj3_5.tif_BS20.tif:0418-0273-0097:418	27185	27185	418
1140	210115_nj3_5.tif_BS20.tif:0419-0265-0094:419	26132	26132	419
1141	210115_nj3_5.tif_BS20.tif:0420-0257-0095:420	22852	22852	420
1142	210115_nj3_5.tif_BS20.tif:0421-0256-0094:421	22285	22285	421
1143	210115_nj3_5.tif_BS20.tif:0422-0253-0098:422	20095	20095	422
1144	210115_nj3_5.tif_BS20.tif:0423-0251-0094:423	24524	24524	423
1145	210115_nj3_5.tif_BS20.tif:0424-0250-0099:424	27024	27024	424
1146	210115_nj3_5.tif_BS20.tif:0425-0250-0104:425	24109	24109	425
1147	210115_nj3_5.tif_BS20.tif:0426-0250-0103:426	27565	27565	426
1148	210115_nj3_5.tif_BS20.tif:0427-0248-0108:427	24803	24803	427
1149	210115_nj3_5.tif_BS20.tif:0428-0232-0106:428	25935	25935	428
1150	210115_nj3_5.tif_BS20.tif:0429-0221-0106:429	24107	24107	429
1151	210115_nj3_5.tif_BS20.tif:0430-0211-0112:430	26018	26018	430
1152	210115_nj3_5.tif_BS20.tif:0431-0206-0116:431	25107	25107	431
1153	210115_nj3_5.tif_BS20.tif:0432-0212-0114:432	27138	27138	432
1154	210115_nj3_5.tif_BS20.tif:0433-0221-0111:433	24485	24485	433
1155	210115_nj3_5.tif_BS20.tif:0434-0220-0104:434	25002	25002	434
1156	210115_nj3_5.tif_BS20.tif:0435-0210-0112:435	26034	26034	435
1157	210115_nj3_5.tif_BS20.tif:0436-0215-0117:436	23964	23964	436
1158	210115_nj3_5.tif_BS20.tif:0437-0219-0116:437	23741	23741	437
1159	210115_nj3_5.tif_BS20.tif:0438-0218-0107:438	26792	26792	438
1160	210115_nj3_5.tif_BS20.tif:0439-0215-0109:439	23719	23719	439
1161	210115_nj3_5.tif_BS20.tif:0440-0220-0104:440	22749	22749	440
1162	210115_nj3_5.tif_BS20.tif:0441-0217-0110:441	22029	22029	441
1163	210115_nj3_5.tif_BS20.tif:0442-0217-0108:442	23014	23014	442
1164	210115_nj3_5.tif_BS20.tif:0443-0220-0109:443	22979	22979	443
1165	210115_nj3_5.tif_BS20.tif:0444-0219-0123:444	26014	26014	444
1166	210115_nj3_5.tif_BS20.tif:0445-0213-0122:445	25072	25072	445
1167	210115_nj3_5.tif_BS20.tif:0446-0216-0105:446	25181	25181	446
1168	210115_nj3_5.tif_BS20.tif:0447-0220-0099:447	24464	24464	447
1169	210115_nj3_5.tif_BS20.tif:0448-0227-0107:448	28477	28477	448
1170	210115_nj3_5.tif_BS20.tif:0449-0237-0099:449	24525	24525	449
1171	210115_nj3_5.tif_BS20.tif:0450-0239-0103:450	26428	26428	450
1172	210115_nj3_5.tif_BS20.tif:0451-0235-0099:451	23928	23928	451
1173	210115_nj3_5.tif_BS20.tif:0452-0232-0104:452	23160	23160	452
1174	210115_nj3_5.tif_BS20.tif:0453-0231-0101:453	24336	24336	453
1175	210115_nj3_5.tif_BS20.tif:0454-0249-0096:454	28006	28006	454
1176	210115_nj3_5.tif_BS20.tif:0455-0258-0096:455	26148	26148	455
1177	210115_nj3_5.tif_BS20.tif:0456-0267-0095:456	24464	24464	456
1178	210115_nj3_5.tif_BS20.tif:0457-0268-0096:457	25604	25604	457
1179	210115_nj3_5.tif_BS20.tif:0458-0266-0097:458	26720	26720	458
1180	210115_nj3_5.tif_BS20.tif:0459-0262-0094:459	26273	26273	459
1181	210115_nj3_5.tif_BS20.tif:0460-0265-0098:460	27786	27786	460
1182	210115_nj3_5.tif_BS20.tif:0461-0270-0103:461	28862	28862	461
1183	210115_nj3_5.tif_BS20.tif:0462-0268-0103:462	27210	27210	462
1184	210115_nj3_5.tif_BS20.tif:0463-0271-0106:463	23672	23672	463
1185	210115_nj3_5.tif_BS20.tif:0464-0270-0104:464	28530	28530	464
1186	210115_nj3_5.tif_BS20.tif:0465-0274-0103:465	27303	27303	465
1187	210115_nj3_5.tif_BS20.tif:0466-0271-0104:466	28889	28889	466
1188	210115_nj3_5.tif_BS20.tif:0467-0264-0101:467	25674	25674	467
1189	210115_nj3_5.tif_BS20.tif:0468-0252-0100:468	28940	28940	468
1190	210115_nj3_5.tif_BS20.tif:0469-0252-0097:469	27182	27182	469
1191	210115_nj3_5.tif_BS20.tif:0470-0266-0093:470	28808	28808	470
1192	210115_nj3_5.tif_BS20.tif:0471-0272-0094:471	28092	28092	471
1193	210115_nj3_5.tif_BS20.tif:0472-0258-0092:472	26135	26135	472
1194	210115_nj3_5.tif_BS20.tif:0473-0251-0094:473	27238	27238	473
1195	210115_nj3_5.tif_BS20.tif:0474-0244-0096:474	22699	22699	474
1196	210115_nj3_5.tif_BS20.tif:0475-0242-0097:475	24989	24989	475
1197	210115_nj3_5.tif_BS20.tif:0476-0243-0095:476	26932	26932	476
1198	210115_nj3_5.tif_BS20.tif:0477-0242-0103:477	25859	25859	477
1199	210115_nj3_5.tif_BS20.tif:0478-0242-0099:478	26380	26380	478
1200	210115_nj3_5.tif_BS20.tif:0479-0249-0094:479	26471	26471	479
1201	210115_nj3_5.tif_BS20.tif:0480-0260-0087:480	26049	26049	480
1202	210115_nj3_5.tif_BS20.tif:0481-0264-0093:481	26759	26759	481
1203	210115_nj3_5.tif_BS20.tif:0482-0282-0093:482	26404	26404	482
1204	210115_nj3_5.tif_BS20.tif:0483-0296-0097:483	22838	22838	483
1205	210115_nj3_5.tif_BS20.tif:0484-0282-0095:484	26304	26304	484
1206	210115_nj3_5.tif_BS20.tif:0485-0283-0100:485	25001	25001	485
1207	210115_nj3_5.tif_BS20.tif:0486-0268-0091:486	25150	25150	486
1208	210115_nj3_5.tif_BS20.tif:0487-0272-0102:487	25867	25867	487
1209	210115_nj3_5.tif_BS20.tif:0488-0281-0100:488	27236	27236	488
1210	210115_nj3_5.tif_BS20.tif:0489-0275-0096:489	27778	27778	489
1211	210115_nj3_5.tif_BS20.tif:0490-0276-0103:490	29645	29645	490
1212	210115_nj3_5.tif_BS20.tif:0491-0269-0105:491	27803	27803	491
1213	210115_nj3_5.tif_BS20.tif:0492-0259-0113:492	26949	26949	492
1214	210115_nj3_5.tif_BS20.tif:0493-0282-0123:493	29185	29185	493
1215	210115_nj3_5.tif_BS20.tif:0494-0303-0119:494	27953	27953	494
1216	210115_nj3_5.tif_BS20.tif:0495-0304-0114:495	26728	26728	495
1217	210115_nj3_5.tif_BS20.tif:0496-0293-0095:496	25381	25381	496
1218	210115_nj3_5.tif_BS20.tif:0497-0268-0100:497	34106	34106	497
1219	210115_nj3_5.tif_BS20.tif:0498-0271-0098:498	35824	35824	498
1220	210115_nj3_5.tif_BS20.tif:0499-0272-0097:499	32859	32859	499
1221	210115_nj3_5.tif_BS20.tif:0500-0266-0095:500	29429	29429	500
1222	210115_nj3_5.tif_BS20.tif:0501-0259-0095:501	31370	31370	501
1223	210115_nj3_5.tif_BS20.tif:0502-0242-0094:502	33629	33629	502
1224	210115_nj3_5.tif_BS20.tif:0503-0249-0097:503	29213	29213	503
1225	210115_nj3_5.tif_BS20.tif:0504-0262-0096:504	29893	29893	504
1226	210115_nj3_5.tif_BS20.tif:0505-0264-0098:505	33612	33612	505
1227	210115_nj3_5.tif_BS20.tif:0506-0261-0098:506	32976	32976	506
1228	210115_nj3_5.tif_BS20.tif:0507-0262-0094:507	27965	27965	507
1229	210115_nj3_5.tif_BS20.tif:0508-0269-0093:508	28484	28484	508
1230	210115_nj3_5.tif_BS20.tif:0509-0274-0100:509	34399	34399	509
1231	210115_nj3_5.tif_BS20.tif:0510-0274-0092:510	32696	32696	510
1232	210115_nj3_5.tif_BS20.tif:0511-0269-0095:511	33634	33634	511
1233	210115_nj3_5.tif_BS20.tif:0512-0268-0095:512	28549	28549	512
1234	210115_nj3_5.tif_BS20.tif:0513-0275-0094:513	31695	31695	513
1235	210115_nj3_5.tif_BS20.tif:0514-0289-0101:514	28818	28818	514
1236	210115_nj3_5.tif_BS20.tif:0515-0274-0093:515	28749	28749	515
1237	210115_nj3_5.tif_BS20.tif:0516-0273-0091:516	31080	31080	516
1238	210115_nj3_5.tif_BS20.tif:0517-0278-0096:517	29067	29067	517
1239	210115_nj3_5.tif_BS20.tif:0518-0274-0100:518	32713	32713	518
1240	210115_nj3_5.tif_BS20.tif:0519-0292-0098:519	29947	29947	519
1241	210115_nj3_5.tif_BS20.tif:0520-0285-0095:520	30596	30596	520
1242	210115_nj3_5.tif_BS20.tif:0521-0278-0094:521	29009	29009	521
1243	210115_nj3_5.tif_BS20.tif:0522-0281-0091:522	30269	30269	522
1244	210115_nj3_5.tif_BS20.tif:0523-0291-0099:523	29140	29140	523
1245	210115_nj3_5.tif_BS20.tif:0524-0272-0103:524	30454	30454	524
1246	210115_nj3_5.tif_BS20.tif:0525-0258-0109:525	28294	28294	525
1247	210115_nj3_5.tif_BS20.tif:0526-0224-0090:526	24782	24782	526
1248	210115_nj3_5.tif_BS20.tif:0527-0246-0085:527	28336	28336	527
1249	210115_nj3_5.tif_BS20.tif:0528-0239-0098:528	26751	26751	528
1250	210115_nj3_5.tif_BS20.tif:0529-0278-0099:529	29827	29827	529
1251	210115_nj3_5.tif_BS20.tif:0530-0280-0106:530	28376	28376	530
1252	210115_nj3_5.tif_BS20.tif:0531-0282-0105:531	33193	33193	531
1253	210115_nj3_5.tif_BS20.tif:0532-0282-0101:532	31971	31971	532
1254	210115_nj3_5.tif_BS20.tif:0533-0291-0105:533	25752	25752	533
1255	210115_nj3_5.tif_BS20.tif:0534-0284-0110:534	27898	27898	534
1256	210115_nj3_5.tif_BS20.tif:0535-0283-0111:535	29516	29516	535
1257	210115_nj3_5.tif_BS20.tif:0536-0283-0103:536	31478	31478	536
1258	210115_nj3_5.tif_BS20.tif:0537-0302-0108:537	26323	26323	537
1259	210115_nj3_5.tif_BS20.tif:0538-0250-0086:538	24828	24828	538
1260	210115_nj3_5.tif_BS20.tif:0539-0222-0100:539	30845	30845	539
1261	210115_nj3_5.tif_BS20.tif:0540-0235-0102:540	34077	34077	540
1262	210115_nj3_5.tif_BS20.tif:0541-0231-0102:541	32025	32025	541
1263	210115_nj3_5.tif_BS20.tif:0542-0235-0103:542	33209	33209	542
1264	210115_nj3_5.tif_BS20.tif:0543-0243-0096:543	28559	28559	543
1265	210115_nj3_5.tif_BS20.tif:0544-0272-0096:544	29738	29738	544
1266	210115_nj3_5.tif_BS20.tif:0545-0275-0093:545	30617	30617	545
1267	210115_nj3_5.tif_BS20.tif:0546-0288-0102:546	28474	28474	546
1268	210115_nj3_5.tif_BS20.tif:0547-0291-0108:547	26920	26920	547
1269	210115_nj3_5.tif_BS20.tif:0548-0282-0109:548	29442	29442	548
1270	210115_nj3_5.tif_BS20.tif:0549-0287-0100:549	26639	26639	549
1271	210115_nj3_5.tif_BS20.tif:0550-0287-0104:550	30375	30375	550
1272	210115_nj3_5.tif_BS20.tif:0551-0302-0106:551	30483	30483	551
1273	210115_nj3_5.tif_BS20.tif:0552-0300-0116:552	26832	26832	552
1274	210115_nj3_5.tif_BS20.tif:0553-0298-0112:553	28926	28926	553
1275	210115_nj3_5.tif_BS20.tif:0554-0297-0116:554	26102	26102	554
1276	210115_nj3_5.tif_BS20.tif:0555-0303-0119:555	26153	26153	555
1277	210115_nj3_5.tif_BS20.tif:0556-0303-0121:556	26573	26573	556
1278	210115_nj3_5.tif_BS20.tif:0557-0300-0121:557	26734	26734	557
1279	210115_nj3_5.tif_BS20.tif:0558-0301-0119:558	26759	26759	558
1280	210115_nj3_5.tif_BS20.tif:0559-0297-0116:559	25881	25881	559
1281	210115_nj3_5.tif_BS20.tif:0560-0298-0116:560	25429	25429	560
1282	210115_nj3_5.tif_BS20.tif:0561-0299-0118:561	28503	28503	561
1283	210115_nj3_5.tif_BS20.tif:0562-0295-0108:562	27820	27820	562
1284	210115_nj3_5.tif_BS20.tif:0563-0296-0105:563	26710	26710	563
1285	210115_nj3_5.tif_BS20.tif:0564-0276-0098:564	29043	29043	564
1286	210115_nj3_5.tif_BS20.tif:0565-0276-0104:565	27814	27814	565
1287	210115_nj3_5.tif_BS20.tif:0566-0283-0107:566	27926	27926	566
1288	210115_nj3_5.tif_BS20.tif:0567-0276-0108:567	23967	23967	567
1289	210115_nj3_5.tif_BS20.tif:0568-0247-0101:568	24176	24176	568
1290	210115_nj3_5.tif_BS20.tif:0569-0280-0110:569	27091	27091	569
1291	210115_nj3_5.tif_BS20.tif:0570-0272-0115:570	21701	21701	570
1292	210115_nj3_5.tif_BS20.tif:0571-0262-0113:571	26328	26328	571
1293	210115_nj3_5.tif_BS20.tif:0572-0248-0110:572	25260	25260	572
1294	210115_nj3_5.tif_BS20.tif:0573-0253-0110:573	25583	25583	573
1295	210115_nj3_5.tif_BS20.tif:0574-0261-0103:574	23472	23472	574
1296	210115_nj3_5.tif_BS20.tif:0575-0260-0101:575	22615	22615	575
1297	210115_nj3_5.tif_BS20.tif:0576-0269-0104:576	25352	25352	576
1298	210115_nj3_5.tif_BS20.tif:0577-0275-0112:577	21083	21083	577
1299	210115_nj3_5.tif_BS20.tif:0578-0284-0117:578	21165	21165	578
1300	210115_nj3_5.tif_BS20.tif:0579-0287-0122:579	20670	20670	579
1301	210115_nj3_5.tif_BS20.tif:0580-0286-0125:580	24423	24423	580
1302	210115_nj3_5.tif_BS20.tif:0581-0297-0128:581	23081	23081	581
1303	210115_nj3_5.tif_BS20.tif:0582-0292-0126:582	19633	19633	582
1304	210115_nj3_5.tif_BS20.tif:0583-0288-0118:583	20528	20528	583
1305	210115_nj3_5.tif_BS20.tif:0584-0273-0113:584	18096	18096	584
1306	210115_nj3_5.tif_BS20.tif:0585-0281-0112:585	18294	18294	585
1307	210115_nj3_5.tif_BS20.tif:0586-0276-0113:586	18046	18046	586
1308	210115_nj3_5.tif_BS20.tif:0587-0258-0112:587	21106	21106	587
1309	210115_nj3_5.tif_BS20.tif:0588-0241-0102:588	21052	21052	588
1310	210115_nj3_5.tif_BS20.tif:0589-0205-0139:589	11621	11621	589
1311	210115_nj3_5.tif_BS20.tif:0590-0192-0116:590	14245	14245	590
1312	210115_nj3_5.tif_BS20.tif:0591-0144-0122:591	10056	10056	591
1313	210115_nj3_5.tif_BS20.tif:0592-0115-0126:592	9971	9971	592
1314	210115_nj3_5.tif_BS20.tif:0593-0275-0112:593	11804	11804	593
1315	210115_nj3_5.tif_BS20.tif:0594-0307-0068:594	15293	15293	594
1316	210115_nj3_5.tif_BS20.tif:0595-0313-0046:595	13829	13829	595
1317	210115_nj3_5.tif_BS20.tif:0596-0336-0078:596	13204	13204	596
1318	210115_nj3_5.tif_BS20.tif:0597-0212-0109:597	17876	17876	597
1319	210115_nj3_5.tif_BS20.tif:0598-0216-0108:598	18202	18202	598
1320	210115_nj3_5.tif_BS20.tif:0599-0222-0100:599	19430	19430	599
1321	210115_nj3_5.tif_BS20.tif:0600-0181-0092:600	15278	15278	600
1322	210115_nj3_5.tif_BS20.tif:0601-0230-0107:601	17950	17950	601
1323	210115_nj3_5.tif_BS20.tif:0602-0239-0107:602	16799	16799	602
1324	210115_nj3_5.tif_BS20.tif:0603-0244-0099:603	18665	18665	603
1325	210115_nj3_5.tif_BS20.tif:0604-0247-0088:604	19751	19751	604
1326	210115_nj3_5.tif_BS20.tif:0605-0233-0079:605	18170	18170	605
1327	210115_nj3_5.tif_BS20.tif:0606-0253-0091:606	16822	16822	606
1328	210115_nj3_5.tif_BS20.tif:0607-0280-0098:607	16293	16293	607
1329	210115_nj3_5.tif_BS20.tif:0608-0292-0114:608	15763	15763	608
1330	210115_nj3_5.tif_BS20.tif:0609-0264-0118:609	14456	14456	609
1331	210115_nj3_5.tif_BS20.tif:0610-0222-0091:610	19824	19824	610
1332	210115_nj3_5.tif_BS20.tif:0611-0174-0103:611	11209	11209	611
1333	210115_nj3_5.tif_BS20.tif:0612-0226-0118:612	14789	14789	612
1334	210115_nj3_5.tif_BS20.tif:0613-0216-0124:613	15958	15958	613
1335	210115_nj3_5.tif_BS20.tif:0614-0213-0112:614	19476	19476	614
1336	210115_nj3_5.tif_BS20.tif:0615-0214-0120:615	20913	20913	615
1337	210115_nj3_5.tif_BS20.tif:0616-0209-0110:616	20096	20096	616
1338	210115_nj3_5.tif_BS20.tif:0617-0215-0115:617	19948	19948	617
1339	210115_nj3_5.tif_BS20.tif:0618-0214-0114:618	16568	16568	618
1340	210115_nj3_5.tif_BS20.tif:0619-0219-0112:619	19235	19235	619
1341	210115_nj3_5.tif_BS20.tif:0620-0217-0113:620	18988	18988	620
1342	210115_nj3_5.tif_BS20.tif:0621-0225-0112:621	17538	17538	621
1343	210115_nj3_5.tif_BS20.tif:0622-0228-0110:622	20376	20376	622
1344	210115_nj3_5.tif_BS20.tif:0623-0242-0101:623	25682	25682	623
1345	210115_nj3_5.tif_BS20.tif:0624-0233-0113:624	24581	24581	624
1346	210115_nj3_5.tif_BS20.tif:0625-0227-0121:625	26467	26467	625
1347	210115_nj3_5.tif_BS20.tif:0626-0207-0128:626	19533	19533	626
1348	210115_nj3_5.tif_BS20.tif:0627-0199-0140:627	22085	22085	627
1349	210115_nj3_5.tif_BS20.tif:0628-0190-0166:628	15292	15292	628
1350	210115_nj3_5.tif_BS20.tif:0629-0210-0172:629	21329	21329	629
1351	210115_nj3_5.tif_BS20.tif:0630-0202-0169:630	21639	21639	630
1352	210115_nj3_5.tif_BS20.tif:0631-0195-0167:631	21176	21176	631
1353	210115_nj3_5.tif_BS20.tif:0632-0213-0152:632	26217	26217	632
1354	210115_nj3_5.tif_BS20.tif:0633-0212-0152:633	24159	24159	633
1355	210115_nj3_5.tif_BS20.tif:0634-0181-0191:634	18920	18920	634
1356	210115_nj3_5.tif_BS20.tif:0635-0211-0158:635	23896	23896	635
1357	210115_nj3_5.tif_BS20.tif:0636-0216-0157:636	24041	24041	636
1358	210115_nj3_5.tif_BS20.tif:0637-0211-0157:637	25728	25728	637
1359	210115_nj3_5.tif_BS20.tif:0638-0200-0155:638	22732	22732	638
1360	210115_nj3_5.tif_BS20.tif:0639-0186-0174:639	18374	18374	639
1361	210115_nj3_5.tif_BS20.tif:0640-0201-0160:640	24051	24051	640
1362	210115_nj3_5.tif_BS20.tif:0641-0212-0164:641	26123	26123	641
1363	210115_nj3_5.tif_BS20.tif:0642-0205-0156:642	22880	22880	642
1364	210115_nj3_5.tif_BS20.tif:0643-0190-0153:643	21910	21910	643
1365	210115_nj3_5.tif_BS20.tif:0644-0209-0167:644	21977	21977	644
1366	210115_nj3_5.tif_BS20.tif:0645-0211-0174:645	25034	25034	645
1367	210115_nj3_5.tif_BS20.tif:0646-0215-0171:646	24476	24476	646
1368	210115_nj3_5.tif_BS20.tif:0647-0209-0169:647	21754	21754	647
1369	210115_nj3_5.tif_BS20.tif:0648-0195-0163:648	21880	21880	648
1370	210115_nj3_5.tif_BS20.tif:0649-0191-0154:649	21069	21069	649
1371	210115_nj3_5.tif_BS20.tif:0650-0204-0153:650	21026	21026	650
1372	210115_nj3_5.tif_BS20.tif:0651-0198-0158:651	25048	25048	651
1373	210115_nj3_5.tif_BS20.tif:0652-0198-0157:652	20254	20254	652
1374	210115_nj3_5.tif_BS20.tif:0653-0199-0150:653	22301	22301	653
1375	210115_nj3_5.tif_BS20.tif:0654-0197-0142:654	20693	20693	654
1376	210115_nj3_5.tif_BS20.tif:0655-0200-0137:655	22911	22911	655
1377	210115_nj3_5.tif_BS20.tif:0656-0201-0141:656	21089	21089	656
1378	210115_nj3_5.tif_BS20.tif:0657-0205-0144:657	20901	20901	657
1379	210115_nj3_5.tif_BS20.tif:0658-0213-0133:658	21312	21312	658
1380	210115_nj3_5.tif_BS20.tif:0659-0191-0140:659	19353	19353	659
1381	210115_nj3_5.tif_BS20.tif:0660-0197-0154:660	20909	20909	660
1382	210115_nj3_5.tif_BS20.tif:0661-0199-0176:661	18858	18858	661
1383	210115_nj3_5.tif_BS20.tif:0662-0199-0182:662	22145	22145	662
1384	210115_nj3_5.tif_BS20.tif:0663-0203-0189:663	18771	18771	663
1385	210115_nj3_5.tif_BS20.tif:0664-0206-0186:664	21993	21993	664
1386	210115_nj3_5.tif_BS20.tif:0665-0211-0192:665	21381	21381	665
1387	210115_nj3_5.tif_BS20.tif:0666-0219-0204:666	18916	18916	666
1388	210115_nj3_5.tif_BS20.tif:0667-0221-0207:667	21000	21000	667
1389	210115_nj3_5.tif_BS20.tif:0668-0225-0203:668	20568	20568	668
1390	210115_nj3_5.tif_BS20.tif:0669-0229-0203:669	18666	18666	669
1391	210115_nj3_5.tif_BS20.tif:0670-0220-0213:670	16273	16273	670
1392	210115_nj3_5.tif_BS20.tif:0671-0226-0203:671	18196	18196	671
1393	210115_nj3_5.tif_BS20.tif:0672-0179-0227:672	13679	13679	672
1394	210115_nj3_5.tif_BS20.tif:0673-0202-0199:673	26323	26323	673
1395	210115_nj3_5.tif_BS20.tif:0674-0197-0193:674	22787	22787	674
1396	210115_nj3_5.tif_BS20.tif:0675-0206-0176:675	22053	22053	675
1397	210115_nj3_5.tif_BS20.tif:0676-0204-0171:676	23703	23703	676
1398	210115_nj3_5.tif_BS20.tif:0677-0192-0159:677	22676	22676	677
1399	210115_nj3_5.tif_BS20.tif:0678-0203-0156:678	26134	26134	678
1400	210115_nj3_5.tif_BS20.tif:0679-0190-0146:679	20814	20814	679
1401	210115_nj3_5.tif_BS20.tif:0680-0194-0132:680	19415	19415	680
1402	210115_nj3_5.tif_BS20.tif:0681-0194-0139:681	20909	20909	681
1403	210115_nj3_5.tif_BS20.tif:0682-0198-0145:682	17119	17119	682
1404	210115_nj3_5.tif_BS20.tif:0683-0248-0166:683	16438	16438	683
1405	210115_nj3_5.tif_BS20.tif:0684-0199-0130:684	19102	19102	684
1406	210115_nj3_5.tif_BS20.tif:0685-0194-0140:685	21717	21717	685
1407	210115_nj3_5.tif_BS20.tif:0686-0191-0150:686	20240	20240	686
1408	210115_nj3_5.tif_BS20.tif:0687-0190-0166:687	21323	21323	687
1409	210115_nj3_5.tif_BS20.tif:0688-0197-0175:688	21122	21122	688
1410	210115_nj3_5.tif_BS20.tif:0689-0198-0177:689	21413	21413	689
1411	210115_nj3_5.tif_BS20.tif:0690-0196-0168:690	19995	19995	690
1412	210115_nj3_5.tif_BS20.tif:0691-0194-0159:691	21575	21575	691
1413	210115_nj3_5.tif_BS20.tif:0692-0199-0182:692	20098	20098	692
1414	210115_nj3_5.tif_BS20.tif:0693-0207-0178:693	18029	18029	693
1415	210115_nj3_5.tif_BS20.tif:0694-0203-0173:694	20124	20124	694
1416	210115_nj3_5.tif_BS20.tif:0695-0213-0168:695	18703	18703	695
1417	210115_nj3_5.tif_BS20.tif:0696-0220-0164:696	20533	20533	696
1418	210115_nj3_5.tif_BS20.tif:0697-0209-0153:697	21978	21978	697
1419	210115_nj3_5.tif_BS20.tif:0698-0198-0175:698	23669	23669	698
1420	210115_nj3_5.tif_BS20.tif:0699-0205-0171:699	25425	25425	699
1421	210115_nj3_5.tif_BS20.tif:0700-0217-0161:700	20661	20661	700
1422	210115_nj3_5.tif_BS20.tif:0701-0215-0155:701	19582	19582	701
1423	210115_nj3_5.tif_BS20.tif:0702-0187-0159:702	18915	18915	702
1424	210115_nj3_5.tif_BS20.tif:0703-0193-0174:703	21312	21312	703
1425	210115_nj3_5.tif_BS20.tif:0704-0195-0167:704	24341	24341	704
1426	210115_nj3_5.tif_BS20.tif:0705-0202-0159:705	21517	21517	705
1427	210115_nj3_5.tif_BS20.tif:0706-0203-0159:706	24919	24919	706
1428	210115_nj3_5.tif_BS20.tif:0707-0200-0164:707	23303	23303	707
1429	210115_nj3_5.tif_BS20.tif:0708-0201-0169:708	23800	23800	708
1430	210115_nj3_5.tif_BS20.tif:0709-0209-0168:709	22925	22925	709
1431	210115_nj3_5.tif_BS20.tif:0710-0221-0156:710	21456	21456	710
1432	210115_nj3_5.tif_BS20.tif:0711-0211-0152:711	20367	20367	711
1433	210115_nj3_5.tif_BS20.tif:0712-0205-0184:712	21252	21252	712
1434	210115_nj3_5.tif_BS20.tif:0713-0200-0172:713	22448	22448	713
1435	210115_nj3_5.tif_BS20.tif:0714-0194-0176:714	15822	15822	714
1436	210115_nj3_5.tif_BS20.tif:0715-0209-0165:715	22938	22938	715
1437	210115_nj3_5.tif_BS20.tif:0716-0208-0157:716	20512	20512	716
1438	210115_nj3_5.tif_BS20.tif:0717-0195-0166:717	22912	22912	717
1439	210115_nj3_5.tif_BS20.tif:0718-0190-0162:718	24708	24708	718
1440	210115_nj3_5.tif_BS20.tif:0719-0187-0154:719	24760	24760	719
1441	210115_nj3_5.tif_BS20.tif:0720-0197-0156:720	24526	24526	720
1442	210115_nj3_5.tif_BS20.tif:0721-0214-0176:721	21014	21014	721
