# Supplementary material for: Molecular encoding and synaptic decoding of context during salt chemotaxis in C. elegans
Source: Nat Commun. 2022 May 27;13:2928. doi: 10.1038/s41467-022-30279-7 (PMC9142520; doi:10.1038/s41467-022-30279-7)
Supplement: Supplementary file 7 — Source Data [file 41467_2022_30279_MOESM7_ESM.zip › Source Data/Imaging/Fig.5/5D/210115_nj3_6.tif_BS20_Results.csv]

	Label	IntDen	RawIntDen	Slice	stimulus
1	210115_nj3_6.tif_BS20.tif:0001-0254-0443:1	83321	83321	1	208
2	210115_nj3_6.tif_BS20.tif:0002-0250-0418:2	85313	85313	2
3	210115_nj3_6.tif_BS20.tif:0003-0233-0415:3	96206	96206	3
4	210115_nj3_6.tif_BS20.tif:0004-0220-0418:4	83300	83300	4
5	210115_nj3_6.tif_BS20.tif:0005-0209-0412:5	80902	80902	5
6	210115_nj3_6.tif_BS20.tif:0006-0224-0407:6	76272	76272	6
7	210115_nj3_6.tif_BS20.tif:0007-0226-0405:7	82575	82575	7
8	210115_nj3_6.tif_BS20.tif:0008-0223-0406:8	74306	74306	8
9	210115_nj3_6.tif_BS20.tif:0009-0219-0392:9	104958	104958	9
10	210115_nj3_6.tif_BS20.tif:0010-0239-0432:10	76611	76611	10
11	210115_nj3_6.tif_BS20.tif:0011-0241-0421:11	80231	80231	11
12	210115_nj3_6.tif_BS20.tif:0012-0235-0425:12	75170	75170	12
13	210115_nj3_6.tif_BS20.tif:0013-0234-0413:13	79514	79514	13
14	210115_nj3_6.tif_BS20.tif:0014-0232-0414:14	80909	80909	14
15	210115_nj3_6.tif_BS20.tif:0015-0237-0412:15	89096	89096	15
16	210115_nj3_6.tif_BS20.tif:0016-0235-0420:16	89841	89841	16
17	210115_nj3_6.tif_BS20.tif:0017-0238-0432:17	82289	82289	17
18	210115_nj3_6.tif_BS20.tif:0018-0251-0431:18	97982	97982	18
19	210115_nj3_6.tif_BS20.tif:0019-0223-0420:19	71990	71990	19
20	210115_nj3_6.tif_BS20.tif:0020-0232-0414:20	87054	87054	20
21	210115_nj3_6.tif_BS20.tif:0021-0238-0413:21	100001	100001	21
22	210115_nj3_6.tif_BS20.tif:0022-0232-0413:22	92663	92663	22
23	210115_nj3_6.tif_BS20.tif:0023-0220-0413:23	88435	88435	23
24	210115_nj3_6.tif_BS20.tif:0024-0232-0411:24	101194	101194	24
25	210115_nj3_6.tif_BS20.tif:0025-0224-0411:25	83123	83123	25
26	210115_nj3_6.tif_BS20.tif:0026-0229-0409:26	78107	78107	26
27	210115_nj3_6.tif_BS20.tif:0027-0216-0402:27	98768	98768	27
28	210115_nj3_6.tif_BS20.tif:0028-0227-0410:28	101339	101339	28
29	210115_nj3_6.tif_BS20.tif:0029-0226-0416:29	78568	78568	29
30	210115_nj3_6.tif_BS20.tif:0030-0230-0413:30	80666	80666	30
31	210115_nj3_6.tif_BS20.tif:0031-0245-0419:31	85704	85704	31
32	210115_nj3_6.tif_BS20.tif:0032-0273-0421:32	90823	90823	32
33	210115_nj3_6.tif_BS20.tif:0033-0243-0405:33	85192	85192	33
34	210115_nj3_6.tif_BS20.tif:0034-0234-0399:34	90819	90819	34
35	210115_nj3_6.tif_BS20.tif:0035-0232-0397:35	87335	87335	35
36	210115_nj3_6.tif_BS20.tif:0036-0230-0411:36	76217	76217	36
37	210115_nj3_6.tif_BS20.tif:0037-0231-0413:37	87328	87328	37
38	210115_nj3_6.tif_BS20.tif:0038-0237-0417:38	83406	83406	38
39	210115_nj3_6.tif_BS20.tif:0039-0225-0423:39	75381	75381	39
40	210115_nj3_6.tif_BS20.tif:0040-0229-0407:40	89465	89465	40
41	210115_nj3_6.tif_BS20.tif:0041-0235-0399:41	89428	89428	41
42	210115_nj3_6.tif_BS20.tif:0042-0238-0401:42	97903	97903	42
43	210115_nj3_6.tif_BS20.tif:0043-0238-0412:43	101326	101326	43
44	210115_nj3_6.tif_BS20.tif:0044-0214-0406:44	94866	94866	44
45	210115_nj3_6.tif_BS20.tif:0045-0226-0422:45	91013	91013	45
46	210115_nj3_6.tif_BS20.tif:0046-0241-0422:46	88418	88418	46
47	210115_nj3_6.tif_BS20.tif:0047-0249-0405:47	85526	85526	47
48	210115_nj3_6.tif_BS20.tif:0048-0250-0394:48	95780	95780	48
49	210115_nj3_6.tif_BS20.tif:0049-0241-0407:49	113122	113122	49
50	210115_nj3_6.tif_BS20.tif:0050-0233-0414:50	109347	109347	50
51	210115_nj3_6.tif_BS20.tif:0051-0219-0412:51	100694	100694	51
52	210115_nj3_6.tif_BS20.tif:0052-0201-0412:52	70248	70248	52
53	210115_nj3_6.tif_BS20.tif:0053-0272-0443:53	79751	79751	53
54	210115_nj3_6.tif_BS20.tif:0054-0259-0405:54	89860	89860	54
55	210115_nj3_6.tif_BS20.tif:0055-0237-0395:55	87455	87455	55
56	210115_nj3_6.tif_BS20.tif:0056-0233-0411:56	87719	87719	56
57	210115_nj3_6.tif_BS20.tif:0057-0230-0421:57	80617	80617	57
58	210115_nj3_6.tif_BS20.tif:0058-0232-0417:58	82374	82374	58
59	210115_nj3_6.tif_BS20.tif:0059-0239-0429:59	77799	77799	59
60	210115_nj3_6.tif_BS20.tif:0060-0259-0441:60	77289	77289	60
61	210115_nj3_6.tif_BS20.tif:0061-0283-0430:61	88967	88967	61
62	210115_nj3_6.tif_BS20.tif:0062-0257-0432:62	80981	80981	62
63	210115_nj3_6.tif_BS20.tif:0063-0252-0424:63	78466	78466	63
64	210115_nj3_6.tif_BS20.tif:0064-0249-0424:64	84492	84492	64
65	210115_nj3_6.tif_BS20.tif:0065-0252-0423:65	86885	86885	65
66	210115_nj3_6.tif_BS20.tif:0066-0258-0423:66	98769	98769	66
67	210115_nj3_6.tif_BS20.tif:0067-0258-0423:67	84957	84957	67
68	210115_nj3_6.tif_BS20.tif:0068-0254-0422:68	84511	84511	68
69	210115_nj3_6.tif_BS20.tif:0069-0256-0420:69	92300	92300	69
70	210115_nj3_6.tif_BS20.tif:0070-0254-0426:70	92402	92402	70
71	210115_nj3_6.tif_BS20.tif:0071-0254-0424:71	88600	88600	71
72	210115_nj3_6.tif_BS20.tif:0072-0245-0430:72	98021	98021	72
73	210115_nj3_6.tif_BS20.tif:0073-0241-0423:73	97575	97575	73
74	210115_nj3_6.tif_BS20.tif:0074-0250-0427:74	97119	97119	74
75	210115_nj3_6.tif_BS20.tif:0075-0255-0417:75	89993	89993	75
76	210115_nj3_6.tif_BS20.tif:0076-0262-0421:76	97919	97919	76
77	210115_nj3_6.tif_BS20.tif:0077-0257-0420:77	99463	99463	77
78	210115_nj3_6.tif_BS20.tif:0078-0252-0414:78	95179	95179	78
79	210115_nj3_6.tif_BS20.tif:0079-0260-0416:79	107035	107035	79
80	210115_nj3_6.tif_BS20.tif:0080-0253-0416:80	96935	96935	80
81	210115_nj3_6.tif_BS20.tif:0081-0260-0416:81	94875	94875	81
82	210115_nj3_6.tif_BS20.tif:0082-0262-0416:82	89594	89594	82
83	210115_nj3_6.tif_BS20.tif:0083-0260-0414:83	105258	105258	83
84	210115_nj3_6.tif_BS20.tif:0084-0263-0415:84	98629	98629	84
85	210115_nj3_6.tif_BS20.tif:0085-0288-0413:85	112262	112262	85
86	210115_nj3_6.tif_BS20.tif:0086-0275-0409:86	122115	122115	86
87	210115_nj3_6.tif_BS20.tif:0087-0270-0406:87	110553	110553	87
88	210115_nj3_6.tif_BS20.tif:0088-0264-0406:88	92416	92416	88
89	210115_nj3_6.tif_BS20.tif:0089-0264-0408:89	94918	94918	89
90	210115_nj3_6.tif_BS20.tif:0090-0260-0405:90	84753	84753	90
91	210115_nj3_6.tif_BS20.tif:0091-0268-0401:91	103847	103847	91
92	210115_nj3_6.tif_BS20.tif:0092-0269-0407:92	87813	87813	92
93	210115_nj3_6.tif_BS20.tif:0093-0264-0412:93	81508	81508	93
94	210115_nj3_6.tif_BS20.tif:0094-0270-0410:94	70550	70550	94
95	210115_nj3_6.tif_BS20.tif:0095-0268-0409:95	82286	82286	95
96	210115_nj3_6.tif_BS20.tif:0096-0270-0415:96	70835	70835	96
97	210115_nj3_6.tif_BS20.tif:0097-0271-0413:97	67793	67793	97
98	210115_nj3_6.tif_BS20.tif:0098-0272-0405:98	79544	79544	98
99	210115_nj3_6.tif_BS20.tif:0099-0274-0405:99	79141	79141	99
100	210115_nj3_6.tif_BS20.tif:0100-0270-0406:100	77397	77397	100
101	210115_nj3_6.tif_BS20.tif:0101-0269-0400:101	86428	86428	101
102	210115_nj3_6.tif_BS20.tif:0102-0268-0395:102	73806	73806	102
103	210115_nj3_6.tif_BS20.tif:0103-0266-0394:103	78491	78491	103
104	210115_nj3_6.tif_BS20.tif:0104-0269-0407:104	76188	76188	104
105	210115_nj3_6.tif_BS20.tif:0105-0273-0416:105	90963	90963	105
106	210115_nj3_6.tif_BS20.tif:0106-0270-0421:106	85136	85136	106
107	210115_nj3_6.tif_BS20.tif:0107-0272-0416:107	85432	85432	107
108	210115_nj3_6.tif_BS20.tif:0108-0268-0417:108	81865	81865	108
109	210115_nj3_6.tif_BS20.tif:0109-0264-0416:109	86839	86839	109
110	210115_nj3_6.tif_BS20.tif:0110-0266-0428:110	93844	93844	110
111	210115_nj3_6.tif_BS20.tif:0111-0265-0409:111	95366	95366	111
112	210115_nj3_6.tif_BS20.tif:0112-0265-0399:112	108168	108168	112
113	210115_nj3_6.tif_BS20.tif:0113-0268-0383:113	87322	87322	113
114	210115_nj3_6.tif_BS20.tif:0114-0264-0400:114	92473	92473	114
115	210115_nj3_6.tif_BS20.tif:0115-0266-0402:115	82836	82836	115
116	210115_nj3_6.tif_BS20.tif:0116-0263-0404:116	90456	90456	116
117	210115_nj3_6.tif_BS20.tif:0117-0263-0402:117	78279	78279	117
118	210115_nj3_6.tif_BS20.tif:0118-0271-0401:118	80653	80653	118
119	210115_nj3_6.tif_BS20.tif:0119-0285-0391:119	96800	96800	119
120	210115_nj3_6.tif_BS20.tif:0120-0259-0375:120	74728	74728	120
121	210115_nj3_6.tif_BS20.tif:0121-0263-0404:121	72594	72594	121
122	210115_nj3_6.tif_BS20.tif:0122-0272-0394:122	77552	77552	122
123	210115_nj3_6.tif_BS20.tif:0123-0273-0381:123	85364	85364	123
124	210115_nj3_6.tif_BS20.tif:0124-0269-0384:124	75282	75282	124
125	210115_nj3_6.tif_BS20.tif:0125-0270-0392:125	64547	64547	125
126	210115_nj3_6.tif_BS20.tif:0126-0278-0387:126	69276	69276	126
127	210115_nj3_6.tif_BS20.tif:0127-0264-0381:127	86378	86378	127
128	210115_nj3_6.tif_BS20.tif:0128-0270-0390:128	88196	88196	128
129	210115_nj3_6.tif_BS20.tif:0129-0267-0379:129	90780	90780	129
130	210115_nj3_6.tif_BS20.tif:0130-0261-0384:130	91762	91762	130
131	210115_nj3_6.tif_BS20.tif:0131-0256-0386:131	91840	91840	131
132	210115_nj3_6.tif_BS20.tif:0132-0262-0384:132	72718	72718	132
133	210115_nj3_6.tif_BS20.tif:0133-0269-0385:133	85387	85387	133
134	210115_nj3_6.tif_BS20.tif:0134-0266-0382:134	76669	76669	134
135	210115_nj3_6.tif_BS20.tif:0135-0277-0383:135	80880	80880	135
136	210115_nj3_6.tif_BS20.tif:0136-0278-0380:136	74511	74511	136
137	210115_nj3_6.tif_BS20.tif:0137-0262-0394:137	76699	76699	137
138	210115_nj3_6.tif_BS20.tif:0138-0270-0381:138	65693	65693	138
139	210115_nj3_6.tif_BS20.tif:0139-0285-0359:139	67635	67635	139
140	210115_nj3_6.tif_BS20.tif:0140-0254-0360:140	82542	82542	140
141	210115_nj3_6.tif_BS20.tif:0141-0260-0367:141	71220	71220	141
142	210115_nj3_6.tif_BS20.tif:0142-0263-0365:142	70036	70036	142
143	210115_nj3_6.tif_BS20.tif:0143-0262-0366:143	75529	75529	143
144	210115_nj3_6.tif_BS20.tif:0144-0255-0361:144	62258	62258	144
145	210115_nj3_6.tif_BS20.tif:0145-0243-0361:145	77043	77043	145
146	210115_nj3_6.tif_BS20.tif:0146-0257-0373:146	86285	86285	146
147	210115_nj3_6.tif_BS20.tif:0147-0302-0403:147	50139	50139	147
148	210115_nj3_6.tif_BS20.tif:0148-0278-0416:148	71285	71285	148
149	210115_nj3_6.tif_BS20.tif:0149-0276-0412:149	77718	77718	149
150	210115_nj3_6.tif_BS20.tif:0150-0277-0416:150	80085	80085	150
151	210115_nj3_6.tif_BS20.tif:0151-0277-0415:151	86530	86530	151
152	210115_nj3_6.tif_BS20.tif:0152-0272-0420:152	90474	90474	152
153	210115_nj3_6.tif_BS20.tif:0153-0271-0428:153	68627	68627	153
154	210115_nj3_6.tif_BS20.tif:0154-0269-0402:154	64856	64856	154
155	210115_nj3_6.tif_BS20.tif:0155-0252-0405:155	79464	79464	155
156	210115_nj3_6.tif_BS20.tif:0156-0238-0397:156	81769	81769	156
157	210115_nj3_6.tif_BS20.tif:0157-0257-0376:157	89675	89675	157
158	210115_nj3_6.tif_BS20.tif:0158-0262-0357:158	78462	78462	158
159	210115_nj3_6.tif_BS20.tif:0159-0265-0367:159	83478	83478	159
160	210115_nj3_6.tif_BS20.tif:0160-0255-0360:160	78685	78685	160
161	210115_nj3_6.tif_BS20.tif:0161-0244-0365:161	77239	77239	161
162	210115_nj3_6.tif_BS20.tif:0162-0229-0368:162	80348	80348	162
163	210115_nj3_6.tif_BS20.tif:0163-0227-0365:163	93680	93680	163
164	210115_nj3_6.tif_BS20.tif:0164-0244-0375:164	93693	93693	164
165	210115_nj3_6.tif_BS20.tif:0165-0238-0379:165	92743	92743	165
166	210115_nj3_6.tif_BS20.tif:0166-0248-0380:166	88099	88099	166
167	210115_nj3_6.tif_BS20.tif:0167-0242-0377:167	97361	97361	167
168	210115_nj3_6.tif_BS20.tif:0168-0240-0377:168	89427	89427	168
169	210115_nj3_6.tif_BS20.tif:0169-0244-0380:169	103037	103037	169
170	210115_nj3_6.tif_BS20.tif:0170-0248-0375:170	99001	99001	170
171	210115_nj3_6.tif_BS20.tif:0171-0240-0377:171	75044	75044	171
172	210115_nj3_6.tif_BS20.tif:0172-0259-0372:172	95474	95474	172
173	210115_nj3_6.tif_BS20.tif:0173-0247-0377:173	89343	89343	173
174	210115_nj3_6.tif_BS20.tif:0174-0244-0390:174	80797	80797	174
175	210115_nj3_6.tif_BS20.tif:0175-0241-0387:175	85916	85916	175
176	210115_nj3_6.tif_BS20.tif:0176-0253-0387:176	90199	90199	176
177	210115_nj3_6.tif_BS20.tif:0177-0257-0388:177	70643	70643	177
178	210115_nj3_6.tif_BS20.tif:0178-0258-0385:178	63987	63987	178
179	210115_nj3_6.tif_BS20.tif:0179-0262-0384:179	65441	65441	179
180	210115_nj3_6.tif_BS20.tif:0180-0266-0388:180	66776	66776	180
181	210115_nj3_6.tif_BS20.tif:0181-0269-0387:181	74936	74936	181
182	210115_nj3_6.tif_BS20.tif:0182-0260-0395:182	79045	79045	182
183	210115_nj3_6.tif_BS20.tif:0183-0263-0389:183	77796	77796	183
184	210115_nj3_6.tif_BS20.tif:0184-0268-0383:184	60215	60215	184
185	210115_nj3_6.tif_BS20.tif:0185-0266-0377:185	62961	62961	185
186	210115_nj3_6.tif_BS20.tif:0186-0253-0390:186	68776	68776	186
187	210115_nj3_6.tif_BS20.tif:0187-0239-0398:187	145022	145022	187
188	210115_nj3_6.tif_BS20.tif:0188-0254-0391:188	71035	71035	188
189	210115_nj3_6.tif_BS20.tif:0189-0281-0396:189	83934	83934	189
190	210115_nj3_6.tif_BS20.tif:0190-0303-0383:190	84331	84331	190
191	210115_nj3_6.tif_BS20.tif:0191-0278-0371:191	73579	73579	191
192	210115_nj3_6.tif_BS20.tif:0192-0272-0356:192	66574	66574	192
193	210115_nj3_6.tif_BS20.tif:0193-0269-0371:193	67361	67361	193
194	210115_nj3_6.tif_BS20.tif:0194-0264-0381:194	81608	81608	194
195	210115_nj3_6.tif_BS20.tif:0195-0256-0383:195	71226	71226	195
196	210115_nj3_6.tif_BS20.tif:0196-0257-0384:196	71359	71359	196
197	210115_nj3_6.tif_BS20.tif:0197-0263-0384:197	74345	74345	197
198	210115_nj3_6.tif_BS20.tif:0198-0264-0383:198	81939	81939	198
199	210115_nj3_6.tif_BS20.tif:0199-0262-0383:199	101408	101408	199
200	210115_nj3_6.tif_BS20.tif:0200-0269-0389:200	57548	57548	200
201	210115_nj3_6.tif_BS20.tif:0201-0260-0384:201	71246	71246	201
202	210115_nj3_6.tif_BS20.tif:0202-0263-0384:202	76319	76319	202
203	210115_nj3_6.tif_BS20.tif:0203-0262-0384:203	68924	68924	203
204	210115_nj3_6.tif_BS20.tif:0204-0262-0385:204	74164	74164	204
205	210115_nj3_6.tif_BS20.tif:0205-0263-0379:205	70595	70595	205
206	210115_nj3_6.tif_BS20.tif:0206-0260-0378:206	76947	76947	206
207	210115_nj3_6.tif_BS20.tif:0207-0256-0385:207	81111	81111	207
208	210115_nj3_6.tif_BS20.tif:0208-0256-0381:208	75580	75580	208
209	210115_nj3_6.tif_BS20.tif:0209-0256-0381:209	76859	76859	209
210	210115_nj3_6.tif_BS20.tif:0210-0256-0372:210	82952	82952	210
211	210115_nj3_6.tif_BS20.tif:0211-0248-0384:211	75398	75398	211
212	210115_nj3_6.tif_BS20.tif:0212-0239-0385:212	70409	70409	212
213	210115_nj3_6.tif_BS20.tif:0213-0233-0383:213	61180	61180	213
214	210115_nj3_6.tif_BS20.tif:0214-0244-0380:214	77984	77984	214
215	210115_nj3_6.tif_BS20.tif:0215-0250-0378:215	89394	89394	215
216	210115_nj3_6.tif_BS20.tif:0216-0255-0361:216	71298	71298	216
217	210115_nj3_6.tif_BS20.tif:0217-0241-0346:217	77359	77359	217
218	210115_nj3_6.tif_BS20.tif:0218-0232-0339:218	77753	77753	218
219	210115_nj3_6.tif_BS20.tif:0219-0218-0332:219	77358	77358	219
220	210115_nj3_6.tif_BS20.tif:0220-0205-0333:220	75598	75598	220
221	210115_nj3_6.tif_BS20.tif:0221-0214-0335:221	62826	62826	221
222	210115_nj3_6.tif_BS20.tif:0222-0227-0334:222	72505	72505	222
223	210115_nj3_6.tif_BS20.tif:0223-0246-0324:223	88738	88738	223
224	210115_nj3_6.tif_BS20.tif:0224-0230-0322:224	85441	85441	224
225	210115_nj3_6.tif_BS20.tif:0225-0216-0316:225	79502	79502	225
226	210115_nj3_6.tif_BS20.tif:0226-0201-0297:226	70914	70914	226
227	210115_nj3_6.tif_BS20.tif:0227-0187-0288:227	70333	70333	227
228	210115_nj3_6.tif_BS20.tif:0228-0182-0296:228	70691	70691	228
229	210115_nj3_6.tif_BS20.tif:0229-0189-0296:229	58885	58885	229
230	210115_nj3_6.tif_BS20.tif:0230-0188-0300:230	66742	66742	230
231	210115_nj3_6.tif_BS20.tif:0231-0211-0346:231	57449	57449	231
232	210115_nj3_6.tif_BS20.tif:0232-0212-0356:232	83172	83172	232
233	210115_nj3_6.tif_BS20.tif:0233-0218-0356:233	78979	78979	233
234	210115_nj3_6.tif_BS20.tif:0234-0234-0351:234	72756	72756	234
235	210115_nj3_6.tif_BS20.tif:0235-0235-0355:235	81110	81110	235
236	210115_nj3_6.tif_BS20.tif:0236-0234-0356:236	90677	90677	236
237	210115_nj3_6.tif_BS20.tif:0237-0236-0362:237	87250	87250	237
238	210115_nj3_6.tif_BS20.tif:0238-0239-0363:238	77141	77141	238
239	210115_nj3_6.tif_BS20.tif:0239-0242-0362:239	78082	78082	239
240	210115_nj3_6.tif_BS20.tif:0240-0258-0336:240	76731	76731	240
241	210115_nj3_6.tif_BS20.tif:0241-0250-0337:241	72246	72246	241
242	210115_nj3_6.tif_BS20.tif:0242-0195-0353:242	90633	90633	242
243	210115_nj3_6.tif_BS20.tif:0243-0215-0367:243	97243	97243	243
244	210115_nj3_6.tif_BS20.tif:0244-0237-0352:244	88310	88310	244
245	210115_nj3_6.tif_BS20.tif:0245-0246-0358:245	87611	87611	245
246	210115_nj3_6.tif_BS20.tif:0246-0235-0362:246	69734	69734	246
247	210115_nj3_6.tif_BS20.tif:0247-0236-0361:247	83261	83261	247
248	210115_nj3_6.tif_BS20.tif:0248-0237-0351:248	68630	68630	248
249	210115_nj3_6.tif_BS20.tif:0249-0238-0329:249	87495	87495	249
250	210115_nj3_6.tif_BS20.tif:0250-0224-0347:250	83874	83874	250
251	210115_nj3_6.tif_BS20.tif:0251-0222-0351:251	108203	108203	251
252	210115_nj3_6.tif_BS20.tif:0252-0225-0359:252	87956	87956	252
253	210115_nj3_6.tif_BS20.tif:0253-0232-0365:253	77835	77835	253
254	210115_nj3_6.tif_BS20.tif:0254-0230-0357:254	88970	88970	254
255	210115_nj3_6.tif_BS20.tif:0255-0236-0357:255	75858	75858	255
256	210115_nj3_6.tif_BS20.tif:0256-0235-0358:256	77551	77551	256
257	210115_nj3_6.tif_BS20.tif:0257-0235-0347:257	67329	67329	257
258	210115_nj3_6.tif_BS20.tif:0258-0239-0338:258	70346	70346	258
259	210115_nj3_6.tif_BS20.tif:0259-0243-0339:259	76087	76087	259
260	210115_nj3_6.tif_BS20.tif:0260-0240-0343:260	72979	72979	260
261	210115_nj3_6.tif_BS20.tif:0261-0236-0347:261	86622	86622	261
262	210115_nj3_6.tif_BS20.tif:0262-0230-0349:262	81776	81776	262
263	210115_nj3_6.tif_BS20.tif:0263-0231-0354:263	92427	92427	263
264	210115_nj3_6.tif_BS20.tif:0264-0230-0355:264	93100	93100	264
265	210115_nj3_6.tif_BS20.tif:0265-0230-0359:265	78661	78661	265
266	210115_nj3_6.tif_BS20.tif:0266-0224-0357:266	74692	74692	266
267	210115_nj3_6.tif_BS20.tif:0267-0214-0354:267	74554	74554	267
268	210115_nj3_6.tif_BS20.tif:0268-0213-0375:268	75175	75175	268
269	210115_nj3_6.tif_BS20.tif:0269-0233-0356:269	82263	82263	269
270	210115_nj3_6.tif_BS20.tif:0270-0289-0302:270	28091	28091	270
271	210115_nj3_6.tif_BS20.tif:0271-0282-0364:271	51691	51691	271
272	210115_nj3_6.tif_BS20.tif:0272-0266-0370:272	65116	65116	272
273	210115_nj3_6.tif_BS20.tif:0273-0269-0338:273	68054	68054	273
274	210115_nj3_6.tif_BS20.tif:0274-0283-0357:274	62872	62872	274
275	210115_nj3_6.tif_BS20.tif:0275-0272-0351:275	57120	57120	275
276	210115_nj3_6.tif_BS20.tif:0276-0280-0352:276	55172	55172	276
277	210115_nj3_6.tif_BS20.tif:0277-0282-0356:277	59299	59299	277
278	210115_nj3_6.tif_BS20.tif:0278-0284-0354:278	54651	54651	278
279	210115_nj3_6.tif_BS20.tif:0279-0278-0355:279	54009	54009	279
280	210115_nj3_6.tif_BS20.tif:0280-0291-0351:280	72162	72162	280
281	210115_nj3_6.tif_BS20.tif:0281-0277-0347:281	68636	68636	281
282	210115_nj3_6.tif_BS20.tif:0282-0274-0347:282	62573	62573	282
283	210115_nj3_6.tif_BS20.tif:0283-0262-0343:283	72019	72019	283
284	210115_nj3_6.tif_BS20.tif:0284-0256-0341:284	83890	83890	284
285	210115_nj3_6.tif_BS20.tif:0285-0243-0336:285	89308	89308	285
286	210115_nj3_6.tif_BS20.tif:0286-0228-0343:286	81740	81740	286
287	210115_nj3_6.tif_BS20.tif:0287-0213-0349:287	83300	83300	287
288	210115_nj3_6.tif_BS20.tif:0288-0226-0345:288	74029	74029	288
289	210115_nj3_6.tif_BS20.tif:0289-0228-0345:289	68360	68360	289
290	210115_nj3_6.tif_BS20.tif:0290-0231-0346:290	71951	71951	290
291	210115_nj3_6.tif_BS20.tif:0291-0218-0368:291	68523	68523	291
292	210115_nj3_6.tif_BS20.tif:0292-0225-0357:292	77495	77495	292
293	210115_nj3_6.tif_BS20.tif:0293-0185-0359:293	65120	65120	293
294	210115_nj3_6.tif_BS20.tif:0294-0234-0357:294	60870	60870	294
295	210115_nj3_6.tif_BS20.tif:0295-0242-0357:295	67459	67459	295
296	210115_nj3_6.tif_BS20.tif:0296-0238-0353:296	81955	81955	296
297	210115_nj3_6.tif_BS20.tif:0297-0230-0348:297	74555	74555	297
298	210115_nj3_6.tif_BS20.tif:0298-0223-0351:298	108865	108865	298
299	210115_nj3_6.tif_BS20.tif:0299-0232-0350:299	114950	114950	299
300	210115_nj3_6.tif_BS20.tif:0300-0243-0344:300	77309	77309	300
301	210115_nj3_6.tif_BS20.tif:0301-0255-0338:301	64108	64108	301
302	210115_nj3_6.tif_BS20.tif:0302-0255-0350:302	53328	53328	302
303	210115_nj3_6.tif_BS20.tif:0303-0256-0349:303	55151	55151	303
304	210115_nj3_6.tif_BS20.tif:0304-0256-0355:304	61715	61715	304
305	210115_nj3_6.tif_BS20.tif:0305-0259-0356:305	57923	57923	305
306	210115_nj3_6.tif_BS20.tif:0306-0267-0357:306	58896	58896	306
307	210115_nj3_6.tif_BS20.tif:0307-0278-0353:307	63648	63648	307
308	210115_nj3_6.tif_BS20.tif:0308-0282-0361:308	51784	51784	308
309	210115_nj3_6.tif_BS20.tif:0309-0284-0364:309	53568	53568	309
310	210115_nj3_6.tif_BS20.tif:0310-0227-0375:310	112319	112319	310
311	210115_nj3_6.tif_BS20.tif:0311-0282-0367:311	59822	59822	311
312	210115_nj3_6.tif_BS20.tif:0312-0264-0359:312	63464	63464	312
313	210115_nj3_6.tif_BS20.tif:0313-0296-0350:313	62825	62825	313
314	210115_nj3_6.tif_BS20.tif:0314-0302-0361:314	61753	61753	314
315	210115_nj3_6.tif_BS20.tif:0315-0295-0367:315	61583	61583	315
316	210115_nj3_6.tif_BS20.tif:0316-0274-0354:316	52504	52504	316
317	210115_nj3_6.tif_BS20.tif:0317-0274-0353:317	62135	62135	317
318	210115_nj3_6.tif_BS20.tif:0318-0274-0350:318	65155	65155	318
319	210115_nj3_6.tif_BS20.tif:0319-0270-0357:319	60953	60953	319
320	210115_nj3_6.tif_BS20.tif:0320-0243-0372:320	75813	75813	320
321	210115_nj3_6.tif_BS20.tif:0321-0275-0377:321	66640	66640	321
322	210115_nj3_6.tif_BS20.tif:0322-0310-0360:322	75913	75913	322
323	210115_nj3_6.tif_BS20.tif:0323-0290-0368:323	69536	69536	323
324	210115_nj3_6.tif_BS20.tif:0324-0276-0365:324	72221	72221	324
325	210115_nj3_6.tif_BS20.tif:0325-0232-0350:325	67611	67611	325
326	210115_nj3_6.tif_BS20.tif:0326-0235-0379:326	21435	21435	326
327	210115_nj3_6.tif_BS20.tif:0327-0260-0343:327	22351	22351	327
328	210115_nj3_6.tif_BS20.tif:0328-0275-0357:328	54734	54734	328
329	210115_nj3_6.tif_BS20.tif:0329-0281-0358:329	45635	45635	329
330	210115_nj3_6.tif_BS20.tif:0330-0283-0364:330	62900	62900	330
331	210115_nj3_6.tif_BS20.tif:0331-0289-0362:331	57538	57538	331
332	210115_nj3_6.tif_BS20.tif:0332-0285-0372:332	57161	57161	332
333	210115_nj3_6.tif_BS20.tif:0333-0277-0372:333	65779	65779	333
334	210115_nj3_6.tif_BS20.tif:0334-0276-0356:334	73380	73380	334
335	210115_nj3_6.tif_BS20.tif:0335-0277-0352:335	82945	82945	335
336	210115_nj3_6.tif_BS20.tif:0336-0286-0359:336	98343	98343	336
337	210115_nj3_6.tif_BS20.tif:0337-0280-0355:337	66895	66895	337
338	210115_nj3_6.tif_BS20.tif:0338-0277-0353:338	64815	64815	338
339	210115_nj3_6.tif_BS20.tif:0339-0273-0352:339	62810	62810	339
340	210115_nj3_6.tif_BS20.tif:0340-0271-0348:340	73640	73640	340
341	210115_nj3_6.tif_BS20.tif:0341-0272-0346:341	62840	62840	341
342	210115_nj3_6.tif_BS20.tif:0342-0276-0350:342	72103	72103	342
343	210115_nj3_6.tif_BS20.tif:0343-0277-0351:343	71288	71288	343
344	210115_nj3_6.tif_BS20.tif:0344-0275-0354:344	66539	66539	344
345	210115_nj3_6.tif_BS20.tif:0345-0260-0354:345	59837	59837	345
346	210115_nj3_6.tif_BS20.tif:0346-0256-0355:346	69242	69242	346
347	210115_nj3_6.tif_BS20.tif:0347-0252-0353:347	61519	61519	347
348	210115_nj3_6.tif_BS20.tif:0348-0246-0344:348	74884	74884	348
349	210115_nj3_6.tif_BS20.tif:0349-0254-0345:349	50211	50211	349
350	210115_nj3_6.tif_BS20.tif:0350-0276-0342:350	55150	55150	350
351	210115_nj3_6.tif_BS20.tif:0351-0284-0352:351	64559	64559	351
352	210115_nj3_6.tif_BS20.tif:0352-0283-0354:352	77579	77579	352
353	210115_nj3_6.tif_BS20.tif:0353-0272-0376:353	65170	65170	353
354	210115_nj3_6.tif_BS20.tif:0354-0263-0365:354	65758	65758	354
355	210115_nj3_6.tif_BS20.tif:0355-0263-0344:355	62177	62177	355
356	210115_nj3_6.tif_BS20.tif:0356-0277-0342:356	62901	62901	356
357	210115_nj3_6.tif_BS20.tif:0357-0289-0359:357	57630	57630	357
358	210115_nj3_6.tif_BS20.tif:0358-0299-0364:358	65359	65359	358
359	210115_nj3_6.tif_BS20.tif:0359-0277-0360:359	59619	59619	359
360	210115_nj3_6.tif_BS20.tif:0360-0265-0368:360	67006	67006	360
361	210115_nj3_6.tif_BS20.tif:0361-0263-0356:361	66229	66229	361
362	210115_nj3_6.tif_BS20.tif:0362-0294-0379:362	45794	45794	362
363	210115_nj3_6.tif_BS20.tif:0363-0301-0379:363	47832	47832	363
364	210115_nj3_6.tif_BS20.tif:0364-0295-0382:364	48963	48963	364
365	210115_nj3_6.tif_BS20.tif:0365-0294-0380:365	54387	54387	365
366	210115_nj3_6.tif_BS20.tif:0366-0294-0381:366	58067	58067	366
367	210115_nj3_6.tif_BS20.tif:0367-0305-0385:367	57012	57012	367
368	210115_nj3_6.tif_BS20.tif:0368-0296-0370:368	67953	67953	368
369	210115_nj3_6.tif_BS20.tif:0369-0279-0365:369	50642	50642	369
370	210115_nj3_6.tif_BS20.tif:0370-0270-0363:370	55372	55372	370
371	210115_nj3_6.tif_BS20.tif:0371-0271-0369:371	65506	65506	371
372	210115_nj3_6.tif_BS20.tif:0372-0275-0372:372	65111	65111	372
373	210115_nj3_6.tif_BS20.tif:0373-0276-0370:373	57389	57389	373
374	210115_nj3_6.tif_BS20.tif:0374-0277-0367:374	57932	57932	374
375	210115_nj3_6.tif_BS20.tif:0375-0279-0366:375	67712	67712	375
376	210115_nj3_6.tif_BS20.tif:0376-0283-0363:376	70723	70723	376
377	210115_nj3_6.tif_BS20.tif:0377-0282-0352:377	64581	64581	377
378	210115_nj3_6.tif_BS20.tif:0378-0278-0348:378	61134	61134	378
379	210115_nj3_6.tif_BS20.tif:0379-0275-0361:379	65906	65906	379
380	210115_nj3_6.tif_BS20.tif:0380-0277-0367:380	60914	60914	380
381	210115_nj3_6.tif_BS20.tif:0381-0281-0361:381	66466	66466	381
382	210115_nj3_6.tif_BS20.tif:0382-0282-0357:382	69410	69410	382
383	210115_nj3_6.tif_BS20.tif:0383-0277-0336:383	62046	62046	383
384	210115_nj3_6.tif_BS20.tif:0384-0283-0346:384	67231	67231	384
385	210115_nj3_6.tif_BS20.tif:0385-0300-0376:385	66715	66715	385
386	210115_nj3_6.tif_BS20.tif:0386-0300-0395:386	70742	70742	386
387	210115_nj3_6.tif_BS20.tif:0387-0327-0396:387	63731	63731	387
388	210115_nj3_6.tif_BS20.tif:0388-0270-0345:388	102295	102295	388
389	210115_nj3_6.tif_BS20.tif:0389-0265-0355:389	61971	61971	389
390	210115_nj3_6.tif_BS20.tif:0390-0267-0362:390	63647	63647	390
391	210115_nj3_6.tif_BS20.tif:0391-0270-0360:391	63771	63771	391
392	210115_nj3_6.tif_BS20.tif:0392-0274-0355:392	64697	64697	392
393	210115_nj3_6.tif_BS20.tif:0393-0276-0356:393	62813	62813	393
394	210115_nj3_6.tif_BS20.tif:0394-0276-0354:394	64494	64494	394
395	210115_nj3_6.tif_BS20.tif:0395-0273-0356:395	81604	81604	395
396	210115_nj3_6.tif_BS20.tif:0396-0264-0349:396	62301	62301	396
397	210115_nj3_6.tif_BS20.tif:0397-0262-0349:397	65601	65601	397
398	210115_nj3_6.tif_BS20.tif:0398-0252-0342:398	62824	62824	398
399	210115_nj3_6.tif_BS20.tif:0399-0248-0341:399	66455	66455	399
400	210115_nj3_6.tif_BS20.tif:0400-0242-0341:400	80647	80647	400
401	210115_nj3_6.tif_BS20.tif:0401-0232-0342:401	68281	68281	401
402	210115_nj3_6.tif_BS20.tif:0402-0231-0347:402	60622	60622	402
403	210115_nj3_6.tif_BS20.tif:0403-0240-0352:403	67131	67131	403
404	210115_nj3_6.tif_BS20.tif:0404-0246-0355:404	65518	65518	404
405	210115_nj3_6.tif_BS20.tif:0405-0249-0353:405	69434	69434	405
406	210115_nj3_6.tif_BS20.tif:0406-0249-0356:406	62479	62479	406
407	210115_nj3_6.tif_BS20.tif:0407-0246-0356:407	55646	55646	407
408	210115_nj3_6.tif_BS20.tif:0408-0247-0357:408	67524	67524	408
409	210115_nj3_6.tif_BS20.tif:0409-0238-0354:409	69165	69165	409
410	210115_nj3_6.tif_BS20.tif:0410-0229-0358:410	67428	67428	410
411	210115_nj3_6.tif_BS20.tif:0411-0238-0355:411	81030	81030	411
412	210115_nj3_6.tif_BS20.tif:0412-0243-0355:412	87123	87123	412
413	210115_nj3_6.tif_BS20.tif:0413-0237-0358:413	76706	76706	413
414	210115_nj3_6.tif_BS20.tif:0414-0245-0364:414	75874	75874	414
415	210115_nj3_6.tif_BS20.tif:0415-0239-0365:415	66240	66240	415
416	210115_nj3_6.tif_BS20.tif:0416-0242-0356:416	73677	73677	416
417	210115_nj3_6.tif_BS20.tif:0417-0239-0358:417	70053	70053	417
418	210115_nj3_6.tif_BS20.tif:0418-0278-0372:418	73845	73845	418
419	210115_nj3_6.tif_BS20.tif:0419-0248-0368:419	77118	77118	419
420	210115_nj3_6.tif_BS20.tif:0420-0231-0362:420	71461	71461	420
421	210115_nj3_6.tif_BS20.tif:0421-0240-0368:421	67599	67599	421
422	210115_nj3_6.tif_BS20.tif:0422-0239-0357:422	73480	73480	422
423	210115_nj3_6.tif_BS20.tif:0423-0244-0358:423	77229	77229	423
424	210115_nj3_6.tif_BS20.tif:0424-0257-0352:424	79785	79785	424
425	210115_nj3_6.tif_BS20.tif:0425-0268-0357:425	68125	68125	425
426	210115_nj3_6.tif_BS20.tif:0426-0271-0360:426	76260	76260	426
427	210115_nj3_6.tif_BS20.tif:0427-0288-0346:427	64137	64137	427
428	210115_nj3_6.tif_BS20.tif:0428-0275-0364:428	53898	53898	428
429	210115_nj3_6.tif_BS20.tif:0429-0261-0382:429	59043	59043	429
430	210115_nj3_6.tif_BS20.tif:0430-0258-0363:430	56034	56034	430
431	210115_nj3_6.tif_BS20.tif:0431-0260-0353:431	67321	67321	431
432	210115_nj3_6.tif_BS20.tif:0432-0266-0351:432	61749	61749	432
433	210115_nj3_6.tif_BS20.tif:0433-0269-0353:433	61548	61548	433
434	210115_nj3_6.tif_BS20.tif:0434-0272-0353:434	60537	60537	434
435	210115_nj3_6.tif_BS20.tif:0435-0272-0358:435	54980	54980	435
436	210115_nj3_6.tif_BS20.tif:0436-0271-0363:436	54903	54903	436
437	210115_nj3_6.tif_BS20.tif:0437-0271-0368:437	46619	46619	437
438	210115_nj3_6.tif_BS20.tif:0438-0278-0366:438	46637	46637	438
439	210115_nj3_6.tif_BS20.tif:0439-0281-0368:439	46976	46976	439
440	210115_nj3_6.tif_BS20.tif:0440-0283-0360:440	56866	56866	440
441	210115_nj3_6.tif_BS20.tif:0441-0281-0358:441	60073	60073	441
442	210115_nj3_6.tif_BS20.tif:0442-0274-0355:442	51029	51029	442
443	210115_nj3_6.tif_BS20.tif:0443-0276-0367:443	62833	62833	443
444	210115_nj3_6.tif_BS20.tif:0444-0284-0379:444	57877	57877	444
445	210115_nj3_6.tif_BS20.tif:0445-0286-0366:445	53882	53882	445
446	210115_nj3_6.tif_BS20.tif:0446-0279-0357:446	63792	63792	446
447	210115_nj3_6.tif_BS20.tif:0447-0276-0352:447	58303	58303	447
448	210115_nj3_6.tif_BS20.tif:0448-0277-0353:448	68991	68991	448
449	210115_nj3_6.tif_BS20.tif:0449-0279-0356:449	60201	60201	449
450	210115_nj3_6.tif_BS20.tif:0450-0289-0353:450	55836	55836	450
451	210115_nj3_6.tif_BS20.tif:0451-0282-0361:451	58267	58267	451
452	210115_nj3_6.tif_BS20.tif:0452-0278-0356:452	72476	72476	452
453	210115_nj3_6.tif_BS20.tif:0453-0278-0349:453	67011	67011	453
454	210115_nj3_6.tif_BS20.tif:0454-0283-0349:454	48996	48996	454
455	210115_nj3_6.tif_BS20.tif:0455-0283-0365:455	55651	55651	455
456	210115_nj3_6.tif_BS20.tif:0456-0301-0361:456	58205	58205	456
457	210115_nj3_6.tif_BS20.tif:0457-0288-0349:457	63579	63579	457
458	210115_nj3_6.tif_BS20.tif:0458-0263-0355:458	64486	64486	458
459	210115_nj3_6.tif_BS20.tif:0459-0268-0356:459	55806	55806	459
460	210115_nj3_6.tif_BS20.tif:0460-0281-0362:460	62955	62955	460
461	210115_nj3_6.tif_BS20.tif:0461-0282-0367:461	65265	65265	461
462	210115_nj3_6.tif_BS20.tif:0462-0281-0364:462	76737	76737	462
463	210115_nj3_6.tif_BS20.tif:0463-0291-0358:463	62110	62110	463
464	210115_nj3_6.tif_BS20.tif:0464-0320-0355:464	70307	70307	464
465	210115_nj3_6.tif_BS20.tif:0465-0289-0355:465	73016	73016	465
466	210115_nj3_6.tif_BS20.tif:0466-0265-0339:466	62284	62284	466
467	210115_nj3_6.tif_BS20.tif:0467-0225-0342:467	90475	90475	467
468	210115_nj3_6.tif_BS20.tif:0468-0193-0351:468	76786	76786	468
469	210115_nj3_6.tif_BS20.tif:0469-0236-0361:469	72537	72537	469
470	210115_nj3_6.tif_BS20.tif:0470-0241-0359:470	74151	74151	470
471	210115_nj3_6.tif_BS20.tif:0471-0242-0357:471	70307	70307	471
472	210115_nj3_6.tif_BS20.tif:0472-0271-0339:472	65148	65148	472
473	210115_nj3_6.tif_BS20.tif:0473-0279-0351:473	51704	51704	473
474	210115_nj3_6.tif_BS20.tif:0474-0281-0360:474	60179	60179	474
475	210115_nj3_6.tif_BS20.tif:0475-0285-0361:475	71507	71507	475
476	210115_nj3_6.tif_BS20.tif:0476-0297-0368:476	68357	68357	476
477	210115_nj3_6.tif_BS20.tif:0477-0294-0372:477	63085	63085	477
478	210115_nj3_6.tif_BS20.tif:0478-0299-0373:478	56943	56943	478
479	210115_nj3_6.tif_BS20.tif:0479-0305-0384:479	59756	59756	479
480	210115_nj3_6.tif_BS20.tif:0480-0309-0387:480	69295	69295	480
481	210115_nj3_6.tif_BS20.tif:0481-0297-0385:481	67616	67616	481
482	210115_nj3_6.tif_BS20.tif:0482-0295-0390:482	70008	70008	482
483	210115_nj3_6.tif_BS20.tif:0483-0303-0402:483	71518	71518	483
484	210115_nj3_6.tif_BS20.tif:0484-0294-0415:484	65220	65220	484
485	210115_nj3_6.tif_BS20.tif:0485-0297-0415:485	64892	64892	485
486	210115_nj3_6.tif_BS20.tif:0486-0303-0414:486	69703	69703	486
487	210115_nj3_6.tif_BS20.tif:0487-0311-0412:487	66126	66126	487
488	210115_nj3_6.tif_BS20.tif:0488-0316-0411:488	71347	71347	488
489	210115_nj3_6.tif_BS20.tif:0489-0314-0415:489	67902	67902	489
490	210115_nj3_6.tif_BS20.tif:0490-0309-0408:490	61336	61336	490
491	210115_nj3_6.tif_BS20.tif:0491-0317-0405:491	67264	67264	491
492	210115_nj3_6.tif_BS20.tif:0492-0320-0409:492	65156	65156	492
493	210115_nj3_6.tif_BS20.tif:0493-0308-0404:493	66686	66686	493
494	210115_nj3_6.tif_BS20.tif:0494-0285-0413:494	66513	66513	494
495	210115_nj3_6.tif_BS20.tif:0495-0285-0411:495	56764	56764	495
496	210115_nj3_6.tif_BS20.tif:0496-0297-0408:496	63046	63046	496
497	210115_nj3_6.tif_BS20.tif:0497-0315-0409:497	56486	56486	497
498	210115_nj3_6.tif_BS20.tif:0498-0318-0420:498	61842	61842	498
499	210115_nj3_6.tif_BS20.tif:0499-0301-0411:499	68198	68198	499
500	210115_nj3_6.tif_BS20.tif:0500-0305-0404:500	60772	60772	500
501	210115_nj3_6.tif_BS20.tif:0501-0303-0402:501	61209	61209	501
502	210115_nj3_6.tif_BS20.tif:0502-0309-0402:502	59883	59883	502
503	210115_nj3_6.tif_BS20.tif:0503-0307-0392:503	67776	67776	503
504	210115_nj3_6.tif_BS20.tif:0504-0304-0380:504	63281	63281	504
505	210115_nj3_6.tif_BS20.tif:0505-0297-0362:505	57035	57035	505
506	210115_nj3_6.tif_BS20.tif:0506-0294-0366:506	59397	59397	506
507	210115_nj3_6.tif_BS20.tif:0507-0308-0392:507	54034	54034	507
508	210115_nj3_6.tif_BS20.tif:0508-0310-0415:508	65965	65965	508
509	210115_nj3_6.tif_BS20.tif:0509-0296-0411:509	65184	65184	509
510	210115_nj3_6.tif_BS20.tif:0510-0299-0405:510	71602	71602	510
511	210115_nj3_6.tif_BS20.tif:0511-0300-0415:511	70919	70919	511
512	210115_nj3_6.tif_BS20.tif:0512-0302-0433:512	70608	70608	512
513	210115_nj3_6.tif_BS20.tif:0513-0308-0412:513	92079	92079	513
514	210115_nj3_6.tif_BS20.tif:0514-0299-0405:514	81755	81755	514
515	210115_nj3_6.tif_BS20.tif:0515-0290-0416:515	75694	75694	515
516	210115_nj3_6.tif_BS20.tif:0516-0288-0418:516	67822	67822	516
517	210115_nj3_6.tif_BS20.tif:0517-0286-0428:517	56461	56461	517
518	210115_nj3_6.tif_BS20.tif:0518-0282-0430:518	70161	70161	518
519	210115_nj3_6.tif_BS20.tif:0519-0287-0433:519	78028	78028	519
520	210115_nj3_6.tif_BS20.tif:0520-0287-0440:520	67237	67237	520
521	210115_nj3_6.tif_BS20.tif:0521-0280-0443:521	71919	71919	521
522	210115_nj3_6.tif_BS20.tif:0522-0273-0445:522	66892	66892	522
523	210115_nj3_6.tif_BS20.tif:0523-0270-0462:523	73027	73027	523
524	210115_nj3_6.tif_BS20.tif:0524-0268-0458:524	83487	83487	524
525	210115_nj3_6.tif_BS20.tif:0525-0278-0451:525	89189	89189	525
526	210115_nj3_6.tif_BS20.tif:0526-0276-0448:526	91458	91458	526
527	210115_nj3_6.tif_BS20.tif:0527-0269-0447:527	79772	79772	527
528	210115_nj3_6.tif_BS20.tif:0528-0275-0451:528	76088	76088	528
529	210115_nj3_6.tif_BS20.tif:0529-0284-0451:529	80099	80099	529
530	210115_nj3_6.tif_BS20.tif:0530-0277-0450:530	69448	69448	530
531	210115_nj3_6.tif_BS20.tif:0531-0279-0437:531	82265	82265	531
532	210115_nj3_6.tif_BS20.tif:0532-0262-0454:532	90126	90126	532
533	210115_nj3_6.tif_BS20.tif:0533-0243-0454:533	59064	59064	533
534	210115_nj3_6.tif_BS20.tif:0534-0217-0457:534	85632	85632	534
535	210115_nj3_6.tif_BS20.tif:0535-0192-0438:535	127525	127525	535
536	210115_nj3_6.tif_BS20.tif:0536-0193-0430:536	66043	66043	536
537	210115_nj3_6.tif_BS20.tif:0537-0212-0442:537	76964	76964	537
538	210115_nj3_6.tif_BS20.tif:0538-0221-0426:538	75415	75415	538
539	210115_nj3_6.tif_BS20.tif:0539-0220-0430:539	85836	85836	539
540	210115_nj3_6.tif_BS20.tif:0540-0223-0443:540	91655	91655	540
541	210115_nj3_6.tif_BS20.tif:0541-0201-0441:541	93015	93015	541
542	210115_nj3_6.tif_BS20.tif:0542-0172-0414:542	66497	66497	542
543	210115_nj3_6.tif_BS20.tif:0543-0193-0392:543	72700	72700	543
544	210115_nj3_6.tif_BS20.tif:0544-0193-0409:544	69692	69692	544
545	210115_nj3_6.tif_BS20.tif:0545-0227-0460:545	78291	78291	545
546	210115_nj3_6.tif_BS20.tif:0546-0213-0436:546	105365	105365	546
547	210115_nj3_6.tif_BS20.tif:0547-0175-0381:547	58001	58001	547
548	210115_nj3_6.tif_BS20.tif:0548-0192-0392:548	70824	70824	548
549	210115_nj3_6.tif_BS20.tif:0549-0190-0382:549	69682	69682	549
550	210115_nj3_6.tif_BS20.tif:0550-0203-0407:550	74948	74948	550
551	210115_nj3_6.tif_BS20.tif:0551-0212-0428:551	81358	81358	551
552	210115_nj3_6.tif_BS20.tif:0552-0211-0392:552	85592	85592	552
553	210115_nj3_6.tif_BS20.tif:0553-0188-0378:553	62169	62169	553
554	210115_nj3_6.tif_BS20.tif:0554-0185-0386:554	73024	73024	554
555	210115_nj3_6.tif_BS20.tif:0555-0191-0396:555	78473	78473	555
556	210115_nj3_6.tif_BS20.tif:0556-0194-0405:556	82205	82205	556
557	210115_nj3_6.tif_BS20.tif:0557-0198-0402:557	81437	81437	557
558	210115_nj3_6.tif_BS20.tif:0558-0203-0413:558	75975	75975	558
559	210115_nj3_6.tif_BS20.tif:0559-0201-0414:559	84718	84718	559
560	210115_nj3_6.tif_BS20.tif:0560-0204-0429:560	99053	99053	560
561	210115_nj3_6.tif_BS20.tif:0561-0185-0412:561	77883	77883	561
562	210115_nj3_6.tif_BS20.tif:0562-0183-0379:562	82810	82810	562
563	210115_nj3_6.tif_BS20.tif:0563-0199-0374:563	70863	70863	563
564	210115_nj3_6.tif_BS20.tif:0564-0191-0391:564	92892	92892	564
565	210115_nj3_6.tif_BS20.tif:0565-0208-0394:565	100855	100855	565
566	210115_nj3_6.tif_BS20.tif:0566-0220-0409:566	83932	83932	566
567	210115_nj3_6.tif_BS20.tif:0567-0204-0408:567	82150	82150	567
568	210115_nj3_6.tif_BS20.tif:0568-0203-0389:568	76044	76044	568
569	210115_nj3_6.tif_BS20.tif:0569-0219-0381:569	81222	81222	569
570	210115_nj3_6.tif_BS20.tif:0570-0198-0346:570	90894	90894	570
571	210115_nj3_6.tif_BS20.tif:0571-0193-0382:571	83452	83452	571
572	210115_nj3_6.tif_BS20.tif:0572-0192-0389:572	84339	84339	572
573	210115_nj3_6.tif_BS20.tif:0573-0200-0407:573	73899	73899	573
574	210115_nj3_6.tif_BS20.tif:0574-0205-0423:574	90139	90139	574
575	210115_nj3_6.tif_BS20.tif:0575-0199-0389:575	89697	89697	575
576	210115_nj3_6.tif_BS20.tif:0576-0212-0384:576	77471	77471	576
577	210115_nj3_6.tif_BS20.tif:0577-0206-0358:577	73595	73595	577
578	210115_nj3_6.tif_BS20.tif:0578-0198-0372:578	74165	74165	578
579	210115_nj3_6.tif_BS20.tif:0579-0206-0389:579	81636	81636	579
580	210115_nj3_6.tif_BS20.tif:0580-0204-0396:580	81019	81019	580
581	210115_nj3_6.tif_BS20.tif:0581-0190-0403:581	72868	72868	581
582	210115_nj3_6.tif_BS20.tif:0582-0196-0413:582	78236	78236	582
583	210115_nj3_6.tif_BS20.tif:0583-0194-0411:583	75886	75886	583
584	210115_nj3_6.tif_BS20.tif:0584-0200-0413:584	75120	75120	584
585	210115_nj3_6.tif_BS20.tif:0585-0204-0415:585	62676	62676	585
586	210115_nj3_6.tif_BS20.tif:0586-0197-0397:586	69544	69544	586
587	210115_nj3_6.tif_BS20.tif:0587-0183-0389:587	56694	56694	587
588	210115_nj3_6.tif_BS20.tif:0588-0190-0376:588	67199	67199	588
589	210115_nj3_6.tif_BS20.tif:0589-0202-0396:589	66021	66021	589
590	210115_nj3_6.tif_BS20.tif:0590-0205-0406:590	60891	60891	590
591	210115_nj3_6.tif_BS20.tif:0591-0204-0408:591	80273	80273	591
592	210115_nj3_6.tif_BS20.tif:0592-0208-0417:592	74007	74007	592
593	210115_nj3_6.tif_BS20.tif:0593-0207-0429:593	71539	71539	593
594	210115_nj3_6.tif_BS20.tif:0594-0200-0430:594	68828	68828	594
595	210115_nj3_6.tif_BS20.tif:0595-0171-0396:595	79159	79159	595
596	210115_nj3_6.tif_BS20.tif:0596-0195-0394:596	82088	82088	596
597	210115_nj3_6.tif_BS20.tif:0597-0204-0404:597	82803	82803	597
598	210115_nj3_6.tif_BS20.tif:0598-0209-0407:598	84800	84800	598
599	210115_nj3_6.tif_BS20.tif:0599-0200-0432:599	77397	77397	599
600	210115_nj3_6.tif_BS20.tif:0600-0187-0435:600	86176	86176	600
601	210115_nj3_6.tif_BS20.tif:0601-0187-0405:601	76759	76759	601
602	210115_nj3_6.tif_BS20.tif:0602-0189-0394:602	80855	80855	602
603	210115_nj3_6.tif_BS20.tif:0603-0195-0397:603	92202	92202	603
604	210115_nj3_6.tif_BS20.tif:0604-0206-0409:604	95452	95452	604
605	210115_nj3_6.tif_BS20.tif:0605-0209-0408:605	91401	91401	605
606	210115_nj3_6.tif_BS20.tif:0606-0211-0404:606	103759	103759	606
607	210115_nj3_6.tif_BS20.tif:0607-0205-0409:607	104342	104342	607
608	210115_nj3_6.tif_BS20.tif:0608-0190-0431:608	96710	96710	608
609	210115_nj3_6.tif_BS20.tif:0609-0179-0411:609	76482	76482	609
610	210115_nj3_6.tif_BS20.tif:0610-0179-0389:610	77430	77430	610
611	210115_nj3_6.tif_BS20.tif:0611-0193-0399:611	94227	94227	611
612	210115_nj3_6.tif_BS20.tif:0612-0192-0399:612	100209	100209	612
613	210115_nj3_6.tif_BS20.tif:0613-0189-0407:613	94808	94808	613
614	210115_nj3_6.tif_BS20.tif:0614-0198-0412:614	105330	105330	614
615	210115_nj3_6.tif_BS20.tif:0615-0206-0408:615	103912	103912	615
616	210115_nj3_6.tif_BS20.tif:0616-0206-0408:616	108320	108320	616
617	210115_nj3_6.tif_BS20.tif:0617-0197-0424:617	95880	95880	617
618	210115_nj3_6.tif_BS20.tif:0618-0185-0416:618	91736	91736	618
619	210115_nj3_6.tif_BS20.tif:0619-0171-0404:619	98618	98618	619
620	210115_nj3_6.tif_BS20.tif:0620-0206-0411:620	101954	101954	620
621	210115_nj3_6.tif_BS20.tif:0621-0200-0414:621	87401	87401	621
622	210115_nj3_6.tif_BS20.tif:0622-0192-0416:622	98048	98048	622
623	210115_nj3_6.tif_BS20.tif:0623-0179-0404:623	96154	96154	623
624	210115_nj3_6.tif_BS20.tif:0624-0175-0403:624	90337	90337	624
625	210115_nj3_6.tif_BS20.tif:0625-0173-0401:625	87372	87372	625
626	210115_nj3_6.tif_BS20.tif:0626-0175-0398:626	94702	94702	626
627	210115_nj3_6.tif_BS20.tif:0627-0184-0404:627	99003	99003	627
628	210115_nj3_6.tif_BS20.tif:0628-0186-0422:628	100420	100420	628
629	210115_nj3_6.tif_BS20.tif:0629-0185-0424:629	97623	97623	629
630	210115_nj3_6.tif_BS20.tif:0630-0186-0420:630	94845	94845	630
631	210115_nj3_6.tif_BS20.tif:0631-0185-0414:631	91924	91924	631
632	210115_nj3_6.tif_BS20.tif:0632-0179-0410:632	89435	89435	632
633	210115_nj3_6.tif_BS20.tif:0633-0183-0408:633	89063	89063	633
634	210115_nj3_6.tif_BS20.tif:0634-0201-0414:634	93622	93622	634
635	210115_nj3_6.tif_BS20.tif:0635-0201-0414:635	96255	96255	635
636	210115_nj3_6.tif_BS20.tif:0636-0190-0419:636	93596	93596	636
637	210115_nj3_6.tif_BS20.tif:0637-0187-0425:637	92785	92785	637
638	210115_nj3_6.tif_BS20.tif:0638-0189-0427:638	96972	96972	638
639	210115_nj3_6.tif_BS20.tif:0639-0217-0438:639	103079	103079	639
640	210115_nj3_6.tif_BS20.tif:0640-0216-0440:640	102831	102831	640
641	210115_nj3_6.tif_BS20.tif:0641-0223-0452:641	99954	99954	641
642	210115_nj3_6.tif_BS20.tif:0642-0222-0448:642	90722	90722	642
643	210115_nj3_6.tif_BS20.tif:0643-0216-0440:643	85964	85964	643
644	210115_nj3_6.tif_BS20.tif:0644-0225-0442:644	108389	108389	644
645	210115_nj3_6.tif_BS20.tif:0645-0211-0447:645	105311	105311	645
646	210115_nj3_6.tif_BS20.tif:0646-0222-0443:646	106627	106627	646
647	210115_nj3_6.tif_BS20.tif:0647-0228-0444:647	94413	94413	647
648	210115_nj3_6.tif_BS20.tif:0648-0221-0445:648	99885	99885	648
649	210115_nj3_6.tif_BS20.tif:0649-0218-0445:649	84979	84979	649
650	210115_nj3_6.tif_BS20.tif:0650-0232-0449:650	97793	97793	650
651	210115_nj3_6.tif_BS20.tif:0651-0230-0446:651	101770	101770	651
652	210115_nj3_6.tif_BS20.tif:0652-0224-0450:652	96934	96934	652
653	210115_nj3_6.tif_BS20.tif:0653-0219-0447:653	102354	102354	653
654	210115_nj3_6.tif_BS20.tif:0654-0227-0446:654	96068	96068	654
655	210115_nj3_6.tif_BS20.tif:0655-0227-0447:655	105931	105931	655
656	210115_nj3_6.tif_BS20.tif:0656-0203-0441:656	102573	102573	656
657	210115_nj3_6.tif_BS20.tif:0657-0214-0449:657	105816	105816	657
658	210115_nj3_6.tif_BS20.tif:0658-0228-0452:658	94571	94571	658
659	210115_nj3_6.tif_BS20.tif:0659-0232-0453:659	110884	110884	659
660	210115_nj3_6.tif_BS20.tif:0660-0242-0450:660	97099	97099	660
661	210115_nj3_6.tif_BS20.tif:0661-0244-0453:661	133943	133943	661
662	210115_nj3_6.tif_BS20.tif:0662-0247-0455:662	116032	116032	662
663	210115_nj3_6.tif_BS20.tif:0663-0247-0454:663	107577	107577	663
664	210115_nj3_6.tif_BS20.tif:0664-0255-0453:664	99184	99184	664
665	210115_nj3_6.tif_BS20.tif:0665-0266-0452:665	112285	112285	665
666	210115_nj3_6.tif_BS20.tif:0666-0263-0448:666	98853	98853	666
667	210115_nj3_6.tif_BS20.tif:0667-0236-0456:667	91986	91986	667
668	210115_nj3_6.tif_BS20.tif:0668-0219-0457:668	104552	104552	668
669	210115_nj3_6.tif_BS20.tif:0669-0215-0454:669	100197	100197	669
670	210115_nj3_6.tif_BS20.tif:0670-0227-0442:670	102275	102275	670
671	210115_nj3_6.tif_BS20.tif:0671-0247-0446:671	121694	121694	671
672	210115_nj3_6.tif_BS20.tif:0672-0297-0447:672	107014	107014	672
673	210115_nj3_6.tif_BS20.tif:0673-0292-0430:673	106980	106980	673
674	210115_nj3_6.tif_BS20.tif:0674-0292-0431:674	89722	89722	674
675	210115_nj3_6.tif_BS20.tif:0675-0283-0434:675	95886	95886	675
676	210115_nj3_6.tif_BS20.tif:0676-0272-0438:676	112866	112866	676
677	210115_nj3_6.tif_BS20.tif:0677-0273-0442:677	118229	118229	677
678	210115_nj3_6.tif_BS20.tif:0678-0270-0439:678	122287	122287	678
679	210115_nj3_6.tif_BS20.tif:0679-0277-0434:679	117359	117359	679
680	210115_nj3_6.tif_BS20.tif:0680-0284-0442:680	115503	115503	680
681	210115_nj3_6.tif_BS20.tif:0681-0280-0442:681	110360	110360	681
682	210115_nj3_6.tif_BS20.tif:0682-0279-0439:682	101732	101732	682
683	210115_nj3_6.tif_BS20.tif:0683-0283-0445:683	88641	88641	683
684	210115_nj3_6.tif_BS20.tif:0684-0285-0449:684	93913	93913	684
685	210115_nj3_6.tif_BS20.tif:0685-0283-0446:685	89365	89365	685
686	210115_nj3_6.tif_BS20.tif:0686-0278-0449:686	107573	107573	686
687	210115_nj3_6.tif_BS20.tif:0687-0272-0451:687	96855	96855	687
688	210115_nj3_6.tif_BS20.tif:0688-0274-0454:688	98432	98432	688
689	210115_nj3_6.tif_BS20.tif:0689-0273-0454:689	107995	107995	689
690	210115_nj3_6.tif_BS20.tif:0690-0266-0457:690	99835	99835	690
691	210115_nj3_6.tif_BS20.tif:0691-0247-0454:691	105209	105209	691
692	210115_nj3_6.tif_BS20.tif:0692-0242-0449:692	106916	106916	692
693	210115_nj3_6.tif_BS20.tif:0693-0245-0452:693	102666	102666	693
694	210115_nj3_6.tif_BS20.tif:0694-0243-0453:694	98009	98009	694
695	210115_nj3_6.tif_BS20.tif:0695-0247-0450:695	103310	103310	695
696	210115_nj3_6.tif_BS20.tif:0696-0251-0443:696	101568	101568	696
697	210115_nj3_6.tif_BS20.tif:0697-0257-0444:697	84870	84870	697
698	210115_nj3_6.tif_BS20.tif:0698-0264-0466:698	104833	104833	698
699	210115_nj3_6.tif_BS20.tif:0699-0252-0460:699	92473	92473	699
700	210115_nj3_6.tif_BS20.tif:0700-0236-0459:700	92715	92715	700
701	210115_nj3_6.tif_BS20.tif:0701-0218-0462:701	90310	90310	701
702	210115_nj3_6.tif_BS20.tif:0702-0228-0442:702	101084	101084	702
703	210115_nj3_6.tif_BS20.tif:0703-0231-0435:703	94131	94131	703
704	210115_nj3_6.tif_BS20.tif:0704-0233-0436:704	95938	95938	704
705	210115_nj3_6.tif_BS20.tif:0705-0230-0446:705	79952	79952	705
706	210115_nj3_6.tif_BS20.tif:0706-0223-0452:706	92976	92976	706
707	210115_nj3_6.tif_BS20.tif:0707-0227-0451:707	94724	94724	707
708	210115_nj3_6.tif_BS20.tif:0708-0232-0462:708	96194	96194	708
709	210115_nj3_6.tif_BS20.tif:0709-0235-0443:709	90387	90387	709
710	210115_nj3_6.tif_BS20.tif:0710-0231-0442:710	83637	83637	710
711	210115_nj3_6.tif_BS20.tif:0711-0230-0442:711	84980	84980	711
712	210115_nj3_6.tif_BS20.tif:0712-0234-0443:712	94552	94552	712
713	210115_nj3_6.tif_BS20.tif:0713-0236-0443:713	93658	93658	713
714	210115_nj3_6.tif_BS20.tif:0714-0235-0446:714	96247	96247	714
715	210115_nj3_6.tif_BS20.tif:0715-0239-0445:715	96259	96259	715
716	210115_nj3_6.tif_BS20.tif:0716-0240-0447:716	105840	105840	716
717	210115_nj3_6.tif_BS20.tif:0717-0244-0454:717	90336	90336	717
718	210115_nj3_6.tif_BS20.tif:0718-0260-0461:718	106672	106672	718
719	210115_nj3_6.tif_BS20.tif:0719-0259-0455:719	96466	96466	719
720	210115_nj3_6.tif_BS20.tif:0720-0256-0455:720	109807	109807	720
721	210115_nj3_6.tif_BS20.tif:0721-0253-0457:721	106465	106465	721
722	210115_nj3_6.tif_BS20.tif:0001-0264-0198:1	104678	104678	1
723	210115_nj3_6.tif_BS20.tif:0002-0260-0174:2	99277	99277	2
724	210115_nj3_6.tif_BS20.tif:0003-0243-0170:3	112531	112531	3
725	210115_nj3_6.tif_BS20.tif:0004-0230-0174:4	99640	99640	4
726	210115_nj3_6.tif_BS20.tif:0005-0219-0168:5	102254	102254	5
727	210115_nj3_6.tif_BS20.tif:0006-0234-0162:6	107983	107983	6
728	210115_nj3_6.tif_BS20.tif:0007-0236-0161:7	109195	109195	7
729	210115_nj3_6.tif_BS20.tif:0008-0233-0161:8	115060	115060	8
730	210115_nj3_6.tif_BS20.tif:0009-0229-0147:9	124034	124034	9
731	210115_nj3_6.tif_BS20.tif:0010-0249-0188:10	121783	121783	10
732	210115_nj3_6.tif_BS20.tif:0011-0251-0177:11	114793	114793	11
733	210115_nj3_6.tif_BS20.tif:0012-0245-0181:12	114155	114155	12
734	210115_nj3_6.tif_BS20.tif:0013-0244-0168:13	114347	114347	13
735	210115_nj3_6.tif_BS20.tif:0014-0242-0169:14	112972	112972	14
736	210115_nj3_6.tif_BS20.tif:0015-0247-0168:15	125817	125817	15
737	210115_nj3_6.tif_BS20.tif:0016-0245-0175:16	126211	126211	16
738	210115_nj3_6.tif_BS20.tif:0017-0248-0187:17	126968	126968	17
739	210115_nj3_6.tif_BS20.tif:0018-0261-0187:18	105598	105598	18
740	210115_nj3_6.tif_BS20.tif:0019-0233-0176:19	110175	110175	19
741	210115_nj3_6.tif_BS20.tif:0020-0242-0170:20	120728	120728	20
742	210115_nj3_6.tif_BS20.tif:0021-0248-0169:21	132988	132988	21
743	210115_nj3_6.tif_BS20.tif:0022-0242-0168:22	127255	127255	22
744	210115_nj3_6.tif_BS20.tif:0023-0230-0168:23	134554	134554	23
745	210115_nj3_6.tif_BS20.tif:0024-0242-0167:24	128967	128967	24
746	210115_nj3_6.tif_BS20.tif:0025-0234-0166:25	133845	133845	25
747	210115_nj3_6.tif_BS20.tif:0026-0239-0164:26	120385	120385	26
748	210115_nj3_6.tif_BS20.tif:0027-0226-0157:27	141649	141649	27
749	210115_nj3_6.tif_BS20.tif:0028-0237-0165:28	144171	144171	28
750	210115_nj3_6.tif_BS20.tif:0029-0236-0171:29	151258	151258	29
751	210115_nj3_6.tif_BS20.tif:0030-0240-0168:30	151577	151577	30
752	210115_nj3_6.tif_BS20.tif:0031-0255-0175:31	160714	160714	31
753	210115_nj3_6.tif_BS20.tif:0032-0283-0177:32	152158	152158	32
754	210115_nj3_6.tif_BS20.tif:0033-0253-0160:33	154610	154610	33
755	210115_nj3_6.tif_BS20.tif:0034-0244-0154:34	149026	149026	34
756	210115_nj3_6.tif_BS20.tif:0035-0242-0152:35	138514	138514	35
757	210115_nj3_6.tif_BS20.tif:0036-0240-0166:36	158660	158660	36
758	210115_nj3_6.tif_BS20.tif:0037-0241-0168:37	142574	142574	37
759	210115_nj3_6.tif_BS20.tif:0038-0247-0173:38	139439	139439	38
760	210115_nj3_6.tif_BS20.tif:0039-0235-0178:39	124774	124774	39
761	210115_nj3_6.tif_BS20.tif:0040-0239-0163:40	117654	117654	40
762	210115_nj3_6.tif_BS20.tif:0041-0245-0154:41	136101	136101	41
763	210115_nj3_6.tif_BS20.tif:0042-0248-0156:42	138578	138578	42
764	210115_nj3_6.tif_BS20.tif:0043-0248-0167:43	145187	145187	43
765	210115_nj3_6.tif_BS20.tif:0044-0224-0162:44	117035	117035	44
766	210115_nj3_6.tif_BS20.tif:0045-0236-0178:45	129612	129612	45
767	210115_nj3_6.tif_BS20.tif:0046-0251-0177:46	140114	140114	46
768	210115_nj3_6.tif_BS20.tif:0047-0259-0161:47	134730	134730	47
769	210115_nj3_6.tif_BS20.tif:0048-0260-0149:48	130874	130874	48
770	210115_nj3_6.tif_BS20.tif:0049-0251-0163:49	134335	134335	49
771	210115_nj3_6.tif_BS20.tif:0050-0243-0169:50	157559	157559	50
772	210115_nj3_6.tif_BS20.tif:0051-0229-0167:51	137822	137822	51
773	210115_nj3_6.tif_BS20.tif:0052-0211-0167:52	138154	138154	52
774	210115_nj3_6.tif_BS20.tif:0053-0282-0198:53	132190	132190	53
775	210115_nj3_6.tif_BS20.tif:0054-0269-0161:54	143923	143923	54
776	210115_nj3_6.tif_BS20.tif:0055-0247-0151:55	134261	134261	55
777	210115_nj3_6.tif_BS20.tif:0056-0243-0167:56	136461	136461	56
778	210115_nj3_6.tif_BS20.tif:0057-0240-0176:57	140362	140362	57
779	210115_nj3_6.tif_BS20.tif:0058-0242-0172:58	146936	146936	58
780	210115_nj3_6.tif_BS20.tif:0059-0249-0185:59	137728	137728	59
781	210115_nj3_6.tif_BS20.tif:0060-0269-0197:60	141220	141220	60
782	210115_nj3_6.tif_BS20.tif:0061-0293-0186:61	152333	152333	61
783	210115_nj3_6.tif_BS20.tif:0062-0267-0187:62	134457	134457	62
784	210115_nj3_6.tif_BS20.tif:0063-0262-0179:63	144119	144119	63
785	210115_nj3_6.tif_BS20.tif:0064-0259-0179:64	147767	147767	64
786	210115_nj3_6.tif_BS20.tif:0065-0262-0179:65	149441	149441	65
787	210115_nj3_6.tif_BS20.tif:0066-0268-0179:66	164501	164501	66
788	210115_nj3_6.tif_BS20.tif:0067-0268-0179:67	162551	162551	67
789	210115_nj3_6.tif_BS20.tif:0068-0264-0177:68	159244	159244	68
790	210115_nj3_6.tif_BS20.tif:0069-0266-0176:69	179324	179324	69
791	210115_nj3_6.tif_BS20.tif:0070-0264-0182:70	160373	160373	70
792	210115_nj3_6.tif_BS20.tif:0071-0264-0180:71	163045	163045	71
793	210115_nj3_6.tif_BS20.tif:0072-0255-0185:72	148675	148675	72
794	210115_nj3_6.tif_BS20.tif:0073-0251-0179:73	158925	158925	73
795	210115_nj3_6.tif_BS20.tif:0074-0260-0183:74	162544	162544	74
796	210115_nj3_6.tif_BS20.tif:0075-0265-0173:75	169451	169451	75
797	210115_nj3_6.tif_BS20.tif:0076-0272-0176:76	173211	173211	76
798	210115_nj3_6.tif_BS20.tif:0077-0267-0175:77	179510	179510	77
799	210115_nj3_6.tif_BS20.tif:0078-0262-0169:78	179359	179359	78
800	210115_nj3_6.tif_BS20.tif:0079-0270-0172:79	191319	191319	79
801	210115_nj3_6.tif_BS20.tif:0080-0263-0171:80	179709	179709	80
802	210115_nj3_6.tif_BS20.tif:0081-0270-0171:81	188638	188638	81
803	210115_nj3_6.tif_BS20.tif:0082-0272-0171:82	199479	199479	82
804	210115_nj3_6.tif_BS20.tif:0083-0270-0169:83	192449	192449	83
805	210115_nj3_6.tif_BS20.tif:0084-0273-0171:84	192981	192981	84
806	210115_nj3_6.tif_BS20.tif:0085-0298-0169:85	185863	185863	85
807	210115_nj3_6.tif_BS20.tif:0086-0285-0165:86	201779	201779	86
808	210115_nj3_6.tif_BS20.tif:0087-0280-0162:87	198916	198916	87
809	210115_nj3_6.tif_BS20.tif:0088-0274-0161:88	194757	194757	88
810	210115_nj3_6.tif_BS20.tif:0089-0274-0163:89	191837	191837	89
811	210115_nj3_6.tif_BS20.tif:0090-0270-0161:90	204321	204321	90
812	210115_nj3_6.tif_BS20.tif:0091-0278-0156:91	217750	217750	91
813	210115_nj3_6.tif_BS20.tif:0092-0279-0162:92	200315	200315	92
814	210115_nj3_6.tif_BS20.tif:0093-0274-0167:93	191916	191916	93
815	210115_nj3_6.tif_BS20.tif:0094-0280-0166:94	201384	201384	94
816	210115_nj3_6.tif_BS20.tif:0095-0278-0164:95	206369	206369	95
817	210115_nj3_6.tif_BS20.tif:0096-0280-0171:96	212453	212453	96
818	210115_nj3_6.tif_BS20.tif:0097-0281-0168:97	199683	199683	97
819	210115_nj3_6.tif_BS20.tif:0098-0282-0161:98	203728	203728	98
820	210115_nj3_6.tif_BS20.tif:0099-0284-0160:99	203863	203863	99
821	210115_nj3_6.tif_BS20.tif:0100-0280-0161:100	208293	208293	100
822	210115_nj3_6.tif_BS20.tif:0101-0279-0156:101	206347	206347	101
823	210115_nj3_6.tif_BS20.tif:0102-0278-0150:102	205419	205419	102
824	210115_nj3_6.tif_BS20.tif:0103-0276-0150:103	210554	210554	103
825	210115_nj3_6.tif_BS20.tif:0104-0279-0163:104	202462	202462	104
826	210115_nj3_6.tif_BS20.tif:0105-0283-0172:105	194102	194102	105
827	210115_nj3_6.tif_BS20.tif:0106-0280-0177:106	209183	209183	106
828	210115_nj3_6.tif_BS20.tif:0107-0282-0172:107	211450	211450	107
829	210115_nj3_6.tif_BS20.tif:0108-0278-0173:108	218860	218860	108
830	210115_nj3_6.tif_BS20.tif:0109-0274-0172:109	221674	221674	109
831	210115_nj3_6.tif_BS20.tif:0110-0276-0183:110	208950	208950	110
832	210115_nj3_6.tif_BS20.tif:0111-0275-0164:111	224097	224097	111
833	210115_nj3_6.tif_BS20.tif:0112-0275-0155:112	233494	233494	112
834	210115_nj3_6.tif_BS20.tif:0113-0278-0138:113	236592	236592	113
835	210115_nj3_6.tif_BS20.tif:0114-0274-0156:114	217033	217033	114
836	210115_nj3_6.tif_BS20.tif:0115-0276-0158:115	217001	217001	115
837	210115_nj3_6.tif_BS20.tif:0116-0273-0160:116	218637	218637	116
838	210115_nj3_6.tif_BS20.tif:0117-0273-0157:117	213561	213561	117
839	210115_nj3_6.tif_BS20.tif:0118-0281-0157:118	213322	213322	118
840	210115_nj3_6.tif_BS20.tif:0119-0295-0146:119	220517	220517	119
841	210115_nj3_6.tif_BS20.tif:0120-0269-0130:120	196366	196366	120
842	210115_nj3_6.tif_BS20.tif:0121-0273-0159:121	198148	198148	121
843	210115_nj3_6.tif_BS20.tif:0122-0282-0150:122	209014	209014	122
844	210115_nj3_6.tif_BS20.tif:0123-0283-0137:123	186324	186324	123
845	210115_nj3_6.tif_BS20.tif:0124-0279-0139:124	206963	206963	124
846	210115_nj3_6.tif_BS20.tif:0125-0280-0147:125	178804	178804	125
847	210115_nj3_6.tif_BS20.tif:0126-0288-0142:126	218066	218066	126
848	210115_nj3_6.tif_BS20.tif:0127-0274-0136:127	222468	222468	127
849	210115_nj3_6.tif_BS20.tif:0128-0280-0146:128	222773	222773	128
850	210115_nj3_6.tif_BS20.tif:0129-0277-0135:129	235861	235861	129
851	210115_nj3_6.tif_BS20.tif:0130-0271-0140:130	233304	233304	130
852	210115_nj3_6.tif_BS20.tif:0131-0266-0141:131	237815	237815	131
853	210115_nj3_6.tif_BS20.tif:0132-0272-0139:132	205561	205561	132
854	210115_nj3_6.tif_BS20.tif:0133-0279-0141:133	197478	197478	133
855	210115_nj3_6.tif_BS20.tif:0134-0276-0137:134	203414	203414	134
856	210115_nj3_6.tif_BS20.tif:0135-0287-0139:135	208986	208986	135
857	210115_nj3_6.tif_BS20.tif:0136-0288-0135:136	221985	221985	136
858	210115_nj3_6.tif_BS20.tif:0137-0272-0149:137	203187	203187	137
859	210115_nj3_6.tif_BS20.tif:0138-0280-0136:138	186745	186745	138
860	210115_nj3_6.tif_BS20.tif:0139-0295-0114:139	184189	184189	139
861	210115_nj3_6.tif_BS20.tif:0140-0264-0116:140	159445	159445	140
862	210115_nj3_6.tif_BS20.tif:0141-0270-0123:141	163785	163785	141
863	210115_nj3_6.tif_BS20.tif:0142-0273-0120:142	165335	165335	142
864	210115_nj3_6.tif_BS20.tif:0143-0272-0122:143	163029	163029	143
865	210115_nj3_6.tif_BS20.tif:0144-0265-0116:144	155493	155493	144
866	210115_nj3_6.tif_BS20.tif:0145-0253-0117:145	182983	182983	145
867	210115_nj3_6.tif_BS20.tif:0146-0267-0128:146	204672	204672	146
868	210115_nj3_6.tif_BS20.tif:0147-0312-0159:147	117418	117418	147
869	210115_nj3_6.tif_BS20.tif:0148-0288-0171:148	174850	174850	148
870	210115_nj3_6.tif_BS20.tif:0149-0286-0167:149	206927	206927	149
871	210115_nj3_6.tif_BS20.tif:0150-0287-0171:150	225514	225514	150
872	210115_nj3_6.tif_BS20.tif:0151-0287-0171:151	218591	218591	151
873	210115_nj3_6.tif_BS20.tif:0152-0282-0175:152	233145	233145	152
874	210115_nj3_6.tif_BS20.tif:0153-0281-0184:153	181155	181155	153
875	210115_nj3_6.tif_BS20.tif:0154-0279-0157:154	182471	182471	154
876	210115_nj3_6.tif_BS20.tif:0155-0262-0161:155	180122	180122	155
877	210115_nj3_6.tif_BS20.tif:0156-0248-0153:156	185036	185036	156
878	210115_nj3_6.tif_BS20.tif:0157-0267-0132:157	176963	176963	157
879	210115_nj3_6.tif_BS20.tif:0158-0272-0113:158	164417	164417	158
880	210115_nj3_6.tif_BS20.tif:0159-0275-0122:159	205160	205160	159
881	210115_nj3_6.tif_BS20.tif:0160-0265-0116:160	182285	182285	160
882	210115_nj3_6.tif_BS20.tif:0161-0254-0120:161	180470	180470	161
883	210115_nj3_6.tif_BS20.tif:0162-0239-0123:162	171510	171510	162
884	210115_nj3_6.tif_BS20.tif:0163-0237-0120:163	198240	198240	163
885	210115_nj3_6.tif_BS20.tif:0164-0254-0130:164	199787	199787	164
886	210115_nj3_6.tif_BS20.tif:0165-0248-0135:165	207661	207661	165
887	210115_nj3_6.tif_BS20.tif:0166-0258-0135:166	215171	215171	166
888	210115_nj3_6.tif_BS20.tif:0167-0252-0132:167	210022	210022	167
889	210115_nj3_6.tif_BS20.tif:0168-0250-0133:168	205513	205513	168
890	210115_nj3_6.tif_BS20.tif:0169-0254-0136:169	196624	196624	169
891	210115_nj3_6.tif_BS20.tif:0170-0258-0131:170	211246	211246	170
892	210115_nj3_6.tif_BS20.tif:0171-0250-0132:171	193828	193828	171
893	210115_nj3_6.tif_BS20.tif:0172-0269-0127:172	219732	219732	172
894	210115_nj3_6.tif_BS20.tif:0173-0257-0132:173	215872	215872	173
895	210115_nj3_6.tif_BS20.tif:0174-0254-0146:174	169355	169355	174
896	210115_nj3_6.tif_BS20.tif:0175-0251-0142:175	167249	167249	175
897	210115_nj3_6.tif_BS20.tif:0176-0263-0143:176	166672	166672	176
898	210115_nj3_6.tif_BS20.tif:0177-0267-0143:177	151625	151625	177
899	210115_nj3_6.tif_BS20.tif:0178-0268-0140:178	172343	172343	178
900	210115_nj3_6.tif_BS20.tif:0179-0272-0139:179	169708	169708	179
901	210115_nj3_6.tif_BS20.tif:0180-0276-0143:180	153950	153950	180
902	210115_nj3_6.tif_BS20.tif:0181-0279-0143:181	149943	149943	181
903	210115_nj3_6.tif_BS20.tif:0182-0270-0150:182	184905	184905	182
904	210115_nj3_6.tif_BS20.tif:0183-0273-0144:183	189068	189068	183
905	210115_nj3_6.tif_BS20.tif:0184-0278-0139:184	148312	148312	184
906	210115_nj3_6.tif_BS20.tif:0185-0276-0133:185	155698	155698	185
907	210115_nj3_6.tif_BS20.tif:0186-0263-0146:186	159473	159473	186
908	210115_nj3_6.tif_BS20.tif:0187-0249-0153:187	144502	144502	187
909	210115_nj3_6.tif_BS20.tif:0188-0264-0147:188	95654	95654	188
910	210115_nj3_6.tif_BS20.tif:0189-0291-0152:189	180270	180270	189
911	210115_nj3_6.tif_BS20.tif:0190-0313-0138:190	143096	143096	190
912	210115_nj3_6.tif_BS20.tif:0191-0288-0126:191	176774	176774	191
913	210115_nj3_6.tif_BS20.tif:0192-0282-0112:192	171949	171949	192
914	210115_nj3_6.tif_BS20.tif:0193-0279-0127:193	179661	179661	193
915	210115_nj3_6.tif_BS20.tif:0194-0274-0137:194	189448	189448	194
916	210115_nj3_6.tif_BS20.tif:0195-0266-0138:195	180252	180252	195
917	210115_nj3_6.tif_BS20.tif:0196-0267-0139:196	171475	171475	196
918	210115_nj3_6.tif_BS20.tif:0197-0273-0139:197	171417	171417	197
919	210115_nj3_6.tif_BS20.tif:0198-0274-0139:198	162909	162909	198
920	210115_nj3_6.tif_BS20.tif:0199-0272-0139:199	176025	176025	199
921	210115_nj3_6.tif_BS20.tif:0200-0279-0145:200	161793	161793	200
922	210115_nj3_6.tif_BS20.tif:0201-0270-0139:201	177979	177979	201
923	210115_nj3_6.tif_BS20.tif:0202-0273-0139:202	181464	181464	202
924	210115_nj3_6.tif_BS20.tif:0203-0272-0139:203	184826	184826	203
925	210115_nj3_6.tif_BS20.tif:0204-0272-0140:204	176380	176380	204
926	210115_nj3_6.tif_BS20.tif:0205-0273-0134:205	161401	161401	205
927	210115_nj3_6.tif_BS20.tif:0206-0270-0134:206	158899	158899	206
928	210115_nj3_6.tif_BS20.tif:0207-0266-0140:207	170599	170599	207
929	210115_nj3_6.tif_BS20.tif:0208-0266-0137:208	168196	168196	208
930	210115_nj3_6.tif_BS20.tif:0209-0266-0136:209	171905	171905	209
931	210115_nj3_6.tif_BS20.tif:0210-0266-0127:210	189967	189967	210
932	210115_nj3_6.tif_BS20.tif:0211-0258-0140:211	159395	159395	211
933	210115_nj3_6.tif_BS20.tif:0212-0249-0140:212	160835	160835	212
934	210115_nj3_6.tif_BS20.tif:0213-0243-0138:213	127881	127881	213
935	210115_nj3_6.tif_BS20.tif:0214-0254-0136:214	165185	165185	214
936	210115_nj3_6.tif_BS20.tif:0215-0260-0133:215	162572	162572	215
937	210115_nj3_6.tif_BS20.tif:0216-0265-0117:216	166997	166997	216
938	210115_nj3_6.tif_BS20.tif:0217-0251-0102:217	188096	188096	217
939	210115_nj3_6.tif_BS20.tif:0218-0242-0094:218	184659	184659	218
940	210115_nj3_6.tif_BS20.tif:0219-0228-0087:219	188847	188847	219
941	210115_nj3_6.tif_BS20.tif:0220-0215-0089:220	180175	180175	220
942	210115_nj3_6.tif_BS20.tif:0221-0224-0091:221	166325	166325	221
943	210115_nj3_6.tif_BS20.tif:0222-0237-0090:222	170873	170873	222
944	210115_nj3_6.tif_BS20.tif:0223-0256-0079:223	204818	204818	223
945	210115_nj3_6.tif_BS20.tif:0224-0240-0077:224	184778	184778	224
946	210115_nj3_6.tif_BS20.tif:0225-0226-0072:225	170807	170807	225
947	210115_nj3_6.tif_BS20.tif:0226-0211-0053:226	161071	161071	226
948	210115_nj3_6.tif_BS20.tif:0227-0197-0043:227	162094	162094	227
949	210115_nj3_6.tif_BS20.tif:0228-0192-0052:228	152044	152044	228
950	210115_nj3_6.tif_BS20.tif:0229-0199-0051:229	159219	159219	229
951	210115_nj3_6.tif_BS20.tif:0230-0198-0055:230	150424	150424	230
952	210115_nj3_6.tif_BS20.tif:0231-0221-0101:231	109546	109546	231
953	210115_nj3_6.tif_BS20.tif:0232-0222-0112:232	154861	154861	232
954	210115_nj3_6.tif_BS20.tif:0233-0228-0111:233	144691	144691	233
955	210115_nj3_6.tif_BS20.tif:0234-0244-0106:234	153573	153573	234
956	210115_nj3_6.tif_BS20.tif:0235-0245-0110:235	174520	174520	235
957	210115_nj3_6.tif_BS20.tif:0236-0244-0111:236	184042	184042	236
958	210115_nj3_6.tif_BS20.tif:0237-0246-0118:237	180971	180971	237
959	210115_nj3_6.tif_BS20.tif:0238-0249-0118:238	189663	189663	238
960	210115_nj3_6.tif_BS20.tif:0239-0252-0118:239	185874	185874	239
961	210115_nj3_6.tif_BS20.tif:0240-0268-0092:240	156265	156265	240
962	210115_nj3_6.tif_BS20.tif:0241-0260-0092:241	177410	177410	241
963	210115_nj3_6.tif_BS20.tif:0242-0205-0109:242	54248	54248	242
964	210115_nj3_6.tif_BS20.tif:0243-0225-0122:243	140669	140669	243
965	210115_nj3_6.tif_BS20.tif:0244-0247-0108:244	147494	147494	244
966	210115_nj3_6.tif_BS20.tif:0245-0256-0114:245	180910	180910	245
967	210115_nj3_6.tif_BS20.tif:0246-0245-0117:246	181393	181393	246
968	210115_nj3_6.tif_BS20.tif:0247-0246-0117:247	194193	194193	247
969	210115_nj3_6.tif_BS20.tif:0248-0247-0107:248	165149	165149	248
970	210115_nj3_6.tif_BS20.tif:0249-0248-0085:249	122789	122789	249
971	210115_nj3_6.tif_BS20.tif:0250-0234-0102:250	184935	184935	250
972	210115_nj3_6.tif_BS20.tif:0251-0232-0107:251	155369	155369	251
973	210115_nj3_6.tif_BS20.tif:0252-0235-0115:252	166065	166065	252
974	210115_nj3_6.tif_BS20.tif:0253-0242-0121:253	174498	174498	253
975	210115_nj3_6.tif_BS20.tif:0254-0240-0113:254	178179	178179	254
976	210115_nj3_6.tif_BS20.tif:0255-0246-0112:255	187031	187031	255
977	210115_nj3_6.tif_BS20.tif:0256-0245-0114:256	180873	180873	256
978	210115_nj3_6.tif_BS20.tif:0257-0245-0103:257	170877	170877	257
979	210115_nj3_6.tif_BS20.tif:0258-0249-0094:258	164366	164366	258
980	210115_nj3_6.tif_BS20.tif:0259-0253-0095:259	156663	156663	259
981	210115_nj3_6.tif_BS20.tif:0260-0250-0098:260	172924	172924	260
982	210115_nj3_6.tif_BS20.tif:0261-0246-0102:261	184882	184882	261
983	210115_nj3_6.tif_BS20.tif:0262-0240-0105:262	179799	179799	262
984	210115_nj3_6.tif_BS20.tif:0263-0241-0110:263	183054	183054	263
985	210115_nj3_6.tif_BS20.tif:0264-0240-0111:264	181990	181990	264
986	210115_nj3_6.tif_BS20.tif:0265-0240-0114:265	155889	155889	265
987	210115_nj3_6.tif_BS20.tif:0266-0234-0113:266	177352	177352	266
988	210115_nj3_6.tif_BS20.tif:0267-0224-0110:267	173332	173332	267
989	210115_nj3_6.tif_BS20.tif:0268-0223-0130:268	142873	142873	268
990	210115_nj3_6.tif_BS20.tif:0269-0243-0112:269	124654	124654	269
991	210115_nj3_6.tif_BS20.tif:0270-0299-0057:270	49621	49621	270
992	210115_nj3_6.tif_BS20.tif:0271-0292-0119:271	146156	146156	271
993	210115_nj3_6.tif_BS20.tif:0272-0276-0125:272	177737	177737	272
994	210115_nj3_6.tif_BS20.tif:0273-0279-0094:273	152928	152928	273
995	210115_nj3_6.tif_BS20.tif:0274-0293-0112:274	149722	149722	274
996	210115_nj3_6.tif_BS20.tif:0275-0282-0106:275	189256	189256	275
997	210115_nj3_6.tif_BS20.tif:0276-0290-0108:276	155252	155252	276
998	210115_nj3_6.tif_BS20.tif:0277-0292-0111:277	159715	159715	277
999	210115_nj3_6.tif_BS20.tif:0278-0294-0110:278	143168	143168	278
1000	210115_nj3_6.tif_BS20.tif:0279-0288-0110:279	162044	162044	279
1001	210115_nj3_6.tif_BS20.tif:0280-0301-0107:280	148426	148426	280
1002	210115_nj3_6.tif_BS20.tif:0281-0287-0103:281	172306	172306	281
1003	210115_nj3_6.tif_BS20.tif:0282-0284-0102:282	153167	153167	282
1004	210115_nj3_6.tif_BS20.tif:0283-0272-0099:283	152332	152332	283
1005	210115_nj3_6.tif_BS20.tif:0284-0266-0096:284	145483	145483	284
1006	210115_nj3_6.tif_BS20.tif:0285-0253-0092:285	164023	164023	285
1007	210115_nj3_6.tif_BS20.tif:0286-0238-0099:286	145588	145588	286
1008	210115_nj3_6.tif_BS20.tif:0287-0223-0104:287	148242	148242	287
1009	210115_nj3_6.tif_BS20.tif:0288-0236-0100:288	154994	154994	288
1010	210115_nj3_6.tif_BS20.tif:0289-0238-0101:289	167506	167506	289
1011	210115_nj3_6.tif_BS20.tif:0290-0241-0101:290	171195	171195	290
1012	210115_nj3_6.tif_BS20.tif:0291-0228-0123:291	170731	170731	291
1013	210115_nj3_6.tif_BS20.tif:0292-0235-0113:292	179152	179152	292
1014	210115_nj3_6.tif_BS20.tif:0293-0195-0115:293	143605	143605	293
1015	210115_nj3_6.tif_BS20.tif:0294-0244-0113:294	121263	121263	294
1016	210115_nj3_6.tif_BS20.tif:0295-0252-0113:295	141194	141194	295
1017	210115_nj3_6.tif_BS20.tif:0296-0248-0109:296	164225	164225	296
1018	210115_nj3_6.tif_BS20.tif:0297-0240-0103:297	171271	171271	297
1019	210115_nj3_6.tif_BS20.tif:0298-0233-0106:298	167780	167780	298
1020	210115_nj3_6.tif_BS20.tif:0299-0242-0106:299	195138	195138	299
1021	210115_nj3_6.tif_BS20.tif:0300-0253-0100:300	162218	162218	300
1022	210115_nj3_6.tif_BS20.tif:0301-0265-0094:301	135487	135487	301
1023	210115_nj3_6.tif_BS20.tif:0302-0265-0105:302	125451	125451	302
1024	210115_nj3_6.tif_BS20.tif:0303-0266-0104:303	144414	144414	303
1025	210115_nj3_6.tif_BS20.tif:0304-0266-0111:304	121258	121258	304
1026	210115_nj3_6.tif_BS20.tif:0305-0269-0111:305	137774	137774	305
1027	210115_nj3_6.tif_BS20.tif:0306-0277-0112:306	138142	138142	306
1028	210115_nj3_6.tif_BS20.tif:0307-0288-0109:307	151968	151968	307
1029	210115_nj3_6.tif_BS20.tif:0308-0292-0116:308	134380	134380	308
1030	210115_nj3_6.tif_BS20.tif:0309-0294-0119:309	141788	141788	309
1031	210115_nj3_6.tif_BS20.tif:0310-0237-0131:310	67076	67076	310
1032	210115_nj3_6.tif_BS20.tif:0311-0292-0123:311	141060	141060	311
1033	210115_nj3_6.tif_BS20.tif:0312-0274-0114:312	138197	138197	312
1034	210115_nj3_6.tif_BS20.tif:0313-0306-0106:313	123689	123689	313
1035	210115_nj3_6.tif_BS20.tif:0314-0312-0117:314	139952	139952	314
1036	210115_nj3_6.tif_BS20.tif:0315-0305-0123:315	160282	160282	315
1037	210115_nj3_6.tif_BS20.tif:0316-0284-0110:316	153367	153367	316
1038	210115_nj3_6.tif_BS20.tif:0317-0284-0108:317	195240	195240	317
1039	210115_nj3_6.tif_BS20.tif:0318-0284-0106:318	180718	180718	318
1040	210115_nj3_6.tif_BS20.tif:0319-0280-0112:319	163659	163659	319
1041	210115_nj3_6.tif_BS20.tif:0320-0253-0127:320	152873	152873	320
1042	210115_nj3_6.tif_BS20.tif:0321-0285-0132:321	179775	179775	321
1043	210115_nj3_6.tif_BS20.tif:0322-0320-0116:322	181174	181174	322
1044	210115_nj3_6.tif_BS20.tif:0323-0300-0124:323	162303	162303	323
1045	210115_nj3_6.tif_BS20.tif:0324-0286-0120:324	161876	161876	324
1046	210115_nj3_6.tif_BS20.tif:0325-0242-0106:325	133035	133035	325
1047	210115_nj3_6.tif_BS20.tif:0326-0245-0135:326	30831	30831	326
1048	210115_nj3_6.tif_BS20.tif:0327-0270-0099:327	38732	38732	327
1049	210115_nj3_6.tif_BS20.tif:0328-0285-0112:328	151988	151988	328
1050	210115_nj3_6.tif_BS20.tif:0329-0291-0113:329	142786	142786	329
1051	210115_nj3_6.tif_BS20.tif:0330-0293-0119:330	171583	171583	330
1052	210115_nj3_6.tif_BS20.tif:0331-0299-0118:331	139976	139976	331
1053	210115_nj3_6.tif_BS20.tif:0332-0295-0127:332	164257	164257	332
1054	210115_nj3_6.tif_BS20.tif:0333-0287-0128:333	164447	164447	333
1055	210115_nj3_6.tif_BS20.tif:0334-0286-0112:334	155394	155394	334
1056	210115_nj3_6.tif_BS20.tif:0335-0287-0107:335	174967	174967	335
1057	210115_nj3_6.tif_BS20.tif:0336-0296-0115:336	161377	161377	336
1058	210115_nj3_6.tif_BS20.tif:0337-0290-0110:337	170071	170071	337
1059	210115_nj3_6.tif_BS20.tif:0338-0287-0108:338	177081	177081	338
1060	210115_nj3_6.tif_BS20.tif:0339-0283-0107:339	163836	163836	339
1061	210115_nj3_6.tif_BS20.tif:0340-0281-0104:340	154454	154454	340
1062	210115_nj3_6.tif_BS20.tif:0341-0282-0101:341	132024	132024	341
1063	210115_nj3_6.tif_BS20.tif:0342-0286-0106:342	140469	140469	342
1064	210115_nj3_6.tif_BS20.tif:0343-0287-0107:343	140772	140772	343
1065	210115_nj3_6.tif_BS20.tif:0344-0285-0109:344	129335	129335	344
1066	210115_nj3_6.tif_BS20.tif:0345-0270-0109:345	120027	120027	345
1067	210115_nj3_6.tif_BS20.tif:0346-0266-0110:346	119369	119369	346
1068	210115_nj3_6.tif_BS20.tif:0347-0262-0108:347	139674	139674	347
1069	210115_nj3_6.tif_BS20.tif:0348-0256-0100:348	158394	158394	348
1070	210115_nj3_6.tif_BS20.tif:0349-0264-0101:349	144576	144576	349
1071	210115_nj3_6.tif_BS20.tif:0350-0286-0097:350	117137	117137	350
1072	210115_nj3_6.tif_BS20.tif:0351-0294-0108:351	114387	114387	351
1073	210115_nj3_6.tif_BS20.tif:0352-0293-0110:352	115296	115296	352
1074	210115_nj3_6.tif_BS20.tif:0353-0282-0131:353	142069	142069	353
1075	210115_nj3_6.tif_BS20.tif:0354-0273-0120:354	138849	138849	354
1076	210115_nj3_6.tif_BS20.tif:0355-0273-0099:355	156172	156172	355
1077	210115_nj3_6.tif_BS20.tif:0356-0287-0098:356	160553	160553	356
1078	210115_nj3_6.tif_BS20.tif:0357-0299-0114:357	140166	140166	357
1079	210115_nj3_6.tif_BS20.tif:0358-0309-0120:358	130280	130280	358
1080	210115_nj3_6.tif_BS20.tif:0359-0287-0115:359	134895	134895	359
1081	210115_nj3_6.tif_BS20.tif:0360-0275-0123:360	131597	131597	360
1082	210115_nj3_6.tif_BS20.tif:0361-0273-0112:361	143475	143475	361
1083	210115_nj3_6.tif_BS20.tif:0362-0304-0134:362	136308	136308	362
1084	210115_nj3_6.tif_BS20.tif:0363-0311-0135:363	125392	125392	363
1085	210115_nj3_6.tif_BS20.tif:0364-0305-0137:364	133611	133611	364
1086	210115_nj3_6.tif_BS20.tif:0365-0304-0136:365	137186	137186	365
1087	210115_nj3_6.tif_BS20.tif:0366-0304-0136:366	140804	140804	366
1088	210115_nj3_6.tif_BS20.tif:0367-0315-0140:367	139498	139498	367
1089	210115_nj3_6.tif_BS20.tif:0368-0306-0126:368	147690	147690	368
1090	210115_nj3_6.tif_BS20.tif:0369-0289-0120:369	113574	113574	369
1091	210115_nj3_6.tif_BS20.tif:0370-0280-0119:370	106150	106150	370
1092	210115_nj3_6.tif_BS20.tif:0371-0281-0125:371	121344	121344	371
1093	210115_nj3_6.tif_BS20.tif:0372-0285-0128:372	139868	139868	372
1094	210115_nj3_6.tif_BS20.tif:0373-0286-0125:373	137500	137500	373
1095	210115_nj3_6.tif_BS20.tif:0374-0287-0122:374	136907	136907	374
1096	210115_nj3_6.tif_BS20.tif:0375-0289-0122:375	132399	132399	375
1097	210115_nj3_6.tif_BS20.tif:0376-0293-0118:376	148801	148801	376
1098	210115_nj3_6.tif_BS20.tif:0377-0292-0107:377	153164	153164	377
1099	210115_nj3_6.tif_BS20.tif:0378-0288-0103:378	143836	143836	378
1100	210115_nj3_6.tif_BS20.tif:0379-0285-0117:379	138696	138696	379
1101	210115_nj3_6.tif_BS20.tif:0380-0287-0122:380	133385	133385	380
1102	210115_nj3_6.tif_BS20.tif:0381-0291-0117:381	158121	158121	381
1103	210115_nj3_6.tif_BS20.tif:0382-0292-0113:382	163478	163478	382
1104	210115_nj3_6.tif_BS20.tif:0383-0287-0092:383	145790	145790	383
1105	210115_nj3_6.tif_BS20.tif:0384-0293-0102:384	133476	133476	384
1106	210115_nj3_6.tif_BS20.tif:0385-0310-0131:385	138180	138180	385
1107	210115_nj3_6.tif_BS20.tif:0386-0310-0150:386	152365	152365	386
1108	210115_nj3_6.tif_BS20.tif:0387-0337-0152:387	123579	123579	387
1109	210115_nj3_6.tif_BS20.tif:0388-0280-0101:388	94303	94303	388
1110	210115_nj3_6.tif_BS20.tif:0389-0275-0110:389	149458	149458	389
1111	210115_nj3_6.tif_BS20.tif:0390-0277-0117:390	159175	159175	390
1112	210115_nj3_6.tif_BS20.tif:0391-0280-0116:391	153558	153558	391
1113	210115_nj3_6.tif_BS20.tif:0392-0284-0110:392	152370	152370	392
1114	210115_nj3_6.tif_BS20.tif:0393-0286-0112:393	154041	154041	393
1115	210115_nj3_6.tif_BS20.tif:0394-0286-0110:394	161480	161480	394
1116	210115_nj3_6.tif_BS20.tif:0395-0283-0112:395	191908	191908	395
1117	210115_nj3_6.tif_BS20.tif:0396-0274-0104:396	154377	154377	396
1118	210115_nj3_6.tif_BS20.tif:0397-0272-0105:397	167663	167663	397
1119	210115_nj3_6.tif_BS20.tif:0398-0262-0098:398	162519	162519	398
1120	210115_nj3_6.tif_BS20.tif:0399-0258-0097:399	150670	150670	399
1121	210115_nj3_6.tif_BS20.tif:0400-0252-0096:400	155785	155785	400
1122	210115_nj3_6.tif_BS20.tif:0401-0242-0098:401	122938	122938	401
1123	210115_nj3_6.tif_BS20.tif:0402-0241-0103:402	122194	122194	402
1124	210115_nj3_6.tif_BS20.tif:0403-0250-0108:403	107166	107166	403
1125	210115_nj3_6.tif_BS20.tif:0404-0256-0111:404	101853	101853	404
1126	210115_nj3_6.tif_BS20.tif:0405-0259-0108:405	106432	106432	405
1127	210115_nj3_6.tif_BS20.tif:0406-0259-0112:406	103268	103268	406
1128	210115_nj3_6.tif_BS20.tif:0407-0256-0111:407	111074	111074	407
1129	210115_nj3_6.tif_BS20.tif:0408-0257-0113:408	111376	111376	408
1130	210115_nj3_6.tif_BS20.tif:0409-0248-0110:409	110081	110081	409
1131	210115_nj3_6.tif_BS20.tif:0410-0239-0113:410	108759	108759	410
1132	210115_nj3_6.tif_BS20.tif:0411-0248-0110:411	118206	118206	411
1133	210115_nj3_6.tif_BS20.tif:0412-0253-0111:412	104313	104313	412
1134	210115_nj3_6.tif_BS20.tif:0413-0247-0114:413	99662	99662	413
1135	210115_nj3_6.tif_BS20.tif:0414-0255-0120:414	110377	110377	414
1136	210115_nj3_6.tif_BS20.tif:0415-0249-0121:415	106408	106408	415
1137	210115_nj3_6.tif_BS20.tif:0416-0252-0111:416	100043	100043	416
1138	210115_nj3_6.tif_BS20.tif:0417-0249-0113:417	104897	104897	417
1139	210115_nj3_6.tif_BS20.tif:0418-0288-0127:418	90237	90237	418
1140	210115_nj3_6.tif_BS20.tif:0419-0258-0123:419	109104	109104	419
1141	210115_nj3_6.tif_BS20.tif:0420-0241-0117:420	102825	102825	420
1142	210115_nj3_6.tif_BS20.tif:0421-0250-0124:421	106121	106121	421
1143	210115_nj3_6.tif_BS20.tif:0422-0249-0112:422	126316	126316	422
1144	210115_nj3_6.tif_BS20.tif:0423-0254-0114:423	138569	138569	423
1145	210115_nj3_6.tif_BS20.tif:0424-0267-0108:424	115843	115843	424
1146	210115_nj3_6.tif_BS20.tif:0425-0278-0112:425	117195	117195	425
1147	210115_nj3_6.tif_BS20.tif:0426-0281-0116:426	106067	106067	426
1148	210115_nj3_6.tif_BS20.tif:0427-0298-0101:427	98699	98699	427
1149	210115_nj3_6.tif_BS20.tif:0428-0285-0120:428	73557	73557	428
1150	210115_nj3_6.tif_BS20.tif:0429-0271-0138:429	100550	100550	429
1151	210115_nj3_6.tif_BS20.tif:0430-0268-0119:430	100495	100495	430
1152	210115_nj3_6.tif_BS20.tif:0431-0270-0109:431	101956	101956	431
1153	210115_nj3_6.tif_BS20.tif:0432-0276-0107:432	97051	97051	432
1154	210115_nj3_6.tif_BS20.tif:0433-0279-0108:433	81198	81198	433
1155	210115_nj3_6.tif_BS20.tif:0434-0282-0109:434	90564	90564	434
1156	210115_nj3_6.tif_BS20.tif:0435-0282-0114:435	78268	78268	435
1157	210115_nj3_6.tif_BS20.tif:0436-0281-0119:436	68392	68392	436
1158	210115_nj3_6.tif_BS20.tif:0437-0281-0124:437	69646	69646	437
1159	210115_nj3_6.tif_BS20.tif:0438-0288-0122:438	73522	73522	438
1160	210115_nj3_6.tif_BS20.tif:0439-0291-0124:439	72328	72328	439
1161	210115_nj3_6.tif_BS20.tif:0440-0293-0115:440	79175	79175	440
1162	210115_nj3_6.tif_BS20.tif:0441-0291-0113:441	86511	86511	441
1163	210115_nj3_6.tif_BS20.tif:0442-0284-0110:442	78907	78907	442
1164	210115_nj3_6.tif_BS20.tif:0443-0286-0123:443	80872	80872	443
1165	210115_nj3_6.tif_BS20.tif:0444-0294-0134:444	86694	86694	444
1166	210115_nj3_6.tif_BS20.tif:0445-0296-0121:445	77980	77980	445
1167	210115_nj3_6.tif_BS20.tif:0446-0289-0112:446	87726	87726	446
1168	210115_nj3_6.tif_BS20.tif:0447-0286-0108:447	80877	80877	447
1169	210115_nj3_6.tif_BS20.tif:0448-0287-0108:448	86301	86301	448
1170	210115_nj3_6.tif_BS20.tif:0449-0289-0111:449	80279	80279	449
1171	210115_nj3_6.tif_BS20.tif:0450-0299-0109:450	77869	77869	450
1172	210115_nj3_6.tif_BS20.tif:0451-0292-0116:451	80398	80398	451
1173	210115_nj3_6.tif_BS20.tif:0452-0288-0112:452	79179	79179	452
1174	210115_nj3_6.tif_BS20.tif:0453-0288-0104:453	88938	88938	453
1175	210115_nj3_6.tif_BS20.tif:0454-0293-0105:454	62890	62890	454
1176	210115_nj3_6.tif_BS20.tif:0455-0293-0120:455	66768	66768	455
1177	210115_nj3_6.tif_BS20.tif:0456-0311-0117:456	81574	81574	456
1178	210115_nj3_6.tif_BS20.tif:0457-0298-0104:457	74824	74824	457
1179	210115_nj3_6.tif_BS20.tif:0458-0273-0110:458	74149	74149	458
1180	210115_nj3_6.tif_BS20.tif:0459-0278-0111:459	71294	71294	459
1181	210115_nj3_6.tif_BS20.tif:0460-0291-0118:460	79335	79335	460
1182	210115_nj3_6.tif_BS20.tif:0461-0292-0122:461	81230	81230	461
1183	210115_nj3_6.tif_BS20.tif:0462-0291-0120:462	87010	87010	462
1184	210115_nj3_6.tif_BS20.tif:0463-0301-0114:463	79362	79362	463
1185	210115_nj3_6.tif_BS20.tif:0464-0330-0110:464	78160	78160	464
1186	210115_nj3_6.tif_BS20.tif:0465-0299-0111:465	76560	76560	465
1187	210115_nj3_6.tif_BS20.tif:0466-0275-0094:466	86582	86582	466
1188	210115_nj3_6.tif_BS20.tif:0467-0235-0097:467	64508	64508	467
1189	210115_nj3_6.tif_BS20.tif:0468-0203-0107:468	61002	61002	468
1190	210115_nj3_6.tif_BS20.tif:0469-0246-0116:469	81806	81806	469
1191	210115_nj3_6.tif_BS20.tif:0470-0251-0115:470	84441	84441	470
1192	210115_nj3_6.tif_BS20.tif:0471-0252-0113:471	82185	82185	471
1193	210115_nj3_6.tif_BS20.tif:0472-0281-0094:472	83158	83158	472
1194	210115_nj3_6.tif_BS20.tif:0473-0289-0106:473	78492	78492	473
1195	210115_nj3_6.tif_BS20.tif:0474-0291-0116:474	78850	78850	474
1196	210115_nj3_6.tif_BS20.tif:0475-0295-0116:475	89578	89578	475
1197	210115_nj3_6.tif_BS20.tif:0476-0307-0124:476	79820	79820	476
1198	210115_nj3_6.tif_BS20.tif:0477-0304-0128:477	81494	81494	477
1199	210115_nj3_6.tif_BS20.tif:0478-0309-0129:478	86746	86746	478
1200	210115_nj3_6.tif_BS20.tif:0479-0315-0139:479	85905	85905	479
1201	210115_nj3_6.tif_BS20.tif:0480-0319-0143:480	91360	91360	480
1202	210115_nj3_6.tif_BS20.tif:0481-0307-0141:481	87254	87254	481
1203	210115_nj3_6.tif_BS20.tif:0482-0305-0145:482	89520	89520	482
1204	210115_nj3_6.tif_BS20.tif:0483-0313-0158:483	77070	77070	483
1205	210115_nj3_6.tif_BS20.tif:0484-0304-0171:484	80972	80972	484
1206	210115_nj3_6.tif_BS20.tif:0485-0307-0170:485	82899	82899	485
1207	210115_nj3_6.tif_BS20.tif:0486-0313-0169:486	82868	82868	486
1208	210115_nj3_6.tif_BS20.tif:0487-0321-0168:487	80570	80570	487
1209	210115_nj3_6.tif_BS20.tif:0488-0326-0167:488	79064	79064	488
1210	210115_nj3_6.tif_BS20.tif:0489-0324-0170:489	80682	80682	489
1211	210115_nj3_6.tif_BS20.tif:0490-0319-0163:490	80767	80767	490
1212	210115_nj3_6.tif_BS20.tif:0491-0327-0160:491	85939	85939	491
1213	210115_nj3_6.tif_BS20.tif:0492-0330-0164:492	88675	88675	492
1214	210115_nj3_6.tif_BS20.tif:0493-0318-0160:493	78726	78726	493
1215	210115_nj3_6.tif_BS20.tif:0494-0295-0169:494	82239	82239	494
1216	210115_nj3_6.tif_BS20.tif:0495-0295-0166:495	75328	75328	495
1217	210115_nj3_6.tif_BS20.tif:0496-0307-0164:496	79096	79096	496
1218	210115_nj3_6.tif_BS20.tif:0497-0325-0165:497	85165	85165	497
1219	210115_nj3_6.tif_BS20.tif:0498-0328-0175:498	76804	76804	498
1220	210115_nj3_6.tif_BS20.tif:0499-0311-0166:499	82912	82912	499
1221	210115_nj3_6.tif_BS20.tif:0500-0315-0160:500	84345	84345	500
1222	210115_nj3_6.tif_BS20.tif:0501-0313-0158:501	85248	85248	501
1223	210115_nj3_6.tif_BS20.tif:0502-0319-0157:502	88273	88273	502
1224	210115_nj3_6.tif_BS20.tif:0503-0317-0148:503	90892	90892	503
1225	210115_nj3_6.tif_BS20.tif:0504-0314-0135:504	87707	87707	504
1226	210115_nj3_6.tif_BS20.tif:0505-0307-0118:505	85508	85508	505
1227	210115_nj3_6.tif_BS20.tif:0506-0304-0122:506	85243	85243	506
1228	210115_nj3_6.tif_BS20.tif:0507-0318-0147:507	68930	68930	507
1229	210115_nj3_6.tif_BS20.tif:0508-0320-0170:508	79343	79343	508
1230	210115_nj3_6.tif_BS20.tif:0509-0306-0166:509	84725	84725	509
1231	210115_nj3_6.tif_BS20.tif:0510-0309-0161:510	91349	91349	510
1232	210115_nj3_6.tif_BS20.tif:0511-0310-0170:511	90318	90318	511
1233	210115_nj3_6.tif_BS20.tif:0512-0312-0188:512	85976	85976	512
1234	210115_nj3_6.tif_BS20.tif:0513-0318-0167:513	87863	87863	513
1235	210115_nj3_6.tif_BS20.tif:0514-0309-0161:514	85797	85797	514
1236	210115_nj3_6.tif_BS20.tif:0515-0300-0171:515	85170	85170	515
1237	210115_nj3_6.tif_BS20.tif:0516-0298-0174:516	83454	83454	516
1238	210115_nj3_6.tif_BS20.tif:0517-0296-0183:517	73594	73594	517
1239	210115_nj3_6.tif_BS20.tif:0518-0292-0185:518	88574	88574	518
1240	210115_nj3_6.tif_BS20.tif:0519-0297-0189:519	88403	88403	519
1241	210115_nj3_6.tif_BS20.tif:0520-0297-0195:520	95449	95449	520
1242	210115_nj3_6.tif_BS20.tif:0521-0290-0199:521	87925	87925	521
1243	210115_nj3_6.tif_BS20.tif:0522-0283-0200:522	91429	91429	522
1244	210115_nj3_6.tif_BS20.tif:0523-0280-0217:523	77002	77002	523
1245	210115_nj3_6.tif_BS20.tif:0524-0278-0214:524	89969	89969	524
1246	210115_nj3_6.tif_BS20.tif:0525-0288-0207:525	94611	94611	525
1247	210115_nj3_6.tif_BS20.tif:0526-0286-0204:526	82373	82373	526
1248	210115_nj3_6.tif_BS20.tif:0527-0279-0203:527	88629	88629	527
1249	210115_nj3_6.tif_BS20.tif:0528-0285-0207:528	89539	89539	528
1250	210115_nj3_6.tif_BS20.tif:0529-0294-0206:529	92126	92126	529
1251	210115_nj3_6.tif_BS20.tif:0530-0287-0205:530	86470	86470	530
1252	210115_nj3_6.tif_BS20.tif:0531-0289-0193:531	96329	96329	531
1253	210115_nj3_6.tif_BS20.tif:0532-0272-0210:532	90919	90919	532
1254	210115_nj3_6.tif_BS20.tif:0533-0253-0209:533	68809	68809	533
1255	210115_nj3_6.tif_BS20.tif:0534-0227-0212:534	70271	70271	534
1256	210115_nj3_6.tif_BS20.tif:0535-0202-0194:535	77374	77374	535
1257	210115_nj3_6.tif_BS20.tif:0536-0203-0185:536	84050	84050	536
1258	210115_nj3_6.tif_BS20.tif:0537-0222-0198:537	82891	82891	537
1259	210115_nj3_6.tif_BS20.tif:0538-0231-0181:538	82826	82826	538
1260	210115_nj3_6.tif_BS20.tif:0539-0230-0185:539	76899	76899	539
1261	210115_nj3_6.tif_BS20.tif:0540-0233-0198:540	91723	91723	540
1262	210115_nj3_6.tif_BS20.tif:0541-0211-0196:541	87968	87968	541
1263	210115_nj3_6.tif_BS20.tif:0542-0182-0170:542	75536	75536	542
1264	210115_nj3_6.tif_BS20.tif:0543-0203-0148:543	72614	72614	543
1265	210115_nj3_6.tif_BS20.tif:0544-0203-0164:544	80747	80747	544
1266	210115_nj3_6.tif_BS20.tif:0545-0237-0215:545	92277	92277	545
1267	210115_nj3_6.tif_BS20.tif:0546-0223-0192:546	95394	95394	546
1268	210115_nj3_6.tif_BS20.tif:0547-0185-0136:547	69224	69224	547
1269	210115_nj3_6.tif_BS20.tif:0548-0202-0148:548	87323	87323	548
1270	210115_nj3_6.tif_BS20.tif:0549-0200-0137:549	81704	81704	549
1271	210115_nj3_6.tif_BS20.tif:0550-0213-0162:550	85741	85741	550
1272	210115_nj3_6.tif_BS20.tif:0551-0222-0184:551	93138	93138	551
1273	210115_nj3_6.tif_BS20.tif:0552-0221-0148:552	81293	81293	552
1274	210115_nj3_6.tif_BS20.tif:0553-0198-0133:553	82039	82039	553
1275	210115_nj3_6.tif_BS20.tif:0554-0195-0142:554	89006	89006	554
1276	210115_nj3_6.tif_BS20.tif:0555-0201-0152:555	98650	98650	555
1277	210115_nj3_6.tif_BS20.tif:0556-0204-0160:556	100171	100171	556
1278	210115_nj3_6.tif_BS20.tif:0557-0208-0157:557	111389	111389	557
1279	210115_nj3_6.tif_BS20.tif:0558-0213-0168:558	102034	102034	558
1280	210115_nj3_6.tif_BS20.tif:0559-0211-0170:559	107954	107954	559
1281	210115_nj3_6.tif_BS20.tif:0560-0214-0185:560	114220	114220	560
1282	210115_nj3_6.tif_BS20.tif:0561-0195-0167:561	110268	110268	561
1283	210115_nj3_6.tif_BS20.tif:0562-0193-0134:562	89484	89484	562
1284	210115_nj3_6.tif_BS20.tif:0563-0209-0129:563	104316	104316	563
1285	210115_nj3_6.tif_BS20.tif:0564-0201-0147:564	109961	109961	564
1286	210115_nj3_6.tif_BS20.tif:0565-0218-0149:565	113740	113740	565
1287	210115_nj3_6.tif_BS20.tif:0566-0230-0164:566	108493	108493	566
1288	210115_nj3_6.tif_BS20.tif:0567-0214-0164:567	116269	116269	567
1289	210115_nj3_6.tif_BS20.tif:0568-0213-0145:568	112105	112105	568
1290	210115_nj3_6.tif_BS20.tif:0569-0229-0136:569	98934	98934	569
1291	210115_nj3_6.tif_BS20.tif:0570-0208-0101:570	111049	111049	570
1292	210115_nj3_6.tif_BS20.tif:0571-0203-0137:571	111419	111419	571
1293	210115_nj3_6.tif_BS20.tif:0572-0202-0145:572	112092	112092	572
1294	210115_nj3_6.tif_BS20.tif:0573-0210-0162:573	115646	115646	573
1295	210115_nj3_6.tif_BS20.tif:0574-0215-0179:574	118865	118865	574
1296	210115_nj3_6.tif_BS20.tif:0575-0209-0144:575	122021	122021	575
1297	210115_nj3_6.tif_BS20.tif:0576-0222-0139:576	120361	120361	576
1298	210115_nj3_6.tif_BS20.tif:0577-0216-0113:577	106184	106184	577
1299	210115_nj3_6.tif_BS20.tif:0578-0208-0127:578	107134	107134	578
1300	210115_nj3_6.tif_BS20.tif:0579-0216-0145:579	116386	116386	579
1301	210115_nj3_6.tif_BS20.tif:0580-0214-0151:580	118781	118781	580
1302	210115_nj3_6.tif_BS20.tif:0581-0200-0158:581	111417	111417	581
1303	210115_nj3_6.tif_BS20.tif:0582-0206-0168:582	118268	118268	582
1304	210115_nj3_6.tif_BS20.tif:0583-0204-0166:583	119597	119597	583
1305	210115_nj3_6.tif_BS20.tif:0584-0210-0169:584	125164	125164	584
1306	210115_nj3_6.tif_BS20.tif:0585-0214-0170:585	93629	93629	585
1307	210115_nj3_6.tif_BS20.tif:0586-0207-0152:586	101803	101803	586
1308	210115_nj3_6.tif_BS20.tif:0587-0193-0145:587	93894	93894	587
1309	210115_nj3_6.tif_BS20.tif:0588-0200-0131:588	95549	95549	588
1310	210115_nj3_6.tif_BS20.tif:0589-0212-0151:589	101190	101190	589
1311	210115_nj3_6.tif_BS20.tif:0590-0215-0161:590	103737	103737	590
1312	210115_nj3_6.tif_BS20.tif:0591-0214-0164:591	115709	115709	591
1313	210115_nj3_6.tif_BS20.tif:0592-0218-0173:592	113178	113178	592
1314	210115_nj3_6.tif_BS20.tif:0593-0217-0184:593	100313	100313	593
1315	210115_nj3_6.tif_BS20.tif:0594-0210-0186:594	96700	96700	594
1316	210115_nj3_6.tif_BS20.tif:0595-0181-0152:595	131770	131770	595
1317	210115_nj3_6.tif_BS20.tif:0596-0205-0150:596	123182	123182	596
1318	210115_nj3_6.tif_BS20.tif:0597-0214-0160:597	131529	131529	597
1319	210115_nj3_6.tif_BS20.tif:0598-0219-0163:598	117796	117796	598
1320	210115_nj3_6.tif_BS20.tif:0599-0210-0187:599	122698	122698	599
1321	210115_nj3_6.tif_BS20.tif:0600-0197-0190:600	154989	154989	600
1322	210115_nj3_6.tif_BS20.tif:0601-0197-0160:601	151444	151444	601
1323	210115_nj3_6.tif_BS20.tif:0602-0199-0149:602	135377	135377	602
1324	210115_nj3_6.tif_BS20.tif:0603-0205-0152:603	138332	138332	603
1325	210115_nj3_6.tif_BS20.tif:0604-0216-0164:604	132424	132424	604
1326	210115_nj3_6.tif_BS20.tif:0605-0219-0163:605	138913	138913	605
1327	210115_nj3_6.tif_BS20.tif:0606-0221-0159:606	140833	140833	606
1328	210115_nj3_6.tif_BS20.tif:0607-0215-0164:607	143590	143590	607
1329	210115_nj3_6.tif_BS20.tif:0608-0200-0186:608	143169	143169	608
1330	210115_nj3_6.tif_BS20.tif:0609-0189-0166:609	119705	119705	609
1331	210115_nj3_6.tif_BS20.tif:0610-0189-0144:610	132018	132018	610
1332	210115_nj3_6.tif_BS20.tif:0611-0203-0154:611	127690	127690	611
1333	210115_nj3_6.tif_BS20.tif:0612-0202-0154:612	135691	135691	612
1334	210115_nj3_6.tif_BS20.tif:0613-0199-0162:613	124519	124519	613
1335	210115_nj3_6.tif_BS20.tif:0614-0208-0167:614	132966	132966	614
1336	210115_nj3_6.tif_BS20.tif:0615-0216-0163:615	150795	150795	615
1337	210115_nj3_6.tif_BS20.tif:0616-0216-0163:616	138304	138304	616
1338	210115_nj3_6.tif_BS20.tif:0617-0207-0179:617	128425	128425	617
1339	210115_nj3_6.tif_BS20.tif:0618-0195-0171:618	112337	112337	618
1340	210115_nj3_6.tif_BS20.tif:0619-0181-0159:619	118536	118536	619
1341	210115_nj3_6.tif_BS20.tif:0620-0216-0166:620	131522	131522	620
1342	210115_nj3_6.tif_BS20.tif:0621-0210-0169:621	130460	130460	621
1343	210115_nj3_6.tif_BS20.tif:0622-0202-0171:622	128552	128552	622
1344	210115_nj3_6.tif_BS20.tif:0623-0189-0159:623	126037	126037	623
1345	210115_nj3_6.tif_BS20.tif:0624-0185-0158:624	125238	125238	624
1346	210115_nj3_6.tif_BS20.tif:0625-0183-0156:625	126075	126075	625
1347	210115_nj3_6.tif_BS20.tif:0626-0185-0153:626	120362	120362	626
1348	210115_nj3_6.tif_BS20.tif:0627-0194-0159:627	118015	118015	627
1349	210115_nj3_6.tif_BS20.tif:0628-0196-0177:628	123201	123201	628
1350	210115_nj3_6.tif_BS20.tif:0629-0195-0179:629	119353	119353	629
1351	210115_nj3_6.tif_BS20.tif:0630-0196-0175:630	119107	119107	630
1352	210115_nj3_6.tif_BS20.tif:0631-0195-0169:631	111635	111635	631
1353	210115_nj3_6.tif_BS20.tif:0632-0189-0165:632	104386	104386	632
1354	210115_nj3_6.tif_BS20.tif:0633-0193-0163:633	106560	106560	633
1355	210115_nj3_6.tif_BS20.tif:0634-0211-0169:634	99504	99504	634
1356	210115_nj3_6.tif_BS20.tif:0635-0211-0169:635	113909	113909	635
1357	210115_nj3_6.tif_BS20.tif:0636-0200-0175:636	109682	109682	636
1358	210115_nj3_6.tif_BS20.tif:0637-0197-0180:637	100025	100025	637
1359	210115_nj3_6.tif_BS20.tif:0638-0199-0182:638	107727	107727	638
1360	210115_nj3_6.tif_BS20.tif:0639-0227-0194:639	116316	116316	639
1361	210115_nj3_6.tif_BS20.tif:0640-0226-0195:640	115755	115755	640
1362	210115_nj3_6.tif_BS20.tif:0641-0233-0208:641	102923	102923	641
1363	210115_nj3_6.tif_BS20.tif:0642-0232-0203:642	94171	94171	642
1364	210115_nj3_6.tif_BS20.tif:0643-0226-0195:643	100434	100434	643
1365	210115_nj3_6.tif_BS20.tif:0644-0235-0197:644	106683	106683	644
1366	210115_nj3_6.tif_BS20.tif:0645-0221-0203:645	106179	106179	645
1367	210115_nj3_6.tif_BS20.tif:0646-0232-0198:646	102403	102403	646
1368	210115_nj3_6.tif_BS20.tif:0647-0238-0199:647	122455	122455	647
1369	210115_nj3_6.tif_BS20.tif:0648-0231-0201:648	111098	111098	648
1370	210115_nj3_6.tif_BS20.tif:0649-0228-0201:649	112481	112481	649
1371	210115_nj3_6.tif_BS20.tif:0650-0242-0204:650	126149	126149	650
1372	210115_nj3_6.tif_BS20.tif:0651-0240-0201:651	126044	126044	651
1373	210115_nj3_6.tif_BS20.tif:0652-0234-0206:652	120145	120145	652
1374	210115_nj3_6.tif_BS20.tif:0653-0229-0203:653	111902	111902	653
1375	210115_nj3_6.tif_BS20.tif:0654-0237-0201:654	121246	121246	654
1376	210115_nj3_6.tif_BS20.tif:0655-0237-0202:655	128853	128853	655
1377	210115_nj3_6.tif_BS20.tif:0656-0213-0197:656	120312	120312	656
1378	210115_nj3_6.tif_BS20.tif:0657-0224-0205:657	114038	114038	657
1379	210115_nj3_6.tif_BS20.tif:0658-0238-0207:658	116746	116746	658
1380	210115_nj3_6.tif_BS20.tif:0659-0242-0209:659	123238	123238	659
1381	210115_nj3_6.tif_BS20.tif:0660-0252-0206:660	117994	117994	660
1382	210115_nj3_6.tif_BS20.tif:0661-0254-0209:661	125502	125502	661
1383	210115_nj3_6.tif_BS20.tif:0662-0257-0211:662	126051	126051	662
1384	210115_nj3_6.tif_BS20.tif:0663-0257-0210:663	117320	117320	663
1385	210115_nj3_6.tif_BS20.tif:0664-0265-0209:664	129966	129966	664
1386	210115_nj3_6.tif_BS20.tif:0665-0276-0207:665	123611	123611	665
1387	210115_nj3_6.tif_BS20.tif:0666-0273-0203:666	118527	118527	666
1388	210115_nj3_6.tif_BS20.tif:0667-0246-0212:667	113326	113326	667
1389	210115_nj3_6.tif_BS20.tif:0668-0229-0213:668	109335	109335	668
1390	210115_nj3_6.tif_BS20.tif:0669-0225-0209:669	113171	113171	669
1391	210115_nj3_6.tif_BS20.tif:0670-0237-0198:670	120485	120485	670
1392	210115_nj3_6.tif_BS20.tif:0671-0257-0202:671	114816	114816	671
1393	210115_nj3_6.tif_BS20.tif:0672-0307-0202:672	135198	135198	672
1394	210115_nj3_6.tif_BS20.tif:0673-0302-0186:673	144804	144804	673
1395	210115_nj3_6.tif_BS20.tif:0674-0302-0186:674	156657	156657	674
1396	210115_nj3_6.tif_BS20.tif:0675-0293-0190:675	164304	164304	675
1397	210115_nj3_6.tif_BS20.tif:0676-0282-0194:676	162848	162848	676
1398	210115_nj3_6.tif_BS20.tif:0677-0283-0198:677	166436	166436	677
1399	210115_nj3_6.tif_BS20.tif:0678-0280-0195:678	142918	142918	678
1400	210115_nj3_6.tif_BS20.tif:0679-0287-0190:679	155049	155049	679
1401	210115_nj3_6.tif_BS20.tif:0680-0294-0198:680	157351	157351	680
1402	210115_nj3_6.tif_BS20.tif:0681-0290-0197:681	152747	152747	681
1403	210115_nj3_6.tif_BS20.tif:0682-0289-0195:682	165561	165561	682
1404	210115_nj3_6.tif_BS20.tif:0683-0293-0201:683	164092	164092	683
1405	210115_nj3_6.tif_BS20.tif:0684-0295-0204:684	162877	162877	684
1406	210115_nj3_6.tif_BS20.tif:0685-0293-0202:685	155309	155309	685
1407	210115_nj3_6.tif_BS20.tif:0686-0288-0205:686	159514	159514	686
1408	210115_nj3_6.tif_BS20.tif:0687-0282-0207:687	160378	160378	687
1409	210115_nj3_6.tif_BS20.tif:0688-0284-0210:688	165432	165432	688
1410	210115_nj3_6.tif_BS20.tif:0689-0283-0210:689	148785	148785	689
1411	210115_nj3_6.tif_BS20.tif:0690-0276-0212:690	145468	145468	690
1412	210115_nj3_6.tif_BS20.tif:0691-0257-0210:691	141411	141411	691
1413	210115_nj3_6.tif_BS20.tif:0692-0252-0205:692	143730	143730	692
1414	210115_nj3_6.tif_BS20.tif:0693-0255-0207:693	148304	148304	693
1415	210115_nj3_6.tif_BS20.tif:0694-0253-0208:694	166139	166139	694
1416	210115_nj3_6.tif_BS20.tif:0695-0257-0205:695	162939	162939	695
1417	210115_nj3_6.tif_BS20.tif:0696-0261-0199:696	156236	156236	696
1418	210115_nj3_6.tif_BS20.tif:0697-0267-0199:697	145801	145801	697
1419	210115_nj3_6.tif_BS20.tif:0698-0274-0222:698	176152	176152	698
1420	210115_nj3_6.tif_BS20.tif:0699-0262-0215:699	151096	151096	699
1421	210115_nj3_6.tif_BS20.tif:0700-0246-0214:700	141374	141374	700
1422	210115_nj3_6.tif_BS20.tif:0701-0228-0218:701	140638	140638	701
1423	210115_nj3_6.tif_BS20.tif:0702-0238-0197:702	155135	155135	702
1424	210115_nj3_6.tif_BS20.tif:0703-0241-0191:703	151894	151894	703
1425	210115_nj3_6.tif_BS20.tif:0704-0243-0191:704	146098	146098	704
1426	210115_nj3_6.tif_BS20.tif:0705-0240-0201:705	149540	149540	705
1427	210115_nj3_6.tif_BS20.tif:0706-0233-0207:706	140334	140334	706
1428	210115_nj3_6.tif_BS20.tif:0707-0237-0207:707	146945	146945	707
1429	210115_nj3_6.tif_BS20.tif:0708-0242-0218:708	145421	145421	708
1430	210115_nj3_6.tif_BS20.tif:0709-0245-0199:709	146329	146329	709
1431	210115_nj3_6.tif_BS20.tif:0710-0241-0197:710	143722	143722	710
1432	210115_nj3_6.tif_BS20.tif:0711-0240-0198:711	154009	154009	711
1433	210115_nj3_6.tif_BS20.tif:0712-0244-0199:712	151560	151560	712
1434	210115_nj3_6.tif_BS20.tif:0713-0246-0199:713	152014	152014	713
1435	210115_nj3_6.tif_BS20.tif:0714-0245-0202:714	160772	160772	714
1436	210115_nj3_6.tif_BS20.tif:0715-0249-0200:715	153456	153456	715
1437	210115_nj3_6.tif_BS20.tif:0716-0250-0203:716	166124	166124	716
1438	210115_nj3_6.tif_BS20.tif:0717-0254-0209:717	167602	167602	717
1439	210115_nj3_6.tif_BS20.tif:0718-0270-0216:718	167939	167939	718
1440	210115_nj3_6.tif_BS20.tif:0719-0269-0211:719	164508	164508	719
1441	210115_nj3_6.tif_BS20.tif:0720-0266-0210:720	160298	160298	720
1442	210115_nj3_6.tif_BS20.tif:0721-0263-0212:721	162621	162621	721
