# Supplementary material for: Molecular encoding and synaptic decoding of context during salt chemotaxis in C. elegans
Source: Nat Commun. 2022 May 27;13:2928. doi: 10.1038/s41467-022-30279-7 (PMC9142520; doi:10.1038/s41467-022-30279-7)
Supplement: Supplementary file 7 — Source Data [file 41467_2022_30279_MOESM7_ESM.zip › Source Data/Imaging/Fig.5/5D/210115_nj3_7.tif_BS20_Results.csv]

	Label	IntDen	RawIntDen	Slice	stimulus
1	210115_nj3_7.tif_BS20.tif:0001-0308-0313:1	61321	61321	1	155
2	210115_nj3_7.tif_BS20.tif:0002-0327-0327:2	57667	57667	2
3	210115_nj3_7.tif_BS20.tif:0003-0338-0347:3	48638	48638	3
4	210115_nj3_7.tif_BS20.tif:0004-0301-0416:4	67654	67654	4
5	210115_nj3_7.tif_BS20.tif:0005-0313-0431:5	53366	53366	5
6	210115_nj3_7.tif_BS20.tif:0006-0304-0425:6	49865	49865	6
7	210115_nj3_7.tif_BS20.tif:0007-0303-0422:7	49316	49316	7
8	210115_nj3_7.tif_BS20.tif:0008-0308-0417:8	52512	52512	8
9	210115_nj3_7.tif_BS20.tif:0009-0305-0401:9	54330	54330	9
10	210115_nj3_7.tif_BS20.tif:0010-0283-0375:10	38245	38245	10
11	210115_nj3_7.tif_BS20.tif:0011-0268-0352:11	49985	49985	11
12	210115_nj3_7.tif_BS20.tif:0012-0286-0374:12	59112	59112	12
13	210115_nj3_7.tif_BS20.tif:0013-0289-0426:13	53512	53512	13
14	210115_nj3_7.tif_BS20.tif:0014-0287-0412:14	58976	58976	14
15	210115_nj3_7.tif_BS20.tif:0015-0285-0406:15	48161	48161	15
16	210115_nj3_7.tif_BS20.tif:0016-0289-0414:16	56118	56118	16
17	210115_nj3_7.tif_BS20.tif:0017-0282-0437:17	49554	49554	17
18	210115_nj3_7.tif_BS20.tif:0018-0272-0449:18	38608	38608	18
19	210115_nj3_7.tif_BS20.tif:0019-0275-0438:19	49469	49469	19
20	210115_nj3_7.tif_BS20.tif:0020-0274-0438:20	76103	76103	20
21	210115_nj3_7.tif_BS20.tif:0021-0272-0439:21	58564	58564	21
22	210115_nj3_7.tif_BS20.tif:0022-0282-0466:22	51383	51383	22
23	210115_nj3_7.tif_BS20.tif:0023-0295-0466:23	55831	55831	23
24	210115_nj3_7.tif_BS20.tif:0024-0276-0442:24	33650	33650	24
25	210115_nj3_7.tif_BS20.tif:0025-0278-0436:25	34743	34743	25
26	210115_nj3_7.tif_BS20.tif:0026-0279-0426:26	50290	50290	26
27	210115_nj3_7.tif_BS20.tif:0027-0294-0424:27	44223	44223	27
28	210115_nj3_7.tif_BS20.tif:0028-0290-0405:28	48339	48339	28
29	210115_nj3_7.tif_BS20.tif:0029-0284-0395:29	41227	41227	29
30	210115_nj3_7.tif_BS20.tif:0030-0285-0394:30	42130	42130	30
31	210115_nj3_7.tif_BS20.tif:0031-0282-0401:31	46672	46672	31
32	210115_nj3_7.tif_BS20.tif:0032-0288-0405:32	55043	55043	32
33	210115_nj3_7.tif_BS20.tif:0033-0292-0392:33	58936	58936	33
34	210115_nj3_7.tif_BS20.tif:0034-0289-0400:34	59086	59086	34
35	210115_nj3_7.tif_BS20.tif:0035-0285-0409:35	44461	44461	35
36	210115_nj3_7.tif_BS20.tif:0036-0304-0422:36	55786	55786	36
37	210115_nj3_7.tif_BS20.tif:0037-0282-0443:37	33446	33446	37
38	210115_nj3_7.tif_BS20.tif:0038-0272-0441:38	44266	44266	38
39	210115_nj3_7.tif_BS20.tif:0039-0281-0443:39	48883	48883	39
40	210115_nj3_7.tif_BS20.tif:0040-0263-0454:40	31262	31262	40
41	210115_nj3_7.tif_BS20.tif:0041-0279-0459:41	54363	54363	41
42	210115_nj3_7.tif_BS20.tif:0042-0287-0450:42	67447	67447	42
43	210115_nj3_7.tif_BS20.tif:0043-0287-0448:43	57853	57853	43
44	210115_nj3_7.tif_BS20.tif:0044-0293-0447:44	67188	67188	44
45	210115_nj3_7.tif_BS20.tif:0045-0300-0441:45	56072	56072	45
46	210115_nj3_7.tif_BS20.tif:0046-0305-0425:46	54293	54293	46
47	210115_nj3_7.tif_BS20.tif:0047-0313-0411:47	53231	53231	47
48	210115_nj3_7.tif_BS20.tif:0048-0312-0397:48	55376	55376	48
49	210115_nj3_7.tif_BS20.tif:0049-0307-0390:49	60322	60322	49
50	210115_nj3_7.tif_BS20.tif:0050-0307-0385:50	63092	63092	50
51	210115_nj3_7.tif_BS20.tif:0051-0299-0392:51	60612	60612	51
52	210115_nj3_7.tif_BS20.tif:0052-0281-0400:52	55114	55114	52
53	210115_nj3_7.tif_BS20.tif:0053-0270-0417:53	57981	57981	53
54	210115_nj3_7.tif_BS20.tif:0054-0271-0432:54	63555	63555	54
55	210115_nj3_7.tif_BS20.tif:0055-0260-0430:55	51706	51706	55
56	210115_nj3_7.tif_BS20.tif:0056-0257-0430:56	57229	57229	56
57	210115_nj3_7.tif_BS20.tif:0057-0252-0431:57	65081	65081	57
58	210115_nj3_7.tif_BS20.tif:0058-0248-0437:58	61429	61429	58
59	210115_nj3_7.tif_BS20.tif:0059-0254-0441:59	66835	66835	59
60	210115_nj3_7.tif_BS20.tif:0060-0248-0426:60	67891	67891	60
61	210115_nj3_7.tif_BS20.tif:0061-0247-0432:61	54083	54083	61
62	210115_nj3_7.tif_BS20.tif:0062-0258-0429:62	69637	69637	62
63	210115_nj3_7.tif_BS20.tif:0063-0262-0426:63	55030	55030	63
64	210115_nj3_7.tif_BS20.tif:0064-0270-0424:64	90390	90390	64
65	210115_nj3_7.tif_BS20.tif:0065-0269-0419:65	60688	60688	65
66	210115_nj3_7.tif_BS20.tif:0066-0284-0401:66	65334	65334	66
67	210115_nj3_7.tif_BS20.tif:0067-0280-0388:67	60624	60624	67
68	210115_nj3_7.tif_BS20.tif:0068-0286-0392:68	61060	61060	68
69	210115_nj3_7.tif_BS20.tif:0069-0288-0400:69	68113	68113	69
70	210115_nj3_7.tif_BS20.tif:0070-0287-0409:70	69202	69202	70
71	210115_nj3_7.tif_BS20.tif:0071-0289-0416:71	64859	64859	71
72	210115_nj3_7.tif_BS20.tif:0072-0290-0427:72	67756	67756	72
73	210115_nj3_7.tif_BS20.tif:0073-0277-0437:73	75699	75699	73
74	210115_nj3_7.tif_BS20.tif:0074-0272-0435:74	71487	71487	74
75	210115_nj3_7.tif_BS20.tif:0075-0260-0435:75	71719	71719	75
76	210115_nj3_7.tif_BS20.tif:0076-0248-0438:76	69853	69853	76
77	210115_nj3_7.tif_BS20.tif:0077-0259-0437:77	67075	67075	77
78	210115_nj3_7.tif_BS20.tif:0078-0261-0437:78	71314	71314	78
79	210115_nj3_7.tif_BS20.tif:0079-0260-0437:79	68452	68452	79
80	210115_nj3_7.tif_BS20.tif:0080-0264-0435:80	85627	85627	80
81	210115_nj3_7.tif_BS20.tif:0081-0273-0426:81	64814	64814	81
82	210115_nj3_7.tif_BS20.tif:0082-0278-0421:82	72290	72290	82
83	210115_nj3_7.tif_BS20.tif:0083-0278-0414:83	68266	68266	83
84	210115_nj3_7.tif_BS20.tif:0084-0282-0402:84	58899	58899	84
85	210115_nj3_7.tif_BS20.tif:0085-0283-0397:85	72967	72967	85
86	210115_nj3_7.tif_BS20.tif:0086-0287-0399:86	71639	71639	86
87	210115_nj3_7.tif_BS20.tif:0087-0297-0402:87	74107	74107	87
88	210115_nj3_7.tif_BS20.tif:0088-0293-0401:88	66143	66143	88
89	210115_nj3_7.tif_BS20.tif:0089-0295-0408:89	71842	71842	89
90	210115_nj3_7.tif_BS20.tif:0090-0292-0413:90	83947	83947	90
91	210115_nj3_7.tif_BS20.tif:0091-0278-0424:91	76228	76228	91
92	210115_nj3_7.tif_BS20.tif:0092-0273-0436:92	70448	70448	92
93	210115_nj3_7.tif_BS20.tif:0093-0267-0432:93	75127	75127	93
94	210115_nj3_7.tif_BS20.tif:0094-0260-0432:94	68810	68810	94
95	210115_nj3_7.tif_BS20.tif:0095-0252-0433:95	66094	66094	95
96	210115_nj3_7.tif_BS20.tif:0096-0259-0439:96	68727	68727	96
97	210115_nj3_7.tif_BS20.tif:0097-0265-0436:97	81120	81120	97
98	210115_nj3_7.tif_BS20.tif:0098-0262-0435:98	77363	77363	98
99	210115_nj3_7.tif_BS20.tif:0099-0267-0434:99	76421	76421	99
100	210115_nj3_7.tif_BS20.tif:0100-0268-0429:100	76536	76536	100
101	210115_nj3_7.tif_BS20.tif:0101-0268-0432:101	85281	85281	101
102	210115_nj3_7.tif_BS20.tif:0102-0278-0420:102	83522	83522	102
103	210115_nj3_7.tif_BS20.tif:0103-0294-0429:103	68152	68152	103
104	210115_nj3_7.tif_BS20.tif:0104-0299-0423:104	67670	67670	104
105	210115_nj3_7.tif_BS20.tif:0105-0295-0427:105	73505	73505	105
106	210115_nj3_7.tif_BS20.tif:0106-0274-0441:106	73271	73271	106
107	210115_nj3_7.tif_BS20.tif:0107-0247-0447:107	68217	68217	107
108	210115_nj3_7.tif_BS20.tif:0108-0253-0441:108	66563	66563	108
109	210115_nj3_7.tif_BS20.tif:0109-0262-0437:109	78003	78003	109
110	210115_nj3_7.tif_BS20.tif:0110-0268-0442:110	76191	76191	110
111	210115_nj3_7.tif_BS20.tif:0111-0248-0442:111	69780	69780	111
112	210115_nj3_7.tif_BS20.tif:0112-0247-0448:112	71306	71306	112
113	210115_nj3_7.tif_BS20.tif:0113-0243-0447:113	63213	63213	113
114	210115_nj3_7.tif_BS20.tif:0114-0232-0444:114	69384	69384	114
115	210115_nj3_7.tif_BS20.tif:0115-0227-0447:115	68533	68533	115
116	210115_nj3_7.tif_BS20.tif:0116-0219-0440:116	69660	69660	116
117	210115_nj3_7.tif_BS20.tif:0117-0226-0435:117	82223	82223	117
118	210115_nj3_7.tif_BS20.tif:0118-0225-0441:118	73120	73120	118
119	210115_nj3_7.tif_BS20.tif:0119-0220-0428:119	85355	85355	119
120	210115_nj3_7.tif_BS20.tif:0120-0224-0443:120	83280	83280	120
121	210115_nj3_7.tif_BS20.tif:0121-0231-0431:121	82133	82133	121
122	210115_nj3_7.tif_BS20.tif:0122-0223-0437:122	64829	64829	122
123	210115_nj3_7.tif_BS20.tif:0123-0229-0436:123	80176	80176	123
124	210115_nj3_7.tif_BS20.tif:0124-0233-0441:124	80792	80792	124
125	210115_nj3_7.tif_BS20.tif:0125-0238-0445:125	84910	84910	125
126	210115_nj3_7.tif_BS20.tif:0126-0239-0447:126	74698	74698	126
127	210115_nj3_7.tif_BS20.tif:0127-0248-0447:127	58781	58781	127
128	210115_nj3_7.tif_BS20.tif:0128-0258-0448:128	72586	72586	128
129	210115_nj3_7.tif_BS20.tif:0129-0266-0451:129	71533	71533	129
130	210115_nj3_7.tif_BS20.tif:0130-0272-0453:130	77215	77215	130
131	210115_nj3_7.tif_BS20.tif:0131-0273-0456:131	54426	54426	131
132	210115_nj3_7.tif_BS20.tif:0132-0288-0445:132	74597	74597	132
133	210115_nj3_7.tif_BS20.tif:0133-0297-0435:133	92391	92391	133
134	210115_nj3_7.tif_BS20.tif:0134-0274-0447:134	58378	58378	134
135	210115_nj3_7.tif_BS20.tif:0135-0257-0453:135	54821	54821	135
136	210115_nj3_7.tif_BS20.tif:0136-0255-0451:136	55948	55948	136
137	210115_nj3_7.tif_BS20.tif:0137-0249-0451:137	49038	49038	137
138	210115_nj3_7.tif_BS20.tif:0138-0254-0454:138	63436	63436	138
139	210115_nj3_7.tif_BS20.tif:0139-0235-0450:139	50666	50666	139
140	210115_nj3_7.tif_BS20.tif:0140-0233-0445:140	70886	70886	140
141	210115_nj3_7.tif_BS20.tif:0141-0221-0445:141	59451	59451	141
142	210115_nj3_7.tif_BS20.tif:0142-0213-0442:142	60585	60585	142
143	210115_nj3_7.tif_BS20.tif:0143-0210-0437:143	72958	72958	143
144	210115_nj3_7.tif_BS20.tif:0144-0212-0435:144	61683	61683	144
145	210115_nj3_7.tif_BS20.tif:0145-0217-0438:145	66524	66524	145
146	210115_nj3_7.tif_BS20.tif:0146-0217-0435:146	64705	64705	146
147	210115_nj3_7.tif_BS20.tif:0147-0219-0439:147	64390	64390	147
148	210115_nj3_7.tif_BS20.tif:0148-0221-0441:148	68025	68025	148
149	210115_nj3_7.tif_BS20.tif:0149-0222-0437:149	67772	67772	149
150	210115_nj3_7.tif_BS20.tif:0150-0230-0427:150	65043	65043	150
151	210115_nj3_7.tif_BS20.tif:0151-0233-0418:151	64552	64552	151
152	210115_nj3_7.tif_BS20.tif:0152-0235-0419:152	60314	60314	152
153	210115_nj3_7.tif_BS20.tif:0153-0231-0411:153	63508	63508	153
154	210115_nj3_7.tif_BS20.tif:0154-0235-0412:154	60290	60290	154
155	210115_nj3_7.tif_BS20.tif:0155-0232-0411:155	57124	57124	155
156	210115_nj3_7.tif_BS20.tif:0156-0231-0412:156	61531	61531	156
157	210115_nj3_7.tif_BS20.tif:0157-0233-0414:157	54606	54606	157
158	210115_nj3_7.tif_BS20.tif:0158-0233-0429:158	60455	60455	158
159	210115_nj3_7.tif_BS20.tif:0159-0233-0435:159	60687	60687	159
160	210115_nj3_7.tif_BS20.tif:0160-0229-0418:160	63737	63737	160
161	210115_nj3_7.tif_BS20.tif:0161-0222-0415:161	62693	62693	161
162	210115_nj3_7.tif_BS20.tif:0162-0199-0411:162	71353	71353	162
163	210115_nj3_7.tif_BS20.tif:0163-0192-0423:163	75613	75613	163
164	210115_nj3_7.tif_BS20.tif:0164-0190-0440:164	71907	71907	164
165	210115_nj3_7.tif_BS20.tif:0165-0183-0445:165	67688	67688	165
166	210115_nj3_7.tif_BS20.tif:0166-0185-0454:166	72284	72284	166
167	210115_nj3_7.tif_BS20.tif:0167-0175-0454:167	62423	62423	167
168	210115_nj3_7.tif_BS20.tif:0168-0161-0463:168	61788	61788	168
169	210115_nj3_7.tif_BS20.tif:0169-0150-0472:169	22483	22483	169
170	210115_nj3_7.tif_BS20.tif:0170-0133-0470:170	13642	13642	170
171	210115_nj3_7.tif_BS20.tif:0171-0133-0470:171	15376	15376	171
172	210115_nj3_7.tif_BS20.tif:0172-0140-0470:172	26693	26693	172
173	210115_nj3_7.tif_BS20.tif:0173-0161-0471:173	61434	61434	173
174	210115_nj3_7.tif_BS20.tif:0174-0164-0470:174	21801	21801	174
175	210115_nj3_7.tif_BS20.tif:0175-0226-0357:175	62960	62960	175
176	210115_nj3_7.tif_BS20.tif:0176-0200-0354:176	63698	63698	176
177	210115_nj3_7.tif_BS20.tif:0177-0223-0351:177	54603	54603	177
178	210115_nj3_7.tif_BS20.tif:0178-0215-0353:178	62465	62465	178
179	210115_nj3_7.tif_BS20.tif:0179-0238-0353:179	60430	60430	179
180	210115_nj3_7.tif_BS20.tif:0180-0253-0353:180	59157	59157	180
181	210115_nj3_7.tif_BS20.tif:0181-0229-0348:181	68807	68807	181
182	210115_nj3_7.tif_BS20.tif:0182-0212-0343:182	66029	66029	182
183	210115_nj3_7.tif_BS20.tif:0183-0194-0370:183	68486	68486	183
184	210115_nj3_7.tif_BS20.tif:0184-0182-0371:184	65723	65723	184
185	210115_nj3_7.tif_BS20.tif:0185-0203-0375:185	64978	64978	185
186	210115_nj3_7.tif_BS20.tif:0186-0196-0376:186	81525	81525	186
187	210115_nj3_7.tif_BS20.tif:0187-0197-0377:187	68339	68339	187
188	210115_nj3_7.tif_BS20.tif:0188-0189-0389:188	68501	68501	188
189	210115_nj3_7.tif_BS20.tif:0189-0189-0396:189	68585	68585	189
190	210115_nj3_7.tif_BS20.tif:0190-0184-0408:190	63881	63881	190
191	210115_nj3_7.tif_BS20.tif:0191-0188-0422:191	67611	67611	191
192	210115_nj3_7.tif_BS20.tif:0192-0190-0437:192	66113	66113	192
193	210115_nj3_7.tif_BS20.tif:0193-0190-0423:193	76556	76556	193
194	210115_nj3_7.tif_BS20.tif:0194-0153-0376:194	47852	47852	194
195	210115_nj3_7.tif_BS20.tif:0195-0106-0380:195	52726	52726	195
196	210115_nj3_7.tif_BS20.tif:0196-0077-0372:196	48579	48579	196
197	210115_nj3_7.tif_BS20.tif:0197-0055-0334:197	59023	59023	197
198	210115_nj3_7.tif_BS20.tif:0198-0028-0320:198	51211	51211	198
199	210115_nj3_7.tif_BS20.tif:0199-0012-0303:199	40301	40301	199
200	210115_nj3_7.tif_BS20.tif:0200-0000-0280:200	14728	14728	200
201	210115_nj3_7.tif_BS20.tif:0201-0000-0280:201	4391	4391	201
202	210115_nj3_7.tif_BS20.tif:0202-0195-0458:202	26480	26480	202
203	210115_nj3_7.tif_BS20.tif:0203-0177-0474:203	28656	28656	203
204	210115_nj3_7.tif_BS20.tif:0204-0161-0472:204	44272	44272	204
205	210115_nj3_7.tif_BS20.tif:0205-0144-0469:205	43667	43667	205
206	210115_nj3_7.tif_BS20.tif:0206-0282-0421:206	54423	54423	206
207	210115_nj3_7.tif_BS20.tif:0207-0266-0427:207	73491	73491	207
208	210115_nj3_7.tif_BS20.tif:0208-0246-0439:208	76291	76291	208
209	210115_nj3_7.tif_BS20.tif:0209-0239-0438:209	58259	58259	209
210	210115_nj3_7.tif_BS20.tif:0210-0254-0444:210	55356	55356	210
211	210115_nj3_7.tif_BS20.tif:0211-0251-0454:211	55236	55236	211
212	210115_nj3_7.tif_BS20.tif:0212-0261-0432:212	59785	59785	212
213	210115_nj3_7.tif_BS20.tif:0213-0265-0427:213	75258	75258	213
214	210115_nj3_7.tif_BS20.tif:0214-0260-0426:214	65364	65364	214
215	210115_nj3_7.tif_BS20.tif:0215-0262-0433:215	74561	74561	215
216	210115_nj3_7.tif_BS20.tif:0216-0255-0436:216	61860	61860	216
217	210115_nj3_7.tif_BS20.tif:0217-0254-0440:217	63443	63443	217
218	210115_nj3_7.tif_BS20.tif:0218-0243-0449:218	67383	67383	218
219	210115_nj3_7.tif_BS20.tif:0219-0232-0450:219	65815	65815	219
220	210115_nj3_7.tif_BS20.tif:0220-0229-0451:220	72051	72051	220
221	210115_nj3_7.tif_BS20.tif:0221-0210-0395:221	54246	54246	221
222	210115_nj3_7.tif_BS20.tif:0222-0215-0410:222	54920	54920	222
223	210115_nj3_7.tif_BS20.tif:0223-0217-0413:223	46192	46192	223
224	210115_nj3_7.tif_BS20.tif:0224-0224-0413:224	50235	50235	224
225	210115_nj3_7.tif_BS20.tif:0225-0232-0425:225	47977	47977	225
226	210115_nj3_7.tif_BS20.tif:0226-0227-0422:226	55903	55903	226
227	210115_nj3_7.tif_BS20.tif:0227-0231-0426:227	48323	48323	227
228	210115_nj3_7.tif_BS20.tif:0228-0233-0424:228	53741	53741	228
229	210115_nj3_7.tif_BS20.tif:0229-0236-0425:229	56190	56190	229
230	210115_nj3_7.tif_BS20.tif:0230-0211-0417:230	54417	54417	230
231	210115_nj3_7.tif_BS20.tif:0231-0215-0414:231	60896	60896	231
232	210115_nj3_7.tif_BS20.tif:0232-0220-0413:232	60377	60377	232
233	210115_nj3_7.tif_BS20.tif:0233-0217-0409:233	61412	61412	233
234	210115_nj3_7.tif_BS20.tif:0234-0223-0406:234	59393	59393	234
235	210115_nj3_7.tif_BS20.tif:0235-0224-0402:235	60469	60469	235
236	210115_nj3_7.tif_BS20.tif:0236-0217-0403:236	61077	61077	236
237	210115_nj3_7.tif_BS20.tif:0237-0211-0400:237	60671	60671	237
238	210115_nj3_7.tif_BS20.tif:0238-0220-0402:238	59119	59119	238
239	210115_nj3_7.tif_BS20.tif:0239-0219-0392:239	60087	60087	239
240	210115_nj3_7.tif_BS20.tif:0240-0209-0395:240	56781	56781	240
241	210115_nj3_7.tif_BS20.tif:0241-0219-0413:241	52391	52391	241
242	210115_nj3_7.tif_BS20.tif:0242-0225-0414:242	62557	62557	242
243	210115_nj3_7.tif_BS20.tif:0243-0233-0420:243	51901	51901	243
244	210115_nj3_7.tif_BS20.tif:0244-0237-0422:244	53057	53057	244
245	210115_nj3_7.tif_BS20.tif:0245-0214-0405:245	55489	55489	245
246	210115_nj3_7.tif_BS20.tif:0246-0248-0443:246	57564	57564	246
247	210115_nj3_7.tif_BS20.tif:0247-0238-0439:247	61905	61905	247
248	210115_nj3_7.tif_BS20.tif:0248-0225-0430:248	56113	56113	248
249	210115_nj3_7.tif_BS20.tif:0249-0221-0421:249	61059	61059	249
250	210115_nj3_7.tif_BS20.tif:0250-0209-0413:250	47198	47198	250
251	210115_nj3_7.tif_BS20.tif:0251-0233-0397:251	62646	62646	251
252	210115_nj3_7.tif_BS20.tif:0252-0242-0396:252	67103	67103	252
253	210115_nj3_7.tif_BS20.tif:0253-0235-0407:253	74070	74070	253
254	210115_nj3_7.tif_BS20.tif:0254-0232-0404:254	72233	72233	254
255	210115_nj3_7.tif_BS20.tif:0255-0227-0403:255	76525	76525	255
256	210115_nj3_7.tif_BS20.tif:0256-0225-0404:256	73595	73595	256
257	210115_nj3_7.tif_BS20.tif:0257-0227-0403:257	72582	72582	257
258	210115_nj3_7.tif_BS20.tif:0258-0229-0402:258	65526	65526	258
259	210115_nj3_7.tif_BS20.tif:0259-0230-0399:259	72182	72182	259
260	210115_nj3_7.tif_BS20.tif:0260-0203-0414:260	57721	57721	260
261	210115_nj3_7.tif_BS20.tif:0261-0219-0419:261	58097	58097	261
262	210115_nj3_7.tif_BS20.tif:0262-0214-0417:262	51227	51227	262
263	210115_nj3_7.tif_BS20.tif:0263-0256-0433:263	67408	67408	263
264	210115_nj3_7.tif_BS20.tif:0264-0245-0424:264	52065	52065	264
265	210115_nj3_7.tif_BS20.tif:0265-0216-0408:265	51647	51647	265
266	210115_nj3_7.tif_BS20.tif:0266-0226-0395:266	73539	73539	266
267	210115_nj3_7.tif_BS20.tif:0267-0228-0404:267	79907	79907	267
268	210115_nj3_7.tif_BS20.tif:0268-0229-0404:268	78318	78318	268
269	210115_nj3_7.tif_BS20.tif:0269-0221-0407:269	63251	63251	269
270	210115_nj3_7.tif_BS20.tif:0270-0224-0403:270	74632	74632	270
271	210115_nj3_7.tif_BS20.tif:0271-0226-0399:271	79298	79298	271
272	210115_nj3_7.tif_BS20.tif:0272-0229-0401:272	78694	78694	272
273	210115_nj3_7.tif_BS20.tif:0273-0229-0398:273	84772	84772	273
274	210115_nj3_7.tif_BS20.tif:0274-0199-0408:274	70162	70162	274
275	210115_nj3_7.tif_BS20.tif:0275-0208-0415:275	63055	63055	275
276	210115_nj3_7.tif_BS20.tif:0276-0233-0436:276	54530	54530	276
277	210115_nj3_7.tif_BS20.tif:0277-0238-0426:277	57077	57077	277
278	210115_nj3_7.tif_BS20.tif:0278-0250-0432:278	73136	73136	278
279	210115_nj3_7.tif_BS20.tif:0279-0212-0403:279	58112	58112	279
280	210115_nj3_7.tif_BS20.tif:0280-0221-0397:280	70335	70335	280
281	210115_nj3_7.tif_BS20.tif:0281-0231-0409:281	75858	75858	281
282	210115_nj3_7.tif_BS20.tif:0282-0221-0413:282	69825	69825	282
283	210115_nj3_7.tif_BS20.tif:0283-0225-0397:283	82047	82047	283
284	210115_nj3_7.tif_BS20.tif:0284-0225-0406:284	81256	81256	284
285	210115_nj3_7.tif_BS20.tif:0285-0225-0404:285	79110	79110	285
286	210115_nj3_7.tif_BS20.tif:0286-0228-0397:286	81446	81446	286
287	210115_nj3_7.tif_BS20.tif:0287-0226-0401:287	74768	74768	287
288	210115_nj3_7.tif_BS20.tif:0288-0214-0404:288	79132	79132	288
289	210115_nj3_7.tif_BS20.tif:0289-0196-0409:289	68962	68962	289
290	210115_nj3_7.tif_BS20.tif:0290-0208-0417:290	56929	56929	290
291	210115_nj3_7.tif_BS20.tif:0291-0221-0424:291	52221	52221	291
292	210115_nj3_7.tif_BS20.tif:0292-0230-0427:292	65430	65430	292
293	210115_nj3_7.tif_BS20.tif:0293-0248-0424:293	62556	62556	293
294	210115_nj3_7.tif_BS20.tif:0294-0228-0419:294	77847	77847	294
295	210115_nj3_7.tif_BS20.tif:0295-0228-0416:295	71464	71464	295
296	210115_nj3_7.tif_BS20.tif:0296-0221-0404:296	66249	66249	296
297	210115_nj3_7.tif_BS20.tif:0297-0247-0424:297	57742	57742	297
298	210115_nj3_7.tif_BS20.tif:0298-0244-0417:298	74438	74438	298
299	210115_nj3_7.tif_BS20.tif:0299-0239-0431:299	67616	67616	299
300	210115_nj3_7.tif_BS20.tif:0300-0236-0437:300	61040	61040	300
301	210115_nj3_7.tif_BS20.tif:0301-0236-0428:301	70659	70659	301
302	210115_nj3_7.tif_BS20.tif:0302-0234-0420:302	71605	71605	302
303	210115_nj3_7.tif_BS20.tif:0303-0213-0429:303	63029	63029	303
304	210115_nj3_7.tif_BS20.tif:0304-0186-0408:304	63852	63852	304
305	210115_nj3_7.tif_BS20.tif:0305-0226-0398:305	56489	56489	305
306	210115_nj3_7.tif_BS20.tif:0306-0231-0404:306	79177	79177	306
307	210115_nj3_7.tif_BS20.tif:0307-0223-0414:307	71333	71333	307
308	210115_nj3_7.tif_BS20.tif:0308-0223-0406:308	67588	67588	308
309	210115_nj3_7.tif_BS20.tif:0309-0217-0411:309	72906	72906	309
310	210115_nj3_7.tif_BS20.tif:0310-0203-0412:310	58263	58263	310
311	210115_nj3_7.tif_BS20.tif:0311-0204-0406:311	58554	58554	311
312	210115_nj3_7.tif_BS20.tif:0312-0222-0408:312	35903	35903	312
313	210115_nj3_7.tif_BS20.tif:0313-0219-0406:313	69500	69500	313
314	210115_nj3_7.tif_BS20.tif:0314-0220-0411:314	56654	56654	314
315	210115_nj3_7.tif_BS20.tif:0315-0223-0413:315	56445	56445	315
316	210115_nj3_7.tif_BS20.tif:0316-0226-0410:316	54504	54504	316
317	210115_nj3_7.tif_BS20.tif:0317-0230-0406:317	59639	59639	317
318	210115_nj3_7.tif_BS20.tif:0318-0232-0399:318	54623	54623	318
319	210115_nj3_7.tif_BS20.tif:0319-0232-0405:319	57887	57887	319
320	210115_nj3_7.tif_BS20.tif:0320-0229-0397:320	60430	60430	320
321	210115_nj3_7.tif_BS20.tif:0321-0230-0395:321	65683	65683	321
322	210115_nj3_7.tif_BS20.tif:0322-0224-0399:322	68958	68958	322
323	210115_nj3_7.tif_BS20.tif:0323-0221-0393:323	74575	74575	323
324	210115_nj3_7.tif_BS20.tif:0324-0225-0400:324	73980	73980	324
325	210115_nj3_7.tif_BS20.tif:0325-0204-0382:325	76954	76954	325
326	210115_nj3_7.tif_BS20.tif:0326-0190-0366:326	58482	58482	326
327	210115_nj3_7.tif_BS20.tif:0327-0212-0384:327	57809	57809	327
328	210115_nj3_7.tif_BS20.tif:0328-0219-0386:328	60463	60463	328
329	210115_nj3_7.tif_BS20.tif:0329-0212-0389:329	60746	60746	329
330	210115_nj3_7.tif_BS20.tif:0330-0217-0390:330	60280	60280	330
331	210115_nj3_7.tif_BS20.tif:0331-0215-0390:331	61385	61385	331
332	210115_nj3_7.tif_BS20.tif:0332-0218-0388:332	58532	58532	332
333	210115_nj3_7.tif_BS20.tif:0333-0218-0389:333	63432	63432	333
334	210115_nj3_7.tif_BS20.tif:0334-0214-0397:334	65966	65966	334
335	210115_nj3_7.tif_BS20.tif:0335-0213-0407:335	66384	66384	335
336	210115_nj3_7.tif_BS20.tif:0336-0213-0407:336	67467	67467	336
337	210115_nj3_7.tif_BS20.tif:0337-0210-0409:337	66360	66360	337
338	210115_nj3_7.tif_BS20.tif:0338-0213-0414:338	65401	65401	338
339	210115_nj3_7.tif_BS20.tif:0339-0216-0415:339	73027	73027	339
340	210115_nj3_7.tif_BS20.tif:0340-0216-0422:340	71689	71689	340
341	210115_nj3_7.tif_BS20.tif:0341-0226-0431:341	74269	74269	341
342	210115_nj3_7.tif_BS20.tif:0342-0240-0431:342	70977	70977	342
343	210115_nj3_7.tif_BS20.tif:0343-0238-0431:343	69190	69190	343
344	210115_nj3_7.tif_BS20.tif:0344-0216-0432:344	58614	58614	344
345	210115_nj3_7.tif_BS20.tif:0345-0231-0418:345	56721	56721	345
346	210115_nj3_7.tif_BS20.tif:0346-0213-0414:346	56012	56012	346
347	210115_nj3_7.tif_BS20.tif:0347-0212-0409:347	73656	73656	347
348	210115_nj3_7.tif_BS20.tif:0348-0216-0403:348	62650	62650	348
349	210115_nj3_7.tif_BS20.tif:0349-0219-0399:349	63901	63901	349
350	210115_nj3_7.tif_BS20.tif:0350-0216-0393:350	64384	64384	350
351	210115_nj3_7.tif_BS20.tif:0351-0219-0387:351	66481	66481	351
352	210115_nj3_7.tif_BS20.tif:0352-0220-0385:352	59803	59803	352
353	210115_nj3_7.tif_BS20.tif:0353-0216-0391:353	82289	82289	353
354	210115_nj3_7.tif_BS20.tif:0354-0217-0386:354	73086	73086	354
355	210115_nj3_7.tif_BS20.tif:0355-0215-0376:355	59902	59902	355
356	210115_nj3_7.tif_BS20.tif:0356-0216-0378:356	106344	106344	356
357	210115_nj3_7.tif_BS20.tif:0357-0212-0384:357	51162	51162	357
358	210115_nj3_7.tif_BS20.tif:0358-0214-0389:358	55869	55869	358
359	210115_nj3_7.tif_BS20.tif:0359-0212-0395:359	61455	61455	359
360	210115_nj3_7.tif_BS20.tif:0360-0213-0400:360	58550	58550	360
361	210115_nj3_7.tif_BS20.tif:0361-0214-0400:361	63436	63436	361
362	210115_nj3_7.tif_BS20.tif:0362-0212-0401:362	58062	58062	362
363	210115_nj3_7.tif_BS20.tif:0363-0214-0405:363	53414	53414	363
364	210115_nj3_7.tif_BS20.tif:0364-0216-0408:364	49444	49444	364
365	210115_nj3_7.tif_BS20.tif:0365-0219-0410:365	60038	60038	365
366	210115_nj3_7.tif_BS20.tif:0366-0221-0411:366	56565	56565	366
367	210115_nj3_7.tif_BS20.tif:0367-0220-0414:367	59744	59744	367
368	210115_nj3_7.tif_BS20.tif:0368-0216-0422:368	75563	75563	368
369	210115_nj3_7.tif_BS20.tif:0369-0231-0425:369	59022	59022	369
370	210115_nj3_7.tif_BS20.tif:0370-0226-0422:370	64567	64567	370
371	210115_nj3_7.tif_BS20.tif:0371-0214-0419:371	59457	59457	371
372	210115_nj3_7.tif_BS20.tif:0372-0230-0416:372	66485	66485	372
373	210115_nj3_7.tif_BS20.tif:0373-0224-0415:373	72479	72479	373
374	210115_nj3_7.tif_BS20.tif:0374-0213-0413:374	70677	70677	374
375	210115_nj3_7.tif_BS20.tif:0375-0223-0411:375	71928	71928	375
376	210115_nj3_7.tif_BS20.tif:0376-0222-0405:376	74676	74676	376
377	210115_nj3_7.tif_BS20.tif:0377-0218-0403:377	70288	70288	377
378	210115_nj3_7.tif_BS20.tif:0378-0218-0400:378	68858	68858	378
379	210115_nj3_7.tif_BS20.tif:0379-0214-0393:379	57288	57288	379
380	210115_nj3_7.tif_BS20.tif:0380-0218-0388:380	51379	51379	380
381	210115_nj3_7.tif_BS20.tif:0381-0217-0385:381	75520	75520	381
382	210115_nj3_7.tif_BS20.tif:0382-0214-0392:382	56093	56093	382
383	210115_nj3_7.tif_BS20.tif:0383-0218-0388:383	58166	58166	383
384	210115_nj3_7.tif_BS20.tif:0384-0222-0385:384	53414	53414	384
385	210115_nj3_7.tif_BS20.tif:0385-0214-0386:385	56111	56111	385
386	210115_nj3_7.tif_BS20.tif:0386-0217-0386:386	62390	62390	386
387	210115_nj3_7.tif_BS20.tif:0387-0213-0386:387	57592	57592	387
388	210115_nj3_7.tif_BS20.tif:0388-0216-0390:388	55967	55967	388
389	210115_nj3_7.tif_BS20.tif:0389-0217-0388:389	52037	52037	389
390	210115_nj3_7.tif_BS20.tif:0390-0212-0401:390	53508	53508	390
391	210115_nj3_7.tif_BS20.tif:0391-0212-0414:391	58310	58310	391
392	210115_nj3_7.tif_BS20.tif:0392-0213-0408:392	49661	49661	392
393	210115_nj3_7.tif_BS20.tif:0393-0214-0411:393	46614	46614	393
394	210115_nj3_7.tif_BS20.tif:0394-0213-0413:394	47044	47044	394
395	210115_nj3_7.tif_BS20.tif:0395-0216-0412:395	60926	60926	395
396	210115_nj3_7.tif_BS20.tif:0396-0231-0415:396	61091	61091	396
397	210115_nj3_7.tif_BS20.tif:0397-0213-0409:397	71055	71055	397
398	210115_nj3_7.tif_BS20.tif:0398-0202-0418:398	94206	94206	398
399	210115_nj3_7.tif_BS20.tif:0399-0190-0420:399	53159	53159	399
400	210115_nj3_7.tif_BS20.tif:0400-0183-0397:400	55376	55376	400
401	210115_nj3_7.tif_BS20.tif:0401-0233-0377:401	45141	45141	401
402	210115_nj3_7.tif_BS20.tif:0402-0229-0369:402	53456	53456	402
403	210115_nj3_7.tif_BS20.tif:0403-0218-0382:403	50586	50586	403
404	210115_nj3_7.tif_BS20.tif:0404-0186-0388:404	63905	63905	404
405	210115_nj3_7.tif_BS20.tif:0405-0175-0370:405	54197	54197	405
406	210115_nj3_7.tif_BS20.tif:0406-0202-0370:406	53882	53882	406
407	210115_nj3_7.tif_BS20.tif:0407-0199-0369:407	52679	52679	407
408	210115_nj3_7.tif_BS20.tif:0408-0191-0369:408	59124	59124	408
409	210115_nj3_7.tif_BS20.tif:0409-0182-0368:409	52206	52206	409
410	210115_nj3_7.tif_BS20.tif:0410-0219-0360:410	51956	51956	410
411	210115_nj3_7.tif_BS20.tif:0411-0219-0354:411	52431	52431	411
412	210115_nj3_7.tif_BS20.tif:0412-0214-0364:412	56265	56265	412
413	210115_nj3_7.tif_BS20.tif:0413-0230-0348:413	53272	53272	413
414	210115_nj3_7.tif_BS20.tif:0414-0222-0340:414	51609	51609	414
415	210115_nj3_7.tif_BS20.tif:0415-0206-0343:415	51508	51508	415
416	210115_nj3_7.tif_BS20.tif:0416-0191-0348:416	50893	50893	416
417	210115_nj3_7.tif_BS20.tif:0417-0232-0358:417	71407	71407	417
418	210115_nj3_7.tif_BS20.tif:0418-0203-0360:418	50096	50096	418
419	210115_nj3_7.tif_BS20.tif:0419-0193-0371:419	63943	63943	419
420	210115_nj3_7.tif_BS20.tif:0420-0165-0330:420	73941	73941	420
421	210115_nj3_7.tif_BS20.tif:0421-0165-0330:421	13964	13964	421
422	210115_nj3_7.tif_BS20.tif:0422-0165-0330:422	20857	20857	422
423	210115_nj3_7.tif_BS20.tif:0423-0165-0330:423	13570	13570	423
424	210115_nj3_7.tif_BS20.tif:0424-0150-0296:424	67745	67745	424
425	210115_nj3_7.tif_BS20.tif:0425-0152-0297:425	82741	82741	425
426	210115_nj3_7.tif_BS20.tif:0426-0152-0297:426	77892	77892	426
427	210115_nj3_7.tif_BS20.tif:0427-0152-0295:427	81228	81228	427
428	210115_nj3_7.tif_BS20.tif:0428-0152-0294:428	76663	76663	428
429	210115_nj3_7.tif_BS20.tif:0429-0151-0294:429	72676	72676	429
430	210115_nj3_7.tif_BS20.tif:0430-0150-0294:430	71609	71609	430
431	210115_nj3_7.tif_BS20.tif:0431-0147-0293:431	73681	73681	431
432	210115_nj3_7.tif_BS20.tif:0432-0148-0294:432	76941	76941	432
433	210115_nj3_7.tif_BS20.tif:0433-0147-0294:433	76833	76833	433
434	210115_nj3_7.tif_BS20.tif:0434-0146-0294:434	71344	71344	434
435	210115_nj3_7.tif_BS20.tif:0435-0146-0294:435	72232	72232	435
436	210115_nj3_7.tif_BS20.tif:0436-0156-0323:436	29788	29788	436
437	210115_nj3_7.tif_BS20.tif:0437-0147-0294:437	79220	79220	437
438	210115_nj3_7.tif_BS20.tif:0438-0146-0294:438	67439	67439	438
439	210115_nj3_7.tif_BS20.tif:0439-0148-0293:439	82681	82681	439
440	210115_nj3_7.tif_BS20.tif:0440-0148-0295:440	83108	83108	440
441	210115_nj3_7.tif_BS20.tif:0441-0145-0294:441	70178	70178	441
442	210115_nj3_7.tif_BS20.tif:0442-0147-0294:442	75685	75685	442
443	210115_nj3_7.tif_BS20.tif:0443-0146-0294:443	73444	73444	443
444	210115_nj3_7.tif_BS20.tif:0444-0146-0295:444	73604	73604	444
445	210115_nj3_7.tif_BS20.tif:0445-0147-0294:445	76292	76292	445
446	210115_nj3_7.tif_BS20.tif:0446-0146-0295:446	70150	70150	446
447	210115_nj3_7.tif_BS20.tif:0447-0146-0293:447	69653	69653	447
448	210115_nj3_7.tif_BS20.tif:0448-0146-0294:448	69835	69835	448
449	210115_nj3_7.tif_BS20.tif:0449-0146-0294:449	74962	74962	449
450	210115_nj3_7.tif_BS20.tif:0450-0146-0294:450	71723	71723	450
451	210115_nj3_7.tif_BS20.tif:0451-0147-0295:451	75419	75419	451
452	210115_nj3_7.tif_BS20.tif:0452-0147-0294:452	77057	77057	452
453	210115_nj3_7.tif_BS20.tif:0453-0146-0294:453	75657	75657	453
454	210115_nj3_7.tif_BS20.tif:0454-0146-0293:454	70620	70620	454
455	210115_nj3_7.tif_BS20.tif:0455-0146-0293:455	67374	67374	455
456	210115_nj3_7.tif_BS20.tif:0456-0146-0294:456	75235	75235	456
457	210115_nj3_7.tif_BS20.tif:0457-0148-0296:457	83651	83651	457
458	210115_nj3_7.tif_BS20.tif:0001-0318-0068:1	145954	145954	1
459	210115_nj3_7.tif_BS20.tif:0002-0337-0082:2	130862	130862	2
460	210115_nj3_7.tif_BS20.tif:0003-0348-0102:3	108425	108425	3
461	210115_nj3_7.tif_BS20.tif:0004-0311-0171:4	117330	117330	4
462	210115_nj3_7.tif_BS20.tif:0005-0323-0186:5	124986	124986	5
463	210115_nj3_7.tif_BS20.tif:0006-0314-0180:6	112576	112576	6
464	210115_nj3_7.tif_BS20.tif:0007-0313-0178:7	114521	114521	7
465	210115_nj3_7.tif_BS20.tif:0008-0318-0172:8	121808	121808	8
466	210115_nj3_7.tif_BS20.tif:0009-0315-0157:9	104738	104738	9
467	210115_nj3_7.tif_BS20.tif:0010-0293-0131:10	38819	38819	10
468	210115_nj3_7.tif_BS20.tif:0011-0278-0108:11	95861	95861	11
469	210115_nj3_7.tif_BS20.tif:0012-0296-0130:12	115453	115453	12
470	210115_nj3_7.tif_BS20.tif:0013-0299-0181:13	110353	110353	13
471	210115_nj3_7.tif_BS20.tif:0014-0297-0168:14	118060	118060	14
472	210115_nj3_7.tif_BS20.tif:0015-0295-0162:15	117852	117852	15
473	210115_nj3_7.tif_BS20.tif:0016-0299-0170:16	124697	124697	16
474	210115_nj3_7.tif_BS20.tif:0017-0292-0192:17	108198	108198	17
475	210115_nj3_7.tif_BS20.tif:0018-0282-0204:18	100825	100825	18
476	210115_nj3_7.tif_BS20.tif:0019-0285-0194:19	95402	95402	19
477	210115_nj3_7.tif_BS20.tif:0020-0284-0194:20	123818	123818	20
478	210115_nj3_7.tif_BS20.tif:0021-0282-0195:21	110467	110467	21
479	210115_nj3_7.tif_BS20.tif:0022-0292-0222:22	86552	86552	22
480	210115_nj3_7.tif_BS20.tif:0023-0305-0221:23	75394	75394	23
481	210115_nj3_7.tif_BS20.tif:0024-0286-0197:24	62967	62967	24
482	210115_nj3_7.tif_BS20.tif:0025-0288-0191:25	84185	84185	25
483	210115_nj3_7.tif_BS20.tif:0026-0289-0181:26	102963	102963	26
484	210115_nj3_7.tif_BS20.tif:0027-0304-0180:27	78299	78299	27
485	210115_nj3_7.tif_BS20.tif:0028-0300-0160:28	78167	78167	28
486	210115_nj3_7.tif_BS20.tif:0029-0294-0151:29	75503	75503	29
487	210115_nj3_7.tif_BS20.tif:0030-0295-0150:30	82381	82381	30
488	210115_nj3_7.tif_BS20.tif:0031-0292-0156:31	87230	87230	31
489	210115_nj3_7.tif_BS20.tif:0032-0298-0160:32	79041	79041	32
490	210115_nj3_7.tif_BS20.tif:0033-0302-0148:33	77710	77710	33
491	210115_nj3_7.tif_BS20.tif:0034-0299-0155:34	82798	82798	34
492	210115_nj3_7.tif_BS20.tif:0035-0295-0164:35	75994	75994	35
493	210115_nj3_7.tif_BS20.tif:0036-0314-0178:36	77922	77922	36
494	210115_nj3_7.tif_BS20.tif:0037-0292-0198:37	71482	71482	37
495	210115_nj3_7.tif_BS20.tif:0038-0282-0197:38	97517	97517	38
496	210115_nj3_7.tif_BS20.tif:0039-0291-0199:39	117239	117239	39
497	210115_nj3_7.tif_BS20.tif:0040-0273-0209:40	95593	95593	40
498	210115_nj3_7.tif_BS20.tif:0041-0289-0214:41	159759	159759	41
499	210115_nj3_7.tif_BS20.tif:0042-0297-0206:42	147139	147139	42
500	210115_nj3_7.tif_BS20.tif:0043-0297-0203:43	152469	152469	43
501	210115_nj3_7.tif_BS20.tif:0044-0303-0202:44	149849	149849	44
502	210115_nj3_7.tif_BS20.tif:0045-0310-0197:45	147499	147499	45
503	210115_nj3_7.tif_BS20.tif:0046-0315-0181:46	144575	144575	46
504	210115_nj3_7.tif_BS20.tif:0047-0323-0167:47	151075	151075	47
505	210115_nj3_7.tif_BS20.tif:0048-0322-0153:48	145697	145697	48
506	210115_nj3_7.tif_BS20.tif:0049-0317-0145:49	148741	148741	49
507	210115_nj3_7.tif_BS20.tif:0050-0317-0141:50	146548	146548	50
508	210115_nj3_7.tif_BS20.tif:0051-0309-0148:51	153578	153578	51
509	210115_nj3_7.tif_BS20.tif:0052-0291-0155:52	137321	137321	52
510	210115_nj3_7.tif_BS20.tif:0053-0280-0173:53	161628	161628	53
511	210115_nj3_7.tif_BS20.tif:0054-0281-0187:54	164260	164260	54
512	210115_nj3_7.tif_BS20.tif:0055-0270-0186:55	162300	162300	55
513	210115_nj3_7.tif_BS20.tif:0056-0267-0185:56	163193	163193	56
514	210115_nj3_7.tif_BS20.tif:0057-0262-0187:57	162188	162188	57
515	210115_nj3_7.tif_BS20.tif:0058-0258-0193:58	155412	155412	58
516	210115_nj3_7.tif_BS20.tif:0059-0264-0196:59	171431	171431	59
517	210115_nj3_7.tif_BS20.tif:0060-0258-0181:60	179038	179038	60
518	210115_nj3_7.tif_BS20.tif:0061-0257-0187:61	168104	168104	61
519	210115_nj3_7.tif_BS20.tif:0062-0268-0184:62	176099	176099	62
520	210115_nj3_7.tif_BS20.tif:0063-0272-0182:63	174104	174104	63
521	210115_nj3_7.tif_BS20.tif:0064-0280-0179:64	173796	173796	64
522	210115_nj3_7.tif_BS20.tif:0065-0279-0175:65	177323	177323	65
523	210115_nj3_7.tif_BS20.tif:0066-0294-0156:66	170299	170299	66
524	210115_nj3_7.tif_BS20.tif:0067-0290-0143:67	167010	167010	67
525	210115_nj3_7.tif_BS20.tif:0068-0296-0148:68	178515	178515	68
526	210115_nj3_7.tif_BS20.tif:0069-0298-0155:69	203977	203977	69
527	210115_nj3_7.tif_BS20.tif:0070-0297-0165:70	192701	192701	70
528	210115_nj3_7.tif_BS20.tif:0071-0299-0171:71	200706	200706	71
529	210115_nj3_7.tif_BS20.tif:0072-0300-0183:72	198259	198259	72
530	210115_nj3_7.tif_BS20.tif:0073-0287-0192:73	189105	189105	73
531	210115_nj3_7.tif_BS20.tif:0074-0282-0190:74	173649	173649	74
532	210115_nj3_7.tif_BS20.tif:0075-0270-0190:75	169670	169670	75
533	210115_nj3_7.tif_BS20.tif:0076-0258-0194:76	178990	178990	76
534	210115_nj3_7.tif_BS20.tif:0077-0269-0193:77	175231	175231	77
535	210115_nj3_7.tif_BS20.tif:0078-0271-0192:78	171349	171349	78
536	210115_nj3_7.tif_BS20.tif:0079-0270-0193:79	175297	175297	79
537	210115_nj3_7.tif_BS20.tif:0080-0274-0191:80	177808	177808	80
538	210115_nj3_7.tif_BS20.tif:0081-0283-0181:81	182990	182990	81
539	210115_nj3_7.tif_BS20.tif:0082-0288-0176:82	180186	180186	82
540	210115_nj3_7.tif_BS20.tif:0083-0288-0169:83	174069	174069	83
541	210115_nj3_7.tif_BS20.tif:0084-0292-0158:84	179700	179700	84
542	210115_nj3_7.tif_BS20.tif:0085-0293-0153:85	181900	181900	85
543	210115_nj3_7.tif_BS20.tif:0086-0297-0154:86	198154	198154	86
544	210115_nj3_7.tif_BS20.tif:0087-0307-0158:87	180389	180389	87
545	210115_nj3_7.tif_BS20.tif:0088-0303-0156:88	177520	177520	88
546	210115_nj3_7.tif_BS20.tif:0089-0305-0164:89	184380	184380	89
547	210115_nj3_7.tif_BS20.tif:0090-0302-0169:90	180945	180945	90
548	210115_nj3_7.tif_BS20.tif:0091-0288-0180:91	176919	176919	91
549	210115_nj3_7.tif_BS20.tif:0092-0283-0192:92	179424	179424	92
550	210115_nj3_7.tif_BS20.tif:0093-0277-0187:93	167161	167161	93
551	210115_nj3_7.tif_BS20.tif:0094-0270-0188:94	156839	156839	94
552	210115_nj3_7.tif_BS20.tif:0095-0262-0189:95	155505	155505	95
553	210115_nj3_7.tif_BS20.tif:0096-0269-0194:96	158783	158783	96
554	210115_nj3_7.tif_BS20.tif:0097-0275-0191:97	171926	171926	97
555	210115_nj3_7.tif_BS20.tif:0098-0272-0190:98	171267	171267	98
556	210115_nj3_7.tif_BS20.tif:0099-0277-0189:99	164647	164647	99
557	210115_nj3_7.tif_BS20.tif:0100-0278-0185:100	159658	159658	100
558	210115_nj3_7.tif_BS20.tif:0101-0278-0187:101	173723	173723	101
559	210115_nj3_7.tif_BS20.tif:0102-0288-0176:102	170461	170461	102
560	210115_nj3_7.tif_BS20.tif:0103-0304-0185:103	149276	149276	103
561	210115_nj3_7.tif_BS20.tif:0104-0309-0178:104	150637	150637	104
562	210115_nj3_7.tif_BS20.tif:0105-0305-0183:105	146589	146589	105
563	210115_nj3_7.tif_BS20.tif:0106-0284-0197:106	141639	141639	106
564	210115_nj3_7.tif_BS20.tif:0107-0257-0203:107	138924	138924	107
565	210115_nj3_7.tif_BS20.tif:0108-0263-0197:108	146192	146192	108
566	210115_nj3_7.tif_BS20.tif:0109-0272-0193:109	148450	148450	109
567	210115_nj3_7.tif_BS20.tif:0110-0278-0198:110	152978	152978	110
568	210115_nj3_7.tif_BS20.tif:0111-0258-0197:111	142332	142332	111
569	210115_nj3_7.tif_BS20.tif:0112-0257-0203:112	138232	138232	112
570	210115_nj3_7.tif_BS20.tif:0113-0253-0203:113	139076	139076	113
571	210115_nj3_7.tif_BS20.tif:0114-0242-0200:114	136218	136218	114
572	210115_nj3_7.tif_BS20.tif:0115-0237-0203:115	137444	137444	115
573	210115_nj3_7.tif_BS20.tif:0116-0229-0195:116	151378	151378	116
574	210115_nj3_7.tif_BS20.tif:0117-0236-0190:117	153651	153651	117
575	210115_nj3_7.tif_BS20.tif:0118-0235-0197:118	150399	150399	118
576	210115_nj3_7.tif_BS20.tif:0119-0230-0183:119	148366	148366	119
577	210115_nj3_7.tif_BS20.tif:0120-0234-0199:120	163153	163153	120
578	210115_nj3_7.tif_BS20.tif:0121-0241-0186:121	162783	162783	121
579	210115_nj3_7.tif_BS20.tif:0122-0233-0193:122	154999	154999	122
580	210115_nj3_7.tif_BS20.tif:0123-0239-0191:123	148355	148355	123
581	210115_nj3_7.tif_BS20.tif:0124-0243-0197:124	162634	162634	124
582	210115_nj3_7.tif_BS20.tif:0125-0248-0201:125	157130	157130	125
583	210115_nj3_7.tif_BS20.tif:0126-0249-0202:126	146643	146643	126
584	210115_nj3_7.tif_BS20.tif:0127-0258-0203:127	142004	142004	127
585	210115_nj3_7.tif_BS20.tif:0128-0268-0204:128	152614	152614	128
586	210115_nj3_7.tif_BS20.tif:0129-0276-0207:129	160290	160290	129
587	210115_nj3_7.tif_BS20.tif:0130-0282-0209:130	146316	146316	130
588	210115_nj3_7.tif_BS20.tif:0131-0283-0211:131	112912	112912	131
589	210115_nj3_7.tif_BS20.tif:0132-0298-0201:132	144783	144783	132
590	210115_nj3_7.tif_BS20.tif:0133-0307-0190:133	111701	111701	133
591	210115_nj3_7.tif_BS20.tif:0134-0284-0202:134	125267	125267	134
592	210115_nj3_7.tif_BS20.tif:0135-0267-0208:135	128018	128018	135
593	210115_nj3_7.tif_BS20.tif:0136-0265-0206:136	122043	122043	136
594	210115_nj3_7.tif_BS20.tif:0137-0259-0206:137	114305	114305	137
595	210115_nj3_7.tif_BS20.tif:0138-0264-0209:138	102696	102696	138
596	210115_nj3_7.tif_BS20.tif:0139-0245-0205:139	115026	115026	139
597	210115_nj3_7.tif_BS20.tif:0140-0243-0201:140	95003	95003	140
598	210115_nj3_7.tif_BS20.tif:0141-0231-0201:141	135625	135625	141
599	210115_nj3_7.tif_BS20.tif:0142-0223-0198:142	128599	128599	142
600	210115_nj3_7.tif_BS20.tif:0143-0220-0192:143	113129	113129	143
601	210115_nj3_7.tif_BS20.tif:0144-0222-0190:144	127712	127712	144
602	210115_nj3_7.tif_BS20.tif:0145-0227-0194:145	188348	188348	145
603	210115_nj3_7.tif_BS20.tif:0146-0227-0191:146	182980	182980	146
604	210115_nj3_7.tif_BS20.tif:0147-0229-0194:147	181394	181394	147
605	210115_nj3_7.tif_BS20.tif:0148-0231-0196:148	184802	184802	148
606	210115_nj3_7.tif_BS20.tif:0149-0232-0193:149	183638	183638	149
607	210115_nj3_7.tif_BS20.tif:0150-0240-0182:150	171805	171805	150
608	210115_nj3_7.tif_BS20.tif:0151-0243-0174:151	165358	165358	151
609	210115_nj3_7.tif_BS20.tif:0152-0245-0174:152	181444	181444	152
610	210115_nj3_7.tif_BS20.tif:0153-0241-0167:153	169817	169817	153
611	210115_nj3_7.tif_BS20.tif:0154-0245-0167:154	169503	169503	154
612	210115_nj3_7.tif_BS20.tif:0155-0242-0166:155	160108	160108	155
613	210115_nj3_7.tif_BS20.tif:0156-0241-0167:156	164375	164375	156
614	210115_nj3_7.tif_BS20.tif:0157-0243-0169:157	152759	152759	157
615	210115_nj3_7.tif_BS20.tif:0158-0243-0185:158	152634	152634	158
616	210115_nj3_7.tif_BS20.tif:0159-0243-0190:159	155111	155111	159
617	210115_nj3_7.tif_BS20.tif:0160-0239-0173:160	155361	155361	160
618	210115_nj3_7.tif_BS20.tif:0161-0232-0170:161	154746	154746	161
619	210115_nj3_7.tif_BS20.tif:0162-0209-0167:162	146966	146966	162
620	210115_nj3_7.tif_BS20.tif:0163-0202-0179:163	156102	156102	163
621	210115_nj3_7.tif_BS20.tif:0164-0200-0195:164	169009	169009	164
622	210115_nj3_7.tif_BS20.tif:0165-0193-0200:165	147713	147713	165
623	210115_nj3_7.tif_BS20.tif:0166-0195-0210:166	188431	188431	166
624	210115_nj3_7.tif_BS20.tif:0167-0185-0209:167	154125	154125	167
625	210115_nj3_7.tif_BS20.tif:0168-0171-0218:168	147786	147786	168
626	210115_nj3_7.tif_BS20.tif:0169-0160-0227:169	35322	35322	169
627	210115_nj3_7.tif_BS20.tif:0170-0143-0225:170	22918	22918	170
628	210115_nj3_7.tif_BS20.tif:0171-0143-0225:171	24338	24338	171
629	210115_nj3_7.tif_BS20.tif:0172-0150-0225:172	45059	45059	172
630	210115_nj3_7.tif_BS20.tif:0173-0171-0226:173	36014	36014	173
631	210115_nj3_7.tif_BS20.tif:0174-0174-0225:174	43640	43640	174
632	210115_nj3_7.tif_BS20.tif:0175-0236-0112:175	146036	146036	175
633	210115_nj3_7.tif_BS20.tif:0176-0210-0109:176	144869	144869	176
634	210115_nj3_7.tif_BS20.tif:0177-0233-0106:177	129810	129810	177
635	210115_nj3_7.tif_BS20.tif:0178-0225-0109:178	156140	156140	178
636	210115_nj3_7.tif_BS20.tif:0179-0248-0109:179	153972	153972	179
637	210115_nj3_7.tif_BS20.tif:0180-0263-0109:180	152342	152342	180
638	210115_nj3_7.tif_BS20.tif:0181-0239-0103:181	176574	176574	181
639	210115_nj3_7.tif_BS20.tif:0182-0222-0099:182	183968	183968	182
640	210115_nj3_7.tif_BS20.tif:0183-0204-0126:183	184486	184486	183
641	210115_nj3_7.tif_BS20.tif:0184-0192-0126:184	177679	177679	184
642	210115_nj3_7.tif_BS20.tif:0185-0213-0131:185	169849	169849	185
643	210115_nj3_7.tif_BS20.tif:0186-0206-0131:186	179749	179749	186
644	210115_nj3_7.tif_BS20.tif:0187-0207-0132:187	169557	169557	187
645	210115_nj3_7.tif_BS20.tif:0188-0199-0144:188	167740	167740	188
646	210115_nj3_7.tif_BS20.tif:0189-0199-0151:189	170375	170375	189
647	210115_nj3_7.tif_BS20.tif:0190-0194-0164:190	180801	180801	190
648	210115_nj3_7.tif_BS20.tif:0191-0198-0178:191	184272	184272	191
649	210115_nj3_7.tif_BS20.tif:0192-0200-0192:192	156716	156716	192
650	210115_nj3_7.tif_BS20.tif:0193-0200-0178:193	171362	171362	193
651	210115_nj3_7.tif_BS20.tif:0194-0163-0131:194	121093	121093	194
652	210115_nj3_7.tif_BS20.tif:0195-0116-0135:195	125534	125534	195
653	210115_nj3_7.tif_BS20.tif:0196-0087-0127:196	113026	113026	196
654	210115_nj3_7.tif_BS20.tif:0197-0065-0089:197	119217	119217	197
655	210115_nj3_7.tif_BS20.tif:0198-0038-0075:198	114409	114409	198
656	210115_nj3_7.tif_BS20.tif:0199-0022-0058:199	116819	116819	199
657	210115_nj3_7.tif_BS20.tif:0200-0007-0035:200	67871	67871	200
658	210115_nj3_7.tif_BS20.tif:0201-0007-0035:201	44614	44614	201
659	210115_nj3_7.tif_BS20.tif:0202-0205-0213:202	42203	42203	202
660	210115_nj3_7.tif_BS20.tif:0203-0187-0229:203	69903	69903	203
661	210115_nj3_7.tif_BS20.tif:0204-0171-0227:204	106061	106061	204
662	210115_nj3_7.tif_BS20.tif:0205-0154-0224:205	82187	82187	205
663	210115_nj3_7.tif_BS20.tif:0206-0292-0176:206	150161	150161	206
664	210115_nj3_7.tif_BS20.tif:0207-0276-0182:207	144440	144440	207
665	210115_nj3_7.tif_BS20.tif:0208-0256-0194:208	162384	162384	208
666	210115_nj3_7.tif_BS20.tif:0209-0249-0194:209	144754	144754	209
667	210115_nj3_7.tif_BS20.tif:0210-0264-0200:210	128469	128469	210
668	210115_nj3_7.tif_BS20.tif:0211-0261-0209:211	139068	139068	211
669	210115_nj3_7.tif_BS20.tif:0212-0271-0187:212	179731	179731	212
670	210115_nj3_7.tif_BS20.tif:0213-0275-0182:213	183888	183888	213
671	210115_nj3_7.tif_BS20.tif:0214-0270-0181:214	191853	191853	214
672	210115_nj3_7.tif_BS20.tif:0215-0272-0188:215	197887	197887	215
673	210115_nj3_7.tif_BS20.tif:0216-0265-0192:216	190895	190895	216
674	210115_nj3_7.tif_BS20.tif:0217-0264-0195:217	189510	189510	217
675	210115_nj3_7.tif_BS20.tif:0218-0253-0205:218	195095	195095	218
676	210115_nj3_7.tif_BS20.tif:0219-0242-0205:219	188105	188105	219
677	210115_nj3_7.tif_BS20.tif:0220-0239-0206:220	183107	183107	220
678	210115_nj3_7.tif_BS20.tif:0221-0220-0150:221	137640	137640	221
679	210115_nj3_7.tif_BS20.tif:0222-0225-0165:222	139425	139425	222
680	210115_nj3_7.tif_BS20.tif:0223-0227-0168:223	134741	134741	223
681	210115_nj3_7.tif_BS20.tif:0224-0234-0168:224	128032	128032	224
682	210115_nj3_7.tif_BS20.tif:0225-0242-0180:225	135997	135997	225
683	210115_nj3_7.tif_BS20.tif:0226-0237-0178:226	138765	138765	226
684	210115_nj3_7.tif_BS20.tif:0227-0241-0182:227	152963	152963	227
685	210115_nj3_7.tif_BS20.tif:0228-0243-0180:228	148309	148309	228
686	210115_nj3_7.tif_BS20.tif:0229-0246-0180:229	165428	165428	229
687	210115_nj3_7.tif_BS20.tif:0230-0221-0173:230	159352	159352	230
688	210115_nj3_7.tif_BS20.tif:0231-0225-0170:231	161082	161082	231
689	210115_nj3_7.tif_BS20.tif:0232-0230-0169:232	170487	170487	232
690	210115_nj3_7.tif_BS20.tif:0233-0227-0164:233	169761	169761	233
691	210115_nj3_7.tif_BS20.tif:0234-0233-0162:234	159104	159104	234
692	210115_nj3_7.tif_BS20.tif:0235-0234-0157:235	175164	175164	235
693	210115_nj3_7.tif_BS20.tif:0236-0227-0159:236	172932	172932	236
694	210115_nj3_7.tif_BS20.tif:0237-0221-0156:237	160887	160887	237
695	210115_nj3_7.tif_BS20.tif:0238-0230-0157:238	160232	160232	238
696	210115_nj3_7.tif_BS20.tif:0239-0229-0148:239	156731	156731	239
697	210115_nj3_7.tif_BS20.tif:0240-0219-0150:240	139088	139088	240
698	210115_nj3_7.tif_BS20.tif:0241-0229-0169:241	157622	157622	241
699	210115_nj3_7.tif_BS20.tif:0242-0235-0170:242	138808	138808	242
700	210115_nj3_7.tif_BS20.tif:0243-0243-0175:243	146536	146536	243
701	210115_nj3_7.tif_BS20.tif:0244-0247-0178:244	146153	146153	244
702	210115_nj3_7.tif_BS20.tif:0245-0224-0161:245	155679	155679	245
703	210115_nj3_7.tif_BS20.tif:0246-0258-0198:246	149271	149271	246
704	210115_nj3_7.tif_BS20.tif:0247-0248-0195:247	135260	135260	247
705	210115_nj3_7.tif_BS20.tif:0248-0235-0185:248	141448	141448	248
706	210115_nj3_7.tif_BS20.tif:0249-0231-0177:249	158516	158516	249
707	210115_nj3_7.tif_BS20.tif:0250-0219-0169:250	133569	133569	250
708	210115_nj3_7.tif_BS20.tif:0251-0243-0153:251	156415	156415	251
709	210115_nj3_7.tif_BS20.tif:0252-0252-0151:252	176977	176977	252
710	210115_nj3_7.tif_BS20.tif:0253-0245-0162:253	173694	173694	253
711	210115_nj3_7.tif_BS20.tif:0254-0242-0160:254	161651	161651	254
712	210115_nj3_7.tif_BS20.tif:0255-0237-0159:255	150789	150789	255
713	210115_nj3_7.tif_BS20.tif:0256-0235-0159:256	162139	162139	256
714	210115_nj3_7.tif_BS20.tif:0257-0237-0158:257	170168	170168	257
715	210115_nj3_7.tif_BS20.tif:0258-0239-0157:258	159708	159708	258
716	210115_nj3_7.tif_BS20.tif:0259-0240-0154:259	152989	152989	259
717	210115_nj3_7.tif_BS20.tif:0260-0213-0170:260	166174	166174	260
718	210115_nj3_7.tif_BS20.tif:0261-0229-0175:261	166981	166981	261
719	210115_nj3_7.tif_BS20.tif:0262-0224-0172:262	152347	152347	262
720	210115_nj3_7.tif_BS20.tif:0263-0266-0188:263	148656	148656	263
721	210115_nj3_7.tif_BS20.tif:0264-0255-0180:264	140594	140594	264
722	210115_nj3_7.tif_BS20.tif:0265-0226-0163:265	162108	162108	265
723	210115_nj3_7.tif_BS20.tif:0266-0236-0151:266	193052	193052	266
724	210115_nj3_7.tif_BS20.tif:0267-0238-0160:267	191961	191961	267
725	210115_nj3_7.tif_BS20.tif:0268-0239-0159:268	184781	184781	268
726	210115_nj3_7.tif_BS20.tif:0269-0231-0162:269	180185	180185	269
727	210115_nj3_7.tif_BS20.tif:0270-0234-0158:270	196774	196774	270
728	210115_nj3_7.tif_BS20.tif:0271-0236-0155:271	177175	177175	271
729	210115_nj3_7.tif_BS20.tif:0272-0239-0156:272	183901	183901	272
730	210115_nj3_7.tif_BS20.tif:0273-0239-0153:273	181794	181794	273
731	210115_nj3_7.tif_BS20.tif:0274-0209-0164:274	175537	175537	274
732	210115_nj3_7.tif_BS20.tif:0275-0218-0171:275	166283	166283	275
733	210115_nj3_7.tif_BS20.tif:0276-0243-0192:276	164677	164677	276
734	210115_nj3_7.tif_BS20.tif:0277-0248-0182:277	174282	174282	277
735	210115_nj3_7.tif_BS20.tif:0278-0260-0188:278	161204	161204	278
736	210115_nj3_7.tif_BS20.tif:0279-0222-0158:279	182869	182869	279
737	210115_nj3_7.tif_BS20.tif:0280-0231-0153:280	214779	214779	280
738	210115_nj3_7.tif_BS20.tif:0281-0241-0165:281	213772	213772	281
739	210115_nj3_7.tif_BS20.tif:0282-0231-0169:282	219230	219230	282
740	210115_nj3_7.tif_BS20.tif:0283-0235-0153:283	216220	216220	283
741	210115_nj3_7.tif_BS20.tif:0284-0235-0162:284	219214	219214	284
742	210115_nj3_7.tif_BS20.tif:0285-0235-0159:285	211210	211210	285
743	210115_nj3_7.tif_BS20.tif:0286-0238-0153:286	204554	204554	286
744	210115_nj3_7.tif_BS20.tif:0287-0236-0157:287	215794	215794	287
745	210115_nj3_7.tif_BS20.tif:0288-0224-0160:288	207954	207954	288
746	210115_nj3_7.tif_BS20.tif:0289-0206-0164:289	192439	192439	289
747	210115_nj3_7.tif_BS20.tif:0290-0218-0173:290	191698	191698	290
748	210115_nj3_7.tif_BS20.tif:0291-0231-0179:291	199106	199106	291
749	210115_nj3_7.tif_BS20.tif:0292-0240-0182:292	204326	204326	292
750	210115_nj3_7.tif_BS20.tif:0293-0258-0180:293	207666	207666	293
751	210115_nj3_7.tif_BS20.tif:0294-0238-0175:294	212590	212590	294
752	210115_nj3_7.tif_BS20.tif:0295-0238-0171:295	207123	207123	295
753	210115_nj3_7.tif_BS20.tif:0296-0231-0160:296	195482	195482	296
754	210115_nj3_7.tif_BS20.tif:0297-0257-0179:297	197261	197261	297
755	210115_nj3_7.tif_BS20.tif:0298-0254-0172:298	204187	204187	298
756	210115_nj3_7.tif_BS20.tif:0299-0249-0187:299	195372	195372	299
757	210115_nj3_7.tif_BS20.tif:0300-0246-0193:300	194387	194387	300
758	210115_nj3_7.tif_BS20.tif:0301-0246-0184:301	197123	197123	301
759	210115_nj3_7.tif_BS20.tif:0302-0244-0175:302	191678	191678	302
760	210115_nj3_7.tif_BS20.tif:0303-0223-0184:303	174676	174676	303
761	210115_nj3_7.tif_BS20.tif:0304-0196-0163:304	153169	153169	304
762	210115_nj3_7.tif_BS20.tif:0305-0236-0153:305	196752	196752	305
763	210115_nj3_7.tif_BS20.tif:0306-0241-0160:306	225449	225449	306
764	210115_nj3_7.tif_BS20.tif:0307-0233-0170:307	198835	198835	307
765	210115_nj3_7.tif_BS20.tif:0308-0233-0161:308	204224	204224	308
766	210115_nj3_7.tif_BS20.tif:0309-0227-0166:309	199306	199306	309
767	210115_nj3_7.tif_BS20.tif:0310-0213-0168:310	180287	180287	310
768	210115_nj3_7.tif_BS20.tif:0311-0214-0161:311	180170	180170	311
769	210115_nj3_7.tif_BS20.tif:0312-0232-0164:312	101313	101313	312
770	210115_nj3_7.tif_BS20.tif:0313-0229-0161:313	186918	186918	313
771	210115_nj3_7.tif_BS20.tif:0314-0230-0166:314	176827	176827	314
772	210115_nj3_7.tif_BS20.tif:0315-0233-0168:315	183555	183555	315
773	210115_nj3_7.tif_BS20.tif:0316-0236-0166:316	174405	174405	316
774	210115_nj3_7.tif_BS20.tif:0317-0240-0162:317	175958	175958	317
775	210115_nj3_7.tif_BS20.tif:0318-0242-0155:318	165263	165263	318
776	210115_nj3_7.tif_BS20.tif:0319-0242-0161:319	170199	170199	319
777	210115_nj3_7.tif_BS20.tif:0320-0239-0152:320	166469	166469	320
778	210115_nj3_7.tif_BS20.tif:0321-0240-0150:321	177332	177332	321
779	210115_nj3_7.tif_BS20.tif:0322-0234-0154:322	184982	184982	322
780	210115_nj3_7.tif_BS20.tif:0323-0231-0148:323	183262	183262	323
781	210115_nj3_7.tif_BS20.tif:0324-0235-0155:324	172748	172748	324
782	210115_nj3_7.tif_BS20.tif:0325-0214-0138:325	157379	157379	325
783	210115_nj3_7.tif_BS20.tif:0326-0200-0121:326	110157	110157	326
784	210115_nj3_7.tif_BS20.tif:0327-0222-0140:327	126847	126847	327
785	210115_nj3_7.tif_BS20.tif:0328-0229-0142:328	133651	133651	328
786	210115_nj3_7.tif_BS20.tif:0329-0222-0144:329	142217	142217	329
787	210115_nj3_7.tif_BS20.tif:0330-0227-0145:330	153359	153359	330
788	210115_nj3_7.tif_BS20.tif:0331-0225-0145:331	153053	153053	331
789	210115_nj3_7.tif_BS20.tif:0332-0228-0143:332	165254	165254	332
790	210115_nj3_7.tif_BS20.tif:0333-0228-0145:333	171650	171650	333
791	210115_nj3_7.tif_BS20.tif:0334-0224-0152:334	177891	177891	334
792	210115_nj3_7.tif_BS20.tif:0335-0223-0163:335	173000	173000	335
793	210115_nj3_7.tif_BS20.tif:0336-0223-0163:336	177104	177104	336
794	210115_nj3_7.tif_BS20.tif:0337-0220-0164:337	174626	174626	337
795	210115_nj3_7.tif_BS20.tif:0338-0223-0170:338	170637	170637	338
796	210115_nj3_7.tif_BS20.tif:0339-0226-0171:339	174870	174870	339
797	210115_nj3_7.tif_BS20.tif:0340-0226-0177:340	179073	179073	340
798	210115_nj3_7.tif_BS20.tif:0341-0236-0186:341	175307	175307	341
799	210115_nj3_7.tif_BS20.tif:0342-0250-0187:342	161998	161998	342
800	210115_nj3_7.tif_BS20.tif:0343-0248-0187:343	159621	159621	343
801	210115_nj3_7.tif_BS20.tif:0344-0226-0188:344	152302	152302	344
802	210115_nj3_7.tif_BS20.tif:0345-0241-0174:345	140107	140107	345
803	210115_nj3_7.tif_BS20.tif:0346-0223-0170:346	146394	146394	346
804	210115_nj3_7.tif_BS20.tif:0347-0222-0164:347	157761	157761	347
805	210115_nj3_7.tif_BS20.tif:0348-0226-0158:348	164314	164314	348
806	210115_nj3_7.tif_BS20.tif:0349-0229-0155:349	157917	157917	349
807	210115_nj3_7.tif_BS20.tif:0350-0226-0148:350	154292	154292	350
808	210115_nj3_7.tif_BS20.tif:0351-0229-0142:351	165402	165402	351
809	210115_nj3_7.tif_BS20.tif:0352-0230-0140:352	166739	166739	352
810	210115_nj3_7.tif_BS20.tif:0353-0226-0146:353	174771	174771	353
811	210115_nj3_7.tif_BS20.tif:0354-0227-0141:354	170036	170036	354
812	210115_nj3_7.tif_BS20.tif:0355-0225-0131:355	150000	150000	355
813	210115_nj3_7.tif_BS20.tif:0356-0226-0133:356	150650	150650	356
814	210115_nj3_7.tif_BS20.tif:0357-0222-0140:357	132746	132746	357
815	210115_nj3_7.tif_BS20.tif:0358-0224-0144:358	139548	139548	358
816	210115_nj3_7.tif_BS20.tif:0359-0222-0150:359	130631	130631	359
817	210115_nj3_7.tif_BS20.tif:0360-0223-0155:360	138567	138567	360
818	210115_nj3_7.tif_BS20.tif:0361-0224-0155:361	143700	143700	361
819	210115_nj3_7.tif_BS20.tif:0362-0222-0156:362	142133	142133	362
820	210115_nj3_7.tif_BS20.tif:0363-0224-0160:363	142803	142803	363
821	210115_nj3_7.tif_BS20.tif:0364-0226-0164:364	136299	136299	364
822	210115_nj3_7.tif_BS20.tif:0365-0229-0166:365	139549	139549	365
823	210115_nj3_7.tif_BS20.tif:0366-0231-0166:366	135401	135401	366
824	210115_nj3_7.tif_BS20.tif:0367-0230-0169:367	145947	145947	367
825	210115_nj3_7.tif_BS20.tif:0368-0226-0178:368	149420	149420	368
826	210115_nj3_7.tif_BS20.tif:0369-0241-0181:369	146984	146984	369
827	210115_nj3_7.tif_BS20.tif:0370-0236-0177:370	135397	135397	370
828	210115_nj3_7.tif_BS20.tif:0371-0224-0174:371	152103	152103	371
829	210115_nj3_7.tif_BS20.tif:0372-0240-0172:372	172174	172174	372
830	210115_nj3_7.tif_BS20.tif:0373-0234-0171:373	178416	178416	373
831	210115_nj3_7.tif_BS20.tif:0374-0223-0168:374	180972	180972	374
832	210115_nj3_7.tif_BS20.tif:0375-0233-0167:375	188155	188155	375
833	210115_nj3_7.tif_BS20.tif:0376-0232-0160:376	192073	192073	376
834	210115_nj3_7.tif_BS20.tif:0377-0228-0159:377	179139	179139	377
835	210115_nj3_7.tif_BS20.tif:0378-0228-0155:378	167062	167062	378
836	210115_nj3_7.tif_BS20.tif:0379-0224-0149:379	153861	153861	379
837	210115_nj3_7.tif_BS20.tif:0380-0228-0143:380	147980	147980	380
838	210115_nj3_7.tif_BS20.tif:0381-0227-0141:381	143273	143273	381
839	210115_nj3_7.tif_BS20.tif:0382-0224-0148:382	132400	132400	382
840	210115_nj3_7.tif_BS20.tif:0383-0228-0143:383	134499	134499	383
841	210115_nj3_7.tif_BS20.tif:0384-0232-0141:384	129826	129826	384
842	210115_nj3_7.tif_BS20.tif:0385-0224-0142:385	129783	129783	385
843	210115_nj3_7.tif_BS20.tif:0386-0227-0142:386	128304	128304	386
844	210115_nj3_7.tif_BS20.tif:0387-0223-0142:387	135680	135680	387
845	210115_nj3_7.tif_BS20.tif:0388-0226-0146:388	131718	131718	388
846	210115_nj3_7.tif_BS20.tif:0389-0227-0144:389	151091	151091	389
847	210115_nj3_7.tif_BS20.tif:0390-0222-0157:390	128317	128317	390
848	210115_nj3_7.tif_BS20.tif:0391-0222-0169:391	131780	131780	391
849	210115_nj3_7.tif_BS20.tif:0392-0223-0163:392	130693	130693	392
850	210115_nj3_7.tif_BS20.tif:0393-0224-0167:393	137495	137495	393
851	210115_nj3_7.tif_BS20.tif:0394-0223-0169:394	126589	126589	394
852	210115_nj3_7.tif_BS20.tif:0395-0226-0168:395	123616	123616	395
853	210115_nj3_7.tif_BS20.tif:0396-0241-0170:396	114639	114639	396
854	210115_nj3_7.tif_BS20.tif:0397-0223-0164:397	133125	133125	397
855	210115_nj3_7.tif_BS20.tif:0398-0212-0174:398	123728	123728	398
856	210115_nj3_7.tif_BS20.tif:0399-0200-0175:399	119621	119621	399
857	210115_nj3_7.tif_BS20.tif:0400-0193-0152:400	123190	123190	400
858	210115_nj3_7.tif_BS20.tif:0401-0243-0133:401	106644	106644	401
859	210115_nj3_7.tif_BS20.tif:0402-0239-0125:402	118187	118187	402
860	210115_nj3_7.tif_BS20.tif:0403-0228-0138:403	114487	114487	403
861	210115_nj3_7.tif_BS20.tif:0404-0196-0144:404	111816	111816	404
862	210115_nj3_7.tif_BS20.tif:0405-0185-0125:405	133996	133996	405
863	210115_nj3_7.tif_BS20.tif:0406-0212-0126:406	125569	125569	406
864	210115_nj3_7.tif_BS20.tif:0407-0209-0124:407	119496	119496	407
865	210115_nj3_7.tif_BS20.tif:0408-0201-0124:408	127785	127785	408
866	210115_nj3_7.tif_BS20.tif:0409-0192-0124:409	120738	120738	409
867	210115_nj3_7.tif_BS20.tif:0410-0229-0116:410	125931	125931	410
868	210115_nj3_7.tif_BS20.tif:0411-0229-0110:411	120121	120121	411
869	210115_nj3_7.tif_BS20.tif:0412-0224-0120:412	127402	127402	412
870	210115_nj3_7.tif_BS20.tif:0413-0240-0103:413	108925	108925	413
871	210115_nj3_7.tif_BS20.tif:0414-0232-0096:414	107018	107018	414
872	210115_nj3_7.tif_BS20.tif:0415-0216-0098:415	111471	111471	415
873	210115_nj3_7.tif_BS20.tif:0416-0201-0103:416	98114	98114	416
874	210115_nj3_7.tif_BS20.tif:0417-0242-0114:417	106564	106564	417
875	210115_nj3_7.tif_BS20.tif:0418-0213-0116:418	110101	110101	418
876	210115_nj3_7.tif_BS20.tif:0419-0203-0126:419	107975	107975	419
877	210115_nj3_7.tif_BS20.tif:0420-0175-0085:420	94201	94201	420
878	210115_nj3_7.tif_BS20.tif:0421-0175-0085:421	8268	8268	421
879	210115_nj3_7.tif_BS20.tif:0422-0175-0085:422	22761	22761	422
880	210115_nj3_7.tif_BS20.tif:0423-0175-0085:423	17005	17005	423
881	210115_nj3_7.tif_BS20.tif:0424-0160-0052:424	100925	100925	424
882	210115_nj3_7.tif_BS20.tif:0425-0162-0053:425	100628	100628	425
883	210115_nj3_7.tif_BS20.tif:0426-0162-0053:426	108105	108105	426
884	210115_nj3_7.tif_BS20.tif:0427-0162-0051:427	102850	102850	427
885	210115_nj3_7.tif_BS20.tif:0428-0162-0049:428	110859	110859	428
886	210115_nj3_7.tif_BS20.tif:0429-0161-0049:429	105816	105816	429
887	210115_nj3_7.tif_BS20.tif:0430-0160-0049:430	104486	104486	430
888	210115_nj3_7.tif_BS20.tif:0431-0157-0049:431	104426	104426	431
889	210115_nj3_7.tif_BS20.tif:0432-0158-0050:432	104306	104306	432
890	210115_nj3_7.tif_BS20.tif:0433-0157-0049:433	108063	108063	433
891	210115_nj3_7.tif_BS20.tif:0434-0156-0050:434	105469	105469	434
892	210115_nj3_7.tif_BS20.tif:0435-0156-0049:435	108415	108415	435
893	210115_nj3_7.tif_BS20.tif:0436-0166-0078:436	59155	59155	436
894	210115_nj3_7.tif_BS20.tif:0437-0157-0049:437	104354	104354	437
895	210115_nj3_7.tif_BS20.tif:0438-0156-0049:438	102588	102588	438
896	210115_nj3_7.tif_BS20.tif:0439-0158-0049:439	106392	106392	439
897	210115_nj3_7.tif_BS20.tif:0440-0158-0051:440	106889	106889	440
898	210115_nj3_7.tif_BS20.tif:0441-0155-0049:441	105945	105945	441
899	210115_nj3_7.tif_BS20.tif:0442-0157-0050:442	103176	103176	442
900	210115_nj3_7.tif_BS20.tif:0443-0156-0050:443	107376	107376	443
901	210115_nj3_7.tif_BS20.tif:0444-0156-0050:444	100217	100217	444
902	210115_nj3_7.tif_BS20.tif:0445-0157-0050:445	105220	105220	445
903	210115_nj3_7.tif_BS20.tif:0446-0156-0050:446	102708	102708	446
904	210115_nj3_7.tif_BS20.tif:0447-0156-0049:447	105032	105032	447
905	210115_nj3_7.tif_BS20.tif:0448-0156-0049:448	107959	107959	448
906	210115_nj3_7.tif_BS20.tif:0449-0156-0050:449	95466	95466	449
907	210115_nj3_7.tif_BS20.tif:0450-0156-0049:450	102177	102177	450
908	210115_nj3_7.tif_BS20.tif:0451-0157-0050:451	99901	99901	451
909	210115_nj3_7.tif_BS20.tif:0452-0157-0049:452	104626	104626	452
910	210115_nj3_7.tif_BS20.tif:0453-0156-0050:453	103590	103590	453
911	210115_nj3_7.tif_BS20.tif:0454-0156-0048:454	105485	105485	454
912	210115_nj3_7.tif_BS20.tif:0455-0156-0049:455	102578	102578	455
913	210115_nj3_7.tif_BS20.tif:0456-0156-0049:456	102588	102588	456
914	210115_nj3_7.tif_BS20.tif:0457-0158-0051:457	102647	102647	457
