# Supplementary material for: Molecular encoding and synaptic decoding of context during salt chemotaxis in C. elegans
Source: Nat Commun. 2022 May 27;13:2928. doi: 10.1038/s41467-022-30279-7 (PMC9142520; doi:10.1038/s41467-022-30279-7)
Supplement: Supplementary file 7 — Source Data [file 41467_2022_30279_MOESM7_ESM.zip › Source Data/Imaging/Fig.5/5D/210115_nj3_8.tif_BS20_Results.csv]

	Label	IntDen	RawIntDen	Slice	stimulus
1	210115_nj3_8.tif_BS20.tif:0001-0238-0370:1	83257	83257	1	213
2	210115_nj3_8.tif_BS20.tif:0002-0250-0377:2	81402	81402	2
3	210115_nj3_8.tif_BS20.tif:0003-0249-0374:3	78255	78255	3
4	210115_nj3_8.tif_BS20.tif:0004-0247-0368:4	84055	84055	4
5	210115_nj3_8.tif_BS20.tif:0005-0248-0361:5	75868	75868	5
6	210115_nj3_8.tif_BS20.tif:0006-0251-0364:6	91609	91609	6
7	210115_nj3_8.tif_BS20.tif:0007-0248-0364:7	75635	75635	7
8	210115_nj3_8.tif_BS20.tif:0008-0250-0366:8	88150	88150	8
9	210115_nj3_8.tif_BS20.tif:0009-0248-0369:9	84035	84035	9
10	210115_nj3_8.tif_BS20.tif:0010-0252-0367:10	76968	76968	10
11	210115_nj3_8.tif_BS20.tif:0011-0263-0351:11	67410	67410	11
12	210115_nj3_8.tif_BS20.tif:0012-0218-0367:12	55153	55153	12
13	210115_nj3_8.tif_BS20.tif:0013-0208-0372:13	72872	72872	13
14	210115_nj3_8.tif_BS20.tif:0014-0212-0384:14	81753	81753	14
15	210115_nj3_8.tif_BS20.tif:0015-0215-0389:15	88006	88006	15
16	210115_nj3_8.tif_BS20.tif:0016-0217-0377:16	94838	94838	16
17	210115_nj3_8.tif_BS20.tif:0017-0218-0376:17	96282	96282	17
18	210115_nj3_8.tif_BS20.tif:0018-0218-0376:18	91463	91463	18
19	210115_nj3_8.tif_BS20.tif:0019-0219-0380:19	108153	108153	19
20	210115_nj3_8.tif_BS20.tif:0020-0220-0379:20	103757	103757	20
21	210115_nj3_8.tif_BS20.tif:0021-0220-0383:21	84248	84248	21
22	210115_nj3_8.tif_BS20.tif:0022-0216-0368:22	90921	90921	22
23	210115_nj3_8.tif_BS20.tif:0023-0214-0374:23	103800	103800	23
24	210115_nj3_8.tif_BS20.tif:0024-0201-0373:24	92997	92997	24
25	210115_nj3_8.tif_BS20.tif:0025-0175-0366:25	68913	68913	25
26	210115_nj3_8.tif_BS20.tif:0026-0218-0371:26	60446	60446	26
27	210115_nj3_8.tif_BS20.tif:0027-0242-0356:27	71857	71857	27
28	210115_nj3_8.tif_BS20.tif:0028-0284-0359:28	64194	64194	28
29	210115_nj3_8.tif_BS20.tif:0029-0248-0377:29	75324	75324	29
30	210115_nj3_8.tif_BS20.tif:0030-0240-0378:30	68174	68174	30
31	210115_nj3_8.tif_BS20.tif:0031-0238-0367:31	73045	73045	31
32	210115_nj3_8.tif_BS20.tif:0032-0236-0364:32	69875	69875	32
33	210115_nj3_8.tif_BS20.tif:0033-0235-0365:33	69021	69021	33
34	210115_nj3_8.tif_BS20.tif:0034-0236-0363:34	72538	72538	34
35	210115_nj3_8.tif_BS20.tif:0035-0243-0362:35	68468	68468	35
36	210115_nj3_8.tif_BS20.tif:0036-0244-0370:36	66103	66103	36
37	210115_nj3_8.tif_BS20.tif:0037-0246-0374:37	72551	72551	37
38	210115_nj3_8.tif_BS20.tif:0038-0249-0368:38	57754	57754	38
39	210115_nj3_8.tif_BS20.tif:0039-0257-0366:39	72285	72285	39
40	210115_nj3_8.tif_BS20.tif:0040-0261-0363:40	72890	72890	40
41	210115_nj3_8.tif_BS20.tif:0041-0270-0357:41	62779	62779	41
42	210115_nj3_8.tif_BS20.tif:0042-0248-0357:42	75165	75165	42
43	210115_nj3_8.tif_BS20.tif:0043-0220-0362:43	78770	78770	43
44	210115_nj3_8.tif_BS20.tif:0044-0210-0388:44	78181	78181	44
45	210115_nj3_8.tif_BS20.tif:0045-0228-0395:45	84632	84632	45
46	210115_nj3_8.tif_BS20.tif:0046-0235-0392:46	84349	84349	46
47	210115_nj3_8.tif_BS20.tif:0047-0234-0386:47	85819	85819	47
48	210115_nj3_8.tif_BS20.tif:0048-0230-0387:48	84618	84618	48
49	210115_nj3_8.tif_BS20.tif:0049-0229-0386:49	78762	78762	49
50	210115_nj3_8.tif_BS20.tif:0050-0221-0384:50	81910	81910	50
51	210115_nj3_8.tif_BS20.tif:0051-0223-0387:51	83564	83564	51
52	210115_nj3_8.tif_BS20.tif:0052-0219-0386:52	85910	85910	52
53	210115_nj3_8.tif_BS20.tif:0053-0209-0383:53	81112	81112	53
54	210115_nj3_8.tif_BS20.tif:0054-0194-0373:54	66498	66498	54
55	210115_nj3_8.tif_BS20.tif:0055-0219-0362:55	72333	72333	55
56	210115_nj3_8.tif_BS20.tif:0056-0232-0369:56	60365	60365	56
57	210115_nj3_8.tif_BS20.tif:0057-0239-0365:57	71499	71499	57
58	210115_nj3_8.tif_BS20.tif:0058-0278-0366:58	64190	64190	58
59	210115_nj3_8.tif_BS20.tif:0059-0209-0387:59	60209	60209	59
60	210115_nj3_8.tif_BS20.tif:0060-0202-0387:60	75530	75530	60
61	210115_nj3_8.tif_BS20.tif:0061-0229-0390:61	87707	87707	61
62	210115_nj3_8.tif_BS20.tif:0062-0237-0391:62	88685	88685	62
63	210115_nj3_8.tif_BS20.tif:0063-0235-0393:63	77242	77242	63
64	210115_nj3_8.tif_BS20.tif:0064-0226-0388:64	72740	72740	64
65	210115_nj3_8.tif_BS20.tif:0065-0223-0391:65	83602	83602	65
66	210115_nj3_8.tif_BS20.tif:0066-0223-0391:66	77806	77806	66
67	210115_nj3_8.tif_BS20.tif:0067-0225-0392:67	78870	78870	67
68	210115_nj3_8.tif_BS20.tif:0068-0225-0387:68	81094	81094	68
69	210115_nj3_8.tif_BS20.tif:0069-0219-0385:69	73201	73201	69
70	210115_nj3_8.tif_BS20.tif:0070-0209-0385:70	80869	80869	70
71	210115_nj3_8.tif_BS20.tif:0071-0192-0368:71	58651	58651	71
72	210115_nj3_8.tif_BS20.tif:0072-0226-0373:72	62589	62589	72
73	210115_nj3_8.tif_BS20.tif:0073-0234-0377:73	60870	60870	73
74	210115_nj3_8.tif_BS20.tif:0074-0238-0375:74	61095	61095	74
75	210115_nj3_8.tif_BS20.tif:0075-0267-0367:75	74402	74402	75
76	210115_nj3_8.tif_BS20.tif:0076-0299-0367:76	70659	70659	76
77	210115_nj3_8.tif_BS20.tif:0077-0249-0373:77	61770	61770	77
78	210115_nj3_8.tif_BS20.tif:0078-0241-0377:78	61889	61889	78
79	210115_nj3_8.tif_BS20.tif:0079-0238-0372:79	70981	70981	79
80	210115_nj3_8.tif_BS20.tif:0080-0245-0359:80	66609	66609	80
81	210115_nj3_8.tif_BS20.tif:0081-0249-0359:81	62226	62226	81
82	210115_nj3_8.tif_BS20.tif:0082-0252-0365:82	60911	60911	82
83	210115_nj3_8.tif_BS20.tif:0083-0254-0368:83	69778	69778	83
84	210115_nj3_8.tif_BS20.tif:0084-0257-0366:84	64026	64026	84
85	210115_nj3_8.tif_BS20.tif:0085-0268-0370:85	71057	71057	85
86	210115_nj3_8.tif_BS20.tif:0086-0281-0372:86	69921	69921	86
87	210115_nj3_8.tif_BS20.tif:0087-0270-0366:87	73050	73050	87
88	210115_nj3_8.tif_BS20.tif:0088-0255-0359:88	74678	74678	88
89	210115_nj3_8.tif_BS20.tif:0089-0251-0367:89	68383	68383	89
90	210115_nj3_8.tif_BS20.tif:0090-0246-0366:90	72075	72075	90
91	210115_nj3_8.tif_BS20.tif:0091-0248-0360:91	66090	66090	91
92	210115_nj3_8.tif_BS20.tif:0092-0256-0364:92	62206	62206	92
93	210115_nj3_8.tif_BS20.tif:0093-0245-0368:93	64200	64200	93
94	210115_nj3_8.tif_BS20.tif:0094-0246-0368:94	77480	77480	94
95	210115_nj3_8.tif_BS20.tif:0095-0247-0364:95	58267	58267	95
96	210115_nj3_8.tif_BS20.tif:0096-0246-0367:96	66474	66474	96
97	210115_nj3_8.tif_BS20.tif:0097-0245-0369:97	73763	73763	97
98	210115_nj3_8.tif_BS20.tif:0098-0242-0368:98	70973	70973	98
99	210115_nj3_8.tif_BS20.tif:0099-0241-0368:99	62950	62950	99
100	210115_nj3_8.tif_BS20.tif:0100-0238-0364:100	69176	69176	100
101	210115_nj3_8.tif_BS20.tif:0101-0238-0360:101	69228	69228	101
102	210115_nj3_8.tif_BS20.tif:0102-0250-0363:102	73283	73283	102
103	210115_nj3_8.tif_BS20.tif:0103-0265-0367:103	71859	71859	103
104	210115_nj3_8.tif_BS20.tif:0104-0261-0367:104	66311	66311	104
105	210115_nj3_8.tif_BS20.tif:0105-0255-0365:105	70523	70523	105
106	210115_nj3_8.tif_BS20.tif:0106-0263-0366:106	74067	74067	106
107	210115_nj3_8.tif_BS20.tif:0107-0264-0367:107	76957	76957	107
108	210115_nj3_8.tif_BS20.tif:0108-0268-0368:108	74100	74100	108
109	210115_nj3_8.tif_BS20.tif:0109-0266-0372:109	65054	65054	109
110	210115_nj3_8.tif_BS20.tif:0110-0269-0370:110	68218	68218	110
111	210115_nj3_8.tif_BS20.tif:0111-0278-0379:111	81399	81399	111
112	210115_nj3_8.tif_BS20.tif:0112-0270-0380:112	69636	69636	112
113	210115_nj3_8.tif_BS20.tif:0113-0252-0364:113	72341	72341	113
114	210115_nj3_8.tif_BS20.tif:0114-0243-0367:114	59788	59788	114
115	210115_nj3_8.tif_BS20.tif:0115-0247-0372:115	75747	75747	115
116	210115_nj3_8.tif_BS20.tif:0116-0246-0376:116	76775	76775	116
117	210115_nj3_8.tif_BS20.tif:0117-0252-0371:117	83546	83546	117
118	210115_nj3_8.tif_BS20.tif:0118-0248-0366:118	81377	81377	118
119	210115_nj3_8.tif_BS20.tif:0119-0239-0369:119	80171	80171	119
120	210115_nj3_8.tif_BS20.tif:0120-0249-0360:120	79848	79848	120
121	210115_nj3_8.tif_BS20.tif:0121-0245-0366:121	75456	75456	121
122	210115_nj3_8.tif_BS20.tif:0122-0229-0358:122	75873	75873	122
123	210115_nj3_8.tif_BS20.tif:0123-0241-0361:123	85630	85630	123
124	210115_nj3_8.tif_BS20.tif:0124-0250-0371:124	72360	72360	124
125	210115_nj3_8.tif_BS20.tif:0125-0254-0370:125	74119	74119	125
126	210115_nj3_8.tif_BS20.tif:0126-0253-0368:126	69414	69414	126
127	210115_nj3_8.tif_BS20.tif:0127-0256-0375:127	74341	74341	127
128	210115_nj3_8.tif_BS20.tif:0128-0255-0382:128	75813	75813	128
129	210115_nj3_8.tif_BS20.tif:0129-0254-0383:129	74327	74327	129
130	210115_nj3_8.tif_BS20.tif:0130-0271-0372:130	77408	77408	130
131	210115_nj3_8.tif_BS20.tif:0131-0269-0367:131	73830	73830	131
132	210115_nj3_8.tif_BS20.tif:0132-0250-0358:132	76697	76697	132
133	210115_nj3_8.tif_BS20.tif:0133-0232-0355:133	75608	75608	133
134	210115_nj3_8.tif_BS20.tif:0134-0220-0389:134	62203	62203	134
135	210115_nj3_8.tif_BS20.tif:0135-0235-0390:135	64247	64247	135
136	210115_nj3_8.tif_BS20.tif:0136-0239-0380:136	77326	77326	136
137	210115_nj3_8.tif_BS20.tif:0137-0237-0369:137	70617	70617	137
138	210115_nj3_8.tif_BS20.tif:0138-0235-0368:138	79947	79947	138
139	210115_nj3_8.tif_BS20.tif:0139-0231-0368:139	67690	67690	139
140	210115_nj3_8.tif_BS20.tif:0140-0227-0377:140	66954	66954	140
141	210115_nj3_8.tif_BS20.tif:0141-0224-0378:141	64122	64122	141
142	210115_nj3_8.tif_BS20.tif:0142-0220-0378:142	64077	64077	142
143	210115_nj3_8.tif_BS20.tif:0143-0211-0372:143	72358	72358	143
144	210115_nj3_8.tif_BS20.tif:0144-0210-0371:144	63281	63281	144
145	210115_nj3_8.tif_BS20.tif:0145-0226-0370:145	62419	62419	145
146	210115_nj3_8.tif_BS20.tif:0146-0215-0382:146	61025	61025	146
147	210115_nj3_8.tif_BS20.tif:0147-0221-0389:147	68790	68790	147
148	210115_nj3_8.tif_BS20.tif:0148-0218-0375:148	64969	64969	148
149	210115_nj3_8.tif_BS20.tif:0149-0221-0379:149	66277	66277	149
150	210115_nj3_8.tif_BS20.tif:0150-0229-0380:150	80732	80732	150
151	210115_nj3_8.tif_BS20.tif:0151-0226-0377:151	71819	71819	151
152	210115_nj3_8.tif_BS20.tif:0152-0221-0377:152	76578	76578	152
153	210115_nj3_8.tif_BS20.tif:0153-0226-0378:153	72929	72929	153
154	210115_nj3_8.tif_BS20.tif:0154-0224-0372:154	62326	62326	154
155	210115_nj3_8.tif_BS20.tif:0155-0227-0370:155	65915	65915	155
156	210115_nj3_8.tif_BS20.tif:0156-0229-0366:156	52320	52320	156
157	210115_nj3_8.tif_BS20.tif:0157-0225-0370:157	56119	56119	157
158	210115_nj3_8.tif_BS20.tif:0158-0220-0370:158	53402	53402	158
159	210115_nj3_8.tif_BS20.tif:0159-0216-0372:159	60041	60041	159
160	210115_nj3_8.tif_BS20.tif:0160-0227-0368:160	65999	65999	160
161	210115_nj3_8.tif_BS20.tif:0161-0241-0368:161	58743	58743	161
162	210115_nj3_8.tif_BS20.tif:0162-0235-0365:162	61546	61546	162
163	210115_nj3_8.tif_BS20.tif:0163-0232-0364:163	54533	54533	163
164	210115_nj3_8.tif_BS20.tif:0164-0232-0364:164	64346	64346	164
165	210115_nj3_8.tif_BS20.tif:0165-0232-0362:165	48754	48754	165
166	210115_nj3_8.tif_BS20.tif:0166-0233-0362:166	64445	64445	166
167	210115_nj3_8.tif_BS20.tif:0167-0236-0359:167	65223	65223	167
168	210115_nj3_8.tif_BS20.tif:0168-0238-0360:168	61506	61506	168
169	210115_nj3_8.tif_BS20.tif:0169-0243-0357:169	59852	59852	169
170	210115_nj3_8.tif_BS20.tif:0170-0252-0357:170	65424	65424	170
171	210115_nj3_8.tif_BS20.tif:0171-0265-0360:171	67704	67704	171
172	210115_nj3_8.tif_BS20.tif:0172-0264-0364:172	69180	69180	172
173	210115_nj3_8.tif_BS20.tif:0173-0259-0358:173	70962	70962	173
174	210115_nj3_8.tif_BS20.tif:0174-0250-0353:174	81056	81056	174
175	210115_nj3_8.tif_BS20.tif:0175-0247-0358:175	69380	69380	175
176	210115_nj3_8.tif_BS20.tif:0176-0246-0371:176	69750	69750	176
177	210115_nj3_8.tif_BS20.tif:0177-0246-0369:177	59598	59598	177
178	210115_nj3_8.tif_BS20.tif:0178-0250-0362:178	66888	66888	178
179	210115_nj3_8.tif_BS20.tif:0179-0254-0367:179	62239	62239	179
180	210115_nj3_8.tif_BS20.tif:0180-0248-0364:180	74430	74430	180
181	210115_nj3_8.tif_BS20.tif:0181-0246-0367:181	78611	78611	181
182	210115_nj3_8.tif_BS20.tif:0182-0246-0368:182	76029	76029	182
183	210115_nj3_8.tif_BS20.tif:0183-0246-0364:183	73558	73558	183
184	210115_nj3_8.tif_BS20.tif:0184-0239-0367:184	64235	64235	184
185	210115_nj3_8.tif_BS20.tif:0185-0279-0377:185	71890	71890	185
186	210115_nj3_8.tif_BS20.tif:0186-0303-0409:186	64189	64189	186
187	210115_nj3_8.tif_BS20.tif:0187-0285-0394:187	65415	65415	187
188	210115_nj3_8.tif_BS20.tif:0188-0267-0378:188	64509	64509	188
189	210115_nj3_8.tif_BS20.tif:0189-0263-0380:189	66608	66608	189
190	210115_nj3_8.tif_BS20.tif:0190-0255-0360:190	65306	65306	190
191	210115_nj3_8.tif_BS20.tif:0191-0271-0375:191	79003	79003	191
192	210115_nj3_8.tif_BS20.tif:0192-0276-0395:192	73100	73100	192
193	210115_nj3_8.tif_BS20.tif:0193-0290-0415:193	68205	68205	193
194	210115_nj3_8.tif_BS20.tif:0194-0291-0373:194	79059	79059	194
195	210115_nj3_8.tif_BS20.tif:0195-0263-0371:195	68672	68672	195
196	210115_nj3_8.tif_BS20.tif:0196-0257-0382:196	65111	65111	196
197	210115_nj3_8.tif_BS20.tif:0197-0263-0372:197	66329	66329	197
198	210115_nj3_8.tif_BS20.tif:0198-0276-0384:198	77782	77782	198
199	210115_nj3_8.tif_BS20.tif:0199-0288-0409:199	70371	70371	199
200	210115_nj3_8.tif_BS20.tif:0200-0299-0387:200	74679	74679	200
201	210115_nj3_8.tif_BS20.tif:0201-0282-0385:201	75377	75377	201
202	210115_nj3_8.tif_BS20.tif:0202-0257-0385:202	71578	71578	202
203	210115_nj3_8.tif_BS20.tif:0203-0256-0388:203	67133	67133	203
204	210115_nj3_8.tif_BS20.tif:0204-0265-0367:204	65524	65524	204
205	210115_nj3_8.tif_BS20.tif:0205-0276-0391:205	59443	59443	205
206	210115_nj3_8.tif_BS20.tif:0206-0296-0408:206	74821	74821	206
207	210115_nj3_8.tif_BS20.tif:0207-0280-0386:207	70633	70633	207
208	210115_nj3_8.tif_BS20.tif:0208-0263-0379:208	79018	79018	208
209	210115_nj3_8.tif_BS20.tif:0209-0253-0370:209	75989	75989	209
210	210115_nj3_8.tif_BS20.tif:0210-0272-0368:210	64326	64326	210
211	210115_nj3_8.tif_BS20.tif:0211-0291-0377:211	54510	54510	211
212	210115_nj3_8.tif_BS20.tif:0212-0284-0391:212	63554	63554	212
213	210115_nj3_8.tif_BS20.tif:0213-0272-0431:213	63623	63623	213
214	210115_nj3_8.tif_BS20.tif:0214-0260-0401:214	66004	66004	214
215	210115_nj3_8.tif_BS20.tif:0215-0255-0387:215	52789	52789	215
216	210115_nj3_8.tif_BS20.tif:0216-0271-0398:216	64488	64488	216
217	210115_nj3_8.tif_BS20.tif:0217-0279-0402:217	59342	59342	217
218	210115_nj3_8.tif_BS20.tif:0218-0290-0396:218	55768	55768	218
219	210115_nj3_8.tif_BS20.tif:0219-0281-0395:219	58623	58623	219
220	210115_nj3_8.tif_BS20.tif:0220-0267-0399:220	64695	64695	220
221	210115_nj3_8.tif_BS20.tif:0221-0266-0399:221	54498	54498	221
222	210115_nj3_8.tif_BS20.tif:0222-0281-0418:222	60224	60224	222
223	210115_nj3_8.tif_BS20.tif:0223-0297-0393:223	61915	61915	223
224	210115_nj3_8.tif_BS20.tif:0224-0288-0384:224	60859	60859	224
225	210115_nj3_8.tif_BS20.tif:0225-0269-0382:225	64467	64467	225
226	210115_nj3_8.tif_BS20.tif:0226-0260-0375:226	60008	60008	226
227	210115_nj3_8.tif_BS20.tif:0227-0279-0383:227	57708	57708	227
228	210115_nj3_8.tif_BS20.tif:0228-0277-0384:228	63073	63073	228
229	210115_nj3_8.tif_BS20.tif:0229-0257-0372:229	57596	57596	229
230	210115_nj3_8.tif_BS20.tif:0230-0294-0381:230	59537	59537	230
231	210115_nj3_8.tif_BS20.tif:0231-0275-0392:231	63123	63123	231
232	210115_nj3_8.tif_BS20.tif:0232-0272-0403:232	66029	66029	232
233	210115_nj3_8.tif_BS20.tif:0233-0253-0389:233	62248	62248	233
234	210115_nj3_8.tif_BS20.tif:0234-0263-0374:234	57665	57665	234
235	210115_nj3_8.tif_BS20.tif:0235-0274-0376:235	57434	57434	235
236	210115_nj3_8.tif_BS20.tif:0236-0282-0376:236	53869	53869	236
237	210115_nj3_8.tif_BS20.tif:0237-0284-0380:237	54382	54382	237
238	210115_nj3_8.tif_BS20.tif:0238-0270-0389:238	57581	57581	238
239	210115_nj3_8.tif_BS20.tif:0239-0257-0392:239	60656	60656	239
240	210115_nj3_8.tif_BS20.tif:0240-0274-0375:240	66424	66424	240
241	210115_nj3_8.tif_BS20.tif:0241-0256-0382:241	61137	61137	241
242	210115_nj3_8.tif_BS20.tif:0242-0249-0384:242	81523	81523	242
243	210115_nj3_8.tif_BS20.tif:0243-0252-0366:243	72231	72231	243
244	210115_nj3_8.tif_BS20.tif:0244-0298-0385:244	56557	56557	244
245	210115_nj3_8.tif_BS20.tif:0245-0303-0417:245	58830	58830	245
246	210115_nj3_8.tif_BS20.tif:0246-0279-0376:246	63934	63934	246
247	210115_nj3_8.tif_BS20.tif:0247-0278-0373:247	65353	65353	247
248	210115_nj3_8.tif_BS20.tif:0248-0277-0383:248	70938	70938	248
249	210115_nj3_8.tif_BS20.tif:0249-0267-0389:249	65777	65777	249
250	210115_nj3_8.tif_BS20.tif:0250-0257-0393:250	74396	74396	250
251	210115_nj3_8.tif_BS20.tif:0251-0275-0374:251	66839	66839	251
252	210115_nj3_8.tif_BS20.tif:0252-0298-0387:252	69721	69721	252
253	210115_nj3_8.tif_BS20.tif:0253-0291-0401:253	66780	66780	253
254	210115_nj3_8.tif_BS20.tif:0254-0271-0399:254	68894	68894	254
255	210115_nj3_8.tif_BS20.tif:0255-0269-0379:255	73228	73228	255
256	210115_nj3_8.tif_BS20.tif:0256-0270-0382:256	75392	75392	256
257	210115_nj3_8.tif_BS20.tif:0257-0271-0386:257	74207	74207	257
258	210115_nj3_8.tif_BS20.tif:0258-0259-0389:258	70187	70187	258
259	210115_nj3_8.tif_BS20.tif:0259-0261-0386:259	70133	70133	259
260	210115_nj3_8.tif_BS20.tif:0260-0268-0377:260	64713	64713	260
261	210115_nj3_8.tif_BS20.tif:0261-0274-0377:261	68243	68243	261
262	210115_nj3_8.tif_BS20.tif:0262-0274-0380:262	75132	75132	262
263	210115_nj3_8.tif_BS20.tif:0263-0268-0384:263	68873	68873	263
264	210115_nj3_8.tif_BS20.tif:0264-0270-0384:264	70174	70174	264
265	210115_nj3_8.tif_BS20.tif:0265-0281-0384:265	68981	68981	265
266	210115_nj3_8.tif_BS20.tif:0266-0289-0385:266	70585	70585	266
267	210115_nj3_8.tif_BS20.tif:0267-0281-0389:267	64787	64787	267
268	210115_nj3_8.tif_BS20.tif:0268-0271-0388:268	68492	68492	268
269	210115_nj3_8.tif_BS20.tif:0269-0273-0383:269	62927	62927	269
270	210115_nj3_8.tif_BS20.tif:0270-0275-0373:270	57768	57768	270
271	210115_nj3_8.tif_BS20.tif:0271-0297-0382:271	64478	64478	271
272	210115_nj3_8.tif_BS20.tif:0272-0280-0394:272	64179	64179	272
273	210115_nj3_8.tif_BS20.tif:0273-0268-0394:273	68701	68701	273
274	210115_nj3_8.tif_BS20.tif:0274-0278-0397:274	76978	76978	274
275	210115_nj3_8.tif_BS20.tif:0275-0263-0394:275	69093	69093	275
276	210115_nj3_8.tif_BS20.tif:0276-0267-0392:276	73939	73939	276
277	210115_nj3_8.tif_BS20.tif:0277-0257-0391:277	61084	61084	277
278	210115_nj3_8.tif_BS20.tif:0278-0251-0385:278	65592	65592	278
279	210115_nj3_8.tif_BS20.tif:0279-0263-0376:279	60806	60806	279
280	210115_nj3_8.tif_BS20.tif:0280-0271-0384:280	64886	64886	280
281	210115_nj3_8.tif_BS20.tif:0281-0279-0388:281	63981	63981	281
282	210115_nj3_8.tif_BS20.tif:0282-0290-0424:282	54063	54063	282
283	210115_nj3_8.tif_BS20.tif:0283-0268-0443:283	57988	57988	283
284	210115_nj3_8.tif_BS20.tif:0284-0257-0421:284	53909	53909	284
285	210115_nj3_8.tif_BS20.tif:0285-0277-0398:285	63956	63956	285
286	210115_nj3_8.tif_BS20.tif:0286-0295-0401:286	57589	57589	286
287	210115_nj3_8.tif_BS20.tif:0287-0270-0438:287	59054	59054	287
288	210115_nj3_8.tif_BS20.tif:0288-0273-0413:288	58254	58254	288
289	210115_nj3_8.tif_BS20.tif:0289-0288-0407:289	53830	53830	289
290	210115_nj3_8.tif_BS20.tif:0290-0265-0427:290	58146	58146	290
291	210115_nj3_8.tif_BS20.tif:0291-0268-0409:291	52193	52193	291
292	210115_nj3_8.tif_BS20.tif:0292-0272-0411:292	56934	56934	292
293	210115_nj3_8.tif_BS20.tif:0293-0263-0418:293	55435	55435	293
294	210115_nj3_8.tif_BS20.tif:0294-0244-0418:294	51987	51987	294
295	210115_nj3_8.tif_BS20.tif:0295-0264-0408:295	56650	56650	295
296	210115_nj3_8.tif_BS20.tif:0296-0262-0410:296	48204	48204	296
297	210115_nj3_8.tif_BS20.tif:0297-0264-0411:297	45689	45689	297
298	210115_nj3_8.tif_BS20.tif:0298-0260-0416:298	44974	44974	298
299	210115_nj3_8.tif_BS20.tif:0299-0262-0414:299	55001	55001	299
300	210115_nj3_8.tif_BS20.tif:0300-0261-0415:300	48120	48120	300
301	210115_nj3_8.tif_BS20.tif:0301-0262-0412:301	53913	53913	301
302	210115_nj3_8.tif_BS20.tif:0302-0258-0418:302	50897	50897	302
303	210115_nj3_8.tif_BS20.tif:0303-0257-0419:303	56526	56526	303
304	210115_nj3_8.tif_BS20.tif:0304-0264-0421:304	55656	55656	304
305	210115_nj3_8.tif_BS20.tif:0305-0255-0412:305	54487	54487	305
306	210115_nj3_8.tif_BS20.tif:0306-0272-0419:306	58598	58598	306
307	210115_nj3_8.tif_BS20.tif:0307-0275-0423:307	55477	55477	307
308	210115_nj3_8.tif_BS20.tif:0308-0263-0416:308	52871	52871	308
309	210115_nj3_8.tif_BS20.tif:0309-0258-0407:309	59347	59347	309
310	210115_nj3_8.tif_BS20.tif:0310-0273-0414:310	50434	50434	310
311	210115_nj3_8.tif_BS20.tif:0311-0273-0406:311	52791	52791	311
312	210115_nj3_8.tif_BS20.tif:0312-0300-0365:312	54248	54248	312
313	210115_nj3_8.tif_BS20.tif:0313-0287-0382:313	68524	68524	313
314	210115_nj3_8.tif_BS20.tif:0314-0263-0385:314	64680	64680	314
315	210115_nj3_8.tif_BS20.tif:0315-0259-0387:315	64071	64071	315
316	210115_nj3_8.tif_BS20.tif:0316-0267-0382:316	68232	68232	316
317	210115_nj3_8.tif_BS20.tif:0317-0274-0380:317	63168	63168	317
318	210115_nj3_8.tif_BS20.tif:0318-0284-0377:318	67924	67924	318
319	210115_nj3_8.tif_BS20.tif:0319-0301-0391:319	70112	70112	319
320	210115_nj3_8.tif_BS20.tif:0320-0267-0397:320	62485	62485	320
321	210115_nj3_8.tif_BS20.tif:0321-0225-0415:321	50963	50963	321
322	210115_nj3_8.tif_BS20.tif:0322-0278-0433:322	34834	34834	322
323	210115_nj3_8.tif_BS20.tif:0323-0279-0407:323	53429	53429	323
324	210115_nj3_8.tif_BS20.tif:0324-0271-0411:324	59248	59248	324
325	210115_nj3_8.tif_BS20.tif:0325-0263-0411:325	58344	58344	325
326	210115_nj3_8.tif_BS20.tif:0326-0261-0415:326	55604	55604	326
327	210115_nj3_8.tif_BS20.tif:0327-0260-0416:327	59692	59692	327
328	210115_nj3_8.tif_BS20.tif:0328-0262-0416:328	65042	65042	328
329	210115_nj3_8.tif_BS20.tif:0329-0265-0417:329	63669	63669	329
330	210115_nj3_8.tif_BS20.tif:0330-0262-0414:330	64764	64764	330
331	210115_nj3_8.tif_BS20.tif:0331-0274-0406:331	58805	58805	331
332	210115_nj3_8.tif_BS20.tif:0332-0296-0385:332	53476	53476	332
333	210115_nj3_8.tif_BS20.tif:0333-0275-0398:333	48637	48637	333
334	210115_nj3_8.tif_BS20.tif:0334-0267-0389:334	51983	51983	334
335	210115_nj3_8.tif_BS20.tif:0335-0261-0382:335	51557	51557	335
336	210115_nj3_8.tif_BS20.tif:0336-0259-0377:336	51496	51496	336
337	210115_nj3_8.tif_BS20.tif:0337-0258-0375:337	53452	53452	337
338	210115_nj3_8.tif_BS20.tif:0338-0266-0385:338	52736	52736	338
339	210115_nj3_8.tif_BS20.tif:0339-0269-0387:339	51792	51792	339
340	210115_nj3_8.tif_BS20.tif:0340-0270-0386:340	54920	54920	340
341	210115_nj3_8.tif_BS20.tif:0341-0272-0388:341	52379	52379	341
342	210115_nj3_8.tif_BS20.tif:0342-0271-0388:342	51777	51777	342
343	210115_nj3_8.tif_BS20.tif:0343-0266-0390:343	55854	55854	343
344	210115_nj3_8.tif_BS20.tif:0344-0259-0383:344	52768	52768	344
345	210115_nj3_8.tif_BS20.tif:0345-0261-0376:345	57171	57171	345
346	210115_nj3_8.tif_BS20.tif:0346-0259-0378:346	60176	60176	346
347	210115_nj3_8.tif_BS20.tif:0347-0259-0382:347	55221	55221	347
348	210115_nj3_8.tif_BS20.tif:0348-0267-0384:348	60832	60832	348
349	210115_nj3_8.tif_BS20.tif:0349-0284-0371:349	59904	59904	349
350	210115_nj3_8.tif_BS20.tif:0350-0275-0377:350	55301	55301	350
351	210115_nj3_8.tif_BS20.tif:0351-0269-0378:351	55634	55634	351
352	210115_nj3_8.tif_BS20.tif:0352-0276-0373:352	65016	65016	352
353	210115_nj3_8.tif_BS20.tif:0353-0269-0374:353	59759	59759	353
354	210115_nj3_8.tif_BS20.tif:0354-0265-0376:354	62239	62239	354
355	210115_nj3_8.tif_BS20.tif:0355-0262-0379:355	56574	56574	355
356	210115_nj3_8.tif_BS20.tif:0356-0266-0376:356	54869	54869	356
357	210115_nj3_8.tif_BS20.tif:0357-0274-0367:357	53533	53533	357
358	210115_nj3_8.tif_BS20.tif:0358-0283-0376:358	68316	68316	358
359	210115_nj3_8.tif_BS20.tif:0359-0271-0380:359	55587	55587	359
360	210115_nj3_8.tif_BS20.tif:0360-0281-0386:360	63491	63491	360
361	210115_nj3_8.tif_BS20.tif:0361-0276-0385:361	58954	58954	361
362	210115_nj3_8.tif_BS20.tif:0362-0266-0383:362	58315	58315	362
363	210115_nj3_8.tif_BS20.tif:0363-0268-0387:363	60039	60039	363
364	210115_nj3_8.tif_BS20.tif:0364-0265-0381:364	58957	58957	364
365	210115_nj3_8.tif_BS20.tif:0365-0262-0385:365	51365	51365	365
366	210115_nj3_8.tif_BS20.tif:0366-0274-0398:366	58637	58637	366
367	210115_nj3_8.tif_BS20.tif:0367-0285-0386:367	67808	67808	367
368	210115_nj3_8.tif_BS20.tif:0368-0263-0399:368	64021	64021	368
369	210115_nj3_8.tif_BS20.tif:0369-0244-0391:369	69470	69470	369
370	210115_nj3_8.tif_BS20.tif:0370-0250-0379:370	60373	60373	370
371	210115_nj3_8.tif_BS20.tif:0371-0259-0393:371	46176	46176	371
372	210115_nj3_8.tif_BS20.tif:0372-0275-0420:372	61054	61054	372
373	210115_nj3_8.tif_BS20.tif:0373-0277-0413:373	53720	53720	373
374	210115_nj3_8.tif_BS20.tif:0374-0269-0417:374	55070	55070	374
375	210115_nj3_8.tif_BS20.tif:0375-0262-0418:375	52540	52540	375
376	210115_nj3_8.tif_BS20.tif:0376-0258-0416:376	55223	55223	376
377	210115_nj3_8.tif_BS20.tif:0377-0256-0420:377	61003	61003	377
378	210115_nj3_8.tif_BS20.tif:0378-0251-0419:378	50800	50800	378
379	210115_nj3_8.tif_BS20.tif:0379-0250-0415:379	47479	47479	379
380	210115_nj3_8.tif_BS20.tif:0380-0255-0414:380	61468	61468	380
381	210115_nj3_8.tif_BS20.tif:0381-0256-0414:381	55494	55494	381
382	210115_nj3_8.tif_BS20.tif:0382-0259-0414:382	54765	54765	382
383	210115_nj3_8.tif_BS20.tif:0383-0262-0414:383	56371	56371	383
384	210115_nj3_8.tif_BS20.tif:0384-0266-0418:384	61124	61124	384
385	210115_nj3_8.tif_BS20.tif:0385-0270-0425:385	64727	64727	385
386	210115_nj3_8.tif_BS20.tif:0386-0266-0420:386	60943	60943	386
387	210115_nj3_8.tif_BS20.tif:0387-0259-0412:387	55960	55960	387
388	210115_nj3_8.tif_BS20.tif:0388-0259-0410:388	61846	61846	388
389	210115_nj3_8.tif_BS20.tif:0389-0258-0410:389	56183	56183	389
390	210115_nj3_8.tif_BS20.tif:0390-0257-0414:390	55760	55760	390
391	210115_nj3_8.tif_BS20.tif:0391-0259-0416:391	57897	57897	391
392	210115_nj3_8.tif_BS20.tif:0392-0260-0413:392	55810	55810	392
393	210115_nj3_8.tif_BS20.tif:0393-0264-0413:393	61650	61650	393
394	210115_nj3_8.tif_BS20.tif:0394-0259-0413:394	59953	59953	394
395	210115_nj3_8.tif_BS20.tif:0395-0258-0412:395	62056	62056	395
396	210115_nj3_8.tif_BS20.tif:0396-0260-0409:396	69875	69875	396
397	210115_nj3_8.tif_BS20.tif:0397-0264-0419:397	62710	62710	397
398	210115_nj3_8.tif_BS20.tif:0398-0302-0370:398	57183	57183	398
399	210115_nj3_8.tif_BS20.tif:0399-0285-0395:399	59397	59397	399
400	210115_nj3_8.tif_BS20.tif:0400-0262-0389:400	61934	61934	400
401	210115_nj3_8.tif_BS20.tif:0401-0260-0382:401	62251	62251	401
402	210115_nj3_8.tif_BS20.tif:0402-0264-0378:402	60721	60721	402
403	210115_nj3_8.tif_BS20.tif:0403-0272-0375:403	64274	64274	403
404	210115_nj3_8.tif_BS20.tif:0404-0270-0378:404	67969	67969	404
405	210115_nj3_8.tif_BS20.tif:0405-0269-0381:405	64641	64641	405
406	210115_nj3_8.tif_BS20.tif:0406-0270-0383:406	69120	69120	406
407	210115_nj3_8.tif_BS20.tif:0407-0266-0382:407	70633	70633	407
408	210115_nj3_8.tif_BS20.tif:0408-0272-0378:408	71288	71288	408
409	210115_nj3_8.tif_BS20.tif:0409-0279-0373:409	67813	67813	409
410	210115_nj3_8.tif_BS20.tif:0410-0271-0376:410	62655	62655	410
411	210115_nj3_8.tif_BS20.tif:0411-0262-0379:411	71319	71319	411
412	210115_nj3_8.tif_BS20.tif:0412-0259-0382:412	62919	62919	412
413	210115_nj3_8.tif_BS20.tif:0413-0263-0379:413	64507	64507	413
414	210115_nj3_8.tif_BS20.tif:0414-0270-0380:414	70031	70031	414
415	210115_nj3_8.tif_BS20.tif:0415-0270-0381:415	69842	69842	415
416	210115_nj3_8.tif_BS20.tif:0416-0271-0381:416	62145	62145	416
417	210115_nj3_8.tif_BS20.tif:0417-0275-0381:417	63922	63922	417
418	210115_nj3_8.tif_BS20.tif:0418-0284-0375:418	61907	61907	418
419	210115_nj3_8.tif_BS20.tif:0419-0270-0372:419	68564	68564	419
420	210115_nj3_8.tif_BS20.tif:0420-0267-0368:420	66335	66335	420
421	210115_nj3_8.tif_BS20.tif:0421-0273-0365:421	71446	71446	421
422	210115_nj3_8.tif_BS20.tif:0422-0267-0376:422	71321	71321	422
423	210115_nj3_8.tif_BS20.tif:0423-0276-0385:423	70524	70524	423
424	210115_nj3_8.tif_BS20.tif:0424-0275-0389:424	70137	70137	424
425	210115_nj3_8.tif_BS20.tif:0425-0274-0390:425	72063	72063	425
426	210115_nj3_8.tif_BS20.tif:0426-0268-0390:426	63229	63229	426
427	210115_nj3_8.tif_BS20.tif:0427-0272-0394:427	67079	67079	427
428	210115_nj3_8.tif_BS20.tif:0428-0272-0394:428	67371	67371	428
429	210115_nj3_8.tif_BS20.tif:0429-0273-0382:429	67907	67907	429
430	210115_nj3_8.tif_BS20.tif:0430-0269-0388:430	65540	65540	430
431	210115_nj3_8.tif_BS20.tif:0431-0276-0396:431	69940	69940	431
432	210115_nj3_8.tif_BS20.tif:0432-0276-0398:432	69977	69977	432
433	210115_nj3_8.tif_BS20.tif:0433-0277-0382:433	75296	75296	433
434	210115_nj3_8.tif_BS20.tif:0434-0273-0375:434	70291	70291	434
435	210115_nj3_8.tif_BS20.tif:0435-0273-0378:435	70421	70421	435
436	210115_nj3_8.tif_BS20.tif:0436-0267-0386:436	68590	68590	436
437	210115_nj3_8.tif_BS20.tif:0437-0269-0390:437	67297	67297	437
438	210115_nj3_8.tif_BS20.tif:0438-0281-0400:438	64473	64473	438
439	210115_nj3_8.tif_BS20.tif:0439-0284-0375:439	69944	69944	439
440	210115_nj3_8.tif_BS20.tif:0440-0256-0354:440	66826	66826	440
441	210115_nj3_8.tif_BS20.tif:0441-0252-0375:441	66749	66749	441
442	210115_nj3_8.tif_BS20.tif:0442-0250-0376:442	64356	64356	442
443	210115_nj3_8.tif_BS20.tif:0443-0260-0363:443	75939	75939	443
444	210115_nj3_8.tif_BS20.tif:0444-0260-0367:444	72757	72757	444
445	210115_nj3_8.tif_BS20.tif:0445-0257-0372:445	84754	84754	445
446	210115_nj3_8.tif_BS20.tif:0446-0252-0371:446	87078	87078	446
447	210115_nj3_8.tif_BS20.tif:0447-0248-0375:447	81698	81698	447
448	210115_nj3_8.tif_BS20.tif:0448-0249-0371:448	80574	80574	448
449	210115_nj3_8.tif_BS20.tif:0449-0252-0363:449	67917	67917	449
450	210115_nj3_8.tif_BS20.tif:0450-0255-0372:450	72602	72602	450
451	210115_nj3_8.tif_BS20.tif:0451-0253-0369:451	67994	67994	451
452	210115_nj3_8.tif_BS20.tif:0452-0252-0367:452	66002	66002	452
453	210115_nj3_8.tif_BS20.tif:0453-0253-0370:453	67494	67494	453
454	210115_nj3_8.tif_BS20.tif:0454-0257-0375:454	66580	66580	454
455	210115_nj3_8.tif_BS20.tif:0455-0266-0381:455	63977	63977	455
456	210115_nj3_8.tif_BS20.tif:0456-0263-0370:456	67419	67419	456
457	210115_nj3_8.tif_BS20.tif:0457-0247-0365:457	64191	64191	457
458	210115_nj3_8.tif_BS20.tif:0458-0246-0371:458	67282	67282	458
459	210115_nj3_8.tif_BS20.tif:0459-0256-0365:459	71575	71575	459
460	210115_nj3_8.tif_BS20.tif:0460-0260-0373:460	59578	59578	460
461	210115_nj3_8.tif_BS20.tif:0461-0256-0376:461	59113	59113	461
462	210115_nj3_8.tif_BS20.tif:0462-0263-0374:462	70768	70768	462
463	210115_nj3_8.tif_BS20.tif:0463-0263-0374:463	69854	69854	463
464	210115_nj3_8.tif_BS20.tif:0464-0255-0371:464	65681	65681	464
465	210115_nj3_8.tif_BS20.tif:0465-0270-0368:465	75290	75290	465
466	210115_nj3_8.tif_BS20.tif:0466-0260-0365:466	71999	71999	466
467	210115_nj3_8.tif_BS20.tif:0467-0249-0374:467	72449	72449	467
468	210115_nj3_8.tif_BS20.tif:0468-0240-0375:468	67795	67795	468
469	210115_nj3_8.tif_BS20.tif:0469-0240-0371:469	58378	58378	469
470	210115_nj3_8.tif_BS20.tif:0470-0249-0358:470	73020	73020	470
471	210115_nj3_8.tif_BS20.tif:0471-0262-0371:471	55654	55654	471
472	210115_nj3_8.tif_BS20.tif:0472-0270-0366:472	77332	77332	472
473	210115_nj3_8.tif_BS20.tif:0473-0256-0369:473	68641	68641	473
474	210115_nj3_8.tif_BS20.tif:0474-0257-0367:474	64530	64530	474
475	210115_nj3_8.tif_BS20.tif:0475-0259-0368:475	69740	69740	475
476	210115_nj3_8.tif_BS20.tif:0476-0251-0372:476	76386	76386	476
477	210115_nj3_8.tif_BS20.tif:0477-0243-0371:477	69601	69601	477
478	210115_nj3_8.tif_BS20.tif:0478-0241-0372:478	72705	72705	478
479	210115_nj3_8.tif_BS20.tif:0479-0245-0370:479	70687	70687	479
480	210115_nj3_8.tif_BS20.tif:0480-0243-0368:480	67099	67099	480
481	210115_nj3_8.tif_BS20.tif:0481-0244-0367:481	64903	64903	481
482	210115_nj3_8.tif_BS20.tif:0482-0249-0366:482	62376	62376	482
483	210115_nj3_8.tif_BS20.tif:0483-0249-0368:483	66422	66422	483
484	210115_nj3_8.tif_BS20.tif:0484-0248-0368:484	63219	63219	484
485	210115_nj3_8.tif_BS20.tif:0485-0258-0361:485	73963	73963	485
486	210115_nj3_8.tif_BS20.tif:0486-0269-0368:486	69896	69896	486
487	210115_nj3_8.tif_BS20.tif:0487-0265-0369:487	68672	68672	487
488	210115_nj3_8.tif_BS20.tif:0488-0260-0367:488	70243	70243	488
489	210115_nj3_8.tif_BS20.tif:0489-0254-0369:489	67887	67887	489
490	210115_nj3_8.tif_BS20.tif:0490-0251-0369:490	57584	57584	490
491	210115_nj3_8.tif_BS20.tif:0491-0255-0372:491	58702	58702	491
492	210115_nj3_8.tif_BS20.tif:0492-0255-0369:492	57144	57144	492
493	210115_nj3_8.tif_BS20.tif:0493-0256-0367:493	63062	63062	493
494	210115_nj3_8.tif_BS20.tif:0494-0256-0371:494	62780	62780	494
495	210115_nj3_8.tif_BS20.tif:0495-0255-0372:495	64111	64111	495
496	210115_nj3_8.tif_BS20.tif:0496-0255-0372:496	59805	59805	496
497	210115_nj3_8.tif_BS20.tif:0497-0255-0372:497	67074	67074	497
498	210115_nj3_8.tif_BS20.tif:0498-0254-0372:498	66800	66800	498
499	210115_nj3_8.tif_BS20.tif:0499-0258-0368:499	66363	66363	499
500	210115_nj3_8.tif_BS20.tif:0500-0272-0366:500	57080	57080	500
501	210115_nj3_8.tif_BS20.tif:0501-0262-0369:501	61753	61753	501
502	210115_nj3_8.tif_BS20.tif:0502-0256-0369:502	59784	59784	502
503	210115_nj3_8.tif_BS20.tif:0503-0260-0371:503	70035	70035	503
504	210115_nj3_8.tif_BS20.tif:0504-0259-0368:504	66692	66692	504
505	210115_nj3_8.tif_BS20.tif:0505-0258-0369:505	63179	63179	505
506	210115_nj3_8.tif_BS20.tif:0506-0259-0370:506	68550	68550	506
507	210115_nj3_8.tif_BS20.tif:0507-0260-0370:507	70826	70826	507
508	210115_nj3_8.tif_BS20.tif:0508-0264-0365:508	73151	73151	508
509	210115_nj3_8.tif_BS20.tif:0509-0267-0371:509	62514	62514	509
510	210115_nj3_8.tif_BS20.tif:0510-0265-0374:510	58467	58467	510
511	210115_nj3_8.tif_BS20.tif:0511-0266-0371:511	71658	71658	511
512	210115_nj3_8.tif_BS20.tif:0512-0267-0376:512	71423	71423	512
513	210115_nj3_8.tif_BS20.tif:0513-0267-0373:513	72874	72874	513
514	210115_nj3_8.tif_BS20.tif:0514-0273-0372:514	72417	72417	514
515	210115_nj3_8.tif_BS20.tif:0515-0276-0377:515	77818	77818	515
516	210115_nj3_8.tif_BS20.tif:0516-0277-0372:516	70339	70339	516
517	210115_nj3_8.tif_BS20.tif:0517-0268-0367:517	73715	73715	517
518	210115_nj3_8.tif_BS20.tif:0518-0270-0370:518	72311	72311	518
519	210115_nj3_8.tif_BS20.tif:0519-0268-0369:519	73012	73012	519
520	210115_nj3_8.tif_BS20.tif:0520-0263-0368:520	65517	65517	520
521	210115_nj3_8.tif_BS20.tif:0521-0254-0363:521	68747	68747	521
522	210115_nj3_8.tif_BS20.tif:0522-0243-0364:522	58885	58885	522
523	210115_nj3_8.tif_BS20.tif:0523-0246-0366:523	66940	66940	523
524	210115_nj3_8.tif_BS20.tif:0524-0242-0364:524	64374	64374	524
525	210115_nj3_8.tif_BS20.tif:0525-0237-0366:525	76205	76205	525
526	210115_nj3_8.tif_BS20.tif:0526-0239-0360:526	69872	69872	526
527	210115_nj3_8.tif_BS20.tif:0527-0273-0376:527	91981	91981	527
528	210115_nj3_8.tif_BS20.tif:0528-0289-0393:528	71196	71196	528
529	210115_nj3_8.tif_BS20.tif:0529-0279-0389:529	62231	62231	529
530	210115_nj3_8.tif_BS20.tif:0530-0269-0380:530	68895	68895	530
531	210115_nj3_8.tif_BS20.tif:0531-0265-0380:531	65128	65128	531
532	210115_nj3_8.tif_BS20.tif:0532-0256-0381:532	62492	62492	532
533	210115_nj3_8.tif_BS20.tif:0533-0249-0385:533	59850	59850	533
534	210115_nj3_8.tif_BS20.tif:0534-0274-0381:534	56913	56913	534
535	210115_nj3_8.tif_BS20.tif:0535-0276-0386:535	57483	57483	535
536	210115_nj3_8.tif_BS20.tif:0536-0275-0386:536	58734	58734	536
537	210115_nj3_8.tif_BS20.tif:0537-0278-0373:537	66021	66021	537
538	210115_nj3_8.tif_BS20.tif:0538-0268-0337:538	66705	66705	538
539	210115_nj3_8.tif_BS20.tif:0539-0251-0320:539	69509	69509	539
540	210115_nj3_8.tif_BS20.tif:0540-0238-0313:540	56203	56203	540
541	210115_nj3_8.tif_BS20.tif:0541-0234-0297:541	69474	69474	541
542	210115_nj3_8.tif_BS20.tif:0542-0228-0296:542	71973	71973	542
543	210115_nj3_8.tif_BS20.tif:0543-0228-0294:543	73450	73450	543
544	210115_nj3_8.tif_BS20.tif:0544-0232-0286:544	78008	78008	544
545	210115_nj3_8.tif_BS20.tif:0545-0230-0278:545	74775	74775	545
546	210115_nj3_8.tif_BS20.tif:0546-0230-0279:546	59270	59270	546
547	210115_nj3_8.tif_BS20.tif:0547-0230-0279:547	136788	136788	547
548	210115_nj3_8.tif_BS20.tif:0548-0230-0279:548	160117	160117	548
549	210115_nj3_8.tif_BS20.tif:0549-0230-0279:549	145349	145349	549
550	210115_nj3_8.tif_BS20.tif:0550-0230-0279:550	123406	123406	550
551	210115_nj3_8.tif_BS20.tif:0551-0230-0279:551	128564	128564	551
552	210115_nj3_8.tif_BS20.tif:0552-0230-0279:552	133270	133270	552
553	210115_nj3_8.tif_BS20.tif:0553-0230-0279:553	130504	130504	553
554	210115_nj3_8.tif_BS20.tif:0554-0230-0279:554	26475	26475	554
555	210115_nj3_8.tif_BS20.tif:0555-0230-0279:555	25878	25878	555
556	210115_nj3_8.tif_BS20.tif:0556-0230-0279:556	26751	26751	556
557	210115_nj3_8.tif_BS20.tif:0557-0282-0336:557	40114	40114	557
558	210115_nj3_8.tif_BS20.tif:0558-0266-0330:558	51872	51872	558
559	210115_nj3_8.tif_BS20.tif:0559-0245-0326:559	56685	56685	559
560	210115_nj3_8.tif_BS20.tif:0560-0227-0323:560	51250	51250	560
561	210115_nj3_8.tif_BS20.tif:0561-0231-0328:561	51029	51029	561
562	210115_nj3_8.tif_BS20.tif:0562-0232-0329:562	43484	43484	562
563	210115_nj3_8.tif_BS20.tif:0563-0234-0329:563	49994	49994	563
564	210115_nj3_8.tif_BS20.tif:0564-0235-0329:564	52145	52145	564
565	210115_nj3_8.tif_BS20.tif:0565-0235-0333:565	51385	51385	565
566	210115_nj3_8.tif_BS20.tif:0566-0235-0335:566	52866	52866	566
567	210115_nj3_8.tif_BS20.tif:0567-0233-0330:567	60067	60067	567
568	210115_nj3_8.tif_BS20.tif:0568-0227-0322:568	59201	59201	568
569	210115_nj3_8.tif_BS20.tif:0569-0250-0323:569	67764	67764	569
570	210115_nj3_8.tif_BS20.tif:0570-0285-0330:570	56537	56537	570
571	210115_nj3_8.tif_BS20.tif:0571-0290-0333:571	57216	57216	571
572	210115_nj3_8.tif_BS20.tif:0572-0286-0334:572	49733	49733	572
573	210115_nj3_8.tif_BS20.tif:0573-0283-0333:573	61766	61766	573
574	210115_nj3_8.tif_BS20.tif:0574-0280-0334:574	61175	61175	574
575	210115_nj3_8.tif_BS20.tif:0575-0281-0331:575	57923	57923	575
576	210115_nj3_8.tif_BS20.tif:0576-0284-0333:576	49013	49013	576
577	210115_nj3_8.tif_BS20.tif:0577-0297-0338:577	55894	55894	577
578	210115_nj3_8.tif_BS20.tif:0578-0301-0339:578	57837	57837	578
579	210115_nj3_8.tif_BS20.tif:0579-0290-0342:579	64050	64050	579
580	210115_nj3_8.tif_BS20.tif:0580-0287-0341:580	62723	62723	580
581	210115_nj3_8.tif_BS20.tif:0581-0286-0341:581	71214	71214	581
582	210115_nj3_8.tif_BS20.tif:0582-0288-0339:582	61445	61445	582
583	210115_nj3_8.tif_BS20.tif:0583-0293-0342:583	67735	67735	583
584	210115_nj3_8.tif_BS20.tif:0584-0296-0342:584	64828	64828	584
585	210115_nj3_8.tif_BS20.tif:0585-0307-0348:585	67047	67047	585
586	210115_nj3_8.tif_BS20.tif:0586-0317-0355:586	49147	49147	586
587	210115_nj3_8.tif_BS20.tif:0587-0310-0357:587	58027	58027	587
588	210115_nj3_8.tif_BS20.tif:0588-0299-0351:588	61068	61068	588
589	210115_nj3_8.tif_BS20.tif:0589-0297-0349:589	59003	59003	589
590	210115_nj3_8.tif_BS20.tif:0590-0297-0354:590	68453	68453	590
591	210115_nj3_8.tif_BS20.tif:0591-0299-0353:591	66910	66910	591
592	210115_nj3_8.tif_BS20.tif:0592-0303-0352:592	61060	61060	592
593	210115_nj3_8.tif_BS20.tif:0593-0305-0357:593	64082	64082	593
594	210115_nj3_8.tif_BS20.tif:0594-0312-0354:594	64843	64843	594
595	210115_nj3_8.tif_BS20.tif:0595-0316-0359:595	56948	56948	595
596	210115_nj3_8.tif_BS20.tif:0596-0311-0364:596	59616	59616	596
597	210115_nj3_8.tif_BS20.tif:0597-0309-0363:597	70014	70014	597
598	210115_nj3_8.tif_BS20.tif:0598-0309-0358:598	62558	62558	598
599	210115_nj3_8.tif_BS20.tif:0599-0312-0369:599	62534	62534	599
600	210115_nj3_8.tif_BS20.tif:0600-0310-0372:600	64432	64432	600
601	210115_nj3_8.tif_BS20.tif:0601-0309-0371:601	68760	68760	601
602	210115_nj3_8.tif_BS20.tif:0602-0313-0368:602	69367	69367	602
603	210115_nj3_8.tif_BS20.tif:0603-0322-0377:603	57766	57766	603
604	210115_nj3_8.tif_BS20.tif:0604-0321-0380:604	64208	64208	604
605	210115_nj3_8.tif_BS20.tif:0605-0316-0378:605	66214	66214	605
606	210115_nj3_8.tif_BS20.tif:0606-0314-0377:606	66564	66564	606
607	210115_nj3_8.tif_BS20.tif:0607-0311-0376:607	75526	75526	607
608	210115_nj3_8.tif_BS20.tif:0608-0315-0375:608	63470	63470	608
609	210115_nj3_8.tif_BS20.tif:0609-0313-0383:609	61053	61053	609
610	210115_nj3_8.tif_BS20.tif:0610-0325-0387:610	61382	61382	610
611	210115_nj3_8.tif_BS20.tif:0611-0339-0381:611	60898	60898	611
612	210115_nj3_8.tif_BS20.tif:0612-0316-0364:612	61074	61074	612
613	210115_nj3_8.tif_BS20.tif:0613-0315-0365:613	62703	62703	613
614	210115_nj3_8.tif_BS20.tif:0614-0312-0366:614	62203	62203	614
615	210115_nj3_8.tif_BS20.tif:0615-0307-0367:615	62920	62920	615
616	210115_nj3_8.tif_BS20.tif:0616-0305-0370:616	56832	56832	616
617	210115_nj3_8.tif_BS20.tif:0617-0306-0366:617	61314	61314	617
618	210115_nj3_8.tif_BS20.tif:0618-0304-0354:618	58391	58391	618
619	210115_nj3_8.tif_BS20.tif:0619-0291-0334:619	58223	58223	619
620	210115_nj3_8.tif_BS20.tif:0620-0288-0336:620	59417	59417	620
621	210115_nj3_8.tif_BS20.tif:0621-0281-0337:621	59850	59850	621
622	210115_nj3_8.tif_BS20.tif:0622-0280-0340:622	65662	65662	622
623	210115_nj3_8.tif_BS20.tif:0623-0280-0342:623	62865	62865	623
624	210115_nj3_8.tif_BS20.tif:0624-0278-0339:624	55366	55366	624
625	210115_nj3_8.tif_BS20.tif:0625-0267-0339:625	64277	64277	625
626	210115_nj3_8.tif_BS20.tif:0626-0271-0316:626	63816	63816	626
627	210115_nj3_8.tif_BS20.tif:0627-0291-0326:627	53067	53067	627
628	210115_nj3_8.tif_BS20.tif:0628-0301-0345:628	43429	43429	628
629	210115_nj3_8.tif_BS20.tif:0629-0301-0345:629	55511	55511	629
630	210115_nj3_8.tif_BS20.tif:0630-0281-0335:630	53179	53179	630
631	210115_nj3_8.tif_BS20.tif:0631-0270-0331:631	63576	63576	631
632	210115_nj3_8.tif_BS20.tif:0632-0267-0336:632	58371	58371	632
633	210115_nj3_8.tif_BS20.tif:0633-0267-0332:633	52442	52442	633
634	210115_nj3_8.tif_BS20.tif:0634-0264-0331:634	60644	60644	634
635	210115_nj3_8.tif_BS20.tif:0635-0259-0327:635	56630	56630	635
636	210115_nj3_8.tif_BS20.tif:0636-0252-0314:636	55668	55668	636
637	210115_nj3_8.tif_BS20.tif:0637-0261-0322:637	54811	54811	637
638	210115_nj3_8.tif_BS20.tif:0638-0281-0334:638	55641	55641	638
639	210115_nj3_8.tif_BS20.tif:0639-0291-0340:639	65652	65652	639
640	210115_nj3_8.tif_BS20.tif:0640-0292-0341:640	60478	60478	640
641	210115_nj3_8.tif_BS20.tif:0641-0295-0344:641	53024	53024	641
642	210115_nj3_8.tif_BS20.tif:0642-0303-0344:642	55919	55919	642
643	210115_nj3_8.tif_BS20.tif:0643-0304-0341:643	58586	58586	643
644	210115_nj3_8.tif_BS20.tif:0644-0299-0338:644	54244	54244	644
645	210115_nj3_8.tif_BS20.tif:0645-0305-0338:645	54230	54230	645
646	210115_nj3_8.tif_BS20.tif:0646-0274-0325:646	48536	48536	646
647	210115_nj3_8.tif_BS20.tif:0647-0267-0321:647	51061	51061	647
648	210115_nj3_8.tif_BS20.tif:0648-0270-0327:648	55436	55436	648
649	210115_nj3_8.tif_BS20.tif:0649-0265-0323:649	60764	60764	649
650	210115_nj3_8.tif_BS20.tif:0650-0255-0320:650	50901	50901	650
651	210115_nj3_8.tif_BS20.tif:0651-0263-0328:651	55247	55247	651
652	210115_nj3_8.tif_BS20.tif:0652-0268-0335:652	53061	53061	652
653	210115_nj3_8.tif_BS20.tif:0653-0269-0336:653	58054	58054	653
654	210115_nj3_8.tif_BS20.tif:0654-0270-0334:654	64680	64680	654
655	210115_nj3_8.tif_BS20.tif:0655-0271-0334:655	69374	69374	655
656	210115_nj3_8.tif_BS20.tif:0656-0274-0336:656	70554	70554	656
657	210115_nj3_8.tif_BS20.tif:0657-0275-0336:657	69002	69002	657
658	210115_nj3_8.tif_BS20.tif:0658-0274-0335:658	64298	64298	658
659	210115_nj3_8.tif_BS20.tif:0659-0273-0336:659	61626	61626	659
660	210115_nj3_8.tif_BS20.tif:0660-0276-0335:660	67788	67788	660
661	210115_nj3_8.tif_BS20.tif:0661-0270-0322:661	51181	51181	661
662	210115_nj3_8.tif_BS20.tif:0662-0259-0325:662	56458	56458	662
663	210115_nj3_8.tif_BS20.tif:0663-0254-0324:663	62182	62182	663
664	210115_nj3_8.tif_BS20.tif:0664-0250-0316:664	58890	58890	664
665	210115_nj3_8.tif_BS20.tif:0665-0258-0323:665	57340	57340	665
666	210115_nj3_8.tif_BS20.tif:0666-0263-0328:666	60242	60242	666
667	210115_nj3_8.tif_BS20.tif:0667-0270-0323:667	67878	67878	667
668	210115_nj3_8.tif_BS20.tif:0668-0273-0326:668	65589	65589	668
669	210115_nj3_8.tif_BS20.tif:0669-0277-0325:669	58388	58388	669
670	210115_nj3_8.tif_BS20.tif:0670-0282-0329:670	63321	63321	670
671	210115_nj3_8.tif_BS20.tif:0671-0282-0329:671	63394	63394	671
672	210115_nj3_8.tif_BS20.tif:0672-0280-0329:672	53889	53889	672
673	210115_nj3_8.tif_BS20.tif:0673-0282-0327:673	52431	52431	673
674	210115_nj3_8.tif_BS20.tif:0674-0278-0338:674	54007	54007	674
675	210115_nj3_8.tif_BS20.tif:0675-0279-0336:675	49489	49489	675
676	210115_nj3_8.tif_BS20.tif:0676-0282-0331:676	57430	57430	676
677	210115_nj3_8.tif_BS20.tif:0677-0295-0328:677	58513	58513	677
678	210115_nj3_8.tif_BS20.tif:0678-0293-0329:678	56383	56383	678
679	210115_nj3_8.tif_BS20.tif:0679-0286-0335:679	53231	53231	679
680	210115_nj3_8.tif_BS20.tif:0680-0285-0333:680	60330	60330	680
681	210115_nj3_8.tif_BS20.tif:0681-0287-0329:681	56908	56908	681
682	210115_nj3_8.tif_BS20.tif:0682-0288-0327:682	58398	58398	682
683	210115_nj3_8.tif_BS20.tif:0683-0294-0334:683	48756	48756	683
684	210115_nj3_8.tif_BS20.tif:0684-0282-0341:684	47363	47363	684
685	210115_nj3_8.tif_BS20.tif:0685-0279-0336:685	55308	55308	685
686	210115_nj3_8.tif_BS20.tif:0686-0283-0325:686	53121	53121	686
687	210115_nj3_8.tif_BS20.tif:0687-0282-0326:687	55607	55607	687
688	210115_nj3_8.tif_BS20.tif:0688-0288-0319:688	54090	54090	688
689	210115_nj3_8.tif_BS20.tif:0689-0281-0340:689	49692	49692	689
690	210115_nj3_8.tif_BS20.tif:0690-0271-0344:690	48827	48827	690
691	210115_nj3_8.tif_BS20.tif:0691-0272-0335:691	45021	45021	691
692	210115_nj3_8.tif_BS20.tif:0692-0274-0335:692	49119	49119	692
693	210115_nj3_8.tif_BS20.tif:0693-0290-0330:693	57121	57121	693
694	210115_nj3_8.tif_BS20.tif:0694-0299-0329:694	48096	48096	694
695	210115_nj3_8.tif_BS20.tif:0695-0287-0359:695	55833	55833	695
696	210115_nj3_8.tif_BS20.tif:0696-0282-0363:696	49561	49561	696
697	210115_nj3_8.tif_BS20.tif:0697-0343-0393:697	41395	41395	697
698	210115_nj3_8.tif_BS20.tif:0698-0352-0373:698	55492	55492	698
699	210115_nj3_8.tif_BS20.tif:0699-0330-0371:699	51529	51529	699
700	210115_nj3_8.tif_BS20.tif:0700-0315-0369:700	45287	45287	700
701	210115_nj3_8.tif_BS20.tif:0701-0310-0363:701	54128	54128	701
702	210115_nj3_8.tif_BS20.tif:0702-0296-0357:702	52857	52857	702
703	210115_nj3_8.tif_BS20.tif:0703-0317-0386:703	58375	58375	703
704	210115_nj3_8.tif_BS20.tif:0704-0309-0377:704	51918	51918	704
705	210115_nj3_8.tif_BS20.tif:0705-0311-0368:705	52069	52069	705
706	210115_nj3_8.tif_BS20.tif:0706-0312-0361:706	56122	56122	706
707	210115_nj3_8.tif_BS20.tif:0707-0315-0356:707	51889	51889	707
708	210115_nj3_8.tif_BS20.tif:0708-0312-0358:708	53557	53557	708
709	210115_nj3_8.tif_BS20.tif:0709-0306-0357:709	52803	52803	709
710	210115_nj3_8.tif_BS20.tif:0710-0303-0358:710	56130	56130	710
711	210115_nj3_8.tif_BS20.tif:0711-0299-0358:711	52259	52259	711
712	210115_nj3_8.tif_BS20.tif:0712-0292-0352:712	52499	52499	712
713	210115_nj3_8.tif_BS20.tif:0713-0285-0340:713	56913	56913	713
714	210115_nj3_8.tif_BS20.tif:0714-0294-0328:714	45749	45749	714
715	210115_nj3_8.tif_BS20.tif:0715-0296-0359:715	55026	55026	715
716	210115_nj3_8.tif_BS20.tif:0716-0303-0378:716	51471	51471	716
717	210115_nj3_8.tif_BS20.tif:0717-0310-0368:717	57592	57592	717
718	210115_nj3_8.tif_BS20.tif:0718-0305-0366:718	61213	61213	718
719	210115_nj3_8.tif_BS20.tif:0719-0298-0345:719	54361	54361	719
720	210115_nj3_8.tif_BS20.tif:0720-0295-0343:720	55305	55305	720
721	210115_nj3_8.tif_BS20.tif:0721-0283-0337:721	46398	46398	721
722	210115_nj3_8.tif_BS20.tif:0001-0248-0125:1	276649	276649	1
723	210115_nj3_8.tif_BS20.tif:0002-0260-0133:2	320476	320476	2
724	210115_nj3_8.tif_BS20.tif:0003-0259-0130:3	313517	313517	3
725	210115_nj3_8.tif_BS20.tif:0004-0257-0124:4	274808	274808	4
726	210115_nj3_8.tif_BS20.tif:0005-0258-0116:5	260135	260135	5
727	210115_nj3_8.tif_BS20.tif:0006-0261-0120:6	253069	253069	6
728	210115_nj3_8.tif_BS20.tif:0007-0258-0120:7	259538	259538	7
729	210115_nj3_8.tif_BS20.tif:0008-0260-0122:8	231572	231572	8
730	210115_nj3_8.tif_BS20.tif:0009-0258-0124:9	312339	312339	9
731	210115_nj3_8.tif_BS20.tif:0010-0262-0123:10	303829	303829	10
732	210115_nj3_8.tif_BS20.tif:0011-0273-0107:11	249763	249763	11
733	210115_nj3_8.tif_BS20.tif:0012-0228-0122:12	300985	300985	12
734	210115_nj3_8.tif_BS20.tif:0013-0218-0128:13	238522	238522	13
735	210115_nj3_8.tif_BS20.tif:0014-0222-0139:14	261810	261810	14
736	210115_nj3_8.tif_BS20.tif:0015-0225-0145:15	324673	324673	15
737	210115_nj3_8.tif_BS20.tif:0016-0227-0132:16	316844	316844	16
738	210115_nj3_8.tif_BS20.tif:0017-0228-0131:17	319881	319881	17
739	210115_nj3_8.tif_BS20.tif:0018-0228-0132:18	304027	304027	18
740	210115_nj3_8.tif_BS20.tif:0019-0229-0135:19	316947	316947	19
741	210115_nj3_8.tif_BS20.tif:0020-0230-0135:20	325751	325751	20
742	210115_nj3_8.tif_BS20.tif:0021-0230-0139:21	272591	272591	21
743	210115_nj3_8.tif_BS20.tif:0022-0226-0124:22	174767	174767	22
744	210115_nj3_8.tif_BS20.tif:0023-0224-0129:23	201144	201144	23
745	210115_nj3_8.tif_BS20.tif:0024-0211-0129:24	266522	266522	24
746	210115_nj3_8.tif_BS20.tif:0025-0185-0122:25	291544	291544	25
747	210115_nj3_8.tif_BS20.tif:0026-0228-0126:26	312775	312775	26
748	210115_nj3_8.tif_BS20.tif:0027-0252-0112:27	312242	312242	27
749	210115_nj3_8.tif_BS20.tif:0028-0294-0114:28	242095	242095	28
750	210115_nj3_8.tif_BS20.tif:0029-0258-0132:29	269969	269969	29
751	210115_nj3_8.tif_BS20.tif:0030-0250-0134:30	292788	292788	30
752	210115_nj3_8.tif_BS20.tif:0031-0248-0123:31	279724	279724	31
753	210115_nj3_8.tif_BS20.tif:0032-0246-0120:32	279814	279814	32
754	210115_nj3_8.tif_BS20.tif:0033-0245-0120:33	278199	278199	33
755	210115_nj3_8.tif_BS20.tif:0034-0246-0118:34	269165	269165	34
756	210115_nj3_8.tif_BS20.tif:0035-0253-0118:35	295864	295864	35
757	210115_nj3_8.tif_BS20.tif:0036-0254-0126:36	325671	325671	36
758	210115_nj3_8.tif_BS20.tif:0037-0256-0129:37	321563	321563	37
759	210115_nj3_8.tif_BS20.tif:0038-0259-0124:38	284879	284879	38
760	210115_nj3_8.tif_BS20.tif:0039-0267-0121:39	267083	267083	39
761	210115_nj3_8.tif_BS20.tif:0040-0271-0118:40	276853	276853	40
762	210115_nj3_8.tif_BS20.tif:0041-0280-0113:41	290134	290134	41
763	210115_nj3_8.tif_BS20.tif:0042-0258-0113:42	269834	269834	42
764	210115_nj3_8.tif_BS20.tif:0043-0230-0117:43	230145	230145	43
765	210115_nj3_8.tif_BS20.tif:0044-0220-0143:44	241373	241373	44
766	210115_nj3_8.tif_BS20.tif:0045-0238-0150:45	306092	306092	45
767	210115_nj3_8.tif_BS20.tif:0046-0245-0148:46	325198	325198	46
768	210115_nj3_8.tif_BS20.tif:0047-0244-0142:47	325787	325787	47
769	210115_nj3_8.tif_BS20.tif:0048-0240-0142:48	333610	333610	48
770	210115_nj3_8.tif_BS20.tif:0049-0239-0142:49	300962	300962	49
771	210115_nj3_8.tif_BS20.tif:0050-0231-0139:50	265283	265283	50
772	210115_nj3_8.tif_BS20.tif:0051-0233-0143:51	279139	279139	51
773	210115_nj3_8.tif_BS20.tif:0052-0229-0142:52	298196	298196	52
774	210115_nj3_8.tif_BS20.tif:0053-0219-0138:53	293050	293050	53
775	210115_nj3_8.tif_BS20.tif:0054-0204-0128:54	269143	269143	54
776	210115_nj3_8.tif_BS20.tif:0055-0229-0118:55	259076	259076	55
777	210115_nj3_8.tif_BS20.tif:0056-0242-0125:56	329115	329115	56
778	210115_nj3_8.tif_BS20.tif:0057-0249-0120:57	322771	322771	57
779	210115_nj3_8.tif_BS20.tif:0058-0288-0121:58	321445	321445	58
780	210115_nj3_8.tif_BS20.tif:0059-0219-0142:59	241378	241378	59
781	210115_nj3_8.tif_BS20.tif:0060-0212-0142:60	262522	262522	60
782	210115_nj3_8.tif_BS20.tif:0061-0239-0145:61	326158	326158	61
783	210115_nj3_8.tif_BS20.tif:0062-0247-0146:62	321276	321276	62
784	210115_nj3_8.tif_BS20.tif:0063-0245-0148:63	341419	341419	63
785	210115_nj3_8.tif_BS20.tif:0064-0236-0143:64	308818	308818	64
786	210115_nj3_8.tif_BS20.tif:0065-0233-0146:65	307524	307524	65
787	210115_nj3_8.tif_BS20.tif:0066-0233-0146:66	313433	313433	66
788	210115_nj3_8.tif_BS20.tif:0067-0235-0147:67	308596	308596	67
789	210115_nj3_8.tif_BS20.tif:0068-0235-0143:68	286418	286418	68
790	210115_nj3_8.tif_BS20.tif:0069-0229-0140:69	293985	293985	69
791	210115_nj3_8.tif_BS20.tif:0070-0219-0141:70	306349	306349	70
792	210115_nj3_8.tif_BS20.tif:0071-0202-0123:71	266228	266228	71
793	210115_nj3_8.tif_BS20.tif:0072-0236-0129:72	272455	272455	72
794	210115_nj3_8.tif_BS20.tif:0073-0244-0132:73	330232	330232	73
795	210115_nj3_8.tif_BS20.tif:0074-0248-0131:74	309933	309933	74
796	210115_nj3_8.tif_BS20.tif:0075-0277-0122:75	286388	286388	75
797	210115_nj3_8.tif_BS20.tif:0076-0309-0122:76	243571	243571	76
798	210115_nj3_8.tif_BS20.tif:0077-0259-0129:77	271137	271137	77
799	210115_nj3_8.tif_BS20.tif:0078-0251-0132:78	306799	306799	78
800	210115_nj3_8.tif_BS20.tif:0079-0248-0128:79	326383	326383	79
801	210115_nj3_8.tif_BS20.tif:0080-0255-0115:80	286931	286931	80
802	210115_nj3_8.tif_BS20.tif:0081-0259-0114:81	294010	294010	81
803	210115_nj3_8.tif_BS20.tif:0082-0262-0120:82	309066	309066	82
804	210115_nj3_8.tif_BS20.tif:0083-0264-0123:83	307084	307084	83
805	210115_nj3_8.tif_BS20.tif:0084-0267-0122:84	311245	311245	84
806	210115_nj3_8.tif_BS20.tif:0085-0278-0125:85	336126	336126	85
807	210115_nj3_8.tif_BS20.tif:0086-0291-0127:86	293818	293818	86
808	210115_nj3_8.tif_BS20.tif:0087-0280-0122:87	302103	302103	87
809	210115_nj3_8.tif_BS20.tif:0088-0265-0115:88	297072	297072	88
810	210115_nj3_8.tif_BS20.tif:0089-0261-0123:89	306952	306952	89
811	210115_nj3_8.tif_BS20.tif:0090-0256-0121:90	303331	303331	90
812	210115_nj3_8.tif_BS20.tif:0091-0258-0115:91	298022	298022	91
813	210115_nj3_8.tif_BS20.tif:0092-0266-0119:92	284407	284407	92
814	210115_nj3_8.tif_BS20.tif:0093-0255-0124:93	288422	288422	93
815	210115_nj3_8.tif_BS20.tif:0094-0256-0124:94	331113	331113	94
816	210115_nj3_8.tif_BS20.tif:0095-0257-0120:95	278126	278126	95
817	210115_nj3_8.tif_BS20.tif:0096-0256-0123:96	273996	273996	96
818	210115_nj3_8.tif_BS20.tif:0097-0255-0124:97	286890	286890	97
819	210115_nj3_8.tif_BS20.tif:0098-0252-0124:98	306213	306213	98
820	210115_nj3_8.tif_BS20.tif:0099-0251-0123:99	279348	279348	99
821	210115_nj3_8.tif_BS20.tif:0100-0248-0119:100	252796	252796	100
822	210115_nj3_8.tif_BS20.tif:0101-0248-0115:101	282502	282502	101
823	210115_nj3_8.tif_BS20.tif:0102-0260-0118:102	306964	306964	102
824	210115_nj3_8.tif_BS20.tif:0103-0275-0122:103	291493	291493	103
825	210115_nj3_8.tif_BS20.tif:0104-0271-0123:104	298999	298999	104
826	210115_nj3_8.tif_BS20.tif:0105-0265-0120:105	297919	297919	105
827	210115_nj3_8.tif_BS20.tif:0106-0273-0122:106	298133	298133	106
828	210115_nj3_8.tif_BS20.tif:0107-0274-0123:107	289400	289400	107
829	210115_nj3_8.tif_BS20.tif:0108-0278-0124:108	303866	303866	108
830	210115_nj3_8.tif_BS20.tif:0109-0276-0128:109	300919	300919	109
831	210115_nj3_8.tif_BS20.tif:0110-0279-0126:110	308707	308707	110
832	210115_nj3_8.tif_BS20.tif:0111-0288-0134:111	346111	346111	111
833	210115_nj3_8.tif_BS20.tif:0112-0280-0136:112	297282	297282	112
834	210115_nj3_8.tif_BS20.tif:0113-0262-0119:113	377426	377426	113
835	210115_nj3_8.tif_BS20.tif:0114-0253-0122:114	341322	341322	114
836	210115_nj3_8.tif_BS20.tif:0115-0257-0128:115	314880	314880	115
837	210115_nj3_8.tif_BS20.tif:0116-0256-0132:116	332538	332538	116
838	210115_nj3_8.tif_BS20.tif:0117-0262-0126:117	359101	359101	117
839	210115_nj3_8.tif_BS20.tif:0118-0258-0121:118	334914	334914	118
840	210115_nj3_8.tif_BS20.tif:0119-0249-0124:119	358263	358263	119
841	210115_nj3_8.tif_BS20.tif:0120-0259-0115:120	336580	336580	120
842	210115_nj3_8.tif_BS20.tif:0121-0255-0122:121	318960	318960	121
843	210115_nj3_8.tif_BS20.tif:0122-0239-0114:122	302898	302898	122
844	210115_nj3_8.tif_BS20.tif:0123-0251-0117:123	345061	345061	123
845	210115_nj3_8.tif_BS20.tif:0124-0260-0127:124	301182	301182	124
846	210115_nj3_8.tif_BS20.tif:0125-0264-0126:125	312183	312183	125
847	210115_nj3_8.tif_BS20.tif:0126-0263-0123:126	316867	316867	126
848	210115_nj3_8.tif_BS20.tif:0127-0266-0131:127	320055	320055	127
849	210115_nj3_8.tif_BS20.tif:0128-0265-0137:128	329518	329518	128
850	210115_nj3_8.tif_BS20.tif:0129-0264-0139:129	363893	363893	129
851	210115_nj3_8.tif_BS20.tif:0130-0281-0127:130	381937	381937	130
852	210115_nj3_8.tif_BS20.tif:0131-0279-0122:131	333617	333617	131
853	210115_nj3_8.tif_BS20.tif:0132-0260-0114:132	354242	354242	132
854	210115_nj3_8.tif_BS20.tif:0133-0242-0111:133	312980	312980	133
855	210115_nj3_8.tif_BS20.tif:0134-0230-0144:134	300693	300693	134
856	210115_nj3_8.tif_BS20.tif:0135-0245-0145:135	267458	267458	135
857	210115_nj3_8.tif_BS20.tif:0136-0249-0135:136	337651	337651	136
858	210115_nj3_8.tif_BS20.tif:0137-0247-0124:137	291642	291642	137
859	210115_nj3_8.tif_BS20.tif:0138-0245-0124:138	300234	300234	138
860	210115_nj3_8.tif_BS20.tif:0139-0241-0124:139	256148	256148	139
861	210115_nj3_8.tif_BS20.tif:0140-0237-0133:140	255593	255593	140
862	210115_nj3_8.tif_BS20.tif:0141-0234-0134:141	269369	269369	141
863	210115_nj3_8.tif_BS20.tif:0142-0230-0133:142	308679	308679	142
864	210115_nj3_8.tif_BS20.tif:0143-0221-0128:143	290766	290766	143
865	210115_nj3_8.tif_BS20.tif:0144-0220-0127:144	273602	273602	144
866	210115_nj3_8.tif_BS20.tif:0145-0236-0126:145	273757	273757	145
867	210115_nj3_8.tif_BS20.tif:0146-0225-0138:146	252095	252095	146
868	210115_nj3_8.tif_BS20.tif:0147-0231-0144:147	261224	261224	147
869	210115_nj3_8.tif_BS20.tif:0148-0228-0131:148	299932	299932	148
870	210115_nj3_8.tif_BS20.tif:0149-0231-0134:149	304610	304610	149
871	210115_nj3_8.tif_BS20.tif:0150-0239-0136:150	289575	289575	150
872	210115_nj3_8.tif_BS20.tif:0151-0236-0133:151	288935	288935	151
873	210115_nj3_8.tif_BS20.tif:0152-0231-0132:152	273988	273988	152
874	210115_nj3_8.tif_BS20.tif:0153-0236-0134:153	292120	292120	153
875	210115_nj3_8.tif_BS20.tif:0154-0234-0127:154	300284	300284	154
876	210115_nj3_8.tif_BS20.tif:0155-0237-0126:155	294296	294296	155
877	210115_nj3_8.tif_BS20.tif:0156-0239-0122:156	245467	245467	156
878	210115_nj3_8.tif_BS20.tif:0157-0235-0125:157	244741	244741	157
879	210115_nj3_8.tif_BS20.tif:0158-0230-0126:158	265384	265384	158
880	210115_nj3_8.tif_BS20.tif:0159-0226-0127:159	261296	261296	159
881	210115_nj3_8.tif_BS20.tif:0160-0237-0124:160	278781	278781	160
882	210115_nj3_8.tif_BS20.tif:0161-0251-0124:161	276583	276583	161
883	210115_nj3_8.tif_BS20.tif:0162-0245-0121:162	269403	269403	162
884	210115_nj3_8.tif_BS20.tif:0163-0242-0120:163	261108	261108	163
885	210115_nj3_8.tif_BS20.tif:0164-0242-0119:164	256346	256346	164
886	210115_nj3_8.tif_BS20.tif:0165-0242-0118:165	240877	240877	165
887	210115_nj3_8.tif_BS20.tif:0166-0243-0118:166	250390	250390	166
888	210115_nj3_8.tif_BS20.tif:0167-0246-0114:167	259125	259125	167
889	210115_nj3_8.tif_BS20.tif:0168-0248-0116:168	267144	267144	168
890	210115_nj3_8.tif_BS20.tif:0169-0253-0112:169	284781	284781	169
891	210115_nj3_8.tif_BS20.tif:0170-0262-0113:170	283672	283672	170
892	210115_nj3_8.tif_BS20.tif:0171-0275-0115:171	244654	244654	171
893	210115_nj3_8.tif_BS20.tif:0172-0274-0120:172	266307	266307	172
894	210115_nj3_8.tif_BS20.tif:0173-0269-0114:173	303857	303857	173
895	210115_nj3_8.tif_BS20.tif:0174-0260-0108:174	274984	274984	174
896	210115_nj3_8.tif_BS20.tif:0175-0257-0113:175	283266	283266	175
897	210115_nj3_8.tif_BS20.tif:0176-0256-0127:176	289966	289966	176
898	210115_nj3_8.tif_BS20.tif:0177-0256-0124:177	294041	294041	177
899	210115_nj3_8.tif_BS20.tif:0178-0260-0117:178	291110	291110	178
900	210115_nj3_8.tif_BS20.tif:0179-0264-0122:179	294960	294960	179
901	210115_nj3_8.tif_BS20.tif:0180-0258-0120:180	292422	292422	180
902	210115_nj3_8.tif_BS20.tif:0181-0256-0123:181	290379	290379	181
903	210115_nj3_8.tif_BS20.tif:0182-0256-0123:182	291182	291182	182
904	210115_nj3_8.tif_BS20.tif:0183-0256-0119:183	301712	301712	183
905	210115_nj3_8.tif_BS20.tif:0184-0249-0123:184	325591	325591	184
906	210115_nj3_8.tif_BS20.tif:0185-0289-0133:185	290096	290096	185
907	210115_nj3_8.tif_BS20.tif:0186-0313-0164:186	313240	313240	186
908	210115_nj3_8.tif_BS20.tif:0187-0295-0149:187	313044	313044	187
909	210115_nj3_8.tif_BS20.tif:0188-0277-0133:188	321137	321137	188
910	210115_nj3_8.tif_BS20.tif:0189-0273-0135:189	298900	298900	189
911	210115_nj3_8.tif_BS20.tif:0190-0265-0115:190	315254	315254	190
912	210115_nj3_8.tif_BS20.tif:0191-0281-0131:191	323253	323253	191
913	210115_nj3_8.tif_BS20.tif:0192-0286-0150:192	343429	343429	192
914	210115_nj3_8.tif_BS20.tif:0193-0300-0171:193	317899	317899	193
915	210115_nj3_8.tif_BS20.tif:0194-0301-0128:194	261990	261990	194
916	210115_nj3_8.tif_BS20.tif:0195-0273-0127:195	295672	295672	195
917	210115_nj3_8.tif_BS20.tif:0196-0267-0138:196	326477	326477	196
918	210115_nj3_8.tif_BS20.tif:0197-0273-0127:197	341800	341800	197
919	210115_nj3_8.tif_BS20.tif:0198-0286-0140:198	333582	333582	198
920	210115_nj3_8.tif_BS20.tif:0199-0298-0165:199	338702	338702	199
921	210115_nj3_8.tif_BS20.tif:0200-0309-0142:200	271469	271469	200
922	210115_nj3_8.tif_BS20.tif:0201-0292-0141:201	278040	278040	201
923	210115_nj3_8.tif_BS20.tif:0202-0267-0141:202	334607	334607	202
924	210115_nj3_8.tif_BS20.tif:0203-0266-0143:203	328126	328126	203
925	210115_nj3_8.tif_BS20.tif:0204-0275-0123:204	258820	258820	204
926	210115_nj3_8.tif_BS20.tif:0205-0286-0147:205	270554	270554	205
927	210115_nj3_8.tif_BS20.tif:0206-0306-0164:206	273912	273912	206
928	210115_nj3_8.tif_BS20.tif:0207-0290-0142:207	282257	282257	207
929	210115_nj3_8.tif_BS20.tif:0208-0273-0134:208	307737	307737	208
930	210115_nj3_8.tif_BS20.tif:0209-0263-0126:209	270512	270512	209
931	210115_nj3_8.tif_BS20.tif:0210-0282-0124:210	239410	239410	210
932	210115_nj3_8.tif_BS20.tif:0211-0301-0132:211	239836	239836	211
933	210115_nj3_8.tif_BS20.tif:0212-0294-0146:212	278167	278167	212
934	210115_nj3_8.tif_BS20.tif:0213-0282-0186:213	284125	284125	213
935	210115_nj3_8.tif_BS20.tif:0214-0270-0157:214	245393	245393	214
936	210115_nj3_8.tif_BS20.tif:0215-0265-0143:215	244098	244098	215
937	210115_nj3_8.tif_BS20.tif:0216-0281-0153:216	271763	271763	216
938	210115_nj3_8.tif_BS20.tif:0217-0289-0158:217	263796	263796	217
939	210115_nj3_8.tif_BS20.tif:0218-0300-0152:218	266501	266501	218
940	210115_nj3_8.tif_BS20.tif:0219-0291-0151:219	239912	239912	219
941	210115_nj3_8.tif_BS20.tif:0220-0277-0155:220	238262	238262	220
942	210115_nj3_8.tif_BS20.tif:0221-0276-0155:221	223573	223573	221
943	210115_nj3_8.tif_BS20.tif:0222-0291-0174:222	238487	238487	222
944	210115_nj3_8.tif_BS20.tif:0223-0307-0148:223	243810	243810	223
945	210115_nj3_8.tif_BS20.tif:0224-0298-0139:224	233745	233745	224
946	210115_nj3_8.tif_BS20.tif:0225-0279-0138:225	189693	189693	225
947	210115_nj3_8.tif_BS20.tif:0226-0270-0130:226	200635	200635	226
948	210115_nj3_8.tif_BS20.tif:0227-0289-0139:227	97347	97347	227
949	210115_nj3_8.tif_BS20.tif:0228-0287-0140:228	200247	200247	228
950	210115_nj3_8.tif_BS20.tif:0229-0267-0128:229	248940	248940	229
951	210115_nj3_8.tif_BS20.tif:0230-0304-0137:230	239915	239915	230
952	210115_nj3_8.tif_BS20.tif:0231-0285-0147:231	252532	252532	231
953	210115_nj3_8.tif_BS20.tif:0232-0282-0158:232	255217	255217	232
954	210115_nj3_8.tif_BS20.tif:0233-0263-0145:233	263946	263946	233
955	210115_nj3_8.tif_BS20.tif:0234-0273-0130:234	251988	251988	234
956	210115_nj3_8.tif_BS20.tif:0235-0284-0131:235	247069	247069	235
957	210115_nj3_8.tif_BS20.tif:0236-0292-0132:236	241921	241921	236
958	210115_nj3_8.tif_BS20.tif:0237-0294-0136:237	253940	253940	237
959	210115_nj3_8.tif_BS20.tif:0238-0280-0144:238	248703	248703	238
960	210115_nj3_8.tif_BS20.tif:0239-0267-0147:239	237935	237935	239
961	210115_nj3_8.tif_BS20.tif:0240-0284-0131:240	256515	256515	240
962	210115_nj3_8.tif_BS20.tif:0241-0266-0138:241	259363	259363	241
963	210115_nj3_8.tif_BS20.tif:0242-0259-0140:242	196847	196847	242
964	210115_nj3_8.tif_BS20.tif:0243-0262-0121:243	231893	231893	243
965	210115_nj3_8.tif_BS20.tif:0244-0308-0140:244	241156	241156	244
966	210115_nj3_8.tif_BS20.tif:0245-0313-0172:245	254529	254529	245
967	210115_nj3_8.tif_BS20.tif:0246-0289-0131:246	259776	259776	246
968	210115_nj3_8.tif_BS20.tif:0247-0288-0128:247	262173	262173	247
969	210115_nj3_8.tif_BS20.tif:0248-0287-0139:248	238203	238203	248
970	210115_nj3_8.tif_BS20.tif:0249-0277-0144:249	241738	241738	249
971	210115_nj3_8.tif_BS20.tif:0250-0267-0148:250	266463	266463	250
972	210115_nj3_8.tif_BS20.tif:0251-0285-0130:251	282684	282684	251
973	210115_nj3_8.tif_BS20.tif:0252-0308-0142:252	241136	241136	252
974	210115_nj3_8.tif_BS20.tif:0253-0301-0156:253	245911	245911	253
975	210115_nj3_8.tif_BS20.tif:0254-0281-0155:254	267767	267767	254
976	210115_nj3_8.tif_BS20.tif:0255-0279-0135:255	261129	261129	255
977	210115_nj3_8.tif_BS20.tif:0256-0280-0138:256	249216	249216	256
978	210115_nj3_8.tif_BS20.tif:0257-0281-0142:257	279735	279735	257
979	210115_nj3_8.tif_BS20.tif:0258-0269-0145:258	270229	270229	258
980	210115_nj3_8.tif_BS20.tif:0259-0271-0142:259	252922	252922	259
981	210115_nj3_8.tif_BS20.tif:0260-0278-0132:260	251806	251806	260
982	210115_nj3_8.tif_BS20.tif:0261-0284-0132:261	252986	252986	261
983	210115_nj3_8.tif_BS20.tif:0262-0284-0136:262	243182	243182	262
984	210115_nj3_8.tif_BS20.tif:0263-0278-0139:263	264290	264290	263
985	210115_nj3_8.tif_BS20.tif:0264-0280-0139:264	268137	268137	264
986	210115_nj3_8.tif_BS20.tif:0265-0291-0140:265	256398	256398	265
987	210115_nj3_8.tif_BS20.tif:0266-0299-0140:266	245435	245435	266
988	210115_nj3_8.tif_BS20.tif:0267-0291-0144:267	248867	248867	267
989	210115_nj3_8.tif_BS20.tif:0268-0281-0143:268	264262	264262	268
990	210115_nj3_8.tif_BS20.tif:0269-0283-0138:269	244178	244178	269
991	210115_nj3_8.tif_BS20.tif:0270-0285-0128:270	294299	294299	270
992	210115_nj3_8.tif_BS20.tif:0271-0307-0137:271	230536	230536	271
993	210115_nj3_8.tif_BS20.tif:0272-0290-0149:272	235426	235426	272
994	210115_nj3_8.tif_BS20.tif:0273-0278-0150:273	262022	262022	273
995	210115_nj3_8.tif_BS20.tif:0274-0288-0153:274	261340	261340	274
996	210115_nj3_8.tif_BS20.tif:0275-0273-0149:275	249838	249838	275
997	210115_nj3_8.tif_BS20.tif:0276-0277-0148:276	240267	240267	276
998	210115_nj3_8.tif_BS20.tif:0277-0267-0147:277	199835	199835	277
999	210115_nj3_8.tif_BS20.tif:0278-0261-0140:278	254447	254447	278
1000	210115_nj3_8.tif_BS20.tif:0279-0273-0131:279	259109	259109	279
1001	210115_nj3_8.tif_BS20.tif:0280-0281-0140:280	268599	268599	280
1002	210115_nj3_8.tif_BS20.tif:0281-0289-0144:281	250942	250942	281
1003	210115_nj3_8.tif_BS20.tif:0282-0300-0180:282	233087	233087	282
1004	210115_nj3_8.tif_BS20.tif:0283-0278-0198:283	238535	238535	283
1005	210115_nj3_8.tif_BS20.tif:0284-0267-0177:284	195793	195793	284
1006	210115_nj3_8.tif_BS20.tif:0285-0287-0153:285	219348	219348	285
1007	210115_nj3_8.tif_BS20.tif:0286-0305-0156:286	267493	267493	286
1008	210115_nj3_8.tif_BS20.tif:0287-0280-0193:287	274729	274729	287
1009	210115_nj3_8.tif_BS20.tif:0288-0283-0169:288	245373	245373	288
1010	210115_nj3_8.tif_BS20.tif:0289-0298-0162:289	294003	294003	289
1011	210115_nj3_8.tif_BS20.tif:0290-0275-0183:290	267550	267550	290
1012	210115_nj3_8.tif_BS20.tif:0291-0278-0165:291	243405	243405	291
1013	210115_nj3_8.tif_BS20.tif:0292-0282-0167:292	240892	240892	292
1014	210115_nj3_8.tif_BS20.tif:0293-0273-0174:293	208480	208480	293
1015	210115_nj3_8.tif_BS20.tif:0294-0254-0174:294	217024	217024	294
1016	210115_nj3_8.tif_BS20.tif:0295-0274-0163:295	204889	204889	295
1017	210115_nj3_8.tif_BS20.tif:0296-0272-0165:296	208789	208789	296
1018	210115_nj3_8.tif_BS20.tif:0297-0274-0166:297	201849	201849	297
1019	210115_nj3_8.tif_BS20.tif:0298-0270-0171:298	207959	207959	298
1020	210115_nj3_8.tif_BS20.tif:0299-0272-0169:299	211576	211576	299
1021	210115_nj3_8.tif_BS20.tif:0300-0271-0170:300	208133	208133	300
1022	210115_nj3_8.tif_BS20.tif:0301-0272-0168:301	226652	226652	301
1023	210115_nj3_8.tif_BS20.tif:0302-0268-0174:302	222680	222680	302
1024	210115_nj3_8.tif_BS20.tif:0303-0267-0174:303	232269	232269	303
1025	210115_nj3_8.tif_BS20.tif:0304-0274-0177:304	236876	236876	304
1026	210115_nj3_8.tif_BS20.tif:0305-0265-0167:305	209060	209060	305
1027	210115_nj3_8.tif_BS20.tif:0306-0282-0174:306	223183	223183	306
1028	210115_nj3_8.tif_BS20.tif:0307-0285-0179:307	216129	216129	307
1029	210115_nj3_8.tif_BS20.tif:0308-0273-0171:308	205275	205275	308
1030	210115_nj3_8.tif_BS20.tif:0309-0268-0162:309	220796	220796	309
1031	210115_nj3_8.tif_BS20.tif:0310-0283-0169:310	184552	184552	310
1032	210115_nj3_8.tif_BS20.tif:0311-0283-0161:311	156694	156694	311
1033	210115_nj3_8.tif_BS20.tif:0312-0310-0120:312	170291	170291	312
1034	210115_nj3_8.tif_BS20.tif:0313-0297-0137:313	181364	181364	313
1035	210115_nj3_8.tif_BS20.tif:0314-0273-0141:314	200917	200917	314
1036	210115_nj3_8.tif_BS20.tif:0315-0269-0142:315	200906	200906	315
1037	210115_nj3_8.tif_BS20.tif:0316-0277-0137:316	206888	206888	316
1038	210115_nj3_8.tif_BS20.tif:0317-0284-0135:317	205884	205884	317
1039	210115_nj3_8.tif_BS20.tif:0318-0294-0133:318	179665	179665	318
1040	210115_nj3_8.tif_BS20.tif:0319-0311-0147:319	193119	193119	319
1041	210115_nj3_8.tif_BS20.tif:0320-0277-0152:320	186689	186689	320
1042	210115_nj3_8.tif_BS20.tif:0321-0235-0170:321	192434	192434	321
1043	210115_nj3_8.tif_BS20.tif:0322-0288-0188:322	127066	127066	322
1044	210115_nj3_8.tif_BS20.tif:0323-0289-0163:323	176570	176570	323
1045	210115_nj3_8.tif_BS20.tif:0324-0281-0166:324	172136	172136	324
1046	210115_nj3_8.tif_BS20.tif:0325-0273-0167:325	182911	182911	325
1047	210115_nj3_8.tif_BS20.tif:0326-0271-0170:326	190602	190602	326
1048	210115_nj3_8.tif_BS20.tif:0327-0270-0171:327	184977	184977	327
1049	210115_nj3_8.tif_BS20.tif:0328-0272-0171:328	191829	191829	328
1050	210115_nj3_8.tif_BS20.tif:0329-0275-0173:329	154738	154738	329
1051	210115_nj3_8.tif_BS20.tif:0330-0272-0169:330	179134	179134	330
1052	210115_nj3_8.tif_BS20.tif:0331-0284-0161:331	134225	134225	331
1053	210115_nj3_8.tif_BS20.tif:0332-0306-0140:332	154187	154187	332
1054	210115_nj3_8.tif_BS20.tif:0333-0285-0153:333	159976	159976	333
1055	210115_nj3_8.tif_BS20.tif:0334-0277-0144:334	156787	156787	334
1056	210115_nj3_8.tif_BS20.tif:0335-0271-0137:335	144463	144463	335
1057	210115_nj3_8.tif_BS20.tif:0336-0269-0133:336	149809	149809	336
1058	210115_nj3_8.tif_BS20.tif:0337-0268-0131:337	155407	155407	337
1059	210115_nj3_8.tif_BS20.tif:0338-0276-0141:338	147109	147109	338
1060	210115_nj3_8.tif_BS20.tif:0339-0279-0142:339	151311	151311	339
1061	210115_nj3_8.tif_BS20.tif:0340-0280-0142:340	150007	150007	340
1062	210115_nj3_8.tif_BS20.tif:0341-0282-0144:341	158202	158202	341
1063	210115_nj3_8.tif_BS20.tif:0342-0281-0143:342	167775	167775	342
1064	210115_nj3_8.tif_BS20.tif:0343-0276-0145:343	159124	159124	343
1065	210115_nj3_8.tif_BS20.tif:0344-0269-0139:344	160380	160380	344
1066	210115_nj3_8.tif_BS20.tif:0345-0271-0132:345	156425	156425	345
1067	210115_nj3_8.tif_BS20.tif:0346-0269-0134:346	149507	149507	346
1068	210115_nj3_8.tif_BS20.tif:0347-0269-0138:347	154987	154987	347
1069	210115_nj3_8.tif_BS20.tif:0348-0277-0139:348	147216	147216	348
1070	210115_nj3_8.tif_BS20.tif:0349-0294-0127:349	146838	146838	349
1071	210115_nj3_8.tif_BS20.tif:0350-0285-0132:350	149035	149035	350
1072	210115_nj3_8.tif_BS20.tif:0351-0279-0134:351	155631	155631	351
1073	210115_nj3_8.tif_BS20.tif:0352-0286-0128:352	130906	130906	352
1074	210115_nj3_8.tif_BS20.tif:0353-0279-0130:353	131881	131881	353
1075	210115_nj3_8.tif_BS20.tif:0354-0275-0132:354	142055	142055	354
1076	210115_nj3_8.tif_BS20.tif:0355-0272-0134:355	172307	172307	355
1077	210115_nj3_8.tif_BS20.tif:0356-0276-0132:356	163327	163327	356
1078	210115_nj3_8.tif_BS20.tif:0357-0284-0123:357	155854	155854	357
1079	210115_nj3_8.tif_BS20.tif:0358-0293-0132:358	156095	156095	358
1080	210115_nj3_8.tif_BS20.tif:0359-0281-0135:359	165856	165856	359
1081	210115_nj3_8.tif_BS20.tif:0360-0291-0142:360	162999	162999	360
1082	210115_nj3_8.tif_BS20.tif:0361-0286-0141:361	166238	166238	361
1083	210115_nj3_8.tif_BS20.tif:0362-0276-0138:362	190930	190930	362
1084	210115_nj3_8.tif_BS20.tif:0363-0278-0143:363	172384	172384	363
1085	210115_nj3_8.tif_BS20.tif:0364-0275-0137:364	161161	161161	364
1086	210115_nj3_8.tif_BS20.tif:0365-0272-0141:365	159073	159073	365
1087	210115_nj3_8.tif_BS20.tif:0366-0284-0153:366	157559	157559	366
1088	210115_nj3_8.tif_BS20.tif:0367-0295-0141:367	185157	185157	367
1089	210115_nj3_8.tif_BS20.tif:0368-0273-0155:368	195057	195057	368
1090	210115_nj3_8.tif_BS20.tif:0369-0254-0147:369	182656	182656	369
1091	210115_nj3_8.tif_BS20.tif:0370-0260-0135:370	129847	129847	370
1092	210115_nj3_8.tif_BS20.tif:0371-0269-0148:371	145968	145968	371
1093	210115_nj3_8.tif_BS20.tif:0372-0285-0176:372	149257	149257	372
1094	210115_nj3_8.tif_BS20.tif:0373-0287-0168:373	142533	142533	373
1095	210115_nj3_8.tif_BS20.tif:0374-0279-0173:374	148457	148457	374
1096	210115_nj3_8.tif_BS20.tif:0375-0272-0174:375	140073	140073	375
1097	210115_nj3_8.tif_BS20.tif:0376-0268-0172:376	150305	150305	376
1098	210115_nj3_8.tif_BS20.tif:0377-0266-0175:377	165335	165335	377
1099	210115_nj3_8.tif_BS20.tif:0378-0261-0174:378	149171	149171	378
1100	210115_nj3_8.tif_BS20.tif:0379-0260-0170:379	148200	148200	379
1101	210115_nj3_8.tif_BS20.tif:0380-0265-0169:380	151082	151082	380
1102	210115_nj3_8.tif_BS20.tif:0381-0266-0169:381	147154	147154	381
1103	210115_nj3_8.tif_BS20.tif:0382-0269-0170:382	153872	153872	382
1104	210115_nj3_8.tif_BS20.tif:0383-0272-0169:383	144380	144380	383
1105	210115_nj3_8.tif_BS20.tif:0384-0276-0173:384	154755	154755	384
1106	210115_nj3_8.tif_BS20.tif:0385-0280-0181:385	149380	149380	385
1107	210115_nj3_8.tif_BS20.tif:0386-0276-0176:386	140248	140248	386
1108	210115_nj3_8.tif_BS20.tif:0387-0269-0168:387	140847	140847	387
1109	210115_nj3_8.tif_BS20.tif:0388-0269-0165:388	141390	141390	388
1110	210115_nj3_8.tif_BS20.tif:0389-0268-0166:389	138918	138918	389
1111	210115_nj3_8.tif_BS20.tif:0390-0267-0169:390	136187	136187	390
1112	210115_nj3_8.tif_BS20.tif:0391-0269-0172:391	143652	143652	391
1113	210115_nj3_8.tif_BS20.tif:0392-0270-0168:392	139754	139754	392
1114	210115_nj3_8.tif_BS20.tif:0393-0274-0168:393	148383	148383	393
1115	210115_nj3_8.tif_BS20.tif:0394-0269-0168:394	135206	135206	394
1116	210115_nj3_8.tif_BS20.tif:0395-0268-0168:395	141702	141702	395
1117	210115_nj3_8.tif_BS20.tif:0396-0270-0165:396	136810	136810	396
1118	210115_nj3_8.tif_BS20.tif:0397-0274-0174:397	144865	144865	397
1119	210115_nj3_8.tif_BS20.tif:0398-0312-0125:398	119072	119072	398
1120	210115_nj3_8.tif_BS20.tif:0399-0295-0151:399	119657	119657	399
1121	210115_nj3_8.tif_BS20.tif:0400-0272-0145:400	124562	124562	400
1122	210115_nj3_8.tif_BS20.tif:0401-0270-0138:401	114872	114872	401
1123	210115_nj3_8.tif_BS20.tif:0402-0274-0134:402	117354	117354	402
1124	210115_nj3_8.tif_BS20.tif:0403-0282-0131:403	118137	118137	403
1125	210115_nj3_8.tif_BS20.tif:0404-0280-0134:404	141910	141910	404
1126	210115_nj3_8.tif_BS20.tif:0405-0279-0136:405	146046	146046	405
1127	210115_nj3_8.tif_BS20.tif:0406-0280-0139:406	137863	137863	406
1128	210115_nj3_8.tif_BS20.tif:0407-0276-0138:407	136465	136465	407
1129	210115_nj3_8.tif_BS20.tif:0408-0282-0133:408	136114	136114	408
1130	210115_nj3_8.tif_BS20.tif:0409-0289-0128:409	129839	129839	409
1131	210115_nj3_8.tif_BS20.tif:0410-0281-0132:410	120216	120216	410
1132	210115_nj3_8.tif_BS20.tif:0411-0272-0135:411	129079	129079	411
1133	210115_nj3_8.tif_BS20.tif:0412-0269-0137:412	136497	136497	412
1134	210115_nj3_8.tif_BS20.tif:0413-0273-0135:413	138554	138554	413
1135	210115_nj3_8.tif_BS20.tif:0414-0280-0136:414	133153	133153	414
1136	210115_nj3_8.tif_BS20.tif:0415-0280-0137:415	147574	147574	415
1137	210115_nj3_8.tif_BS20.tif:0416-0281-0137:416	146586	146586	416
1138	210115_nj3_8.tif_BS20.tif:0417-0285-0136:417	147272	147272	417
1139	210115_nj3_8.tif_BS20.tif:0418-0294-0130:418	132784	132784	418
1140	210115_nj3_8.tif_BS20.tif:0419-0280-0127:419	129174	129174	419
1141	210115_nj3_8.tif_BS20.tif:0420-0277-0124:420	135477	135477	420
1142	210115_nj3_8.tif_BS20.tif:0421-0283-0121:421	130077	130077	421
1143	210115_nj3_8.tif_BS20.tif:0422-0277-0132:422	139578	139578	422
1144	210115_nj3_8.tif_BS20.tif:0423-0286-0141:423	143085	143085	423
1145	210115_nj3_8.tif_BS20.tif:0424-0285-0144:424	152885	152885	424
1146	210115_nj3_8.tif_BS20.tif:0425-0284-0146:425	151172	151172	425
1147	210115_nj3_8.tif_BS20.tif:0426-0278-0146:426	171061	171061	426
1148	210115_nj3_8.tif_BS20.tif:0427-0282-0150:427	154662	154662	427
1149	210115_nj3_8.tif_BS20.tif:0428-0282-0150:428	179432	179432	428
1150	210115_nj3_8.tif_BS20.tif:0429-0283-0137:429	182838	182838	429
1151	210115_nj3_8.tif_BS20.tif:0430-0279-0144:430	171646	171646	430
1152	210115_nj3_8.tif_BS20.tif:0431-0286-0152:431	173243	173243	431
1153	210115_nj3_8.tif_BS20.tif:0432-0286-0154:432	177139	177139	432
1154	210115_nj3_8.tif_BS20.tif:0433-0287-0138:433	179079	179079	433
1155	210115_nj3_8.tif_BS20.tif:0434-0283-0130:434	189047	189047	434
1156	210115_nj3_8.tif_BS20.tif:0435-0283-0134:435	171576	171576	435
1157	210115_nj3_8.tif_BS20.tif:0436-0277-0141:436	192444	192444	436
1158	210115_nj3_8.tif_BS20.tif:0437-0279-0146:437	172128	172128	437
1159	210115_nj3_8.tif_BS20.tif:0438-0291-0155:438	188077	188077	438
1160	210115_nj3_8.tif_BS20.tif:0439-0294-0130:439	146095	146095	439
1161	210115_nj3_8.tif_BS20.tif:0440-0266-0110:440	165834	165834	440
1162	210115_nj3_8.tif_BS20.tif:0441-0262-0131:441	165172	165172	441
1163	210115_nj3_8.tif_BS20.tif:0442-0260-0131:442	177256	177256	442
1164	210115_nj3_8.tif_BS20.tif:0443-0270-0119:443	151691	151691	443
1165	210115_nj3_8.tif_BS20.tif:0444-0270-0123:444	147226	147226	444
1166	210115_nj3_8.tif_BS20.tif:0445-0267-0127:445	155863	155863	445
1167	210115_nj3_8.tif_BS20.tif:0446-0262-0127:446	151848	151848	446
1168	210115_nj3_8.tif_BS20.tif:0447-0258-0130:447	180293	180293	447
1169	210115_nj3_8.tif_BS20.tif:0448-0259-0126:448	181355	181355	448
1170	210115_nj3_8.tif_BS20.tif:0449-0262-0118:449	161950	161950	449
1171	210115_nj3_8.tif_BS20.tif:0450-0265-0128:450	171952	171952	450
1172	210115_nj3_8.tif_BS20.tif:0451-0263-0125:451	169370	169370	451
1173	210115_nj3_8.tif_BS20.tif:0452-0262-0122:452	184658	184658	452
1174	210115_nj3_8.tif_BS20.tif:0453-0263-0125:453	197158	197158	453
1175	210115_nj3_8.tif_BS20.tif:0454-0267-0131:454	190893	190893	454
1176	210115_nj3_8.tif_BS20.tif:0455-0276-0137:455	193414	193414	455
1177	210115_nj3_8.tif_BS20.tif:0456-0273-0126:456	158799	158799	456
1178	210115_nj3_8.tif_BS20.tif:0457-0257-0121:457	187802	187802	457
1179	210115_nj3_8.tif_BS20.tif:0458-0256-0127:458	192497	192497	458
1180	210115_nj3_8.tif_BS20.tif:0459-0266-0121:459	175289	175289	459
1181	210115_nj3_8.tif_BS20.tif:0460-0270-0129:460	192131	192131	460
1182	210115_nj3_8.tif_BS20.tif:0461-0266-0131:461	181161	181161	461
1183	210115_nj3_8.tif_BS20.tif:0462-0273-0129:462	177521	177521	462
1184	210115_nj3_8.tif_BS20.tif:0463-0273-0130:463	164185	164185	463
1185	210115_nj3_8.tif_BS20.tif:0464-0265-0127:464	176838	176838	464
1186	210115_nj3_8.tif_BS20.tif:0465-0280-0124:465	128052	128052	465
1187	210115_nj3_8.tif_BS20.tif:0466-0270-0120:466	125423	125423	466
1188	210115_nj3_8.tif_BS20.tif:0467-0259-0130:467	138490	138490	467
1189	210115_nj3_8.tif_BS20.tif:0468-0250-0131:468	168287	168287	468
1190	210115_nj3_8.tif_BS20.tif:0469-0250-0126:469	159220	159220	469
1191	210115_nj3_8.tif_BS20.tif:0470-0259-0114:470	180995	180995	470
1192	210115_nj3_8.tif_BS20.tif:0471-0272-0127:471	182525	182525	471
1193	210115_nj3_8.tif_BS20.tif:0472-0280-0121:472	163844	163844	472
1194	210115_nj3_8.tif_BS20.tif:0473-0266-0125:473	172004	172004	473
1195	210115_nj3_8.tif_BS20.tif:0474-0267-0123:474	201941	201941	474
1196	210115_nj3_8.tif_BS20.tif:0475-0269-0124:475	173018	173018	475
1197	210115_nj3_8.tif_BS20.tif:0476-0261-0128:476	167702	167702	476
1198	210115_nj3_8.tif_BS20.tif:0477-0253-0126:477	167767	167767	477
1199	210115_nj3_8.tif_BS20.tif:0478-0251-0128:478	155174	155174	478
1200	210115_nj3_8.tif_BS20.tif:0479-0255-0125:479	162086	162086	479
1201	210115_nj3_8.tif_BS20.tif:0480-0253-0124:480	148198	148198	480
1202	210115_nj3_8.tif_BS20.tif:0481-0254-0122:481	162935	162935	481
1203	210115_nj3_8.tif_BS20.tif:0482-0259-0122:482	155885	155885	482
1204	210115_nj3_8.tif_BS20.tif:0483-0259-0124:483	160730	160730	483
1205	210115_nj3_8.tif_BS20.tif:0484-0258-0123:484	164046	164046	484
1206	210115_nj3_8.tif_BS20.tif:0485-0268-0116:485	155327	155327	485
1207	210115_nj3_8.tif_BS20.tif:0486-0279-0123:486	215322	215322	486
1208	210115_nj3_8.tif_BS20.tif:0487-0275-0124:487	203832	203832	487
1209	210115_nj3_8.tif_BS20.tif:0488-0270-0122:488	186808	186808	488
1210	210115_nj3_8.tif_BS20.tif:0489-0264-0125:489	185751	185751	489
1211	210115_nj3_8.tif_BS20.tif:0490-0261-0125:490	212683	212683	490
1212	210115_nj3_8.tif_BS20.tif:0491-0265-0128:491	222632	222632	491
1213	210115_nj3_8.tif_BS20.tif:0492-0265-0125:492	207229	207229	492
1214	210115_nj3_8.tif_BS20.tif:0493-0266-0122:493	187988	187988	493
1215	210115_nj3_8.tif_BS20.tif:0494-0266-0127:494	191099	191099	494
1216	210115_nj3_8.tif_BS20.tif:0495-0265-0127:495	190601	190601	495
1217	210115_nj3_8.tif_BS20.tif:0496-0265-0128:496	198191	198191	496
1218	210115_nj3_8.tif_BS20.tif:0497-0265-0128:497	190441	190441	497
1219	210115_nj3_8.tif_BS20.tif:0498-0264-0127:498	211866	211866	498
1220	210115_nj3_8.tif_BS20.tif:0499-0268-0123:499	243343	243343	499
1221	210115_nj3_8.tif_BS20.tif:0500-0282-0121:500	237682	237682	500
1222	210115_nj3_8.tif_BS20.tif:0501-0272-0124:501	206816	206816	501
1223	210115_nj3_8.tif_BS20.tif:0502-0266-0125:502	206512	206512	502
1224	210115_nj3_8.tif_BS20.tif:0503-0270-0127:503	203779	203779	503
1225	210115_nj3_8.tif_BS20.tif:0504-0269-0124:504	197339	197339	504
1226	210115_nj3_8.tif_BS20.tif:0505-0268-0124:505	196961	196961	505
1227	210115_nj3_8.tif_BS20.tif:0506-0269-0125:506	211388	211388	506
1228	210115_nj3_8.tif_BS20.tif:0507-0270-0125:507	217459	217459	507
1229	210115_nj3_8.tif_BS20.tif:0508-0274-0121:508	194252	194252	508
1230	210115_nj3_8.tif_BS20.tif:0509-0277-0126:509	213966	213966	509
1231	210115_nj3_8.tif_BS20.tif:0510-0275-0129:510	218551	218551	510
1232	210115_nj3_8.tif_BS20.tif:0511-0276-0127:511	198239	198239	511
1233	210115_nj3_8.tif_BS20.tif:0512-0277-0131:512	197348	197348	512
1234	210115_nj3_8.tif_BS20.tif:0513-0277-0129:513	214383	214383	513
1235	210115_nj3_8.tif_BS20.tif:0514-0283-0128:514	201248	201248	514
1236	210115_nj3_8.tif_BS20.tif:0515-0286-0132:515	220538	220538	515
1237	210115_nj3_8.tif_BS20.tif:0516-0287-0128:516	197607	197607	516
1238	210115_nj3_8.tif_BS20.tif:0517-0278-0122:517	190588	190588	517
1239	210115_nj3_8.tif_BS20.tif:0518-0280-0125:518	202965	202965	518
1240	210115_nj3_8.tif_BS20.tif:0519-0278-0124:519	214893	214893	519
1241	210115_nj3_8.tif_BS20.tif:0520-0273-0124:520	219438	219438	520
1242	210115_nj3_8.tif_BS20.tif:0521-0264-0118:521	199637	199637	521
1243	210115_nj3_8.tif_BS20.tif:0522-0253-0120:522	204504	204504	522
1244	210115_nj3_8.tif_BS20.tif:0523-0256-0121:523	175604	175604	523
1245	210115_nj3_8.tif_BS20.tif:0524-0252-0119:524	187169	187169	524
1246	210115_nj3_8.tif_BS20.tif:0525-0247-0121:525	193026	193026	525
1247	210115_nj3_8.tif_BS20.tif:0526-0249-0115:526	185710	185710	526
1248	210115_nj3_8.tif_BS20.tif:0527-0283-0132:527	190349	190349	527
1249	210115_nj3_8.tif_BS20.tif:0528-0299-0149:528	158028	158028	528
1250	210115_nj3_8.tif_BS20.tif:0529-0289-0145:529	161145	161145	529
1251	210115_nj3_8.tif_BS20.tif:0530-0279-0135:530	171033	171033	530
1252	210115_nj3_8.tif_BS20.tif:0531-0275-0135:531	175418	175418	531
1253	210115_nj3_8.tif_BS20.tif:0532-0266-0136:532	187528	187528	532
1254	210115_nj3_8.tif_BS20.tif:0533-0259-0140:533	188455	188455	533
1255	210115_nj3_8.tif_BS20.tif:0534-0284-0137:534	173181	173181	534
1256	210115_nj3_8.tif_BS20.tif:0535-0286-0142:535	153389	153389	535
1257	210115_nj3_8.tif_BS20.tif:0536-0285-0141:536	166489	166489	536
1258	210115_nj3_8.tif_BS20.tif:0537-0288-0129:537	134663	134663	537
1259	210115_nj3_8.tif_BS20.tif:0538-0278-0093:538	158749	158749	538
1260	210115_nj3_8.tif_BS20.tif:0539-0261-0076:539	165881	165881	539
1261	210115_nj3_8.tif_BS20.tif:0540-0248-0068:540	163892	163892	540
1262	210115_nj3_8.tif_BS20.tif:0541-0244-0053:541	177892	177892	541
1263	210115_nj3_8.tif_BS20.tif:0542-0238-0052:542	190418	190418	542
1264	210115_nj3_8.tif_BS20.tif:0543-0238-0049:543	187300	187300	543
1265	210115_nj3_8.tif_BS20.tif:0544-0242-0041:544	178212	178212	544
1266	210115_nj3_8.tif_BS20.tif:0545-0240-0034:545	188625	188625	545
1267	210115_nj3_8.tif_BS20.tif:0546-0240-0034:546	37055	37055	546
1268	210115_nj3_8.tif_BS20.tif:0547-0240-0034:547	71752	71752	547
1269	210115_nj3_8.tif_BS20.tif:0548-0240-0034:548	94829	94829	548
1270	210115_nj3_8.tif_BS20.tif:0549-0240-0034:549	86050	86050	549
1271	210115_nj3_8.tif_BS20.tif:0550-0240-0034:550	80372	80372	550
1272	210115_nj3_8.tif_BS20.tif:0551-0240-0034:551	55010	55010	551
1273	210115_nj3_8.tif_BS20.tif:0552-0240-0034:552	43802	43802	552
1274	210115_nj3_8.tif_BS20.tif:0553-0240-0034:553	37938	37938	553
1275	210115_nj3_8.tif_BS20.tif:0554-0240-0034:554	40226	40226	554
1276	210115_nj3_8.tif_BS20.tif:0555-0240-0034:555	47365	47365	555
1277	210115_nj3_8.tif_BS20.tif:0556-0240-0034:556	43081	43081	556
1278	210115_nj3_8.tif_BS20.tif:0557-0292-0092:557	164876	164876	557
1279	210115_nj3_8.tif_BS20.tif:0558-0276-0085:558	184052	184052	558
1280	210115_nj3_8.tif_BS20.tif:0559-0255-0081:559	161315	161315	559
1281	210115_nj3_8.tif_BS20.tif:0560-0237-0079:560	145633	145633	560
1282	210115_nj3_8.tif_BS20.tif:0561-0241-0084:561	144127	144127	561
1283	210115_nj3_8.tif_BS20.tif:0562-0242-0085:562	146936	146936	562
1284	210115_nj3_8.tif_BS20.tif:0563-0244-0085:563	121440	121440	563
1285	210115_nj3_8.tif_BS20.tif:0564-0245-0085:564	124873	124873	564
1286	210115_nj3_8.tif_BS20.tif:0565-0245-0088:565	156544	156544	565
1287	210115_nj3_8.tif_BS20.tif:0566-0245-0090:566	171457	171457	566
1288	210115_nj3_8.tif_BS20.tif:0567-0243-0085:567	183634	183634	567
1289	210115_nj3_8.tif_BS20.tif:0568-0237-0077:568	195757	195757	568
1290	210115_nj3_8.tif_BS20.tif:0569-0260-0078:569	196922	196922	569
1291	210115_nj3_8.tif_BS20.tif:0570-0295-0086:570	203126	203126	570
1292	210115_nj3_8.tif_BS20.tif:0571-0300-0089:571	208841	208841	571
1293	210115_nj3_8.tif_BS20.tif:0572-0296-0089:572	211928	211928	572
1294	210115_nj3_8.tif_BS20.tif:0573-0293-0088:573	181983	181983	573
1295	210115_nj3_8.tif_BS20.tif:0574-0290-0090:574	184456	184456	574
1296	210115_nj3_8.tif_BS20.tif:0575-0291-0087:575	186304	186304	575
1297	210115_nj3_8.tif_BS20.tif:0576-0294-0088:576	205886	205886	576
1298	210115_nj3_8.tif_BS20.tif:0577-0307-0093:577	214476	214476	577
1299	210115_nj3_8.tif_BS20.tif:0578-0311-0095:578	203119	203119	578
1300	210115_nj3_8.tif_BS20.tif:0579-0300-0098:579	188609	188609	579
1301	210115_nj3_8.tif_BS20.tif:0580-0297-0097:580	180140	180140	580
1302	210115_nj3_8.tif_BS20.tif:0581-0296-0096:581	180129	180129	581
1303	210115_nj3_8.tif_BS20.tif:0582-0298-0095:582	190144	190144	582
1304	210115_nj3_8.tif_BS20.tif:0583-0303-0098:583	177498	177498	583
1305	210115_nj3_8.tif_BS20.tif:0584-0306-0097:584	183446	183446	584
1306	210115_nj3_8.tif_BS20.tif:0585-0317-0103:585	190008	190008	585
1307	210115_nj3_8.tif_BS20.tif:0586-0327-0110:586	195369	195369	586
1308	210115_nj3_8.tif_BS20.tif:0587-0320-0112:587	191416	191416	587
1309	210115_nj3_8.tif_BS20.tif:0588-0309-0107:588	187090	187090	588
1310	210115_nj3_8.tif_BS20.tif:0589-0307-0104:589	205761	205761	589
1311	210115_nj3_8.tif_BS20.tif:0590-0307-0109:590	187629	187629	590
1312	210115_nj3_8.tif_BS20.tif:0591-0309-0109:591	179493	179493	591
1313	210115_nj3_8.tif_BS20.tif:0592-0313-0107:592	196946	196946	592
1314	210115_nj3_8.tif_BS20.tif:0593-0315-0112:593	199807	199807	593
1315	210115_nj3_8.tif_BS20.tif:0594-0322-0110:594	225077	225077	594
1316	210115_nj3_8.tif_BS20.tif:0595-0326-0114:595	221504	221504	595
1317	210115_nj3_8.tif_BS20.tif:0596-0321-0120:596	233179	233179	596
1318	210115_nj3_8.tif_BS20.tif:0597-0319-0118:597	209114	209114	597
1319	210115_nj3_8.tif_BS20.tif:0598-0319-0113:598	213217	213217	598
1320	210115_nj3_8.tif_BS20.tif:0599-0322-0124:599	202951	202951	599
1321	210115_nj3_8.tif_BS20.tif:0600-0320-0127:600	209294	209294	600
1322	210115_nj3_8.tif_BS20.tif:0601-0319-0126:601	208906	208906	601
1323	210115_nj3_8.tif_BS20.tif:0602-0323-0124:602	210699	210699	602
1324	210115_nj3_8.tif_BS20.tif:0603-0332-0133:603	229644	229644	603
1325	210115_nj3_8.tif_BS20.tif:0604-0331-0136:604	215147	215147	604
1326	210115_nj3_8.tif_BS20.tif:0605-0326-0134:605	203607	203607	605
1327	210115_nj3_8.tif_BS20.tif:0606-0324-0132:606	191173	191173	606
1328	210115_nj3_8.tif_BS20.tif:0607-0321-0132:607	191023	191023	607
1329	210115_nj3_8.tif_BS20.tif:0608-0325-0130:608	214172	214172	608
1330	210115_nj3_8.tif_BS20.tif:0609-0323-0138:609	246442	246442	609
1331	210115_nj3_8.tif_BS20.tif:0610-0335-0143:610	207381	207381	610
1332	210115_nj3_8.tif_BS20.tif:0611-0349-0136:611	223000	223000	611
1333	210115_nj3_8.tif_BS20.tif:0612-0326-0120:612	211238	211238	612
1334	210115_nj3_8.tif_BS20.tif:0613-0325-0120:613	204424	204424	613
1335	210115_nj3_8.tif_BS20.tif:0614-0322-0122:614	226767	226767	614
1336	210115_nj3_8.tif_BS20.tif:0615-0317-0123:615	231420	231420	615
1337	210115_nj3_8.tif_BS20.tif:0616-0315-0126:616	217643	217643	616
1338	210115_nj3_8.tif_BS20.tif:0617-0316-0121:617	223344	223344	617
1339	210115_nj3_8.tif_BS20.tif:0618-0314-0110:618	235387	235387	618
1340	210115_nj3_8.tif_BS20.tif:0619-0301-0089:619	223058	223058	619
1341	210115_nj3_8.tif_BS20.tif:0620-0298-0092:620	216633	216633	620
1342	210115_nj3_8.tif_BS20.tif:0621-0291-0093:621	233218	233218	621
1343	210115_nj3_8.tif_BS20.tif:0622-0290-0096:622	246374	246374	622
1344	210115_nj3_8.tif_BS20.tif:0623-0290-0097:623	243987	243987	623
1345	210115_nj3_8.tif_BS20.tif:0624-0288-0095:624	233769	233769	624
1346	210115_nj3_8.tif_BS20.tif:0625-0277-0094:625	252550	252550	625
1347	210115_nj3_8.tif_BS20.tif:0626-0281-0072:626	249101	249101	626
1348	210115_nj3_8.tif_BS20.tif:0627-0301-0082:627	200758	200758	627
1349	210115_nj3_8.tif_BS20.tif:0628-0311-0101:628	241012	241012	628
1350	210115_nj3_8.tif_BS20.tif:0629-0311-0100:629	216878	216878	629
1351	210115_nj3_8.tif_BS20.tif:0630-0291-0091:630	200255	200255	630
1352	210115_nj3_8.tif_BS20.tif:0631-0280-0086:631	255813	255813	631
1353	210115_nj3_8.tif_BS20.tif:0632-0277-0091:632	209965	209965	632
1354	210115_nj3_8.tif_BS20.tif:0633-0277-0087:633	195330	195330	633
1355	210115_nj3_8.tif_BS20.tif:0634-0274-0086:634	198159	198159	634
1356	210115_nj3_8.tif_BS20.tif:0635-0269-0083:635	201549	201549	635
1357	210115_nj3_8.tif_BS20.tif:0636-0262-0070:636	188904	188904	636
1358	210115_nj3_8.tif_BS20.tif:0637-0271-0077:637	217440	217440	637
1359	210115_nj3_8.tif_BS20.tif:0638-0291-0089:638	233235	233235	638
1360	210115_nj3_8.tif_BS20.tif:0639-0301-0095:639	233191	233191	639
1361	210115_nj3_8.tif_BS20.tif:0640-0302-0097:640	254226	254226	640
1362	210115_nj3_8.tif_BS20.tif:0641-0305-0100:641	232130	232130	641
1363	210115_nj3_8.tif_BS20.tif:0642-0313-0099:642	232310	232310	642
1364	210115_nj3_8.tif_BS20.tif:0643-0314-0096:643	221198	221198	643
1365	210115_nj3_8.tif_BS20.tif:0644-0309-0093:644	231773	231773	644
1366	210115_nj3_8.tif_BS20.tif:0645-0315-0094:645	222472	222472	645
1367	210115_nj3_8.tif_BS20.tif:0646-0284-0081:646	262802	262802	646
1368	210115_nj3_8.tif_BS20.tif:0647-0277-0076:647	259549	259549	647
1369	210115_nj3_8.tif_BS20.tif:0648-0280-0083:648	228167	228167	648
1370	210115_nj3_8.tif_BS20.tif:0649-0275-0079:649	290149	290149	649
1371	210115_nj3_8.tif_BS20.tif:0650-0265-0075:650	268633	268633	650
1372	210115_nj3_8.tif_BS20.tif:0651-0273-0083:651	242746	242746	651
1373	210115_nj3_8.tif_BS20.tif:0652-0278-0091:652	194497	194497	652
1374	210115_nj3_8.tif_BS20.tif:0653-0279-0091:653	192446	192446	653
1375	210115_nj3_8.tif_BS20.tif:0654-0280-0089:654	190325	190325	654
1376	210115_nj3_8.tif_BS20.tif:0655-0281-0090:655	211405	211405	655
1377	210115_nj3_8.tif_BS20.tif:0656-0284-0091:656	211776	211776	656
1378	210115_nj3_8.tif_BS20.tif:0657-0285-0092:657	206084	206084	657
1379	210115_nj3_8.tif_BS20.tif:0658-0284-0091:658	207080	207080	658
1380	210115_nj3_8.tif_BS20.tif:0659-0283-0092:659	212288	212288	659
1381	210115_nj3_8.tif_BS20.tif:0660-0286-0091:660	196686	196686	660
1382	210115_nj3_8.tif_BS20.tif:0661-0280-0078:661	187540	187540	661
1383	210115_nj3_8.tif_BS20.tif:0662-0269-0081:662	192302	192302	662
1384	210115_nj3_8.tif_BS20.tif:0663-0264-0079:663	204999	204999	663
1385	210115_nj3_8.tif_BS20.tif:0664-0260-0072:664	186102	186102	664
1386	210115_nj3_8.tif_BS20.tif:0665-0268-0078:665	183337	183337	665
1387	210115_nj3_8.tif_BS20.tif:0666-0273-0083:666	179244	179244	666
1388	210115_nj3_8.tif_BS20.tif:0667-0280-0079:667	173511	173511	667
1389	210115_nj3_8.tif_BS20.tif:0668-0283-0081:668	179598	179598	668
1390	210115_nj3_8.tif_BS20.tif:0669-0287-0081:669	186741	186741	669
1391	210115_nj3_8.tif_BS20.tif:0670-0292-0084:670	183378	183378	670
1392	210115_nj3_8.tif_BS20.tif:0671-0292-0084:671	191494	191494	671
1393	210115_nj3_8.tif_BS20.tif:0672-0290-0084:672	210876	210876	672
1394	210115_nj3_8.tif_BS20.tif:0673-0292-0083:673	222434	222434	673
1395	210115_nj3_8.tif_BS20.tif:0674-0288-0093:674	227944	227944	674
1396	210115_nj3_8.tif_BS20.tif:0675-0289-0091:675	239340	239340	675
1397	210115_nj3_8.tif_BS20.tif:0676-0292-0087:676	215449	215449	676
1398	210115_nj3_8.tif_BS20.tif:0677-0305-0084:677	233379	233379	677
1399	210115_nj3_8.tif_BS20.tif:0678-0303-0085:678	251491	251491	678
1400	210115_nj3_8.tif_BS20.tif:0679-0296-0090:679	243919	243919	679
1401	210115_nj3_8.tif_BS20.tif:0680-0295-0088:680	201056	201056	680
1402	210115_nj3_8.tif_BS20.tif:0681-0297-0085:681	234340	234340	681
1403	210115_nj3_8.tif_BS20.tif:0682-0298-0083:682	216529	216529	682
1404	210115_nj3_8.tif_BS20.tif:0683-0304-0090:683	224162	224162	683
1405	210115_nj3_8.tif_BS20.tif:0684-0292-0097:684	227157	227157	684
1406	210115_nj3_8.tif_BS20.tif:0685-0289-0092:685	217809	217809	685
1407	210115_nj3_8.tif_BS20.tif:0686-0293-0081:686	203687	203687	686
1408	210115_nj3_8.tif_BS20.tif:0687-0292-0081:687	206679	206679	687
1409	210115_nj3_8.tif_BS20.tif:0688-0298-0075:688	199355	199355	688
1410	210115_nj3_8.tif_BS20.tif:0689-0291-0095:689	204605	204605	689
1411	210115_nj3_8.tif_BS20.tif:0690-0281-0099:690	196284	196284	690
1412	210115_nj3_8.tif_BS20.tif:0691-0282-0091:691	209998	209998	691
1413	210115_nj3_8.tif_BS20.tif:0692-0284-0090:692	233676	233676	692
1414	210115_nj3_8.tif_BS20.tif:0693-0300-0086:693	225923	225923	693
1415	210115_nj3_8.tif_BS20.tif:0694-0309-0085:694	215294	215294	694
1416	210115_nj3_8.tif_BS20.tif:0695-0297-0114:695	208934	208934	695
1417	210115_nj3_8.tif_BS20.tif:0696-0292-0118:696	203247	203247	696
1418	210115_nj3_8.tif_BS20.tif:0697-0353-0148:697	181454	181454	697
1419	210115_nj3_8.tif_BS20.tif:0698-0362-0128:698	201878	201878	698
1420	210115_nj3_8.tif_BS20.tif:0699-0340-0127:699	171198	171198	699
1421	210115_nj3_8.tif_BS20.tif:0700-0325-0125:700	171273	171273	700
1422	210115_nj3_8.tif_BS20.tif:0701-0320-0118:701	170399	170399	701
1423	210115_nj3_8.tif_BS20.tif:0702-0306-0113:702	176426	176426	702
1424	210115_nj3_8.tif_BS20.tif:0703-0327-0141:703	185264	185264	703
1425	210115_nj3_8.tif_BS20.tif:0704-0319-0132:704	194635	194635	704
1426	210115_nj3_8.tif_BS20.tif:0705-0321-0123:705	165000	165000	705
1427	210115_nj3_8.tif_BS20.tif:0706-0322-0117:706	160277	160277	706
1428	210115_nj3_8.tif_BS20.tif:0707-0325-0111:707	168968	168968	707
1429	210115_nj3_8.tif_BS20.tif:0708-0322-0113:708	157839	157839	708
1430	210115_nj3_8.tif_BS20.tif:0709-0316-0113:709	153566	153566	709
1431	210115_nj3_8.tif_BS20.tif:0710-0313-0113:710	146110	146110	710
1432	210115_nj3_8.tif_BS20.tif:0711-0309-0113:711	146205	146205	711
1433	210115_nj3_8.tif_BS20.tif:0712-0302-0107:712	155305	155305	712
1434	210115_nj3_8.tif_BS20.tif:0713-0295-0095:713	172384	172384	713
1435	210115_nj3_8.tif_BS20.tif:0714-0304-0084:714	168273	168273	714
1436	210115_nj3_8.tif_BS20.tif:0715-0306-0115:715	143105	143105	715
1437	210115_nj3_8.tif_BS20.tif:0716-0313-0133:716	150742	150742	716
1438	210115_nj3_8.tif_BS20.tif:0717-0320-0124:717	144554	144554	717
1439	210115_nj3_8.tif_BS20.tif:0718-0315-0121:718	161718	161718	718
1440	210115_nj3_8.tif_BS20.tif:0719-0308-0101:719	156686	156686	719
1441	210115_nj3_8.tif_BS20.tif:0720-0305-0098:720	127794	127794	720
1442	210115_nj3_8.tif_BS20.tif:0721-0293-0093:721	132253	132253	721
