# Supplementary material for: Molecular encoding and synaptic decoding of context during salt chemotaxis in C. elegans
Source: Nat Commun. 2022 May 27;13:2928. doi: 10.1038/s41467-022-30279-7 (PMC9142520; doi:10.1038/s41467-022-30279-7)
Supplement: Supplementary file 7 — Source Data [file 41467_2022_30279_MOESM7_ESM.zip › Source Data/Imaging/Fig.5/5D/210115_nj3_9.tif_BS20_Results_2stim.csv]

	Label	IntDen	RawIntDen	Slice	stimulus
1	210115_nj3_9.tif_BS20.tif:0001-0250-0278:1	38191	38191	1	74
2	210115_nj3_9.tif_BS20.tif:0002-0225-0279:2	46089	46089	2	358
3	210115_nj3_9.tif_BS20.tif:0003-0222-0284:3	47826	47826	3
4	210115_nj3_9.tif_BS20.tif:0004-0252-0276:4	33247	33247	4
5	210115_nj3_9.tif_BS20.tif:0005-0297-0280:5	42431	42431	5
6	210115_nj3_9.tif_BS20.tif:0006-0335-0297:6	37452	37452	6
7	210115_nj3_9.tif_BS20.tif:0007-0363-0401:7	36704	36704	7
8	210115_nj3_9.tif_BS20.tif:0008-0326-0383:8	43679	43679	8
9	210115_nj3_9.tif_BS20.tif:0009-0320-0376:9	32948	32948	9
10	210115_nj3_9.tif_BS20.tif:0010-0318-0361:10	41377	41377	10
11	210115_nj3_9.tif_BS20.tif:0011-0317-0338:11	33965	33965	11
12	210115_nj3_9.tif_BS20.tif:0012-0300-0327:12	47312	47312	12
13	210115_nj3_9.tif_BS20.tif:0013-0263-0338:13	42330	42330	13
14	210115_nj3_9.tif_BS20.tif:0014-0250-0334:14	53067	53067	14
15	210115_nj3_9.tif_BS20.tif:0015-0240-0340:15	41666	41666	15
16	210115_nj3_9.tif_BS20.tif:0016-0231-0336:16	42806	42806	16
17	210115_nj3_9.tif_BS20.tif:0017-0224-0339:17	39734	39734	17
18	210115_nj3_9.tif_BS20.tif:0018-0224-0345:18	35897	35897	18
19	210115_nj3_9.tif_BS20.tif:0019-0222-0344:19	42043	42043	19
20	210115_nj3_9.tif_BS20.tif:0020-0221-0347:20	48251	48251	20
21	210115_nj3_9.tif_BS20.tif:0021-0222-0343:21	38171	38171	21
22	210115_nj3_9.tif_BS20.tif:0022-0228-0346:22	45026	45026	22
23	210115_nj3_9.tif_BS20.tif:0023-0238-0352:23	48000	48000	23
24	210115_nj3_9.tif_BS20.tif:0024-0239-0338:24	46021	46021	24
25	210115_nj3_9.tif_BS20.tif:0025-0227-0334:25	51702	51702	25
26	210115_nj3_9.tif_BS20.tif:0026-0242-0335:26	43049	43049	26
27	210115_nj3_9.tif_BS20.tif:0027-0252-0332:27	47827	47827	27
28	210115_nj3_9.tif_BS20.tif:0028-0273-0343:28	50134	50134	28
29	210115_nj3_9.tif_BS20.tif:0029-0286-0344:29	43811	43811	29
30	210115_nj3_9.tif_BS20.tif:0030-0295-0351:30	46915	46915	30
31	210115_nj3_9.tif_BS20.tif:0031-0305-0358:31	40142	40142	31
32	210115_nj3_9.tif_BS20.tif:0032-0305-0358:32	42801	42801	32
33	210115_nj3_9.tif_BS20.tif:0033-0278-0341:33	36710	36710	33
34	210115_nj3_9.tif_BS20.tif:0034-0283-0345:34	59291	59291	34
35	210115_nj3_9.tif_BS20.tif:0035-0277-0341:35	52495	52495	35
36	210115_nj3_9.tif_BS20.tif:0036-0266-0340:36	74269	74269	36
37	210115_nj3_9.tif_BS20.tif:0037-0255-0332:37	51208	51208	37
38	210115_nj3_9.tif_BS20.tif:0038-0229-0334:38	43909	43909	38
39	210115_nj3_9.tif_BS20.tif:0039-0218-0344:39	44803	44803	39
40	210115_nj3_9.tif_BS20.tif:0040-0205-0344:40	49144	49144	40
41	210115_nj3_9.tif_BS20.tif:0041-0199-0348:41	67340	67340	41
42	210115_nj3_9.tif_BS20.tif:0042-0220-0344:42	45003	45003	42
43	210115_nj3_9.tif_BS20.tif:0043-0226-0346:43	45025	45025	43
44	210115_nj3_9.tif_BS20.tif:0044-0228-0343:44	38594	38594	44
45	210115_nj3_9.tif_BS20.tif:0045-0232-0346:45	44725	44725	45
46	210115_nj3_9.tif_BS20.tif:0046-0233-0343:46	48124	48124	46
47	210115_nj3_9.tif_BS20.tif:0047-0235-0346:47	53172	53172	47
48	210115_nj3_9.tif_BS20.tif:0048-0235-0346:48	48298	48298	48
49	210115_nj3_9.tif_BS20.tif:0049-0240-0341:49	41673	41673	49
50	210115_nj3_9.tif_BS20.tif:0050-0245-0343:50	49781	49781	50
51	210115_nj3_9.tif_BS20.tif:0051-0256-0334:51	49315	49315	51
52	210115_nj3_9.tif_BS20.tif:0052-0247-0334:52	122623	122623	52
53	210115_nj3_9.tif_BS20.tif:0053-0234-0336:53	43788	43788	53
54	210115_nj3_9.tif_BS20.tif:0054-0219-0346:54	45314	45314	54
55	210115_nj3_9.tif_BS20.tif:0055-0213-0352:55	45123	45123	55
56	210115_nj3_9.tif_BS20.tif:0056-0215-0352:56	43192	43192	56
57	210115_nj3_9.tif_BS20.tif:0057-0220-0352:57	53427	53427	57
58	210115_nj3_9.tif_BS20.tif:0058-0226-0351:58	46466	46466	58
59	210115_nj3_9.tif_BS20.tif:0059-0240-0348:59	43601	43601	59
60	210115_nj3_9.tif_BS20.tif:0060-0238-0350:60	55486	55486	60
61	210115_nj3_9.tif_BS20.tif:0061-0237-0362:61	52330	52330	61
62	210115_nj3_9.tif_BS20.tif:0062-0229-0349:62	58268	58268	62
63	210115_nj3_9.tif_BS20.tif:0063-0233-0342:63	57189	57189	63
64	210115_nj3_9.tif_BS20.tif:0064-0236-0348:64	54739	54739	64
65	210115_nj3_9.tif_BS20.tif:0065-0224-0348:65	53932	53932	65
66	210115_nj3_9.tif_BS20.tif:0066-0229-0347:66	60158	60158	66
67	210115_nj3_9.tif_BS20.tif:0067-0237-0348:67	56170	56170	67
68	210115_nj3_9.tif_BS20.tif:0068-0235-0352:68	47523	47523	68
69	210115_nj3_9.tif_BS20.tif:0069-0238-0348:69	53808	53808	69
70	210115_nj3_9.tif_BS20.tif:0070-0227-0355:70	50330	50330	70
71	210115_nj3_9.tif_BS20.tif:0071-0228-0340:71	45631	45631	71
72	210115_nj3_9.tif_BS20.tif:0072-0227-0346:72	40942	40942	72
73	210115_nj3_9.tif_BS20.tif:0073-0233-0347:73	38642	38642	73
74	210115_nj3_9.tif_BS20.tif:0074-0235-0347:74	41592	41592	74
75	210115_nj3_9.tif_BS20.tif:0075-0233-0346:75	41417	41417	75
76	210115_nj3_9.tif_BS20.tif:0076-0234-0346:76	31601	31601	76
77	210115_nj3_9.tif_BS20.tif:0077-0235-0345:77	46569	46569	77
78	210115_nj3_9.tif_BS20.tif:0078-0244-0339:78	38821	38821	78
79	210115_nj3_9.tif_BS20.tif:0079-0252-0338:79	42305	42305	79
80	210115_nj3_9.tif_BS20.tif:0080-0257-0343:80	35955	35955	80
81	210115_nj3_9.tif_BS20.tif:0081-0268-0340:81	37764	37764	81
82	210115_nj3_9.tif_BS20.tif:0082-0272-0338:82	38161	38161	82
83	210115_nj3_9.tif_BS20.tif:0083-0267-0340:83	32985	32985	83
84	210115_nj3_9.tif_BS20.tif:0084-0255-0340:84	39640	39640	84
85	210115_nj3_9.tif_BS20.tif:0085-0233-0343:85	36507	36507	85
86	210115_nj3_9.tif_BS20.tif:0086-0209-0347:86	38000	38000	86
87	210115_nj3_9.tif_BS20.tif:0087-0229-0353:87	37090	37090	87
88	210115_nj3_9.tif_BS20.tif:0088-0221-0354:88	34976	34976	88
89	210115_nj3_9.tif_BS20.tif:0089-0219-0349:89	36296	36296	89
90	210115_nj3_9.tif_BS20.tif:0090-0236-0347:90	30842	30842	90
91	210115_nj3_9.tif_BS20.tif:0091-0239-0343:91	34002	34002	91
92	210115_nj3_9.tif_BS20.tif:0092-0238-0347:92	37649	37649	92
93	210115_nj3_9.tif_BS20.tif:0093-0238-0350:93	41518	41518	93
94	210115_nj3_9.tif_BS20.tif:0094-0249-0344:94	40216	40216	94
95	210115_nj3_9.tif_BS20.tif:0095-0243-0342:95	34021	34021	95
96	210115_nj3_9.tif_BS20.tif:0096-0253-0334:96	36841	36841	96
97	210115_nj3_9.tif_BS20.tif:0097-0253-0345:97	43599	43599	97
98	210115_nj3_9.tif_BS20.tif:0098-0250-0346:98	37786	37786	98
99	210115_nj3_9.tif_BS20.tif:0099-0220-0351:99	41165	41165	99
100	210115_nj3_9.tif_BS20.tif:0100-0198-0363:100	40602	40602	100
101	210115_nj3_9.tif_BS20.tif:0101-0203-0357:101	39189	39189	101
102	210115_nj3_9.tif_BS20.tif:0102-0214-0355:102	40650	40650	102
103	210115_nj3_9.tif_BS20.tif:0103-0212-0360:103	43881	43881	103
104	210115_nj3_9.tif_BS20.tif:0104-0231-0344:104	37094	37094	104
105	210115_nj3_9.tif_BS20.tif:0105-0201-0379:105	39709	39709	105
106	210115_nj3_9.tif_BS20.tif:0106-0199-0367:106	34046	34046	106
107	210115_nj3_9.tif_BS20.tif:0107-0216-0358:107	35603	35603	107
108	210115_nj3_9.tif_BS20.tif:0108-0214-0360:108	36019	36019	108
109	210115_nj3_9.tif_BS20.tif:0109-0210-0362:109	40578	40578	109
110	210115_nj3_9.tif_BS20.tif:0110-0210-0363:110	37099	37099	110
111	210115_nj3_9.tif_BS20.tif:0111-0208-0365:111	39778	39778	111
112	210115_nj3_9.tif_BS20.tif:0112-0209-0360:112	36846	36846	112
113	210115_nj3_9.tif_BS20.tif:0113-0211-0358:113	34571	34571	113
114	210115_nj3_9.tif_BS20.tif:0114-0207-0360:114	34766	34766	114
115	210115_nj3_9.tif_BS20.tif:0115-0249-0352:115	37942	37942	115
116	210115_nj3_9.tif_BS20.tif:0116-0239-0372:116	44868	44868	116
117	210115_nj3_9.tif_BS20.tif:0117-0236-0362:117	49296	49296	117
118	210115_nj3_9.tif_BS20.tif:0118-0224-0359:118	40298	40298	118
119	210115_nj3_9.tif_BS20.tif:0119-0231-0358:119	40559	40559	119
120	210115_nj3_9.tif_BS20.tif:0120-0244-0352:120	38973	38973	120
121	210115_nj3_9.tif_BS20.tif:0121-0248-0351:121	39669	39669	121
122	210115_nj3_9.tif_BS20.tif:0122-0239-0350:122	30154	30154	122
123	210115_nj3_9.tif_BS20.tif:0123-0245-0343:123	37157	37157	123
124	210115_nj3_9.tif_BS20.tif:0124-0283-0340:124	41550	41550	124
125	210115_nj3_9.tif_BS20.tif:0125-0291-0341:125	39522	39522	125
126	210115_nj3_9.tif_BS20.tif:0126-0277-0351:126	37923	37923	126
127	210115_nj3_9.tif_BS20.tif:0127-0276-0350:127	36480	36480	127
128	210115_nj3_9.tif_BS20.tif:0128-0282-0359:128	27969	27969	128
129	210115_nj3_9.tif_BS20.tif:0129-0284-0355:129	39836	39836	129
130	210115_nj3_9.tif_BS20.tif:0130-0280-0357:130	37622	37622	130
131	210115_nj3_9.tif_BS20.tif:0131-0275-0358:131	39783	39783	131
132	210115_nj3_9.tif_BS20.tif:0132-0271-0349:132	44988	44988	132
133	210115_nj3_9.tif_BS20.tif:0133-0274-0353:133	41305	41305	133
134	210115_nj3_9.tif_BS20.tif:0134-0278-0357:134	44218	44218	134
135	210115_nj3_9.tif_BS20.tif:0135-0281-0357:135	44291	44291	135
136	210115_nj3_9.tif_BS20.tif:0136-0272-0351:136	44020	44020	136
137	210115_nj3_9.tif_BS20.tif:0137-0278-0352:137	45739	45739	137
138	210115_nj3_9.tif_BS20.tif:0138-0292-0354:138	45922	45922	138
139	210115_nj3_9.tif_BS20.tif:0139-0284-0357:139	44115	44115	139
140	210115_nj3_9.tif_BS20.tif:0140-0284-0360:140	44538	44538	140
141	210115_nj3_9.tif_BS20.tif:0141-0279-0356:141	37852	37852	141
142	210115_nj3_9.tif_BS20.tif:0142-0281-0349:142	39384	39384	142
143	210115_nj3_9.tif_BS20.tif:0143-0281-0347:143	39660	39660	143
144	210115_nj3_9.tif_BS20.tif:0144-0275-0342:144	41411	41411	144
145	210115_nj3_9.tif_BS20.tif:0145-0268-0341:145	37172	37172	145
146	210115_nj3_9.tif_BS20.tif:0146-0265-0338:146	30993	30993	146
147	210115_nj3_9.tif_BS20.tif:0147-0259-0338:147	34747	34747	147
148	210115_nj3_9.tif_BS20.tif:0148-0254-0337:148	37226	37226	148
149	210115_nj3_9.tif_BS20.tif:0149-0250-0336:149	30729	30729	149
150	210115_nj3_9.tif_BS20.tif:0150-0244-0339:150	36512	36512	150
151	210115_nj3_9.tif_BS20.tif:0151-0237-0339:151	37095	37095	151
152	210115_nj3_9.tif_BS20.tif:0152-0230-0340:152	41605	41605	152
153	210115_nj3_9.tif_BS20.tif:0153-0223-0345:153	39569	39569	153
154	210115_nj3_9.tif_BS20.tif:0154-0224-0344:154	38138	38138	154
155	210115_nj3_9.tif_BS20.tif:0155-0229-0349:155	39844	39844	155
156	210115_nj3_9.tif_BS20.tif:0156-0230-0356:156	38401	38401	156
157	210115_nj3_9.tif_BS20.tif:0157-0225-0351:157	39451	39451	157
158	210115_nj3_9.tif_BS20.tif:0158-0223-0340:158	41910	41910	158
159	210115_nj3_9.tif_BS20.tif:0159-0219-0346:159	41288	41288	159
160	210115_nj3_9.tif_BS20.tif:0160-0232-0348:160	42745	42745	160
161	210115_nj3_9.tif_BS20.tif:0161-0228-0349:161	45511	45511	161
162	210115_nj3_9.tif_BS20.tif:0162-0236-0350:162	48967	48967	162
163	210115_nj3_9.tif_BS20.tif:0163-0226-0351:163	44045	44045	163
164	210115_nj3_9.tif_BS20.tif:0164-0220-0351:164	48636	48636	164
165	210115_nj3_9.tif_BS20.tif:0165-0227-0354:165	54168	54168	165
166	210115_nj3_9.tif_BS20.tif:0166-0233-0355:166	52582	52582	166
167	210115_nj3_9.tif_BS20.tif:0167-0233-0354:167	59277	59277	167
168	210115_nj3_9.tif_BS20.tif:0168-0233-0349:168	57957	57957	168
169	210115_nj3_9.tif_BS20.tif:0169-0240-0348:169	36575	36575	169
170	210115_nj3_9.tif_BS20.tif:0170-0241-0341:170	32387	32387	170
171	210115_nj3_9.tif_BS20.tif:0171-0242-0346:171	34202	34202	171
172	210115_nj3_9.tif_BS20.tif:0172-0243-0355:172	40711	40711	172
173	210115_nj3_9.tif_BS20.tif:0173-0240-0359:173	40246	40246	173
174	210115_nj3_9.tif_BS20.tif:0174-0236-0354:174	37136	37136	174
175	210115_nj3_9.tif_BS20.tif:0175-0232-0349:175	35861	35861	175
176	210115_nj3_9.tif_BS20.tif:0176-0226-0346:176	36215	36215	176
177	210115_nj3_9.tif_BS20.tif:0177-0219-0346:177	42891	42891	177
178	210115_nj3_9.tif_BS20.tif:0178-0219-0350:178	40793	40793	178
179	210115_nj3_9.tif_BS20.tif:0179-0221-0344:179	46785	46785	179
180	210115_nj3_9.tif_BS20.tif:0180-0230-0344:180	39297	39297	180
181	210115_nj3_9.tif_BS20.tif:0181-0217-0384:181	37067	37067	181
182	210115_nj3_9.tif_BS20.tif:0182-0221-0390:182	39161	39161	182
183	210115_nj3_9.tif_BS20.tif:0183-0213-0390:183	39861	39861	183
184	210115_nj3_9.tif_BS20.tif:0184-0215-0380:184	46517	46517	184
185	210115_nj3_9.tif_BS20.tif:0185-0202-0374:185	54498	54498	185
186	210115_nj3_9.tif_BS20.tif:0186-0210-0377:186	45184	45184	186
187	210115_nj3_9.tif_BS20.tif:0187-0214-0377:187	39490	39490	187
188	210115_nj3_9.tif_BS20.tif:0188-0231-0359:188	38633	38633	188
189	210115_nj3_9.tif_BS20.tif:0189-0229-0353:189	38884	38884	189
190	210115_nj3_9.tif_BS20.tif:0190-0220-0356:190	35616	35616	190
191	210115_nj3_9.tif_BS20.tif:0191-0236-0350:191	42938	42938	191
192	210115_nj3_9.tif_BS20.tif:0192-0254-0354:192	40265	40265	192
193	210115_nj3_9.tif_BS20.tif:0193-0265-0358:193	37633	37633	193
194	210115_nj3_9.tif_BS20.tif:0194-0275-0358:194	30571	30571	194
195	210115_nj3_9.tif_BS20.tif:0195-0259-0317:195	53258	53258	195
196	210115_nj3_9.tif_BS20.tif:0196-0290-0370:196	24919	24919	196
197	210115_nj3_9.tif_BS20.tif:0197-0286-0363:197	36783	36783	197
198	210115_nj3_9.tif_BS20.tif:0198-0263-0345:198	69366	69366	198
199	210115_nj3_9.tif_BS20.tif:0199-0270-0369:199	36711	36711	199
200	210115_nj3_9.tif_BS20.tif:0200-0258-0346:200	31397	31397	200
201	210115_nj3_9.tif_BS20.tif:0201-0290-0358:201	36007	36007	201
202	210115_nj3_9.tif_BS20.tif:0202-0251-0318:202	38295	38295	202
203	210115_nj3_9.tif_BS20.tif:0203-0279-0351:203	28055	28055	203
204	210115_nj3_9.tif_BS20.tif:0204-0277-0345:204	31108	31108	204
205	210115_nj3_9.tif_BS20.tif:0205-0263-0344:205	33133	33133	205
206	210115_nj3_9.tif_BS20.tif:0206-0252-0340:206	36674	36674	206
207	210115_nj3_9.tif_BS20.tif:0207-0246-0341:207	36066	36066	207
208	210115_nj3_9.tif_BS20.tif:0208-0241-0343:208	29509	29509	208
209	210115_nj3_9.tif_BS20.tif:0209-0236-0340:209	34475	34475	209
210	210115_nj3_9.tif_BS20.tif:0210-0237-0345:210	36755	36755	210
211	210115_nj3_9.tif_BS20.tif:0211-0235-0346:211	33109	33109	211
212	210115_nj3_9.tif_BS20.tif:0212-0272-0340:212	44708	44708	212
213	210115_nj3_9.tif_BS20.tif:0213-0303-0357:213	33075	33075	213
214	210115_nj3_9.tif_BS20.tif:0214-0306-0372:214	32173	32173	214
215	210115_nj3_9.tif_BS20.tif:0215-0300-0373:215	31562	31562	215
216	210115_nj3_9.tif_BS20.tif:0216-0300-0377:216	30517	30517	216
217	210115_nj3_9.tif_BS20.tif:0217-0303-0379:217	36310	36310	217
218	210115_nj3_9.tif_BS20.tif:0218-0308-0387:218	42002	42002	218
219	210115_nj3_9.tif_BS20.tif:0219-0313-0398:219	35491	35491	219
220	210115_nj3_9.tif_BS20.tif:0220-0310-0399:220	36585	36585	220
221	210115_nj3_9.tif_BS20.tif:0221-0301-0395:221	29880	29880	221
222	210115_nj3_9.tif_BS20.tif:0222-0300-0391:222	41466	41466	222
223	210115_nj3_9.tif_BS20.tif:0223-0278-0382:223	35778	35778	223
224	210115_nj3_9.tif_BS20.tif:0224-0290-0351:224	31418	31418	224
225	210115_nj3_9.tif_BS20.tif:0225-0304-0352:225	39124	39124	225
226	210115_nj3_9.tif_BS20.tif:0226-0284-0349:226	38730	38730	226
227	210115_nj3_9.tif_BS20.tif:0227-0261-0344:227	42768	42768	227
228	210115_nj3_9.tif_BS20.tif:0228-0261-0344:228	35170	35170	228
229	210115_nj3_9.tif_BS20.tif:0229-0264-0352:229	44419	44419	229
230	210115_nj3_9.tif_BS20.tif:0230-0273-0358:230	32936	32936	230
231	210115_nj3_9.tif_BS20.tif:0231-0294-0372:231	36608	36608	231
232	210115_nj3_9.tif_BS20.tif:0232-0269-0356:232	38617	38617	232
233	210115_nj3_9.tif_BS20.tif:0233-0278-0371:233	31539	31539	233
234	210115_nj3_9.tif_BS20.tif:0234-0291-0393:234	29799	29799	234
235	210115_nj3_9.tif_BS20.tif:0235-0286-0381:235	37128	37128	235
236	210115_nj3_9.tif_BS20.tif:0236-0272-0366:236	34649	34649	236
237	210115_nj3_9.tif_BS20.tif:0237-0268-0357:237	38682	38682	237
238	210115_nj3_9.tif_BS20.tif:0238-0252-0364:238	40711	40711	238
239	210115_nj3_9.tif_BS20.tif:0239-0243-0357:239	35363	35363	239
240	210115_nj3_9.tif_BS20.tif:0240-0230-0343:240	37946	37946	240
241	210115_nj3_9.tif_BS20.tif:0241-0250-0359:241	37338	37338	241
242	210115_nj3_9.tif_BS20.tif:0242-0270-0358:242	31640	31640	242
243	210115_nj3_9.tif_BS20.tif:0243-0271-0371:243	32369	32369	243
244	210115_nj3_9.tif_BS20.tif:0244-0284-0384:244	42305	42305	244
245	210115_nj3_9.tif_BS20.tif:0245-0314-0432:245	47882	47882	245
246	210115_nj3_9.tif_BS20.tif:0246-0330-0406:246	33489	33489	246
247	210115_nj3_9.tif_BS20.tif:0247-0331-0396:247	37549	37549	247
248	210115_nj3_9.tif_BS20.tif:0248-0305-0395:248	35157	35157	248
249	210115_nj3_9.tif_BS20.tif:0249-0299-0397:249	37650	37650	249
250	210115_nj3_9.tif_BS20.tif:0250-0298-0398:250	43016	43016	250
251	210115_nj3_9.tif_BS20.tif:0251-0303-0401:251	46558	46558	251
252	210115_nj3_9.tif_BS20.tif:0252-0306-0401:252	43966	43966	252
253	210115_nj3_9.tif_BS20.tif:0253-0303-0405:253	42213	42213	253
254	210115_nj3_9.tif_BS20.tif:0254-0311-0407:254	36409	36409	254
255	210115_nj3_9.tif_BS20.tif:0255-0309-0397:255	37708	37708	255
256	210115_nj3_9.tif_BS20.tif:0256-0307-0397:256	35721	35721	256
257	210115_nj3_9.tif_BS20.tif:0257-0308-0396:257	40657	40657	257
258	210115_nj3_9.tif_BS20.tif:0258-0307-0393:258	42564	42564	258
259	210115_nj3_9.tif_BS20.tif:0259-0309-0388:259	40746	40746	259
260	210115_nj3_9.tif_BS20.tif:0260-0309-0380:260	41115	41115	260
261	210115_nj3_9.tif_BS20.tif:0261-0304-0372:261	41676	41676	261
262	210115_nj3_9.tif_BS20.tif:0262-0302-0366:262	34316	34316	262
263	210115_nj3_9.tif_BS20.tif:0263-0298-0365:263	34891	34891	263
264	210115_nj3_9.tif_BS20.tif:0264-0298-0368:264	42331	42331	264
265	210115_nj3_9.tif_BS20.tif:0265-0297-0364:265	39258	39258	265
266	210115_nj3_9.tif_BS20.tif:0266-0290-0358:266	35803	35803	266
267	210115_nj3_9.tif_BS20.tif:0267-0287-0357:267	34718	34718	267
268	210115_nj3_9.tif_BS20.tif:0268-0284-0355:268	43370	43370	268
269	210115_nj3_9.tif_BS20.tif:0269-0290-0351:269	39055	39055	269
270	210115_nj3_9.tif_BS20.tif:0270-0288-0352:270	46968	46968	270
271	210115_nj3_9.tif_BS20.tif:0271-0283-0350:271	55062	55062	271
272	210115_nj3_9.tif_BS20.tif:0272-0287-0372:272	53825	53825	272
273	210115_nj3_9.tif_BS20.tif:0273-0299-0383:273	40795	40795	273
274	210115_nj3_9.tif_BS20.tif:0274-0272-0395:274	42885	42885	274
275	210115_nj3_9.tif_BS20.tif:0275-0291-0382:275	41685	41685	275
276	210115_nj3_9.tif_BS20.tif:0276-0296-0390:276	37975	37975	276
277	210115_nj3_9.tif_BS20.tif:0277-0287-0403:277	36908	36908	277
278	210115_nj3_9.tif_BS20.tif:0278-0290-0417:278	37351	37351	278
279	210115_nj3_9.tif_BS20.tif:0279-0280-0414:279	40419	40419	279
280	210115_nj3_9.tif_BS20.tif:0280-0280-0441:280	43922	43922	280
281	210115_nj3_9.tif_BS20.tif:0281-0287-0444:281	39485	39485	281
282	210115_nj3_9.tif_BS20.tif:0282-0291-0447:282	34994	34994	282
283	210115_nj3_9.tif_BS20.tif:0283-0294-0439:283	42774	42774	283
284	210115_nj3_9.tif_BS20.tif:0284-0287-0443:284	43069	43069	284
285	210115_nj3_9.tif_BS20.tif:0285-0291-0440:285	46721	46721	285
286	210115_nj3_9.tif_BS20.tif:0286-0286-0445:286	54688	54688	286
287	210115_nj3_9.tif_BS20.tif:0287-0276-0439:287	51888	51888	287
288	210115_nj3_9.tif_BS20.tif:0288-0279-0430:288	43616	43616	288
289	210115_nj3_9.tif_BS20.tif:0289-0291-0423:289	45076	45076	289
290	210115_nj3_9.tif_BS20.tif:0290-0284-0464:290	44185	44185	290
291	210115_nj3_9.tif_BS20.tif:0291-0265-0467:291	44046	44046	291
292	210115_nj3_9.tif_BS20.tif:0292-0259-0457:292	46463	46463	292
293	210115_nj3_9.tif_BS20.tif:0293-0260-0440:293	52302	52302	293
294	210115_nj3_9.tif_BS20.tif:0294-0277-0431:294	53934	53934	294
295	210115_nj3_9.tif_BS20.tif:0295-0277-0438:295	51300	51300	295
296	210115_nj3_9.tif_BS20.tif:0296-0278-0446:296	47980	47980	296
297	210115_nj3_9.tif_BS20.tif:0297-0280-0441:297	37769	37769	297
298	210115_nj3_9.tif_BS20.tif:0298-0277-0444:298	37219	37219	298
299	210115_nj3_9.tif_BS20.tif:0299-0282-0442:299	44900	44900	299
300	210115_nj3_9.tif_BS20.tif:0300-0278-0434:300	52023	52023	300
301	210115_nj3_9.tif_BS20.tif:0301-0292-0438:301	50811	50811	301
302	210115_nj3_9.tif_BS20.tif:0302-0292-0454:302	55513	55513	302
303	210115_nj3_9.tif_BS20.tif:0303-0270-0454:303	92597	92597	303
304	210115_nj3_9.tif_BS20.tif:0304-0263-0447:304	64441	64441	304
305	210115_nj3_9.tif_BS20.tif:0305-0262-0440:305	78171	78171	305
306	210115_nj3_9.tif_BS20.tif:0306-0268-0434:306	76195	76195	306
307	210115_nj3_9.tif_BS20.tif:0307-0270-0445:307	52272	52272	307
308	210115_nj3_9.tif_BS20.tif:0308-0288-0448:308	80701	80701	308
309	210115_nj3_9.tif_BS20.tif:0309-0291-0456:309	53530	53530	309
310	210115_nj3_9.tif_BS20.tif:0310-0268-0453:310	53009	53009	310
311	210115_nj3_9.tif_BS20.tif:0311-0250-0443:311	61075	61075	311
312	210115_nj3_9.tif_BS20.tif:0312-0249-0460:312	45774	45774	312
313	210115_nj3_9.tif_BS20.tif:0313-0248-0465:313	45370	45370	313
314	210115_nj3_9.tif_BS20.tif:0314-0263-0434:314	40314	40314	314
315	210115_nj3_9.tif_BS20.tif:0315-0271-0440:315	42797	42797	315
316	210115_nj3_9.tif_BS20.tif:0316-0272-0447:316	39541	39541	316
317	210115_nj3_9.tif_BS20.tif:0317-0274-0450:317	36427	36427	317
318	210115_nj3_9.tif_BS20.tif:0318-0275-0453:318	40300	40300	318
319	210115_nj3_9.tif_BS20.tif:0319-0281-0450:319	35720	35720	319
320	210115_nj3_9.tif_BS20.tif:0320-0287-0443:320	48700	48700	320
321	210115_nj3_9.tif_BS20.tif:0321-0295-0445:321	59778	59778	321
322	210115_nj3_9.tif_BS20.tif:0322-0305-0439:322	42709	42709	322
323	210115_nj3_9.tif_BS20.tif:0323-0301-0432:323	39783	39783	323
324	210115_nj3_9.tif_BS20.tif:0324-0295-0431:324	35941	35941	324
325	210115_nj3_9.tif_BS20.tif:0325-0302-0433:325	39600	39600	325
326	210115_nj3_9.tif_BS20.tif:0326-0296-0445:326	41505	41505	326
327	210115_nj3_9.tif_BS20.tif:0327-0275-0458:327	43067	43067	327
328	210115_nj3_9.tif_BS20.tif:0328-0270-0455:328	37764	37764	328
329	210115_nj3_9.tif_BS20.tif:0329-0255-0456:329	37648	37648	329
330	210115_nj3_9.tif_BS20.tif:0330-0247-0460:330	47251	47251	330
331	210115_nj3_9.tif_BS20.tif:0331-0234-0457:331	56195	56195	331
332	210115_nj3_9.tif_BS20.tif:0332-0227-0455:332	58937	58937	332
333	210115_nj3_9.tif_BS20.tif:0333-0234-0445:333	45918	45918	333
334	210115_nj3_9.tif_BS20.tif:0334-0223-0453:334	43018	43018	334
335	210115_nj3_9.tif_BS20.tif:0335-0225-0460:335	43699	43699	335
336	210115_nj3_9.tif_BS20.tif:0336-0296-0424:336	42574	42574	336
337	210115_nj3_9.tif_BS20.tif:0337-0251-0437:337	50923	50923	337
338	210115_nj3_9.tif_BS20.tif:0338-0239-0446:338	44186	44186	338
339	210115_nj3_9.tif_BS20.tif:0339-0249-0461:339	45323	45323	339
340	210115_nj3_9.tif_BS20.tif:0340-0265-0466:340	45104	45104	340
341	210115_nj3_9.tif_BS20.tif:0341-0274-0459:341	53182	53182	341
342	210115_nj3_9.tif_BS20.tif:0342-0272-0452:342	40971	40971	342
343	210115_nj3_9.tif_BS20.tif:0343-0276-0444:343	42840	42840	343
344	210115_nj3_9.tif_BS20.tif:0344-0284-0445:344	41585	41585	344
345	210115_nj3_9.tif_BS20.tif:0345-0288-0448:345	47185	47185	345
346	210115_nj3_9.tif_BS20.tif:0346-0196-0468:346	33321	33321	346
347	210115_nj3_9.tif_BS20.tif:0347-0203-0425:347	44971	44971	347
348	210115_nj3_9.tif_BS20.tif:0348-0217-0428:348	40832	40832	348
349	210115_nj3_9.tif_BS20.tif:0349-0219-0442:349	46354	46354	349
350	210115_nj3_9.tif_BS20.tif:0350-0217-0451:350	39344	39344	350
351	210115_nj3_9.tif_BS20.tif:0351-0218-0445:351	41358	41358	351
352	210115_nj3_9.tif_BS20.tif:0352-0212-0442:352	46795	46795	352
353	210115_nj3_9.tif_BS20.tif:0353-0202-0442:353	53237	53237	353
354	210115_nj3_9.tif_BS20.tif:0354-0210-0440:354	48261	48261	354
355	210115_nj3_9.tif_BS20.tif:0355-0205-0434:355	45570	45570	355
356	210115_nj3_9.tif_BS20.tif:0356-0201-0431:356	46555	46555	356
357	210115_nj3_9.tif_BS20.tif:0357-0193-0425:357	48377	48377	357
358	210115_nj3_9.tif_BS20.tif:0358-0196-0412:358	40854	40854	358
359	210115_nj3_9.tif_BS20.tif:0359-0199-0423:359	45762	45762	359
360	210115_nj3_9.tif_BS20.tif:0360-0216-0438:360	40058	40058	360
361	210115_nj3_9.tif_BS20.tif:0361-0205-0430:361	45996	45996	361
362	210115_nj3_9.tif_BS20.tif:0362-0215-0453:362	42881	42881	362
363	210115_nj3_9.tif_BS20.tif:0363-0213-0447:363	40333	40333	363
364	210115_nj3_9.tif_BS20.tif:0364-0225-0447:364	40556	40556	364
365	210115_nj3_9.tif_BS20.tif:0365-0228-0451:365	48692	48692	365
366	210115_nj3_9.tif_BS20.tif:0366-0224-0453:366	43847	43847	366
367	210115_nj3_9.tif_BS20.tif:0367-0237-0460:367	40422	40422	367
368	210115_nj3_9.tif_BS20.tif:0368-0240-0449:368	41040	41040	368
369	210115_nj3_9.tif_BS20.tif:0369-0270-0460:369	43002	43002	369
370	210115_nj3_9.tif_BS20.tif:0370-0256-0451:370	44808	44808	370
371	210115_nj3_9.tif_BS20.tif:0371-0249-0456:371	47756	47756	371
372	210115_nj3_9.tif_BS20.tif:0372-0249-0456:372	36467	36467	372
373	210115_nj3_9.tif_BS20.tif:0373-0252-0456:373	33986	33986	373
374	210115_nj3_9.tif_BS20.tif:0374-0261-0455:374	38811	38811	374
375	210115_nj3_9.tif_BS20.tif:0375-0272-0450:375	33445	33445	375
376	210115_nj3_9.tif_BS20.tif:0376-0283-0448:376	38718	38718	376
377	210115_nj3_9.tif_BS20.tif:0377-0289-0455:377	40636	40636	377
378	210115_nj3_9.tif_BS20.tif:0378-0274-0455:378	43676	43676	378
379	210115_nj3_9.tif_BS20.tif:0379-0268-0455:379	53680	53680	379
380	210115_nj3_9.tif_BS20.tif:0380-0271-0451:380	55883	55883	380
381	210115_nj3_9.tif_BS20.tif:0381-0271-0446:381	36958	36958	381
382	210115_nj3_9.tif_BS20.tif:0382-0267-0451:382	42856	42856	382
383	210115_nj3_9.tif_BS20.tif:0383-0271-0450:383	35472	35472	383
384	210115_nj3_9.tif_BS20.tif:0384-0260-0448:384	36637	36637	384
385	210115_nj3_9.tif_BS20.tif:0385-0255-0459:385	51459	51459	385
386	210115_nj3_9.tif_BS20.tif:0386-0262-0462:386	37162	37162	386
387	210115_nj3_9.tif_BS20.tif:0387-0273-0455:387	44102	44102	387
388	210115_nj3_9.tif_BS20.tif:0388-0287-0454:388	41484	41484	388
389	210115_nj3_9.tif_BS20.tif:0389-0279-0450:389	53565	53565	389
390	210115_nj3_9.tif_BS20.tif:0390-0270-0440:390	53497	53497	390
391	210115_nj3_9.tif_BS20.tif:0391-0275-0446:391	46067	46067	391
392	210115_nj3_9.tif_BS20.tif:0392-0286-0463:392	52635	52635	392
393	210115_nj3_9.tif_BS20.tif:0393-0284-0449:393	81123	81123	393
394	210115_nj3_9.tif_BS20.tif:0394-0272-0446:394	78003	78003	394
395	210115_nj3_9.tif_BS20.tif:0395-0268-0444:395	70967	70967	395
396	210115_nj3_9.tif_BS20.tif:0396-0285-0449:396	41191	41191	396
397	210115_nj3_9.tif_BS20.tif:0397-0261-0466:397	57169	57169	397
398	210115_nj3_9.tif_BS20.tif:0398-0240-0458:398	52291	52291	398
399	210115_nj3_9.tif_BS20.tif:0399-0268-0457:399	37260	37260	399
400	210115_nj3_9.tif_BS20.tif:0400-0302-0444:400	36729	36729	400
401	210115_nj3_9.tif_BS20.tif:0401-0277-0441:401	41291	41291	401
402	210115_nj3_9.tif_BS20.tif:0402-0280-0449:402	56239	56239	402
403	210115_nj3_9.tif_BS20.tif:0403-0287-0443:403	46644	46644	403
404	210115_nj3_9.tif_BS20.tif:0404-0292-0441:404	38458	38458	404
405	210115_nj3_9.tif_BS20.tif:0405-0293-0436:405	43914	43914	405
406	210115_nj3_9.tif_BS20.tif:0406-0292-0433:406	45999	45999	406
407	210115_nj3_9.tif_BS20.tif:0407-0299-0429:407	38420	38420	407
408	210115_nj3_9.tif_BS20.tif:0408-0306-0419:408	39765	39765	408
409	210115_nj3_9.tif_BS20.tif:0409-0303-0422:409	48099	48099	409
410	210115_nj3_9.tif_BS20.tif:0410-0277-0451:410	54203	54203	410
411	210115_nj3_9.tif_BS20.tif:0411-0263-0462:411	50713	50713	411
412	210115_nj3_9.tif_BS20.tif:0412-0258-0454:412	62186	62186	412
413	210115_nj3_9.tif_BS20.tif:0413-0263-0446:413	72432	72432	413
414	210115_nj3_9.tif_BS20.tif:0414-0266-0448:414	67291	67291	414
415	210115_nj3_9.tif_BS20.tif:0415-0278-0439:415	72069	72069	415
416	210115_nj3_9.tif_BS20.tif:0416-0281-0452:416	107381	107381	416
417	210115_nj3_9.tif_BS20.tif:0417-0275-0457:417	113738	113738	417
418	210115_nj3_9.tif_BS20.tif:0418-0256-0457:418	99200	99200	418
419	210115_nj3_9.tif_BS20.tif:0419-0247-0462:419	69032	69032	419
420	210115_nj3_9.tif_BS20.tif:0420-0250-0456:420	56447	56447	420
421	210115_nj3_9.tif_BS20.tif:0421-0253-0438:421	50528	50528	421
422	210115_nj3_9.tif_BS20.tif:0422-0293-0433:422	79896	79896	422
423	210115_nj3_9.tif_BS20.tif:0423-0277-0466:423	60136	60136	423
424	210115_nj3_9.tif_BS20.tif:0424-0264-0470:424	60416	60416	424
425	210115_nj3_9.tif_BS20.tif:0425-0280-0423:425	61045	61045	425
426	210115_nj3_9.tif_BS20.tif:0426-0274-0420:426	56153	56153	426
427	210115_nj3_9.tif_BS20.tif:0427-0256-0468:427	47264	47264	427
428	210115_nj3_9.tif_BS20.tif:0428-0253-0459:428	60024	60024	428
429	210115_nj3_9.tif_BS20.tif:0429-0227-0447:429	61629	61629	429
430	210115_nj3_9.tif_BS20.tif:0430-0226-0452:430	68980	68980	430
431	210115_nj3_9.tif_BS20.tif:0431-0226-0460:431	65382	65382	431
432	210115_nj3_9.tif_BS20.tif:0432-0222-0460:432	65826	65826	432
433	210115_nj3_9.tif_BS20.tif:0433-0222-0463:433	68765	68765	433
434	210115_nj3_9.tif_BS20.tif:0434-0223-0456:434	72057	72057	434
435	210115_nj3_9.tif_BS20.tif:0435-0227-0460:435	73379	73379	435
436	210115_nj3_9.tif_BS20.tif:0436-0253-0465:436	68277	68277	436
437	210115_nj3_9.tif_BS20.tif:0437-0228-0468:437	79402	79402	437
438	210115_nj3_9.tif_BS20.tif:0438-0297-0443:438	24171	24171	438
439	210115_nj3_9.tif_BS20.tif:0439-0306-0411:439	30322	30322	439
440	210115_nj3_9.tif_BS20.tif:0440-0260-0377:440	37596	37596	440
441	210115_nj3_9.tif_BS20.tif:0441-0261-0385:441	35204	35204	441
442	210115_nj3_9.tif_BS20.tif:0442-0318-0406:442	20174	20174	442
443	210115_nj3_9.tif_BS20.tif:0443-0369-0447:443	31088	31088	443
444	210115_nj3_9.tif_BS20.tif:0444-0369-0448:444	13627	13627	444
445	210115_nj3_9.tif_BS20.tif:0445-0383-0397:445	33552	33552	445
446	210115_nj3_9.tif_BS20.tif:0446-0377-0376:446	36893	36893	446
447	210115_nj3_9.tif_BS20.tif:0447-0377-0364:447	43180	43180	447
448	210115_nj3_9.tif_BS20.tif:0448-0373-0346:448	34238	34238	448
449	210115_nj3_9.tif_BS20.tif:0449-0373-0343:449	38510	38510	449
450	210115_nj3_9.tif_BS20.tif:0450-0383-0359:450	39985	39985	450
451	210115_nj3_9.tif_BS20.tif:0451-0399-0362:451	42579	42579	451
452	210115_nj3_9.tif_BS20.tif:0452-0396-0337:452	40477	40477	452
453	210115_nj3_9.tif_BS20.tif:0453-0389-0324:453	38162	38162	453
454	210115_nj3_9.tif_BS20.tif:0454-0393-0348:454	40715	40715	454
455	210115_nj3_9.tif_BS20.tif:0455-0380-0370:455	37329	37329	455
456	210115_nj3_9.tif_BS20.tif:0456-0408-0394:456	43286	43286	456
457	210115_nj3_9.tif_BS20.tif:0457-0406-0368:457	40194	40194	457
458	210115_nj3_9.tif_BS20.tif:0458-0399-0351:458	42009	42009	458
459	210115_nj3_9.tif_BS20.tif:0459-0383-0358:459	41577	41577	459
460	210115_nj3_9.tif_BS20.tif:0460-0377-0343:460	41648	41648	460
461	210115_nj3_9.tif_BS20.tif:0461-0373-0321:461	40760	40760	461
462	210115_nj3_9.tif_BS20.tif:0001-0260-0033:1	126619	126619	1
463	210115_nj3_9.tif_BS20.tif:0002-0235-0034:2	141633	141633	2
464	210115_nj3_9.tif_BS20.tif:0003-0232-0039:3	138666	138666	3
465	210115_nj3_9.tif_BS20.tif:0004-0262-0031:4	102747	102747	4
466	210115_nj3_9.tif_BS20.tif:0005-0307-0035:5	135093	135093	5
467	210115_nj3_9.tif_BS20.tif:0006-0345-0052:6	122640	122640	6
468	210115_nj3_9.tif_BS20.tif:0007-0373-0156:7	126517	126517	7
469	210115_nj3_9.tif_BS20.tif:0008-0336-0138:8	150267	150267	8
470	210115_nj3_9.tif_BS20.tif:0009-0330-0131:9	155791	155791	9
471	210115_nj3_9.tif_BS20.tif:0010-0328-0116:10	165462	165462	10
472	210115_nj3_9.tif_BS20.tif:0011-0327-0093:11	162848	162848	11
473	210115_nj3_9.tif_BS20.tif:0012-0310-0082:12	114079	114079	12
474	210115_nj3_9.tif_BS20.tif:0013-0273-0093:13	164784	164784	13
475	210115_nj3_9.tif_BS20.tif:0014-0260-0089:14	166847	166847	14
476	210115_nj3_9.tif_BS20.tif:0015-0250-0095:15	147436	147436	15
477	210115_nj3_9.tif_BS20.tif:0016-0241-0091:16	137736	137736	16
478	210115_nj3_9.tif_BS20.tif:0017-0234-0094:17	146868	146868	17
479	210115_nj3_9.tif_BS20.tif:0018-0234-0100:18	148926	148926	18
480	210115_nj3_9.tif_BS20.tif:0019-0232-0099:19	147944	147944	19
481	210115_nj3_9.tif_BS20.tif:0020-0231-0102:20	158066	158066	20
482	210115_nj3_9.tif_BS20.tif:0021-0232-0098:21	160085	160085	21
483	210115_nj3_9.tif_BS20.tif:0022-0238-0101:22	162082	162082	22
484	210115_nj3_9.tif_BS20.tif:0023-0248-0107:23	185699	185699	23
485	210115_nj3_9.tif_BS20.tif:0024-0249-0093:24	161056	161056	24
486	210115_nj3_9.tif_BS20.tif:0025-0237-0089:25	144313	144313	25
487	210115_nj3_9.tif_BS20.tif:0026-0252-0090:26	139385	139385	26
488	210115_nj3_9.tif_BS20.tif:0027-0262-0087:27	149449	149449	27
489	210115_nj3_9.tif_BS20.tif:0028-0283-0098:28	157280	157280	28
490	210115_nj3_9.tif_BS20.tif:0029-0296-0099:29	169079	169079	29
491	210115_nj3_9.tif_BS20.tif:0030-0305-0106:30	173868	173868	30
492	210115_nj3_9.tif_BS20.tif:0031-0315-0114:31	165156	165156	31
493	210115_nj3_9.tif_BS20.tif:0032-0315-0114:32	157767	157767	32
494	210115_nj3_9.tif_BS20.tif:0033-0288-0096:33	151553	151553	33
495	210115_nj3_9.tif_BS20.tif:0034-0293-0100:34	182339	182339	34
496	210115_nj3_9.tif_BS20.tif:0035-0287-0096:35	164896	164896	35
497	210115_nj3_9.tif_BS20.tif:0036-0276-0096:36	167501	167501	36
498	210115_nj3_9.tif_BS20.tif:0037-0265-0087:37	142442	142442	37
499	210115_nj3_9.tif_BS20.tif:0038-0239-0090:38	136008	136008	38
500	210115_nj3_9.tif_BS20.tif:0039-0228-0100:39	139265	139265	39
501	210115_nj3_9.tif_BS20.tif:0040-0215-0100:40	156452	156452	40
502	210115_nj3_9.tif_BS20.tif:0041-0209-0103:41	149047	149047	41
503	210115_nj3_9.tif_BS20.tif:0042-0230-0099:42	144619	144619	42
504	210115_nj3_9.tif_BS20.tif:0043-0236-0102:43	153657	153657	43
505	210115_nj3_9.tif_BS20.tif:0044-0238-0099:44	137975	137975	44
506	210115_nj3_9.tif_BS20.tif:0045-0242-0102:45	139901	139901	45
507	210115_nj3_9.tif_BS20.tif:0046-0243-0098:46	149642	149642	46
508	210115_nj3_9.tif_BS20.tif:0047-0245-0102:47	163289	163289	47
509	210115_nj3_9.tif_BS20.tif:0048-0245-0102:48	165529	165529	48
510	210115_nj3_9.tif_BS20.tif:0049-0250-0096:49	142219	142219	49
511	210115_nj3_9.tif_BS20.tif:0050-0255-0099:50	146002	146002	50
512	210115_nj3_9.tif_BS20.tif:0051-0266-0090:51	149496	149496	51
513	210115_nj3_9.tif_BS20.tif:0052-0257-0090:52	142612	142612	52
514	210115_nj3_9.tif_BS20.tif:0053-0244-0092:53	137681	137681	53
515	210115_nj3_9.tif_BS20.tif:0054-0229-0101:54	131574	131574	54
516	210115_nj3_9.tif_BS20.tif:0055-0223-0107:55	137430	137430	55
517	210115_nj3_9.tif_BS20.tif:0056-0225-0107:56	146457	146457	56
518	210115_nj3_9.tif_BS20.tif:0057-0230-0107:57	141782	141782	57
519	210115_nj3_9.tif_BS20.tif:0058-0236-0107:58	144715	144715	58
520	210115_nj3_9.tif_BS20.tif:0059-0250-0103:59	152389	152389	59
521	210115_nj3_9.tif_BS20.tif:0060-0248-0106:60	153799	153799	60
522	210115_nj3_9.tif_BS20.tif:0061-0247-0117:61	158421	158421	61
523	210115_nj3_9.tif_BS20.tif:0062-0239-0105:62	171909	171909	62
524	210115_nj3_9.tif_BS20.tif:0063-0243-0098:63	162028	162028	63
525	210115_nj3_9.tif_BS20.tif:0064-0246-0103:64	152163	152163	64
526	210115_nj3_9.tif_BS20.tif:0065-0234-0103:65	147852	147852	65
527	210115_nj3_9.tif_BS20.tif:0066-0239-0102:66	155436	155436	66
528	210115_nj3_9.tif_BS20.tif:0067-0247-0103:67	147481	147481	67
529	210115_nj3_9.tif_BS20.tif:0068-0245-0108:68	155203	155203	68
530	210115_nj3_9.tif_BS20.tif:0069-0248-0104:69	144988	144988	69
531	210115_nj3_9.tif_BS20.tif:0070-0237-0111:70	153335	153335	70
532	210115_nj3_9.tif_BS20.tif:0071-0238-0096:71	147883	147883	71
533	210115_nj3_9.tif_BS20.tif:0072-0237-0102:72	142456	142456	72
534	210115_nj3_9.tif_BS20.tif:0073-0243-0103:73	133566	133566	73
535	210115_nj3_9.tif_BS20.tif:0074-0245-0103:74	139834	139834	74
536	210115_nj3_9.tif_BS20.tif:0075-0243-0101:75	136295	136295	75
537	210115_nj3_9.tif_BS20.tif:0076-0244-0101:76	143467	143467	76
538	210115_nj3_9.tif_BS20.tif:0077-0245-0101:77	119170	119170	77
539	210115_nj3_9.tif_BS20.tif:0078-0254-0095:78	134520	134520	78
540	210115_nj3_9.tif_BS20.tif:0079-0262-0094:79	132858	132858	79
541	210115_nj3_9.tif_BS20.tif:0080-0267-0098:80	132934	132934	80
542	210115_nj3_9.tif_BS20.tif:0081-0278-0096:81	136801	136801	81
543	210115_nj3_9.tif_BS20.tif:0082-0282-0093:82	135578	135578	82
544	210115_nj3_9.tif_BS20.tif:0083-0277-0096:83	139608	139608	83
545	210115_nj3_9.tif_BS20.tif:0084-0265-0096:84	143958	143958	84
546	210115_nj3_9.tif_BS20.tif:0085-0243-0098:85	116482	116482	85
547	210115_nj3_9.tif_BS20.tif:0086-0219-0103:86	109860	109860	86
548	210115_nj3_9.tif_BS20.tif:0087-0239-0108:87	107374	107374	87
549	210115_nj3_9.tif_BS20.tif:0088-0231-0110:88	111621	111621	88
550	210115_nj3_9.tif_BS20.tif:0089-0229-0104:89	113233	113233	89
551	210115_nj3_9.tif_BS20.tif:0090-0246-0103:90	112738	112738	90
552	210115_nj3_9.tif_BS20.tif:0091-0249-0099:91	128819	128819	91
553	210115_nj3_9.tif_BS20.tif:0092-0248-0103:92	140891	140891	92
554	210115_nj3_9.tif_BS20.tif:0093-0248-0105:93	133038	133038	93
555	210115_nj3_9.tif_BS20.tif:0094-0259-0099:94	136958	136958	94
556	210115_nj3_9.tif_BS20.tif:0095-0253-0097:95	133598	133598	95
557	210115_nj3_9.tif_BS20.tif:0096-0263-0090:96	132423	132423	96
558	210115_nj3_9.tif_BS20.tif:0097-0263-0101:97	140505	140505	97
559	210115_nj3_9.tif_BS20.tif:0098-0260-0101:98	157358	157358	98
560	210115_nj3_9.tif_BS20.tif:0099-0230-0107:99	152127	152127	99
561	210115_nj3_9.tif_BS20.tif:0100-0208-0119:100	143170	143170	100
562	210115_nj3_9.tif_BS20.tif:0101-0213-0113:101	134708	134708	101
563	210115_nj3_9.tif_BS20.tif:0102-0224-0111:102	142194	142194	102
564	210115_nj3_9.tif_BS20.tif:0103-0222-0116:103	138521	138521	103
565	210115_nj3_9.tif_BS20.tif:0104-0241-0099:104	114705	114705	104
566	210115_nj3_9.tif_BS20.tif:0105-0211-0135:105	133955	133955	105
567	210115_nj3_9.tif_BS20.tif:0106-0209-0123:106	111374	111374	106
568	210115_nj3_9.tif_BS20.tif:0107-0226-0113:107	114503	114503	107
569	210115_nj3_9.tif_BS20.tif:0108-0224-0116:108	123216	123216	108
570	210115_nj3_9.tif_BS20.tif:0109-0220-0118:109	121200	121200	109
571	210115_nj3_9.tif_BS20.tif:0110-0220-0119:110	133431	133431	110
572	210115_nj3_9.tif_BS20.tif:0111-0218-0120:111	127440	127440	111
573	210115_nj3_9.tif_BS20.tif:0112-0219-0115:112	127360	127360	112
574	210115_nj3_9.tif_BS20.tif:0113-0221-0114:113	137344	137344	113
575	210115_nj3_9.tif_BS20.tif:0114-0217-0115:114	124594	124594	114
576	210115_nj3_9.tif_BS20.tif:0115-0259-0107:115	121815	121815	115
577	210115_nj3_9.tif_BS20.tif:0116-0249-0128:116	136820	136820	116
578	210115_nj3_9.tif_BS20.tif:0117-0246-0118:117	162665	162665	117
579	210115_nj3_9.tif_BS20.tif:0118-0234-0115:118	159779	159779	118
580	210115_nj3_9.tif_BS20.tif:0119-0241-0114:119	135913	135913	119
581	210115_nj3_9.tif_BS20.tif:0120-0254-0108:120	129609	129609	120
582	210115_nj3_9.tif_BS20.tif:0121-0258-0107:121	128093	128093	121
583	210115_nj3_9.tif_BS20.tif:0122-0249-0105:122	142104	142104	122
584	210115_nj3_9.tif_BS20.tif:0123-0255-0099:123	131923	131923	123
585	210115_nj3_9.tif_BS20.tif:0124-0293-0096:124	103921	103921	124
586	210115_nj3_9.tif_BS20.tif:0125-0301-0097:125	128067	128067	125
587	210115_nj3_9.tif_BS20.tif:0126-0287-0107:126	133859	133859	126
588	210115_nj3_9.tif_BS20.tif:0127-0286-0105:127	136464	136464	127
589	210115_nj3_9.tif_BS20.tif:0128-0292-0114:128	122428	122428	128
590	210115_nj3_9.tif_BS20.tif:0129-0294-0111:129	138873	138873	129
591	210115_nj3_9.tif_BS20.tif:0130-0290-0113:130	153372	153372	130
592	210115_nj3_9.tif_BS20.tif:0131-0285-0114:131	140722	140722	131
593	210115_nj3_9.tif_BS20.tif:0132-0281-0104:132	148281	148281	132
594	210115_nj3_9.tif_BS20.tif:0133-0284-0109:133	145703	145703	133
595	210115_nj3_9.tif_BS20.tif:0134-0288-0112:134	152450	152450	134
596	210115_nj3_9.tif_BS20.tif:0135-0291-0112:135	147733	147733	135
597	210115_nj3_9.tif_BS20.tif:0136-0282-0107:136	124777	124777	136
598	210115_nj3_9.tif_BS20.tif:0137-0288-0107:137	127130	127130	137
599	210115_nj3_9.tif_BS20.tif:0138-0302-0110:138	131931	131931	138
600	210115_nj3_9.tif_BS20.tif:0139-0294-0113:139	138630	138630	139
601	210115_nj3_9.tif_BS20.tif:0140-0294-0116:140	133471	133471	140
602	210115_nj3_9.tif_BS20.tif:0141-0289-0112:141	132557	132557	141
603	210115_nj3_9.tif_BS20.tif:0142-0291-0104:142	132567	132567	142
604	210115_nj3_9.tif_BS20.tif:0143-0291-0103:143	136852	136852	143
605	210115_nj3_9.tif_BS20.tif:0144-0285-0098:144	153236	153236	144
606	210115_nj3_9.tif_BS20.tif:0145-0278-0097:145	142817	142817	145
607	210115_nj3_9.tif_BS20.tif:0146-0275-0094:146	134324	134324	146
608	210115_nj3_9.tif_BS20.tif:0147-0269-0094:147	140484	140484	147
609	210115_nj3_9.tif_BS20.tif:0148-0264-0093:148	131090	131090	148
610	210115_nj3_9.tif_BS20.tif:0149-0260-0092:149	135377	135377	149
611	210115_nj3_9.tif_BS20.tif:0150-0254-0094:150	134504	134504	150
612	210115_nj3_9.tif_BS20.tif:0151-0247-0095:151	124032	124032	151
613	210115_nj3_9.tif_BS20.tif:0152-0240-0095:152	136400	136400	152
614	210115_nj3_9.tif_BS20.tif:0153-0233-0101:153	141070	141070	153
615	210115_nj3_9.tif_BS20.tif:0154-0234-0100:154	130635	130635	154
616	210115_nj3_9.tif_BS20.tif:0155-0239-0104:155	147625	147625	155
617	210115_nj3_9.tif_BS20.tif:0156-0240-0112:156	148708	148708	156
618	210115_nj3_9.tif_BS20.tif:0157-0235-0107:157	143507	143507	157
619	210115_nj3_9.tif_BS20.tif:0158-0233-0096:158	149492	149492	158
620	210115_nj3_9.tif_BS20.tif:0159-0229-0102:159	151306	151306	159
621	210115_nj3_9.tif_BS20.tif:0160-0242-0103:160	153938	153938	160
622	210115_nj3_9.tif_BS20.tif:0161-0238-0105:161	157219	157219	161
623	210115_nj3_9.tif_BS20.tif:0162-0246-0105:162	171904	171904	162
624	210115_nj3_9.tif_BS20.tif:0163-0236-0106:163	169517	169517	163
625	210115_nj3_9.tif_BS20.tif:0164-0230-0106:164	165908	165908	164
626	210115_nj3_9.tif_BS20.tif:0165-0237-0110:165	172875	172875	165
627	210115_nj3_9.tif_BS20.tif:0166-0243-0111:166	167572	167572	166
628	210115_nj3_9.tif_BS20.tif:0167-0243-0110:167	152497	152497	167
629	210115_nj3_9.tif_BS20.tif:0168-0243-0104:168	154832	154832	168
630	210115_nj3_9.tif_BS20.tif:0169-0250-0103:169	147730	147730	169
631	210115_nj3_9.tif_BS20.tif:0170-0251-0096:170	144355	144355	170
632	210115_nj3_9.tif_BS20.tif:0171-0252-0101:171	161930	161930	171
633	210115_nj3_9.tif_BS20.tif:0172-0253-0110:172	159037	159037	172
634	210115_nj3_9.tif_BS20.tif:0173-0250-0115:173	152839	152839	173
635	210115_nj3_9.tif_BS20.tif:0174-0246-0110:174	150641	150641	174
636	210115_nj3_9.tif_BS20.tif:0175-0242-0104:175	141329	141329	175
637	210115_nj3_9.tif_BS20.tif:0176-0236-0102:176	140657	140657	176
638	210115_nj3_9.tif_BS20.tif:0177-0229-0101:177	131294	131294	177
639	210115_nj3_9.tif_BS20.tif:0178-0229-0106:178	133915	133915	178
640	210115_nj3_9.tif_BS20.tif:0179-0231-0100:179	138327	138327	179
641	210115_nj3_9.tif_BS20.tif:0180-0240-0100:180	152941	152941	180
642	210115_nj3_9.tif_BS20.tif:0181-0227-0140:181	154604	154604	181
643	210115_nj3_9.tif_BS20.tif:0182-0231-0146:182	147697	147697	182
644	210115_nj3_9.tif_BS20.tif:0183-0223-0146:183	128400	128400	183
645	210115_nj3_9.tif_BS20.tif:0184-0225-0136:184	133757	133757	184
646	210115_nj3_9.tif_BS20.tif:0185-0212-0130:185	148144	148144	185
647	210115_nj3_9.tif_BS20.tif:0186-0220-0133:186	145915	145915	186
648	210115_nj3_9.tif_BS20.tif:0187-0224-0133:187	148994	148994	187
649	210115_nj3_9.tif_BS20.tif:0188-0241-0115:188	151384	151384	188
650	210115_nj3_9.tif_BS20.tif:0189-0239-0108:189	145558	145558	189
651	210115_nj3_9.tif_BS20.tif:0190-0230-0112:190	149208	149208	190
652	210115_nj3_9.tif_BS20.tif:0191-0246-0106:191	152777	152777	191
653	210115_nj3_9.tif_BS20.tif:0192-0264-0109:192	155020	155020	192
654	210115_nj3_9.tif_BS20.tif:0193-0275-0114:193	154056	154056	193
655	210115_nj3_9.tif_BS20.tif:0194-0285-0114:194	158117	158117	194
656	210115_nj3_9.tif_BS20.tif:0195-0269-0073:195	130471	130471	195
657	210115_nj3_9.tif_BS20.tif:0196-0300-0126:196	126610	126610	196
658	210115_nj3_9.tif_BS20.tif:0197-0296-0119:197	118811	118811	197
659	210115_nj3_9.tif_BS20.tif:0198-0273-0101:198	87470	87470	198
660	210115_nj3_9.tif_BS20.tif:0199-0280-0125:199	137633	137633	199
661	210115_nj3_9.tif_BS20.tif:0200-0268-0101:200	126050	126050	200
662	210115_nj3_9.tif_BS20.tif:0201-0300-0114:201	133918	133918	201
663	210115_nj3_9.tif_BS20.tif:0202-0261-0074:202	86319	86319	202
664	210115_nj3_9.tif_BS20.tif:0203-0289-0106:203	119393	119393	203
665	210115_nj3_9.tif_BS20.tif:0204-0287-0100:204	111719	111719	204
666	210115_nj3_9.tif_BS20.tif:0205-0273-0100:205	115992	115992	205
667	210115_nj3_9.tif_BS20.tif:0206-0262-0096:206	130082	130082	206
668	210115_nj3_9.tif_BS20.tif:0207-0256-0097:207	126408	126408	207
669	210115_nj3_9.tif_BS20.tif:0208-0251-0098:208	109235	109235	208
670	210115_nj3_9.tif_BS20.tif:0209-0246-0095:209	113482	113482	209
671	210115_nj3_9.tif_BS20.tif:0210-0247-0101:210	120224	120224	210
672	210115_nj3_9.tif_BS20.tif:0211-0245-0102:211	121149	121149	211
673	210115_nj3_9.tif_BS20.tif:0212-0282-0095:212	116663	116663	212
674	210115_nj3_9.tif_BS20.tif:0213-0313-0113:213	121451	121451	213
675	210115_nj3_9.tif_BS20.tif:0214-0316-0127:214	120162	120162	214
676	210115_nj3_9.tif_BS20.tif:0215-0310-0128:215	110802	110802	215
677	210115_nj3_9.tif_BS20.tif:0216-0310-0133:216	129495	129495	216
678	210115_nj3_9.tif_BS20.tif:0217-0313-0134:217	144263	144263	217
679	210115_nj3_9.tif_BS20.tif:0218-0318-0143:218	158308	158308	218
680	210115_nj3_9.tif_BS20.tif:0219-0323-0154:219	129166	129166	219
681	210115_nj3_9.tif_BS20.tif:0220-0320-0155:220	141068	141068	220
682	210115_nj3_9.tif_BS20.tif:0221-0311-0150:221	134173	134173	221
683	210115_nj3_9.tif_BS20.tif:0222-0310-0146:222	140119	140119	222
684	210115_nj3_9.tif_BS20.tif:0223-0288-0138:223	151545	151545	223
685	210115_nj3_9.tif_BS20.tif:0224-0300-0107:224	127386	127386	224
686	210115_nj3_9.tif_BS20.tif:0225-0314-0108:225	143552	143552	225
687	210115_nj3_9.tif_BS20.tif:0226-0294-0104:226	148649	148649	226
688	210115_nj3_9.tif_BS20.tif:0227-0271-0100:227	144164	144164	227
689	210115_nj3_9.tif_BS20.tif:0228-0271-0099:228	154065	154065	228
690	210115_nj3_9.tif_BS20.tif:0229-0274-0108:229	160309	160309	229
691	210115_nj3_9.tif_BS20.tif:0230-0283-0114:230	76735	76735	230
692	210115_nj3_9.tif_BS20.tif:0231-0304-0127:231	83271	83271	231
693	210115_nj3_9.tif_BS20.tif:0232-0279-0111:232	127051	127051	232
694	210115_nj3_9.tif_BS20.tif:0233-0288-0127:233	117591	117591	233
695	210115_nj3_9.tif_BS20.tif:0234-0301-0148:234	114629	114629	234
696	210115_nj3_9.tif_BS20.tif:0235-0296-0137:235	109028	109028	235
697	210115_nj3_9.tif_BS20.tif:0236-0282-0121:236	125629	125629	236
698	210115_nj3_9.tif_BS20.tif:0237-0278-0112:237	132796	132796	237
699	210115_nj3_9.tif_BS20.tif:0238-0262-0120:238	120551	120551	238
700	210115_nj3_9.tif_BS20.tif:0239-0253-0113:239	89443	89443	239
701	210115_nj3_9.tif_BS20.tif:0240-0240-0099:240	106142	106142	240
702	210115_nj3_9.tif_BS20.tif:0241-0260-0115:241	97250	97250	241
703	210115_nj3_9.tif_BS20.tif:0242-0280-0113:242	92904	92904	242
704	210115_nj3_9.tif_BS20.tif:0243-0281-0126:243	79539	79539	243
705	210115_nj3_9.tif_BS20.tif:0244-0294-0140:244	79395	79395	244
706	210115_nj3_9.tif_BS20.tif:0245-0324-0187:245	98527	98527	245
707	210115_nj3_9.tif_BS20.tif:0246-0340-0161:246	105230	105230	246
708	210115_nj3_9.tif_BS20.tif:0247-0341-0152:247	118744	118744	247
709	210115_nj3_9.tif_BS20.tif:0248-0315-0151:248	125207	125207	248
710	210115_nj3_9.tif_BS20.tif:0249-0309-0152:249	131935	131935	249
711	210115_nj3_9.tif_BS20.tif:0250-0308-0153:250	133248	133248	250
712	210115_nj3_9.tif_BS20.tif:0251-0313-0156:251	126943	126943	251
713	210115_nj3_9.tif_BS20.tif:0252-0316-0156:252	115455	115455	252
714	210115_nj3_9.tif_BS20.tif:0253-0313-0161:253	119086	119086	253
715	210115_nj3_9.tif_BS20.tif:0254-0321-0162:254	120374	120374	254
716	210115_nj3_9.tif_BS20.tif:0255-0319-0153:255	131261	131261	255
717	210115_nj3_9.tif_BS20.tif:0256-0317-0152:256	123162	123162	256
718	210115_nj3_9.tif_BS20.tif:0257-0318-0151:257	117028	117028	257
719	210115_nj3_9.tif_BS20.tif:0258-0317-0149:258	138328	138328	258
720	210115_nj3_9.tif_BS20.tif:0259-0319-0144:259	129336	129336	259
721	210115_nj3_9.tif_BS20.tif:0260-0319-0135:260	125698	125698	260
722	210115_nj3_9.tif_BS20.tif:0261-0314-0127:261	119192	119192	261
723	210115_nj3_9.tif_BS20.tif:0262-0312-0122:262	114880	114880	262
724	210115_nj3_9.tif_BS20.tif:0263-0308-0121:263	116593	116593	263
725	210115_nj3_9.tif_BS20.tif:0264-0308-0124:264	111097	111097	264
726	210115_nj3_9.tif_BS20.tif:0265-0307-0119:265	114535	114535	265
727	210115_nj3_9.tif_BS20.tif:0266-0300-0113:266	111142	111142	266
728	210115_nj3_9.tif_BS20.tif:0267-0297-0112:267	106097	106097	267
729	210115_nj3_9.tif_BS20.tif:0268-0294-0111:268	105770	105770	268
730	210115_nj3_9.tif_BS20.tif:0269-0300-0106:269	115362	115362	269
731	210115_nj3_9.tif_BS20.tif:0270-0298-0107:270	119143	119143	270
732	210115_nj3_9.tif_BS20.tif:0271-0293-0106:271	113167	113167	271
733	210115_nj3_9.tif_BS20.tif:0272-0297-0128:272	63183	63183	272
734	210115_nj3_9.tif_BS20.tif:0273-0309-0139:273	108621	108621	273
735	210115_nj3_9.tif_BS20.tif:0274-0282-0151:274	120685	120685	274
736	210115_nj3_9.tif_BS20.tif:0275-0301-0138:275	104651	104651	275
737	210115_nj3_9.tif_BS20.tif:0276-0306-0146:276	96979	96979	276
738	210115_nj3_9.tif_BS20.tif:0277-0297-0159:277	98728	98728	277
739	210115_nj3_9.tif_BS20.tif:0278-0300-0172:278	87788	87788	278
740	210115_nj3_9.tif_BS20.tif:0279-0290-0170:279	94025	94025	279
741	210115_nj3_9.tif_BS20.tif:0280-0290-0197:280	103691	103691	280
742	210115_nj3_9.tif_BS20.tif:0281-0297-0200:281	93516	93516	281
743	210115_nj3_9.tif_BS20.tif:0282-0301-0203:282	87373	87373	282
744	210115_nj3_9.tif_BS20.tif:0283-0304-0194:283	91234	91234	283
745	210115_nj3_9.tif_BS20.tif:0284-0297-0199:284	88597	88597	284
746	210115_nj3_9.tif_BS20.tif:0285-0301-0196:285	82009	82009	285
747	210115_nj3_9.tif_BS20.tif:0286-0296-0200:286	79643	79643	286
748	210115_nj3_9.tif_BS20.tif:0287-0286-0194:287	86356	86356	287
749	210115_nj3_9.tif_BS20.tif:0288-0289-0186:288	101743	101743	288
750	210115_nj3_9.tif_BS20.tif:0289-0301-0178:289	100028	100028	289
751	210115_nj3_9.tif_BS20.tif:0290-0294-0220:290	96278	96278	290
752	210115_nj3_9.tif_BS20.tif:0291-0275-0223:291	103553	103553	291
753	210115_nj3_9.tif_BS20.tif:0292-0269-0212:292	105171	105171	292
754	210115_nj3_9.tif_BS20.tif:0293-0270-0196:293	108453	108453	293
755	210115_nj3_9.tif_BS20.tif:0294-0287-0187:294	122472	122472	294
756	210115_nj3_9.tif_BS20.tif:0295-0287-0194:295	118323	118323	295
757	210115_nj3_9.tif_BS20.tif:0296-0288-0201:296	109666	109666	296
758	210115_nj3_9.tif_BS20.tif:0297-0290-0197:297	111876	111876	297
759	210115_nj3_9.tif_BS20.tif:0298-0287-0199:298	111411	111411	298
760	210115_nj3_9.tif_BS20.tif:0299-0292-0198:299	126810	126810	299
761	210115_nj3_9.tif_BS20.tif:0300-0288-0189:300	130982	130982	300
762	210115_nj3_9.tif_BS20.tif:0301-0302-0193:301	125292	125292	301
763	210115_nj3_9.tif_BS20.tif:0302-0302-0210:302	142356	142356	302
764	210115_nj3_9.tif_BS20.tif:0303-0280-0209:303	123797	123797	303
765	210115_nj3_9.tif_BS20.tif:0304-0273-0203:304	107369	107369	304
766	210115_nj3_9.tif_BS20.tif:0305-0272-0195:305	108050	108050	305
767	210115_nj3_9.tif_BS20.tif:0306-0278-0189:306	111012	111012	306
768	210115_nj3_9.tif_BS20.tif:0307-0280-0200:307	135285	135285	307
769	210115_nj3_9.tif_BS20.tif:0308-0298-0204:308	126196	126196	308
770	210115_nj3_9.tif_BS20.tif:0309-0301-0211:309	113466	113466	309
771	210115_nj3_9.tif_BS20.tif:0310-0278-0208:310	104981	104981	310
772	210115_nj3_9.tif_BS20.tif:0311-0260-0199:311	96711	96711	311
773	210115_nj3_9.tif_BS20.tif:0312-0259-0215:312	97050	97050	312
774	210115_nj3_9.tif_BS20.tif:0313-0258-0221:313	96218	96218	313
775	210115_nj3_9.tif_BS20.tif:0314-0273-0190:314	102302	102302	314
776	210115_nj3_9.tif_BS20.tif:0315-0281-0196:315	104212	104212	315
777	210115_nj3_9.tif_BS20.tif:0316-0282-0202:316	112078	112078	316
778	210115_nj3_9.tif_BS20.tif:0317-0284-0206:317	127192	127192	317
779	210115_nj3_9.tif_BS20.tif:0318-0285-0209:318	114169	114169	318
780	210115_nj3_9.tif_BS20.tif:0319-0291-0205:319	107421	107421	319
781	210115_nj3_9.tif_BS20.tif:0320-0297-0199:320	125230	125230	320
782	210115_nj3_9.tif_BS20.tif:0321-0305-0200:321	117792	117792	321
783	210115_nj3_9.tif_BS20.tif:0322-0315-0195:322	93332	93332	322
784	210115_nj3_9.tif_BS20.tif:0323-0311-0187:323	93189	93189	323
785	210115_nj3_9.tif_BS20.tif:0324-0305-0187:324	89423	89423	324
786	210115_nj3_9.tif_BS20.tif:0325-0312-0188:325	98187	98187	325
787	210115_nj3_9.tif_BS20.tif:0326-0306-0201:326	89849	89849	326
788	210115_nj3_9.tif_BS20.tif:0327-0285-0213:327	98501	98501	327
789	210115_nj3_9.tif_BS20.tif:0328-0280-0211:328	87297	87297	328
790	210115_nj3_9.tif_BS20.tif:0329-0265-0211:329	94312	94312	329
791	210115_nj3_9.tif_BS20.tif:0330-0257-0215:330	95125	95125	330
792	210115_nj3_9.tif_BS20.tif:0331-0244-0212:331	93454	93454	331
793	210115_nj3_9.tif_BS20.tif:0332-0237-0210:332	91756	91756	332
794	210115_nj3_9.tif_BS20.tif:0333-0244-0200:333	93935	93935	333
795	210115_nj3_9.tif_BS20.tif:0334-0233-0208:334	86000	86000	334
796	210115_nj3_9.tif_BS20.tif:0335-0235-0215:335	88050	88050	335
797	210115_nj3_9.tif_BS20.tif:0336-0306-0180:336	84214	84214	336
798	210115_nj3_9.tif_BS20.tif:0337-0261-0192:337	95556	95556	337
799	210115_nj3_9.tif_BS20.tif:0338-0249-0202:338	113024	113024	338
800	210115_nj3_9.tif_BS20.tif:0339-0259-0216:339	96524	96524	339
801	210115_nj3_9.tif_BS20.tif:0340-0275-0222:340	93234	93234	340
802	210115_nj3_9.tif_BS20.tif:0341-0284-0215:341	97926	97926	341
803	210115_nj3_9.tif_BS20.tif:0342-0282-0208:342	85316	85316	342
804	210115_nj3_9.tif_BS20.tif:0343-0286-0200:343	93546	93546	343
805	210115_nj3_9.tif_BS20.tif:0344-0294-0200:344	89910	89910	344
806	210115_nj3_9.tif_BS20.tif:0345-0298-0203:345	83090	83090	345
807	210115_nj3_9.tif_BS20.tif:0346-0206-0223:346	74067	74067	346
808	210115_nj3_9.tif_BS20.tif:0347-0213-0180:347	78517	78517	347
809	210115_nj3_9.tif_BS20.tif:0348-0227-0183:348	82341	82341	348
810	210115_nj3_9.tif_BS20.tif:0349-0229-0197:349	84365	84365	349
811	210115_nj3_9.tif_BS20.tif:0350-0227-0206:350	95610	95610	350
812	210115_nj3_9.tif_BS20.tif:0351-0228-0200:351	87213	87213	351
813	210115_nj3_9.tif_BS20.tif:0352-0222-0197:352	87004	87004	352
814	210115_nj3_9.tif_BS20.tif:0353-0212-0197:353	85120	85120	353
815	210115_nj3_9.tif_BS20.tif:0354-0220-0195:354	83330	83330	354
816	210115_nj3_9.tif_BS20.tif:0355-0215-0189:355	82373	82373	355
817	210115_nj3_9.tif_BS20.tif:0356-0211-0186:356	78720	78720	356
818	210115_nj3_9.tif_BS20.tif:0357-0203-0180:357	95523	95523	357
819	210115_nj3_9.tif_BS20.tif:0358-0206-0168:358	71615	71615	358
820	210115_nj3_9.tif_BS20.tif:0359-0209-0179:359	96051	96051	359
821	210115_nj3_9.tif_BS20.tif:0360-0226-0194:360	73143	73143	360
822	210115_nj3_9.tif_BS20.tif:0361-0215-0186:361	92621	92621	361
823	210115_nj3_9.tif_BS20.tif:0362-0225-0208:362	76514	76514	362
824	210115_nj3_9.tif_BS20.tif:0363-0223-0202:363	82709	82709	363
825	210115_nj3_9.tif_BS20.tif:0364-0235-0202:364	84601	84601	364
826	210115_nj3_9.tif_BS20.tif:0365-0238-0206:365	86328	86328	365
827	210115_nj3_9.tif_BS20.tif:0366-0234-0208:366	93650	93650	366
828	210115_nj3_9.tif_BS20.tif:0367-0247-0215:367	90789	90789	367
829	210115_nj3_9.tif_BS20.tif:0368-0250-0205:368	64601	64601	368
830	210115_nj3_9.tif_BS20.tif:0369-0280-0216:369	86919	86919	369
831	210115_nj3_9.tif_BS20.tif:0370-0266-0206:370	104278	104278	370
832	210115_nj3_9.tif_BS20.tif:0371-0259-0211:371	99539	99539	371
833	210115_nj3_9.tif_BS20.tif:0372-0259-0212:372	107399	107399	372
834	210115_nj3_9.tif_BS20.tif:0373-0262-0211:373	99762	99762	373
835	210115_nj3_9.tif_BS20.tif:0374-0271-0211:374	99651	99651	374
836	210115_nj3_9.tif_BS20.tif:0375-0282-0206:375	107394	107394	375
837	210115_nj3_9.tif_BS20.tif:0376-0293-0203:376	117519	117519	376
838	210115_nj3_9.tif_BS20.tif:0377-0299-0210:377	116038	116038	377
839	210115_nj3_9.tif_BS20.tif:0378-0284-0211:378	114591	114591	378
840	210115_nj3_9.tif_BS20.tif:0379-0278-0210:379	136352	136352	379
841	210115_nj3_9.tif_BS20.tif:0380-0281-0206:380	114702	114702	380
842	210115_nj3_9.tif_BS20.tif:0381-0281-0202:381	116783	116783	381
843	210115_nj3_9.tif_BS20.tif:0382-0277-0207:382	123521	123521	382
844	210115_nj3_9.tif_BS20.tif:0383-0281-0205:383	110137	110137	383
845	210115_nj3_9.tif_BS20.tif:0384-0270-0204:384	117857	117857	384
846	210115_nj3_9.tif_BS20.tif:0385-0265-0215:385	135355	135355	385
847	210115_nj3_9.tif_BS20.tif:0386-0272-0218:386	130908	130908	386
848	210115_nj3_9.tif_BS20.tif:0387-0283-0210:387	121412	121412	387
849	210115_nj3_9.tif_BS20.tif:0388-0297-0209:388	124272	124272	388
850	210115_nj3_9.tif_BS20.tif:0389-0289-0206:389	122904	122904	389
851	210115_nj3_9.tif_BS20.tif:0390-0280-0195:390	122889	122889	390
852	210115_nj3_9.tif_BS20.tif:0391-0285-0201:391	121224	121224	391
853	210115_nj3_9.tif_BS20.tif:0392-0296-0218:392	134271	134271	392
854	210115_nj3_9.tif_BS20.tif:0393-0294-0205:393	142352	142352	393
855	210115_nj3_9.tif_BS20.tif:0394-0282-0202:394	135541	135541	394
856	210115_nj3_9.tif_BS20.tif:0395-0278-0200:395	135269	135269	395
857	210115_nj3_9.tif_BS20.tif:0396-0295-0204:396	157209	157209	396
858	210115_nj3_9.tif_BS20.tif:0397-0271-0221:397	147498	147498	397
859	210115_nj3_9.tif_BS20.tif:0398-0250-0214:398	157613	157613	398
860	210115_nj3_9.tif_BS20.tif:0399-0278-0212:399	96750	96750	399
861	210115_nj3_9.tif_BS20.tif:0400-0312-0199:400	142297	142297	400
862	210115_nj3_9.tif_BS20.tif:0401-0287-0196:401	161591	161591	401
863	210115_nj3_9.tif_BS20.tif:0402-0290-0204:402	164976	164976	402
864	210115_nj3_9.tif_BS20.tif:0403-0297-0198:403	166013	166013	403
865	210115_nj3_9.tif_BS20.tif:0404-0302-0197:404	180901	180901	404
866	210115_nj3_9.tif_BS20.tif:0405-0303-0191:405	187403	187403	405
867	210115_nj3_9.tif_BS20.tif:0406-0302-0189:406	184915	184915	406
868	210115_nj3_9.tif_BS20.tif:0407-0309-0185:407	179843	179843	407
869	210115_nj3_9.tif_BS20.tif:0408-0316-0174:408	160304	160304	408
870	210115_nj3_9.tif_BS20.tif:0409-0313-0178:409	169931	169931	409
871	210115_nj3_9.tif_BS20.tif:0410-0287-0207:410	164856	164856	410
872	210115_nj3_9.tif_BS20.tif:0411-0273-0218:411	173507	173507	411
873	210115_nj3_9.tif_BS20.tif:0412-0268-0210:412	189075	189075	412
874	210115_nj3_9.tif_BS20.tif:0413-0273-0202:413	197752	197752	413
875	210115_nj3_9.tif_BS20.tif:0414-0276-0204:414	205635	205635	414
876	210115_nj3_9.tif_BS20.tif:0415-0288-0195:415	204197	204197	415
877	210115_nj3_9.tif_BS20.tif:0416-0291-0208:416	248102	248102	416
878	210115_nj3_9.tif_BS20.tif:0417-0285-0212:417	252766	252766	417
879	210115_nj3_9.tif_BS20.tif:0418-0266-0213:418	250268	250268	418
880	210115_nj3_9.tif_BS20.tif:0419-0257-0217:419	197180	197180	419
881	210115_nj3_9.tif_BS20.tif:0420-0260-0211:420	178479	178479	420
882	210115_nj3_9.tif_BS20.tif:0421-0263-0194:421	198781	198781	421
883	210115_nj3_9.tif_BS20.tif:0422-0303-0188:422	234211	234211	422
884	210115_nj3_9.tif_BS20.tif:0423-0287-0221:423	185658	185658	423
885	210115_nj3_9.tif_BS20.tif:0424-0274-0225:424	166129	166129	424
886	210115_nj3_9.tif_BS20.tif:0425-0290-0178:425	66070	66070	425
887	210115_nj3_9.tif_BS20.tif:0426-0284-0176:426	75504	75504	426
888	210115_nj3_9.tif_BS20.tif:0427-0266-0224:427	126032	126032	427
889	210115_nj3_9.tif_BS20.tif:0428-0263-0214:428	177722	177722	428
890	210115_nj3_9.tif_BS20.tif:0429-0237-0203:429	203084	203084	429
891	210115_nj3_9.tif_BS20.tif:0430-0236-0208:430	226518	226518	430
892	210115_nj3_9.tif_BS20.tif:0431-0236-0216:431	207568	207568	431
893	210115_nj3_9.tif_BS20.tif:0432-0232-0216:432	210817	210817	432
894	210115_nj3_9.tif_BS20.tif:0433-0232-0219:433	206112	206112	433
895	210115_nj3_9.tif_BS20.tif:0434-0233-0211:434	209633	209633	434
896	210115_nj3_9.tif_BS20.tif:0435-0237-0216:435	230753	230753	435
897	210115_nj3_9.tif_BS20.tif:0436-0263-0221:436	177869	177869	436
898	210115_nj3_9.tif_BS20.tif:0437-0238-0223:437	62649	62649	437
899	210115_nj3_9.tif_BS20.tif:0438-0307-0199:438	54167	54167	438
900	210115_nj3_9.tif_BS20.tif:0439-0316-0167:439	37662	37662	439
901	210115_nj3_9.tif_BS20.tif:0440-0270-0132:440	74672	74672	440
902	210115_nj3_9.tif_BS20.tif:0441-0271-0140:441	72083	72083	441
903	210115_nj3_9.tif_BS20.tif:0442-0328-0161:442	32229	32229	442
904	210115_nj3_9.tif_BS20.tif:0443-0379-0203:443	79603	79603	443
905	210115_nj3_9.tif_BS20.tif:0444-0379-0203:444	6601	6601	444
906	210115_nj3_9.tif_BS20.tif:0445-0393-0152:445	83364	83364	445
907	210115_nj3_9.tif_BS20.tif:0446-0387-0132:446	103171	103171	446
908	210115_nj3_9.tif_BS20.tif:0447-0387-0120:447	93638	93638	447
909	210115_nj3_9.tif_BS20.tif:0448-0383-0102:448	83087	83087	448
910	210115_nj3_9.tif_BS20.tif:0449-0383-0098:449	71300	71300	449
911	210115_nj3_9.tif_BS20.tif:0450-0393-0114:450	97559	97559	450
912	210115_nj3_9.tif_BS20.tif:0451-0409-0117:451	97363	97363	451
913	210115_nj3_9.tif_BS20.tif:0452-0406-0092:452	90778	90778	452
914	210115_nj3_9.tif_BS20.tif:0453-0399-0080:453	75206	75206	453
915	210115_nj3_9.tif_BS20.tif:0454-0403-0103:454	98153	98153	454
916	210115_nj3_9.tif_BS20.tif:0455-0390-0125:455	58625	58625	455
917	210115_nj3_9.tif_BS20.tif:0456-0418-0150:456	101100	101100	456
918	210115_nj3_9.tif_BS20.tif:0457-0416-0123:457	91589	91589	457
919	210115_nj3_9.tif_BS20.tif:0458-0409-0107:458	101509	101509	458
920	210115_nj3_9.tif_BS20.tif:0459-0393-0113:459	92211	92211	459
921	210115_nj3_9.tif_BS20.tif:0460-0387-0098:460	99495	99495	460
922	210115_nj3_9.tif_BS20.tif:0461-0383-0077:461	105335	105335	461
