# Supplementary material for: Molecular encoding and synaptic decoding of context during salt chemotaxis in C. elegans
Source: Nat Commun. 2022 May 27;13:2928. doi: 10.1038/s41467-022-30279-7 (PMC9142520; doi:10.1038/s41467-022-30279-7)
Supplement: Supplementary file 7 — Source Data [file 41467_2022_30279_MOESM7_ESM.zip › Source Data/Imaging/Fig.5/5D/210119_nj3_1.tif_BS20_Results_2stim.csv]

	Label	IntDen	RawIntDen	Slice	stimulus
1	210119_nj3_1.tif_BS20.tif:0001-0250-0395:1	48999	48999	1	109
2	210119_nj3_1.tif_BS20.tif:0002-0249-0380:2	47688	47688	2	528
3	210119_nj3_1.tif_BS20.tif:0003-0243-0380:3	43535	43535	3
4	210119_nj3_1.tif_BS20.tif:0004-0242-0382:4	46860	46860	4
5	210119_nj3_1.tif_BS20.tif:0005-0236-0382:5	51138	51138	5
6	210119_nj3_1.tif_BS20.tif:0006-0234-0379:6	48417	48417	6
7	210119_nj3_1.tif_BS20.tif:0007-0242-0371:7	45324	45324	7
8	210119_nj3_1.tif_BS20.tif:0008-0250-0371:8	46817	46817	8
9	210119_nj3_1.tif_BS20.tif:0009-0244-0383:9	50388	50388	9
10	210119_nj3_1.tif_BS20.tif:0010-0232-0386:10	43597	43597	10
11	210119_nj3_1.tif_BS20.tif:0011-0232-0384:11	52776	52776	11
12	210119_nj3_1.tif_BS20.tif:0012-0234-0377:12	42982	42982	12
13	210119_nj3_1.tif_BS20.tif:0013-0239-0372:13	41676	41676	13
14	210119_nj3_1.tif_BS20.tif:0014-0248-0376:14	44052	44052	14
15	210119_nj3_1.tif_BS20.tif:0015-0248-0384:15	48672	48672	15
16	210119_nj3_1.tif_BS20.tif:0016-0247-0384:16	49801	49801	16
17	210119_nj3_1.tif_BS20.tif:0017-0242-0385:17	42706	42706	17
18	210119_nj3_1.tif_BS20.tif:0018-0232-0389:18	50303	50303	18
19	210119_nj3_1.tif_BS20.tif:0019-0231-0382:19	51025	51025	19
20	210119_nj3_1.tif_BS20.tif:0020-0234-0374:20	45347	45347	20
21	210119_nj3_1.tif_BS20.tif:0021-0243-0372:21	44656	44656	21
22	210119_nj3_1.tif_BS20.tif:0022-0244-0375:22	48080	48080	22
23	210119_nj3_1.tif_BS20.tif:0023-0245-0375:23	42020	42020	23
24	210119_nj3_1.tif_BS20.tif:0024-0250-0376:24	45380	45380	24
25	210119_nj3_1.tif_BS20.tif:0025-0254-0381:25	47993	47993	25
26	210119_nj3_1.tif_BS20.tif:0026-0240-0389:26	52114	52114	26
27	210119_nj3_1.tif_BS20.tif:0027-0234-0383:27	51916	51916	27
28	210119_nj3_1.tif_BS20.tif:0028-0234-0381:28	46662	46662	28
29	210119_nj3_1.tif_BS20.tif:0029-0236-0380:29	47234	47234	29
30	210119_nj3_1.tif_BS20.tif:0030-0240-0382:30	46428	46428	30
31	210119_nj3_1.tif_BS20.tif:0031-0249-0370:31	45534	45534	31
32	210119_nj3_1.tif_BS20.tif:0032-0252-0371:32	45760	45760	32
33	210119_nj3_1.tif_BS20.tif:0033-0247-0378:33	50495	50495	33
34	210119_nj3_1.tif_BS20.tif:0034-0243-0379:34	43955	43955	34
35	210119_nj3_1.tif_BS20.tif:0035-0245-0379:35	46609	46609	35
36	210119_nj3_1.tif_BS20.tif:0036-0238-0389:36	48436	48436	36
37	210119_nj3_1.tif_BS20.tif:0037-0238-0384:37	49198	49198	37
38	210119_nj3_1.tif_BS20.tif:0038-0239-0376:38	43099	43099	38
39	210119_nj3_1.tif_BS20.tif:0039-0244-0371:39	48345	48345	39
40	210119_nj3_1.tif_BS20.tif:0040-0243-0383:40	54274	54274	40
41	210119_nj3_1.tif_BS20.tif:0041-0237-0385:41	45577	45577	41
42	210119_nj3_1.tif_BS20.tif:0042-0233-0382:42	49881	49881	42
43	210119_nj3_1.tif_BS20.tif:0043-0234-0383:43	42365	42365	43
44	210119_nj3_1.tif_BS20.tif:0044-0244-0385:44	44356	44356	44
45	210119_nj3_1.tif_BS20.tif:0045-0244-0381:45	46916	46916	45
46	210119_nj3_1.tif_BS20.tif:0046-0237-0386:46	49854	49854	46
47	210119_nj3_1.tif_BS20.tif:0047-0230-0388:47	55728	55728	47
48	210119_nj3_1.tif_BS20.tif:0048-0235-0388:48	54814	54814	48
49	210119_nj3_1.tif_BS20.tif:0049-0240-0385:49	45780	45780	49
50	210119_nj3_1.tif_BS20.tif:0050-0239-0387:50	46249	46249	50
51	210119_nj3_1.tif_BS20.tif:0051-0238-0391:51	43708	43708	51
52	210119_nj3_1.tif_BS20.tif:0052-0239-0399:52	52501	52501	52
53	210119_nj3_1.tif_BS20.tif:0053-0222-0387:53	59134	59134	53
54	210119_nj3_1.tif_BS20.tif:0054-0246-0372:54	68413	68413	54
55	210119_nj3_1.tif_BS20.tif:0055-0246-0385:55	68554	68554	55
56	210119_nj3_1.tif_BS20.tif:0056-0235-0385:56	61406	61406	56
57	210119_nj3_1.tif_BS20.tif:0057-0220-0387:57	57825	57825	57
58	210119_nj3_1.tif_BS20.tif:0058-0212-0393:58	58233	58233	58
59	210119_nj3_1.tif_BS20.tif:0059-0233-0395:59	58732	58732	59
60	210119_nj3_1.tif_BS20.tif:0060-0243-0400:60	56701	56701	60
61	210119_nj3_1.tif_BS20.tif:0061-0247-0391:61	57732	57732	61
62	210119_nj3_1.tif_BS20.tif:0062-0243-0389:62	57106	57106	62
63	210119_nj3_1.tif_BS20.tif:0063-0241-0390:63	58597	58597	63
64	210119_nj3_1.tif_BS20.tif:0064-0240-0389:64	55784	55784	64
65	210119_nj3_1.tif_BS20.tif:0065-0250-0389:65	56540	56540	65
66	210119_nj3_1.tif_BS20.tif:0066-0251-0393:66	61557	61557	66
67	210119_nj3_1.tif_BS20.tif:0067-0250-0390:67	60136	60136	67
68	210119_nj3_1.tif_BS20.tif:0068-0245-0389:68	61435	61435	68
69	210119_nj3_1.tif_BS20.tif:0069-0245-0390:69	63452	63452	69
70	210119_nj3_1.tif_BS20.tif:0070-0245-0389:70	66811	66811	70
71	210119_nj3_1.tif_BS20.tif:0071-0238-0394:71	56356	56356	71
72	210119_nj3_1.tif_BS20.tif:0072-0232-0396:72	59541	59541	72
73	210119_nj3_1.tif_BS20.tif:0073-0227-0400:73	65679	65679	73
74	210119_nj3_1.tif_BS20.tif:0074-0221-0403:74	60104	60104	74
75	210119_nj3_1.tif_BS20.tif:0075-0215-0406:75	62618	62618	75
76	210119_nj3_1.tif_BS20.tif:0076-0218-0402:76	62299	62299	76
77	210119_nj3_1.tif_BS20.tif:0077-0234-0402:77	67285	67285	77
78	210119_nj3_1.tif_BS20.tif:0078-0234-0403:78	87776	87776	78
79	210119_nj3_1.tif_BS20.tif:0079-0227-0407:79	67994	67994	79
80	210119_nj3_1.tif_BS20.tif:0080-0238-0402:80	61511	61511	80
81	210119_nj3_1.tif_BS20.tif:0081-0239-0400:81	57774	57774	81
82	210119_nj3_1.tif_BS20.tif:0082-0232-0404:82	59056	59056	82
83	210119_nj3_1.tif_BS20.tif:0083-0221-0404:83	61111	61111	83
84	210119_nj3_1.tif_BS20.tif:0084-0216-0401:84	57575	57575	84
85	210119_nj3_1.tif_BS20.tif:0085-0225-0399:85	56962	56962	85
86	210119_nj3_1.tif_BS20.tif:0086-0225-0393:86	61625	61625	86
87	210119_nj3_1.tif_BS20.tif:0087-0225-0390:87	61266	61266	87
88	210119_nj3_1.tif_BS20.tif:0088-0226-0394:88	61398	61398	88
89	210119_nj3_1.tif_BS20.tif:0089-0230-0398:89	56455	56455	89
90	210119_nj3_1.tif_BS20.tif:0090-0230-0393:90	62930	62930	90
91	210119_nj3_1.tif_BS20.tif:0091-0228-0392:91	57793	57793	91
92	210119_nj3_1.tif_BS20.tif:0092-0234-0387:92	53804	53804	92
93	210119_nj3_1.tif_BS20.tif:0093-0230-0391:93	55242	55242	93
94	210119_nj3_1.tif_BS20.tif:0094-0227-0390:94	61011	61011	94
95	210119_nj3_1.tif_BS20.tif:0095-0226-0385:95	51874	51874	95
96	210119_nj3_1.tif_BS20.tif:0096-0233-0382:96	51262	51262	96
97	210119_nj3_1.tif_BS20.tif:0097-0239-0380:97	51255	51255	97
98	210119_nj3_1.tif_BS20.tif:0098-0235-0378:98	54166	54166	98
99	210119_nj3_1.tif_BS20.tif:0099-0230-0380:99	58295	58295	99
100	210119_nj3_1.tif_BS20.tif:0100-0225-0384:100	53568	53568	100
101	210119_nj3_1.tif_BS20.tif:0101-0231-0386:101	56976	56976	101
102	210119_nj3_1.tif_BS20.tif:0102-0231-0382:102	52777	52777	102
103	210119_nj3_1.tif_BS20.tif:0103-0233-0384:103	51656	51656	103
104	210119_nj3_1.tif_BS20.tif:0104-0233-0380:104	45988	45988	104
105	210119_nj3_1.tif_BS20.tif:0105-0234-0381:105	41171	41171	105
106	210119_nj3_1.tif_BS20.tif:0106-0235-0377:106	43079	43079	106
107	210119_nj3_1.tif_BS20.tif:0107-0236-0378:107	35267	35267	107
108	210119_nj3_1.tif_BS20.tif:0108-0242-0382:108	37846	37846	108
109	210119_nj3_1.tif_BS20.tif:0109-0240-0377:109	41159	41159	109
110	210119_nj3_1.tif_BS20.tif:0110-0238-0375:110	41277	41277	110
111	210119_nj3_1.tif_BS20.tif:0111-0242-0374:111	30723	30723	111
112	210119_nj3_1.tif_BS20.tif:0112-0242-0377:112	40992	40992	112
113	210119_nj3_1.tif_BS20.tif:0113-0243-0377:113	36743	36743	113
114	210119_nj3_1.tif_BS20.tif:0114-0236-0380:114	39128	39128	114
115	210119_nj3_1.tif_BS20.tif:0115-0242-0379:115	35226	35226	115
116	210119_nj3_1.tif_BS20.tif:0116-0238-0383:116	36349	36349	116
117	210119_nj3_1.tif_BS20.tif:0117-0236-0384:117	34952	34952	117
118	210119_nj3_1.tif_BS20.tif:0118-0244-0375:118	31592	31592	118
119	210119_nj3_1.tif_BS20.tif:0119-0247-0376:119	35551	35551	119
120	210119_nj3_1.tif_BS20.tif:0120-0250-0375:120	43611	43611	120
121	210119_nj3_1.tif_BS20.tif:0121-0252-0375:121	39936	39936	121
122	210119_nj3_1.tif_BS20.tif:0122-0253-0377:122	35121	35121	122
123	210119_nj3_1.tif_BS20.tif:0123-0247-0377:123	42262	42262	123
124	210119_nj3_1.tif_BS20.tif:0124-0248-0376:124	32595	32595	124
125	210119_nj3_1.tif_BS20.tif:0125-0245-0377:125	41487	41487	125
126	210119_nj3_1.tif_BS20.tif:0126-0239-0381:126	39633	39633	126
127	210119_nj3_1.tif_BS20.tif:0127-0234-0385:127	39816	39816	127
128	210119_nj3_1.tif_BS20.tif:0128-0231-0386:128	41918	41918	128
129	210119_nj3_1.tif_BS20.tif:0129-0226-0380:129	46464	46464	129
130	210119_nj3_1.tif_BS20.tif:0130-0241-0367:130	38680	38680	130
131	210119_nj3_1.tif_BS20.tif:0131-0248-0378:131	29472	29472	131
132	210119_nj3_1.tif_BS20.tif:0132-0251-0378:132	36596	36596	132
133	210119_nj3_1.tif_BS20.tif:0133-0248-0379:133	36402	36402	133
134	210119_nj3_1.tif_BS20.tif:0134-0254-0371:134	40800	40800	134
135	210119_nj3_1.tif_BS20.tif:0135-0245-0383:135	34605	34605	135
136	210119_nj3_1.tif_BS20.tif:0136-0237-0390:136	32171	32171	136
137	210119_nj3_1.tif_BS20.tif:0137-0228-0385:137	32558	32558	137
138	210119_nj3_1.tif_BS20.tif:0138-0232-0377:138	41548	41548	138
139	210119_nj3_1.tif_BS20.tif:0139-0235-0378:139	37298	37298	139
140	210119_nj3_1.tif_BS20.tif:0140-0230-0379:140	36341	36341	140
141	210119_nj3_1.tif_BS20.tif:0141-0245-0375:141	40076	40076	141
142	210119_nj3_1.tif_BS20.tif:0142-0255-0385:142	33724	33724	142
143	210119_nj3_1.tif_BS20.tif:0143-0245-0392:143	37131	37131	143
144	210119_nj3_1.tif_BS20.tif:0144-0244-0380:144	32127	32127	144
145	210119_nj3_1.tif_BS20.tif:0145-0245-0376:145	34192	34192	145
146	210119_nj3_1.tif_BS20.tif:0146-0231-0392:146	37223	37223	146
147	210119_nj3_1.tif_BS20.tif:0147-0232-0376:147	36585	36585	147
148	210119_nj3_1.tif_BS20.tif:0148-0234-0371:148	35662	35662	148
149	210119_nj3_1.tif_BS20.tif:0149-0238-0369:149	34900	34900	149
150	210119_nj3_1.tif_BS20.tif:0150-0241-0372:150	48863	48863	150
151	210119_nj3_1.tif_BS20.tif:0151-0239-0378:151	46029	46029	151
152	210119_nj3_1.tif_BS20.tif:0152-0237-0379:152	43061	43061	152
153	210119_nj3_1.tif_BS20.tif:0153-0240-0377:153	43943	43943	153
154	210119_nj3_1.tif_BS20.tif:0154-0242-0378:154	39310	39310	154
155	210119_nj3_1.tif_BS20.tif:0155-0239-0381:155	35317	35317	155
156	210119_nj3_1.tif_BS20.tif:0156-0246-0376:156	38622	38622	156
157	210119_nj3_1.tif_BS20.tif:0157-0244-0378:157	43079	43079	157
158	210119_nj3_1.tif_BS20.tif:0158-0241-0382:158	49281	49281	158
159	210119_nj3_1.tif_BS20.tif:0159-0236-0379:159	47323	47323	159
160	210119_nj3_1.tif_BS20.tif:0160-0230-0380:160	44057	44057	160
161	210119_nj3_1.tif_BS20.tif:0161-0234-0382:161	48808	48808	161
162	210119_nj3_1.tif_BS20.tif:0162-0239-0383:162	36397	36397	162
163	210119_nj3_1.tif_BS20.tif:0163-0241-0378:163	47712	47712	163
164	210119_nj3_1.tif_BS20.tif:0164-0242-0372:164	50390	50390	164
165	210119_nj3_1.tif_BS20.tif:0165-0244-0376:165	42422	42422	165
166	210119_nj3_1.tif_BS20.tif:0166-0240-0381:166	49642	49642	166
167	210119_nj3_1.tif_BS20.tif:0167-0236-0377:167	47666	47666	167
168	210119_nj3_1.tif_BS20.tif:0168-0236-0375:168	44688	44688	168
169	210119_nj3_1.tif_BS20.tif:0169-0237-0378:169	44163	44163	169
170	210119_nj3_1.tif_BS20.tif:0170-0233-0382:170	44277	44277	170
171	210119_nj3_1.tif_BS20.tif:0171-0226-0380:171	46348	46348	171
172	210119_nj3_1.tif_BS20.tif:0172-0230-0379:172	44327	44327	172
173	210119_nj3_1.tif_BS20.tif:0173-0238-0381:173	46103	46103	173
174	210119_nj3_1.tif_BS20.tif:0174-0237-0376:174	39190	39190	174
175	210119_nj3_1.tif_BS20.tif:0175-0240-0382:175	42534	42534	175
176	210119_nj3_1.tif_BS20.tif:0176-0241-0386:176	41234	41234	176
177	210119_nj3_1.tif_BS20.tif:0177-0241-0381:177	40292	40292	177
178	210119_nj3_1.tif_BS20.tif:0178-0240-0378:178	35647	35647	178
179	210119_nj3_1.tif_BS20.tif:0179-0240-0375:179	32706	32706	179
180	210119_nj3_1.tif_BS20.tif:0180-0241-0375:180	39502	39502	180
181	210119_nj3_1.tif_BS20.tif:0181-0238-0376:181	34266	34266	181
182	210119_nj3_1.tif_BS20.tif:0182-0235-0380:182	42944	42944	182
183	210119_nj3_1.tif_BS20.tif:0183-0232-0379:183	36512	36512	183
184	210119_nj3_1.tif_BS20.tif:0184-0228-0378:184	36614	36614	184
185	210119_nj3_1.tif_BS20.tif:0185-0235-0379:185	44631	44631	185
186	210119_nj3_1.tif_BS20.tif:0186-0240-0380:186	46640	46640	186
187	210119_nj3_1.tif_BS20.tif:0187-0237-0378:187	39515	39515	187
188	210119_nj3_1.tif_BS20.tif:0188-0235-0378:188	38435	38435	188
189	210119_nj3_1.tif_BS20.tif:0189-0236-0380:189	43046	43046	189
190	210119_nj3_1.tif_BS20.tif:0190-0242-0378:190	36993	36993	190
191	210119_nj3_1.tif_BS20.tif:0191-0234-0379:191	44820	44820	191
192	210119_nj3_1.tif_BS20.tif:0192-0232-0379:192	43014	43014	192
193	210119_nj3_1.tif_BS20.tif:0193-0228-0379:193	52459	52459	193
194	210119_nj3_1.tif_BS20.tif:0194-0240-0379:194	59551	59551	194
195	210119_nj3_1.tif_BS20.tif:0195-0242-0377:195	45153	45153	195
196	210119_nj3_1.tif_BS20.tif:0196-0235-0380:196	45440	45440	196
197	210119_nj3_1.tif_BS20.tif:0197-0240-0382:197	39514	39514	197
198	210119_nj3_1.tif_BS20.tif:0198-0238-0378:198	44103	44103	198
199	210119_nj3_1.tif_BS20.tif:0199-0240-0379:199	41170	41170	199
200	210119_nj3_1.tif_BS20.tif:0200-0241-0380:200	41302	41302	200
201	210119_nj3_1.tif_BS20.tif:0201-0233-0377:201	33918	33918	201
202	210119_nj3_1.tif_BS20.tif:0202-0240-0378:202	34236	34236	202
203	210119_nj3_1.tif_BS20.tif:0203-0240-0376:203	41519	41519	203
204	210119_nj3_1.tif_BS20.tif:0204-0237-0377:204	37492	37492	204
205	210119_nj3_1.tif_BS20.tif:0205-0238-0378:205	34257	34257	205
206	210119_nj3_1.tif_BS20.tif:0206-0237-0382:206	31877	31877	206
207	210119_nj3_1.tif_BS20.tif:0207-0243-0375:207	37813	37813	207
208	210119_nj3_1.tif_BS20.tif:0208-0241-0377:208	33936	33936	208
209	210119_nj3_1.tif_BS20.tif:0209-0247-0374:209	37210	37210	209
210	210119_nj3_1.tif_BS20.tif:0210-0250-0379:210	40383	40383	210
211	210119_nj3_1.tif_BS20.tif:0211-0251-0374:211	35812	35812	211
212	210119_nj3_1.tif_BS20.tif:0212-0255-0380:212	34758	34758	212
213	210119_nj3_1.tif_BS20.tif:0213-0254-0376:213	43851	43851	213
214	210119_nj3_1.tif_BS20.tif:0214-0255-0376:214	32628	32628	214
215	210119_nj3_1.tif_BS20.tif:0215-0258-0376:215	33884	33884	215
216	210119_nj3_1.tif_BS20.tif:0216-0261-0376:216	33598	33598	216
217	210119_nj3_1.tif_BS20.tif:0217-0265-0375:217	30686	30686	217
218	210119_nj3_1.tif_BS20.tif:0218-0261-0380:218	32210	32210	218
219	210119_nj3_1.tif_BS20.tif:0219-0254-0376:219	31226	31226	219
220	210119_nj3_1.tif_BS20.tif:0220-0253-0373:220	28870	28870	220
221	210119_nj3_1.tif_BS20.tif:0221-0252-0379:221	28141	28141	221
222	210119_nj3_1.tif_BS20.tif:0222-0253-0377:222	36208	36208	222
223	210119_nj3_1.tif_BS20.tif:0223-0254-0382:223	35246	35246	223
224	210119_nj3_1.tif_BS20.tif:0224-0254-0379:224	38220	38220	224
225	210119_nj3_1.tif_BS20.tif:0225-0255-0381:225	33889	33889	225
226	210119_nj3_1.tif_BS20.tif:0226-0254-0380:226	34021	34021	226
227	210119_nj3_1.tif_BS20.tif:0227-0255-0383:227	39687	39687	227
228	210119_nj3_1.tif_BS20.tif:0228-0250-0383:228	48402	48402	228
229	210119_nj3_1.tif_BS20.tif:0229-0240-0387:229	78944	78944	229
230	210119_nj3_1.tif_BS20.tif:0230-0234-0387:230	61548	61548	230
231	210119_nj3_1.tif_BS20.tif:0231-0242-0385:231	55218	55218	231
232	210119_nj3_1.tif_BS20.tif:0232-0245-0369:232	86769	86769	232
233	210119_nj3_1.tif_BS20.tif:0233-0238-0370:233	73980	73980	233
234	210119_nj3_1.tif_BS20.tif:0234-0236-0375:234	43389	43389	234
235	210119_nj3_1.tif_BS20.tif:0235-0240-0375:235	42440	42440	235
236	210119_nj3_1.tif_BS20.tif:0236-0241-0382:236	43765	43765	236
237	210119_nj3_1.tif_BS20.tif:0237-0240-0387:237	47105	47105	237
238	210119_nj3_1.tif_BS20.tif:0238-0237-0386:238	49357	49357	238
239	210119_nj3_1.tif_BS20.tif:0239-0240-0388:239	45409	45409	239
240	210119_nj3_1.tif_BS20.tif:0240-0235-0381:240	44076	44076	240
241	210119_nj3_1.tif_BS20.tif:0241-0228-0378:241	38129	38129	241
242	210119_nj3_1.tif_BS20.tif:0242-0227-0376:242	36847	36847	242
243	210119_nj3_1.tif_BS20.tif:0243-0237-0376:243	41676	41676	243
244	210119_nj3_1.tif_BS20.tif:0244-0254-0380:244	36223	36223	244
245	210119_nj3_1.tif_BS20.tif:0245-0246-0385:245	38794	38794	245
246	210119_nj3_1.tif_BS20.tif:0246-0239-0385:246	38553	38553	246
247	210119_nj3_1.tif_BS20.tif:0247-0239-0382:247	37786	37786	247
248	210119_nj3_1.tif_BS20.tif:0248-0242-0378:248	36291	36291	248
249	210119_nj3_1.tif_BS20.tif:0249-0238-0375:249	31093	31093	249
250	210119_nj3_1.tif_BS20.tif:0250-0234-0376:250	39490	39490	250
251	210119_nj3_1.tif_BS20.tif:0251-0237-0377:251	30600	30600	251
252	210119_nj3_1.tif_BS20.tif:0252-0240-0375:252	36194	36194	252
253	210119_nj3_1.tif_BS20.tif:0253-0236-0378:253	43721	43721	253
254	210119_nj3_1.tif_BS20.tif:0254-0228-0381:254	45103	45103	254
255	210119_nj3_1.tif_BS20.tif:0255-0230-0380:255	44965	44965	255
256	210119_nj3_1.tif_BS20.tif:0256-0239-0388:256	51812	51812	256
257	210119_nj3_1.tif_BS20.tif:0257-0239-0393:257	47437	47437	257
258	210119_nj3_1.tif_BS20.tif:0258-0240-0393:258	54147	54147	258
259	210119_nj3_1.tif_BS20.tif:0259-0239-0392:259	52247	52247	259
260	210119_nj3_1.tif_BS20.tif:0260-0243-0385:260	53761	53761	260
261	210119_nj3_1.tif_BS20.tif:0261-0243-0381:261	45747	45747	261
262	210119_nj3_1.tif_BS20.tif:0262-0243-0377:262	45643	45643	262
263	210119_nj3_1.tif_BS20.tif:0263-0244-0368:263	45401	45401	263
264	210119_nj3_1.tif_BS20.tif:0264-0247-0360:264	41425	41425	264
265	210119_nj3_1.tif_BS20.tif:0265-0261-0370:265	40193	40193	265
266	210119_nj3_1.tif_BS20.tif:0266-0276-0382:266	42132	42132	266
267	210119_nj3_1.tif_BS20.tif:0267-0273-0378:267	46715	46715	267
268	210119_nj3_1.tif_BS20.tif:0268-0271-0382:268	46258	46258	268
269	210119_nj3_1.tif_BS20.tif:0269-0266-0380:269	43344	43344	269
270	210119_nj3_1.tif_BS20.tif:0270-0261-0382:270	40472	40472	270
271	210119_nj3_1.tif_BS20.tif:0271-0258-0384:271	43087	43087	271
272	210119_nj3_1.tif_BS20.tif:0272-0260-0374:272	48446	48446	272
273	210119_nj3_1.tif_BS20.tif:0273-0254-0382:273	43764	43764	273
274	210119_nj3_1.tif_BS20.tif:0274-0254-0382:274	48702	48702	274
275	210119_nj3_1.tif_BS20.tif:0275-0258-0383:275	48022	48022	275
276	210119_nj3_1.tif_BS20.tif:0276-0269-0383:276	42626	42626	276
277	210119_nj3_1.tif_BS20.tif:0277-0269-0384:277	40474	40474	277
278	210119_nj3_1.tif_BS20.tif:0278-0265-0387:278	41217	41217	278
279	210119_nj3_1.tif_BS20.tif:0279-0259-0385:279	44961	44961	279
280	210119_nj3_1.tif_BS20.tif:0280-0258-0387:280	40468	40468	280
281	210119_nj3_1.tif_BS20.tif:0281-0260-0387:281	47266	47266	281
282	210119_nj3_1.tif_BS20.tif:0282-0266-0390:282	51919	51919	282
283	210119_nj3_1.tif_BS20.tif:0283-0274-0384:283	43475	43475	283
284	210119_nj3_1.tif_BS20.tif:0284-0274-0389:284	47936	47936	284
285	210119_nj3_1.tif_BS20.tif:0285-0274-0394:285	51081	51081	285
286	210119_nj3_1.tif_BS20.tif:0286-0273-0395:286	55900	55900	286
287	210119_nj3_1.tif_BS20.tif:0287-0274-0391:287	57537	57537	287
288	210119_nj3_1.tif_BS20.tif:0288-0273-0399:288	56342	56342	288
289	210119_nj3_1.tif_BS20.tif:0289-0274-0395:289	46259	46259	289
290	210119_nj3_1.tif_BS20.tif:0290-0270-0402:290	54852	54852	290
291	210119_nj3_1.tif_BS20.tif:0291-0266-0398:291	49769	49769	291
292	210119_nj3_1.tif_BS20.tif:0292-0267-0415:292	48174	48174	292
293	210119_nj3_1.tif_BS20.tif:0293-0265-0421:293	46086	46086	293
294	210119_nj3_1.tif_BS20.tif:0294-0251-0431:294	47636	47636	294
295	210119_nj3_1.tif_BS20.tif:0295-0247-0428:295	46473	46473	295
296	210119_nj3_1.tif_BS20.tif:0296-0252-0428:296	49120	49120	296
297	210119_nj3_1.tif_BS20.tif:0297-0252-0430:297	49570	49570	297
298	210119_nj3_1.tif_BS20.tif:0298-0258-0430:298	54867	54867	298
299	210119_nj3_1.tif_BS20.tif:0299-0239-0428:299	51209	51209	299
300	210119_nj3_1.tif_BS20.tif:0300-0232-0422:300	56856	56856	300
301	210119_nj3_1.tif_BS20.tif:0301-0232-0424:301	47719	47719	301
302	210119_nj3_1.tif_BS20.tif:0302-0237-0427:302	54092	54092	302
303	210119_nj3_1.tif_BS20.tif:0303-0243-0424:303	48803	48803	303
304	210119_nj3_1.tif_BS20.tif:0304-0247-0428:304	56320	56320	304
305	210119_nj3_1.tif_BS20.tif:0305-0244-0434:305	61505	61505	305
306	210119_nj3_1.tif_BS20.tif:0306-0247-0442:306	47990	47990	306
307	210119_nj3_1.tif_BS20.tif:0307-0223-0446:307	51328	51328	307
308	210119_nj3_1.tif_BS20.tif:0308-0216-0437:308	54343	54343	308
309	210119_nj3_1.tif_BS20.tif:0309-0217-0428:309	51829	51829	309
310	210119_nj3_1.tif_BS20.tif:0310-0221-0427:310	50265	50265	310
311	210119_nj3_1.tif_BS20.tif:0311-0228-0434:311	50095	50095	311
312	210119_nj3_1.tif_BS20.tif:0312-0233-0473:312	35866	35866	312
313	210119_nj3_1.tif_BS20.tif:0313-0237-0472:313	38657	38657	313
314	210119_nj3_1.tif_BS20.tif:0314-0241-0472:314	43392	43392	314
315	210119_nj3_1.tif_BS20.tif:0315-0241-0471:315	50094	50094	315
316	210119_nj3_1.tif_BS20.tif:0316-0228-0465:316	61341	61341	316
317	210119_nj3_1.tif_BS20.tif:0317-0232-0471:317	46013	46013	317
318	210119_nj3_1.tif_BS20.tif:0318-0238-0470:318	52990	52990	318
319	210119_nj3_1.tif_BS20.tif:0319-0239-0468:319	58653	58653	319
320	210119_nj3_1.tif_BS20.tif:0320-0240-0452:320	57406	57406	320
321	210119_nj3_1.tif_BS20.tif:0321-0240-0441:321	55808	55808	321
322	210119_nj3_1.tif_BS20.tif:0322-0241-0429:322	61739	61739	322
323	210119_nj3_1.tif_BS20.tif:0323-0237-0423:323	53037	53037	323
324	210119_nj3_1.tif_BS20.tif:0324-0225-0433:324	52124	52124	324
325	210119_nj3_1.tif_BS20.tif:0325-0225-0426:325	62007	62007	325
326	210119_nj3_1.tif_BS20.tif:0326-0226-0424:326	50090	50090	326
327	210119_nj3_1.tif_BS20.tif:0327-0230-0424:327	62727	62727	327
328	210119_nj3_1.tif_BS20.tif:0328-0230-0428:328	59945	59945	328
329	210119_nj3_1.tif_BS20.tif:0329-0223-0420:329	56737	56737	329
330	210119_nj3_1.tif_BS20.tif:0330-0226-0420:330	60348	60348	330
331	210119_nj3_1.tif_BS20.tif:0331-0229-0413:331	53727	53727	331
332	210119_nj3_1.tif_BS20.tif:0332-0230-0407:332	63754	63754	332
333	210119_nj3_1.tif_BS20.tif:0333-0229-0424:333	66058	66058	333
334	210119_nj3_1.tif_BS20.tif:0334-0221-0419:334	63997	63997	334
335	210119_nj3_1.tif_BS20.tif:0335-0223-0418:335	59547	59547	335
336	210119_nj3_1.tif_BS20.tif:0336-0222-0416:336	55628	55628	336
337	210119_nj3_1.tif_BS20.tif:0337-0218-0418:337	53180	53180	337
338	210119_nj3_1.tif_BS20.tif:0338-0215-0429:338	54340	54340	338
339	210119_nj3_1.tif_BS20.tif:0339-0220-0424:339	62373	62373	339
340	210119_nj3_1.tif_BS20.tif:0340-0224-0415:340	57343	57343	340
341	210119_nj3_1.tif_BS20.tif:0341-0208-0415:341	52156	52156	341
342	210119_nj3_1.tif_BS20.tif:0342-0206-0413:342	51977	51977	342
343	210119_nj3_1.tif_BS20.tif:0343-0208-0414:343	57296	57296	343
344	210119_nj3_1.tif_BS20.tif:0344-0212-0411:344	50615	50615	344
345	210119_nj3_1.tif_BS20.tif:0345-0214-0417:345	56986	56986	345
346	210119_nj3_1.tif_BS20.tif:0346-0215-0428:346	63148	63148	346
347	210119_nj3_1.tif_BS20.tif:0347-0201-0441:347	56337	56337	347
348	210119_nj3_1.tif_BS20.tif:0348-0184-0443:348	56023	56023	348
349	210119_nj3_1.tif_BS20.tif:0349-0198-0428:349	60663	60663	349
350	210119_nj3_1.tif_BS20.tif:0350-0210-0418:350	58673	58673	350
351	210119_nj3_1.tif_BS20.tif:0351-0219-0412:351	55589	55589	351
352	210119_nj3_1.tif_BS20.tif:0352-0214-0414:352	51494	51494	352
353	210119_nj3_1.tif_BS20.tif:0353-0214-0422:353	58101	58101	353
354	210119_nj3_1.tif_BS20.tif:0354-0222-0448:354	61619	61619	354
355	210119_nj3_1.tif_BS20.tif:0355-0234-0460:355	90231	90231	355
356	210119_nj3_1.tif_BS20.tif:0356-0263-0471:356	24658	24658	356
357	210119_nj3_1.tif_BS20.tif:0357-0280-0436:357	30089	30089	357
358	210119_nj3_1.tif_BS20.tif:0358-0271-0456:358	108032	108032	358
359	210119_nj3_1.tif_BS20.tif:0359-0207-0470:359	85223	85223	359
360	210119_nj3_1.tif_BS20.tif:0360-0219-0470:360	52365	52365	360
361	210119_nj3_1.tif_BS20.tif:0361-0219-0471:361	13738	13738	361
362	210119_nj3_1.tif_BS20.tif:0362-0219-0471:362	13402	13402	362
363	210119_nj3_1.tif_BS20.tif:0363-0219-0471:363	14512	14512	363
364	210119_nj3_1.tif_BS20.tif:0364-0219-0471:364	21552	21552	364
365	210119_nj3_1.tif_BS20.tif:0365-0219-0471:365	37553	37553	365
366	210119_nj3_1.tif_BS20.tif:0366-0219-0471:366	31562	31562	366
367	210119_nj3_1.tif_BS20.tif:0367-0219-0471:367	30107	30107	367
368	210119_nj3_1.tif_BS20.tif:0368-0219-0471:368	28054	28054	368
369	210119_nj3_1.tif_BS20.tif:0369-0219-0471:369	32964	32964	369
370	210119_nj3_1.tif_BS20.tif:0370-0219-0471:370	29749	29749	370
371	210119_nj3_1.tif_BS20.tif:0371-0227-0450:371	56118	56118	371
372	210119_nj3_1.tif_BS20.tif:0372-0227-0451:372	47003	47003	372
373	210119_nj3_1.tif_BS20.tif:0373-0337-0386:373	49192	49192	373
374	210119_nj3_1.tif_BS20.tif:0374-0324-0385:374	48874	48874	374
375	210119_nj3_1.tif_BS20.tif:0375-0310-0387:375	45566	45566	375
376	210119_nj3_1.tif_BS20.tif:0376-0308-0389:376	52954	52954	376
377	210119_nj3_1.tif_BS20.tif:0377-0304-0379:377	46429	46429	377
378	210119_nj3_1.tif_BS20.tif:0378-0300-0372:378	51617	51617	378
379	210119_nj3_1.tif_BS20.tif:0379-0298-0366:379	53601	53601	379
380	210119_nj3_1.tif_BS20.tif:0380-0301-0362:380	45669	45669	380
381	210119_nj3_1.tif_BS20.tif:0381-0276-0354:381	58459	58459	381
382	210119_nj3_1.tif_BS20.tif:0382-0265-0346:382	54078	54078	382
383	210119_nj3_1.tif_BS20.tif:0383-0264-0342:383	52055	52055	383
384	210119_nj3_1.tif_BS20.tif:0384-0265-0356:384	52285	52285	384
385	210119_nj3_1.tif_BS20.tif:0385-0263-0361:385	55579	55579	385
386	210119_nj3_1.tif_BS20.tif:0386-0262-0374:386	50442	50442	386
387	210119_nj3_1.tif_BS20.tif:0387-0260-0376:387	54798	54798	387
388	210119_nj3_1.tif_BS20.tif:0388-0258-0375:388	52487	52487	388
389	210119_nj3_1.tif_BS20.tif:0389-0258-0376:389	52298	52298	389
390	210119_nj3_1.tif_BS20.tif:0390-0257-0375:390	52143	52143	390
391	210119_nj3_1.tif_BS20.tif:0391-0257-0375:391	53373	53373	391
392	210119_nj3_1.tif_BS20.tif:0392-0257-0374:392	50115	50115	392
393	210119_nj3_1.tif_BS20.tif:0393-0258-0376:393	49809	49809	393
394	210119_nj3_1.tif_BS20.tif:0394-0261-0375:394	51093	51093	394
395	210119_nj3_1.tif_BS20.tif:0395-0260-0375:395	45954	45954	395
396	210119_nj3_1.tif_BS20.tif:0396-0255-0372:396	51640	51640	396
397	210119_nj3_1.tif_BS20.tif:0397-0257-0372:397	55773	55773	397
398	210119_nj3_1.tif_BS20.tif:0398-0259-0371:398	57458	57458	398
399	210119_nj3_1.tif_BS20.tif:0399-0258-0371:399	63965	63965	399
400	210119_nj3_1.tif_BS20.tif:0400-0258-0372:400	60718	60718	400
401	210119_nj3_1.tif_BS20.tif:0401-0264-0372:401	57315	57315	401
402	210119_nj3_1.tif_BS20.tif:0402-0261-0372:402	55223	55223	402
403	210119_nj3_1.tif_BS20.tif:0403-0264-0372:403	55112	55112	403
404	210119_nj3_1.tif_BS20.tif:0404-0265-0374:404	55459	55459	404
405	210119_nj3_1.tif_BS20.tif:0405-0268-0374:405	51546	51546	405
406	210119_nj3_1.tif_BS20.tif:0406-0266-0376:406	50251	50251	406
407	210119_nj3_1.tif_BS20.tif:0407-0263-0378:407	56568	56568	407
408	210119_nj3_1.tif_BS20.tif:0408-0260-0378:408	49140	49140	408
409	210119_nj3_1.tif_BS20.tif:0409-0264-0381:409	47206	47206	409
410	210119_nj3_1.tif_BS20.tif:0410-0274-0381:410	48835	48835	410
411	210119_nj3_1.tif_BS20.tif:0411-0280-0382:411	50963	50963	411
412	210119_nj3_1.tif_BS20.tif:0412-0273-0385:412	57181	57181	412
413	210119_nj3_1.tif_BS20.tif:0413-0276-0388:413	56810	56810	413
414	210119_nj3_1.tif_BS20.tif:0414-0276-0391:414	47076	47076	414
415	210119_nj3_1.tif_BS20.tif:0415-0278-0392:415	58624	58624	415
416	210119_nj3_1.tif_BS20.tif:0416-0275-0394:416	50022	50022	416
417	210119_nj3_1.tif_BS20.tif:0417-0276-0396:417	55833	55833	417
418	210119_nj3_1.tif_BS20.tif:0418-0276-0397:418	53257	53257	418
419	210119_nj3_1.tif_BS20.tif:0419-0277-0400:419	64993	64993	419
420	210119_nj3_1.tif_BS20.tif:0420-0275-0402:420	67637	67637	420
421	210119_nj3_1.tif_BS20.tif:0421-0276-0404:421	62201	62201	421
422	210119_nj3_1.tif_BS20.tif:0422-0277-0402:422	54949	54949	422
423	210119_nj3_1.tif_BS20.tif:0423-0275-0400:423	59749	59749	423
424	210119_nj3_1.tif_BS20.tif:0424-0273-0399:424	52640	52640	424
425	210119_nj3_1.tif_BS20.tif:0425-0272-0401:425	50677	50677	425
426	210119_nj3_1.tif_BS20.tif:0426-0272-0394:426	45061	45061	426
427	210119_nj3_1.tif_BS20.tif:0427-0275-0406:427	51554	51554	427
428	210119_nj3_1.tif_BS20.tif:0428-0274-0405:428	50247	50247	428
429	210119_nj3_1.tif_BS20.tif:0429-0273-0393:429	55239	55239	429
430	210119_nj3_1.tif_BS20.tif:0430-0268-0395:430	54245	54245	430
431	210119_nj3_1.tif_BS20.tif:0431-0269-0402:431	58423	58423	431
432	210119_nj3_1.tif_BS20.tif:0432-0273-0411:432	52773	52773	432
433	210119_nj3_1.tif_BS20.tif:0433-0278-0415:433	52747	52747	433
434	210119_nj3_1.tif_BS20.tif:0434-0272-0409:434	55152	55152	434
435	210119_nj3_1.tif_BS20.tif:0435-0271-0406:435	62628	62628	435
436	210119_nj3_1.tif_BS20.tif:0436-0272-0402:436	55780	55780	436
437	210119_nj3_1.tif_BS20.tif:0437-0273-0397:437	54020	54020	437
438	210119_nj3_1.tif_BS20.tif:0438-0272-0401:438	57274	57274	438
439	210119_nj3_1.tif_BS20.tif:0439-0274-0398:439	57506	57506	439
440	210119_nj3_1.tif_BS20.tif:0440-0268-0402:440	53145	53145	440
441	210119_nj3_1.tif_BS20.tif:0441-0267-0405:441	56691	56691	441
442	210119_nj3_1.tif_BS20.tif:0442-0269-0406:442	52109	52109	442
443	210119_nj3_1.tif_BS20.tif:0443-0273-0407:443	53157	53157	443
444	210119_nj3_1.tif_BS20.tif:0444-0276-0412:444	49614	49614	444
445	210119_nj3_1.tif_BS20.tif:0445-0279-0412:445	49970	49970	445
446	210119_nj3_1.tif_BS20.tif:0446-0270-0407:446	45211	45211	446
447	210119_nj3_1.tif_BS20.tif:0447-0274-0405:447	52705	52705	447
448	210119_nj3_1.tif_BS20.tif:0448-0278-0400:448	57734	57734	448
449	210119_nj3_1.tif_BS20.tif:0449-0279-0398:449	59394	59394	449
450	210119_nj3_1.tif_BS20.tif:0450-0270-0402:450	61117	61117	450
451	210119_nj3_1.tif_BS20.tif:0451-0272-0407:451	60905	60905	451
452	210119_nj3_1.tif_BS20.tif:0452-0278-0412:452	60701	60701	452
453	210119_nj3_1.tif_BS20.tif:0453-0276-0417:453	63536	63536	453
454	210119_nj3_1.tif_BS20.tif:0454-0273-0415:454	59366	59366	454
455	210119_nj3_1.tif_BS20.tif:0455-0269-0411:455	53065	53065	455
456	210119_nj3_1.tif_BS20.tif:0456-0271-0413:456	51418	51418	456
457	210119_nj3_1.tif_BS20.tif:0457-0270-0415:457	59596	59596	457
458	210119_nj3_1.tif_BS20.tif:0458-0268-0415:458	62218	62218	458
459	210119_nj3_1.tif_BS20.tif:0459-0270-0415:459	59330	59330	459
460	210119_nj3_1.tif_BS20.tif:0460-0266-0416:460	52714	52714	460
461	210119_nj3_1.tif_BS20.tif:0461-0270-0409:461	53696	53696	461
462	210119_nj3_1.tif_BS20.tif:0462-0273-0413:462	57321	57321	462
463	210119_nj3_1.tif_BS20.tif:0463-0270-0417:463	50432	50432	463
464	210119_nj3_1.tif_BS20.tif:0464-0260-0415:464	46219	46219	464
465	210119_nj3_1.tif_BS20.tif:0465-0260-0416:465	52419	52419	465
466	210119_nj3_1.tif_BS20.tif:0466-0263-0421:466	51083	51083	466
467	210119_nj3_1.tif_BS20.tif:0467-0267-0421:467	53068	53068	467
468	210119_nj3_1.tif_BS20.tif:0468-0263-0425:468	55354	55354	468
469	210119_nj3_1.tif_BS20.tif:0469-0258-0421:469	53681	53681	469
470	210119_nj3_1.tif_BS20.tif:0470-0262-0413:470	41471	41471	470
471	210119_nj3_1.tif_BS20.tif:0471-0254-0411:471	53020	53020	471
472	210119_nj3_1.tif_BS20.tif:0472-0252-0416:472	46443	46443	472
473	210119_nj3_1.tif_BS20.tif:0473-0252-0424:473	57614	57614	473
474	210119_nj3_1.tif_BS20.tif:0474-0252-0423:474	51998	51998	474
475	210119_nj3_1.tif_BS20.tif:0475-0254-0420:475	57729	57729	475
476	210119_nj3_1.tif_BS20.tif:0476-0252-0423:476	56324	56324	476
477	210119_nj3_1.tif_BS20.tif:0477-0257-0420:477	55739	55739	477
478	210119_nj3_1.tif_BS20.tif:0478-0259-0423:478	53740	53740	478
479	210119_nj3_1.tif_BS20.tif:0479-0256-0420:479	50998	50998	479
480	210119_nj3_1.tif_BS20.tif:0480-0256-0420:480	45093	45093	480
481	210119_nj3_1.tif_BS20.tif:0481-0257-0422:481	54301	54301	481
482	210119_nj3_1.tif_BS20.tif:0482-0250-0422:482	51172	51172	482
483	210119_nj3_1.tif_BS20.tif:0483-0249-0425:483	55662	55662	483
484	210119_nj3_1.tif_BS20.tif:0484-0252-0419:484	50494	50494	484
485	210119_nj3_1.tif_BS20.tif:0485-0255-0421:485	47611	47611	485
486	210119_nj3_1.tif_BS20.tif:0486-0250-0421:486	55879	55879	486
487	210119_nj3_1.tif_BS20.tif:0487-0248-0418:487	51355	51355	487
488	210119_nj3_1.tif_BS20.tif:0488-0249-0420:488	65587	65587	488
489	210119_nj3_1.tif_BS20.tif:0489-0248-0422:489	60264	60264	489
490	210119_nj3_1.tif_BS20.tif:0490-0247-0420:490	69650	69650	490
491	210119_nj3_1.tif_BS20.tif:0491-0243-0422:491	93692	93692	491
492	210119_nj3_1.tif_BS20.tif:0492-0243-0421:492	97155	97155	492
493	210119_nj3_1.tif_BS20.tif:0493-0243-0423:493	102609	102609	493
494	210119_nj3_1.tif_BS20.tif:0494-0241-0422:494	101136	101136	494
495	210119_nj3_1.tif_BS20.tif:0495-0239-0421:495	87346	87346	495
496	210119_nj3_1.tif_BS20.tif:0496-0238-0422:496	73486	73486	496
497	210119_nj3_1.tif_BS20.tif:0497-0240-0422:497	54720	54720	497
498	210119_nj3_1.tif_BS20.tif:0498-0244-0422:498	53223	53223	498
499	210119_nj3_1.tif_BS20.tif:0499-0245-0422:499	47133	47133	499
500	210119_nj3_1.tif_BS20.tif:0500-0243-0422:500	50488	50488	500
501	210119_nj3_1.tif_BS20.tif:0501-0241-0420:501	59928	59928	501
502	210119_nj3_1.tif_BS20.tif:0502-0237-0420:502	59443	59443	502
503	210119_nj3_1.tif_BS20.tif:0503-0235-0421:503	75810	75810	503
504	210119_nj3_1.tif_BS20.tif:0504-0236-0420:504	64643	64643	504
505	210119_nj3_1.tif_BS20.tif:0505-0239-0419:505	60926	60926	505
506	210119_nj3_1.tif_BS20.tif:0506-0239-0417:506	67943	67943	506
507	210119_nj3_1.tif_BS20.tif:0507-0234-0418:507	68782	68782	507
508	210119_nj3_1.tif_BS20.tif:0508-0236-0415:508	67259	67259	508
509	210119_nj3_1.tif_BS20.tif:0509-0237-0416:509	65611	65611	509
510	210119_nj3_1.tif_BS20.tif:0510-0236-0417:510	67846	67846	510
511	210119_nj3_1.tif_BS20.tif:0511-0232-0415:511	67831	67831	511
512	210119_nj3_1.tif_BS20.tif:0512-0244-0417:512	67697	67697	512
513	210119_nj3_1.tif_BS20.tif:0513-0244-0419:513	67300	67300	513
514	210119_nj3_1.tif_BS20.tif:0514-0241-0420:514	66419	66419	514
515	210119_nj3_1.tif_BS20.tif:0515-0233-0419:515	67224	67224	515
516	210119_nj3_1.tif_BS20.tif:0516-0225-0417:516	67133	67133	516
517	210119_nj3_1.tif_BS20.tif:0517-0231-0420:517	61904	61904	517
518	210119_nj3_1.tif_BS20.tif:0518-0237-0417:518	62593	62593	518
519	210119_nj3_1.tif_BS20.tif:0519-0228-0416:519	66813	66813	519
520	210119_nj3_1.tif_BS20.tif:0520-0224-0415:520	68660	68660	520
521	210119_nj3_1.tif_BS20.tif:0521-0235-0414:521	77891	77891	521
522	210119_nj3_1.tif_BS20.tif:0522-0248-0412:522	66327	66327	522
523	210119_nj3_1.tif_BS20.tif:0523-0241-0417:523	64925	64925	523
524	210119_nj3_1.tif_BS20.tif:0524-0240-0418:524	61428	61428	524
525	210119_nj3_1.tif_BS20.tif:0525-0235-0411:525	67790	67790	525
526	210119_nj3_1.tif_BS20.tif:0526-0219-0411:526	66356	66356	526
527	210119_nj3_1.tif_BS20.tif:0527-0216-0410:527	67763	67763	527
528	210119_nj3_1.tif_BS20.tif:0528-0224-0408:528	64913	64913	528
529	210119_nj3_1.tif_BS20.tif:0529-0231-0411:529	55353	55353	529
530	210119_nj3_1.tif_BS20.tif:0530-0245-0412:530	61532	61532	530
531	210119_nj3_1.tif_BS20.tif:0531-0249-0417:531	70633	70633	531
532	210119_nj3_1.tif_BS20.tif:0532-0239-0422:532	68150	68150	532
533	210119_nj3_1.tif_BS20.tif:0533-0233-0421:533	70627	70627	533
534	210119_nj3_1.tif_BS20.tif:0534-0236-0414:534	68622	68622	534
535	210119_nj3_1.tif_BS20.tif:0535-0229-0413:535	69729	69729	535
536	210119_nj3_1.tif_BS20.tif:0536-0234-0415:536	66299	66299	536
537	210119_nj3_1.tif_BS20.tif:0537-0245-0416:537	59241	59241	537
538	210119_nj3_1.tif_BS20.tif:0538-0239-0420:538	63172	63172	538
539	210119_nj3_1.tif_BS20.tif:0539-0230-0421:539	65487	65487	539
540	210119_nj3_1.tif_BS20.tif:0540-0235-0424:540	58812	58812	540
541	210119_nj3_1.tif_BS20.tif:0541-0237-0424:541	62500	62500	541
542	210119_nj3_1.tif_BS20.tif:0542-0240-0418:542	61583	61583	542
543	210119_nj3_1.tif_BS20.tif:0543-0241-0417:543	55785	55785	543
544	210119_nj3_1.tif_BS20.tif:0544-0233-0416:544	64942	64942	544
545	210119_nj3_1.tif_BS20.tif:0545-0225-0414:545	67724	67724	545
546	210119_nj3_1.tif_BS20.tif:0546-0232-0413:546	60813	60813	546
547	210119_nj3_1.tif_BS20.tif:0547-0231-0419:547	73767	73767	547
548	210119_nj3_1.tif_BS20.tif:0548-0233-0420:548	63498	63498	548
549	210119_nj3_1.tif_BS20.tif:0549-0228-0417:549	66398	66398	549
550	210119_nj3_1.tif_BS20.tif:0550-0228-0414:550	68354	68354	550
551	210119_nj3_1.tif_BS20.tif:0551-0235-0414:551	61389	61389	551
552	210119_nj3_1.tif_BS20.tif:0552-0239-0417:552	73101	73101	552
553	210119_nj3_1.tif_BS20.tif:0553-0244-0419:553	64619	64619	553
554	210119_nj3_1.tif_BS20.tif:0554-0238-0425:554	61320	61320	554
555	210119_nj3_1.tif_BS20.tif:0555-0237-0423:555	70844	70844	555
556	210119_nj3_1.tif_BS20.tif:0556-0238-0418:556	65437	65437	556
557	210119_nj3_1.tif_BS20.tif:0557-0236-0418:557	61355	61355	557
558	210119_nj3_1.tif_BS20.tif:0558-0236-0419:558	67595	67595	558
559	210119_nj3_1.tif_BS20.tif:0559-0239-0418:559	62363	62363	559
560	210119_nj3_1.tif_BS20.tif:0560-0242-0418:560	61562	61562	560
561	210119_nj3_1.tif_BS20.tif:0561-0243-0417:561	63563	63563	561
562	210119_nj3_1.tif_BS20.tif:0562-0242-0415:562	66824	66824	562
563	210119_nj3_1.tif_BS20.tif:0563-0236-0416:563	63309	63309	563
564	210119_nj3_1.tif_BS20.tif:0564-0233-0414:564	61038	61038	564
565	210119_nj3_1.tif_BS20.tif:0565-0234-0410:565	63642	63642	565
566	210119_nj3_1.tif_BS20.tif:0566-0232-0410:566	72016	72016	566
567	210119_nj3_1.tif_BS20.tif:0567-0232-0417:567	65789	65789	567
568	210119_nj3_1.tif_BS20.tif:0568-0234-0417:568	64057	64057	568
569	210119_nj3_1.tif_BS20.tif:0569-0232-0419:569	67322	67322	569
570	210119_nj3_1.tif_BS20.tif:0570-0228-0419:570	71086	71086	570
571	210119_nj3_1.tif_BS20.tif:0571-0224-0415:571	69388	69388	571
572	210119_nj3_1.tif_BS20.tif:0572-0224-0410:572	59297	59297	572
573	210119_nj3_1.tif_BS20.tif:0573-0222-0407:573	67851	67851	573
574	210119_nj3_1.tif_BS20.tif:0574-0221-0408:574	69439	69439	574
575	210119_nj3_1.tif_BS20.tif:0575-0229-0412:575	71625	71625	575
576	210119_nj3_1.tif_BS20.tif:0576-0240-0417:576	68150	68150	576
577	210119_nj3_1.tif_BS20.tif:0577-0240-0413:577	66582	66582	577
578	210119_nj3_1.tif_BS20.tif:0578-0239-0412:578	59777	59777	578
579	210119_nj3_1.tif_BS20.tif:0579-0240-0416:579	64865	64865	579
580	210119_nj3_1.tif_BS20.tif:0580-0229-0416:580	62577	62577	580
581	210119_nj3_1.tif_BS20.tif:0581-0228-0415:581	75081	75081	581
582	210119_nj3_1.tif_BS20.tif:0582-0234-0415:582	78228	78228	582
583	210119_nj3_1.tif_BS20.tif:0583-0233-0418:583	71833	71833	583
584	210119_nj3_1.tif_BS20.tif:0584-0230-0419:584	74338	74338	584
585	210119_nj3_1.tif_BS20.tif:0585-0232-0420:585	75625	75625	585
586	210119_nj3_1.tif_BS20.tif:0586-0232-0421:586	76443	76443	586
587	210119_nj3_1.tif_BS20.tif:0587-0234-0422:587	75989	75989	587
588	210119_nj3_1.tif_BS20.tif:0588-0232-0422:588	72171	72171	588
589	210119_nj3_1.tif_BS20.tif:0589-0233-0421:589	67602	67602	589
590	210119_nj3_1.tif_BS20.tif:0590-0235-0419:590	69916	69916	590
591	210119_nj3_1.tif_BS20.tif:0591-0244-0411:591	66629	66629	591
592	210119_nj3_1.tif_BS20.tif:0592-0245-0410:592	60591	60591	592
593	210119_nj3_1.tif_BS20.tif:0593-0238-0421:593	64362	64362	593
594	210119_nj3_1.tif_BS20.tif:0594-0233-0425:594	69875	69875	594
595	210119_nj3_1.tif_BS20.tif:0595-0233-0423:595	74119	74119	595
596	210119_nj3_1.tif_BS20.tif:0596-0223-0422:596	67091	67091	596
597	210119_nj3_1.tif_BS20.tif:0597-0221-0418:597	73836	73836	597
598	210119_nj3_1.tif_BS20.tif:0598-0231-0418:598	68221	68221	598
599	210119_nj3_1.tif_BS20.tif:0599-0236-0421:599	60437	60437	599
600	210119_nj3_1.tif_BS20.tif:0600-0237-0422:600	58559	58559	600
601	210119_nj3_1.tif_BS20.tif:0601-0240-0418:601	63268	63268	601
602	210119_nj3_1.tif_BS20.tif:0602-0238-0420:602	66684	66684	602
603	210119_nj3_1.tif_BS20.tif:0603-0236-0420:603	62855	62855	603
604	210119_nj3_1.tif_BS20.tif:0604-0238-0419:604	62550	62550	604
605	210119_nj3_1.tif_BS20.tif:0605-0238-0418:605	60520	60520	605
606	210119_nj3_1.tif_BS20.tif:0606-0238-0418:606	68184	68184	606
607	210119_nj3_1.tif_BS20.tif:0607-0232-0420:607	62918	62918	607
608	210119_nj3_1.tif_BS20.tif:0608-0224-0422:608	67590	67590	608
609	210119_nj3_1.tif_BS20.tif:0609-0225-0421:609	63035	63035	609
610	210119_nj3_1.tif_BS20.tif:0610-0240-0425:610	55944	55944	610
611	210119_nj3_1.tif_BS20.tif:0611-0244-0422:611	56951	56951	611
612	210119_nj3_1.tif_BS20.tif:0612-0244-0422:612	52221	52221	612
613	210119_nj3_1.tif_BS20.tif:0613-0244-0421:613	54946	54946	613
614	210119_nj3_1.tif_BS20.tif:0614-0242-0422:614	58410	58410	614
615	210119_nj3_1.tif_BS20.tif:0615-0237-0424:615	51362	51362	615
616	210119_nj3_1.tif_BS20.tif:0616-0232-0426:616	47927	47927	616
617	210119_nj3_1.tif_BS20.tif:0617-0229-0425:617	45772	45772	617
618	210119_nj3_1.tif_BS20.tif:0618-0247-0428:618	40994	40994	618
619	210119_nj3_1.tif_BS20.tif:0619-0248-0427:619	48149	48149	619
620	210119_nj3_1.tif_BS20.tif:0620-0247-0426:620	44435	44435	620
621	210119_nj3_1.tif_BS20.tif:0621-0247-0426:621	51856	51856	621
622	210119_nj3_1.tif_BS20.tif:0622-0246-0426:622	44524	44524	622
623	210119_nj3_1.tif_BS20.tif:0623-0248-0426:623	40247	40247	623
624	210119_nj3_1.tif_BS20.tif:0624-0249-0427:624	46751	46751	624
625	210119_nj3_1.tif_BS20.tif:0625-0251-0429:625	43746	43746	625
626	210119_nj3_1.tif_BS20.tif:0626-0253-0424:626	44535	44535	626
627	210119_nj3_1.tif_BS20.tif:0627-0255-0423:627	39017	39017	627
628	210119_nj3_1.tif_BS20.tif:0628-0257-0422:628	45356	45356	628
629	210119_nj3_1.tif_BS20.tif:0629-0256-0423:629	47281	47281	629
630	210119_nj3_1.tif_BS20.tif:0630-0251-0424:630	46659	46659	630
631	210119_nj3_1.tif_BS20.tif:0631-0246-0424:631	53098	53098	631
632	210119_nj3_1.tif_BS20.tif:0632-0240-0423:632	48204	48204	632
633	210119_nj3_1.tif_BS20.tif:0633-0232-0424:633	49815	49815	633
634	210119_nj3_1.tif_BS20.tif:0634-0228-0422:634	50696	50696	634
635	210119_nj3_1.tif_BS20.tif:0635-0228-0421:635	57198	57198	635
636	210119_nj3_1.tif_BS20.tif:0636-0236-0423:636	59460	59460	636
637	210119_nj3_1.tif_BS20.tif:0637-0236-0421:637	60664	60664	637
638	210119_nj3_1.tif_BS20.tif:0638-0236-0420:638	62100	62100	638
639	210119_nj3_1.tif_BS20.tif:0639-0232-0420:639	62923	62923	639
640	210119_nj3_1.tif_BS20.tif:0640-0229-0421:640	66005	66005	640
641	210119_nj3_1.tif_BS20.tif:0641-0224-0421:641	56568	56568	641
642	210119_nj3_1.tif_BS20.tif:0642-0226-0419:642	54960	54960	642
643	210119_nj3_1.tif_BS20.tif:0643-0230-0418:643	55650	55650	643
644	210119_nj3_1.tif_BS20.tif:0644-0234-0417:644	61607	61607	644
645	210119_nj3_1.tif_BS20.tif:0645-0228-0418:645	59876	59876	645
646	210119_nj3_1.tif_BS20.tif:0646-0227-0418:646	61396	61396	646
647	210119_nj3_1.tif_BS20.tif:0647-0220-0416:647	59836	59836	647
648	210119_nj3_1.tif_BS20.tif:0648-0215-0415:648	53677	53677	648
649	210119_nj3_1.tif_BS20.tif:0649-0228-0414:649	60658	60658	649
650	210119_nj3_1.tif_BS20.tif:0650-0229-0417:650	60056	60056	650
651	210119_nj3_1.tif_BS20.tif:0651-0222-0414:651	57793	57793	651
652	210119_nj3_1.tif_BS20.tif:0652-0215-0413:652	55041	55041	652
653	210119_nj3_1.tif_BS20.tif:0653-0221-0413:653	60647	60647	653
654	210119_nj3_1.tif_BS20.tif:0654-0224-0411:654	60993	60993	654
655	210119_nj3_1.tif_BS20.tif:0655-0226-0411:655	64515	64515	655
656	210119_nj3_1.tif_BS20.tif:0656-0227-0414:656	61486	61486	656
657	210119_nj3_1.tif_BS20.tif:0657-0225-0412:657	66395	66395	657
658	210119_nj3_1.tif_BS20.tif:0658-0221-0413:658	64123	64123	658
659	210119_nj3_1.tif_BS20.tif:0659-0230-0412:659	73460	73460	659
660	210119_nj3_1.tif_BS20.tif:0660-0234-0411:660	60208	60208	660
661	210119_nj3_1.tif_BS20.tif:0661-0230-0416:661	65730	65730	661
662	210119_nj3_1.tif_BS20.tif:0662-0220-0418:662	80996	80996	662
663	210119_nj3_1.tif_BS20.tif:0663-0214-0415:663	83890	83890	663
664	210119_nj3_1.tif_BS20.tif:0664-0229-0416:664	72490	72490	664
665	210119_nj3_1.tif_BS20.tif:0665-0240-0414:665	65891	65891	665
666	210119_nj3_1.tif_BS20.tif:0666-0242-0414:666	61943	61943	666
667	210119_nj3_1.tif_BS20.tif:0667-0234-0415:667	60030	60030	667
668	210119_nj3_1.tif_BS20.tif:0668-0229-0416:668	60194	60194	668
669	210119_nj3_1.tif_BS20.tif:0669-0227-0416:669	65094	65094	669
670	210119_nj3_1.tif_BS20.tif:0670-0227-0410:670	65570	65570	670
671	210119_nj3_1.tif_BS20.tif:0671-0221-0408:671	63879	63879	671
672	210119_nj3_1.tif_BS20.tif:0672-0212-0405:672	49773	49773	672
673	210119_nj3_1.tif_BS20.tif:0673-0209-0400:673	55123	55123	673
674	210119_nj3_1.tif_BS20.tif:0674-0215-0394:674	59266	59266	674
675	210119_nj3_1.tif_BS20.tif:0675-0223-0400:675	53939	53939	675
676	210119_nj3_1.tif_BS20.tif:0676-0220-0400:676	50956	50956	676
677	210119_nj3_1.tif_BS20.tif:0677-0216-0393:677	52530	52530	677
678	210119_nj3_1.tif_BS20.tif:0678-0223-0402:678	57680	57680	678
679	210119_nj3_1.tif_BS20.tif:0679-0223-0408:679	65601	65601	679
680	210119_nj3_1.tif_BS20.tif:0680-0216-0401:680	71096	71096	680
681	210119_nj3_1.tif_BS20.tif:0681-0217-0395:681	71177	71177	681
682	210119_nj3_1.tif_BS20.tif:0682-0216-0391:682	62468	62468	682
683	210119_nj3_1.tif_BS20.tif:0683-0218-0391:683	60150	60150	683
684	210119_nj3_1.tif_BS20.tif:0684-0218-0388:684	56729	56729	684
685	210119_nj3_1.tif_BS20.tif:0685-0222-0392:685	60511	60511	685
686	210119_nj3_1.tif_BS20.tif:0686-0225-0393:686	62910	62910	686
687	210119_nj3_1.tif_BS20.tif:0687-0221-0392:687	60647	60647	687
688	210119_nj3_1.tif_BS20.tif:0688-0217-0391:688	49466	49466	688
689	210119_nj3_1.tif_BS20.tif:0689-0215-0389:689	47609	47609	689
690	210119_nj3_1.tif_BS20.tif:0690-0214-0388:690	47971	47971	690
691	210119_nj3_1.tif_BS20.tif:0691-0220-0388:691	45533	45533	691
692	210119_nj3_1.tif_BS20.tif:0692-0221-0394:692	51841	51841	692
693	210119_nj3_1.tif_BS20.tif:0693-0218-0395:693	58598	58598	693
694	210119_nj3_1.tif_BS20.tif:0694-0224-0393:694	59375	59375	694
695	210119_nj3_1.tif_BS20.tif:0695-0222-0391:695	62742	62742	695
696	210119_nj3_1.tif_BS20.tif:0696-0220-0390:696	52666	52666	696
697	210119_nj3_1.tif_BS20.tif:0697-0218-0389:697	52208	52208	697
698	210119_nj3_1.tif_BS20.tif:0698-0218-0389:698	52213	52213	698
699	210119_nj3_1.tif_BS20.tif:0699-0216-0385:699	52749	52749	699
700	210119_nj3_1.tif_BS20.tif:0700-0215-0383:700	50572	50572	700
701	210119_nj3_1.tif_BS20.tif:0701-0242-0432:701	62437	62437	701
702	210119_nj3_1.tif_BS20.tif:0702-0242-0401:702	50683	50683	702
703	210119_nj3_1.tif_BS20.tif:0703-0233-0403:703	58283	58283	703
704	210119_nj3_1.tif_BS20.tif:0704-0231-0404:704	59271	59271	704
705	210119_nj3_1.tif_BS20.tif:0705-0232-0405:705	51816	51816	705
706	210119_nj3_1.tif_BS20.tif:0706-0230-0403:706	51811	51811	706
707	210119_nj3_1.tif_BS20.tif:0707-0229-0408:707	55851	55851	707
708	210119_nj3_1.tif_BS20.tif:0708-0232-0413:708	55078	55078	708
709	210119_nj3_1.tif_BS20.tif:0709-0232-0413:709	55417	55417	709
710	210119_nj3_1.tif_BS20.tif:0710-0231-0414:710	56743	56743	710
711	210119_nj3_1.tif_BS20.tif:0711-0231-0414:711	52893	52893	711
712	210119_nj3_1.tif_BS20.tif:0712-0231-0416:712	50445	50445	712
713	210119_nj3_1.tif_BS20.tif:0713-0231-0416:713	50071	50071	713
714	210119_nj3_1.tif_BS20.tif:0714-0232-0417:714	56107	56107	714
715	210119_nj3_1.tif_BS20.tif:0715-0231-0419:715	50666	50666	715
716	210119_nj3_1.tif_BS20.tif:0716-0230-0420:716	50051	50051	716
717	210119_nj3_1.tif_BS20.tif:0717-0232-0419:717	47176	47176	717
718	210119_nj3_1.tif_BS20.tif:0718-0234-0423:718	49256	49256	718
719	210119_nj3_1.tif_BS20.tif:0719-0236-0420:719	49157	49157	719
720	210119_nj3_1.tif_BS20.tif:0720-0235-0418:720	41776	41776	720
721	210119_nj3_1.tif_BS20.tif:0721-0229-0425:721	41847	41847	721
722	210119_nj3_1.tif_BS20.tif:0001-0260-0151:1	124789	124789	1
723	210119_nj3_1.tif_BS20.tif:0002-0259-0135:2	128785	128785	2
724	210119_nj3_1.tif_BS20.tif:0003-0253-0136:3	129862	129862	3
725	210119_nj3_1.tif_BS20.tif:0004-0252-0138:4	130068	130068	4
726	210119_nj3_1.tif_BS20.tif:0005-0246-0138:5	130600	130600	5
727	210119_nj3_1.tif_BS20.tif:0006-0244-0135:6	139030	139030	6
728	210119_nj3_1.tif_BS20.tif:0007-0252-0126:7	144946	144946	7
729	210119_nj3_1.tif_BS20.tif:0008-0260-0127:8	133272	133272	8
730	210119_nj3_1.tif_BS20.tif:0009-0254-0139:9	134047	134047	9
731	210119_nj3_1.tif_BS20.tif:0010-0242-0141:10	140138	140138	10
732	210119_nj3_1.tif_BS20.tif:0011-0242-0139:11	142254	142254	11
733	210119_nj3_1.tif_BS20.tif:0012-0244-0133:12	132246	132246	12
734	210119_nj3_1.tif_BS20.tif:0013-0249-0127:13	134327	134327	13
735	210119_nj3_1.tif_BS20.tif:0014-0258-0131:14	127062	127062	14
736	210119_nj3_1.tif_BS20.tif:0015-0258-0139:15	123717	123717	15
737	210119_nj3_1.tif_BS20.tif:0016-0257-0140:16	117493	117493	16
738	210119_nj3_1.tif_BS20.tif:0017-0252-0141:17	123092	123092	17
739	210119_nj3_1.tif_BS20.tif:0018-0242-0144:18	128436	128436	18
740	210119_nj3_1.tif_BS20.tif:0019-0241-0138:19	124279	124279	19
741	210119_nj3_1.tif_BS20.tif:0020-0244-0130:20	112309	112309	20
742	210119_nj3_1.tif_BS20.tif:0021-0253-0127:21	122257	122257	21
743	210119_nj3_1.tif_BS20.tif:0022-0254-0130:22	137773	137773	22
744	210119_nj3_1.tif_BS20.tif:0023-0255-0131:23	131151	131151	23
745	210119_nj3_1.tif_BS20.tif:0024-0260-0131:24	134619	134619	24
746	210119_nj3_1.tif_BS20.tif:0025-0264-0136:25	130560	130560	25
747	210119_nj3_1.tif_BS20.tif:0026-0250-0145:26	127776	127776	26
748	210119_nj3_1.tif_BS20.tif:0027-0244-0139:27	143165	143165	27
749	210119_nj3_1.tif_BS20.tif:0028-0244-0137:28	142502	142502	28
750	210119_nj3_1.tif_BS20.tif:0029-0246-0135:29	150788	150788	29
751	210119_nj3_1.tif_BS20.tif:0030-0250-0137:30	145541	145541	30
752	210119_nj3_1.tif_BS20.tif:0031-0259-0125:31	138661	138661	31
753	210119_nj3_1.tif_BS20.tif:0032-0262-0127:32	138305	138305	32
754	210119_nj3_1.tif_BS20.tif:0033-0257-0133:33	139135	139135	33
755	210119_nj3_1.tif_BS20.tif:0034-0253-0134:34	132394	132394	34
756	210119_nj3_1.tif_BS20.tif:0035-0255-0134:35	143773	143773	35
757	210119_nj3_1.tif_BS20.tif:0036-0248-0145:36	129933	129933	36
758	210119_nj3_1.tif_BS20.tif:0037-0248-0139:37	146129	146129	37
759	210119_nj3_1.tif_BS20.tif:0038-0249-0132:38	146646	146646	38
760	210119_nj3_1.tif_BS20.tif:0039-0254-0126:39	143254	143254	39
761	210119_nj3_1.tif_BS20.tif:0040-0253-0138:40	144584	144584	40
762	210119_nj3_1.tif_BS20.tif:0041-0247-0140:41	151773	151773	41
763	210119_nj3_1.tif_BS20.tif:0042-0243-0137:42	145269	145269	42
764	210119_nj3_1.tif_BS20.tif:0043-0244-0139:43	131732	131732	43
765	210119_nj3_1.tif_BS20.tif:0044-0254-0141:44	122601	122601	44
766	210119_nj3_1.tif_BS20.tif:0045-0254-0136:45	117404	117404	45
767	210119_nj3_1.tif_BS20.tif:0046-0247-0142:46	110764	110764	46
768	210119_nj3_1.tif_BS20.tif:0047-0240-0143:47	121647	121647	47
769	210119_nj3_1.tif_BS20.tif:0048-0245-0143:48	125340	125340	48
770	210119_nj3_1.tif_BS20.tif:0049-0250-0141:49	116921	116921	49
771	210119_nj3_1.tif_BS20.tif:0050-0249-0142:50	116155	116155	50
772	210119_nj3_1.tif_BS20.tif:0051-0248-0146:51	106490	106490	51
773	210119_nj3_1.tif_BS20.tif:0052-0249-0154:52	110579	110579	52
774	210119_nj3_1.tif_BS20.tif:0053-0232-0142:53	91247	91247	53
775	210119_nj3_1.tif_BS20.tif:0054-0256-0128:54	93214	93214	54
776	210119_nj3_1.tif_BS20.tif:0055-0256-0140:55	97082	97082	55
777	210119_nj3_1.tif_BS20.tif:0056-0245-0140:56	102467	102467	56
778	210119_nj3_1.tif_BS20.tif:0057-0230-0142:57	113871	113871	57
779	210119_nj3_1.tif_BS20.tif:0058-0222-0149:58	119237	119237	58
780	210119_nj3_1.tif_BS20.tif:0059-0243-0151:59	117028	117028	59
781	210119_nj3_1.tif_BS20.tif:0060-0253-0155:60	114121	114121	60
782	210119_nj3_1.tif_BS20.tif:0061-0257-0147:61	114462	114462	61
783	210119_nj3_1.tif_BS20.tif:0062-0253-0145:62	115087	115087	62
784	210119_nj3_1.tif_BS20.tif:0063-0251-0146:63	111420	111420	63
785	210119_nj3_1.tif_BS20.tif:0064-0250-0145:64	107459	107459	64
786	210119_nj3_1.tif_BS20.tif:0065-0260-0144:65	115818	115818	65
787	210119_nj3_1.tif_BS20.tif:0066-0261-0148:66	121635	121635	66
788	210119_nj3_1.tif_BS20.tif:0067-0260-0146:67	119417	119417	67
789	210119_nj3_1.tif_BS20.tif:0068-0255-0145:68	114452	114452	68
790	210119_nj3_1.tif_BS20.tif:0069-0255-0145:69	124130	124130	69
791	210119_nj3_1.tif_BS20.tif:0070-0255-0145:70	129664	129664	70
792	210119_nj3_1.tif_BS20.tif:0071-0248-0149:71	120371	120371	71
793	210119_nj3_1.tif_BS20.tif:0072-0242-0151:72	112633	112633	72
794	210119_nj3_1.tif_BS20.tif:0073-0237-0155:73	115928	115928	73
795	210119_nj3_1.tif_BS20.tif:0074-0231-0158:74	119180	119180	74
796	210119_nj3_1.tif_BS20.tif:0075-0225-0162:75	121866	121866	75
797	210119_nj3_1.tif_BS20.tif:0076-0228-0158:76	120701	120701	76
798	210119_nj3_1.tif_BS20.tif:0077-0244-0158:77	135259	135259	77
799	210119_nj3_1.tif_BS20.tif:0078-0244-0159:78	140905	140905	78
800	210119_nj3_1.tif_BS20.tif:0079-0237-0162:79	138306	138306	79
801	210119_nj3_1.tif_BS20.tif:0080-0248-0158:80	134534	134534	80
802	210119_nj3_1.tif_BS20.tif:0081-0249-0155:81	130937	130937	81
803	210119_nj3_1.tif_BS20.tif:0082-0242-0159:82	127062	127062	82
804	210119_nj3_1.tif_BS20.tif:0083-0231-0159:83	115301	115301	83
805	210119_nj3_1.tif_BS20.tif:0084-0226-0157:84	121335	121335	84
806	210119_nj3_1.tif_BS20.tif:0085-0235-0154:85	118462	118462	85
807	210119_nj3_1.tif_BS20.tif:0086-0235-0148:86	116882	116882	86
808	210119_nj3_1.tif_BS20.tif:0087-0235-0146:87	127085	127085	87
809	210119_nj3_1.tif_BS20.tif:0088-0236-0149:88	126939	126939	88
810	210119_nj3_1.tif_BS20.tif:0089-0240-0154:89	120516	120516	89
811	210119_nj3_1.tif_BS20.tif:0090-0240-0149:90	125545	125545	90
812	210119_nj3_1.tif_BS20.tif:0091-0238-0148:91	121309	121309	91
813	210119_nj3_1.tif_BS20.tif:0092-0244-0142:92	128811	128811	92
814	210119_nj3_1.tif_BS20.tif:0093-0240-0146:93	136132	136132	93
815	210119_nj3_1.tif_BS20.tif:0094-0237-0146:94	135508	135508	94
816	210119_nj3_1.tif_BS20.tif:0095-0236-0141:95	132624	132624	95
817	210119_nj3_1.tif_BS20.tif:0096-0243-0138:96	138045	138045	96
818	210119_nj3_1.tif_BS20.tif:0097-0249-0135:97	137864	137864	97
819	210119_nj3_1.tif_BS20.tif:0098-0245-0133:98	132403	132403	98
820	210119_nj3_1.tif_BS20.tif:0099-0240-0136:99	145713	145713	99
821	210119_nj3_1.tif_BS20.tif:0100-0235-0139:100	135121	135121	100
822	210119_nj3_1.tif_BS20.tif:0101-0241-0141:101	147876	147876	101
823	210119_nj3_1.tif_BS20.tif:0102-0241-0137:102	148756	148756	102
824	210119_nj3_1.tif_BS20.tif:0103-0243-0139:103	136380	136380	103
825	210119_nj3_1.tif_BS20.tif:0104-0243-0136:104	124162	124162	104
826	210119_nj3_1.tif_BS20.tif:0105-0244-0137:105	132449	132449	105
827	210119_nj3_1.tif_BS20.tif:0106-0245-0132:106	133458	133458	106
828	210119_nj3_1.tif_BS20.tif:0107-0246-0134:107	123793	123793	107
829	210119_nj3_1.tif_BS20.tif:0108-0252-0137:108	117738	117738	108
830	210119_nj3_1.tif_BS20.tif:0109-0250-0133:109	144544	144544	109
831	210119_nj3_1.tif_BS20.tif:0110-0248-0130:110	131135	131135	110
832	210119_nj3_1.tif_BS20.tif:0111-0252-0129:111	133948	133948	111
833	210119_nj3_1.tif_BS20.tif:0112-0252-0132:112	133228	133228	112
834	210119_nj3_1.tif_BS20.tif:0113-0253-0132:113	139509	139509	113
835	210119_nj3_1.tif_BS20.tif:0114-0246-0135:114	132902	132902	114
836	210119_nj3_1.tif_BS20.tif:0115-0252-0134:115	132974	132974	115
837	210119_nj3_1.tif_BS20.tif:0116-0248-0138:116	122797	122797	116
838	210119_nj3_1.tif_BS20.tif:0117-0246-0140:117	120771	120771	117
839	210119_nj3_1.tif_BS20.tif:0118-0254-0131:118	130384	130384	118
840	210119_nj3_1.tif_BS20.tif:0119-0257-0132:119	146339	146339	119
841	210119_nj3_1.tif_BS20.tif:0120-0260-0131:120	152428	152428	120
842	210119_nj3_1.tif_BS20.tif:0121-0262-0131:121	133668	133668	121
843	210119_nj3_1.tif_BS20.tif:0122-0263-0132:122	151456	151456	122
844	210119_nj3_1.tif_BS20.tif:0123-0257-0132:123	147027	147027	123
845	210119_nj3_1.tif_BS20.tif:0124-0258-0131:124	155034	155034	124
846	210119_nj3_1.tif_BS20.tif:0125-0255-0133:125	148234	148234	125
847	210119_nj3_1.tif_BS20.tif:0126-0249-0136:126	162057	162057	126
848	210119_nj3_1.tif_BS20.tif:0127-0244-0140:127	157348	157348	127
849	210119_nj3_1.tif_BS20.tif:0128-0241-0142:128	146143	146143	128
850	210119_nj3_1.tif_BS20.tif:0129-0236-0135:129	146374	146374	129
851	210119_nj3_1.tif_BS20.tif:0130-0251-0123:130	141588	141588	130
852	210119_nj3_1.tif_BS20.tif:0131-0258-0134:131	136046	136046	131
853	210119_nj3_1.tif_BS20.tif:0132-0261-0134:132	142619	142619	132
854	210119_nj3_1.tif_BS20.tif:0133-0258-0134:133	153084	153084	133
855	210119_nj3_1.tif_BS20.tif:0134-0264-0127:134	150968	150968	134
856	210119_nj3_1.tif_BS20.tif:0135-0255-0138:135	147323	147323	135
857	210119_nj3_1.tif_BS20.tif:0136-0247-0145:136	128867	128867	136
858	210119_nj3_1.tif_BS20.tif:0137-0238-0140:137	150266	150266	137
859	210119_nj3_1.tif_BS20.tif:0138-0242-0133:138	140162	140162	138
860	210119_nj3_1.tif_BS20.tif:0139-0245-0134:139	137068	137068	139
861	210119_nj3_1.tif_BS20.tif:0140-0240-0134:140	142532	142532	140
862	210119_nj3_1.tif_BS20.tif:0141-0255-0131:141	133522	133522	141
863	210119_nj3_1.tif_BS20.tif:0142-0265-0140:142	143234	143234	142
864	210119_nj3_1.tif_BS20.tif:0143-0255-0148:143	133618	133618	143
865	210119_nj3_1.tif_BS20.tif:0144-0254-0135:144	163857	163857	144
866	210119_nj3_1.tif_BS20.tif:0145-0255-0132:145	145950	145950	145
867	210119_nj3_1.tif_BS20.tif:0146-0241-0148:146	136986	136986	146
868	210119_nj3_1.tif_BS20.tif:0147-0242-0131:147	163279	163279	147
869	210119_nj3_1.tif_BS20.tif:0148-0244-0126:148	163994	163994	148
870	210119_nj3_1.tif_BS20.tif:0149-0248-0124:149	172931	172931	149
871	210119_nj3_1.tif_BS20.tif:0150-0251-0127:150	171986	171986	150
872	210119_nj3_1.tif_BS20.tif:0151-0249-0134:151	171687	171687	151
873	210119_nj3_1.tif_BS20.tif:0152-0247-0135:152	156561	156561	152
874	210119_nj3_1.tif_BS20.tif:0153-0250-0133:153	159559	159559	153
875	210119_nj3_1.tif_BS20.tif:0154-0252-0133:154	159827	159827	154
876	210119_nj3_1.tif_BS20.tif:0155-0249-0137:155	151840	151840	155
877	210119_nj3_1.tif_BS20.tif:0156-0256-0131:156	145604	145604	156
878	210119_nj3_1.tif_BS20.tif:0157-0254-0133:157	158074	158074	157
879	210119_nj3_1.tif_BS20.tif:0158-0251-0137:158	152865	152865	158
880	210119_nj3_1.tif_BS20.tif:0159-0246-0135:159	154872	154872	159
881	210119_nj3_1.tif_BS20.tif:0160-0240-0135:160	154531	154531	160
882	210119_nj3_1.tif_BS20.tif:0161-0244-0138:161	148666	148666	161
883	210119_nj3_1.tif_BS20.tif:0162-0249-0139:162	133462	133462	162
884	210119_nj3_1.tif_BS20.tif:0163-0251-0134:163	158087	158087	163
885	210119_nj3_1.tif_BS20.tif:0164-0252-0127:164	155506	155506	164
886	210119_nj3_1.tif_BS20.tif:0165-0254-0131:165	157176	157176	165
887	210119_nj3_1.tif_BS20.tif:0166-0250-0136:166	164740	164740	166
888	210119_nj3_1.tif_BS20.tif:0167-0246-0132:167	158171	158171	167
889	210119_nj3_1.tif_BS20.tif:0168-0246-0131:168	156069	156069	168
890	210119_nj3_1.tif_BS20.tif:0169-0247-0134:169	151158	151158	169
891	210119_nj3_1.tif_BS20.tif:0170-0243-0138:170	148904	148904	170
892	210119_nj3_1.tif_BS20.tif:0171-0236-0136:171	154519	154519	171
893	210119_nj3_1.tif_BS20.tif:0172-0240-0135:172	160805	160805	172
894	210119_nj3_1.tif_BS20.tif:0173-0248-0136:173	164911	164911	173
895	210119_nj3_1.tif_BS20.tif:0174-0247-0131:174	162350	162350	174
896	210119_nj3_1.tif_BS20.tif:0175-0250-0137:175	161282	161282	175
897	210119_nj3_1.tif_BS20.tif:0176-0251-0141:176	174568	174568	176
898	210119_nj3_1.tif_BS20.tif:0177-0251-0137:177	164613	164613	177
899	210119_nj3_1.tif_BS20.tif:0178-0250-0134:178	147960	147960	178
900	210119_nj3_1.tif_BS20.tif:0179-0250-0131:179	142774	142774	179
901	210119_nj3_1.tif_BS20.tif:0180-0251-0131:180	143551	143551	180
902	210119_nj3_1.tif_BS20.tif:0181-0248-0131:181	151515	151515	181
903	210119_nj3_1.tif_BS20.tif:0182-0245-0135:182	149054	149054	182
904	210119_nj3_1.tif_BS20.tif:0183-0242-0135:183	153839	153839	183
905	210119_nj3_1.tif_BS20.tif:0184-0238-0133:184	153255	153255	184
906	210119_nj3_1.tif_BS20.tif:0185-0245-0134:185	152584	152584	185
907	210119_nj3_1.tif_BS20.tif:0186-0250-0136:186	159028	159028	186
908	210119_nj3_1.tif_BS20.tif:0187-0247-0133:187	153808	153808	187
909	210119_nj3_1.tif_BS20.tif:0188-0245-0133:188	160052	160052	188
910	210119_nj3_1.tif_BS20.tif:0189-0246-0135:189	148862	148862	189
911	210119_nj3_1.tif_BS20.tif:0190-0252-0133:190	156089	156089	190
912	210119_nj3_1.tif_BS20.tif:0191-0244-0135:191	165685	165685	191
913	210119_nj3_1.tif_BS20.tif:0192-0242-0134:192	163931	163931	192
914	210119_nj3_1.tif_BS20.tif:0193-0238-0134:193	165853	165853	193
915	210119_nj3_1.tif_BS20.tif:0194-0250-0135:194	179517	179517	194
916	210119_nj3_1.tif_BS20.tif:0195-0252-0132:195	183059	183059	195
917	210119_nj3_1.tif_BS20.tif:0196-0245-0135:196	175602	175602	196
918	210119_nj3_1.tif_BS20.tif:0197-0250-0137:197	179494	179494	197
919	210119_nj3_1.tif_BS20.tif:0198-0248-0134:198	176577	176577	198
920	210119_nj3_1.tif_BS20.tif:0199-0250-0134:199	171271	171271	199
921	210119_nj3_1.tif_BS20.tif:0200-0251-0135:200	176730	176730	200
922	210119_nj3_1.tif_BS20.tif:0201-0243-0133:201	172604	172604	201
923	210119_nj3_1.tif_BS20.tif:0202-0250-0134:202	180254	180254	202
924	210119_nj3_1.tif_BS20.tif:0203-0250-0132:203	176242	176242	203
925	210119_nj3_1.tif_BS20.tif:0204-0247-0132:204	172307	172307	204
926	210119_nj3_1.tif_BS20.tif:0205-0248-0133:205	164051	164051	205
927	210119_nj3_1.tif_BS20.tif:0206-0247-0138:206	155546	155546	206
928	210119_nj3_1.tif_BS20.tif:0207-0253-0131:207	164658	164658	207
929	210119_nj3_1.tif_BS20.tif:0208-0251-0132:208	174982	174982	208
930	210119_nj3_1.tif_BS20.tif:0209-0257-0130:209	181885	181885	209
931	210119_nj3_1.tif_BS20.tif:0210-0260-0135:210	179283	179283	210
932	210119_nj3_1.tif_BS20.tif:0211-0261-0130:211	184227	184227	211
933	210119_nj3_1.tif_BS20.tif:0212-0265-0136:212	168422	168422	212
934	210119_nj3_1.tif_BS20.tif:0213-0264-0131:213	180654	180654	213
935	210119_nj3_1.tif_BS20.tif:0214-0265-0131:214	174073	174073	214
936	210119_nj3_1.tif_BS20.tif:0215-0268-0131:215	180328	180328	215
937	210119_nj3_1.tif_BS20.tif:0216-0271-0131:216	178853	178853	216
938	210119_nj3_1.tif_BS20.tif:0217-0275-0130:217	164544	164544	217
939	210119_nj3_1.tif_BS20.tif:0218-0271-0135:218	165536	165536	218
940	210119_nj3_1.tif_BS20.tif:0219-0264-0132:219	172199	172199	219
941	210119_nj3_1.tif_BS20.tif:0220-0263-0128:220	178157	178157	220
942	210119_nj3_1.tif_BS20.tif:0221-0262-0134:221	171797	171797	221
943	210119_nj3_1.tif_BS20.tif:0222-0263-0132:222	185188	185188	222
944	210119_nj3_1.tif_BS20.tif:0223-0264-0137:223	182101	182101	223
945	210119_nj3_1.tif_BS20.tif:0224-0264-0135:224	181498	181498	224
946	210119_nj3_1.tif_BS20.tif:0225-0265-0136:225	175614	175614	225
947	210119_nj3_1.tif_BS20.tif:0226-0264-0136:226	170307	170307	226
948	210119_nj3_1.tif_BS20.tif:0227-0265-0139:227	165233	165233	227
949	210119_nj3_1.tif_BS20.tif:0228-0260-0139:228	187368	187368	228
950	210119_nj3_1.tif_BS20.tif:0229-0250-0142:229	188945	188945	229
951	210119_nj3_1.tif_BS20.tif:0230-0244-0143:230	191219	191219	230
952	210119_nj3_1.tif_BS20.tif:0231-0252-0140:231	202422	202422	231
953	210119_nj3_1.tif_BS20.tif:0232-0255-0125:232	223555	223555	232
954	210119_nj3_1.tif_BS20.tif:0233-0248-0126:233	178614	178614	233
955	210119_nj3_1.tif_BS20.tif:0234-0246-0130:234	195992	195992	234
956	210119_nj3_1.tif_BS20.tif:0235-0250-0130:235	203209	203209	235
957	210119_nj3_1.tif_BS20.tif:0236-0251-0137:236	196274	196274	236
958	210119_nj3_1.tif_BS20.tif:0237-0250-0143:237	190144	190144	237
959	210119_nj3_1.tif_BS20.tif:0238-0247-0141:238	187574	187574	238
960	210119_nj3_1.tif_BS20.tif:0239-0250-0143:239	169168	169168	239
961	210119_nj3_1.tif_BS20.tif:0240-0245-0137:240	171465	171465	240
962	210119_nj3_1.tif_BS20.tif:0241-0238-0133:241	187683	187683	241
963	210119_nj3_1.tif_BS20.tif:0242-0237-0131:242	185850	185850	242
964	210119_nj3_1.tif_BS20.tif:0243-0247-0131:243	184491	184491	243
965	210119_nj3_1.tif_BS20.tif:0244-0264-0135:244	186446	186446	244
966	210119_nj3_1.tif_BS20.tif:0245-0256-0140:245	187991	187991	245
967	210119_nj3_1.tif_BS20.tif:0246-0249-0141:246	194910	194910	246
968	210119_nj3_1.tif_BS20.tif:0247-0249-0138:247	196290	196290	247
969	210119_nj3_1.tif_BS20.tif:0248-0252-0134:248	182045	182045	248
970	210119_nj3_1.tif_BS20.tif:0249-0248-0131:249	182199	182199	249
971	210119_nj3_1.tif_BS20.tif:0250-0244-0131:250	183739	183739	250
972	210119_nj3_1.tif_BS20.tif:0251-0247-0133:251	176119	176119	251
973	210119_nj3_1.tif_BS20.tif:0252-0250-0131:252	175544	175544	252
974	210119_nj3_1.tif_BS20.tif:0253-0246-0133:253	182894	182894	253
975	210119_nj3_1.tif_BS20.tif:0254-0238-0137:254	189856	189856	254
976	210119_nj3_1.tif_BS20.tif:0255-0240-0136:255	208567	208567	255
977	210119_nj3_1.tif_BS20.tif:0256-0249-0144:256	200911	200911	256
978	210119_nj3_1.tif_BS20.tif:0257-0249-0148:257	213854	213854	257
979	210119_nj3_1.tif_BS20.tif:0258-0250-0149:258	205518	205518	258
980	210119_nj3_1.tif_BS20.tif:0259-0249-0148:259	205487	205487	259
981	210119_nj3_1.tif_BS20.tif:0260-0253-0140:260	200313	200313	260
982	210119_nj3_1.tif_BS20.tif:0261-0253-0137:261	202324	202324	261
983	210119_nj3_1.tif_BS20.tif:0262-0253-0132:262	209177	209177	262
984	210119_nj3_1.tif_BS20.tif:0263-0254-0123:263	196502	196502	263
985	210119_nj3_1.tif_BS20.tif:0264-0257-0116:264	203039	203039	264
986	210119_nj3_1.tif_BS20.tif:0265-0271-0126:265	197795	197795	265
987	210119_nj3_1.tif_BS20.tif:0266-0286-0137:266	200915	200915	266
988	210119_nj3_1.tif_BS20.tif:0267-0283-0134:267	187517	187517	267
989	210119_nj3_1.tif_BS20.tif:0268-0281-0138:268	181325	181325	268
990	210119_nj3_1.tif_BS20.tif:0269-0276-0135:269	189847	189847	269
991	210119_nj3_1.tif_BS20.tif:0270-0271-0137:270	188007	188007	270
992	210119_nj3_1.tif_BS20.tif:0271-0268-0140:271	166992	166992	271
993	210119_nj3_1.tif_BS20.tif:0272-0270-0130:272	197520	197520	272
994	210119_nj3_1.tif_BS20.tif:0273-0264-0137:273	191532	191532	273
995	210119_nj3_1.tif_BS20.tif:0274-0264-0138:274	202489	202489	274
996	210119_nj3_1.tif_BS20.tif:0275-0268-0138:275	203408	203408	275
997	210119_nj3_1.tif_BS20.tif:0276-0279-0138:276	206858	206858	276
998	210119_nj3_1.tif_BS20.tif:0277-0279-0140:277	199479	199479	277
999	210119_nj3_1.tif_BS20.tif:0278-0275-0143:278	183807	183807	278
1000	210119_nj3_1.tif_BS20.tif:0279-0269-0140:279	196498	196498	279
1001	210119_nj3_1.tif_BS20.tif:0280-0268-0142:280	193149	193149	280
1002	210119_nj3_1.tif_BS20.tif:0281-0270-0143:281	206107	206107	281
1003	210119_nj3_1.tif_BS20.tif:0282-0276-0145:282	204728	204728	282
1004	210119_nj3_1.tif_BS20.tif:0283-0284-0139:283	200040	200040	283
1005	210119_nj3_1.tif_BS20.tif:0284-0284-0145:284	203266	203266	284
1006	210119_nj3_1.tif_BS20.tif:0285-0284-0149:285	212499	212499	285
1007	210119_nj3_1.tif_BS20.tif:0286-0283-0151:286	202682	202682	286
1008	210119_nj3_1.tif_BS20.tif:0287-0284-0146:287	205585	205585	287
1009	210119_nj3_1.tif_BS20.tif:0288-0283-0154:288	196371	196371	288
1010	210119_nj3_1.tif_BS20.tif:0289-0284-0150:289	191861	191861	289
1011	210119_nj3_1.tif_BS20.tif:0290-0280-0158:290	194871	194871	290
1012	210119_nj3_1.tif_BS20.tif:0291-0276-0154:291	207746	207746	291
1013	210119_nj3_1.tif_BS20.tif:0292-0277-0171:292	199561	199561	292
1014	210119_nj3_1.tif_BS20.tif:0293-0275-0176:293	209799	209799	293
1015	210119_nj3_1.tif_BS20.tif:0294-0261-0186:294	201807	201807	294
1016	210119_nj3_1.tif_BS20.tif:0295-0257-0184:295	199135	199135	295
1017	210119_nj3_1.tif_BS20.tif:0296-0262-0184:296	199457	199457	296
1018	210119_nj3_1.tif_BS20.tif:0297-0262-0186:297	197155	197155	297
1019	210119_nj3_1.tif_BS20.tif:0298-0268-0185:298	204348	204348	298
1020	210119_nj3_1.tif_BS20.tif:0299-0249-0183:299	210861	210861	299
1021	210119_nj3_1.tif_BS20.tif:0300-0242-0178:300	216644	216644	300
1022	210119_nj3_1.tif_BS20.tif:0301-0242-0179:301	213774	213774	301
1023	210119_nj3_1.tif_BS20.tif:0302-0247-0183:302	204060	204060	302
1024	210119_nj3_1.tif_BS20.tif:0303-0253-0180:303	202721	202721	303
1025	210119_nj3_1.tif_BS20.tif:0304-0257-0183:304	219246	219246	304
1026	210119_nj3_1.tif_BS20.tif:0305-0254-0189:305	222666	222666	305
1027	210119_nj3_1.tif_BS20.tif:0306-0257-0198:306	202152	202152	306
1028	210119_nj3_1.tif_BS20.tif:0307-0233-0202:307	217779	217779	307
1029	210119_nj3_1.tif_BS20.tif:0308-0226-0193:308	222698	222698	308
1030	210119_nj3_1.tif_BS20.tif:0309-0227-0184:309	222747	222747	309
1031	210119_nj3_1.tif_BS20.tif:0310-0231-0183:310	212347	212347	310
1032	210119_nj3_1.tif_BS20.tif:0311-0238-0189:311	211341	211341	311
1033	210119_nj3_1.tif_BS20.tif:0312-0243-0228:312	118490	118490	312
1034	210119_nj3_1.tif_BS20.tif:0313-0247-0228:313	149967	149967	313
1035	210119_nj3_1.tif_BS20.tif:0314-0251-0228:314	147178	147178	314
1036	210119_nj3_1.tif_BS20.tif:0315-0251-0226:315	203332	203332	315
1037	210119_nj3_1.tif_BS20.tif:0316-0238-0220:316	233016	233016	316
1038	210119_nj3_1.tif_BS20.tif:0317-0242-0227:317	175959	175959	317
1039	210119_nj3_1.tif_BS20.tif:0318-0248-0225:318	221491	221491	318
1040	210119_nj3_1.tif_BS20.tif:0319-0249-0223:319	224117	224117	319
1041	210119_nj3_1.tif_BS20.tif:0320-0250-0208:320	218690	218690	320
1042	210119_nj3_1.tif_BS20.tif:0321-0250-0196:321	228578	228578	321
1043	210119_nj3_1.tif_BS20.tif:0322-0251-0185:322	235816	235816	322
1044	210119_nj3_1.tif_BS20.tif:0323-0247-0179:323	244649	244649	323
1045	210119_nj3_1.tif_BS20.tif:0324-0235-0188:324	248449	248449	324
1046	210119_nj3_1.tif_BS20.tif:0325-0235-0182:325	252027	252027	325
1047	210119_nj3_1.tif_BS20.tif:0326-0236-0180:326	243896	243896	326
1048	210119_nj3_1.tif_BS20.tif:0327-0240-0180:327	251847	251847	327
1049	210119_nj3_1.tif_BS20.tif:0328-0240-0184:328	247610	247610	328
1050	210119_nj3_1.tif_BS20.tif:0329-0233-0176:329	240623	240623	329
1051	210119_nj3_1.tif_BS20.tif:0330-0236-0176:330	231878	231878	330
1052	210119_nj3_1.tif_BS20.tif:0331-0239-0168:331	246896	246896	331
1053	210119_nj3_1.tif_BS20.tif:0332-0240-0162:332	260739	260739	332
1054	210119_nj3_1.tif_BS20.tif:0333-0239-0179:333	253283	253283	333
1055	210119_nj3_1.tif_BS20.tif:0334-0231-0174:334	261573	261573	334
1056	210119_nj3_1.tif_BS20.tif:0335-0233-0173:335	246401	246401	335
1057	210119_nj3_1.tif_BS20.tif:0336-0232-0171:336	242032	242032	336
1058	210119_nj3_1.tif_BS20.tif:0337-0228-0173:337	239341	239341	337
1059	210119_nj3_1.tif_BS20.tif:0338-0225-0185:338	234309	234309	338
1060	210119_nj3_1.tif_BS20.tif:0339-0230-0179:339	254270	254270	339
1061	210119_nj3_1.tif_BS20.tif:0340-0234-0171:340	257431	257431	340
1062	210119_nj3_1.tif_BS20.tif:0341-0218-0171:341	254918	254918	341
1063	210119_nj3_1.tif_BS20.tif:0342-0216-0168:342	246970	246970	342
1064	210119_nj3_1.tif_BS20.tif:0343-0218-0169:343	236972	236972	343
1065	210119_nj3_1.tif_BS20.tif:0344-0222-0166:344	234052	234052	344
1066	210119_nj3_1.tif_BS20.tif:0345-0224-0173:345	229729	229729	345
1067	210119_nj3_1.tif_BS20.tif:0346-0225-0183:346	249637	249637	346
1068	210119_nj3_1.tif_BS20.tif:0347-0211-0197:347	233400	233400	347
1069	210119_nj3_1.tif_BS20.tif:0348-0194-0198:348	216188	216188	348
1070	210119_nj3_1.tif_BS20.tif:0349-0208-0184:349	242204	242204	349
1071	210119_nj3_1.tif_BS20.tif:0350-0220-0173:350	245352	245352	350
1072	210119_nj3_1.tif_BS20.tif:0351-0229-0167:351	239763	239763	351
1073	210119_nj3_1.tif_BS20.tif:0352-0224-0169:352	246107	246107	352
1074	210119_nj3_1.tif_BS20.tif:0353-0224-0178:353	237952	237952	353
1075	210119_nj3_1.tif_BS20.tif:0354-0232-0204:354	242848	242848	354
1076	210119_nj3_1.tif_BS20.tif:0355-0244-0216:355	226249	226249	355
1077	210119_nj3_1.tif_BS20.tif:0356-0273-0227:356	30711	30711	356
1078	210119_nj3_1.tif_BS20.tif:0357-0290-0191:357	63983	63983	357
1079	210119_nj3_1.tif_BS20.tif:0358-0281-0211:358	242623	242623	358
1080	210119_nj3_1.tif_BS20.tif:0359-0217-0225:359	188283	188283	359
1081	210119_nj3_1.tif_BS20.tif:0360-0229-0226:360	48128	48128	360
1082	210119_nj3_1.tif_BS20.tif:0361-0229-0226:361	10702	10702	361
1083	210119_nj3_1.tif_BS20.tif:0362-0229-0226:362	8130	8130	362
1084	210119_nj3_1.tif_BS20.tif:0363-0229-0226:363	8253	8253	363
1085	210119_nj3_1.tif_BS20.tif:0364-0229-0226:364	16181	16181	364
1086	210119_nj3_1.tif_BS20.tif:0365-0229-0226:365	15707	15707	365
1087	210119_nj3_1.tif_BS20.tif:0366-0229-0226:366	11581	11581	366
1088	210119_nj3_1.tif_BS20.tif:0367-0229-0226:367	10375	10375	367
1089	210119_nj3_1.tif_BS20.tif:0368-0229-0226:368	9949	9949	368
1090	210119_nj3_1.tif_BS20.tif:0369-0229-0226:369	9169	9169	369
1091	210119_nj3_1.tif_BS20.tif:0370-0229-0226:370	10039	10039	370
1092	210119_nj3_1.tif_BS20.tif:0371-0237-0206:371	86486	86486	371
1093	210119_nj3_1.tif_BS20.tif:0372-0237-0206:372	31214	31214	372
1094	210119_nj3_1.tif_BS20.tif:0373-0347-0141:373	195156	195156	373
1095	210119_nj3_1.tif_BS20.tif:0374-0334-0141:374	208536	208536	374
1096	210119_nj3_1.tif_BS20.tif:0375-0320-0142:375	207698	207698	375
1097	210119_nj3_1.tif_BS20.tif:0376-0318-0145:376	198827	198827	376
1098	210119_nj3_1.tif_BS20.tif:0377-0314-0134:377	202813	202813	377
1099	210119_nj3_1.tif_BS20.tif:0378-0310-0127:378	189004	189004	378
1100	210119_nj3_1.tif_BS20.tif:0379-0308-0121:379	188221	188221	379
1101	210119_nj3_1.tif_BS20.tif:0380-0311-0118:380	189887	189887	380
1102	210119_nj3_1.tif_BS20.tif:0381-0286-0110:381	201888	201888	381
1103	210119_nj3_1.tif_BS20.tif:0382-0275-0101:382	202879	202879	382
1104	210119_nj3_1.tif_BS20.tif:0383-0274-0098:383	214268	214268	383
1105	210119_nj3_1.tif_BS20.tif:0384-0275-0111:384	204868	204868	384
1106	210119_nj3_1.tif_BS20.tif:0385-0273-0116:385	208105	208105	385
1107	210119_nj3_1.tif_BS20.tif:0386-0272-0130:386	207912	207912	386
1108	210119_nj3_1.tif_BS20.tif:0387-0270-0132:387	203528	203528	387
1109	210119_nj3_1.tif_BS20.tif:0388-0268-0130:388	203170	203170	388
1110	210119_nj3_1.tif_BS20.tif:0389-0268-0132:389	198912	198912	389
1111	210119_nj3_1.tif_BS20.tif:0390-0267-0130:390	207212	207212	390
1112	210119_nj3_1.tif_BS20.tif:0391-0267-0130:391	203833	203833	391
1113	210119_nj3_1.tif_BS20.tif:0392-0267-0130:392	209231	209231	392
1114	210119_nj3_1.tif_BS20.tif:0393-0268-0131:393	215579	215579	393
1115	210119_nj3_1.tif_BS20.tif:0394-0271-0131:394	206762	206762	394
1116	210119_nj3_1.tif_BS20.tif:0395-0270-0131:395	215360	215360	395
1117	210119_nj3_1.tif_BS20.tif:0396-0265-0128:396	214477	214477	396
1118	210119_nj3_1.tif_BS20.tif:0397-0267-0127:397	226286	226286	397
1119	210119_nj3_1.tif_BS20.tif:0398-0269-0127:398	226577	226577	398
1120	210119_nj3_1.tif_BS20.tif:0399-0268-0127:399	231415	231415	399
1121	210119_nj3_1.tif_BS20.tif:0400-0268-0127:400	222928	222928	400
1122	210119_nj3_1.tif_BS20.tif:0401-0274-0128:401	235615	235615	401
1123	210119_nj3_1.tif_BS20.tif:0402-0271-0127:402	238420	238420	402
1124	210119_nj3_1.tif_BS20.tif:0403-0274-0128:403	244337	244337	403
1125	210119_nj3_1.tif_BS20.tif:0404-0275-0130:404	238118	238118	404
1126	210119_nj3_1.tif_BS20.tif:0405-0278-0130:405	239086	239086	405
1127	210119_nj3_1.tif_BS20.tif:0406-0276-0131:406	234934	234934	406
1128	210119_nj3_1.tif_BS20.tif:0407-0273-0133:407	237470	237470	407
1129	210119_nj3_1.tif_BS20.tif:0408-0270-0134:408	246760	246760	408
1130	210119_nj3_1.tif_BS20.tif:0409-0274-0136:409	244289	244289	409
1131	210119_nj3_1.tif_BS20.tif:0410-0284-0137:410	243526	243526	410
1132	210119_nj3_1.tif_BS20.tif:0411-0290-0138:411	245804	245804	411
1133	210119_nj3_1.tif_BS20.tif:0412-0283-0140:412	247607	247607	412
1134	210119_nj3_1.tif_BS20.tif:0413-0286-0144:413	251967	251967	413
1135	210119_nj3_1.tif_BS20.tif:0414-0286-0146:414	257068	257068	414
1136	210119_nj3_1.tif_BS20.tif:0415-0288-0148:415	256535	256535	415
1137	210119_nj3_1.tif_BS20.tif:0416-0285-0150:416	258724	258724	416
1138	210119_nj3_1.tif_BS20.tif:0417-0286-0152:417	249321	249321	417
1139	210119_nj3_1.tif_BS20.tif:0418-0286-0153:418	256254	256254	418
1140	210119_nj3_1.tif_BS20.tif:0419-0287-0155:419	256933	256933	419
1141	210119_nj3_1.tif_BS20.tif:0420-0285-0157:420	264394	264394	420
1142	210119_nj3_1.tif_BS20.tif:0421-0286-0159:421	247803	247803	421
1143	210119_nj3_1.tif_BS20.tif:0422-0287-0157:422	252530	252530	422
1144	210119_nj3_1.tif_BS20.tif:0423-0285-0156:423	264548	264548	423
1145	210119_nj3_1.tif_BS20.tif:0424-0283-0155:424	256226	256226	424
1146	210119_nj3_1.tif_BS20.tif:0425-0282-0157:425	259086	259086	425
1147	210119_nj3_1.tif_BS20.tif:0426-0282-0149:426	250606	250606	426
1148	210119_nj3_1.tif_BS20.tif:0427-0285-0162:427	261747	261747	427
1149	210119_nj3_1.tif_BS20.tif:0428-0284-0161:428	263493	263493	428
1150	210119_nj3_1.tif_BS20.tif:0429-0283-0149:429	263443	263443	429
1151	210119_nj3_1.tif_BS20.tif:0430-0278-0151:430	267115	267115	430
1152	210119_nj3_1.tif_BS20.tif:0431-0279-0157:431	265313	265313	431
1153	210119_nj3_1.tif_BS20.tif:0432-0283-0166:432	252857	252857	432
1154	210119_nj3_1.tif_BS20.tif:0433-0288-0171:433	252942	252942	433
1155	210119_nj3_1.tif_BS20.tif:0434-0282-0164:434	272647	272647	434
1156	210119_nj3_1.tif_BS20.tif:0435-0281-0161:435	269377	269377	435
1157	210119_nj3_1.tif_BS20.tif:0436-0282-0157:436	277806	277806	436
1158	210119_nj3_1.tif_BS20.tif:0437-0283-0153:437	270872	270872	437
1159	210119_nj3_1.tif_BS20.tif:0438-0282-0157:438	270035	270035	438
1160	210119_nj3_1.tif_BS20.tif:0439-0284-0153:439	254572	254572	439
1161	210119_nj3_1.tif_BS20.tif:0440-0278-0158:440	251399	251399	440
1162	210119_nj3_1.tif_BS20.tif:0441-0277-0160:441	253035	253035	441
1163	210119_nj3_1.tif_BS20.tif:0442-0279-0162:442	248210	248210	442
1164	210119_nj3_1.tif_BS20.tif:0443-0283-0163:443	238998	238998	443
1165	210119_nj3_1.tif_BS20.tif:0444-0286-0168:444	256706	256706	444
1166	210119_nj3_1.tif_BS20.tif:0445-0289-0168:445	263952	263952	445
1167	210119_nj3_1.tif_BS20.tif:0446-0280-0162:446	268892	268892	446
1168	210119_nj3_1.tif_BS20.tif:0447-0284-0161:447	261550	261550	447
1169	210119_nj3_1.tif_BS20.tif:0448-0288-0156:448	256253	256253	448
1170	210119_nj3_1.tif_BS20.tif:0449-0289-0154:449	265144	265144	449
1171	210119_nj3_1.tif_BS20.tif:0450-0280-0157:450	257128	257128	450
1172	210119_nj3_1.tif_BS20.tif:0451-0282-0162:451	256641	256641	451
1173	210119_nj3_1.tif_BS20.tif:0452-0288-0168:452	255267	255267	452
1174	210119_nj3_1.tif_BS20.tif:0453-0286-0173:453	261013	261013	453
1175	210119_nj3_1.tif_BS20.tif:0454-0283-0171:454	249871	249871	454
1176	210119_nj3_1.tif_BS20.tif:0455-0279-0166:455	247917	247917	455
1177	210119_nj3_1.tif_BS20.tif:0456-0281-0168:456	252329	252329	456
1178	210119_nj3_1.tif_BS20.tif:0457-0280-0170:457	247144	247144	457
1179	210119_nj3_1.tif_BS20.tif:0458-0278-0171:458	257287	257287	458
1180	210119_nj3_1.tif_BS20.tif:0459-0280-0171:459	247533	247533	459
1181	210119_nj3_1.tif_BS20.tif:0460-0276-0171:460	245041	245041	460
1182	210119_nj3_1.tif_BS20.tif:0461-0280-0164:461	248369	248369	461
1183	210119_nj3_1.tif_BS20.tif:0462-0283-0168:462	250667	250667	462
1184	210119_nj3_1.tif_BS20.tif:0463-0280-0173:463	239656	239656	463
1185	210119_nj3_1.tif_BS20.tif:0464-0270-0170:464	241860	241860	464
1186	210119_nj3_1.tif_BS20.tif:0465-0270-0171:465	242662	242662	465
1187	210119_nj3_1.tif_BS20.tif:0466-0273-0177:466	244505	244505	466
1188	210119_nj3_1.tif_BS20.tif:0467-0277-0177:467	251013	251013	467
1189	210119_nj3_1.tif_BS20.tif:0468-0273-0181:468	244416	244416	468
1190	210119_nj3_1.tif_BS20.tif:0469-0268-0176:469	248643	248643	469
1191	210119_nj3_1.tif_BS20.tif:0470-0272-0169:470	241965	241965	470
1192	210119_nj3_1.tif_BS20.tif:0471-0264-0167:471	239127	239127	471
1193	210119_nj3_1.tif_BS20.tif:0472-0262-0172:472	240339	240339	472
1194	210119_nj3_1.tif_BS20.tif:0473-0262-0180:473	231333	231333	473
1195	210119_nj3_1.tif_BS20.tif:0474-0262-0179:474	231209	231209	474
1196	210119_nj3_1.tif_BS20.tif:0475-0264-0175:475	238830	238830	475
1197	210119_nj3_1.tif_BS20.tif:0476-0262-0178:476	245811	245811	476
1198	210119_nj3_1.tif_BS20.tif:0477-0267-0176:477	239003	239003	477
1199	210119_nj3_1.tif_BS20.tif:0478-0269-0178:478	248499	248499	478
1200	210119_nj3_1.tif_BS20.tif:0479-0266-0176:479	250587	250587	479
1201	210119_nj3_1.tif_BS20.tif:0480-0266-0176:480	248856	248856	480
1202	210119_nj3_1.tif_BS20.tif:0481-0267-0177:481	250203	250203	481
1203	210119_nj3_1.tif_BS20.tif:0482-0260-0178:482	253865	253865	482
1204	210119_nj3_1.tif_BS20.tif:0483-0259-0180:483	259671	259671	483
1205	210119_nj3_1.tif_BS20.tif:0484-0262-0175:484	249930	249930	484
1206	210119_nj3_1.tif_BS20.tif:0485-0265-0176:485	253458	253458	485
1207	210119_nj3_1.tif_BS20.tif:0486-0260-0176:486	252939	252939	486
1208	210119_nj3_1.tif_BS20.tif:0487-0258-0174:487	257500	257500	487
1209	210119_nj3_1.tif_BS20.tif:0488-0259-0176:488	252977	252977	488
1210	210119_nj3_1.tif_BS20.tif:0489-0258-0178:489	258579	258579	489
1211	210119_nj3_1.tif_BS20.tif:0490-0257-0176:490	254491	254491	490
1212	210119_nj3_1.tif_BS20.tif:0491-0253-0177:491	264799	264799	491
1213	210119_nj3_1.tif_BS20.tif:0492-0253-0176:492	276691	276691	492
1214	210119_nj3_1.tif_BS20.tif:0493-0253-0178:493	267542	267542	493
1215	210119_nj3_1.tif_BS20.tif:0494-0251-0178:494	269777	269777	494
1216	210119_nj3_1.tif_BS20.tif:0495-0249-0177:495	265513	265513	495
1217	210119_nj3_1.tif_BS20.tif:0496-0248-0178:496	270656	270656	496
1218	210119_nj3_1.tif_BS20.tif:0497-0250-0177:497	261620	261620	497
1219	210119_nj3_1.tif_BS20.tif:0498-0254-0178:498	249218	249218	498
1220	210119_nj3_1.tif_BS20.tif:0499-0255-0178:499	247102	247102	499
1221	210119_nj3_1.tif_BS20.tif:0500-0253-0178:500	256991	256991	500
1222	210119_nj3_1.tif_BS20.tif:0501-0251-0176:501	243769	243769	501
1223	210119_nj3_1.tif_BS20.tif:0502-0247-0176:502	251073	251073	502
1224	210119_nj3_1.tif_BS20.tif:0503-0245-0177:503	261011	261011	503
1225	210119_nj3_1.tif_BS20.tif:0504-0246-0175:504	256894	256894	504
1226	210119_nj3_1.tif_BS20.tif:0505-0249-0174:505	259119	259119	505
1227	210119_nj3_1.tif_BS20.tif:0506-0249-0173:506	250390	250390	506
1228	210119_nj3_1.tif_BS20.tif:0507-0244-0174:507	239838	239838	507
1229	210119_nj3_1.tif_BS20.tif:0508-0246-0170:508	260112	260112	508
1230	210119_nj3_1.tif_BS20.tif:0509-0247-0171:509	264706	264706	509
1231	210119_nj3_1.tif_BS20.tif:0510-0246-0173:510	255752	255752	510
1232	210119_nj3_1.tif_BS20.tif:0511-0242-0171:511	260304	260304	511
1233	210119_nj3_1.tif_BS20.tif:0512-0254-0172:512	252693	252693	512
1234	210119_nj3_1.tif_BS20.tif:0513-0254-0175:513	257137	257137	513
1235	210119_nj3_1.tif_BS20.tif:0514-0251-0176:514	248864	248864	514
1236	210119_nj3_1.tif_BS20.tif:0515-0243-0174:515	267895	267895	515
1237	210119_nj3_1.tif_BS20.tif:0516-0235-0173:516	274637	274637	516
1238	210119_nj3_1.tif_BS20.tif:0517-0241-0175:517	260038	260038	517
1239	210119_nj3_1.tif_BS20.tif:0518-0247-0172:518	255379	255379	518
1240	210119_nj3_1.tif_BS20.tif:0519-0238-0171:519	268979	268979	519
1241	210119_nj3_1.tif_BS20.tif:0520-0234-0170:520	275797	275797	520
1242	210119_nj3_1.tif_BS20.tif:0521-0245-0169:521	254659	254659	521
1243	210119_nj3_1.tif_BS20.tif:0522-0258-0167:522	240569	240569	522
1244	210119_nj3_1.tif_BS20.tif:0523-0251-0172:523	250816	250816	523
1245	210119_nj3_1.tif_BS20.tif:0524-0250-0174:524	248095	248095	524
1246	210119_nj3_1.tif_BS20.tif:0525-0245-0167:525	246456	246456	525
1247	210119_nj3_1.tif_BS20.tif:0526-0229-0166:526	238067	238067	526
1248	210119_nj3_1.tif_BS20.tif:0527-0226-0166:527	237328	237328	527
1249	210119_nj3_1.tif_BS20.tif:0528-0234-0163:528	232149	232149	528
1250	210119_nj3_1.tif_BS20.tif:0529-0241-0167:529	239439	239439	529
1251	210119_nj3_1.tif_BS20.tif:0530-0255-0168:530	221587	221587	530
1252	210119_nj3_1.tif_BS20.tif:0531-0259-0172:531	236069	236069	531
1253	210119_nj3_1.tif_BS20.tif:0532-0249-0178:532	239386	239386	532
1254	210119_nj3_1.tif_BS20.tif:0533-0243-0176:533	240793	240793	533
1255	210119_nj3_1.tif_BS20.tif:0534-0246-0170:534	241439	241439	534
1256	210119_nj3_1.tif_BS20.tif:0535-0239-0168:535	226097	226097	535
1257	210119_nj3_1.tif_BS20.tif:0536-0244-0171:536	247110	247110	536
1258	210119_nj3_1.tif_BS20.tif:0537-0255-0172:537	232089	232089	537
1259	210119_nj3_1.tif_BS20.tif:0538-0249-0175:538	221567	221567	538
1260	210119_nj3_1.tif_BS20.tif:0539-0240-0177:539	238949	238949	539
1261	210119_nj3_1.tif_BS20.tif:0540-0245-0179:540	229833	229833	540
1262	210119_nj3_1.tif_BS20.tif:0541-0247-0180:541	237908	237908	541
1263	210119_nj3_1.tif_BS20.tif:0542-0250-0173:542	236389	236389	542
1264	210119_nj3_1.tif_BS20.tif:0543-0251-0172:543	245134	245134	543
1265	210119_nj3_1.tif_BS20.tif:0544-0243-0172:544	255713	255713	544
1266	210119_nj3_1.tif_BS20.tif:0545-0235-0169:545	231877	231877	545
1267	210119_nj3_1.tif_BS20.tif:0546-0242-0168:546	220798	220798	546
1268	210119_nj3_1.tif_BS20.tif:0547-0241-0175:547	226537	226537	547
1269	210119_nj3_1.tif_BS20.tif:0548-0243-0175:548	223377	223377	548
1270	210119_nj3_1.tif_BS20.tif:0549-0238-0173:549	239755	239755	549
1271	210119_nj3_1.tif_BS20.tif:0550-0238-0169:550	226104	226104	550
1272	210119_nj3_1.tif_BS20.tif:0551-0245-0170:551	230404	230404	551
1273	210119_nj3_1.tif_BS20.tif:0552-0249-0172:552	244889	244889	552
1274	210119_nj3_1.tif_BS20.tif:0553-0254-0174:553	228858	228858	553
1275	210119_nj3_1.tif_BS20.tif:0554-0248-0181:554	237885	237885	554
1276	210119_nj3_1.tif_BS20.tif:0555-0247-0178:555	225173	225173	555
1277	210119_nj3_1.tif_BS20.tif:0556-0248-0174:556	231339	231339	556
1278	210119_nj3_1.tif_BS20.tif:0557-0246-0174:557	238512	238512	557
1279	210119_nj3_1.tif_BS20.tif:0558-0246-0174:558	236029	236029	558
1280	210119_nj3_1.tif_BS20.tif:0559-0249-0174:559	234838	234838	559
1281	210119_nj3_1.tif_BS20.tif:0560-0252-0173:560	227811	227811	560
1282	210119_nj3_1.tif_BS20.tif:0561-0253-0173:561	237920	237920	561
1283	210119_nj3_1.tif_BS20.tif:0562-0252-0171:562	250505	250505	562
1284	210119_nj3_1.tif_BS20.tif:0563-0246-0172:563	237296	237296	563
1285	210119_nj3_1.tif_BS20.tif:0564-0243-0169:564	235842	235842	564
1286	210119_nj3_1.tif_BS20.tif:0565-0244-0165:565	218239	218239	565
1287	210119_nj3_1.tif_BS20.tif:0566-0242-0166:566	211226	211226	566
1288	210119_nj3_1.tif_BS20.tif:0567-0242-0172:567	213773	213773	567
1289	210119_nj3_1.tif_BS20.tif:0568-0244-0172:568	216897	216897	568
1290	210119_nj3_1.tif_BS20.tif:0569-0242-0174:569	226601	226601	569
1291	210119_nj3_1.tif_BS20.tif:0570-0238-0174:570	228073	228073	570
1292	210119_nj3_1.tif_BS20.tif:0571-0234-0170:571	233329	233329	571
1293	210119_nj3_1.tif_BS20.tif:0572-0234-0165:572	205166	205166	572
1294	210119_nj3_1.tif_BS20.tif:0573-0232-0163:573	200173	200173	573
1295	210119_nj3_1.tif_BS20.tif:0574-0231-0163:574	194000	194000	574
1296	210119_nj3_1.tif_BS20.tif:0575-0239-0168:575	196715	196715	575
1297	210119_nj3_1.tif_BS20.tif:0576-0250-0172:576	203483	203483	576
1298	210119_nj3_1.tif_BS20.tif:0577-0250-0169:577	204085	204085	577
1299	210119_nj3_1.tif_BS20.tif:0578-0249-0168:578	204314	204314	578
1300	210119_nj3_1.tif_BS20.tif:0579-0250-0171:579	212770	212770	579
1301	210119_nj3_1.tif_BS20.tif:0580-0239-0172:580	220640	220640	580
1302	210119_nj3_1.tif_BS20.tif:0581-0238-0171:581	225894	225894	581
1303	210119_nj3_1.tif_BS20.tif:0582-0244-0171:582	225094	225094	582
1304	210119_nj3_1.tif_BS20.tif:0583-0243-0174:583	222335	222335	583
1305	210119_nj3_1.tif_BS20.tif:0584-0240-0174:584	234963	234963	584
1306	210119_nj3_1.tif_BS20.tif:0585-0242-0175:585	227783	227783	585
1307	210119_nj3_1.tif_BS20.tif:0586-0242-0176:586	206287	206287	586
1308	210119_nj3_1.tif_BS20.tif:0587-0244-0178:587	220858	220858	587
1309	210119_nj3_1.tif_BS20.tif:0588-0242-0177:588	213773	213773	588
1310	210119_nj3_1.tif_BS20.tif:0589-0243-0176:589	213525	213525	589
1311	210119_nj3_1.tif_BS20.tif:0590-0245-0174:590	200262	200262	590
1312	210119_nj3_1.tif_BS20.tif:0591-0254-0166:591	226080	226080	591
1313	210119_nj3_1.tif_BS20.tif:0592-0255-0166:592	215357	215357	592
1314	210119_nj3_1.tif_BS20.tif:0593-0248-0176:593	228380	228380	593
1315	210119_nj3_1.tif_BS20.tif:0594-0243-0180:594	241147	241147	594
1316	210119_nj3_1.tif_BS20.tif:0595-0243-0179:595	239723	239723	595
1317	210119_nj3_1.tif_BS20.tif:0596-0233-0178:596	213809	213809	596
1318	210119_nj3_1.tif_BS20.tif:0597-0231-0173:597	219908	219908	597
1319	210119_nj3_1.tif_BS20.tif:0598-0241-0174:598	218401	218401	598
1320	210119_nj3_1.tif_BS20.tif:0599-0246-0176:599	225137	225137	599
1321	210119_nj3_1.tif_BS20.tif:0600-0247-0177:600	228236	228236	600
1322	210119_nj3_1.tif_BS20.tif:0601-0250-0174:601	220636	220636	601
1323	210119_nj3_1.tif_BS20.tif:0602-0248-0175:602	215256	215256	602
1324	210119_nj3_1.tif_BS20.tif:0603-0246-0176:603	207161	207161	603
1325	210119_nj3_1.tif_BS20.tif:0604-0248-0175:604	223570	223570	604
1326	210119_nj3_1.tif_BS20.tif:0605-0248-0174:605	225720	225720	605
1327	210119_nj3_1.tif_BS20.tif:0606-0248-0173:606	219676	219676	606
1328	210119_nj3_1.tif_BS20.tif:0607-0242-0176:607	200181	200181	607
1329	210119_nj3_1.tif_BS20.tif:0608-0234-0177:608	213332	213332	608
1330	210119_nj3_1.tif_BS20.tif:0609-0235-0177:609	216408	216408	609
1331	210119_nj3_1.tif_BS20.tif:0610-0250-0180:610	234584	234584	610
1332	210119_nj3_1.tif_BS20.tif:0611-0254-0178:611	237766	237766	611
1333	210119_nj3_1.tif_BS20.tif:0612-0254-0178:612	234007	234007	612
1334	210119_nj3_1.tif_BS20.tif:0613-0254-0176:613	226248	226248	613
1335	210119_nj3_1.tif_BS20.tif:0614-0252-0178:614	227050	227050	614
1336	210119_nj3_1.tif_BS20.tif:0615-0247-0180:615	204228	204228	615
1337	210119_nj3_1.tif_BS20.tif:0616-0242-0182:616	239970	239970	616
1338	210119_nj3_1.tif_BS20.tif:0617-0239-0181:617	242430	242430	617
1339	210119_nj3_1.tif_BS20.tif:0618-0257-0183:618	239996	239996	618
1340	210119_nj3_1.tif_BS20.tif:0619-0258-0182:619	239492	239492	619
1341	210119_nj3_1.tif_BS20.tif:0620-0257-0181:620	231344	231344	620
1342	210119_nj3_1.tif_BS20.tif:0621-0257-0182:621	239783	239783	621
1343	210119_nj3_1.tif_BS20.tif:0622-0256-0182:622	218374	218374	622
1344	210119_nj3_1.tif_BS20.tif:0623-0258-0181:623	227915	227915	623
1345	210119_nj3_1.tif_BS20.tif:0624-0259-0182:624	247741	247741	624
1346	210119_nj3_1.tif_BS20.tif:0625-0261-0184:625	254515	254515	625
1347	210119_nj3_1.tif_BS20.tif:0626-0263-0180:626	235609	235609	626
1348	210119_nj3_1.tif_BS20.tif:0627-0265-0179:627	232776	232776	627
1349	210119_nj3_1.tif_BS20.tif:0628-0267-0178:628	248022	248022	628
1350	210119_nj3_1.tif_BS20.tif:0629-0266-0179:629	246318	246318	629
1351	210119_nj3_1.tif_BS20.tif:0630-0261-0179:630	251192	251192	630
1352	210119_nj3_1.tif_BS20.tif:0631-0256-0180:631	242756	242756	631
1353	210119_nj3_1.tif_BS20.tif:0632-0250-0179:632	237097	237097	632
1354	210119_nj3_1.tif_BS20.tif:0633-0242-0179:633	223801	223801	633
1355	210119_nj3_1.tif_BS20.tif:0634-0238-0178:634	229321	229321	634
1356	210119_nj3_1.tif_BS20.tif:0635-0238-0177:635	241248	241248	635
1357	210119_nj3_1.tif_BS20.tif:0636-0246-0179:636	243963	243963	636
1358	210119_nj3_1.tif_BS20.tif:0637-0246-0176:637	247819	247819	637
1359	210119_nj3_1.tif_BS20.tif:0638-0246-0175:638	244209	244209	638
1360	210119_nj3_1.tif_BS20.tif:0639-0242-0175:639	244344	244344	639
1361	210119_nj3_1.tif_BS20.tif:0640-0239-0177:640	245765	245765	640
1362	210119_nj3_1.tif_BS20.tif:0641-0234-0176:641	244711	244711	641
1363	210119_nj3_1.tif_BS20.tif:0642-0236-0174:642	237523	237523	642
1364	210119_nj3_1.tif_BS20.tif:0643-0240-0173:643	251632	251632	643
1365	210119_nj3_1.tif_BS20.tif:0644-0244-0173:644	241157	241157	644
1366	210119_nj3_1.tif_BS20.tif:0645-0238-0173:645	244788	244788	645
1367	210119_nj3_1.tif_BS20.tif:0646-0237-0173:646	250410	250410	646
1368	210119_nj3_1.tif_BS20.tif:0647-0230-0171:647	242256	242256	647
1369	210119_nj3_1.tif_BS20.tif:0648-0225-0170:648	248810	248810	648
1370	210119_nj3_1.tif_BS20.tif:0649-0238-0170:649	238092	238092	649
1371	210119_nj3_1.tif_BS20.tif:0650-0239-0172:650	241850	241850	650
1372	210119_nj3_1.tif_BS20.tif:0651-0232-0170:651	236516	236516	651
1373	210119_nj3_1.tif_BS20.tif:0652-0225-0168:652	247100	247100	652
1374	210119_nj3_1.tif_BS20.tif:0653-0231-0168:653	241020	241020	653
1375	210119_nj3_1.tif_BS20.tif:0654-0234-0167:654	246182	246182	654
1376	210119_nj3_1.tif_BS20.tif:0655-0236-0167:655	250867	250867	655
1377	210119_nj3_1.tif_BS20.tif:0656-0237-0169:656	240380	240380	656
1378	210119_nj3_1.tif_BS20.tif:0657-0235-0167:657	219664	219664	657
1379	210119_nj3_1.tif_BS20.tif:0658-0231-0168:658	223174	223174	658
1380	210119_nj3_1.tif_BS20.tif:0659-0240-0168:659	233934	233934	659
1381	210119_nj3_1.tif_BS20.tif:0660-0244-0166:660	196084	196084	660
1382	210119_nj3_1.tif_BS20.tif:0661-0240-0171:661	216589	216589	661
1383	210119_nj3_1.tif_BS20.tif:0662-0230-0173:662	210034	210034	662
1384	210119_nj3_1.tif_BS20.tif:0663-0224-0171:663	231604	231604	663
1385	210119_nj3_1.tif_BS20.tif:0664-0239-0172:664	222040	222040	664
1386	210119_nj3_1.tif_BS20.tif:0665-0250-0169:665	208426	208426	665
1387	210119_nj3_1.tif_BS20.tif:0666-0252-0170:666	203759	203759	666
1388	210119_nj3_1.tif_BS20.tif:0667-0244-0171:667	209092	209092	667
1389	210119_nj3_1.tif_BS20.tif:0668-0239-0171:668	212187	212187	668
1390	210119_nj3_1.tif_BS20.tif:0669-0237-0171:669	214439	214439	669
1391	210119_nj3_1.tif_BS20.tif:0670-0237-0165:670	216906	216906	670
1392	210119_nj3_1.tif_BS20.tif:0671-0231-0164:671	207745	207745	671
1393	210119_nj3_1.tif_BS20.tif:0672-0222-0161:672	219794	219794	672
1394	210119_nj3_1.tif_BS20.tif:0673-0219-0156:673	225636	225636	673
1395	210119_nj3_1.tif_BS20.tif:0674-0225-0150:674	227325	227325	674
1396	210119_nj3_1.tif_BS20.tif:0675-0233-0155:675	225530	225530	675
1397	210119_nj3_1.tif_BS20.tif:0676-0230-0155:676	218404	218404	676
1398	210119_nj3_1.tif_BS20.tif:0677-0226-0148:677	218134	218134	677
1399	210119_nj3_1.tif_BS20.tif:0678-0233-0158:678	220703	220703	678
1400	210119_nj3_1.tif_BS20.tif:0679-0233-0163:679	230109	230109	679
1401	210119_nj3_1.tif_BS20.tif:0680-0226-0157:680	224550	224550	680
1402	210119_nj3_1.tif_BS20.tif:0681-0227-0150:681	228177	228177	681
1403	210119_nj3_1.tif_BS20.tif:0682-0226-0147:682	234909	234909	682
1404	210119_nj3_1.tif_BS20.tif:0683-0228-0146:683	231936	231936	683
1405	210119_nj3_1.tif_BS20.tif:0684-0228-0143:684	233653	233653	684
1406	210119_nj3_1.tif_BS20.tif:0685-0232-0147:685	234532	234532	685
1407	210119_nj3_1.tif_BS20.tif:0686-0235-0149:686	219769	219769	686
1408	210119_nj3_1.tif_BS20.tif:0687-0231-0148:687	213539	213539	687
1409	210119_nj3_1.tif_BS20.tif:0688-0227-0146:688	217015	217015	688
1410	210119_nj3_1.tif_BS20.tif:0689-0225-0145:689	208031	208031	689
1411	210119_nj3_1.tif_BS20.tif:0690-0224-0144:690	210667	210667	690
1412	210119_nj3_1.tif_BS20.tif:0691-0230-0143:691	206221	206221	691
1413	210119_nj3_1.tif_BS20.tif:0692-0231-0149:692	205980	205980	692
1414	210119_nj3_1.tif_BS20.tif:0693-0228-0150:693	206673	206673	693
1415	210119_nj3_1.tif_BS20.tif:0694-0234-0148:694	200470	200470	694
1416	210119_nj3_1.tif_BS20.tif:0695-0232-0147:695	204306	204306	695
1417	210119_nj3_1.tif_BS20.tif:0696-0230-0145:696	199685	199685	696
1418	210119_nj3_1.tif_BS20.tif:0697-0228-0145:697	199633	199633	697
1419	210119_nj3_1.tif_BS20.tif:0698-0228-0145:698	186075	186075	698
1420	210119_nj3_1.tif_BS20.tif:0699-0226-0141:699	201725	201725	699
1421	210119_nj3_1.tif_BS20.tif:0700-0225-0139:700	192403	192403	700
1422	210119_nj3_1.tif_BS20.tif:0701-0252-0188:701	144392	144392	701
1423	210119_nj3_1.tif_BS20.tif:0702-0252-0157:702	153098	153098	702
1424	210119_nj3_1.tif_BS20.tif:0703-0243-0159:703	164427	164427	703
1425	210119_nj3_1.tif_BS20.tif:0704-0241-0160:704	167260	167260	704
1426	210119_nj3_1.tif_BS20.tif:0705-0242-0161:705	183129	183129	705
1427	210119_nj3_1.tif_BS20.tif:0706-0240-0159:706	182288	182288	706
1428	210119_nj3_1.tif_BS20.tif:0707-0239-0163:707	177103	177103	707
1429	210119_nj3_1.tif_BS20.tif:0708-0242-0169:708	168496	168496	708
1430	210119_nj3_1.tif_BS20.tif:0709-0242-0169:709	171630	171630	709
1431	210119_nj3_1.tif_BS20.tif:0710-0241-0169:710	167244	167244	710
1432	210119_nj3_1.tif_BS20.tif:0711-0241-0170:711	166698	166698	711
1433	210119_nj3_1.tif_BS20.tif:0712-0241-0171:712	173012	173012	712
1434	210119_nj3_1.tif_BS20.tif:0713-0241-0171:713	175093	175093	713
1435	210119_nj3_1.tif_BS20.tif:0714-0242-0172:714	179175	179175	714
1436	210119_nj3_1.tif_BS20.tif:0715-0241-0174:715	179450	179450	715
1437	210119_nj3_1.tif_BS20.tif:0716-0240-0175:716	174282	174282	716
1438	210119_nj3_1.tif_BS20.tif:0717-0242-0174:717	175694	175694	717
1439	210119_nj3_1.tif_BS20.tif:0718-0244-0179:718	175126	175126	718
1440	210119_nj3_1.tif_BS20.tif:0719-0246-0176:719	176670	176670	719
1441	210119_nj3_1.tif_BS20.tif:0720-0245-0174:720	168915	168915	720
1442	210119_nj3_1.tif_BS20.tif:0721-0239-0180:721	180000	180000	721
