# Supplementary material for: Molecular encoding and synaptic decoding of context during salt chemotaxis in C. elegans
Source: Nat Commun. 2022 May 27;13:2928. doi: 10.1038/s41467-022-30279-7 (PMC9142520; doi:10.1038/s41467-022-30279-7)
Supplement: Supplementary file 7 — Source Data [file 41467_2022_30279_MOESM7_ESM.zip › Source Data/Imaging/Fig.5/5D/210119_nj3_2.tif_BS20_Results.csv]

	Label	IntDen	RawIntDen	Slice	stimulus
1	210119_nj3_2.tif_BS20.tif:0001-0207-0391:1	62636	62636	1	136
2	210119_nj3_2.tif_BS20.tif:0002-0224-0373:2	93787	93787	2
3	210119_nj3_2.tif_BS20.tif:0003-0227-0374:3	84616	84616	3
4	210119_nj3_2.tif_BS20.tif:0004-0215-0393:4	97803	97803	4
5	210119_nj3_2.tif_BS20.tif:0005-0221-0398:5	90593	90593	5
6	210119_nj3_2.tif_BS20.tif:0006-0211-0392:6	87918	87918	6
7	210119_nj3_2.tif_BS20.tif:0007-0211-0381:7	84781	84781	7
8	210119_nj3_2.tif_BS20.tif:0008-0208-0372:8	96488	96488	8
9	210119_nj3_2.tif_BS20.tif:0009-0207-0379:9	97063	97063	9
10	210119_nj3_2.tif_BS20.tif:0010-0204-0364:10	100531	100531	10
11	210119_nj3_2.tif_BS20.tif:0011-0205-0345:11	102125	102125	11
12	210119_nj3_2.tif_BS20.tif:0012-0222-0361:12	102107	102107	12
13	210119_nj3_2.tif_BS20.tif:0013-0226-0367:13	100160	100160	13
14	210119_nj3_2.tif_BS20.tif:0014-0228-0375:14	85146	85146	14
15	210119_nj3_2.tif_BS20.tif:0015-0215-0366:15	88038	88038	15
16	210119_nj3_2.tif_BS20.tif:0016-0229-0343:16	81888	81888	16
17	210119_nj3_2.tif_BS20.tif:0017-0242-0352:17	82078	82078	17
18	210119_nj3_2.tif_BS20.tif:0018-0242-0354:18	90300	90300	18
19	210119_nj3_2.tif_BS20.tif:0019-0243-0354:19	85521	85521	19
20	210119_nj3_2.tif_BS20.tif:0020-0248-0350:20	81779	81779	20
21	210119_nj3_2.tif_BS20.tif:0021-0252-0350:21	71354	71354	21
22	210119_nj3_2.tif_BS20.tif:0022-0257-0349:22	103534	103534	22
23	210119_nj3_2.tif_BS20.tif:0023-0263-0354:23	94037	94037	23
24	210119_nj3_2.tif_BS20.tif:0024-0264-0354:24	98083	98083	24
25	210119_nj3_2.tif_BS20.tif:0025-0262-0351:25	88243	88243	25
26	210119_nj3_2.tif_BS20.tif:0026-0262-0354:26	93797	93797	26
27	210119_nj3_2.tif_BS20.tif:0027-0261-0354:27	97615	97615	27
28	210119_nj3_2.tif_BS20.tif:0028-0259-0354:28	101732	101732	28
29	210119_nj3_2.tif_BS20.tif:0029-0253-0356:29	97149	97149	29
30	210119_nj3_2.tif_BS20.tif:0030-0268-0355:30	95291	95291	30
31	210119_nj3_2.tif_BS20.tif:0031-0266-0354:31	96261	96261	31
32	210119_nj3_2.tif_BS20.tif:0032-0258-0352:32	95168	95168	32
33	210119_nj3_2.tif_BS20.tif:0033-0265-0364:33	89572	89572	33
34	210119_nj3_2.tif_BS20.tif:0034-0245-0360:34	92275	92275	34
35	210119_nj3_2.tif_BS20.tif:0035-0237-0373:35	101195	101195	35
36	210119_nj3_2.tif_BS20.tif:0036-0251-0395:36	101763	101763	36
37	210119_nj3_2.tif_BS20.tif:0037-0243-0370:37	72480	72480	37
38	210119_nj3_2.tif_BS20.tif:0038-0233-0375:38	82694	82694	38
39	210119_nj3_2.tif_BS20.tif:0039-0234-0374:39	86163	86163	39
40	210119_nj3_2.tif_BS20.tif:0040-0238-0373:40	77793	77793	40
41	210119_nj3_2.tif_BS20.tif:0041-0235-0390:41	77939	77939	41
42	210119_nj3_2.tif_BS20.tif:0042-0228-0397:42	87903	87903	42
43	210119_nj3_2.tif_BS20.tif:0043-0221-0399:43	97471	97471	43
44	210119_nj3_2.tif_BS20.tif:0044-0204-0409:44	87858	87858	44
45	210119_nj3_2.tif_BS20.tif:0045-0211-0388:45	98867	98867	45
46	210119_nj3_2.tif_BS20.tif:0046-0210-0375:46	93650	93650	46
47	210119_nj3_2.tif_BS20.tif:0047-0198-0362:47	96917	96917	47
48	210119_nj3_2.tif_BS20.tif:0048-0203-0373:48	85377	85377	48
49	210119_nj3_2.tif_BS20.tif:0049-0211-0370:49	122009	122009	49
50	210119_nj3_2.tif_BS20.tif:0050-0205-0369:50	90539	90539	50
51	210119_nj3_2.tif_BS20.tif:0051-0217-0361:51	95828	95828	51
52	210119_nj3_2.tif_BS20.tif:0052-0222-0360:52	88920	88920	52
53	210119_nj3_2.tif_BS20.tif:0053-0216-0365:53	80427	80427	53
54	210119_nj3_2.tif_BS20.tif:0054-0216-0365:54	89913	89913	54
55	210119_nj3_2.tif_BS20.tif:0055-0219-0372:55	101323	101323	55
56	210119_nj3_2.tif_BS20.tif:0056-0216-0379:56	101418	101418	56
57	210119_nj3_2.tif_BS20.tif:0057-0219-0364:57	94906	94906	57
58	210119_nj3_2.tif_BS20.tif:0058-0229-0363:58	96017	96017	58
59	210119_nj3_2.tif_BS20.tif:0059-0218-0367:59	96084	96084	59
60	210119_nj3_2.tif_BS20.tif:0060-0196-0373:60	78326	78326	60
61	210119_nj3_2.tif_BS20.tif:0061-0211-0375:61	84027	84027	61
62	210119_nj3_2.tif_BS20.tif:0062-0205-0378:62	77172	77172	62
63	210119_nj3_2.tif_BS20.tif:0063-0211-0376:63	85838	85838	63
64	210119_nj3_2.tif_BS20.tif:0064-0206-0377:64	87047	87047	64
65	210119_nj3_2.tif_BS20.tif:0065-0191-0384:65	73404	73404	65
66	210119_nj3_2.tif_BS20.tif:0066-0202-0401:66	93396	93396	66
67	210119_nj3_2.tif_BS20.tif:0067-0197-0397:67	87792	87792	67
68	210119_nj3_2.tif_BS20.tif:0068-0201-0402:68	90459	90459	68
69	210119_nj3_2.tif_BS20.tif:0069-0201-0419:69	105822	105822	69
70	210119_nj3_2.tif_BS20.tif:0070-0209-0412:70	108958	108958	70
71	210119_nj3_2.tif_BS20.tif:0071-0200-0412:71	91137	91137	71
72	210119_nj3_2.tif_BS20.tif:0072-0202-0415:72	119024	119024	72
73	210119_nj3_2.tif_BS20.tif:0073-0201-0410:73	94576	94576	73
74	210119_nj3_2.tif_BS20.tif:0074-0201-0403:74	105068	105068	74
75	210119_nj3_2.tif_BS20.tif:0075-0197-0409:75	99940	99940	75
76	210119_nj3_2.tif_BS20.tif:0076-0201-0419:76	114233	114233	76
77	210119_nj3_2.tif_BS20.tif:0077-0205-0424:77	105334	105334	77
78	210119_nj3_2.tif_BS20.tif:0078-0204-0424:78	104643	104643	78
79	210119_nj3_2.tif_BS20.tif:0079-0207-0410:79	96818	96818	79
80	210119_nj3_2.tif_BS20.tif:0080-0238-0404:80	53567	53567	80
81	210119_nj3_2.tif_BS20.tif:0081-0237-0420:81	114123	114123	81
82	210119_nj3_2.tif_BS20.tif:0082-0225-0420:82	100389	100389	82
83	210119_nj3_2.tif_BS20.tif:0083-0227-0413:83	112102	112102	83
84	210119_nj3_2.tif_BS20.tif:0084-0224-0409:84	91840	91840	84
85	210119_nj3_2.tif_BS20.tif:0085-0216-0394:85	89062	89062	85
86	210119_nj3_2.tif_BS20.tif:0086-0206-0376:86	91463	91463	86
87	210119_nj3_2.tif_BS20.tif:0087-0213-0387:87	99320	99320	87
88	210119_nj3_2.tif_BS20.tif:0088-0216-0379:88	98400	98400	88
89	210119_nj3_2.tif_BS20.tif:0089-0217-0385:89	88752	88752	89
90	210119_nj3_2.tif_BS20.tif:0090-0219-0387:90	88937	88937	90
91	210119_nj3_2.tif_BS20.tif:0091-0223-0384:91	91191	91191	91
92	210119_nj3_2.tif_BS20.tif:0092-0237-0384:92	96956	96956	92
93	210119_nj3_2.tif_BS20.tif:0093-0236-0375:93	98318	98318	93
94	210119_nj3_2.tif_BS20.tif:0094-0242-0373:94	88736	88736	94
95	210119_nj3_2.tif_BS20.tif:0095-0249-0366:95	78309	78309	95
96	210119_nj3_2.tif_BS20.tif:0096-0246-0363:96	80332	80332	96
97	210119_nj3_2.tif_BS20.tif:0097-0235-0370:97	86324	86324	97
98	210119_nj3_2.tif_BS20.tif:0098-0231-0376:98	82966	82966	98
99	210119_nj3_2.tif_BS20.tif:0099-0241-0391:99	92187	92187	99
100	210119_nj3_2.tif_BS20.tif:0100-0219-0399:100	86384	86384	100
101	210119_nj3_2.tif_BS20.tif:0101-0210-0427:101	84161	84161	101
102	210119_nj3_2.tif_BS20.tif:0102-0213-0379:102	86320	86320	102
103	210119_nj3_2.tif_BS20.tif:0103-0216-0403:103	93188	93188	103
104	210119_nj3_2.tif_BS20.tif:0104-0219-0409:104	89716	89716	104
105	210119_nj3_2.tif_BS20.tif:0105-0221-0410:105	91830	91830	105
106	210119_nj3_2.tif_BS20.tif:0106-0218-0414:106	97499	97499	106
107	210119_nj3_2.tif_BS20.tif:0107-0221-0405:107	122619	122619	107
108	210119_nj3_2.tif_BS20.tif:0108-0225-0394:108	93599	93599	108
109	210119_nj3_2.tif_BS20.tif:0109-0231-0387:109	89180	89180	109
110	210119_nj3_2.tif_BS20.tif:0110-0235-0380:110	81275	81275	110
111	210119_nj3_2.tif_BS20.tif:0111-0239-0377:111	78557	78557	111
112	210119_nj3_2.tif_BS20.tif:0112-0246-0374:112	91883	91883	112
113	210119_nj3_2.tif_BS20.tif:0113-0251-0363:113	87354	87354	113
114	210119_nj3_2.tif_BS20.tif:0114-0250-0362:114	85766	85766	114
115	210119_nj3_2.tif_BS20.tif:0115-0239-0335:115	77892	77892	115
116	210119_nj3_2.tif_BS20.tif:0116-0263-0350:116	81242	81242	116
117	210119_nj3_2.tif_BS20.tif:0117-0265-0346:117	88601	88601	117
118	210119_nj3_2.tif_BS20.tif:0118-0281-0360:118	91291	91291	118
119	210119_nj3_2.tif_BS20.tif:0119-0295-0359:119	86404	86404	119
120	210119_nj3_2.tif_BS20.tif:0120-0297-0367:120	88468	88468	120
121	210119_nj3_2.tif_BS20.tif:0121-0286-0369:121	84393	84393	121
122	210119_nj3_2.tif_BS20.tif:0122-0291-0376:122	81139	81139	122
123	210119_nj3_2.tif_BS20.tif:0123-0287-0370:123	77722	77722	123
124	210119_nj3_2.tif_BS20.tif:0124-0287-0369:124	86527	86527	124
125	210119_nj3_2.tif_BS20.tif:0125-0292-0386:125	83690	83690	125
126	210119_nj3_2.tif_BS20.tif:0126-0292-0381:126	79781	79781	126
127	210119_nj3_2.tif_BS20.tif:0127-0297-0386:127	82629	82629	127
128	210119_nj3_2.tif_BS20.tif:0128-0293-0380:128	89582	89582	128
129	210119_nj3_2.tif_BS20.tif:0129-0295-0381:129	92447	92447	129
130	210119_nj3_2.tif_BS20.tif:0130-0291-0381:130	89188	89188	130
131	210119_nj3_2.tif_BS20.tif:0131-0287-0385:131	83366	83366	131
132	210119_nj3_2.tif_BS20.tif:0132-0291-0394:132	80759	80759	132
133	210119_nj3_2.tif_BS20.tif:0133-0292-0389:133	98329	98329	133
134	210119_nj3_2.tif_BS20.tif:0134-0268-0373:134	89274	89274	134
135	210119_nj3_2.tif_BS20.tif:0135-0286-0381:135	80512	80512	135
136	210119_nj3_2.tif_BS20.tif:0136-0277-0384:136	83695	83695	136
137	210119_nj3_2.tif_BS20.tif:0137-0271-0385:137	93308	93308	137
138	210119_nj3_2.tif_BS20.tif:0138-0262-0377:138	85861	85861	138
139	210119_nj3_2.tif_BS20.tif:0139-0253-0371:139	96864	96864	139
140	210119_nj3_2.tif_BS20.tif:0140-0239-0375:140	83456	83456	140
141	210119_nj3_2.tif_BS20.tif:0141-0234-0380:141	75275	75275	141
142	210119_nj3_2.tif_BS20.tif:0142-0231-0373:142	81959	81959	142
143	210119_nj3_2.tif_BS20.tif:0143-0250-0365:143	82893	82893	143
144	210119_nj3_2.tif_BS20.tif:0144-0248-0359:144	76156	76156	144
145	210119_nj3_2.tif_BS20.tif:0145-0245-0359:145	76967	76967	145
146	210119_nj3_2.tif_BS20.tif:0146-0243-0364:146	90695	90695	146
147	210119_nj3_2.tif_BS20.tif:0147-0240-0361:147	87518	87518	147
148	210119_nj3_2.tif_BS20.tif:0148-0190-0332:148	82679	82679	148
149	210119_nj3_2.tif_BS20.tif:0149-0220-0369:149	53018	53018	149
150	210119_nj3_2.tif_BS20.tif:0150-0219-0367:150	91166	91166	150
151	210119_nj3_2.tif_BS20.tif:0151-0248-0377:151	57549	57549	151
152	210119_nj3_2.tif_BS20.tif:0152-0228-0372:152	73793	73793	152
153	210119_nj3_2.tif_BS20.tif:0153-0212-0367:153	80704	80704	153
154	210119_nj3_2.tif_BS20.tif:0154-0210-0362:154	73614	73614	154
155	210119_nj3_2.tif_BS20.tif:0155-0213-0362:155	71592	71592	155
156	210119_nj3_2.tif_BS20.tif:0156-0208-0368:156	80032	80032	156
157	210119_nj3_2.tif_BS20.tif:0157-0198-0368:157	89184	89184	157
158	210119_nj3_2.tif_BS20.tif:0158-0214-0371:158	73486	73486	158
159	210119_nj3_2.tif_BS20.tif:0159-0211-0368:159	77146	77146	159
160	210119_nj3_2.tif_BS20.tif:0160-0218-0366:160	102009	102009	160
161	210119_nj3_2.tif_BS20.tif:0161-0213-0367:161	76532	76532	161
162	210119_nj3_2.tif_BS20.tif:0162-0205-0366:162	84028	84028	162
163	210119_nj3_2.tif_BS20.tif:0163-0221-0361:163	82733	82733	163
164	210119_nj3_2.tif_BS20.tif:0164-0217-0367:164	83273	83273	164
165	210119_nj3_2.tif_BS20.tif:0165-0208-0363:165	91839	91839	165
166	210119_nj3_2.tif_BS20.tif:0166-0218-0361:166	75203	75203	166
167	210119_nj3_2.tif_BS20.tif:0167-0220-0362:167	92967	92967	167
168	210119_nj3_2.tif_BS20.tif:0168-0218-0362:168	78802	78802	168
169	210119_nj3_2.tif_BS20.tif:0169-0218-0366:169	85259	85259	169
170	210119_nj3_2.tif_BS20.tif:0170-0221-0369:170	78333	78333	170
171	210119_nj3_2.tif_BS20.tif:0171-0221-0362:171	72494	72494	171
172	210119_nj3_2.tif_BS20.tif:0172-0232-0359:172	76535	76535	172
173	210119_nj3_2.tif_BS20.tif:0173-0238-0360:173	85235	85235	173
174	210119_nj3_2.tif_BS20.tif:0174-0233-0360:174	69461	69461	174
175	210119_nj3_2.tif_BS20.tif:0175-0219-0366:175	67171	67171	175
176	210119_nj3_2.tif_BS20.tif:0176-0211-0370:176	75244	75244	176
177	210119_nj3_2.tif_BS20.tif:0177-0218-0363:177	74616	74616	177
178	210119_nj3_2.tif_BS20.tif:0178-0232-0366:178	73618	73618	178
179	210119_nj3_2.tif_BS20.tif:0179-0217-0366:179	76333	76333	179
180	210119_nj3_2.tif_BS20.tif:0180-0205-0375:180	61219	61219	180
181	210119_nj3_2.tif_BS20.tif:0181-0210-0373:181	70991	70991	181
182	210119_nj3_2.tif_BS20.tif:0182-0216-0376:182	79019	79019	182
183	210119_nj3_2.tif_BS20.tif:0183-0217-0373:183	71323	71323	183
184	210119_nj3_2.tif_BS20.tif:0184-0214-0375:184	70939	70939	184
185	210119_nj3_2.tif_BS20.tif:0185-0210-0377:185	65012	65012	185
186	210119_nj3_2.tif_BS20.tif:0186-0199-0382:186	69091	69091	186
187	210119_nj3_2.tif_BS20.tif:0187-0198-0380:187	76198	76198	187
188	210119_nj3_2.tif_BS20.tif:0188-0211-0380:188	69606	69606	188
189	210119_nj3_2.tif_BS20.tif:0189-0218-0371:189	73857	73857	189
190	210119_nj3_2.tif_BS20.tif:0190-0212-0377:190	78482	78482	190
191	210119_nj3_2.tif_BS20.tif:0191-0208-0376:191	72971	72971	191
192	210119_nj3_2.tif_BS20.tif:0192-0203-0382:192	82955	82955	192
193	210119_nj3_2.tif_BS20.tif:0193-0195-0385:193	78477	78477	193
194	210119_nj3_2.tif_BS20.tif:0194-0208-0386:194	79041	79041	194
195	210119_nj3_2.tif_BS20.tif:0195-0203-0381:195	68442	68442	195
196	210119_nj3_2.tif_BS20.tif:0196-0206-0381:196	80015	80015	196
197	210119_nj3_2.tif_BS20.tif:0197-0205-0383:197	76491	76491	197
198	210119_nj3_2.tif_BS20.tif:0198-0207-0386:198	84526	84526	198
199	210119_nj3_2.tif_BS20.tif:0199-0224-0375:199	82101	82101	199
200	210119_nj3_2.tif_BS20.tif:0200-0221-0367:200	92027	92027	200
201	210119_nj3_2.tif_BS20.tif:0201-0219-0367:201	97423	97423	201
202	210119_nj3_2.tif_BS20.tif:0202-0216-0365:202	85221	85221	202
203	210119_nj3_2.tif_BS20.tif:0203-0217-0362:203	78291	78291	203
204	210119_nj3_2.tif_BS20.tif:0204-0230-0365:204	76613	76613	204
205	210119_nj3_2.tif_BS20.tif:0205-0231-0363:205	83338	83338	205
206	210119_nj3_2.tif_BS20.tif:0206-0231-0356:206	90202	90202	206
207	210119_nj3_2.tif_BS20.tif:0207-0224-0357:207	71668	71668	207
208	210119_nj3_2.tif_BS20.tif:0208-0210-0365:208	75306	75306	208
209	210119_nj3_2.tif_BS20.tif:0209-0208-0369:209	71904	71904	209
210	210119_nj3_2.tif_BS20.tif:0210-0216-0372:210	75130	75130	210
211	210119_nj3_2.tif_BS20.tif:0211-0246-0357:211	39753	39753	211
212	210119_nj3_2.tif_BS20.tif:0212-0250-0362:212	76070	76070	212
213	210119_nj3_2.tif_BS20.tif:0213-0246-0358:213	61460	61460	213
214	210119_nj3_2.tif_BS20.tif:0214-0246-0355:214	69039	69039	214
215	210119_nj3_2.tif_BS20.tif:0215-0248-0350:215	81049	81049	215
216	210119_nj3_2.tif_BS20.tif:0216-0251-0352:216	71666	71666	216
217	210119_nj3_2.tif_BS20.tif:0217-0254-0356:217	78753	78753	217
218	210119_nj3_2.tif_BS20.tif:0218-0256-0354:218	77828	77828	218
219	210119_nj3_2.tif_BS20.tif:0219-0260-0355:219	76894	76894	219
220	210119_nj3_2.tif_BS20.tif:0220-0263-0355:220	84561	84561	220
221	210119_nj3_2.tif_BS20.tif:0221-0257-0356:221	72841	72841	221
222	210119_nj3_2.tif_BS20.tif:0222-0251-0361:222	82462	82462	222
223	210119_nj3_2.tif_BS20.tif:0223-0252-0371:223	80116	80116	223
224	210119_nj3_2.tif_BS20.tif:0224-0250-0363:224	76210	76210	224
225	210119_nj3_2.tif_BS20.tif:0225-0260-0368:225	79962	79962	225
226	210119_nj3_2.tif_BS20.tif:0226-0255-0364:226	90623	90623	226
227	210119_nj3_2.tif_BS20.tif:0227-0259-0365:227	77345	77345	227
228	210119_nj3_2.tif_BS20.tif:0228-0248-0362:228	88872	88872	228
229	210119_nj3_2.tif_BS20.tif:0229-0244-0361:229	71548	71548	229
230	210119_nj3_2.tif_BS20.tif:0230-0260-0360:230	70874	70874	230
231	210119_nj3_2.tif_BS20.tif:0231-0265-0355:231	83048	83048	231
232	210119_nj3_2.tif_BS20.tif:0232-0262-0357:232	91208	91208	232
233	210119_nj3_2.tif_BS20.tif:0233-0257-0354:233	68974	68974	233
234	210119_nj3_2.tif_BS20.tif:0234-0264-0354:234	86253	86253	234
235	210119_nj3_2.tif_BS20.tif:0235-0264-0359:235	87498	87498	235
236	210119_nj3_2.tif_BS20.tif:0236-0258-0363:236	80098	80098	236
237	210119_nj3_2.tif_BS20.tif:0237-0257-0362:237	88246	88246	237
238	210119_nj3_2.tif_BS20.tif:0238-0256-0360:238	83720	83720	238
239	210119_nj3_2.tif_BS20.tif:0239-0250-0359:239	82459	82459	239
240	210119_nj3_2.tif_BS20.tif:0240-0253-0359:240	71997	71997	240
241	210119_nj3_2.tif_BS20.tif:0241-0254-0359:241	74977	74977	241
242	210119_nj3_2.tif_BS20.tif:0242-0252-0361:242	78730	78730	242
243	210119_nj3_2.tif_BS20.tif:0243-0233-0358:243	76688	76688	243
244	210119_nj3_2.tif_BS20.tif:0244-0231-0360:244	78540	78540	244
245	210119_nj3_2.tif_BS20.tif:0245-0231-0359:245	80878	80878	245
246	210119_nj3_2.tif_BS20.tif:0246-0262-0383:246	31432	31432	246
247	210119_nj3_2.tif_BS20.tif:0247-0237-0345:247	85950	85950	247
248	210119_nj3_2.tif_BS20.tif:0248-0234-0354:248	80054	80054	248
249	210119_nj3_2.tif_BS20.tif:0249-0228-0356:249	76064	76064	249
250	210119_nj3_2.tif_BS20.tif:0250-0218-0359:250	80568	80568	250
251	210119_nj3_2.tif_BS20.tif:0251-0211-0363:251	82213	82213	251
252	210119_nj3_2.tif_BS20.tif:0252-0206-0366:252	76367	76367	252
253	210119_nj3_2.tif_BS20.tif:0253-0207-0371:253	74653	74653	253
254	210119_nj3_2.tif_BS20.tif:0254-0209-0367:254	74269	74269	254
255	210119_nj3_2.tif_BS20.tif:0255-0213-0369:255	85785	85785	255
256	210119_nj3_2.tif_BS20.tif:0256-0214-0368:256	88491	88491	256
257	210119_nj3_2.tif_BS20.tif:0257-0215-0372:257	81869	81869	257
258	210119_nj3_2.tif_BS20.tif:0258-0209-0378:258	71712	71712	258
259	210119_nj3_2.tif_BS20.tif:0259-0214-0376:259	79390	79390	259
260	210119_nj3_2.tif_BS20.tif:0260-0214-0375:260	88026	88026	260
261	210119_nj3_2.tif_BS20.tif:0261-0226-0378:261	86895	86895	261
262	210119_nj3_2.tif_BS20.tif:0262-0227-0370:262	87751	87751	262
263	210119_nj3_2.tif_BS20.tif:0263-0216-0366:263	80958	80958	263
264	210119_nj3_2.tif_BS20.tif:0264-0213-0374:264	89588	89588	264
265	210119_nj3_2.tif_BS20.tif:0265-0210-0380:265	77205	77205	265
266	210119_nj3_2.tif_BS20.tif:0266-0217-0376:266	67871	67871	266
267	210119_nj3_2.tif_BS20.tif:0267-0219-0375:267	78828	78828	267
268	210119_nj3_2.tif_BS20.tif:0268-0219-0373:268	78931	78931	268
269	210119_nj3_2.tif_BS20.tif:0269-0218-0366:269	73644	73644	269
270	210119_nj3_2.tif_BS20.tif:0270-0228-0366:270	79449	79449	270
271	210119_nj3_2.tif_BS20.tif:0271-0227-0363:271	76674	76674	271
272	210119_nj3_2.tif_BS20.tif:0272-0228-0357:272	81785	81785	272
273	210119_nj3_2.tif_BS20.tif:0273-0223-0358:273	72517	72517	273
274	210119_nj3_2.tif_BS20.tif:0274-0234-0358:274	74544	74544	274
275	210119_nj3_2.tif_BS20.tif:0275-0239-0355:275	84418	84418	275
276	210119_nj3_2.tif_BS20.tif:0276-0240-0360:276	75321	75321	276
277	210119_nj3_2.tif_BS20.tif:0277-0239-0359:277	71254	71254	277
278	210119_nj3_2.tif_BS20.tif:0278-0242-0355:278	77411	77411	278
279	210119_nj3_2.tif_BS20.tif:0279-0243-0355:279	78992	78992	279
280	210119_nj3_2.tif_BS20.tif:0280-0244-0356:280	73705	73705	280
281	210119_nj3_2.tif_BS20.tif:0281-0247-0354:281	74603	74603	281
282	210119_nj3_2.tif_BS20.tif:0282-0248-0355:282	72070	72070	282
283	210119_nj3_2.tif_BS20.tif:0283-0249-0358:283	76752	76752	283
284	210119_nj3_2.tif_BS20.tif:0284-0246-0363:284	76180	76180	284
285	210119_nj3_2.tif_BS20.tif:0285-0250-0354:285	80368	80368	285
286	210119_nj3_2.tif_BS20.tif:0286-0252-0356:286	75074	75074	286
287	210119_nj3_2.tif_BS20.tif:0287-0247-0359:287	71082	71082	287
288	210119_nj3_2.tif_BS20.tif:0288-0241-0356:288	75062	75062	288
289	210119_nj3_2.tif_BS20.tif:0289-0229-0362:289	75133	75133	289
290	210119_nj3_2.tif_BS20.tif:0290-0227-0364:290	77271	77271	290
291	210119_nj3_2.tif_BS20.tif:0291-0209-0367:291	68760	68760	291
292	210119_nj3_2.tif_BS20.tif:0292-0196-0377:292	62495	62495	292
293	210119_nj3_2.tif_BS20.tif:0293-0219-0377:293	66963	66963	293
294	210119_nj3_2.tif_BS20.tif:0294-0225-0377:294	78964	78964	294
295	210119_nj3_2.tif_BS20.tif:0295-0211-0373:295	58611	58611	295
296	210119_nj3_2.tif_BS20.tif:0296-0207-0379:296	65184	65184	296
297	210119_nj3_2.tif_BS20.tif:0297-0208-0374:297	69385	69385	297
298	210119_nj3_2.tif_BS20.tif:0298-0221-0377:298	69247	69247	298
299	210119_nj3_2.tif_BS20.tif:0299-0218-0381:299	76712	76712	299
300	210119_nj3_2.tif_BS20.tif:0300-0208-0377:300	78839	78839	300
301	210119_nj3_2.tif_BS20.tif:0301-0206-0371:301	78475	78475	301
302	210119_nj3_2.tif_BS20.tif:0302-0229-0366:302	81141	81141	302
303	210119_nj3_2.tif_BS20.tif:0303-0232-0364:303	90171	90171	303
304	210119_nj3_2.tif_BS20.tif:0304-0209-0381:304	69362	69362	304
305	210119_nj3_2.tif_BS20.tif:0305-0210-0378:305	75865	75865	305
306	210119_nj3_2.tif_BS20.tif:0306-0224-0380:306	78248	78248	306
307	210119_nj3_2.tif_BS20.tif:0307-0233-0373:307	75969	75969	307
308	210119_nj3_2.tif_BS20.tif:0308-0239-0372:308	83360	83360	308
309	210119_nj3_2.tif_BS20.tif:0309-0237-0369:309	69502	69502	309
310	210119_nj3_2.tif_BS20.tif:0310-0235-0370:310	79243	79243	310
311	210119_nj3_2.tif_BS20.tif:0311-0235-0380:311	76795	76795	311
312	210119_nj3_2.tif_BS20.tif:0312-0237-0360:312	75094	75094	312
313	210119_nj3_2.tif_BS20.tif:0313-0256-0345:313	71090	71090	313
314	210119_nj3_2.tif_BS20.tif:0314-0236-0345:314	70943	70943	314
315	210119_nj3_2.tif_BS20.tif:0315-0224-0364:315	68142	68142	315
316	210119_nj3_2.tif_BS20.tif:0316-0202-0375:316	68413	68413	316
317	210119_nj3_2.tif_BS20.tif:0317-0213-0371:317	81518	81518	317
318	210119_nj3_2.tif_BS20.tif:0318-0218-0365:318	71158	71158	318
319	210119_nj3_2.tif_BS20.tif:0319-0208-0382:319	77489	77489	319
320	210119_nj3_2.tif_BS20.tif:0320-0238-0377:320	50750	50750	320
321	210119_nj3_2.tif_BS20.tif:0321-0220-0376:321	70046	70046	321
322	210119_nj3_2.tif_BS20.tif:0322-0210-0374:322	72188	72188	322
323	210119_nj3_2.tif_BS20.tif:0323-0205-0384:323	67049	67049	323
324	210119_nj3_2.tif_BS20.tif:0324-0198-0384:324	78327	78327	324
325	210119_nj3_2.tif_BS20.tif:0325-0195-0387:325	64091	64091	325
326	210119_nj3_2.tif_BS20.tif:0326-0204-0390:326	60299	60299	326
327	210119_nj3_2.tif_BS20.tif:0327-0204-0391:327	63675	63675	327
328	210119_nj3_2.tif_BS20.tif:0328-0203-0390:328	67354	67354	328
329	210119_nj3_2.tif_BS20.tif:0329-0203-0392:329	65619	65619	329
330	210119_nj3_2.tif_BS20.tif:0330-0205-0393:330	66692	66692	330
331	210119_nj3_2.tif_BS20.tif:0331-0202-0392:331	61431	61431	331
332	210119_nj3_2.tif_BS20.tif:0332-0200-0389:332	62618	62618	332
333	210119_nj3_2.tif_BS20.tif:0333-0197-0387:333	60616	60616	333
334	210119_nj3_2.tif_BS20.tif:0334-0202-0382:334	61247	61247	334
335	210119_nj3_2.tif_BS20.tif:0335-0210-0380:335	83673	83673	335
336	210119_nj3_2.tif_BS20.tif:0336-0202-0389:336	65778	65778	336
337	210119_nj3_2.tif_BS20.tif:0337-0208-0389:337	71049	71049	337
338	210119_nj3_2.tif_BS20.tif:0338-0209-0383:338	71652	71652	338
339	210119_nj3_2.tif_BS20.tif:0339-0207-0381:339	73412	73412	339
340	210119_nj3_2.tif_BS20.tif:0340-0211-0378:340	70093	70093	340
341	210119_nj3_2.tif_BS20.tif:0341-0215-0376:341	65009	65009	341
342	210119_nj3_2.tif_BS20.tif:0342-0224-0377:342	69612	69612	342
343	210119_nj3_2.tif_BS20.tif:0343-0214-0385:343	70771	70771	343
344	210119_nj3_2.tif_BS20.tif:0344-0233-0401:344	104831	104831	344
345	210119_nj3_2.tif_BS20.tif:0345-0238-0385:345	89468	89468	345
346	210119_nj3_2.tif_BS20.tif:0346-0242-0376:346	78096	78096	346
347	210119_nj3_2.tif_BS20.tif:0347-0237-0371:347	72567	72567	347
348	210119_nj3_2.tif_BS20.tif:0348-0221-0365:348	69044	69044	348
349	210119_nj3_2.tif_BS20.tif:0349-0235-0373:349	77257	77257	349
350	210119_nj3_2.tif_BS20.tif:0350-0242-0366:350	77156	77156	350
351	210119_nj3_2.tif_BS20.tif:0351-0240-0365:351	74801	74801	351
352	210119_nj3_2.tif_BS20.tif:0352-0235-0366:352	87834	87834	352
353	210119_nj3_2.tif_BS20.tif:0353-0232-0369:353	95643	95643	353
354	210119_nj3_2.tif_BS20.tif:0354-0231-0372:354	79716	79716	354
355	210119_nj3_2.tif_BS20.tif:0355-0229-0377:355	77367	77367	355
356	210119_nj3_2.tif_BS20.tif:0356-0222-0383:356	71283	71283	356
357	210119_nj3_2.tif_BS20.tif:0357-0217-0393:357	73560	73560	357
358	210119_nj3_2.tif_BS20.tif:0358-0218-0437:358	74456	74456	358
359	210119_nj3_2.tif_BS20.tif:0359-0205-0428:359	92438	92438	359
360	210119_nj3_2.tif_BS20.tif:0360-0223-0423:360	94662	94662	360
361	210119_nj3_2.tif_BS20.tif:0361-0241-0420:361	84728	84728	361
362	210119_nj3_2.tif_BS20.tif:0362-0221-0423:362	91910	91910	362
363	210119_nj3_2.tif_BS20.tif:0363-0220-0416:363	82027	82027	363
364	210119_nj3_2.tif_BS20.tif:0364-0217-0408:364	91278	91278	364
365	210119_nj3_2.tif_BS20.tif:0365-0218-0407:365	93258	93258	365
366	210119_nj3_2.tif_BS20.tif:0366-0221-0408:366	100683	100683	366
367	210119_nj3_2.tif_BS20.tif:0367-0216-0390:367	119084	119084	367
368	210119_nj3_2.tif_BS20.tif:0368-0216-0385:368	77443	77443	368
369	210119_nj3_2.tif_BS20.tif:0369-0219-0381:369	91191	91191	369
370	210119_nj3_2.tif_BS20.tif:0370-0224-0377:370	76222	76222	370
371	210119_nj3_2.tif_BS20.tif:0371-0225-0374:371	77726	77726	371
372	210119_nj3_2.tif_BS20.tif:0372-0230-0372:372	78857	78857	372
373	210119_nj3_2.tif_BS20.tif:0373-0231-0373:373	73539	73539	373
374	210119_nj3_2.tif_BS20.tif:0374-0243-0370:374	87234	87234	374
375	210119_nj3_2.tif_BS20.tif:0375-0244-0365:375	78010	78010	375
376	210119_nj3_2.tif_BS20.tif:0376-0244-0358:376	75213	75213	376
377	210119_nj3_2.tif_BS20.tif:0377-0248-0338:377	75293	75293	377
378	210119_nj3_2.tif_BS20.tif:0378-0258-0341:378	83153	83153	378
379	210119_nj3_2.tif_BS20.tif:0379-0264-0350:379	81449	81449	379
380	210119_nj3_2.tif_BS20.tif:0380-0277-0353:380	91228	91228	380
381	210119_nj3_2.tif_BS20.tif:0381-0271-0356:381	89849	89849	381
382	210119_nj3_2.tif_BS20.tif:0382-0268-0354:382	89147	89147	382
383	210119_nj3_2.tif_BS20.tif:0383-0272-0353:383	87338	87338	383
384	210119_nj3_2.tif_BS20.tif:0384-0283-0353:384	80754	80754	384
385	210119_nj3_2.tif_BS20.tif:0385-0265-0344:385	82819	82819	385
386	210119_nj3_2.tif_BS20.tif:0386-0262-0354:386	78592	78592	386
387	210119_nj3_2.tif_BS20.tif:0387-0268-0358:387	91297	91297	387
388	210119_nj3_2.tif_BS20.tif:0388-0253-0350:388	79593	79593	388
389	210119_nj3_2.tif_BS20.tif:0389-0256-0363:389	90372	90372	389
390	210119_nj3_2.tif_BS20.tif:0390-0238-0367:390	85220	85220	390
391	210119_nj3_2.tif_BS20.tif:0391-0239-0376:391	78366	78366	391
392	210119_nj3_2.tif_BS20.tif:0392-0233-0383:392	83938	83938	392
393	210119_nj3_2.tif_BS20.tif:0393-0248-0370:393	88858	88858	393
394	210119_nj3_2.tif_BS20.tif:0394-0251-0372:394	91227	91227	394
395	210119_nj3_2.tif_BS20.tif:0395-0249-0367:395	86797	86797	395
396	210119_nj3_2.tif_BS20.tif:0396-0248-0373:396	82217	82217	396
397	210119_nj3_2.tif_BS20.tif:0397-0268-0382:397	84630	84630	397
398	210119_nj3_2.tif_BS20.tif:0398-0298-0406:398	47436	47436	398
399	210119_nj3_2.tif_BS20.tif:0399-0302-0397:399	80369	80369	399
400	210119_nj3_2.tif_BS20.tif:0400-0294-0397:400	82548	82548	400
401	210119_nj3_2.tif_BS20.tif:0401-0270-0391:401	86123	86123	401
402	210119_nj3_2.tif_BS20.tif:0402-0267-0390:402	79330	79330	402
403	210119_nj3_2.tif_BS20.tif:0403-0276-0393:403	83768	83768	403
404	210119_nj3_2.tif_BS20.tif:0404-0279-0397:404	86562	86562	404
405	210119_nj3_2.tif_BS20.tif:0405-0281-0388:405	76043	76043	405
406	210119_nj3_2.tif_BS20.tif:0406-0281-0381:406	83042	83042	406
407	210119_nj3_2.tif_BS20.tif:0407-0279-0376:407	81486	81486	407
408	210119_nj3_2.tif_BS20.tif:0408-0276-0371:408	89540	89540	408
409	210119_nj3_2.tif_BS20.tif:0409-0273-0368:409	83505	83505	409
410	210119_nj3_2.tif_BS20.tif:0410-0272-0368:410	79678	79678	410
411	210119_nj3_2.tif_BS20.tif:0411-0249-0366:411	83685	83685	411
412	210119_nj3_2.tif_BS20.tif:0412-0249-0367:412	76526	76526	412
413	210119_nj3_2.tif_BS20.tif:0413-0245-0369:413	72278	72278	413
414	210119_nj3_2.tif_BS20.tif:0414-0237-0370:414	72668	72668	414
415	210119_nj3_2.tif_BS20.tif:0415-0234-0373:415	67271	67271	415
416	210119_nj3_2.tif_BS20.tif:0416-0231-0373:416	67434	67434	416
417	210119_nj3_2.tif_BS20.tif:0417-0231-0380:417	78156	78156	417
418	210119_nj3_2.tif_BS20.tif:0418-0232-0373:418	84666	84666	418
419	210119_nj3_2.tif_BS20.tif:0419-0232-0380:419	75565	75565	419
420	210119_nj3_2.tif_BS20.tif:0420-0226-0386:420	86825	86825	420
421	210119_nj3_2.tif_BS20.tif:0421-0219-0390:421	99585	99585	421
422	210119_nj3_2.tif_BS20.tif:0422-0221-0435:422	60782	60782	422
423	210119_nj3_2.tif_BS20.tif:0423-0194-0426:423	82810	82810	423
424	210119_nj3_2.tif_BS20.tif:0424-0207-0416:424	75605	75605	424
425	210119_nj3_2.tif_BS20.tif:0425-0203-0440:425	103833	103833	425
426	210119_nj3_2.tif_BS20.tif:0426-0213-0445:426	88257	88257	426
427	210119_nj3_2.tif_BS20.tif:0427-0219-0451:427	80722	80722	427
428	210119_nj3_2.tif_BS20.tif:0428-0227-0448:428	86051	86051	428
429	210119_nj3_2.tif_BS20.tif:0429-0231-0451:429	90720	90720	429
430	210119_nj3_2.tif_BS20.tif:0430-0242-0451:430	86735	86735	430
431	210119_nj3_2.tif_BS20.tif:0431-0239-0451:431	93189	93189	431
432	210119_nj3_2.tif_BS20.tif:0432-0243-0450:432	95606	95606	432
433	210119_nj3_2.tif_BS20.tif:0433-0246-0447:433	89339	89339	433
434	210119_nj3_2.tif_BS20.tif:0434-0246-0444:434	98129	98129	434
435	210119_nj3_2.tif_BS20.tif:0435-0241-0440:435	98290	98290	435
436	210119_nj3_2.tif_BS20.tif:0436-0244-0447:436	96876	96876	436
437	210119_nj3_2.tif_BS20.tif:0437-0237-0436:437	100014	100014	437
438	210119_nj3_2.tif_BS20.tif:0438-0239-0438:438	89057	89057	438
439	210119_nj3_2.tif_BS20.tif:0439-0252-0452:439	93589	93589	439
440	210119_nj3_2.tif_BS20.tif:0440-0250-0447:440	95317	95317	440
441	210119_nj3_2.tif_BS20.tif:0441-0245-0450:441	85456	85456	441
442	210119_nj3_2.tif_BS20.tif:0442-0240-0444:442	90226	90226	442
443	210119_nj3_2.tif_BS20.tif:0443-0236-0444:443	83244	83244	443
444	210119_nj3_2.tif_BS20.tif:0444-0227-0445:444	81662	81662	444
445	210119_nj3_2.tif_BS20.tif:0445-0224-0418:445	87507	87507	445
446	210119_nj3_2.tif_BS20.tif:0446-0235-0426:446	81167	81167	446
447	210119_nj3_2.tif_BS20.tif:0447-0232-0424:447	81306	81306	447
448	210119_nj3_2.tif_BS20.tif:0448-0239-0424:448	69626	69626	448
449	210119_nj3_2.tif_BS20.tif:0449-0239-0419:449	73109	73109	449
450	210119_nj3_2.tif_BS20.tif:0450-0251-0415:450	79413	79413	450
451	210119_nj3_2.tif_BS20.tif:0451-0240-0408:451	83147	83147	451
452	210119_nj3_2.tif_BS20.tif:0452-0230-0406:452	84605	84605	452
453	210119_nj3_2.tif_BS20.tif:0453-0244-0412:453	78968	78968	453
454	210119_nj3_2.tif_BS20.tif:0454-0252-0414:454	84435	84435	454
455	210119_nj3_2.tif_BS20.tif:0455-0249-0411:455	65651	65651	455
456	210119_nj3_2.tif_BS20.tif:0456-0245-0411:456	64827	64827	456
457	210119_nj3_2.tif_BS20.tif:0457-0241-0410:457	64058	64058	457
458	210119_nj3_2.tif_BS20.tif:0458-0230-0410:458	61547	61547	458
459	210119_nj3_2.tif_BS20.tif:0459-0251-0417:459	63594	63594	459
460	210119_nj3_2.tif_BS20.tif:0460-0248-0408:460	62534	62534	460
461	210119_nj3_2.tif_BS20.tif:0461-0244-0412:461	55204	55204	461
462	210119_nj3_2.tif_BS20.tif:0462-0238-0406:462	68212	68212	462
463	210119_nj3_2.tif_BS20.tif:0463-0234-0414:463	65259	65259	463
464	210119_nj3_2.tif_BS20.tif:0464-0244-0408:464	70242	70242	464
465	210119_nj3_2.tif_BS20.tif:0465-0247-0412:465	68640	68640	465
466	210119_nj3_2.tif_BS20.tif:0466-0246-0410:466	65687	65687	466
467	210119_nj3_2.tif_BS20.tif:0467-0246-0407:467	57931	57931	467
468	210119_nj3_2.tif_BS20.tif:0468-0243-0411:468	62837	62837	468
469	210119_nj3_2.tif_BS20.tif:0469-0243-0417:469	63540	63540	469
470	210119_nj3_2.tif_BS20.tif:0470-0246-0415:470	79345	79345	470
471	210119_nj3_2.tif_BS20.tif:0471-0249-0414:471	77959	77959	471
472	210119_nj3_2.tif_BS20.tif:0472-0245-0413:472	78425	78425	472
473	210119_nj3_2.tif_BS20.tif:0473-0244-0413:473	74505	74505	473
474	210119_nj3_2.tif_BS20.tif:0474-0223-0410:474	58815	58815	474
475	210119_nj3_2.tif_BS20.tif:0475-0204-0402:475	67384	67384	475
476	210119_nj3_2.tif_BS20.tif:0476-0204-0414:476	62996	62996	476
477	210119_nj3_2.tif_BS20.tif:0477-0193-0416:477	65098	65098	477
478	210119_nj3_2.tif_BS20.tif:0478-0205-0422:478	60446	60446	478
479	210119_nj3_2.tif_BS20.tif:0479-0195-0410:479	64010	64010	479
480	210119_nj3_2.tif_BS20.tif:0480-0193-0412:480	69768	69768	480
481	210119_nj3_2.tif_BS20.tif:0481-0197-0411:481	67308	67308	481
482	210119_nj3_2.tif_BS20.tif:0482-0200-0408:482	68178	68178	482
483	210119_nj3_2.tif_BS20.tif:0483-0207-0417:483	66155	66155	483
484	210119_nj3_2.tif_BS20.tif:0484-0261-0441:484	59333	59333	484
485	210119_nj3_2.tif_BS20.tif:0485-0272-0432:485	66682	66682	485
486	210119_nj3_2.tif_BS20.tif:0486-0269-0414:486	74672	74672	486
487	210119_nj3_2.tif_BS20.tif:0487-0249-0425:487	86740	86740	487
488	210119_nj3_2.tif_BS20.tif:0488-0245-0426:488	72223	72223	488
489	210119_nj3_2.tif_BS20.tif:0489-0215-0416:489	111028	111028	489
490	210119_nj3_2.tif_BS20.tif:0490-0205-0404:490	67019	67019	490
491	210119_nj3_2.tif_BS20.tif:0491-0237-0441:491	70415	70415	491
492	210119_nj3_2.tif_BS20.tif:0492-0273-0457:492	83771	83771	492
493	210119_nj3_2.tif_BS20.tif:0493-0279-0433:493	67978	67978	493
494	210119_nj3_2.tif_BS20.tif:0494-0261-0433:494	70394	70394	494
495	210119_nj3_2.tif_BS20.tif:0495-0253-0430:495	71319	71319	495
496	210119_nj3_2.tif_BS20.tif:0496-0254-0432:496	73015	73015	496
497	210119_nj3_2.tif_BS20.tif:0497-0259-0430:497	67167	67167	497
498	210119_nj3_2.tif_BS20.tif:0498-0264-0429:498	71301	71301	498
499	210119_nj3_2.tif_BS20.tif:0499-0275-0425:499	75108	75108	499
500	210119_nj3_2.tif_BS20.tif:0500-0282-0425:500	63502	63502	500
501	210119_nj3_2.tif_BS20.tif:0501-0285-0422:501	67492	67492	501
502	210119_nj3_2.tif_BS20.tif:0502-0281-0422:502	66408	66408	502
503	210119_nj3_2.tif_BS20.tif:0503-0273-0424:503	62792	62792	503
504	210119_nj3_2.tif_BS20.tif:0504-0275-0424:504	72241	72241	504
505	210119_nj3_2.tif_BS20.tif:0505-0271-0425:505	67311	67311	505
506	210119_nj3_2.tif_BS20.tif:0506-0275-0423:506	66679	66679	506
507	210119_nj3_2.tif_BS20.tif:0507-0280-0422:507	62882	62882	507
508	210119_nj3_2.tif_BS20.tif:0508-0276-0418:508	61729	61729	508
509	210119_nj3_2.tif_BS20.tif:0509-0275-0418:509	63504	63504	509
510	210119_nj3_2.tif_BS20.tif:0510-0275-0417:510	67361	67361	510
511	210119_nj3_2.tif_BS20.tif:0511-0261-0416:511	66374	66374	511
512	210119_nj3_2.tif_BS20.tif:0512-0280-0420:512	62722	62722	512
513	210119_nj3_2.tif_BS20.tif:0513-0279-0421:513	70224	70224	513
514	210119_nj3_2.tif_BS20.tif:0514-0274-0417:514	67335	67335	514
515	210119_nj3_2.tif_BS20.tif:0515-0273-0419:515	71748	71748	515
516	210119_nj3_2.tif_BS20.tif:0516-0273-0421:516	74122	74122	516
517	210119_nj3_2.tif_BS20.tif:0517-0272-0424:517	73647	73647	517
518	210119_nj3_2.tif_BS20.tif:0518-0270-0426:518	69711	69711	518
519	210119_nj3_2.tif_BS20.tif:0519-0267-0427:519	69647	69647	519
520	210119_nj3_2.tif_BS20.tif:0520-0265-0426:520	83641	83641	520
521	210119_nj3_2.tif_BS20.tif:0521-0265-0428:521	71636	71636	521
522	210119_nj3_2.tif_BS20.tif:0522-0260-0432:522	67655	67655	522
523	210119_nj3_2.tif_BS20.tif:0523-0251-0436:523	71001	71001	523
524	210119_nj3_2.tif_BS20.tif:0524-0247-0434:524	71652	71652	524
525	210119_nj3_2.tif_BS20.tif:0525-0242-0435:525	69192	69192	525
526	210119_nj3_2.tif_BS20.tif:0526-0243-0434:526	83523	83523	526
527	210119_nj3_2.tif_BS20.tif:0527-0245-0429:527	80347	80347	527
528	210119_nj3_2.tif_BS20.tif:0528-0251-0427:528	73811	73811	528
529	210119_nj3_2.tif_BS20.tif:0529-0254-0428:529	67714	67714	529
530	210119_nj3_2.tif_BS20.tif:0530-0243-0430:530	75333	75333	530
531	210119_nj3_2.tif_BS20.tif:0531-0255-0428:531	67155	67155	531
532	210119_nj3_2.tif_BS20.tif:0532-0249-0430:532	74499	74499	532
533	210119_nj3_2.tif_BS20.tif:0533-0245-0428:533	65738	65738	533
534	210119_nj3_2.tif_BS20.tif:0534-0242-0432:534	71675	71675	534
535	210119_nj3_2.tif_BS20.tif:0535-0244-0432:535	68211	68211	535
536	210119_nj3_2.tif_BS20.tif:0536-0245-0430:536	64789	64789	536
537	210119_nj3_2.tif_BS20.tif:0537-0245-0433:537	63495	63495	537
538	210119_nj3_2.tif_BS20.tif:0538-0242-0435:538	67718	67718	538
539	210119_nj3_2.tif_BS20.tif:0539-0250-0434:539	73550	73550	539
540	210119_nj3_2.tif_BS20.tif:0540-0253-0430:540	65283	65283	540
541	210119_nj3_2.tif_BS20.tif:0541-0251-0431:541	68824	68824	541
542	210119_nj3_2.tif_BS20.tif:0542-0245-0431:542	63599	63599	542
543	210119_nj3_2.tif_BS20.tif:0543-0247-0434:543	66308	66308	543
544	210119_nj3_2.tif_BS20.tif:0544-0257-0435:544	73517	73517	544
545	210119_nj3_2.tif_BS20.tif:0545-0260-0434:545	63642	63642	545
546	210119_nj3_2.tif_BS20.tif:0546-0264-0433:546	69886	69886	546
547	210119_nj3_2.tif_BS20.tif:0547-0265-0432:547	63196	63196	547
548	210119_nj3_2.tif_BS20.tif:0548-0268-0432:548	64644	64644	548
549	210119_nj3_2.tif_BS20.tif:0549-0220-0414:549	60654	60654	549
550	210119_nj3_2.tif_BS20.tif:0550-0295-0440:550	45419	45419	550
551	210119_nj3_2.tif_BS20.tif:0551-0283-0428:551	50886	50886	551
552	210119_nj3_2.tif_BS20.tif:0552-0268-0423:552	47820	47820	552
553	210119_nj3_2.tif_BS20.tif:0553-0272-0422:553	43541	43541	553
554	210119_nj3_2.tif_BS20.tif:0554-0276-0420:554	39610	39610	554
555	210119_nj3_2.tif_BS20.tif:0555-0280-0415:555	42470	42470	555
556	210119_nj3_2.tif_BS20.tif:0556-0271-0419:556	43919	43919	556
557	210119_nj3_2.tif_BS20.tif:0557-0273-0421:557	40965	40965	557
558	210119_nj3_2.tif_BS20.tif:0558-0268-0418:558	46088	46088	558
559	210119_nj3_2.tif_BS20.tif:0559-0275-0416:559	53350	53350	559
560	210119_nj3_2.tif_BS20.tif:0560-0281-0402:560	46970	46970	560
561	210119_nj3_2.tif_BS20.tif:0561-0270-0401:561	45062	45062	561
562	210119_nj3_2.tif_BS20.tif:0562-0221-0411:562	53130	53130	562
563	210119_nj3_2.tif_BS20.tif:0563-0270-0388:563	40016	40016	563
564	210119_nj3_2.tif_BS20.tif:0564-0270-0403:564	41026	41026	564
565	210119_nj3_2.tif_BS20.tif:0565-0282-0410:565	50269	50269	565
566	210119_nj3_2.tif_BS20.tif:0566-0311-0440:566	60148	60148	566
567	210119_nj3_2.tif_BS20.tif:0567-0275-0414:567	61524	61524	567
568	210119_nj3_2.tif_BS20.tif:0568-0270-0416:568	50900	50900	568
569	210119_nj3_2.tif_BS20.tif:0569-0270-0419:569	46699	46699	569
570	210119_nj3_2.tif_BS20.tif:0570-0272-0422:570	47529	47529	570
571	210119_nj3_2.tif_BS20.tif:0571-0268-0422:571	40518	40518	571
572	210119_nj3_2.tif_BS20.tif:0572-0264-0426:572	48847	48847	572
573	210119_nj3_2.tif_BS20.tif:0573-0264-0428:573	46908	46908	573
574	210119_nj3_2.tif_BS20.tif:0574-0261-0425:574	49999	49999	574
575	210119_nj3_2.tif_BS20.tif:0575-0255-0431:575	55850	55850	575
576	210119_nj3_2.tif_BS20.tif:0576-0252-0428:576	65333	65333	576
577	210119_nj3_2.tif_BS20.tif:0577-0250-0426:577	56258	56258	577
578	210119_nj3_2.tif_BS20.tif:0578-0244-0432:578	62490	62490	578
579	210119_nj3_2.tif_BS20.tif:0579-0238-0433:579	77959	77959	579
580	210119_nj3_2.tif_BS20.tif:0580-0234-0431:580	49431	49431	580
581	210119_nj3_2.tif_BS20.tif:0581-0235-0431:581	43445	43445	581
582	210119_nj3_2.tif_BS20.tif:0582-0242-0432:582	44310	44310	582
583	210119_nj3_2.tif_BS20.tif:0583-0245-0431:583	46335	46335	583
584	210119_nj3_2.tif_BS20.tif:0584-0241-0427:584	54647	54647	584
585	210119_nj3_2.tif_BS20.tif:0585-0249-0421:585	51363	51363	585
586	210119_nj3_2.tif_BS20.tif:0586-0242-0427:586	48652	48652	586
587	210119_nj3_2.tif_BS20.tif:0587-0237-0428:587	47104	47104	587
588	210119_nj3_2.tif_BS20.tif:0588-0237-0425:588	46649	46649	588
589	210119_nj3_2.tif_BS20.tif:0589-0254-0425:589	42766	42766	589
590	210119_nj3_2.tif_BS20.tif:0590-0253-0424:590	46907	46907	590
591	210119_nj3_2.tif_BS20.tif:0591-0238-0424:591	47211	47211	591
592	210119_nj3_2.tif_BS20.tif:0592-0229-0431:592	35339	35339	592
593	210119_nj3_2.tif_BS20.tif:0593-0242-0425:593	40264	40264	593
594	210119_nj3_2.tif_BS20.tif:0594-0244-0426:594	41923	41923	594
595	210119_nj3_2.tif_BS20.tif:0595-0250-0430:595	41114	41114	595
596	210119_nj3_2.tif_BS20.tif:0596-0259-0426:596	45026	45026	596
597	210119_nj3_2.tif_BS20.tif:0597-0253-0429:597	43880	43880	597
598	210119_nj3_2.tif_BS20.tif:0598-0246-0429:598	47364	47364	598
599	210119_nj3_2.tif_BS20.tif:0599-0240-0433:599	41475	41475	599
600	210119_nj3_2.tif_BS20.tif:0600-0241-0432:600	40153	40153	600
601	210119_nj3_2.tif_BS20.tif:0601-0253-0430:601	35895	35895	601
602	210119_nj3_2.tif_BS20.tif:0602-0242-0403:602	42043	42043	602
603	210119_nj3_2.tif_BS20.tif:0603-0264-0407:603	44934	44934	603
604	210119_nj3_2.tif_BS20.tif:0604-0233-0413:604	44793	44793	604
605	210119_nj3_2.tif_BS20.tif:0605-0229-0410:605	48244	48244	605
606	210119_nj3_2.tif_BS20.tif:0606-0237-0411:606	54304	54304	606
607	210119_nj3_2.tif_BS20.tif:0607-0236-0414:607	48829	48829	607
608	210119_nj3_2.tif_BS20.tif:0608-0239-0413:608	60260	60260	608
609	210119_nj3_2.tif_BS20.tif:0609-0238-0418:609	48803	48803	609
610	210119_nj3_2.tif_BS20.tif:0610-0245-0416:610	52954	52954	610
611	210119_nj3_2.tif_BS20.tif:0611-0249-0415:611	50697	50697	611
612	210119_nj3_2.tif_BS20.tif:0612-0255-0414:612	58008	58008	612
613	210119_nj3_2.tif_BS20.tif:0613-0252-0413:613	48074	48074	613
614	210119_nj3_2.tif_BS20.tif:0614-0254-0413:614	50801	50801	614
615	210119_nj3_2.tif_BS20.tif:0615-0254-0412:615	44773	44773	615
616	210119_nj3_2.tif_BS20.tif:0616-0254-0408:616	40756	40756	616
617	210119_nj3_2.tif_BS20.tif:0617-0253-0407:617	40943	40943	617
618	210119_nj3_2.tif_BS20.tif:0618-0250-0408:618	43867	43867	618
619	210119_nj3_2.tif_BS20.tif:0619-0257-0402:619	39037	39037	619
620	210119_nj3_2.tif_BS20.tif:0620-0262-0399:620	39974	39974	620
621	210119_nj3_2.tif_BS20.tif:0621-0263-0391:621	38122	38122	621
622	210119_nj3_2.tif_BS20.tif:0622-0275-0379:622	33755	33755	622
623	210119_nj3_2.tif_BS20.tif:0623-0264-0390:623	36169	36169	623
624	210119_nj3_2.tif_BS20.tif:0624-0265-0392:624	37616	37616	624
625	210119_nj3_2.tif_BS20.tif:0625-0292-0391:625	33580	33580	625
626	210119_nj3_2.tif_BS20.tif:0626-0286-0399:626	33502	33502	626
627	210119_nj3_2.tif_BS20.tif:0627-0270-0396:627	35929	35929	627
628	210119_nj3_2.tif_BS20.tif:0628-0268-0389:628	34064	34064	628
629	210119_nj3_2.tif_BS20.tif:0629-0269-0396:629	36884	36884	629
630	210119_nj3_2.tif_BS20.tif:0630-0269-0391:630	31462	31462	630
631	210119_nj3_2.tif_BS20.tif:0631-0276-0392:631	31724	31724	631
632	210119_nj3_2.tif_BS20.tif:0632-0269-0395:632	36566	36566	632
633	210119_nj3_2.tif_BS20.tif:0633-0285-0379:633	36560	36560	633
634	210119_nj3_2.tif_BS20.tif:0634-0275-0384:634	61510	61510	634
635	210119_nj3_2.tif_BS20.tif:0635-0276-0376:635	44385	44385	635
636	210119_nj3_2.tif_BS20.tif:0636-0276-0386:636	36175	36175	636
637	210119_nj3_2.tif_BS20.tif:0637-0275-0388:637	33408	33408	637
638	210119_nj3_2.tif_BS20.tif:0638-0272-0385:638	31531	31531	638
639	210119_nj3_2.tif_BS20.tif:0639-0269-0384:639	30597	30597	639
640	210119_nj3_2.tif_BS20.tif:0640-0268-0382:640	34477	34477	640
641	210119_nj3_2.tif_BS20.tif:0641-0269-0386:641	36150	36150	641
642	210119_nj3_2.tif_BS20.tif:0642-0276-0383:642	33792	33792	642
643	210119_nj3_2.tif_BS20.tif:0643-0266-0388:643	33980	33980	643
644	210119_nj3_2.tif_BS20.tif:0644-0264-0384:644	32607	32607	644
645	210119_nj3_2.tif_BS20.tif:0645-0264-0385:645	30509	30509	645
646	210119_nj3_2.tif_BS20.tif:0646-0262-0394:646	38406	38406	646
647	210119_nj3_2.tif_BS20.tif:0647-0275-0394:647	36864	36864	647
648	210119_nj3_2.tif_BS20.tif:0648-0271-0391:648	33941	33941	648
649	210119_nj3_2.tif_BS20.tif:0649-0268-0387:649	32728	32728	649
650	210119_nj3_2.tif_BS20.tif:0650-0268-0385:650	37613	37613	650
651	210119_nj3_2.tif_BS20.tif:0651-0270-0384:651	35961	35961	651
652	210119_nj3_2.tif_BS20.tif:0652-0271-0383:652	37727	37727	652
653	210119_nj3_2.tif_BS20.tif:0653-0266-0383:653	36869	36869	653
654	210119_nj3_2.tif_BS20.tif:0654-0268-0385:654	40592	40592	654
655	210119_nj3_2.tif_BS20.tif:0655-0270-0389:655	33813	33813	655
656	210119_nj3_2.tif_BS20.tif:0656-0272-0390:656	36074	36074	656
657	210119_nj3_2.tif_BS20.tif:0657-0259-0389:657	33250	33250	657
658	210119_nj3_2.tif_BS20.tif:0658-0256-0390:658	33538	33538	658
659	210119_nj3_2.tif_BS20.tif:0659-0266-0391:659	34785	34785	659
660	210119_nj3_2.tif_BS20.tif:0660-0274-0388:660	33733	33733	660
661	210119_nj3_2.tif_BS20.tif:0661-0281-0386:661	34364	34364	661
662	210119_nj3_2.tif_BS20.tif:0662-0284-0386:662	35135	35135	662
663	210119_nj3_2.tif_BS20.tif:0663-0269-0387:663	36010	36010	663
664	210119_nj3_2.tif_BS20.tif:0664-0275-0386:664	33447	33447	664
665	210119_nj3_2.tif_BS20.tif:0665-0283-0386:665	36336	36336	665
666	210119_nj3_2.tif_BS20.tif:0666-0277-0389:666	35683	35683	666
667	210119_nj3_2.tif_BS20.tif:0667-0273-0390:667	36430	36430	667
668	210119_nj3_2.tif_BS20.tif:0668-0273-0394:668	36748	36748	668
669	210119_nj3_2.tif_BS20.tif:0669-0273-0396:669	35842	35842	669
670	210119_nj3_2.tif_BS20.tif:0670-0276-0402:670	36712	36712	670
671	210119_nj3_2.tif_BS20.tif:0671-0277-0407:671	32117	32117	671
672	210119_nj3_2.tif_BS20.tif:0672-0275-0406:672	42812	42812	672
673	210119_nj3_2.tif_BS20.tif:0673-0274-0403:673	44146	44146	673
674	210119_nj3_2.tif_BS20.tif:0674-0270-0399:674	41953	41953	674
675	210119_nj3_2.tif_BS20.tif:0675-0266-0390:675	49773	49773	675
676	210119_nj3_2.tif_BS20.tif:0676-0243-0374:676	35379	35379	676
677	210119_nj3_2.tif_BS20.tif:0677-0243-0382:677	29036	29036	677
678	210119_nj3_2.tif_BS20.tif:0678-0259-0380:678	32830	32830	678
679	210119_nj3_2.tif_BS20.tif:0679-0261-0381:679	32557	32557	679
680	210119_nj3_2.tif_BS20.tif:0680-0241-0374:680	31581	31581	680
681	210119_nj3_2.tif_BS20.tif:0681-0253-0378:681	29852	29852	681
682	210119_nj3_2.tif_BS20.tif:0682-0246-0380:682	36689	36689	682
683	210119_nj3_2.tif_BS20.tif:0683-0249-0382:683	38710	38710	683
684	210119_nj3_2.tif_BS20.tif:0684-0253-0381:684	37133	37133	684
685	210119_nj3_2.tif_BS20.tif:0685-0255-0379:685	32416	32416	685
686	210119_nj3_2.tif_BS20.tif:0686-0253-0380:686	33026	33026	686
687	210119_nj3_2.tif_BS20.tif:0687-0255-0377:687	29142	29142	687
688	210119_nj3_2.tif_BS20.tif:0688-0260-0371:688	41884	41884	688
689	210119_nj3_2.tif_BS20.tif:0689-0259-0375:689	35315	35315	689
690	210119_nj3_2.tif_BS20.tif:0690-0258-0372:690	30709	30709	690
691	210119_nj3_2.tif_BS20.tif:0691-0260-0383:691	33874	33874	691
692	210119_nj3_2.tif_BS20.tif:0692-0268-0372:692	33704	33704	692
693	210119_nj3_2.tif_BS20.tif:0693-0272-0384:693	33254	33254	693
694	210119_nj3_2.tif_BS20.tif:0694-0274-0392:694	35117	35117	694
695	210119_nj3_2.tif_BS20.tif:0695-0272-0391:695	32721	32721	695
696	210119_nj3_2.tif_BS20.tif:0696-0278-0392:696	42044	42044	696
697	210119_nj3_2.tif_BS20.tif:0697-0272-0390:697	41581	41581	697
698	210119_nj3_2.tif_BS20.tif:0698-0268-0387:698	35738	35738	698
699	210119_nj3_2.tif_BS20.tif:0699-0272-0387:699	34211	34211	699
700	210119_nj3_2.tif_BS20.tif:0700-0268-0389:700	38254	38254	700
701	210119_nj3_2.tif_BS20.tif:0701-0270-0388:701	33848	33848	701
702	210119_nj3_2.tif_BS20.tif:0702-0270-0389:702	40781	40781	702
703	210119_nj3_2.tif_BS20.tif:0703-0269-0392:703	38372	38372	703
704	210119_nj3_2.tif_BS20.tif:0704-0275-0399:704	36744	36744	704
705	210119_nj3_2.tif_BS20.tif:0705-0276-0393:705	37797	37797	705
706	210119_nj3_2.tif_BS20.tif:0706-0273-0391:706	33091	33091	706
707	210119_nj3_2.tif_BS20.tif:0707-0274-0391:707	35076	35076	707
708	210119_nj3_2.tif_BS20.tif:0708-0279-0388:708	34776	34776	708
709	210119_nj3_2.tif_BS20.tif:0709-0287-0382:709	35300	35300	709
710	210119_nj3_2.tif_BS20.tif:0710-0291-0385:710	35789	35789	710
711	210119_nj3_2.tif_BS20.tif:0711-0272-0383:711	35984	35984	711
712	210119_nj3_2.tif_BS20.tif:0712-0271-0387:712	31611	31611	712
713	210119_nj3_2.tif_BS20.tif:0713-0280-0387:713	40393	40393	713
714	210119_nj3_2.tif_BS20.tif:0714-0276-0387:714	37770	37770	714
715	210119_nj3_2.tif_BS20.tif:0715-0267-0381:715	42546	42546	715
716	210119_nj3_2.tif_BS20.tif:0716-0238-0377:716	37077	37077	716
717	210119_nj3_2.tif_BS20.tif:0717-0255-0378:717	34402	34402	717
718	210119_nj3_2.tif_BS20.tif:0718-0249-0380:718	38574	38574	718
719	210119_nj3_2.tif_BS20.tif:0719-0250-0370:719	30159	30159	719
720	210119_nj3_2.tif_BS20.tif:0720-0262-0398:720	30171	30171	720
721	210119_nj3_2.tif_BS20.tif:0721-0259-0384:721	36602	36602	721
722	210119_nj3_2.tif_BS20.tif:0001-0217-0146:1	210962	210962	1
723	210119_nj3_2.tif_BS20.tif:0002-0234-0129:2	309435	309435	2
724	210119_nj3_2.tif_BS20.tif:0003-0237-0129:3	327169	327169	3
725	210119_nj3_2.tif_BS20.tif:0004-0225-0149:4	298342	298342	4
726	210119_nj3_2.tif_BS20.tif:0005-0231-0154:5	286307	286307	5
727	210119_nj3_2.tif_BS20.tif:0006-0221-0148:6	293982	293982	6
728	210119_nj3_2.tif_BS20.tif:0007-0221-0136:7	316790	316790	7
729	210119_nj3_2.tif_BS20.tif:0008-0218-0128:8	312240	312240	8
730	210119_nj3_2.tif_BS20.tif:0009-0217-0135:9	303108	303108	9
731	210119_nj3_2.tif_BS20.tif:0010-0214-0119:10	335716	335716	10
732	210119_nj3_2.tif_BS20.tif:0011-0215-0101:11	310096	310096	11
733	210119_nj3_2.tif_BS20.tif:0012-0232-0117:12	313616	313616	12
734	210119_nj3_2.tif_BS20.tif:0013-0236-0123:13	316675	316675	13
735	210119_nj3_2.tif_BS20.tif:0014-0238-0131:14	315601	315601	14
736	210119_nj3_2.tif_BS20.tif:0015-0225-0122:15	297588	297588	15
737	210119_nj3_2.tif_BS20.tif:0016-0239-0098:16	320755	320755	16
738	210119_nj3_2.tif_BS20.tif:0017-0252-0107:17	318809	318809	17
739	210119_nj3_2.tif_BS20.tif:0018-0252-0110:18	313225	313225	18
740	210119_nj3_2.tif_BS20.tif:0019-0253-0109:19	337048	337048	19
741	210119_nj3_2.tif_BS20.tif:0020-0258-0105:20	316648	316648	20
742	210119_nj3_2.tif_BS20.tif:0021-0262-0105:21	271993	271993	21
743	210119_nj3_2.tif_BS20.tif:0022-0267-0105:22	330611	330611	22
744	210119_nj3_2.tif_BS20.tif:0023-0273-0110:23	314469	314469	23
745	210119_nj3_2.tif_BS20.tif:0024-0274-0110:24	316813	316813	24
746	210119_nj3_2.tif_BS20.tif:0025-0272-0107:25	291741	291741	25
747	210119_nj3_2.tif_BS20.tif:0026-0272-0110:26	322368	322368	26
748	210119_nj3_2.tif_BS20.tif:0027-0271-0110:27	304753	304753	27
749	210119_nj3_2.tif_BS20.tif:0028-0269-0109:28	314622	314622	28
750	210119_nj3_2.tif_BS20.tif:0029-0263-0111:29	304129	304129	29
751	210119_nj3_2.tif_BS20.tif:0030-0278-0110:30	324968	324968	30
752	210119_nj3_2.tif_BS20.tif:0031-0276-0109:31	313647	313647	31
753	210119_nj3_2.tif_BS20.tif:0032-0268-0108:32	288290	288290	32
754	210119_nj3_2.tif_BS20.tif:0033-0275-0120:33	304367	304367	33
755	210119_nj3_2.tif_BS20.tif:0034-0255-0115:34	300125	300125	34
756	210119_nj3_2.tif_BS20.tif:0035-0247-0129:35	237795	237795	35
757	210119_nj3_2.tif_BS20.tif:0036-0261-0151:36	315629	315629	36
758	210119_nj3_2.tif_BS20.tif:0037-0253-0126:37	269772	269772	37
759	210119_nj3_2.tif_BS20.tif:0038-0243-0131:38	289381	289381	38
760	210119_nj3_2.tif_BS20.tif:0039-0244-0130:39	269611	269611	39
761	210119_nj3_2.tif_BS20.tif:0040-0248-0129:40	294081	294081	40
762	210119_nj3_2.tif_BS20.tif:0041-0245-0145:41	303312	303312	41
763	210119_nj3_2.tif_BS20.tif:0042-0238-0153:42	307649	307649	42
764	210119_nj3_2.tif_BS20.tif:0043-0231-0155:43	281821	281821	43
765	210119_nj3_2.tif_BS20.tif:0044-0214-0164:44	284430	284430	44
766	210119_nj3_2.tif_BS20.tif:0045-0221-0144:45	300106	300106	45
767	210119_nj3_2.tif_BS20.tif:0046-0220-0131:46	282170	282170	46
768	210119_nj3_2.tif_BS20.tif:0047-0208-0117:47	308281	308281	47
769	210119_nj3_2.tif_BS20.tif:0048-0213-0129:48	303651	303651	48
770	210119_nj3_2.tif_BS20.tif:0049-0221-0126:49	309007	309007	49
771	210119_nj3_2.tif_BS20.tif:0050-0215-0125:50	305587	305587	50
772	210119_nj3_2.tif_BS20.tif:0051-0227-0116:51	306337	306337	51
773	210119_nj3_2.tif_BS20.tif:0052-0232-0115:52	312213	312213	52
774	210119_nj3_2.tif_BS20.tif:0053-0226-0120:53	308390	308390	53
775	210119_nj3_2.tif_BS20.tif:0054-0226-0121:54	291244	291244	54
776	210119_nj3_2.tif_BS20.tif:0055-0229-0127:55	327220	327220	55
777	210119_nj3_2.tif_BS20.tif:0056-0226-0135:56	314472	314472	56
778	210119_nj3_2.tif_BS20.tif:0057-0229-0119:57	306217	306217	57
779	210119_nj3_2.tif_BS20.tif:0058-0239-0118:58	314342	314342	58
780	210119_nj3_2.tif_BS20.tif:0059-0228-0122:59	318559	318559	59
781	210119_nj3_2.tif_BS20.tif:0060-0206-0128:60	285094	285094	60
782	210119_nj3_2.tif_BS20.tif:0061-0221-0131:61	279730	279730	61
783	210119_nj3_2.tif_BS20.tif:0062-0215-0133:62	289576	289576	62
784	210119_nj3_2.tif_BS20.tif:0063-0221-0131:63	305711	305711	63
785	210119_nj3_2.tif_BS20.tif:0064-0216-0132:64	311690	311690	64
786	210119_nj3_2.tif_BS20.tif:0065-0201-0139:65	279560	279560	65
787	210119_nj3_2.tif_BS20.tif:0066-0212-0156:66	285261	285261	66
788	210119_nj3_2.tif_BS20.tif:0067-0207-0152:67	311427	311427	67
789	210119_nj3_2.tif_BS20.tif:0068-0211-0157:68	300267	300267	68
790	210119_nj3_2.tif_BS20.tif:0069-0211-0175:69	271170	271170	69
791	210119_nj3_2.tif_BS20.tif:0070-0219-0168:70	302065	302065	70
792	210119_nj3_2.tif_BS20.tif:0071-0210-0167:71	313447	313447	71
793	210119_nj3_2.tif_BS20.tif:0072-0212-0170:72	320958	320958	72
794	210119_nj3_2.tif_BS20.tif:0073-0211-0165:73	314601	314601	73
795	210119_nj3_2.tif_BS20.tif:0074-0211-0159:74	320118	320118	74
796	210119_nj3_2.tif_BS20.tif:0075-0207-0164:75	299892	299892	75
797	210119_nj3_2.tif_BS20.tif:0076-0211-0175:76	298664	298664	76
798	210119_nj3_2.tif_BS20.tif:0077-0215-0179:77	301405	301405	77
799	210119_nj3_2.tif_BS20.tif:0078-0214-0180:78	311749	311749	78
800	210119_nj3_2.tif_BS20.tif:0079-0217-0166:79	285523	285523	79
801	210119_nj3_2.tif_BS20.tif:0080-0248-0160:80	181695	181695	80
802	210119_nj3_2.tif_BS20.tif:0081-0247-0175:81	300372	300372	81
803	210119_nj3_2.tif_BS20.tif:0082-0235-0176:82	297207	297207	82
804	210119_nj3_2.tif_BS20.tif:0083-0237-0169:83	289582	289582	83
805	210119_nj3_2.tif_BS20.tif:0084-0234-0165:84	290743	290743	84
806	210119_nj3_2.tif_BS20.tif:0085-0226-0149:85	286567	286567	85
807	210119_nj3_2.tif_BS20.tif:0086-0216-0132:86	298900	298900	86
808	210119_nj3_2.tif_BS20.tif:0087-0223-0142:87	320909	320909	87
809	210119_nj3_2.tif_BS20.tif:0088-0226-0135:88	281844	281844	88
810	210119_nj3_2.tif_BS20.tif:0089-0227-0141:89	281446	281446	89
811	210119_nj3_2.tif_BS20.tif:0090-0229-0143:90	278434	278434	90
812	210119_nj3_2.tif_BS20.tif:0091-0233-0140:91	291794	291794	91
813	210119_nj3_2.tif_BS20.tif:0092-0247-0139:92	302612	302612	92
814	210119_nj3_2.tif_BS20.tif:0093-0246-0131:93	267231	267231	93
815	210119_nj3_2.tif_BS20.tif:0094-0252-0129:94	267849	267849	94
816	210119_nj3_2.tif_BS20.tif:0095-0259-0121:95	288013	288013	95
817	210119_nj3_2.tif_BS20.tif:0096-0256-0118:96	281362	281362	96
818	210119_nj3_2.tif_BS20.tif:0097-0245-0125:97	271941	271941	97
819	210119_nj3_2.tif_BS20.tif:0098-0241-0132:98	279977	279977	98
820	210119_nj3_2.tif_BS20.tif:0099-0251-0147:99	259943	259943	99
821	210119_nj3_2.tif_BS20.tif:0100-0229-0154:100	266983	266983	100
822	210119_nj3_2.tif_BS20.tif:0101-0220-0182:101	246771	246771	101
823	210119_nj3_2.tif_BS20.tif:0102-0223-0135:102	234670	234670	102
824	210119_nj3_2.tif_BS20.tif:0103-0226-0158:103	252703	252703	103
825	210119_nj3_2.tif_BS20.tif:0104-0229-0164:104	236042	236042	104
826	210119_nj3_2.tif_BS20.tif:0105-0231-0166:105	234417	234417	105
827	210119_nj3_2.tif_BS20.tif:0106-0228-0169:106	243082	243082	106
828	210119_nj3_2.tif_BS20.tif:0107-0231-0160:107	233594	233594	107
829	210119_nj3_2.tif_BS20.tif:0108-0235-0150:108	236936	236936	108
830	210119_nj3_2.tif_BS20.tif:0109-0241-0142:109	257648	257648	109
831	210119_nj3_2.tif_BS20.tif:0110-0245-0136:110	241354	241354	110
832	210119_nj3_2.tif_BS20.tif:0111-0249-0132:111	241410	241410	111
833	210119_nj3_2.tif_BS20.tif:0112-0256-0130:112	231697	231697	112
834	210119_nj3_2.tif_BS20.tif:0113-0261-0119:113	233680	233680	113
835	210119_nj3_2.tif_BS20.tif:0114-0260-0117:114	226672	226672	114
836	210119_nj3_2.tif_BS20.tif:0115-0249-0091:115	222294	222294	115
837	210119_nj3_2.tif_BS20.tif:0116-0273-0106:116	216165	216165	116
838	210119_nj3_2.tif_BS20.tif:0117-0275-0102:117	227161	227161	117
839	210119_nj3_2.tif_BS20.tif:0118-0291-0115:118	242489	242489	118
840	210119_nj3_2.tif_BS20.tif:0119-0305-0114:119	236513	236513	119
841	210119_nj3_2.tif_BS20.tif:0120-0307-0123:120	228837	228837	120
842	210119_nj3_2.tif_BS20.tif:0121-0296-0124:121	240802	240802	121
843	210119_nj3_2.tif_BS20.tif:0122-0301-0131:122	257524	257524	122
844	210119_nj3_2.tif_BS20.tif:0123-0297-0125:123	254440	254440	123
845	210119_nj3_2.tif_BS20.tif:0124-0297-0125:124	251948	251948	124
846	210119_nj3_2.tif_BS20.tif:0125-0302-0141:125	253981	253981	125
847	210119_nj3_2.tif_BS20.tif:0126-0302-0137:126	258326	258326	126
848	210119_nj3_2.tif_BS20.tif:0127-0307-0142:127	241687	241687	127
849	210119_nj3_2.tif_BS20.tif:0128-0303-0136:128	255271	255271	128
850	210119_nj3_2.tif_BS20.tif:0129-0305-0137:129	243388	243388	129
851	210119_nj3_2.tif_BS20.tif:0130-0301-0136:130	251202	251202	130
852	210119_nj3_2.tif_BS20.tif:0131-0297-0141:131	251627	251627	131
853	210119_nj3_2.tif_BS20.tif:0132-0301-0149:132	256555	256555	132
854	210119_nj3_2.tif_BS20.tif:0133-0302-0145:133	243763	243763	133
855	210119_nj3_2.tif_BS20.tif:0134-0278-0128:134	248021	248021	134
856	210119_nj3_2.tif_BS20.tif:0135-0296-0137:135	218453	218453	135
857	210119_nj3_2.tif_BS20.tif:0136-0287-0140:136	225745	225745	136
858	210119_nj3_2.tif_BS20.tif:0137-0281-0141:137	219630	219630	137
859	210119_nj3_2.tif_BS20.tif:0138-0272-0133:138	231733	231733	138
860	210119_nj3_2.tif_BS20.tif:0139-0263-0127:139	222144	222144	139
861	210119_nj3_2.tif_BS20.tif:0140-0249-0131:140	218753	218753	140
862	210119_nj3_2.tif_BS20.tif:0141-0244-0135:141	223261	223261	141
863	210119_nj3_2.tif_BS20.tif:0142-0241-0129:142	203410	203410	142
864	210119_nj3_2.tif_BS20.tif:0143-0260-0120:143	222781	222781	143
865	210119_nj3_2.tif_BS20.tif:0144-0258-0114:144	229869	229869	144
866	210119_nj3_2.tif_BS20.tif:0145-0255-0114:145	234505	234505	145
867	210119_nj3_2.tif_BS20.tif:0146-0253-0119:146	242247	242247	146
868	210119_nj3_2.tif_BS20.tif:0147-0250-0117:147	224377	224377	147
869	210119_nj3_2.tif_BS20.tif:0148-0200-0087:148	199123	199123	148
870	210119_nj3_2.tif_BS20.tif:0149-0230-0125:149	236287	236287	149
871	210119_nj3_2.tif_BS20.tif:0150-0229-0123:150	216535	216535	150
872	210119_nj3_2.tif_BS20.tif:0151-0258-0132:151	249351	249351	151
873	210119_nj3_2.tif_BS20.tif:0152-0238-0128:152	221007	221007	152
874	210119_nj3_2.tif_BS20.tif:0153-0222-0123:153	211035	211035	153
875	210119_nj3_2.tif_BS20.tif:0154-0220-0117:154	216659	216659	154
876	210119_nj3_2.tif_BS20.tif:0155-0223-0117:155	235553	235553	155
877	210119_nj3_2.tif_BS20.tif:0156-0218-0123:156	237744	237744	156
878	210119_nj3_2.tif_BS20.tif:0157-0208-0124:157	230052	230052	157
879	210119_nj3_2.tif_BS20.tif:0158-0224-0126:158	251554	251554	158
880	210119_nj3_2.tif_BS20.tif:0159-0221-0123:159	240602	240602	159
881	210119_nj3_2.tif_BS20.tif:0160-0228-0122:160	229137	229137	160
882	210119_nj3_2.tif_BS20.tif:0161-0223-0123:161	238366	238366	161
883	210119_nj3_2.tif_BS20.tif:0162-0215-0121:162	247949	247949	162
884	210119_nj3_2.tif_BS20.tif:0163-0231-0117:163	245114	245114	163
885	210119_nj3_2.tif_BS20.tif:0164-0227-0122:164	249438	249438	164
886	210119_nj3_2.tif_BS20.tif:0165-0218-0118:165	259985	259985	165
887	210119_nj3_2.tif_BS20.tif:0166-0228-0116:166	236636	236636	166
888	210119_nj3_2.tif_BS20.tif:0167-0230-0117:167	258910	258910	167
889	210119_nj3_2.tif_BS20.tif:0168-0228-0118:168	233549	233549	168
890	210119_nj3_2.tif_BS20.tif:0169-0228-0122:169	232730	232730	169
891	210119_nj3_2.tif_BS20.tif:0170-0231-0124:170	253024	253024	170
892	210119_nj3_2.tif_BS20.tif:0171-0231-0117:171	241511	241511	171
893	210119_nj3_2.tif_BS20.tif:0172-0242-0115:172	231999	231999	172
894	210119_nj3_2.tif_BS20.tif:0173-0248-0116:173	228279	228279	173
895	210119_nj3_2.tif_BS20.tif:0174-0243-0116:174	227120	227120	174
896	210119_nj3_2.tif_BS20.tif:0175-0229-0121:175	213162	213162	175
897	210119_nj3_2.tif_BS20.tif:0176-0221-0125:176	238915	238915	176
898	210119_nj3_2.tif_BS20.tif:0177-0228-0119:177	230702	230702	177
899	210119_nj3_2.tif_BS20.tif:0178-0242-0121:178	261390	261390	178
900	210119_nj3_2.tif_BS20.tif:0179-0227-0122:179	206142	206142	179
901	210119_nj3_2.tif_BS20.tif:0180-0215-0130:180	224540	224540	180
902	210119_nj3_2.tif_BS20.tif:0181-0220-0129:181	218554	218554	181
903	210119_nj3_2.tif_BS20.tif:0182-0226-0132:182	217264	217264	182
904	210119_nj3_2.tif_BS20.tif:0183-0227-0129:183	220741	220741	183
905	210119_nj3_2.tif_BS20.tif:0184-0224-0130:184	225873	225873	184
906	210119_nj3_2.tif_BS20.tif:0185-0220-0133:185	219305	219305	185
907	210119_nj3_2.tif_BS20.tif:0186-0209-0137:186	221536	221536	186
908	210119_nj3_2.tif_BS20.tif:0187-0208-0136:187	226507	226507	187
909	210119_nj3_2.tif_BS20.tif:0188-0221-0135:188	250161	250161	188
910	210119_nj3_2.tif_BS20.tif:0189-0228-0126:189	283221	283221	189
911	210119_nj3_2.tif_BS20.tif:0190-0222-0133:190	250584	250584	190
912	210119_nj3_2.tif_BS20.tif:0191-0218-0131:191	253495	253495	191
913	210119_nj3_2.tif_BS20.tif:0192-0213-0138:192	227194	227194	192
914	210119_nj3_2.tif_BS20.tif:0193-0205-0140:193	248626	248626	193
915	210119_nj3_2.tif_BS20.tif:0194-0218-0141:194	244366	244366	194
916	210119_nj3_2.tif_BS20.tif:0195-0213-0136:195	248908	248908	195
917	210119_nj3_2.tif_BS20.tif:0196-0216-0137:196	236169	236169	196
918	210119_nj3_2.tif_BS20.tif:0197-0215-0138:197	228572	228572	197
919	210119_nj3_2.tif_BS20.tif:0198-0217-0141:198	244172	244172	198
920	210119_nj3_2.tif_BS20.tif:0199-0234-0130:199	256786	256786	199
921	210119_nj3_2.tif_BS20.tif:0200-0231-0123:200	248373	248373	200
922	210119_nj3_2.tif_BS20.tif:0201-0229-0122:201	258231	258231	201
923	210119_nj3_2.tif_BS20.tif:0202-0226-0121:202	260534	260534	202
924	210119_nj3_2.tif_BS20.tif:0203-0227-0118:203	237506	237506	203
925	210119_nj3_2.tif_BS20.tif:0204-0240-0121:204	256294	256294	204
926	210119_nj3_2.tif_BS20.tif:0205-0241-0118:205	268240	268240	205
927	210119_nj3_2.tif_BS20.tif:0206-0241-0112:206	251864	251864	206
928	210119_nj3_2.tif_BS20.tif:0207-0234-0112:207	227279	227279	207
929	210119_nj3_2.tif_BS20.tif:0208-0220-0121:208	210319	210319	208
930	210119_nj3_2.tif_BS20.tif:0209-0218-0125:209	226105	226105	209
931	210119_nj3_2.tif_BS20.tif:0210-0226-0128:210	221517	221517	210
932	210119_nj3_2.tif_BS20.tif:0211-0256-0112:211	234173	234173	211
933	210119_nj3_2.tif_BS20.tif:0212-0260-0117:212	239138	239138	212
934	210119_nj3_2.tif_BS20.tif:0213-0256-0113:213	195568	195568	213
935	210119_nj3_2.tif_BS20.tif:0214-0256-0111:214	228655	228655	214
936	210119_nj3_2.tif_BS20.tif:0215-0258-0106:215	225941	225941	215
937	210119_nj3_2.tif_BS20.tif:0216-0261-0108:216	223253	223253	216
938	210119_nj3_2.tif_BS20.tif:0217-0264-0112:217	225847	225847	217
939	210119_nj3_2.tif_BS20.tif:0218-0266-0109:218	257398	257398	218
940	210119_nj3_2.tif_BS20.tif:0219-0270-0110:219	246840	246840	219
941	210119_nj3_2.tif_BS20.tif:0220-0273-0111:220	234231	234231	220
942	210119_nj3_2.tif_BS20.tif:0221-0267-0112:221	237319	237319	221
943	210119_nj3_2.tif_BS20.tif:0222-0261-0116:222	263609	263609	222
944	210119_nj3_2.tif_BS20.tif:0223-0262-0126:223	260402	260402	223
945	210119_nj3_2.tif_BS20.tif:0224-0260-0119:224	244902	244902	224
946	210119_nj3_2.tif_BS20.tif:0225-0270-0123:225	244990	244990	225
947	210119_nj3_2.tif_BS20.tif:0226-0265-0119:226	244983	244983	226
948	210119_nj3_2.tif_BS20.tif:0227-0269-0120:227	263199	263199	227
949	210119_nj3_2.tif_BS20.tif:0228-0258-0118:228	245205	245205	228
950	210119_nj3_2.tif_BS20.tif:0229-0254-0116:229	250635	250635	229
951	210119_nj3_2.tif_BS20.tif:0230-0270-0115:230	264190	264190	230
952	210119_nj3_2.tif_BS20.tif:0231-0275-0111:231	239240	239240	231
953	210119_nj3_2.tif_BS20.tif:0232-0272-0113:232	254897	254897	232
954	210119_nj3_2.tif_BS20.tif:0233-0267-0109:233	268518	268518	233
955	210119_nj3_2.tif_BS20.tif:0234-0274-0109:234	255652	255652	234
956	210119_nj3_2.tif_BS20.tif:0235-0274-0114:235	253821	253821	235
957	210119_nj3_2.tif_BS20.tif:0236-0268-0119:236	271114	271114	236
958	210119_nj3_2.tif_BS20.tif:0237-0267-0118:237	263398	263398	237
959	210119_nj3_2.tif_BS20.tif:0238-0266-0115:238	274489	274489	238
960	210119_nj3_2.tif_BS20.tif:0239-0260-0114:239	253550	253550	239
961	210119_nj3_2.tif_BS20.tif:0240-0263-0114:240	240665	240665	240
962	210119_nj3_2.tif_BS20.tif:0241-0264-0114:241	248074	248074	241
963	210119_nj3_2.tif_BS20.tif:0242-0262-0116:242	239179	239179	242
964	210119_nj3_2.tif_BS20.tif:0243-0243-0113:243	238886	238886	243
965	210119_nj3_2.tif_BS20.tif:0244-0241-0116:244	247623	247623	244
966	210119_nj3_2.tif_BS20.tif:0245-0241-0115:245	259759	259759	245
967	210119_nj3_2.tif_BS20.tif:0246-0272-0138:246	228756	228756	246
968	210119_nj3_2.tif_BS20.tif:0247-0247-0101:247	264809	264809	247
969	210119_nj3_2.tif_BS20.tif:0248-0244-0110:248	269314	269314	248
970	210119_nj3_2.tif_BS20.tif:0249-0238-0112:249	258575	258575	249
971	210119_nj3_2.tif_BS20.tif:0250-0228-0115:250	257807	257807	250
972	210119_nj3_2.tif_BS20.tif:0251-0221-0119:251	256122	256122	251
973	210119_nj3_2.tif_BS20.tif:0252-0216-0121:252	257686	257686	252
974	210119_nj3_2.tif_BS20.tif:0253-0217-0127:253	272612	272612	253
975	210119_nj3_2.tif_BS20.tif:0254-0219-0123:254	258456	258456	254
976	210119_nj3_2.tif_BS20.tif:0255-0223-0124:255	278084	278084	255
977	210119_nj3_2.tif_BS20.tif:0256-0224-0124:256	275458	275458	256
978	210119_nj3_2.tif_BS20.tif:0257-0225-0127:257	268511	268511	257
979	210119_nj3_2.tif_BS20.tif:0258-0219-0134:258	272470	272470	258
980	210119_nj3_2.tif_BS20.tif:0259-0224-0132:259	249002	249002	259
981	210119_nj3_2.tif_BS20.tif:0260-0224-0131:260	256080	256080	260
982	210119_nj3_2.tif_BS20.tif:0261-0236-0134:261	261637	261637	261
983	210119_nj3_2.tif_BS20.tif:0262-0237-0126:262	265211	265211	262
984	210119_nj3_2.tif_BS20.tif:0263-0226-0121:263	282522	282522	263
985	210119_nj3_2.tif_BS20.tif:0264-0223-0130:264	252639	252639	264
986	210119_nj3_2.tif_BS20.tif:0265-0220-0136:265	235699	235699	265
987	210119_nj3_2.tif_BS20.tif:0266-0227-0131:266	258502	258502	266
988	210119_nj3_2.tif_BS20.tif:0267-0229-0130:267	256175	256175	267
989	210119_nj3_2.tif_BS20.tif:0268-0229-0129:268	245692	245692	268
990	210119_nj3_2.tif_BS20.tif:0269-0228-0121:269	253495	253495	269
991	210119_nj3_2.tif_BS20.tif:0270-0238-0121:270	246963	246963	270
992	210119_nj3_2.tif_BS20.tif:0271-0237-0118:271	248405	248405	271
993	210119_nj3_2.tif_BS20.tif:0272-0238-0112:272	246151	246151	272
994	210119_nj3_2.tif_BS20.tif:0273-0233-0113:273	254255	254255	273
995	210119_nj3_2.tif_BS20.tif:0274-0244-0113:274	250471	250471	274
996	210119_nj3_2.tif_BS20.tif:0275-0249-0111:275	244777	244777	275
997	210119_nj3_2.tif_BS20.tif:0276-0250-0116:276	261708	261708	276
998	210119_nj3_2.tif_BS20.tif:0277-0249-0114:277	258175	258175	277
999	210119_nj3_2.tif_BS20.tif:0278-0252-0110:278	241779	241779	278
1000	210119_nj3_2.tif_BS20.tif:0279-0253-0111:279	229614	229614	279
1001	210119_nj3_2.tif_BS20.tif:0280-0254-0112:280	222454	222454	280
1002	210119_nj3_2.tif_BS20.tif:0281-0257-0110:281	217085	217085	281
1003	210119_nj3_2.tif_BS20.tif:0282-0258-0110:282	209554	209554	282
1004	210119_nj3_2.tif_BS20.tif:0283-0259-0113:283	218315	218315	283
1005	210119_nj3_2.tif_BS20.tif:0284-0256-0118:284	263451	263451	284
1006	210119_nj3_2.tif_BS20.tif:0285-0260-0110:285	225395	225395	285
1007	210119_nj3_2.tif_BS20.tif:0286-0262-0111:286	219354	219354	286
1008	210119_nj3_2.tif_BS20.tif:0287-0257-0114:287	247553	247553	287
1009	210119_nj3_2.tif_BS20.tif:0288-0251-0111:288	233340	233340	288
1010	210119_nj3_2.tif_BS20.tif:0289-0239-0118:289	229598	229598	289
1011	210119_nj3_2.tif_BS20.tif:0290-0237-0119:290	244001	244001	290
1012	210119_nj3_2.tif_BS20.tif:0291-0219-0122:291	213854	213854	291
1013	210119_nj3_2.tif_BS20.tif:0292-0206-0133:292	209054	209054	292
1014	210119_nj3_2.tif_BS20.tif:0293-0229-0133:293	225871	225871	293
1015	210119_nj3_2.tif_BS20.tif:0294-0235-0133:294	260582	260582	294
1016	210119_nj3_2.tif_BS20.tif:0295-0221-0128:295	235646	235646	295
1017	210119_nj3_2.tif_BS20.tif:0296-0217-0134:296	255855	255855	296
1018	210119_nj3_2.tif_BS20.tif:0297-0218-0129:297	236406	236406	297
1019	210119_nj3_2.tif_BS20.tif:0298-0231-0132:298	227869	227869	298
1020	210119_nj3_2.tif_BS20.tif:0299-0228-0137:299	244608	244608	299
1021	210119_nj3_2.tif_BS20.tif:0300-0218-0133:300	233496	233496	300
1022	210119_nj3_2.tif_BS20.tif:0301-0216-0127:301	249895	249895	301
1023	210119_nj3_2.tif_BS20.tif:0302-0239-0121:302	246821	246821	302
1024	210119_nj3_2.tif_BS20.tif:0303-0242-0119:303	248496	248496	303
1025	210119_nj3_2.tif_BS20.tif:0304-0219-0137:304	244260	244260	304
1026	210119_nj3_2.tif_BS20.tif:0305-0220-0134:305	246423	246423	305
1027	210119_nj3_2.tif_BS20.tif:0306-0234-0135:306	250986	250986	306
1028	210119_nj3_2.tif_BS20.tif:0307-0243-0128:307	248954	248954	307
1029	210119_nj3_2.tif_BS20.tif:0308-0249-0128:308	245123	245123	308
1030	210119_nj3_2.tif_BS20.tif:0309-0247-0124:309	250723	250723	309
1031	210119_nj3_2.tif_BS20.tif:0310-0245-0126:310	227559	227559	310
1032	210119_nj3_2.tif_BS20.tif:0311-0245-0135:311	247019	247019	311
1033	210119_nj3_2.tif_BS20.tif:0312-0247-0116:312	243132	243132	312
1034	210119_nj3_2.tif_BS20.tif:0313-0266-0100:313	234711	234711	313
1035	210119_nj3_2.tif_BS20.tif:0314-0246-0101:314	206625	206625	314
1036	210119_nj3_2.tif_BS20.tif:0315-0234-0119:315	218034	218034	315
1037	210119_nj3_2.tif_BS20.tif:0316-0212-0130:316	238131	238131	316
1038	210119_nj3_2.tif_BS20.tif:0317-0223-0127:317	232531	232531	317
1039	210119_nj3_2.tif_BS20.tif:0318-0228-0121:318	237392	237392	318
1040	210119_nj3_2.tif_BS20.tif:0319-0218-0137:319	232760	232760	319
1041	210119_nj3_2.tif_BS20.tif:0320-0248-0133:320	243854	243854	320
1042	210119_nj3_2.tif_BS20.tif:0321-0230-0131:321	215864	215864	321
1043	210119_nj3_2.tif_BS20.tif:0322-0220-0129:322	230089	230089	322
1044	210119_nj3_2.tif_BS20.tif:0323-0215-0139:323	226027	226027	323
1045	210119_nj3_2.tif_BS20.tif:0324-0208-0140:324	232878	232878	324
1046	210119_nj3_2.tif_BS20.tif:0325-0205-0143:325	242327	242327	325
1047	210119_nj3_2.tif_BS20.tif:0326-0214-0145:326	242000	242000	326
1048	210119_nj3_2.tif_BS20.tif:0327-0214-0146:327	226392	226392	327
1049	210119_nj3_2.tif_BS20.tif:0328-0213-0145:328	220746	220746	328
1050	210119_nj3_2.tif_BS20.tif:0329-0213-0147:329	216645	216645	329
1051	210119_nj3_2.tif_BS20.tif:0330-0215-0149:330	202886	202886	330
1052	210119_nj3_2.tif_BS20.tif:0331-0212-0148:331	204625	204625	331
1053	210119_nj3_2.tif_BS20.tif:0332-0210-0145:332	207001	207001	332
1054	210119_nj3_2.tif_BS20.tif:0333-0207-0142:333	234896	234896	333
1055	210119_nj3_2.tif_BS20.tif:0334-0212-0137:334	230681	230681	334
1056	210119_nj3_2.tif_BS20.tif:0335-0220-0135:335	278402	278402	335
1057	210119_nj3_2.tif_BS20.tif:0336-0212-0144:336	239903	239903	336
1058	210119_nj3_2.tif_BS20.tif:0337-0218-0144:337	246809	246809	337
1059	210119_nj3_2.tif_BS20.tif:0338-0219-0139:338	249788	249788	338
1060	210119_nj3_2.tif_BS20.tif:0339-0217-0136:339	251509	251509	339
1061	210119_nj3_2.tif_BS20.tif:0340-0221-0134:340	231618	231618	340
1062	210119_nj3_2.tif_BS20.tif:0341-0225-0131:341	240899	240899	341
1063	210119_nj3_2.tif_BS20.tif:0342-0234-0132:342	204255	204255	342
1064	210119_nj3_2.tif_BS20.tif:0343-0224-0141:343	203118	203118	343
1065	210119_nj3_2.tif_BS20.tif:0344-0243-0156:344	284790	284790	344
1066	210119_nj3_2.tif_BS20.tif:0345-0248-0140:345	261467	261467	345
1067	210119_nj3_2.tif_BS20.tif:0346-0252-0131:346	252759	252759	346
1068	210119_nj3_2.tif_BS20.tif:0347-0247-0126:347	235535	235535	347
1069	210119_nj3_2.tif_BS20.tif:0348-0231-0120:348	220437	220437	348
1070	210119_nj3_2.tif_BS20.tif:0349-0245-0129:349	234269	234269	349
1071	210119_nj3_2.tif_BS20.tif:0350-0252-0122:350	228131	228131	350
1072	210119_nj3_2.tif_BS20.tif:0351-0250-0121:351	249696	249696	351
1073	210119_nj3_2.tif_BS20.tif:0352-0245-0122:352	244446	244446	352
1074	210119_nj3_2.tif_BS20.tif:0353-0242-0124:353	283133	283133	353
1075	210119_nj3_2.tif_BS20.tif:0354-0241-0127:354	263428	263428	354
1076	210119_nj3_2.tif_BS20.tif:0355-0239-0133:355	254735	254735	355
1077	210119_nj3_2.tif_BS20.tif:0356-0232-0138:356	250584	250584	356
1078	210119_nj3_2.tif_BS20.tif:0357-0227-0148:357	244152	244152	357
1079	210119_nj3_2.tif_BS20.tif:0358-0228-0192:358	167277	167277	358
1080	210119_nj3_2.tif_BS20.tif:0359-0215-0184:359	216983	216983	359
1081	210119_nj3_2.tif_BS20.tif:0360-0233-0178:360	221636	221636	360
1082	210119_nj3_2.tif_BS20.tif:0361-0251-0176:361	210167	210167	361
1083	210119_nj3_2.tif_BS20.tif:0362-0231-0178:362	210707	210707	362
1084	210119_nj3_2.tif_BS20.tif:0363-0230-0171:363	222609	222609	363
1085	210119_nj3_2.tif_BS20.tif:0364-0227-0164:364	236319	236319	364
1086	210119_nj3_2.tif_BS20.tif:0365-0228-0162:365	224208	224208	365
1087	210119_nj3_2.tif_BS20.tif:0366-0231-0163:366	239947	239947	366
1088	210119_nj3_2.tif_BS20.tif:0367-0226-0145:367	229844	229844	367
1089	210119_nj3_2.tif_BS20.tif:0368-0226-0140:368	202244	202244	368
1090	210119_nj3_2.tif_BS20.tif:0369-0229-0136:369	263759	263759	369
1091	210119_nj3_2.tif_BS20.tif:0370-0234-0133:370	229169	229169	370
1092	210119_nj3_2.tif_BS20.tif:0371-0235-0130:371	243177	243177	371
1093	210119_nj3_2.tif_BS20.tif:0372-0240-0128:372	229552	229552	372
1094	210119_nj3_2.tif_BS20.tif:0373-0241-0129:373	223951	223951	373
1095	210119_nj3_2.tif_BS20.tif:0374-0253-0125:374	232663	232663	374
1096	210119_nj3_2.tif_BS20.tif:0375-0254-0120:375	212199	212199	375
1097	210119_nj3_2.tif_BS20.tif:0376-0254-0114:376	193360	193360	376
1098	210119_nj3_2.tif_BS20.tif:0377-0258-0094:377	221825	221825	377
1099	210119_nj3_2.tif_BS20.tif:0378-0268-0096:378	222480	222480	378
1100	210119_nj3_2.tif_BS20.tif:0379-0274-0105:379	218014	218014	379
1101	210119_nj3_2.tif_BS20.tif:0380-0287-0109:380	220737	220737	380
1102	210119_nj3_2.tif_BS20.tif:0381-0281-0112:381	210441	210441	381
1103	210119_nj3_2.tif_BS20.tif:0382-0278-0109:382	204803	204803	382
1104	210119_nj3_2.tif_BS20.tif:0383-0282-0109:383	193988	193988	383
1105	210119_nj3_2.tif_BS20.tif:0384-0293-0109:384	192111	192111	384
1106	210119_nj3_2.tif_BS20.tif:0385-0275-0100:385	183113	183113	385
1107	210119_nj3_2.tif_BS20.tif:0386-0272-0110:386	199497	199497	386
1108	210119_nj3_2.tif_BS20.tif:0387-0278-0114:387	198363	198363	387
1109	210119_nj3_2.tif_BS20.tif:0388-0263-0106:388	203240	203240	388
1110	210119_nj3_2.tif_BS20.tif:0389-0266-0118:389	194119	194119	389
1111	210119_nj3_2.tif_BS20.tif:0390-0248-0122:390	204512	204512	390
1112	210119_nj3_2.tif_BS20.tif:0391-0249-0131:391	213831	213831	391
1113	210119_nj3_2.tif_BS20.tif:0392-0243-0138:392	219214	219214	392
1114	210119_nj3_2.tif_BS20.tif:0393-0258-0125:393	213078	213078	393
1115	210119_nj3_2.tif_BS20.tif:0394-0261-0127:394	209171	209171	394
1116	210119_nj3_2.tif_BS20.tif:0395-0259-0122:395	205214	205214	395
1117	210119_nj3_2.tif_BS20.tif:0396-0258-0128:396	203089	203089	396
1118	210119_nj3_2.tif_BS20.tif:0397-0278-0138:397	187027	187027	397
1119	210119_nj3_2.tif_BS20.tif:0398-0308-0162:398	163608	163608	398
1120	210119_nj3_2.tif_BS20.tif:0399-0312-0153:399	184580	184580	399
1121	210119_nj3_2.tif_BS20.tif:0400-0304-0153:400	170509	170509	400
1122	210119_nj3_2.tif_BS20.tif:0401-0280-0146:401	185538	185538	401
1123	210119_nj3_2.tif_BS20.tif:0402-0277-0145:402	158875	158875	402
1124	210119_nj3_2.tif_BS20.tif:0403-0286-0149:403	164929	164929	403
1125	210119_nj3_2.tif_BS20.tif:0404-0289-0152:404	175953	175953	404
1126	210119_nj3_2.tif_BS20.tif:0405-0291-0144:405	168458	168458	405
1127	210119_nj3_2.tif_BS20.tif:0406-0291-0137:406	167644	167644	406
1128	210119_nj3_2.tif_BS20.tif:0407-0289-0131:407	170478	170478	407
1129	210119_nj3_2.tif_BS20.tif:0408-0286-0127:408	170760	170760	408
1130	210119_nj3_2.tif_BS20.tif:0409-0283-0124:409	169562	169562	409
1131	210119_nj3_2.tif_BS20.tif:0410-0282-0124:410	163377	163377	410
1132	210119_nj3_2.tif_BS20.tif:0411-0259-0122:411	155621	155621	411
1133	210119_nj3_2.tif_BS20.tif:0412-0259-0123:412	150380	150380	412
1134	210119_nj3_2.tif_BS20.tif:0413-0255-0125:413	130373	130373	413
1135	210119_nj3_2.tif_BS20.tif:0414-0247-0125:414	133061	133061	414
1136	210119_nj3_2.tif_BS20.tif:0415-0244-0128:415	136161	136161	415
1137	210119_nj3_2.tif_BS20.tif:0416-0241-0128:416	134312	134312	416
1138	210119_nj3_2.tif_BS20.tif:0417-0241-0136:417	176971	176971	417
1139	210119_nj3_2.tif_BS20.tif:0418-0242-0129:418	167263	167263	418
1140	210119_nj3_2.tif_BS20.tif:0419-0242-0136:419	176261	176261	419
1141	210119_nj3_2.tif_BS20.tif:0420-0236-0142:420	190730	190730	420
1142	210119_nj3_2.tif_BS20.tif:0421-0229-0146:421	189609	189609	421
1143	210119_nj3_2.tif_BS20.tif:0422-0231-0191:422	85535	85535	422
1144	210119_nj3_2.tif_BS20.tif:0423-0204-0181:423	153885	153885	423
1145	210119_nj3_2.tif_BS20.tif:0424-0217-0171:424	140833	140833	424
1146	210119_nj3_2.tif_BS20.tif:0425-0213-0196:425	139361	139361	425
1147	210119_nj3_2.tif_BS20.tif:0426-0223-0201:426	142589	142589	426
1148	210119_nj3_2.tif_BS20.tif:0427-0229-0207:427	145689	145689	427
1149	210119_nj3_2.tif_BS20.tif:0428-0237-0204:428	143135	143135	428
1150	210119_nj3_2.tif_BS20.tif:0429-0241-0207:429	154633	154633	429
1151	210119_nj3_2.tif_BS20.tif:0430-0252-0207:430	157058	157058	430
1152	210119_nj3_2.tif_BS20.tif:0431-0249-0206:431	165372	165372	431
1153	210119_nj3_2.tif_BS20.tif:0432-0253-0206:432	154848	154848	432
1154	210119_nj3_2.tif_BS20.tif:0433-0256-0202:433	177374	177374	433
1155	210119_nj3_2.tif_BS20.tif:0434-0256-0199:434	186155	186155	434
1156	210119_nj3_2.tif_BS20.tif:0435-0251-0196:435	175690	175690	435
1157	210119_nj3_2.tif_BS20.tif:0436-0254-0202:436	173770	173770	436
1158	210119_nj3_2.tif_BS20.tif:0437-0247-0191:437	200252	200252	437
1159	210119_nj3_2.tif_BS20.tif:0438-0249-0194:438	181946	181946	438
1160	210119_nj3_2.tif_BS20.tif:0439-0262-0207:439	184628	184628	439
1161	210119_nj3_2.tif_BS20.tif:0440-0260-0203:440	187718	187718	440
1162	210119_nj3_2.tif_BS20.tif:0441-0255-0205:441	191854	191854	441
1163	210119_nj3_2.tif_BS20.tif:0442-0250-0200:442	182076	182076	442
1164	210119_nj3_2.tif_BS20.tif:0443-0246-0200:443	180100	180100	443
1165	210119_nj3_2.tif_BS20.tif:0444-0237-0201:444	187599	187599	444
1166	210119_nj3_2.tif_BS20.tif:0445-0234-0174:445	172139	172139	445
1167	210119_nj3_2.tif_BS20.tif:0446-0245-0182:446	176951	176951	446
1168	210119_nj3_2.tif_BS20.tif:0447-0242-0180:447	182030	182030	447
1169	210119_nj3_2.tif_BS20.tif:0448-0249-0179:448	163831	163831	448
1170	210119_nj3_2.tif_BS20.tif:0449-0249-0174:449	165110	165110	449
1171	210119_nj3_2.tif_BS20.tif:0450-0261-0170:450	184459	184459	450
1172	210119_nj3_2.tif_BS20.tif:0451-0250-0164:451	180060	180060	451
1173	210119_nj3_2.tif_BS20.tif:0452-0240-0162:452	182878	182878	452
1174	210119_nj3_2.tif_BS20.tif:0453-0254-0167:453	180060	180060	453
1175	210119_nj3_2.tif_BS20.tif:0454-0262-0170:454	189002	189002	454
1176	210119_nj3_2.tif_BS20.tif:0455-0259-0166:455	129559	129559	455
1177	210119_nj3_2.tif_BS20.tif:0456-0255-0166:456	139546	139546	456
1178	210119_nj3_2.tif_BS20.tif:0457-0251-0166:457	122252	122252	457
1179	210119_nj3_2.tif_BS20.tif:0458-0240-0165:458	131901	131901	458
1180	210119_nj3_2.tif_BS20.tif:0459-0261-0172:459	137142	137142	459
1181	210119_nj3_2.tif_BS20.tif:0460-0258-0164:460	124829	124829	460
1182	210119_nj3_2.tif_BS20.tif:0461-0254-0167:461	133770	133770	461
1183	210119_nj3_2.tif_BS20.tif:0462-0248-0162:462	149688	149688	462
1184	210119_nj3_2.tif_BS20.tif:0463-0244-0170:463	135504	135504	463
1185	210119_nj3_2.tif_BS20.tif:0464-0254-0163:464	130923	130923	464
1186	210119_nj3_2.tif_BS20.tif:0465-0257-0168:465	148504	148504	465
1187	210119_nj3_2.tif_BS20.tif:0466-0256-0166:466	135897	135897	466
1188	210119_nj3_2.tif_BS20.tif:0467-0256-0163:467	142745	142745	467
1189	210119_nj3_2.tif_BS20.tif:0468-0253-0166:468	147420	147420	468
1190	210119_nj3_2.tif_BS20.tif:0469-0253-0173:469	138380	138380	469
1191	210119_nj3_2.tif_BS20.tif:0470-0256-0171:470	189869	189869	470
1192	210119_nj3_2.tif_BS20.tif:0471-0259-0170:471	147540	147540	471
1193	210119_nj3_2.tif_BS20.tif:0472-0255-0169:472	147956	147956	472
1194	210119_nj3_2.tif_BS20.tif:0473-0254-0168:473	153769	153769	473
1195	210119_nj3_2.tif_BS20.tif:0474-0233-0165:474	100492	100492	474
1196	210119_nj3_2.tif_BS20.tif:0475-0214-0157:475	126554	126554	475
1197	210119_nj3_2.tif_BS20.tif:0476-0214-0170:476	141320	141320	476
1198	210119_nj3_2.tif_BS20.tif:0477-0203-0172:477	131694	131694	477
1199	210119_nj3_2.tif_BS20.tif:0478-0215-0177:478	142979	142979	478
1200	210119_nj3_2.tif_BS20.tif:0479-0205-0165:479	136356	136356	479
1201	210119_nj3_2.tif_BS20.tif:0480-0203-0167:480	149571	149571	480
1202	210119_nj3_2.tif_BS20.tif:0481-0207-0166:481	130473	130473	481
1203	210119_nj3_2.tif_BS20.tif:0482-0210-0164:482	139802	139802	482
1204	210119_nj3_2.tif_BS20.tif:0483-0217-0173:483	128286	128286	483
1205	210119_nj3_2.tif_BS20.tif:0484-0271-0196:484	144712	144712	484
1206	210119_nj3_2.tif_BS20.tif:0485-0282-0187:485	142260	142260	485
1207	210119_nj3_2.tif_BS20.tif:0486-0279-0169:486	151262	151262	486
1208	210119_nj3_2.tif_BS20.tif:0487-0259-0180:487	157380	157380	487
1209	210119_nj3_2.tif_BS20.tif:0488-0255-0182:488	158451	158451	488
1210	210119_nj3_2.tif_BS20.tif:0489-0225-0172:489	131256	131256	489
1211	210119_nj3_2.tif_BS20.tif:0490-0215-0159:490	132949	132949	490
1212	210119_nj3_2.tif_BS20.tif:0491-0247-0197:491	116564	116564	491
1213	210119_nj3_2.tif_BS20.tif:0492-0283-0213:492	117157	117157	492
1214	210119_nj3_2.tif_BS20.tif:0493-0289-0189:493	151901	151901	493
1215	210119_nj3_2.tif_BS20.tif:0494-0271-0188:494	159445	159445	494
1216	210119_nj3_2.tif_BS20.tif:0495-0263-0185:495	154565	154565	495
1217	210119_nj3_2.tif_BS20.tif:0496-0264-0188:496	163715	163715	496
1218	210119_nj3_2.tif_BS20.tif:0497-0269-0185:497	170073	170073	497
1219	210119_nj3_2.tif_BS20.tif:0498-0274-0184:498	179351	179351	498
1220	210119_nj3_2.tif_BS20.tif:0499-0285-0181:499	170099	170099	499
1221	210119_nj3_2.tif_BS20.tif:0500-0292-0180:500	174495	174495	500
1222	210119_nj3_2.tif_BS20.tif:0501-0295-0178:501	167271	167271	501
1223	210119_nj3_2.tif_BS20.tif:0502-0291-0177:502	166729	166729	502
1224	210119_nj3_2.tif_BS20.tif:0503-0283-0180:503	168167	168167	503
1225	210119_nj3_2.tif_BS20.tif:0504-0285-0180:504	163526	163526	504
1226	210119_nj3_2.tif_BS20.tif:0505-0281-0180:505	176470	176470	505
1227	210119_nj3_2.tif_BS20.tif:0506-0285-0178:506	176171	176171	506
1228	210119_nj3_2.tif_BS20.tif:0507-0290-0178:507	166792	166792	507
1229	210119_nj3_2.tif_BS20.tif:0508-0286-0173:508	171223	171223	508
1230	210119_nj3_2.tif_BS20.tif:0509-0285-0173:509	175016	175016	509
1231	210119_nj3_2.tif_BS20.tif:0510-0285-0172:510	170870	170870	510
1232	210119_nj3_2.tif_BS20.tif:0511-0271-0171:511	176354	176354	511
1233	210119_nj3_2.tif_BS20.tif:0512-0290-0175:512	178513	178513	512
1234	210119_nj3_2.tif_BS20.tif:0513-0289-0177:513	163866	163866	513
1235	210119_nj3_2.tif_BS20.tif:0514-0284-0173:514	164797	164797	514
1236	210119_nj3_2.tif_BS20.tif:0515-0283-0174:515	165661	165661	515
1237	210119_nj3_2.tif_BS20.tif:0516-0283-0176:516	168863	168863	516
1238	210119_nj3_2.tif_BS20.tif:0517-0282-0179:517	161467	161467	517
1239	210119_nj3_2.tif_BS20.tif:0518-0280-0181:518	167262	167262	518
1240	210119_nj3_2.tif_BS20.tif:0519-0277-0182:519	158249	158249	519
1241	210119_nj3_2.tif_BS20.tif:0520-0275-0182:520	157830	157830	520
1242	210119_nj3_2.tif_BS20.tif:0521-0275-0184:521	160132	160132	521
1243	210119_nj3_2.tif_BS20.tif:0522-0270-0188:522	151823	151823	522
1244	210119_nj3_2.tif_BS20.tif:0523-0261-0191:523	152602	152602	523
1245	210119_nj3_2.tif_BS20.tif:0524-0257-0190:524	142794	142794	524
1246	210119_nj3_2.tif_BS20.tif:0525-0252-0190:525	143812	143812	525
1247	210119_nj3_2.tif_BS20.tif:0526-0253-0189:526	147919	147919	526
1248	210119_nj3_2.tif_BS20.tif:0527-0255-0185:527	168859	168859	527
1249	210119_nj3_2.tif_BS20.tif:0528-0261-0183:528	164833	164833	528
1250	210119_nj3_2.tif_BS20.tif:0529-0264-0184:529	145668	145668	529
1251	210119_nj3_2.tif_BS20.tif:0530-0253-0185:530	168821	168821	530
1252	210119_nj3_2.tif_BS20.tif:0531-0265-0183:531	113056	113056	531
1253	210119_nj3_2.tif_BS20.tif:0532-0259-0186:532	157077	157077	532
1254	210119_nj3_2.tif_BS20.tif:0533-0255-0184:533	158746	158746	533
1255	210119_nj3_2.tif_BS20.tif:0534-0252-0188:534	162995	162995	534
1256	210119_nj3_2.tif_BS20.tif:0535-0254-0188:535	150635	150635	535
1257	210119_nj3_2.tif_BS20.tif:0536-0255-0186:536	145686	145686	536
1258	210119_nj3_2.tif_BS20.tif:0537-0255-0189:537	152348	152348	537
1259	210119_nj3_2.tif_BS20.tif:0538-0252-0190:538	157024	157024	538
1260	210119_nj3_2.tif_BS20.tif:0539-0260-0189:539	168189	168189	539
1261	210119_nj3_2.tif_BS20.tif:0540-0263-0186:540	154395	154395	540
1262	210119_nj3_2.tif_BS20.tif:0541-0261-0186:541	154348	154348	541
1263	210119_nj3_2.tif_BS20.tif:0542-0255-0187:542	146493	146493	542
1264	210119_nj3_2.tif_BS20.tif:0543-0257-0189:543	146499	146499	543
1265	210119_nj3_2.tif_BS20.tif:0544-0267-0191:544	129426	129426	544
1266	210119_nj3_2.tif_BS20.tif:0545-0270-0189:545	128302	128302	545
1267	210119_nj3_2.tif_BS20.tif:0546-0274-0189:546	144358	144358	546
1268	210119_nj3_2.tif_BS20.tif:0547-0275-0187:547	146561	146561	547
1269	210119_nj3_2.tif_BS20.tif:0548-0278-0187:548	141645	141645	548
1270	210119_nj3_2.tif_BS20.tif:0549-0230-0169:549	82398	82398	549
1271	210119_nj3_2.tif_BS20.tif:0550-0305-0195:550	159599	159599	550
1272	210119_nj3_2.tif_BS20.tif:0551-0293-0183:551	149537	149537	551
1273	210119_nj3_2.tif_BS20.tif:0552-0278-0179:552	138858	138858	552
1274	210119_nj3_2.tif_BS20.tif:0553-0282-0177:553	146495	146495	553
1275	210119_nj3_2.tif_BS20.tif:0554-0286-0175:554	147421	147421	554
1276	210119_nj3_2.tif_BS20.tif:0555-0290-0170:555	154888	154888	555
1277	210119_nj3_2.tif_BS20.tif:0556-0281-0175:556	148053	148053	556
1278	210119_nj3_2.tif_BS20.tif:0557-0283-0177:557	159462	159462	557
1279	210119_nj3_2.tif_BS20.tif:0558-0278-0173:558	167519	167519	558
1280	210119_nj3_2.tif_BS20.tif:0559-0285-0172:559	152685	152685	559
1281	210119_nj3_2.tif_BS20.tif:0560-0291-0158:560	149557	149557	560
1282	210119_nj3_2.tif_BS20.tif:0561-0280-0157:561	147996	147996	561
1283	210119_nj3_2.tif_BS20.tif:0562-0231-0166:562	155332	155332	562
1284	210119_nj3_2.tif_BS20.tif:0563-0280-0143:563	116194	116194	563
1285	210119_nj3_2.tif_BS20.tif:0564-0280-0158:564	151286	151286	564
1286	210119_nj3_2.tif_BS20.tif:0565-0292-0166:565	145362	145362	565
1287	210119_nj3_2.tif_BS20.tif:0566-0321-0195:566	164049	164049	566
1288	210119_nj3_2.tif_BS20.tif:0567-0285-0170:567	163862	163862	567
1289	210119_nj3_2.tif_BS20.tif:0568-0280-0171:568	155128	155128	568
1290	210119_nj3_2.tif_BS20.tif:0569-0280-0175:569	157446	157446	569
1291	210119_nj3_2.tif_BS20.tif:0570-0282-0178:570	161796	161796	570
1292	210119_nj3_2.tif_BS20.tif:0571-0278-0177:571	169922	169922	571
1293	210119_nj3_2.tif_BS20.tif:0572-0274-0181:572	167004	167004	572
1294	210119_nj3_2.tif_BS20.tif:0573-0274-0183:573	171179	171179	573
1295	210119_nj3_2.tif_BS20.tif:0574-0271-0181:574	169406	169406	574
1296	210119_nj3_2.tif_BS20.tif:0575-0265-0186:575	178088	178088	575
1297	210119_nj3_2.tif_BS20.tif:0576-0262-0183:576	167742	167742	576
1298	210119_nj3_2.tif_BS20.tif:0577-0260-0182:577	157834	157834	577
1299	210119_nj3_2.tif_BS20.tif:0578-0254-0187:578	155783	155783	578
1300	210119_nj3_2.tif_BS20.tif:0579-0248-0188:579	157574	157574	579
1301	210119_nj3_2.tif_BS20.tif:0580-0244-0186:580	157813	157813	580
1302	210119_nj3_2.tif_BS20.tif:0581-0245-0187:581	146204	146204	581
1303	210119_nj3_2.tif_BS20.tif:0582-0252-0188:582	144191	144191	582
1304	210119_nj3_2.tif_BS20.tif:0583-0255-0186:583	150458	150458	583
1305	210119_nj3_2.tif_BS20.tif:0584-0251-0183:584	179280	179280	584
1306	210119_nj3_2.tif_BS20.tif:0585-0259-0177:585	171993	171993	585
1307	210119_nj3_2.tif_BS20.tif:0586-0252-0182:586	161443	161443	586
1308	210119_nj3_2.tif_BS20.tif:0587-0247-0184:587	157531	157531	587
1309	210119_nj3_2.tif_BS20.tif:0588-0247-0181:588	157142	157142	588
1310	210119_nj3_2.tif_BS20.tif:0589-0264-0181:589	161193	161193	589
1311	210119_nj3_2.tif_BS20.tif:0590-0263-0179:590	165713	165713	590
1312	210119_nj3_2.tif_BS20.tif:0591-0248-0179:591	155616	155616	591
1313	210119_nj3_2.tif_BS20.tif:0592-0239-0187:592	142869	142869	592
1314	210119_nj3_2.tif_BS20.tif:0593-0252-0181:593	157651	157651	593
1315	210119_nj3_2.tif_BS20.tif:0594-0254-0182:594	163208	163208	594
1316	210119_nj3_2.tif_BS20.tif:0595-0260-0185:595	150303	150303	595
1317	210119_nj3_2.tif_BS20.tif:0596-0269-0182:596	160749	160749	596
1318	210119_nj3_2.tif_BS20.tif:0597-0263-0185:597	158518	158518	597
1319	210119_nj3_2.tif_BS20.tif:0598-0256-0184:598	161630	161630	598
1320	210119_nj3_2.tif_BS20.tif:0599-0250-0188:599	142656	142656	599
1321	210119_nj3_2.tif_BS20.tif:0600-0251-0188:600	131512	131512	600
1322	210119_nj3_2.tif_BS20.tif:0601-0263-0185:601	116772	116772	601
1323	210119_nj3_2.tif_BS20.tif:0602-0252-0158:602	127664	127664	602
1324	210119_nj3_2.tif_BS20.tif:0603-0274-0163:603	122936	122936	603
1325	210119_nj3_2.tif_BS20.tif:0604-0243-0168:604	125433	125433	604
1326	210119_nj3_2.tif_BS20.tif:0605-0239-0166:605	120302	120302	605
1327	210119_nj3_2.tif_BS20.tif:0606-0247-0167:606	126201	126201	606
1328	210119_nj3_2.tif_BS20.tif:0607-0246-0169:607	126798	126798	607
1329	210119_nj3_2.tif_BS20.tif:0608-0249-0169:608	129253	129253	608
1330	210119_nj3_2.tif_BS20.tif:0609-0248-0173:609	125334	125334	609
1331	210119_nj3_2.tif_BS20.tif:0610-0255-0171:610	118886	118886	610
1332	210119_nj3_2.tif_BS20.tif:0611-0259-0171:611	119069	119069	611
1333	210119_nj3_2.tif_BS20.tif:0612-0265-0170:612	122294	122294	612
1334	210119_nj3_2.tif_BS20.tif:0613-0262-0169:613	128075	128075	613
1335	210119_nj3_2.tif_BS20.tif:0614-0264-0168:614	122438	122438	614
1336	210119_nj3_2.tif_BS20.tif:0615-0264-0167:615	133922	133922	615
1337	210119_nj3_2.tif_BS20.tif:0616-0264-0164:616	115014	115014	616
1338	210119_nj3_2.tif_BS20.tif:0617-0263-0162:617	126386	126386	617
1339	210119_nj3_2.tif_BS20.tif:0618-0260-0163:618	135373	135373	618
1340	210119_nj3_2.tif_BS20.tif:0619-0267-0157:619	119082	119082	619
1341	210119_nj3_2.tif_BS20.tif:0620-0272-0154:620	116001	116001	620
1342	210119_nj3_2.tif_BS20.tif:0621-0273-0146:621	109767	109767	621
1343	210119_nj3_2.tif_BS20.tif:0622-0285-0134:622	103305	103305	622
1344	210119_nj3_2.tif_BS20.tif:0623-0274-0145:623	103758	103758	623
1345	210119_nj3_2.tif_BS20.tif:0624-0275-0147:624	102518	102518	624
1346	210119_nj3_2.tif_BS20.tif:0625-0302-0147:625	102034	102034	625
1347	210119_nj3_2.tif_BS20.tif:0626-0296-0154:626	120382	120382	626
1348	210119_nj3_2.tif_BS20.tif:0627-0280-0151:627	129790	129790	627
1349	210119_nj3_2.tif_BS20.tif:0628-0278-0145:628	120781	120781	628
1350	210119_nj3_2.tif_BS20.tif:0629-0279-0152:629	114175	114175	629
1351	210119_nj3_2.tif_BS20.tif:0630-0279-0147:630	110411	110411	630
1352	210119_nj3_2.tif_BS20.tif:0631-0286-0148:631	131236	131236	631
1353	210119_nj3_2.tif_BS20.tif:0632-0279-0150:632	137882	137882	632
1354	210119_nj3_2.tif_BS20.tif:0633-0295-0134:633	119350	119350	633
1355	210119_nj3_2.tif_BS20.tif:0634-0285-0139:634	154109	154109	634
1356	210119_nj3_2.tif_BS20.tif:0635-0286-0132:635	130714	130714	635
1357	210119_nj3_2.tif_BS20.tif:0636-0286-0141:636	127954	127954	636
1358	210119_nj3_2.tif_BS20.tif:0637-0285-0144:637	125519	125519	637
1359	210119_nj3_2.tif_BS20.tif:0638-0282-0141:638	126801	126801	638
1360	210119_nj3_2.tif_BS20.tif:0639-0279-0139:639	120204	120204	639
1361	210119_nj3_2.tif_BS20.tif:0640-0278-0138:640	133066	133066	640
1362	210119_nj3_2.tif_BS20.tif:0641-0279-0142:641	141204	141204	641
1363	210119_nj3_2.tif_BS20.tif:0642-0286-0139:642	130268	130268	642
1364	210119_nj3_2.tif_BS20.tif:0643-0276-0144:643	129629	129629	643
1365	210119_nj3_2.tif_BS20.tif:0644-0274-0140:644	133833	133833	644
1366	210119_nj3_2.tif_BS20.tif:0645-0274-0140:645	136314	136314	645
1367	210119_nj3_2.tif_BS20.tif:0646-0272-0150:646	127173	127173	646
1368	210119_nj3_2.tif_BS20.tif:0647-0285-0150:647	129795	129795	647
1369	210119_nj3_2.tif_BS20.tif:0648-0281-0146:648	124844	124844	648
1370	210119_nj3_2.tif_BS20.tif:0649-0278-0143:649	122948	122948	649
1371	210119_nj3_2.tif_BS20.tif:0650-0278-0141:650	129128	129128	650
1372	210119_nj3_2.tif_BS20.tif:0651-0280-0139:651	126386	126386	651
1373	210119_nj3_2.tif_BS20.tif:0652-0281-0139:652	130956	130956	652
1374	210119_nj3_2.tif_BS20.tif:0653-0276-0139:653	141695	141695	653
1375	210119_nj3_2.tif_BS20.tif:0654-0278-0140:654	128749	128749	654
1376	210119_nj3_2.tif_BS20.tif:0655-0280-0145:655	123932	123932	655
1377	210119_nj3_2.tif_BS20.tif:0656-0282-0146:656	124438	124438	656
1378	210119_nj3_2.tif_BS20.tif:0657-0269-0145:657	139219	139219	657
1379	210119_nj3_2.tif_BS20.tif:0658-0266-0145:658	125138	125138	658
1380	210119_nj3_2.tif_BS20.tif:0659-0276-0146:659	132023	132023	659
1381	210119_nj3_2.tif_BS20.tif:0660-0284-0143:660	125893	125893	660
1382	210119_nj3_2.tif_BS20.tif:0661-0291-0141:661	121290	121290	661
1383	210119_nj3_2.tif_BS20.tif:0662-0294-0141:662	124228	124228	662
1384	210119_nj3_2.tif_BS20.tif:0663-0279-0143:663	130684	130684	663
1385	210119_nj3_2.tif_BS20.tif:0664-0285-0141:664	132070	132070	664
1386	210119_nj3_2.tif_BS20.tif:0665-0293-0142:665	139911	139911	665
1387	210119_nj3_2.tif_BS20.tif:0666-0287-0144:666	130667	130667	666
1388	210119_nj3_2.tif_BS20.tif:0667-0283-0145:667	141437	141437	667
1389	210119_nj3_2.tif_BS20.tif:0668-0283-0149:668	134143	134143	668
1390	210119_nj3_2.tif_BS20.tif:0669-0283-0152:669	136687	136687	669
1391	210119_nj3_2.tif_BS20.tif:0670-0286-0157:670	139660	139660	670
1392	210119_nj3_2.tif_BS20.tif:0671-0287-0162:671	134279	134279	671
1393	210119_nj3_2.tif_BS20.tif:0672-0285-0162:672	125943	125943	672
1394	210119_nj3_2.tif_BS20.tif:0673-0284-0158:673	105456	105456	673
1395	210119_nj3_2.tif_BS20.tif:0674-0280-0155:674	117808	117808	674
1396	210119_nj3_2.tif_BS20.tif:0675-0276-0146:675	110366	110366	675
1397	210119_nj3_2.tif_BS20.tif:0676-0253-0130:676	105478	105478	676
1398	210119_nj3_2.tif_BS20.tif:0677-0253-0138:677	121748	121748	677
1399	210119_nj3_2.tif_BS20.tif:0678-0269-0135:678	117589	117589	678
1400	210119_nj3_2.tif_BS20.tif:0679-0271-0136:679	111106	111106	679
1401	210119_nj3_2.tif_BS20.tif:0680-0251-0129:680	122463	122463	680
1402	210119_nj3_2.tif_BS20.tif:0681-0263-0134:681	120959	120959	681
1403	210119_nj3_2.tif_BS20.tif:0682-0256-0136:682	118071	118071	682
1404	210119_nj3_2.tif_BS20.tif:0683-0259-0138:683	121500	121500	683
1405	210119_nj3_2.tif_BS20.tif:0684-0263-0137:684	115865	115865	684
1406	210119_nj3_2.tif_BS20.tif:0685-0265-0135:685	118633	118633	685
1407	210119_nj3_2.tif_BS20.tif:0686-0263-0135:686	122520	122520	686
1408	210119_nj3_2.tif_BS20.tif:0687-0265-0132:687	105858	105858	687
1409	210119_nj3_2.tif_BS20.tif:0688-0270-0127:688	132859	132859	688
1410	210119_nj3_2.tif_BS20.tif:0689-0269-0130:689	127650	127650	689
1411	210119_nj3_2.tif_BS20.tif:0690-0268-0127:690	115122	115122	690
1412	210119_nj3_2.tif_BS20.tif:0691-0270-0138:691	126882	126882	691
1413	210119_nj3_2.tif_BS20.tif:0692-0278-0127:692	138577	138577	692
1414	210119_nj3_2.tif_BS20.tif:0693-0282-0140:693	129259	129259	693
1415	210119_nj3_2.tif_BS20.tif:0694-0284-0147:694	125479	125479	694
1416	210119_nj3_2.tif_BS20.tif:0695-0282-0146:695	122055	122055	695
1417	210119_nj3_2.tif_BS20.tif:0696-0288-0148:696	130479	130479	696
1418	210119_nj3_2.tif_BS20.tif:0697-0282-0145:697	124038	124038	697
1419	210119_nj3_2.tif_BS20.tif:0698-0278-0142:698	131436	131436	698
1420	210119_nj3_2.tif_BS20.tif:0699-0282-0142:699	119779	119779	699
1421	210119_nj3_2.tif_BS20.tif:0700-0278-0145:700	122626	122626	700
1422	210119_nj3_2.tif_BS20.tif:0701-0280-0144:701	127664	127664	701
1423	210119_nj3_2.tif_BS20.tif:0702-0280-0144:702	136882	136882	702
1424	210119_nj3_2.tif_BS20.tif:0703-0279-0148:703	132570	132570	703
1425	210119_nj3_2.tif_BS20.tif:0704-0285-0155:704	117546	117546	704
1426	210119_nj3_2.tif_BS20.tif:0705-0286-0148:705	131049	131049	705
1427	210119_nj3_2.tif_BS20.tif:0706-0283-0146:706	139947	139947	706
1428	210119_nj3_2.tif_BS20.tif:0707-0284-0147:707	131814	131814	707
1429	210119_nj3_2.tif_BS20.tif:0708-0289-0143:708	130473	130473	708
1430	210119_nj3_2.tif_BS20.tif:0709-0297-0138:709	134613	134613	709
1431	210119_nj3_2.tif_BS20.tif:0710-0301-0140:710	128461	128461	710
1432	210119_nj3_2.tif_BS20.tif:0711-0282-0138:711	127096	127096	711
1433	210119_nj3_2.tif_BS20.tif:0712-0281-0142:712	129088	129088	712
1434	210119_nj3_2.tif_BS20.tif:0713-0290-0143:713	122566	122566	713
1435	210119_nj3_2.tif_BS20.tif:0714-0286-0143:714	111737	111737	714
1436	210119_nj3_2.tif_BS20.tif:0715-0277-0136:715	133591	133591	715
1437	210119_nj3_2.tif_BS20.tif:0716-0248-0132:716	111716	111716	716
1438	210119_nj3_2.tif_BS20.tif:0717-0265-0133:717	108603	108603	717
1439	210119_nj3_2.tif_BS20.tif:0718-0259-0135:718	112802	112802	718
1440	210119_nj3_2.tif_BS20.tif:0719-0260-0125:719	105374	105374	719
1441	210119_nj3_2.tif_BS20.tif:0720-0272-0153:720	111128	111128	720
1442	210119_nj3_2.tif_BS20.tif:0721-0269-0139:721	116159	116159	721
