# Supplementary material for: Molecular encoding and synaptic decoding of context during salt chemotaxis in C. elegans
Source: Nat Commun. 2022 May 27;13:2928. doi: 10.1038/s41467-022-30279-7 (PMC9142520; doi:10.1038/s41467-022-30279-7)
Supplement: Supplementary file 7 — Source Data [file 41467_2022_30279_MOESM7_ESM.zip › Source Data/Imaging/Fig.5/5D/210123_nj3_1_BS20_Results.csv]

	Label	IntDen	RawIntDen	Slice	stimulus
1	210123_nj3_1_BS20.tif:0001-0200-0319:1	146565	146565	1	260
2	210123_nj3_1_BS20.tif:0002-0196-0308:2	89211	89211	2
3	210123_nj3_1_BS20.tif:0003-0212-0320:3	75324	75324	3
4	210123_nj3_1_BS20.tif:0004-0213-0321:4	64507	64507	4
5	210123_nj3_1_BS20.tif:0005-0207-0322:5	95242	95242	5
6	210123_nj3_1_BS20.tif:0006-0221-0321:6	88677	88677	6
7	210123_nj3_1_BS20.tif:0007-0253-0348:7	107079	107079	7
8	210123_nj3_1_BS20.tif:0008-0263-0347:8	78986	78986	8
9	210123_nj3_1_BS20.tif:0009-0263-0339:9	73504	73504	9
10	210123_nj3_1_BS20.tif:0010-0267-0343:10	106601	106601	10
11	210123_nj3_1_BS20.tif:0011-0276-0342:11	86235	86235	11
12	210123_nj3_1_BS20.tif:0012-0225-0350:12	93846	93846	12
13	210123_nj3_1_BS20.tif:0013-0203-0360:13	79479	79479	13
14	210123_nj3_1_BS20.tif:0014-0220-0347:14	112217	112217	14
15	210123_nj3_1_BS20.tif:0015-0201-0367:15	87672	87672	15
16	210123_nj3_1_BS20.tif:0016-0213-0370:16	79192	79192	16
17	210123_nj3_1_BS20.tif:0017-0247-0328:17	64615	64615	17
18	210123_nj3_1_BS20.tif:0018-0249-0343:18	65680	65680	18
19	210123_nj3_1_BS20.tif:0019-0243-0347:19	81150	81150	19
20	210123_nj3_1_BS20.tif:0020-0240-0347:20	90583	90583	20
21	210123_nj3_1_BS20.tif:0021-0271-0343:21	89994	89994	21
22	210123_nj3_1_BS20.tif:0022-0282-0345:22	74811	74811	22
23	210123_nj3_1_BS20.tif:0023-0301-0353:23	68715	68715	23
24	210123_nj3_1_BS20.tif:0024-0317-0358:24	66563	66563	24
25	210123_nj3_1_BS20.tif:0025-0285-0349:25	71099	71099	25
26	210123_nj3_1_BS20.tif:0026-0280-0354:26	80243	80243	26
27	210123_nj3_1_BS20.tif:0027-0282-0352:27	73391	73391	27
28	210123_nj3_1_BS20.tif:0028-0286-0363:28	100041	100041	28
29	210123_nj3_1_BS20.tif:0029-0285-0362:29	82674	82674	29
30	210123_nj3_1_BS20.tif:0030-0286-0358:30	71457	71457	30
31	210123_nj3_1_BS20.tif:0031-0279-0348:31	70696	70696	31
32	210123_nj3_1_BS20.tif:0032-0262-0338:32	60201	60201	32
33	210123_nj3_1_BS20.tif:0033-0252-0342:33	62302	62302	33
34	210123_nj3_1_BS20.tif:0034-0240-0339:34	73881	73881	34
35	210123_nj3_1_BS20.tif:0035-0223-0339:35	87284	87284	35
36	210123_nj3_1_BS20.tif:0036-0209-0337:36	84502	84502	36
37	210123_nj3_1_BS20.tif:0037-0231-0336:37	92917	92917	37
38	210123_nj3_1_BS20.tif:0038-0230-0314:38	72588	72588	38
39	210123_nj3_1_BS20.tif:0039-0211-0276:39	82406	82406	39
40	210123_nj3_1_BS20.tif:0040-0188-0282:40	56982	56982	40
41	210123_nj3_1_BS20.tif:0041-0174-0285:41	103420	103420	41
42	210123_nj3_1_BS20.tif:0042-0159-0290:42	64043	64043	42
43	210123_nj3_1_BS20.tif:0043-0163-0295:43	76097	76097	43
44	210123_nj3_1_BS20.tif:0044-0288-0279:44	53473	53473	44
45	210123_nj3_1_BS20.tif:0045-0256-0298:45	68099	68099	45
46	210123_nj3_1_BS20.tif:0046-0224-0317:46	25832	25832	46
47	210123_nj3_1_BS20.tif:0047-0230-0334:47	39212	39212	47
48	210123_nj3_1_BS20.tif:0048-0299-0335:48	72519	72519	48
49	210123_nj3_1_BS20.tif:0049-0299-0319:49	71186	71186	49
50	210123_nj3_1_BS20.tif:0050-0291-0280:50	72171	72171	50
51	210123_nj3_1_BS20.tif:0051-0302-0286:51	66639	66639	51
52	210123_nj3_1_BS20.tif:0052-0289-0443:52	74050	74050	52
53	210123_nj3_1_BS20.tif:0053-0249-0455:53	59338	59338	53
54	210123_nj3_1_BS20.tif:0054-0250-0427:54	61136	61136	54
55	210123_nj3_1_BS20.tif:0055-0265-0410:55	60630	60630	55
56	210123_nj3_1_BS20.tif:0056-0284-0346:56	57483	57483	56
57	210123_nj3_1_BS20.tif:0057-0315-0330:57	63389	63389	57
58	210123_nj3_1_BS20.tif:0058-0283-0303:58	58191	58191	58
59	210123_nj3_1_BS20.tif:0059-0260-0296:59	69229	69229	59
60	210123_nj3_1_BS20.tif:0060-0223-0295:60	74624	74624	60
61	210123_nj3_1_BS20.tif:0061-0207-0296:61	62399	62399	61
62	210123_nj3_1_BS20.tif:0062-0185-0311:62	62334	62334	62
63	210123_nj3_1_BS20.tif:0063-0173-0319:63	85353	85353	63
64	210123_nj3_1_BS20.tif:0064-0199-0371:64	96852	96852	64
65	210123_nj3_1_BS20.tif:0065-0217-0370:65	75945	75945	65
66	210123_nj3_1_BS20.tif:0066-0201-0366:66	82933	82933	66
67	210123_nj3_1_BS20.tif:0067-0235-0351:67	80013	80013	67
68	210123_nj3_1_BS20.tif:0068-0232-0354:68	74594	74594	68
69	210123_nj3_1_BS20.tif:0069-0222-0357:69	73007	73007	69
70	210123_nj3_1_BS20.tif:0070-0236-0358:70	63154	63154	70
71	210123_nj3_1_BS20.tif:0071-0231-0356:71	70543	70543	71
72	210123_nj3_1_BS20.tif:0072-0242-0363:72	70550	70550	72
73	210123_nj3_1_BS20.tif:0073-0251-0362:73	72907	72907	73
74	210123_nj3_1_BS20.tif:0074-0249-0360:74	51569	51569	74
75	210123_nj3_1_BS20.tif:0075-0260-0357:75	65791	65791	75
76	210123_nj3_1_BS20.tif:0076-0278-0351:76	60151	60151	76
77	210123_nj3_1_BS20.tif:0077-0277-0350:77	58984	58984	77
78	210123_nj3_1_BS20.tif:0078-0278-0355:78	57978	57978	78
79	210123_nj3_1_BS20.tif:0079-0284-0356:79	71408	71408	79
80	210123_nj3_1_BS20.tif:0080-0282-0355:80	67275	67275	80
81	210123_nj3_1_BS20.tif:0081-0269-0350:81	73230	73230	81
82	210123_nj3_1_BS20.tif:0082-0269-0351:82	65561	65561	82
83	210123_nj3_1_BS20.tif:0083-0262-0348:83	61746	61746	83
84	210123_nj3_1_BS20.tif:0084-0262-0348:84	76698	76698	84
85	210123_nj3_1_BS20.tif:0085-0255-0348:85	67322	67322	85
86	210123_nj3_1_BS20.tif:0086-0245-0349:86	63637	63637	86
87	210123_nj3_1_BS20.tif:0087-0241-0349:87	66386	66386	87
88	210123_nj3_1_BS20.tif:0088-0238-0349:88	68338	68338	88
89	210123_nj3_1_BS20.tif:0089-0235-0349:89	94248	94248	89
90	210123_nj3_1_BS20.tif:0090-0216-0354:90	63350	63350	90
91	210123_nj3_1_BS20.tif:0091-0219-0358:91	72687	72687	91
92	210123_nj3_1_BS20.tif:0092-0219-0348:92	101776	101776	92
93	210123_nj3_1_BS20.tif:0093-0216-0357:93	77859	77859	93
94	210123_nj3_1_BS20.tif:0094-0211-0361:94	92309	92309	94
95	210123_nj3_1_BS20.tif:0095-0223-0353:95	89042	89042	95
96	210123_nj3_1_BS20.tif:0096-0227-0354:96	96416	96416	96
97	210123_nj3_1_BS20.tif:0097-0229-0354:97	72875	72875	97
98	210123_nj3_1_BS20.tif:0098-0221-0353:98	88787	88787	98
99	210123_nj3_1_BS20.tif:0099-0224-0353:99	85430	85430	99
100	210123_nj3_1_BS20.tif:0100-0227-0351:100	76183	76183	100
101	210123_nj3_1_BS20.tif:0101-0232-0370:101	79294	79294	101
102	210123_nj3_1_BS20.tif:0102-0239-0362:102	84202	84202	102
103	210123_nj3_1_BS20.tif:0103-0239-0357:103	77152	77152	103
104	210123_nj3_1_BS20.tif:0104-0246-0355:104	110134	110134	104
105	210123_nj3_1_BS20.tif:0105-0265-0357:105	77308	77308	105
106	210123_nj3_1_BS20.tif:0106-0268-0348:106	72212	72212	106
107	210123_nj3_1_BS20.tif:0107-0264-0348:107	61955	61955	107
108	210123_nj3_1_BS20.tif:0108-0267-0350:108	69970	69970	108
109	210123_nj3_1_BS20.tif:0109-0274-0347:109	73966	73966	109
110	210123_nj3_1_BS20.tif:0110-0273-0349:110	69897	69897	110
111	210123_nj3_1_BS20.tif:0111-0274-0339:111	68282	68282	111
112	210123_nj3_1_BS20.tif:0112-0270-0323:112	71991	71991	112
113	210123_nj3_1_BS20.tif:0113-0280-0338:113	77794	77794	113
114	210123_nj3_1_BS20.tif:0114-0296-0354:114	78207	78207	114
115	210123_nj3_1_BS20.tif:0115-0274-0354:115	73737	73737	115
116	210123_nj3_1_BS20.tif:0116-0270-0356:116	66899	66899	116
117	210123_nj3_1_BS20.tif:0117-0267-0351:117	69142	69142	117
118	210123_nj3_1_BS20.tif:0118-0263-0345:118	78501	78501	118
119	210123_nj3_1_BS20.tif:0119-0258-0345:119	80772	80772	119
120	210123_nj3_1_BS20.tif:0120-0253-0345:120	74981	74981	120
121	210123_nj3_1_BS20.tif:0121-0246-0348:121	71594	71594	121
122	210123_nj3_1_BS20.tif:0122-0237-0350:122	59513	59513	122
123	210123_nj3_1_BS20.tif:0123-0232-0348:123	64145	64145	123
124	210123_nj3_1_BS20.tif:0124-0227-0346:124	83229	83229	124
125	210123_nj3_1_BS20.tif:0125-0207-0359:125	75533	75533	125
126	210123_nj3_1_BS20.tif:0126-0201-0358:126	71858	71858	126
127	210123_nj3_1_BS20.tif:0127-0229-0354:127	88859	88859	127
128	210123_nj3_1_BS20.tif:0128-0241-0350:128	70954	70954	128
129	210123_nj3_1_BS20.tif:0129-0215-0355:129	67304	67304	129
130	210123_nj3_1_BS20.tif:0130-0229-0360:130	70391	70391	130
131	210123_nj3_1_BS20.tif:0131-0231-0348:131	80528	80528	131
132	210123_nj3_1_BS20.tif:0132-0223-0348:132	78263	78263	132
133	210123_nj3_1_BS20.tif:0133-0217-0349:133	70381	70381	133
134	210123_nj3_1_BS20.tif:0134-0249-0364:134	67987	67987	134
135	210123_nj3_1_BS20.tif:0135-0253-0354:135	75463	75463	135
136	210123_nj3_1_BS20.tif:0136-0223-0366:136	91344	91344	136
137	210123_nj3_1_BS20.tif:0137-0239-0396:137	62959	62959	137
138	210123_nj3_1_BS20.tif:0138-0199-0429:138	58034	58034	138
139	210123_nj3_1_BS20.tif:0139-0174-0412:139	65140	65140	139
140	210123_nj3_1_BS20.tif:0140-0167-0391:140	94203	94203	140
141	210123_nj3_1_BS20.tif:0141-0126-0403:141	74014	74014	141
142	210123_nj3_1_BS20.tif:0142-0183-0393:142	75551	75551	142
143	210123_nj3_1_BS20.tif:0143-0178-0394:143	86315	86315	143
144	210123_nj3_1_BS20.tif:0144-0175-0399:144	81756	81756	144
145	210123_nj3_1_BS20.tif:0145-0176-0396:145	83283	83283	145
146	210123_nj3_1_BS20.tif:0146-0171-0400:146	82867	82867	146
147	210123_nj3_1_BS20.tif:0147-0175-0399:147	84474	84474	147
148	210123_nj3_1_BS20.tif:0148-0181-0399:148	74464	74464	148
149	210123_nj3_1_BS20.tif:0149-0177-0411:149	77371	77371	149
150	210123_nj3_1_BS20.tif:0150-0177-0399:150	87122	87122	150
151	210123_nj3_1_BS20.tif:0151-0190-0402:151	92750	92750	151
152	210123_nj3_1_BS20.tif:0152-0183-0401:152	97957	97957	152
153	210123_nj3_1_BS20.tif:0153-0179-0403:153	93224	93224	153
154	210123_nj3_1_BS20.tif:0154-0168-0401:154	77324	77324	154
155	210123_nj3_1_BS20.tif:0155-0177-0382:155	88005	88005	155
156	210123_nj3_1_BS20.tif:0156-0174-0385:156	73690	73690	156
157	210123_nj3_1_BS20.tif:0157-0215-0385:157	86928	86928	157
158	210123_nj3_1_BS20.tif:0158-0219-0385:158	80123	80123	158
159	210123_nj3_1_BS20.tif:0159-0216-0384:159	82354	82354	159
160	210123_nj3_1_BS20.tif:0160-0208-0384:160	75536	75536	160
161	210123_nj3_1_BS20.tif:0161-0210-0385:161	75267	75267	161
162	210123_nj3_1_BS20.tif:0162-0211-0388:162	70542	70542	162
163	210123_nj3_1_BS20.tif:0163-0225-0384:163	78078	78078	163
164	210123_nj3_1_BS20.tif:0164-0226-0382:164	84852	84852	164
165	210123_nj3_1_BS20.tif:0165-0231-0376:165	87110	87110	165
166	210123_nj3_1_BS20.tif:0166-0230-0376:166	86637	86637	166
167	210123_nj3_1_BS20.tif:0167-0226-0373:167	80717	80717	167
168	210123_nj3_1_BS20.tif:0168-0233-0358:168	62249	62249	168
169	210123_nj3_1_BS20.tif:0169-0222-0363:169	71573	71573	169
170	210123_nj3_1_BS20.tif:0170-0214-0355:170	81230	81230	170
171	210123_nj3_1_BS20.tif:0171-0200-0346:171	64809	64809	171
172	210123_nj3_1_BS20.tif:0172-0205-0348:172	60233	60233	172
173	210123_nj3_1_BS20.tif:0173-0217-0342:173	69503	69503	173
174	210123_nj3_1_BS20.tif:0174-0216-0345:174	58522	58522	174
175	210123_nj3_1_BS20.tif:0175-0215-0345:175	79617	79617	175
176	210123_nj3_1_BS20.tif:0176-0207-0340:176	67580	67580	176
177	210123_nj3_1_BS20.tif:0177-0215-0340:177	60117	60117	177
178	210123_nj3_1_BS20.tif:0178-0233-0340:178	65609	65609	178
179	210123_nj3_1_BS20.tif:0179-0233-0336:179	90813	90813	179
180	210123_nj3_1_BS20.tif:0180-0213-0335:180	82669	82669	180
181	210123_nj3_1_BS20.tif:0181-0212-0335:181	77552	77552	181
182	210123_nj3_1_BS20.tif:0182-0208-0336:182	71969	71969	182
183	210123_nj3_1_BS20.tif:0183-0207-0346:183	89219	89219	183
184	210123_nj3_1_BS20.tif:0184-0216-0340:184	78932	78932	184
185	210123_nj3_1_BS20.tif:0185-0214-0339:185	69837	69837	185
186	210123_nj3_1_BS20.tif:0186-0208-0338:186	76610	76610	186
187	210123_nj3_1_BS20.tif:0187-0190-0344:187	68094	68094	187
188	210123_nj3_1_BS20.tif:0188-0195-0360:188	114372	114372	188
189	210123_nj3_1_BS20.tif:0189-0209-0362:189	85242	85242	189
190	210123_nj3_1_BS20.tif:0190-0199-0353:190	64375	64375	190
191	210123_nj3_1_BS20.tif:0191-0190-0344:191	71748	71748	191
192	210123_nj3_1_BS20.tif:0192-0183-0362:192	75287	75287	192
193	210123_nj3_1_BS20.tif:0193-0188-0359:193	76884	76884	193
194	210123_nj3_1_BS20.tif:0194-0181-0368:194	80453	80453	194
195	210123_nj3_1_BS20.tif:0195-0179-0379:195	81531	81531	195
196	210123_nj3_1_BS20.tif:0196-0180-0389:196	95566	95566	196
197	210123_nj3_1_BS20.tif:0197-0174-0398:197	83764	83764	197
198	210123_nj3_1_BS20.tif:0198-0178-0408:198	78446	78446	198
199	210123_nj3_1_BS20.tif:0199-0180-0409:199	88962	88962	199
200	210123_nj3_1_BS20.tif:0200-0179-0400:200	83866	83866	200
201	210123_nj3_1_BS20.tif:0201-0185-0401:201	80107	80107	201
202	210123_nj3_1_BS20.tif:0202-0176-0405:202	78251	78251	202
203	210123_nj3_1_BS20.tif:0203-0177-0385:203	77315	77315	203
204	210123_nj3_1_BS20.tif:0204-0161-0392:204	64672	64672	204
205	210123_nj3_1_BS20.tif:0205-0190-0411:205	69540	69540	205
206	210123_nj3_1_BS20.tif:0206-0183-0403:206	59068	59068	206
207	210123_nj3_1_BS20.tif:0207-0175-0400:207	69863	69863	207
208	210123_nj3_1_BS20.tif:0208-0172-0397:208	89013	89013	208
209	210123_nj3_1_BS20.tif:0209-0167-0393:209	79914	79914	209
210	210123_nj3_1_BS20.tif:0210-0160-0392:210	80945	80945	210
211	210123_nj3_1_BS20.tif:0211-0160-0380:211	67183	67183	211
212	210123_nj3_1_BS20.tif:0212-0172-0379:212	62618	62618	212
213	210123_nj3_1_BS20.tif:0213-0180-0379:213	60295	60295	213
214	210123_nj3_1_BS20.tif:0214-0171-0379:214	58209	58209	214
215	210123_nj3_1_BS20.tif:0215-0181-0387:215	61617	61617	215
216	210123_nj3_1_BS20.tif:0216-0189-0387:216	72062	72062	216
217	210123_nj3_1_BS20.tif:0217-0189-0388:217	71126	71126	217
218	210123_nj3_1_BS20.tif:0218-0183-0378:218	76596	76596	218
219	210123_nj3_1_BS20.tif:0219-0196-0375:219	66969	66969	219
220	210123_nj3_1_BS20.tif:0220-0197-0368:220	73674	73674	220
221	210123_nj3_1_BS20.tif:0221-0188-0362:221	60511	60511	221
222	210123_nj3_1_BS20.tif:0222-0193-0349:222	77612	77612	222
223	210123_nj3_1_BS20.tif:0223-0188-0365:223	56946	56946	223
224	210123_nj3_1_BS20.tif:0224-0186-0370:224	58015	58015	224
225	210123_nj3_1_BS20.tif:0225-0180-0370:225	67640	67640	225
226	210123_nj3_1_BS20.tif:0226-0182-0372:226	64888	64888	226
227	210123_nj3_1_BS20.tif:0227-0180-0382:227	69638	69638	227
228	210123_nj3_1_BS20.tif:0228-0170-0404:228	66842	66842	228
229	210123_nj3_1_BS20.tif:0229-0183-0405:229	78113	78113	229
230	210123_nj3_1_BS20.tif:0230-0189-0395:230	82302	82302	230
231	210123_nj3_1_BS20.tif:0231-0185-0400:231	77416	77416	231
232	210123_nj3_1_BS20.tif:0232-0178-0392:232	83607	83607	232
233	210123_nj3_1_BS20.tif:0233-0173-0392:233	74746	74746	233
234	210123_nj3_1_BS20.tif:0234-0169-0394:234	66880	66880	234
235	210123_nj3_1_BS20.tif:0235-0168-0395:235	80681	80681	235
236	210123_nj3_1_BS20.tif:0236-0172-0389:236	94154	94154	236
237	210123_nj3_1_BS20.tif:0237-0168-0393:237	79750	79750	237
238	210123_nj3_1_BS20.tif:0238-0159-0416:238	68070	68070	238
239	210123_nj3_1_BS20.tif:0239-0182-0418:239	91709	91709	239
240	210123_nj3_1_BS20.tif:0240-0180-0416:240	95213	95213	240
241	210123_nj3_1_BS20.tif:0241-0178-0369:241	68984	68984	241
242	210123_nj3_1_BS20.tif:0242-0174-0410:242	70419	70419	242
243	210123_nj3_1_BS20.tif:0243-0177-0377:243	64502	64502	243
244	210123_nj3_1_BS20.tif:0244-0180-0410:244	64547	64547	244
245	210123_nj3_1_BS20.tif:0245-0178-0411:245	66125	66125	245
246	210123_nj3_1_BS20.tif:0246-0180-0404:246	77398	77398	246
247	210123_nj3_1_BS20.tif:0247-0181-0397:247	64587	64587	247
248	210123_nj3_1_BS20.tif:0248-0175-0422:248	75423	75423	248
249	210123_nj3_1_BS20.tif:0249-0176-0422:249	72820	72820	249
250	210123_nj3_1_BS20.tif:0250-0171-0423:250	74117	74117	250
251	210123_nj3_1_BS20.tif:0251-0172-0425:251	63963	63963	251
252	210123_nj3_1_BS20.tif:0252-0173-0414:252	66505	66505	252
253	210123_nj3_1_BS20.tif:0253-0170-0397:253	51447	51447	253
254	210123_nj3_1_BS20.tif:0254-0168-0395:254	57690	57690	254
255	210123_nj3_1_BS20.tif:0255-0195-0386:255	55139	55139	255
256	210123_nj3_1_BS20.tif:0256-0202-0381:256	66062	66062	256
257	210123_nj3_1_BS20.tif:0257-0195-0380:257	70544	70544	257
258	210123_nj3_1_BS20.tif:0258-0207-0382:258	65353	65353	258
259	210123_nj3_1_BS20.tif:0259-0206-0380:259	54712	54712	259
260	210123_nj3_1_BS20.tif:0260-0219-0388:260	75750	75750	260
261	210123_nj3_1_BS20.tif:0261-0217-0395:261	81874	81874	261
262	210123_nj3_1_BS20.tif:0262-0219-0408:262	78565	78565	262
263	210123_nj3_1_BS20.tif:0263-0226-0454:263	47841	47841	263
264	210123_nj3_1_BS20.tif:0264-0223-0456:264	53433	53433	264
265	210123_nj3_1_BS20.tif:0265-0224-0454:265	49743	49743	265
266	210123_nj3_1_BS20.tif:0266-0230-0462:266	70888	70888	266
267	210123_nj3_1_BS20.tif:0267-0230-0460:267	64874	64874	267
268	210123_nj3_1_BS20.tif:0268-0228-0460:268	49131	49131	268
269	210123_nj3_1_BS20.tif:0269-0228-0463:269	49961	49961	269
270	210123_nj3_1_BS20.tif:0270-0228-0465:270	42006	42006	270
271	210123_nj3_1_BS20.tif:0271-0228-0465:271	50029	50029	271
272	210123_nj3_1_BS20.tif:0272-0217-0457:272	52420	52420	272
273	210123_nj3_1_BS20.tif:0273-0182-0439:273	58732	58732	273
274	210123_nj3_1_BS20.tif:0274-0144-0382:274	63100	63100	274
275	210123_nj3_1_BS20.tif:0275-0196-0378:275	50417	50417	275
276	210123_nj3_1_BS20.tif:0276-0215-0377:276	60387	60387	276
277	210123_nj3_1_BS20.tif:0277-0208-0366:277	54344	54344	277
278	210123_nj3_1_BS20.tif:0278-0191-0350:278	47035	47035	278
279	210123_nj3_1_BS20.tif:0279-0195-0370:279	72555	72555	279
280	210123_nj3_1_BS20.tif:0280-0191-0381:280	64574	64574	280
281	210123_nj3_1_BS20.tif:0281-0178-0374:281	51820	51820	281
282	210123_nj3_1_BS20.tif:0282-0171-0360:282	44257	44257	282
283	210123_nj3_1_BS20.tif:0283-0175-0355:283	46100	46100	283
284	210123_nj3_1_BS20.tif:0284-0179-0354:284	49662	49662	284
285	210123_nj3_1_BS20.tif:0285-0186-0354:285	59344	59344	285
286	210123_nj3_1_BS20.tif:0286-0186-0348:286	61283	61283	286
287	210123_nj3_1_BS20.tif:0287-0170-0351:287	55814	55814	287
288	210123_nj3_1_BS20.tif:0288-0153-0370:288	46664	46664	288
289	210123_nj3_1_BS20.tif:0289-0188-0428:289	61172	61172	289
290	210123_nj3_1_BS20.tif:0290-0195-0408:290	62178	62178	290
291	210123_nj3_1_BS20.tif:0291-0193-0396:291	66326	66326	291
292	210123_nj3_1_BS20.tif:0292-0185-0401:292	72880	72880	292
293	210123_nj3_1_BS20.tif:0293-0170-0397:293	72432	72432	293
294	210123_nj3_1_BS20.tif:0294-0169-0405:294	75801	75801	294
295	210123_nj3_1_BS20.tif:0295-0167-0408:295	70414	70414	295
296	210123_nj3_1_BS20.tif:0296-0169-0405:296	70285	70285	296
297	210123_nj3_1_BS20.tif:0297-0170-0400:297	70096	70096	297
298	210123_nj3_1_BS20.tif:0298-0173-0427:298	91949	91949	298
299	210123_nj3_1_BS20.tif:0299-0182-0436:299	104668	104668	299
300	210123_nj3_1_BS20.tif:0300-0189-0439:300	61703	61703	300
301	210123_nj3_1_BS20.tif:0301-0191-0443:301	73523	73523	301
302	210123_nj3_1_BS20.tif:0302-0168-0430:302	67225	67225	302
303	210123_nj3_1_BS20.tif:0303-0187-0400:303	71452	71452	303
304	210123_nj3_1_BS20.tif:0304-0187-0401:304	79180	79180	304
305	210123_nj3_1_BS20.tif:0305-0180-0405:305	83370	83370	305
306	210123_nj3_1_BS20.tif:0306-0174-0409:306	75092	75092	306
307	210123_nj3_1_BS20.tif:0307-0173-0406:307	58092	58092	307
308	210123_nj3_1_BS20.tif:0308-0191-0403:308	53235	53235	308
309	210123_nj3_1_BS20.tif:0309-0190-0406:309	54191	54191	309
310	210123_nj3_1_BS20.tif:0310-0185-0404:310	49150	49150	310
311	210123_nj3_1_BS20.tif:0311-0181-0400:311	55833	55833	311
312	210123_nj3_1_BS20.tif:0312-0177-0398:312	49215	49215	312
313	210123_nj3_1_BS20.tif:0313-0172-0400:313	55111	55111	313
314	210123_nj3_1_BS20.tif:0314-0172-0399:314	66673	66673	314
315	210123_nj3_1_BS20.tif:0315-0179-0402:315	53341	53341	315
316	210123_nj3_1_BS20.tif:0316-0175-0395:316	58214	58214	316
317	210123_nj3_1_BS20.tif:0317-0163-0380:317	60234	60234	317
318	210123_nj3_1_BS20.tif:0318-0172-0355:318	66835	66835	318
319	210123_nj3_1_BS20.tif:0319-0163-0365:319	61803	61803	319
320	210123_nj3_1_BS20.tif:0320-0150-0393:320	55431	55431	320
321	210123_nj3_1_BS20.tif:0321-0161-0402:321	66657	66657	321
322	210123_nj3_1_BS20.tif:0322-0174-0413:322	66011	66011	322
323	210123_nj3_1_BS20.tif:0323-0158-0386:323	50648	50648	323
324	210123_nj3_1_BS20.tif:0324-0149-0401:324	56309	56309	324
325	210123_nj3_1_BS20.tif:0325-0169-0396:325	55083	55083	325
326	210123_nj3_1_BS20.tif:0326-0184-0394:326	62073	62073	326
327	210123_nj3_1_BS20.tif:0327-0191-0395:327	70916	70916	327
328	210123_nj3_1_BS20.tif:0328-0171-0422:328	66759	66759	328
329	210123_nj3_1_BS20.tif:0329-0162-0369:329	61413	61413	329
330	210123_nj3_1_BS20.tif:0330-0165-0365:330	46119	46119	330
331	210123_nj3_1_BS20.tif:0331-0170-0360:331	58038	58038	331
332	210123_nj3_1_BS20.tif:0332-0165-0362:332	52879	52879	332
333	210123_nj3_1_BS20.tif:0333-0168-0359:333	52225	52225	333
334	210123_nj3_1_BS20.tif:0334-0170-0355:334	59623	59623	334
335	210123_nj3_1_BS20.tif:0335-0175-0354:335	59067	59067	335
336	210123_nj3_1_BS20.tif:0336-0173-0341:336	42077	42077	336
337	210123_nj3_1_BS20.tif:0337-0174-0339:337	43966	43966	337
338	210123_nj3_1_BS20.tif:0338-0164-0367:338	67113	67113	338
339	210123_nj3_1_BS20.tif:0339-0154-0405:339	51965	51965	339
340	210123_nj3_1_BS20.tif:0340-0191-0403:340	65178	65178	340
341	210123_nj3_1_BS20.tif:0341-0182-0406:341	57720	57720	341
342	210123_nj3_1_BS20.tif:0342-0173-0405:342	61632	61632	342
343	210123_nj3_1_BS20.tif:0343-0170-0399:343	66210	66210	343
344	210123_nj3_1_BS20.tif:0344-0168-0395:344	71708	71708	344
345	210123_nj3_1_BS20.tif:0345-0181-0401:345	64999	64999	345
346	210123_nj3_1_BS20.tif:0346-0178-0411:346	74170	74170	346
347	210123_nj3_1_BS20.tif:0347-0183-0410:347	93791	93791	347
348	210123_nj3_1_BS20.tif:0348-0179-0410:348	108570	108570	348
349	210123_nj3_1_BS20.tif:0349-0188-0408:349	104725	104725	349
350	210123_nj3_1_BS20.tif:0350-0195-0415:350	98585	98585	350
351	210123_nj3_1_BS20.tif:0351-0188-0421:351	80163	80163	351
352	210123_nj3_1_BS20.tif:0352-0173-0437:352	59758	59758	352
353	210123_nj3_1_BS20.tif:0353-0187-0405:353	62086	62086	353
354	210123_nj3_1_BS20.tif:0354-0179-0388:354	67640	67640	354
355	210123_nj3_1_BS20.tif:0355-0190-0392:355	66712	66712	355
356	210123_nj3_1_BS20.tif:0356-0195-0396:356	62351	62351	356
357	210123_nj3_1_BS20.tif:0357-0199-0400:357	58019	58019	357
358	210123_nj3_1_BS20.tif:0358-0195-0396:358	68828	68828	358
359	210123_nj3_1_BS20.tif:0359-0194-0392:359	77088	77088	359
360	210123_nj3_1_BS20.tif:0360-0192-0393:360	79633	79633	360
361	210123_nj3_1_BS20.tif:0361-0194-0396:361	74024	74024	361
362	210123_nj3_1_BS20.tif:0362-0193-0390:362	93995	93995	362
363	210123_nj3_1_BS20.tif:0363-0195-0388:363	99084	99084	363
364	210123_nj3_1_BS20.tif:0364-0166-0361:364	45850	45850	364
365	210123_nj3_1_BS20.tif:0365-0157-0430:365	104182	104182	365
366	210123_nj3_1_BS20.tif:0366-0191-0439:366	56391	56391	366
367	210123_nj3_1_BS20.tif:0367-0195-0429:367	58918	58918	367
368	210123_nj3_1_BS20.tif:0368-0196-0426:368	62590	62590	368
369	210123_nj3_1_BS20.tif:0369-0193-0427:369	66009	66009	369
370	210123_nj3_1_BS20.tif:0370-0190-0426:370	57033	57033	370
371	210123_nj3_1_BS20.tif:0371-0189-0425:371	69962	69962	371
372	210123_nj3_1_BS20.tif:0372-0189-0423:372	64074	64074	372
373	210123_nj3_1_BS20.tif:0373-0193-0419:373	65969	65969	373
374	210123_nj3_1_BS20.tif:0374-0195-0418:374	81419	81419	374
375	210123_nj3_1_BS20.tif:0375-0192-0436:375	68120	68120	375
376	210123_nj3_1_BS20.tif:0376-0167-0430:376	94206	94206	376
377	210123_nj3_1_BS20.tif:0377-0172-0381:377	63228	63228	377
378	210123_nj3_1_BS20.tif:0378-0185-0383:378	61938	61938	378
379	210123_nj3_1_BS20.tif:0379-0191-0390:379	74480	74480	379
380	210123_nj3_1_BS20.tif:0380-0193-0398:380	96243	96243	380
381	210123_nj3_1_BS20.tif:0381-0192-0400:381	110063	110063	381
382	210123_nj3_1_BS20.tif:0382-0188-0401:382	107034	107034	382
383	210123_nj3_1_BS20.tif:0383-0185-0396:383	85629	85629	383
384	210123_nj3_1_BS20.tif:0384-0179-0395:384	78696	78696	384
385	210123_nj3_1_BS20.tif:0385-0178-0390:385	62615	62615	385
386	210123_nj3_1_BS20.tif:0386-0187-0383:386	64977	64977	386
387	210123_nj3_1_BS20.tif:0387-0186-0382:387	59432	59432	387
388	210123_nj3_1_BS20.tif:0388-0175-0365:388	60694	60694	388
389	210123_nj3_1_BS20.tif:0389-0179-0385:389	63133	63133	389
390	210123_nj3_1_BS20.tif:0390-0177-0393:390	61281	61281	390
391	210123_nj3_1_BS20.tif:0391-0173-0422:391	57501	57501	391
392	210123_nj3_1_BS20.tif:0392-0200-0465:392	41136	41136	392
393	210123_nj3_1_BS20.tif:0393-0223-0443:393	24604	24604	393
394	210123_nj3_1_BS20.tif:0394-0215-0442:394	60898	60898	394
395	210123_nj3_1_BS20.tif:0395-0195-0446:395	49498	49498	395
396	210123_nj3_1_BS20.tif:0396-0204-0456:396	51295	51295	396
397	210123_nj3_1_BS20.tif:0397-0209-0450:397	59097	59097	397
398	210123_nj3_1_BS20.tif:0398-0211-0449:398	57919	57919	398
399	210123_nj3_1_BS20.tif:0399-0211-0449:399	57609	57609	399
400	210123_nj3_1_BS20.tif:0400-0211-0446:400	60288	60288	400
401	210123_nj3_1_BS20.tif:0401-0209-0448:401	56990	56990	401
402	210123_nj3_1_BS20.tif:0402-0215-0452:402	61255	61255	402
403	210123_nj3_1_BS20.tif:0403-0219-0455:403	61040	61040	403
404	210123_nj3_1_BS20.tif:0404-0223-0457:404	54728	54728	404
405	210123_nj3_1_BS20.tif:0405-0212-0451:405	50733	50733	405
406	210123_nj3_1_BS20.tif:0406-0213-0448:406	50231	50231	406
407	210123_nj3_1_BS20.tif:0407-0214-0452:407	60174	60174	407
408	210123_nj3_1_BS20.tif:0408-0216-0452:408	58581	58581	408
409	210123_nj3_1_BS20.tif:0409-0206-0453:409	57323	57323	409
410	210123_nj3_1_BS20.tif:0410-0211-0450:410	62635	62635	410
411	210123_nj3_1_BS20.tif:0411-0236-0423:411	61189	61189	411
412	210123_nj3_1_BS20.tif:0412-0223-0422:412	61303	61303	412
413	210123_nj3_1_BS20.tif:0413-0201-0420:413	74460	74460	413
414	210123_nj3_1_BS20.tif:0414-0224-0432:414	67145	67145	414
415	210123_nj3_1_BS20.tif:0415-0222-0432:415	58517	58517	415
416	210123_nj3_1_BS20.tif:0416-0219-0435:416	54223	54223	416
417	210123_nj3_1_BS20.tif:0417-0235-0435:417	50877	50877	417
418	210123_nj3_1_BS20.tif:0418-0228-0435:418	49332	49332	418
419	210123_nj3_1_BS20.tif:0419-0224-0432:419	53817	53817	419
420	210123_nj3_1_BS20.tif:0420-0219-0433:420	68633	68633	420
421	210123_nj3_1_BS20.tif:0421-0216-0443:421	97512	97512	421
422	210123_nj3_1_BS20.tif:0422-0218-0454:422	49642	49642	422
423	210123_nj3_1_BS20.tif:0423-0213-0455:423	46076	46076	423
424	210123_nj3_1_BS20.tif:0424-0205-0451:424	49532	49532	424
425	210123_nj3_1_BS20.tif:0425-0215-0460:425	55637	55637	425
426	210123_nj3_1_BS20.tif:0426-0198-0445:426	57079	57079	426
427	210123_nj3_1_BS20.tif:0427-0180-0425:427	52993	52993	427
428	210123_nj3_1_BS20.tif:0428-0203-0433:428	52006	52006	428
429	210123_nj3_1_BS20.tif:0429-0184-0422:429	55867	55867	429
430	210123_nj3_1_BS20.tif:0430-0191-0424:430	52346	52346	430
431	210123_nj3_1_BS20.tif:0431-0196-0430:431	63056	63056	431
432	210123_nj3_1_BS20.tif:0432-0200-0447:432	48057	48057	432
433	210123_nj3_1_BS20.tif:0433-0220-0468:433	48981	48981	433
434	210123_nj3_1_BS20.tif:0434-0215-0462:434	51119	51119	434
435	210123_nj3_1_BS20.tif:0435-0221-0466:435	46891	46891	435
436	210123_nj3_1_BS20.tif:0436-0221-0468:436	40515	40515	436
437	210123_nj3_1_BS20.tif:0001-0210-0074:1	236254	236254	1
438	210123_nj3_1_BS20.tif:0002-0206-0064:2	240309	240309	2
439	210123_nj3_1_BS20.tif:0003-0222-0075:3	248484	248484	3
440	210123_nj3_1_BS20.tif:0004-0223-0076:4	233555	233555	4
441	210123_nj3_1_BS20.tif:0005-0217-0077:5	272665	272665	5
442	210123_nj3_1_BS20.tif:0006-0231-0076:6	268214	268214	6
443	210123_nj3_1_BS20.tif:0007-0263-0103:7	291513	291513	7
444	210123_nj3_1_BS20.tif:0008-0273-0103:8	306283	306283	8
445	210123_nj3_1_BS20.tif:0009-0273-0095:9	263379	263379	9
446	210123_nj3_1_BS20.tif:0010-0277-0098:10	307134	307134	10
447	210123_nj3_1_BS20.tif:0011-0286-0098:11	309182	309182	11
448	210123_nj3_1_BS20.tif:0012-0235-0105:12	263691	263691	12
449	210123_nj3_1_BS20.tif:0013-0213-0116:13	246281	246281	13
450	210123_nj3_1_BS20.tif:0014-0230-0102:14	267338	267338	14
451	210123_nj3_1_BS20.tif:0015-0211-0123:15	221853	221853	15
452	210123_nj3_1_BS20.tif:0016-0223-0125:16	247721	247721	16
453	210123_nj3_1_BS20.tif:0017-0257-0083:17	251519	251519	17
454	210123_nj3_1_BS20.tif:0018-0259-0099:18	241831	241831	18
455	210123_nj3_1_BS20.tif:0019-0253-0102:19	252782	252782	19
456	210123_nj3_1_BS20.tif:0020-0250-0102:20	268023	268023	20
457	210123_nj3_1_BS20.tif:0021-0281-0099:21	240239	240239	21
458	210123_nj3_1_BS20.tif:0022-0292-0100:22	283682	283682	22
459	210123_nj3_1_BS20.tif:0023-0311-0108:23	289198	289198	23
460	210123_nj3_1_BS20.tif:0024-0327-0113:24	260363	260363	24
461	210123_nj3_1_BS20.tif:0025-0295-0104:25	297967	297967	25
462	210123_nj3_1_BS20.tif:0026-0290-0109:26	290896	290896	26
463	210123_nj3_1_BS20.tif:0027-0292-0108:27	275734	275734	27
464	210123_nj3_1_BS20.tif:0028-0296-0119:28	299962	299962	28
465	210123_nj3_1_BS20.tif:0029-0295-0117:29	287353	287353	29
466	210123_nj3_1_BS20.tif:0030-0296-0113:30	286087	286087	30
467	210123_nj3_1_BS20.tif:0031-0289-0104:31	282985	282985	31
468	210123_nj3_1_BS20.tif:0032-0272-0094:32	247108	247108	32
469	210123_nj3_1_BS20.tif:0033-0262-0098:33	242683	242683	33
470	210123_nj3_1_BS20.tif:0034-0250-0095:34	240674	240674	34
471	210123_nj3_1_BS20.tif:0035-0233-0095:35	278246	278246	35
472	210123_nj3_1_BS20.tif:0036-0219-0093:36	257744	257744	36
473	210123_nj3_1_BS20.tif:0037-0241-0092:37	271511	271511	37
474	210123_nj3_1_BS20.tif:0038-0240-0070:38	275901	275901	38
475	210123_nj3_1_BS20.tif:0039-0221-0032:39	236938	236938	39
476	210123_nj3_1_BS20.tif:0040-0198-0037:40	58104	58104	40
477	210123_nj3_1_BS20.tif:0041-0184-0041:41	261837	261837	41
478	210123_nj3_1_BS20.tif:0042-0169-0045:42	53443	53443	42
479	210123_nj3_1_BS20.tif:0043-0173-0050:43	48339	48339	43
480	210123_nj3_1_BS20.tif:0044-0298-0034:44	187873	187873	44
481	210123_nj3_1_BS20.tif:0045-0266-0053:45	51709	51709	45
482	210123_nj3_1_BS20.tif:0046-0234-0072:46	33596	33596	46
483	210123_nj3_1_BS20.tif:0047-0240-0089:47	39545	39545	47
484	210123_nj3_1_BS20.tif:0048-0309-0090:48	239065	239065	48
485	210123_nj3_1_BS20.tif:0049-0309-0074:49	266662	266662	49
486	210123_nj3_1_BS20.tif:0050-0301-0035:50	261421	261421	50
487	210123_nj3_1_BS20.tif:0051-0312-0042:51	265620	265620	51
488	210123_nj3_1_BS20.tif:0052-0299-0198:52	184609	184609	52
489	210123_nj3_1_BS20.tif:0053-0259-0210:53	213887	213887	53
490	210123_nj3_1_BS20.tif:0054-0260-0182:54	221635	221635	54
491	210123_nj3_1_BS20.tif:0055-0275-0166:55	256468	256468	55
492	210123_nj3_1_BS20.tif:0056-0294-0101:56	69300	69300	56
493	210123_nj3_1_BS20.tif:0057-0325-0085:57	183482	183482	57
494	210123_nj3_1_BS20.tif:0058-0293-0058:58	229597	229597	58
495	210123_nj3_1_BS20.tif:0059-0270-0051:59	225682	225682	59
496	210123_nj3_1_BS20.tif:0060-0233-0051:60	229753	229753	60
497	210123_nj3_1_BS20.tif:0061-0217-0051:61	216680	216680	61
498	210123_nj3_1_BS20.tif:0062-0195-0066:62	232011	232011	62
499	210123_nj3_1_BS20.tif:0063-0183-0074:63	244448	244448	63
500	210123_nj3_1_BS20.tif:0064-0209-0126:64	262780	262780	64
501	210123_nj3_1_BS20.tif:0065-0227-0125:65	300068	300068	65
502	210123_nj3_1_BS20.tif:0066-0211-0121:66	252333	252333	66
503	210123_nj3_1_BS20.tif:0067-0245-0106:67	239623	239623	67
504	210123_nj3_1_BS20.tif:0068-0242-0109:68	260397	260397	68
505	210123_nj3_1_BS20.tif:0069-0232-0112:69	263900	263900	69
506	210123_nj3_1_BS20.tif:0070-0246-0113:70	262683	262683	70
507	210123_nj3_1_BS20.tif:0071-0241-0112:71	272206	272206	71
508	210123_nj3_1_BS20.tif:0072-0252-0119:72	284574	284574	72
509	210123_nj3_1_BS20.tif:0073-0261-0118:73	288514	288514	73
510	210123_nj3_1_BS20.tif:0074-0259-0116:74	286245	286245	74
511	210123_nj3_1_BS20.tif:0075-0270-0113:75	291108	291108	75
512	210123_nj3_1_BS20.tif:0076-0288-0106:76	255773	255773	76
513	210123_nj3_1_BS20.tif:0077-0287-0106:77	260617	260617	77
514	210123_nj3_1_BS20.tif:0078-0288-0111:78	270133	270133	78
515	210123_nj3_1_BS20.tif:0079-0294-0111:79	270146	270146	79
516	210123_nj3_1_BS20.tif:0080-0292-0111:80	268050	268050	80
517	210123_nj3_1_BS20.tif:0081-0279-0105:81	260265	260265	81
518	210123_nj3_1_BS20.tif:0082-0279-0107:82	271308	271308	82
519	210123_nj3_1_BS20.tif:0083-0272-0103:83	273415	273415	83
520	210123_nj3_1_BS20.tif:0084-0272-0103:84	238893	238893	84
521	210123_nj3_1_BS20.tif:0085-0265-0103:85	245810	245810	85
522	210123_nj3_1_BS20.tif:0086-0255-0104:86	225675	225675	86
523	210123_nj3_1_BS20.tif:0087-0251-0104:87	267431	267431	87
524	210123_nj3_1_BS20.tif:0088-0248-0104:88	233936	233936	88
525	210123_nj3_1_BS20.tif:0089-0245-0104:89	207205	207205	89
526	210123_nj3_1_BS20.tif:0090-0226-0109:90	229807	229807	90
527	210123_nj3_1_BS20.tif:0091-0229-0114:91	236618	236618	91
528	210123_nj3_1_BS20.tif:0092-0229-0103:92	326401	326401	92
529	210123_nj3_1_BS20.tif:0093-0226-0113:93	291518	291518	93
530	210123_nj3_1_BS20.tif:0094-0221-0117:94	287017	287017	94
531	210123_nj3_1_BS20.tif:0095-0233-0109:95	242545	242545	95
532	210123_nj3_1_BS20.tif:0096-0237-0109:96	263016	263016	96
533	210123_nj3_1_BS20.tif:0097-0239-0109:97	283419	283419	97
534	210123_nj3_1_BS20.tif:0098-0231-0108:98	314477	314477	98
535	210123_nj3_1_BS20.tif:0099-0234-0109:99	316104	316104	99
536	210123_nj3_1_BS20.tif:0100-0237-0107:100	306037	306037	100
537	210123_nj3_1_BS20.tif:0101-0242-0125:101	307129	307129	101
538	210123_nj3_1_BS20.tif:0102-0249-0118:102	316652	316652	102
539	210123_nj3_1_BS20.tif:0103-0249-0113:103	325008	325008	103
540	210123_nj3_1_BS20.tif:0104-0256-0110:104	370570	370570	104
541	210123_nj3_1_BS20.tif:0105-0275-0112:105	331172	331172	105
542	210123_nj3_1_BS20.tif:0106-0278-0103:106	292878	292878	106
543	210123_nj3_1_BS20.tif:0107-0274-0103:107	303148	303148	107
544	210123_nj3_1_BS20.tif:0108-0277-0105:108	309750	309750	108
545	210123_nj3_1_BS20.tif:0109-0284-0103:109	308849	308849	109
546	210123_nj3_1_BS20.tif:0110-0283-0105:110	316569	316569	110
547	210123_nj3_1_BS20.tif:0111-0284-0095:111	299445	299445	111
548	210123_nj3_1_BS20.tif:0112-0280-0078:112	259675	259675	112
549	210123_nj3_1_BS20.tif:0113-0290-0093:113	268100	268100	113
550	210123_nj3_1_BS20.tif:0114-0306-0109:114	271973	271973	114
551	210123_nj3_1_BS20.tif:0115-0284-0110:115	261981	261981	115
552	210123_nj3_1_BS20.tif:0116-0280-0111:116	258007	258007	116
553	210123_nj3_1_BS20.tif:0117-0277-0107:117	287267	287267	117
554	210123_nj3_1_BS20.tif:0118-0273-0101:118	281151	281151	118
555	210123_nj3_1_BS20.tif:0119-0268-0100:119	270492	270492	119
556	210123_nj3_1_BS20.tif:0120-0263-0100:120	270422	270422	120
557	210123_nj3_1_BS20.tif:0121-0256-0104:121	227604	227604	121
558	210123_nj3_1_BS20.tif:0122-0247-0105:122	269662	269662	122
559	210123_nj3_1_BS20.tif:0123-0242-0103:123	247116	247116	123
560	210123_nj3_1_BS20.tif:0124-0237-0101:124	215731	215731	124
561	210123_nj3_1_BS20.tif:0125-0217-0115:125	269700	269700	125
562	210123_nj3_1_BS20.tif:0126-0211-0114:126	296076	296076	126
563	210123_nj3_1_BS20.tif:0127-0239-0110:127	273351	273351	127
564	210123_nj3_1_BS20.tif:0128-0251-0105:128	297334	297334	128
565	210123_nj3_1_BS20.tif:0129-0225-0110:129	308023	308023	129
566	210123_nj3_1_BS20.tif:0130-0239-0115:130	319962	319962	130
567	210123_nj3_1_BS20.tif:0131-0241-0104:131	362480	362480	131
568	210123_nj3_1_BS20.tif:0132-0233-0103:132	313738	313738	132
569	210123_nj3_1_BS20.tif:0133-0227-0104:133	320711	320711	133
570	210123_nj3_1_BS20.tif:0134-0259-0119:134	334965	334965	134
571	210123_nj3_1_BS20.tif:0135-0263-0110:135	384928	384928	135
572	210123_nj3_1_BS20.tif:0136-0233-0121:136	203084	203084	136
573	210123_nj3_1_BS20.tif:0137-0249-0152:137	294477	294477	137
574	210123_nj3_1_BS20.tif:0138-0209-0184:138	246357	246357	138
575	210123_nj3_1_BS20.tif:0139-0184-0168:139	281003	281003	139
576	210123_nj3_1_BS20.tif:0140-0177-0146:140	361324	361324	140
577	210123_nj3_1_BS20.tif:0141-0136-0158:141	222780	222780	141
578	210123_nj3_1_BS20.tif:0142-0193-0148:142	298995	298995	142
579	210123_nj3_1_BS20.tif:0143-0188-0149:143	304857	304857	143
580	210123_nj3_1_BS20.tif:0144-0185-0155:144	290052	290052	144
581	210123_nj3_1_BS20.tif:0145-0186-0152:145	280162	280162	145
582	210123_nj3_1_BS20.tif:0146-0181-0156:146	302327	302327	146
583	210123_nj3_1_BS20.tif:0147-0185-0155:147	318466	318466	147
584	210123_nj3_1_BS20.tif:0148-0191-0155:148	311133	311133	148
585	210123_nj3_1_BS20.tif:0149-0187-0166:149	273322	273322	149
586	210123_nj3_1_BS20.tif:0150-0187-0155:150	339045	339045	150
587	210123_nj3_1_BS20.tif:0151-0200-0157:151	331775	331775	151
588	210123_nj3_1_BS20.tif:0152-0193-0156:152	342312	342312	152
589	210123_nj3_1_BS20.tif:0153-0189-0158:153	326443	326443	153
590	210123_nj3_1_BS20.tif:0154-0178-0156:154	282940	282940	154
591	210123_nj3_1_BS20.tif:0155-0187-0138:155	336234	336234	155
592	210123_nj3_1_BS20.tif:0156-0184-0140:156	265728	265728	156
593	210123_nj3_1_BS20.tif:0157-0225-0140:157	311477	311477	157
594	210123_nj3_1_BS20.tif:0158-0229-0141:158	279291	279291	158
595	210123_nj3_1_BS20.tif:0159-0226-0140:159	297588	297588	159
596	210123_nj3_1_BS20.tif:0160-0218-0139:160	282572	282572	160
597	210123_nj3_1_BS20.tif:0161-0220-0141:161	274067	274067	161
598	210123_nj3_1_BS20.tif:0162-0221-0144:162	263291	263291	162
599	210123_nj3_1_BS20.tif:0163-0235-0139:163	263091	263091	163
600	210123_nj3_1_BS20.tif:0164-0236-0138:164	323661	323661	164
601	210123_nj3_1_BS20.tif:0165-0241-0132:165	351523	351523	165
602	210123_nj3_1_BS20.tif:0166-0240-0131:166	351912	351912	166
603	210123_nj3_1_BS20.tif:0167-0236-0128:167	343812	343812	167
604	210123_nj3_1_BS20.tif:0168-0243-0113:168	311912	311912	168
605	210123_nj3_1_BS20.tif:0169-0232-0119:169	314412	314412	169
606	210123_nj3_1_BS20.tif:0170-0224-0111:170	351658	351658	170
607	210123_nj3_1_BS20.tif:0171-0210-0102:171	268066	268066	171
608	210123_nj3_1_BS20.tif:0172-0215-0104:172	273574	273574	172
609	210123_nj3_1_BS20.tif:0173-0227-0098:173	289105	289105	173
610	210123_nj3_1_BS20.tif:0174-0226-0101:174	310537	310537	174
611	210123_nj3_1_BS20.tif:0175-0225-0100:175	359209	359209	175
612	210123_nj3_1_BS20.tif:0176-0217-0095:176	288507	288507	176
613	210123_nj3_1_BS20.tif:0177-0225-0095:177	288309	288309	177
614	210123_nj3_1_BS20.tif:0178-0243-0095:178	337150	337150	178
615	210123_nj3_1_BS20.tif:0179-0243-0091:179	376731	376731	179
616	210123_nj3_1_BS20.tif:0180-0223-0091:180	294843	294843	180
617	210123_nj3_1_BS20.tif:0181-0222-0090:181	307264	307264	181
618	210123_nj3_1_BS20.tif:0182-0218-0092:182	318741	318741	182
619	210123_nj3_1_BS20.tif:0183-0217-0101:183	303206	303206	183
620	210123_nj3_1_BS20.tif:0184-0226-0096:184	326269	326269	184
621	210123_nj3_1_BS20.tif:0185-0224-0095:185	358220	358220	185
622	210123_nj3_1_BS20.tif:0186-0218-0094:186	359038	359038	186
623	210123_nj3_1_BS20.tif:0187-0200-0099:187	268712	268712	187
624	210123_nj3_1_BS20.tif:0188-0205-0115:188	270934	270934	188
625	210123_nj3_1_BS20.tif:0189-0219-0118:189	334109	334109	189
626	210123_nj3_1_BS20.tif:0190-0209-0108:190	287612	287612	190
627	210123_nj3_1_BS20.tif:0191-0200-0099:191	285967	285967	191
628	210123_nj3_1_BS20.tif:0192-0193-0118:192	273179	273179	192
629	210123_nj3_1_BS20.tif:0193-0198-0115:193	282290	282290	193
630	210123_nj3_1_BS20.tif:0194-0191-0123:194	264573	264573	194
631	210123_nj3_1_BS20.tif:0195-0189-0134:195	256804	256804	195
632	210123_nj3_1_BS20.tif:0196-0190-0144:196	259311	259311	196
633	210123_nj3_1_BS20.tif:0197-0184-0154:197	259892	259892	197
634	210123_nj3_1_BS20.tif:0198-0188-0163:198	263645	263645	198
635	210123_nj3_1_BS20.tif:0199-0190-0164:199	257120	257120	199
636	210123_nj3_1_BS20.tif:0200-0189-0155:200	259605	259605	200
637	210123_nj3_1_BS20.tif:0201-0195-0157:201	257284	257284	201
638	210123_nj3_1_BS20.tif:0202-0186-0161:202	285913	285913	202
639	210123_nj3_1_BS20.tif:0203-0187-0140:203	279440	279440	203
640	210123_nj3_1_BS20.tif:0204-0171-0148:204	257599	257599	204
641	210123_nj3_1_BS20.tif:0205-0200-0166:205	230645	230645	205
642	210123_nj3_1_BS20.tif:0206-0193-0159:206	218723	218723	206
643	210123_nj3_1_BS20.tif:0207-0185-0156:207	220261	220261	207
644	210123_nj3_1_BS20.tif:0208-0182-0152:208	227941	227941	208
645	210123_nj3_1_BS20.tif:0209-0177-0149:209	218069	218069	209
646	210123_nj3_1_BS20.tif:0210-0170-0148:210	233389	233389	210
647	210123_nj3_1_BS20.tif:0211-0170-0135:211	185699	185699	211
648	210123_nj3_1_BS20.tif:0212-0182-0134:212	213509	213509	212
649	210123_nj3_1_BS20.tif:0213-0190-0134:213	220245	220245	213
650	210123_nj3_1_BS20.tif:0214-0181-0134:214	211304	211304	214
651	210123_nj3_1_BS20.tif:0215-0191-0142:215	226790	226790	215
652	210123_nj3_1_BS20.tif:0216-0199-0142:216	263343	263343	216
653	210123_nj3_1_BS20.tif:0217-0199-0143:217	253492	253492	217
654	210123_nj3_1_BS20.tif:0218-0193-0134:218	301983	301983	218
655	210123_nj3_1_BS20.tif:0219-0206-0131:219	278050	278050	219
656	210123_nj3_1_BS20.tif:0220-0207-0124:220	260873	260873	220
657	210123_nj3_1_BS20.tif:0221-0198-0118:221	251129	251129	221
658	210123_nj3_1_BS20.tif:0222-0203-0105:222	319898	319898	222
659	210123_nj3_1_BS20.tif:0223-0198-0120:223	232133	232133	223
660	210123_nj3_1_BS20.tif:0224-0196-0126:224	231373	231373	224
661	210123_nj3_1_BS20.tif:0225-0190-0126:225	235473	235473	225
662	210123_nj3_1_BS20.tif:0226-0192-0127:226	227521	227521	226
663	210123_nj3_1_BS20.tif:0227-0190-0137:227	238458	238458	227
664	210123_nj3_1_BS20.tif:0228-0180-0159:228	246714	246714	228
665	210123_nj3_1_BS20.tif:0229-0193-0161:229	236182	236182	229
666	210123_nj3_1_BS20.tif:0230-0199-0151:230	245357	245357	230
667	210123_nj3_1_BS20.tif:0231-0195-0155:231	248876	248876	231
668	210123_nj3_1_BS20.tif:0232-0188-0148:232	285752	285752	232
669	210123_nj3_1_BS20.tif:0233-0183-0148:233	289245	289245	233
670	210123_nj3_1_BS20.tif:0234-0179-0150:234	267263	267263	234
671	210123_nj3_1_BS20.tif:0235-0178-0150:235	275132	275132	235
672	210123_nj3_1_BS20.tif:0236-0182-0145:236	334777	334777	236
673	210123_nj3_1_BS20.tif:0237-0178-0149:237	243780	243780	237
674	210123_nj3_1_BS20.tif:0238-0169-0172:238	251948	251948	238
675	210123_nj3_1_BS20.tif:0239-0192-0174:239	242831	242831	239
676	210123_nj3_1_BS20.tif:0240-0190-0171:240	239860	239860	240
677	210123_nj3_1_BS20.tif:0241-0188-0125:241	283454	283454	241
678	210123_nj3_1_BS20.tif:0242-0184-0165:242	247656	247656	242
679	210123_nj3_1_BS20.tif:0243-0187-0132:243	239549	239549	243
680	210123_nj3_1_BS20.tif:0244-0190-0165:244	214740	214740	244
681	210123_nj3_1_BS20.tif:0245-0188-0166:245	214051	214051	245
682	210123_nj3_1_BS20.tif:0246-0190-0159:246	223298	223298	246
683	210123_nj3_1_BS20.tif:0247-0191-0152:247	223204	223204	247
684	210123_nj3_1_BS20.tif:0248-0185-0178:248	226298	226298	248
685	210123_nj3_1_BS20.tif:0249-0186-0177:249	210543	210543	249
686	210123_nj3_1_BS20.tif:0250-0181-0179:250	218112	218112	250
687	210123_nj3_1_BS20.tif:0251-0182-0180:251	222043	222043	251
688	210123_nj3_1_BS20.tif:0252-0183-0169:252	208213	208213	252
689	210123_nj3_1_BS20.tif:0253-0180-0152:253	190030	190030	253
690	210123_nj3_1_BS20.tif:0254-0178-0151:254	193576	193576	254
691	210123_nj3_1_BS20.tif:0255-0205-0141:255	180045	180045	255
692	210123_nj3_1_BS20.tif:0256-0212-0136:256	189703	189703	256
693	210123_nj3_1_BS20.tif:0257-0205-0135:257	238449	238449	257
694	210123_nj3_1_BS20.tif:0258-0217-0138:258	193480	193480	258
695	210123_nj3_1_BS20.tif:0259-0216-0135:259	218261	218261	259
696	210123_nj3_1_BS20.tif:0260-0229-0144:260	234809	234809	260
697	210123_nj3_1_BS20.tif:0261-0227-0150:261	254406	254406	261
698	210123_nj3_1_BS20.tif:0262-0229-0163:262	250336	250336	262
699	210123_nj3_1_BS20.tif:0263-0236-0210:263	174084	174084	263
700	210123_nj3_1_BS20.tif:0264-0233-0212:264	172095	172095	264
701	210123_nj3_1_BS20.tif:0265-0234-0209:265	169276	169276	265
702	210123_nj3_1_BS20.tif:0266-0240-0217:266	180278	180278	266
703	210123_nj3_1_BS20.tif:0267-0240-0215:267	153091	153091	267
704	210123_nj3_1_BS20.tif:0268-0238-0215:268	165218	165218	268
705	210123_nj3_1_BS20.tif:0269-0238-0219:269	159152	159152	269
706	210123_nj3_1_BS20.tif:0270-0238-0221:270	156004	156004	270
707	210123_nj3_1_BS20.tif:0271-0238-0221:271	167432	167432	271
708	210123_nj3_1_BS20.tif:0272-0227-0212:272	168734	168734	272
709	210123_nj3_1_BS20.tif:0273-0192-0194:273	170803	170803	273
710	210123_nj3_1_BS20.tif:0274-0154-0137:274	174352	174352	274
711	210123_nj3_1_BS20.tif:0275-0206-0133:275	168922	168922	275
712	210123_nj3_1_BS20.tif:0276-0225-0133:276	168579	168579	276
713	210123_nj3_1_BS20.tif:0277-0218-0122:277	181279	181279	277
714	210123_nj3_1_BS20.tif:0278-0201-0105:278	179577	179577	278
715	210123_nj3_1_BS20.tif:0279-0205-0125:279	198790	198790	279
716	210123_nj3_1_BS20.tif:0280-0201-0136:280	193237	193237	280
717	210123_nj3_1_BS20.tif:0281-0188-0129:281	147062	147062	281
718	210123_nj3_1_BS20.tif:0282-0181-0116:282	193787	193787	282
719	210123_nj3_1_BS20.tif:0283-0185-0110:283	186917	186917	283
720	210123_nj3_1_BS20.tif:0284-0189-0110:284	187784	187784	284
721	210123_nj3_1_BS20.tif:0285-0196-0109:285	190240	190240	285
722	210123_nj3_1_BS20.tif:0286-0196-0103:286	200405	200405	286
723	210123_nj3_1_BS20.tif:0287-0180-0107:287	173797	173797	287
724	210123_nj3_1_BS20.tif:0288-0163-0125:288	128547	128547	288
725	210123_nj3_1_BS20.tif:0289-0198-0184:289	180391	180391	289
726	210123_nj3_1_BS20.tif:0290-0205-0163:290	172482	172482	290
727	210123_nj3_1_BS20.tif:0291-0203-0152:291	177243	177243	291
728	210123_nj3_1_BS20.tif:0292-0195-0157:292	201601	201601	292
729	210123_nj3_1_BS20.tif:0293-0180-0153:293	216683	216683	293
730	210123_nj3_1_BS20.tif:0294-0179-0161:294	200738	200738	294
731	210123_nj3_1_BS20.tif:0295-0177-0164:295	195685	195685	295
732	210123_nj3_1_BS20.tif:0296-0179-0160:296	209908	209908	296
733	210123_nj3_1_BS20.tif:0297-0180-0156:297	244448	244448	297
734	210123_nj3_1_BS20.tif:0298-0183-0182:298	187639	187639	298
735	210123_nj3_1_BS20.tif:0299-0192-0191:299	208494	208494	299
736	210123_nj3_1_BS20.tif:0300-0199-0195:300	180715	180715	300
737	210123_nj3_1_BS20.tif:0301-0201-0199:301	177902	177902	301
738	210123_nj3_1_BS20.tif:0302-0178-0185:302	165473	165473	302
739	210123_nj3_1_BS20.tif:0303-0197-0155:303	220580	220580	303
740	210123_nj3_1_BS20.tif:0304-0197-0157:304	219235	219235	304
741	210123_nj3_1_BS20.tif:0305-0190-0160:305	236413	236413	305
742	210123_nj3_1_BS20.tif:0306-0184-0164:306	194260	194260	306
743	210123_nj3_1_BS20.tif:0307-0183-0162:307	189499	189499	307
744	210123_nj3_1_BS20.tif:0308-0201-0159:308	167021	167021	308
745	210123_nj3_1_BS20.tif:0309-0200-0162:309	169181	169181	309
746	210123_nj3_1_BS20.tif:0310-0195-0159:310	180754	180754	310
747	210123_nj3_1_BS20.tif:0311-0191-0155:311	162053	162053	311
748	210123_nj3_1_BS20.tif:0312-0187-0154:312	174280	174280	312
749	210123_nj3_1_BS20.tif:0313-0182-0156:313	175132	175132	313
750	210123_nj3_1_BS20.tif:0314-0182-0154:314	170188	170188	314
751	210123_nj3_1_BS20.tif:0315-0189-0157:315	166834	166834	315
752	210123_nj3_1_BS20.tif:0316-0185-0151:316	175542	175542	316
753	210123_nj3_1_BS20.tif:0317-0173-0136:317	232598	232598	317
754	210123_nj3_1_BS20.tif:0318-0182-0111:318	228427	228427	318
755	210123_nj3_1_BS20.tif:0319-0173-0120:319	199108	199108	319
756	210123_nj3_1_BS20.tif:0320-0160-0148:320	200524	200524	320
757	210123_nj3_1_BS20.tif:0321-0171-0157:321	182098	182098	321
758	210123_nj3_1_BS20.tif:0322-0184-0168:322	203976	203976	322
759	210123_nj3_1_BS20.tif:0323-0168-0141:323	196177	196177	323
760	210123_nj3_1_BS20.tif:0324-0159-0156:324	194849	194849	324
761	210123_nj3_1_BS20.tif:0325-0179-0152:325	179538	179538	325
762	210123_nj3_1_BS20.tif:0326-0194-0150:326	224990	224990	326
763	210123_nj3_1_BS20.tif:0327-0201-0150:327	257003	257003	327
764	210123_nj3_1_BS20.tif:0328-0181-0177:328	190866	190866	328
765	210123_nj3_1_BS20.tif:0329-0172-0124:329	216137	216137	329
766	210123_nj3_1_BS20.tif:0330-0175-0121:330	166610	166610	330
767	210123_nj3_1_BS20.tif:0331-0180-0116:331	201027	201027	331
768	210123_nj3_1_BS20.tif:0332-0175-0118:332	205302	205302	332
769	210123_nj3_1_BS20.tif:0333-0178-0114:333	221469	221469	333
770	210123_nj3_1_BS20.tif:0334-0180-0111:334	210391	210391	334
771	210123_nj3_1_BS20.tif:0335-0185-0109:335	225778	225778	335
772	210123_nj3_1_BS20.tif:0336-0183-0097:336	199134	199134	336
773	210123_nj3_1_BS20.tif:0337-0184-0094:337	199365	199365	337
774	210123_nj3_1_BS20.tif:0338-0174-0123:338	157778	157778	338
775	210123_nj3_1_BS20.tif:0339-0164-0160:339	146289	146289	339
776	210123_nj3_1_BS20.tif:0340-0201-0158:340	205259	205259	340
777	210123_nj3_1_BS20.tif:0341-0192-0161:341	180017	180017	341
778	210123_nj3_1_BS20.tif:0342-0183-0161:342	183123	183123	342
779	210123_nj3_1_BS20.tif:0343-0180-0155:343	202523	202523	343
780	210123_nj3_1_BS20.tif:0344-0178-0151:344	200607	200607	344
781	210123_nj3_1_BS20.tif:0345-0191-0156:345	173805	173805	345
782	210123_nj3_1_BS20.tif:0346-0188-0166:346	190069	190069	346
783	210123_nj3_1_BS20.tif:0347-0193-0166:347	205743	205743	347
784	210123_nj3_1_BS20.tif:0348-0189-0166:348	235621	235621	348
785	210123_nj3_1_BS20.tif:0349-0198-0164:349	221051	221051	349
786	210123_nj3_1_BS20.tif:0350-0205-0170:350	248124	248124	350
787	210123_nj3_1_BS20.tif:0351-0198-0177:351	254396	254396	351
788	210123_nj3_1_BS20.tif:0352-0183-0192:352	238825	238825	352
789	210123_nj3_1_BS20.tif:0353-0197-0161:353	239597	239597	353
790	210123_nj3_1_BS20.tif:0354-0189-0143:354	246978	246978	354
791	210123_nj3_1_BS20.tif:0355-0200-0147:355	230439	230439	355
792	210123_nj3_1_BS20.tif:0356-0205-0152:356	193040	193040	356
793	210123_nj3_1_BS20.tif:0357-0209-0155:357	198908	198908	357
794	210123_nj3_1_BS20.tif:0358-0205-0152:358	195093	195093	358
795	210123_nj3_1_BS20.tif:0359-0204-0147:359	198217	198217	359
796	210123_nj3_1_BS20.tif:0360-0202-0148:360	204290	204290	360
797	210123_nj3_1_BS20.tif:0361-0204-0151:361	192756	192756	361
798	210123_nj3_1_BS20.tif:0362-0203-0146:362	261769	261769	362
799	210123_nj3_1_BS20.tif:0363-0205-0143:363	213651	213651	363
800	210123_nj3_1_BS20.tif:0364-0176-0116:364	203073	203073	364
801	210123_nj3_1_BS20.tif:0365-0167-0185:365	169384	169384	365
802	210123_nj3_1_BS20.tif:0366-0201-0194:366	195617	195617	366
803	210123_nj3_1_BS20.tif:0367-0205-0185:367	183012	183012	367
804	210123_nj3_1_BS20.tif:0368-0206-0182:368	203262	203262	368
805	210123_nj3_1_BS20.tif:0369-0203-0182:369	241425	241425	369
806	210123_nj3_1_BS20.tif:0370-0200-0181:370	256236	256236	370
807	210123_nj3_1_BS20.tif:0371-0199-0180:371	265319	265319	371
808	210123_nj3_1_BS20.tif:0372-0199-0179:372	279362	279362	372
809	210123_nj3_1_BS20.tif:0373-0203-0174:373	269453	269453	373
810	210123_nj3_1_BS20.tif:0374-0205-0173:374	336861	336861	374
811	210123_nj3_1_BS20.tif:0375-0202-0192:375	265485	265485	375
812	210123_nj3_1_BS20.tif:0376-0177-0185:376	250523	250523	376
813	210123_nj3_1_BS20.tif:0377-0182-0137:377	239715	239715	377
814	210123_nj3_1_BS20.tif:0378-0195-0138:378	226563	226563	378
815	210123_nj3_1_BS20.tif:0379-0201-0145:379	251390	251390	379
816	210123_nj3_1_BS20.tif:0380-0203-0153:380	238615	238615	380
817	210123_nj3_1_BS20.tif:0381-0202-0156:381	233894	233894	381
818	210123_nj3_1_BS20.tif:0382-0198-0157:382	218763	218763	382
819	210123_nj3_1_BS20.tif:0383-0195-0152:383	229617	229617	383
820	210123_nj3_1_BS20.tif:0384-0189-0151:384	235791	235791	384
821	210123_nj3_1_BS20.tif:0385-0188-0146:385	209128	209128	385
822	210123_nj3_1_BS20.tif:0386-0197-0139:386	227803	227803	386
823	210123_nj3_1_BS20.tif:0387-0196-0137:387	254586	254586	387
824	210123_nj3_1_BS20.tif:0388-0185-0120:388	197517	197517	388
825	210123_nj3_1_BS20.tif:0389-0189-0141:389	187761	187761	389
826	210123_nj3_1_BS20.tif:0390-0187-0148:390	216993	216993	390
827	210123_nj3_1_BS20.tif:0391-0183-0178:391	225990	225990	391
828	210123_nj3_1_BS20.tif:0392-0210-0220:392	166168	166168	392
829	210123_nj3_1_BS20.tif:0393-0233-0198:393	22318	22318	393
830	210123_nj3_1_BS20.tif:0394-0225-0198:394	227808	227808	394
831	210123_nj3_1_BS20.tif:0395-0205-0202:395	236003	236003	395
832	210123_nj3_1_BS20.tif:0396-0214-0211:396	235062	235062	396
833	210123_nj3_1_BS20.tif:0397-0219-0206:397	217926	217926	397
834	210123_nj3_1_BS20.tif:0398-0221-0205:398	229331	229331	398
835	210123_nj3_1_BS20.tif:0399-0221-0204:399	214818	214818	399
836	210123_nj3_1_BS20.tif:0400-0221-0202:400	212080	212080	400
837	210123_nj3_1_BS20.tif:0401-0219-0203:401	195056	195056	401
838	210123_nj3_1_BS20.tif:0402-0225-0207:402	198513	198513	402
839	210123_nj3_1_BS20.tif:0403-0229-0211:403	192596	192596	403
840	210123_nj3_1_BS20.tif:0404-0233-0213:404	209064	209064	404
841	210123_nj3_1_BS20.tif:0405-0222-0206:405	206296	206296	405
842	210123_nj3_1_BS20.tif:0406-0223-0204:406	183689	183689	406
843	210123_nj3_1_BS20.tif:0407-0224-0207:407	188510	188510	407
844	210123_nj3_1_BS20.tif:0408-0226-0207:408	209592	209592	408
845	210123_nj3_1_BS20.tif:0409-0216-0209:409	198959	198959	409
846	210123_nj3_1_BS20.tif:0410-0221-0205:410	210189	210189	410
847	210123_nj3_1_BS20.tif:0411-0246-0178:411	221504	221504	411
848	210123_nj3_1_BS20.tif:0412-0233-0178:412	234603	234603	412
849	210123_nj3_1_BS20.tif:0413-0211-0175:413	252578	252578	413
850	210123_nj3_1_BS20.tif:0414-0234-0187:414	215329	215329	414
851	210123_nj3_1_BS20.tif:0415-0232-0187:415	218959	218959	415
852	210123_nj3_1_BS20.tif:0416-0229-0191:416	224310	224310	416
853	210123_nj3_1_BS20.tif:0417-0245-0191:417	231756	231756	417
854	210123_nj3_1_BS20.tif:0418-0238-0191:418	219389	219389	418
855	210123_nj3_1_BS20.tif:0419-0234-0187:419	223656	223656	419
856	210123_nj3_1_BS20.tif:0420-0229-0188:420	235010	235010	420
857	210123_nj3_1_BS20.tif:0421-0226-0199:421	277143	277143	421
858	210123_nj3_1_BS20.tif:0422-0228-0209:422	196571	196571	422
859	210123_nj3_1_BS20.tif:0423-0223-0210:423	193764	193764	423
860	210123_nj3_1_BS20.tif:0424-0215-0206:424	190598	190598	424
861	210123_nj3_1_BS20.tif:0425-0225-0216:425	168364	168364	425
862	210123_nj3_1_BS20.tif:0426-0208-0201:426	184016	184016	426
863	210123_nj3_1_BS20.tif:0427-0190-0181:427	207597	207597	427
864	210123_nj3_1_BS20.tif:0428-0213-0188:428	181284	181284	428
865	210123_nj3_1_BS20.tif:0429-0194-0177:429	197186	197186	429
866	210123_nj3_1_BS20.tif:0430-0201-0179:430	193727	193727	430
867	210123_nj3_1_BS20.tif:0431-0206-0185:431	235270	235270	431
868	210123_nj3_1_BS20.tif:0432-0210-0202:432	182690	182690	432
869	210123_nj3_1_BS20.tif:0433-0230-0224:433	185119	185119	433
870	210123_nj3_1_BS20.tif:0434-0225-0217:434	183571	183571	434
871	210123_nj3_1_BS20.tif:0435-0231-0222:435	176616	176616	435
872	210123_nj3_1_BS20.tif:0436-0231-0224:436	183507	183507	436
