# Supplementary material for: Molecular encoding and synaptic decoding of context during salt chemotaxis in C. elegans
Source: Nat Commun. 2022 May 27;13:2928. doi: 10.1038/s41467-022-30279-7 (PMC9142520; doi:10.1038/s41467-022-30279-7)
Supplement: Supplementary file 7 — Source Data [file 41467_2022_30279_MOESM7_ESM.zip › Source Data/Imaging/Fig.5/5D/210123_nj3_3_BS20_Results.csv]

	Label	IntDen	RawIntDen	Slice	stimulus
1	210123_nj3_3_BS20.tif:0001-0260-0325:1	45931	45931	1	131
2	210123_nj3_3_BS20.tif:0002-0260-0325:2	48954	48954	2
3	210123_nj3_3_BS20.tif:0003-0270-0333:3	119742	119742	3
4	210123_nj3_3_BS20.tif:0004-0267-0326:4	106700	106700	4
5	210123_nj3_3_BS20.tif:0005-0253-0343:5	61520	61520	5
6	210123_nj3_3_BS20.tif:0006-0253-0355:6	64501	64501	6
7	210123_nj3_3_BS20.tif:0007-0257-0355:7	58185	58185	7
8	210123_nj3_3_BS20.tif:0008-0257-0358:8	55492	55492	8
9	210123_nj3_3_BS20.tif:0009-0259-0355:9	86052	86052	9
10	210123_nj3_3_BS20.tif:0010-0245-0351:10	51044	51044	10
11	210123_nj3_3_BS20.tif:0011-0246-0359:11	53166	53166	11
12	210123_nj3_3_BS20.tif:0012-0267-0355:12	50350	50350	12
13	210123_nj3_3_BS20.tif:0013-0262-0358:13	78791	78791	13
14	210123_nj3_3_BS20.tif:0014-0233-0367:14	39337	39337	14
15	210123_nj3_3_BS20.tif:0015-0261-0345:15	53493	53493	15
16	210123_nj3_3_BS20.tif:0016-0276-0354:16	54274	54274	16
17	210123_nj3_3_BS20.tif:0017-0274-0355:17	45791	45791	17
18	210123_nj3_3_BS20.tif:0018-0254-0359:18	55423	55423	18
19	210123_nj3_3_BS20.tif:0019-0252-0352:19	57226	57226	19
20	210123_nj3_3_BS20.tif:0020-0245-0360:20	52272	52272	20
21	210123_nj3_3_BS20.tif:0021-0241-0352:21	60534	60534	21
22	210123_nj3_3_BS20.tif:0022-0235-0353:22	51764	51764	22
23	210123_nj3_3_BS20.tif:0023-0230-0357:23	67960	67960	23
24	210123_nj3_3_BS20.tif:0024-0221-0373:24	64549	64549	24
25	210123_nj3_3_BS20.tif:0025-0212-0378:25	50923	50923	25
26	210123_nj3_3_BS20.tif:0026-0218-0377:26	57120	57120	26
27	210123_nj3_3_BS20.tif:0027-0221-0380:27	59952	59952	27
28	210123_nj3_3_BS20.tif:0028-0218-0379:28	61713	61713	28
29	210123_nj3_3_BS20.tif:0029-0218-0368:29	56626	56626	29
30	210123_nj3_3_BS20.tif:0030-0203-0381:30	63145	63145	30
31	210123_nj3_3_BS20.tif:0031-0187-0378:31	52296	52296	31
32	210123_nj3_3_BS20.tif:0032-0204-0378:32	57519	57519	32
33	210123_nj3_3_BS20.tif:0033-0203-0379:33	55497	55497	33
34	210123_nj3_3_BS20.tif:0034-0207-0383:34	60344	60344	34
35	210123_nj3_3_BS20.tif:0035-0202-0388:35	60285	60285	35
36	210123_nj3_3_BS20.tif:0036-0258-0382:36	61850	61850	36
37	210123_nj3_3_BS20.tif:0037-0223-0399:37	57398	57398	37
38	210123_nj3_3_BS20.tif:0038-0241-0393:38	89644	89644	38
39	210123_nj3_3_BS20.tif:0039-0243-0374:39	69229	69229	39
40	210123_nj3_3_BS20.tif:0040-0238-0366:40	60432	60432	40
41	210123_nj3_3_BS20.tif:0041-0240-0363:41	56326	56326	41
42	210123_nj3_3_BS20.tif:0042-0219-0338:42	58121	58121	42
43	210123_nj3_3_BS20.tif:0043-0239-0347:43	46401	46401	43
44	210123_nj3_3_BS20.tif:0044-0279-0360:44	57543	57543	44
45	210123_nj3_3_BS20.tif:0045-0288-0362:45	55605	55605	45
46	210123_nj3_3_BS20.tif:0046-0275-0364:46	53418	53418	46
47	210123_nj3_3_BS20.tif:0047-0276-0361:47	56444	56444	47
48	210123_nj3_3_BS20.tif:0048-0275-0364:48	77533	77533	48
49	210123_nj3_3_BS20.tif:0049-0271-0354:49	57430	57430	49
50	210123_nj3_3_BS20.tif:0050-0283-0352:50	53686	53686	50
51	210123_nj3_3_BS20.tif:0051-0258-0363:51	55972	55972	51
52	210123_nj3_3_BS20.tif:0052-0267-0365:52	40327	40327	52
53	210123_nj3_3_BS20.tif:0053-0275-0358:53	52328	52328	53
54	210123_nj3_3_BS20.tif:0054-0285-0376:54	38795	38795	54
55	210123_nj3_3_BS20.tif:0055-0284-0366:55	48138	48138	55
56	210123_nj3_3_BS20.tif:0056-0264-0351:56	64376	64376	56
57	210123_nj3_3_BS20.tif:0057-0237-0375:57	60609	60609	57
58	210123_nj3_3_BS20.tif:0058-0239-0375:58	55094	55094	58
59	210123_nj3_3_BS20.tif:0059-0236-0382:59	47614	47614	59
60	210123_nj3_3_BS20.tif:0060-0243-0374:60	69530	69530	60
61	210123_nj3_3_BS20.tif:0061-0254-0372:61	89992	89992	61
62	210123_nj3_3_BS20.tif:0062-0265-0376:62	74118	74118	62
63	210123_nj3_3_BS20.tif:0063-0274-0391:63	43740	43740	63
64	210123_nj3_3_BS20.tif:0064-0282-0393:64	49133	49133	64
65	210123_nj3_3_BS20.tif:0065-0283-0387:65	63429	63429	65
66	210123_nj3_3_BS20.tif:0066-0279-0382:66	44656	44656	66
67	210123_nj3_3_BS20.tif:0067-0273-0373:67	60078	60078	67
68	210123_nj3_3_BS20.tif:0068-0262-0369:68	51215	51215	68
69	210123_nj3_3_BS20.tif:0069-0257-0365:69	52339	52339	69
70	210123_nj3_3_BS20.tif:0070-0247-0369:70	100977	100977	70
71	210123_nj3_3_BS20.tif:0071-0239-0371:71	55470	55470	71
72	210123_nj3_3_BS20.tif:0072-0243-0369:72	66194	66194	72
73	210123_nj3_3_BS20.tif:0073-0239-0369:73	55795	55795	73
74	210123_nj3_3_BS20.tif:0074-0240-0371:74	52560	52560	74
75	210123_nj3_3_BS20.tif:0075-0224-0378:75	58023	58023	75
76	210123_nj3_3_BS20.tif:0076-0231-0363:76	59104	59104	76
77	210123_nj3_3_BS20.tif:0077-0205-0368:77	51920	51920	77
78	210123_nj3_3_BS20.tif:0078-0217-0350:78	57452	57452	78
79	210123_nj3_3_BS20.tif:0079-0218-0368:79	68458	68458	79
80	210123_nj3_3_BS20.tif:0080-0208-0368:80	68669	68669	80
81	210123_nj3_3_BS20.tif:0081-0194-0374:81	50675	50675	81
82	210123_nj3_3_BS20.tif:0082-0216-0364:82	55604	55604	82
83	210123_nj3_3_BS20.tif:0083-0269-0346:83	42719	42719	83
84	210123_nj3_3_BS20.tif:0084-0273-0357:84	104338	104338	84
85	210123_nj3_3_BS20.tif:0085-0252-0346:85	106721	106721	85
86	210123_nj3_3_BS20.tif:0086-0249-0354:86	66583	66583	86
87	210123_nj3_3_BS20.tif:0087-0244-0356:87	65434	65434	87
88	210123_nj3_3_BS20.tif:0088-0259-0364:88	126515	126515	88
89	210123_nj3_3_BS20.tif:0089-0252-0371:89	145890	145890	89
90	210123_nj3_3_BS20.tif:0090-0207-0346:90	61101	61101	90
91	210123_nj3_3_BS20.tif:0091-0209-0377:91	63283	63283	91
92	210123_nj3_3_BS20.tif:0092-0201-0378:92	120934	120934	92
93	210123_nj3_3_BS20.tif:0093-0207-0386:93	63550	63550	93
94	210123_nj3_3_BS20.tif:0094-0206-0391:94	65705	65705	94
95	210123_nj3_3_BS20.tif:0095-0209-0398:95	60393	60393	95
96	210123_nj3_3_BS20.tif:0096-0224-0384:96	59866	59866	96
97	210123_nj3_3_BS20.tif:0097-0193-0391:97	62429	62429	97
98	210123_nj3_3_BS20.tif:0098-0213-0379:98	69513	69513	98
99	210123_nj3_3_BS20.tif:0099-0221-0362:99	51609	51609	99
100	210123_nj3_3_BS20.tif:0100-0218-0369:100	62957	62957	100
101	210123_nj3_3_BS20.tif:0101-0233-0368:101	45222	45222	101
102	210123_nj3_3_BS20.tif:0102-0235-0372:102	58069	58069	102
103	210123_nj3_3_BS20.tif:0103-0232-0376:103	61961	61961	103
104	210123_nj3_3_BS20.tif:0104-0211-0366:104	67217	67217	104
105	210123_nj3_3_BS20.tif:0105-0211-0365:105	64358	64358	105
106	210123_nj3_3_BS20.tif:0106-0214-0366:106	72141	72141	106
107	210123_nj3_3_BS20.tif:0107-0213-0370:107	67441	67441	107
108	210123_nj3_3_BS20.tif:0108-0213-0375:108	76556	76556	108
109	210123_nj3_3_BS20.tif:0109-0220-0374:109	95273	95273	109
110	210123_nj3_3_BS20.tif:0110-0222-0381:110	83586	83586	110
111	210123_nj3_3_BS20.tif:0111-0223-0385:111	72690	72690	111
112	210123_nj3_3_BS20.tif:0112-0206-0379:112	69231	69231	112
113	210123_nj3_3_BS20.tif:0113-0222-0348:113	104562	104562	113
114	210123_nj3_3_BS20.tif:0114-0236-0371:114	87930	87930	114
115	210123_nj3_3_BS20.tif:0115-0238-0383:115	58238	58238	115
116	210123_nj3_3_BS20.tif:0116-0236-0367:116	66436	66436	116
117	210123_nj3_3_BS20.tif:0117-0232-0366:117	55513	55513	117
118	210123_nj3_3_BS20.tif:0118-0231-0366:118	64067	64067	118
119	210123_nj3_3_BS20.tif:0119-0228-0366:119	61784	61784	119
120	210123_nj3_3_BS20.tif:0120-0230-0363:120	49728	49728	120
121	210123_nj3_3_BS20.tif:0121-0237-0358:121	62004	62004	121
122	210123_nj3_3_BS20.tif:0122-0240-0355:122	49139	49139	122
123	210123_nj3_3_BS20.tif:0123-0240-0357:123	68427	68427	123
124	210123_nj3_3_BS20.tif:0124-0243-0359:124	70482	70482	124
125	210123_nj3_3_BS20.tif:0125-0244-0357:125	60189	60189	125
126	210123_nj3_3_BS20.tif:0126-0261-0349:126	71841	71841	126
127	210123_nj3_3_BS20.tif:0127-0251-0346:127	44262	44262	127
128	210123_nj3_3_BS20.tif:0128-0255-0357:128	51913	51913	128
129	210123_nj3_3_BS20.tif:0129-0244-0354:129	76517	76517	129
130	210123_nj3_3_BS20.tif:0130-0216-0365:130	56827	56827	130
131	210123_nj3_3_BS20.tif:0131-0196-0366:131	69413	69413	131
132	210123_nj3_3_BS20.tif:0132-0190-0379:132	59209	59209	132
133	210123_nj3_3_BS20.tif:0133-0221-0394:133	69248	69248	133
134	210123_nj3_3_BS20.tif:0134-0214-0396:134	61223	61223	134
135	210123_nj3_3_BS20.tif:0135-0214-0396:135	60663	60663	135
136	210123_nj3_3_BS20.tif:0136-0195-0401:136	64987	64987	136
137	210123_nj3_3_BS20.tif:0137-0196-0389:137	49736	49736	137
138	210123_nj3_3_BS20.tif:0138-0207-0397:138	46756	46756	138
139	210123_nj3_3_BS20.tif:0139-0207-0400:139	66285	66285	139
140	210123_nj3_3_BS20.tif:0140-0176-0420:140	62270	62270	140
141	210123_nj3_3_BS20.tif:0141-0211-0409:141	53292	53292	141
142	210123_nj3_3_BS20.tif:0142-0199-0413:142	58265	58265	142
143	210123_nj3_3_BS20.tif:0143-0184-0411:143	54897	54897	143
144	210123_nj3_3_BS20.tif:0144-0208-0394:144	48477	48477	144
145	210123_nj3_3_BS20.tif:0145-0201-0376:145	66457	66457	145
146	210123_nj3_3_BS20.tif:0146-0197-0357:146	56421	56421	146
147	210123_nj3_3_BS20.tif:0147-0206-0380:147	63789	63789	147
148	210123_nj3_3_BS20.tif:0148-0226-0354:148	45920	45920	148
149	210123_nj3_3_BS20.tif:0149-0222-0359:149	43064	43064	149
150	210123_nj3_3_BS20.tif:0150-0226-0354:150	46431	46431	150
151	210123_nj3_3_BS20.tif:0151-0232-0354:151	41014	41014	151
152	210123_nj3_3_BS20.tif:0152-0232-0357:152	39618	39618	152
153	210123_nj3_3_BS20.tif:0153-0234-0353:153	46328	46328	153
154	210123_nj3_3_BS20.tif:0154-0233-0357:154	47532	47532	154
155	210123_nj3_3_BS20.tif:0155-0235-0347:155	47473	47473	155
156	210123_nj3_3_BS20.tif:0156-0232-0357:156	36392	36392	156
157	210123_nj3_3_BS20.tif:0157-0232-0363:157	51199	51199	157
158	210123_nj3_3_BS20.tif:0158-0230-0369:158	51403	51403	158
159	210123_nj3_3_BS20.tif:0159-0236-0352:159	51560	51560	159
160	210123_nj3_3_BS20.tif:0160-0228-0345:160	45460	45460	160
161	210123_nj3_3_BS20.tif:0161-0208-0370:161	31390	31390	161
162	210123_nj3_3_BS20.tif:0162-0212-0364:162	50176	50176	162
163	210123_nj3_3_BS20.tif:0163-0214-0359:163	46978	46978	163
164	210123_nj3_3_BS20.tif:0164-0218-0364:164	51924	51924	164
165	210123_nj3_3_BS20.tif:0165-0218-0362:165	51609	51609	165
166	210123_nj3_3_BS20.tif:0166-0212-0365:166	50578	50578	166
167	210123_nj3_3_BS20.tif:0167-0204-0370:167	56380	56380	167
168	210123_nj3_3_BS20.tif:0168-0210-0370:168	56984	56984	168
169	210123_nj3_3_BS20.tif:0169-0206-0371:169	59984	59984	169
170	210123_nj3_3_BS20.tif:0170-0213-0375:170	57823	57823	170
171	210123_nj3_3_BS20.tif:0171-0249-0377:171	64389	64389	171
172	210123_nj3_3_BS20.tif:0172-0236-0366:172	91855	91855	172
173	210123_nj3_3_BS20.tif:0173-0230-0367:173	100610	100610	173
174	210123_nj3_3_BS20.tif:0174-0246-0366:174	55000	55000	174
175	210123_nj3_3_BS20.tif:0175-0252-0349:175	46241	46241	175
176	210123_nj3_3_BS20.tif:0176-0256-0343:176	52412	52412	176
177	210123_nj3_3_BS20.tif:0177-0254-0349:177	52053	52053	177
178	210123_nj3_3_BS20.tif:0178-0261-0351:178	48920	48920	178
179	210123_nj3_3_BS20.tif:0179-0268-0365:179	46921	46921	179
180	210123_nj3_3_BS20.tif:0180-0270-0364:180	54462	54462	180
181	210123_nj3_3_BS20.tif:0181-0279-0353:181	101344	101344	181
182	210123_nj3_3_BS20.tif:0182-0283-0348:182	74222	74222	182
183	210123_nj3_3_BS20.tif:0183-0264-0357:183	84590	84590	183
184	210123_nj3_3_BS20.tif:0184-0260-0353:184	123288	123288	184
185	210123_nj3_3_BS20.tif:0185-0277-0382:185	43792	43792	185
186	210123_nj3_3_BS20.tif:0186-0282-0373:186	48921	48921	186
187	210123_nj3_3_BS20.tif:0187-0285-0369:187	49427	49427	187
188	210123_nj3_3_BS20.tif:0188-0287-0361:188	45297	45297	188
189	210123_nj3_3_BS20.tif:0189-0276-0344:189	72292	72292	189
190	210123_nj3_3_BS20.tif:0190-0272-0370:190	42341	42341	190
191	210123_nj3_3_BS20.tif:0191-0273-0378:191	59848	59848	191
192	210123_nj3_3_BS20.tif:0192-0267-0346:192	52418	52418	192
193	210123_nj3_3_BS20.tif:0193-0268-0343:193	83597	83597	193
194	210123_nj3_3_BS20.tif:0194-0272-0351:194	45661	45661	194
195	210123_nj3_3_BS20.tif:0195-0257-0351:195	50697	50697	195
196	210123_nj3_3_BS20.tif:0196-0245-0350:196	54108	54108	196
197	210123_nj3_3_BS20.tif:0197-0244-0348:197	47589	47589	197
198	210123_nj3_3_BS20.tif:0198-0259-0359:198	51360	51360	198
199	210123_nj3_3_BS20.tif:0199-0248-0351:199	56613	56613	199
200	210123_nj3_3_BS20.tif:0200-0247-0350:200	48525	48525	200
201	210123_nj3_3_BS20.tif:0201-0253-0350:201	61791	61791	201
202	210123_nj3_3_BS20.tif:0202-0249-0364:202	68265	68265	202
203	210123_nj3_3_BS20.tif:0203-0239-0357:203	56529	56529	203
204	210123_nj3_3_BS20.tif:0204-0240-0351:204	53063	53063	204
205	210123_nj3_3_BS20.tif:0205-0245-0346:205	66573	66573	205
206	210123_nj3_3_BS20.tif:0206-0237-0350:206	59030	59030	206
207	210123_nj3_3_BS20.tif:0207-0228-0355:207	58790	58790	207
208	210123_nj3_3_BS20.tif:0208-0214-0357:208	58033	58033	208
209	210123_nj3_3_BS20.tif:0209-0212-0362:209	59989	59989	209
210	210123_nj3_3_BS20.tif:0210-0209-0361:210	50628	50628	210
211	210123_nj3_3_BS20.tif:0211-0210-0360:211	55651	55651	211
212	210123_nj3_3_BS20.tif:0212-0212-0365:212	61237	61237	212
213	210123_nj3_3_BS20.tif:0213-0209-0369:213	65167	65167	213
214	210123_nj3_3_BS20.tif:0214-0204-0370:214	48767	48767	214
215	210123_nj3_3_BS20.tif:0215-0210-0369:215	45456	45456	215
216	210123_nj3_3_BS20.tif:0216-0198-0375:216	58586	58586	216
217	210123_nj3_3_BS20.tif:0217-0199-0381:217	66597	66597	217
218	210123_nj3_3_BS20.tif:0218-0198-0387:218	87993	87993	218
219	210123_nj3_3_BS20.tif:0219-0197-0386:219	46990	46990	219
220	210123_nj3_3_BS20.tif:0220-0202-0373:220	45497	45497	220
221	210123_nj3_3_BS20.tif:0221-0214-0362:221	63962	63962	221
222	210123_nj3_3_BS20.tif:0222-0208-0365:222	69360	69360	222
223	210123_nj3_3_BS20.tif:0223-0214-0363:223	65614	65614	223
224	210123_nj3_3_BS20.tif:0224-0217-0362:224	62712	62712	224
225	210123_nj3_3_BS20.tif:0225-0228-0360:225	69851	69851	225
226	210123_nj3_3_BS20.tif:0226-0225-0359:226	64160	64160	226
227	210123_nj3_3_BS20.tif:0227-0224-0355:227	64001	64001	227
228	210123_nj3_3_BS20.tif:0228-0228-0355:228	57931	57931	228
229	210123_nj3_3_BS20.tif:0229-0238-0356:229	67868	67868	229
230	210123_nj3_3_BS20.tif:0230-0244-0355:230	68429	68429	230
231	210123_nj3_3_BS20.tif:0231-0255-0353:231	57590	57590	231
232	210123_nj3_3_BS20.tif:0232-0260-0353:232	64070	64070	232
233	210123_nj3_3_BS20.tif:0233-0245-0362:233	60074	60074	233
234	210123_nj3_3_BS20.tif:0234-0260-0348:234	46976	46976	234
235	210123_nj3_3_BS20.tif:0235-0272-0358:235	74760	74760	235
236	210123_nj3_3_BS20.tif:0236-0277-0359:236	61560	61560	236
237	210123_nj3_3_BS20.tif:0237-0269-0360:237	60791	60791	237
238	210123_nj3_3_BS20.tif:0238-0265-0355:238	58541	58541	238
239	210123_nj3_3_BS20.tif:0239-0265-0354:239	62365	62365	239
240	210123_nj3_3_BS20.tif:0240-0264-0352:240	69226	69226	240
241	210123_nj3_3_BS20.tif:0241-0260-0354:241	61308	61308	241
242	210123_nj3_3_BS20.tif:0242-0271-0357:242	67478	67478	242
243	210123_nj3_3_BS20.tif:0243-0277-0357:243	55428	55428	243
244	210123_nj3_3_BS20.tif:0244-0263-0357:244	61219	61219	244
245	210123_nj3_3_BS20.tif:0245-0257-0357:245	62376	62376	245
246	210123_nj3_3_BS20.tif:0246-0258-0357:246	61198	61198	246
247	210123_nj3_3_BS20.tif:0247-0254-0351:247	63659	63659	247
248	210123_nj3_3_BS20.tif:0248-0270-0353:248	72351	72351	248
249	210123_nj3_3_BS20.tif:0249-0266-0350:249	55051	55051	249
250	210123_nj3_3_BS20.tif:0250-0255-0354:250	59680	59680	250
251	210123_nj3_3_BS20.tif:0251-0254-0353:251	62319	62319	251
252	210123_nj3_3_BS20.tif:0252-0256-0353:252	70943	70943	252
253	210123_nj3_3_BS20.tif:0253-0256-0355:253	63001	63001	253
254	210123_nj3_3_BS20.tif:0254-0250-0348:254	69502	69502	254
255	210123_nj3_3_BS20.tif:0255-0243-0352:255	65966	65966	255
256	210123_nj3_3_BS20.tif:0256-0240-0354:256	62956	62956	256
257	210123_nj3_3_BS20.tif:0257-0235-0354:257	61872	61872	257
258	210123_nj3_3_BS20.tif:0258-0229-0357:258	62480	62480	258
259	210123_nj3_3_BS20.tif:0259-0229-0357:259	57976	57976	259
260	210123_nj3_3_BS20.tif:0260-0229-0362:260	64097	64097	260
261	210123_nj3_3_BS20.tif:0261-0226-0349:261	60881	60881	261
262	210123_nj3_3_BS20.tif:0262-0226-0355:262	61705	61705	262
263	210123_nj3_3_BS20.tif:0263-0228-0354:263	82945	82945	263
264	210123_nj3_3_BS20.tif:0264-0238-0351:264	89841	89841	264
265	210123_nj3_3_BS20.tif:0265-0262-0347:265	78700	78700	265
266	210123_nj3_3_BS20.tif:0266-0276-0352:266	83118	83118	266
267	210123_nj3_3_BS20.tif:0267-0282-0353:267	69168	69168	267
268	210123_nj3_3_BS20.tif:0268-0277-0360:268	66409	66409	268
269	210123_nj3_3_BS20.tif:0269-0271-0356:269	56717	56717	269
270	210123_nj3_3_BS20.tif:0270-0268-0360:270	59145	59145	270
271	210123_nj3_3_BS20.tif:0271-0264-0353:271	57114	57114	271
272	210123_nj3_3_BS20.tif:0272-0257-0347:272	49592	49592	272
273	210123_nj3_3_BS20.tif:0273-0257-0358:273	53677	53677	273
274	210123_nj3_3_BS20.tif:0274-0257-0353:274	60009	60009	274
275	210123_nj3_3_BS20.tif:0275-0263-0358:275	54907	54907	275
276	210123_nj3_3_BS20.tif:0276-0265-0353:276	48717	48717	276
277	210123_nj3_3_BS20.tif:0277-0276-0354:277	50747	50747	277
278	210123_nj3_3_BS20.tif:0278-0274-0358:278	53572	53572	278
279	210123_nj3_3_BS20.tif:0279-0258-0351:279	49517	49517	279
280	210123_nj3_3_BS20.tif:0280-0252-0366:280	53714	53714	280
281	210123_nj3_3_BS20.tif:0281-0277-0358:281	52108	52108	281
282	210123_nj3_3_BS20.tif:0282-0280-0360:282	59721	59721	282
283	210123_nj3_3_BS20.tif:0283-0281-0364:283	54288	54288	283
284	210123_nj3_3_BS20.tif:0284-0276-0366:284	57283	57283	284
285	210123_nj3_3_BS20.tif:0285-0275-0362:285	54076	54076	285
286	210123_nj3_3_BS20.tif:0286-0294-0379:286	52017	52017	286
287	210123_nj3_3_BS20.tif:0287-0298-0404:287	68866	68866	287
288	210123_nj3_3_BS20.tif:0288-0272-0384:288	56982	56982	288
289	210123_nj3_3_BS20.tif:0289-0271-0378:289	51565	51565	289
290	210123_nj3_3_BS20.tif:0290-0276-0378:290	37644	37644	290
291	210123_nj3_3_BS20.tif:0291-0289-0386:291	49351	49351	291
292	210123_nj3_3_BS20.tif:0292-0285-0390:292	51191	51191	292
293	210123_nj3_3_BS20.tif:0293-0272-0389:293	52359	52359	293
294	210123_nj3_3_BS20.tif:0294-0275-0390:294	51540	51540	294
295	210123_nj3_3_BS20.tif:0295-0279-0390:295	55620	55620	295
296	210123_nj3_3_BS20.tif:0296-0277-0391:296	55485	55485	296
297	210123_nj3_3_BS20.tif:0297-0282-0383:297	58670	58670	297
298	210123_nj3_3_BS20.tif:0298-0280-0384:298	54259	54259	298
299	210123_nj3_3_BS20.tif:0299-0287-0391:299	61297	61297	299
300	210123_nj3_3_BS20.tif:0300-0294-0393:300	75037	75037	300
301	210123_nj3_3_BS20.tif:0301-0296-0393:301	85513	85513	301
302	210123_nj3_3_BS20.tif:0302-0295-0389:302	92070	92070	302
303	210123_nj3_3_BS20.tif:0303-0294-0390:303	93782	93782	303
304	210123_nj3_3_BS20.tif:0304-0287-0386:304	88392	88392	304
305	210123_nj3_3_BS20.tif:0305-0292-0390:305	101647	101647	305
306	210123_nj3_3_BS20.tif:0306-0295-0397:306	91902	91902	306
307	210123_nj3_3_BS20.tif:0307-0298-0392:307	95598	95598	307
308	210123_nj3_3_BS20.tif:0308-0301-0388:308	84547	84547	308
309	210123_nj3_3_BS20.tif:0309-0306-0386:309	68423	68423	309
310	210123_nj3_3_BS20.tif:0310-0292-0389:310	71755	71755	310
311	210123_nj3_3_BS20.tif:0311-0290-0388:311	65893	65893	311
312	210123_nj3_3_BS20.tif:0312-0289-0384:312	72605	72605	312
313	210123_nj3_3_BS20.tif:0313-0290-0379:313	71838	71838	313
314	210123_nj3_3_BS20.tif:0314-0284-0370:314	51843	51843	314
315	210123_nj3_3_BS20.tif:0315-0290-0371:315	53534	53534	315
316	210123_nj3_3_BS20.tif:0316-0292-0382:316	63795	63795	316
317	210123_nj3_3_BS20.tif:0317-0295-0385:317	60370	60370	317
318	210123_nj3_3_BS20.tif:0318-0292-0384:318	64833	64833	318
319	210123_nj3_3_BS20.tif:0319-0291-0382:319	71170	71170	319
320	210123_nj3_3_BS20.tif:0320-0290-0378:320	59346	59346	320
321	210123_nj3_3_BS20.tif:0321-0280-0377:321	55956	55956	321
322	210123_nj3_3_BS20.tif:0322-0271-0399:322	66055	66055	322
323	210123_nj3_3_BS20.tif:0323-0284-0390:323	51769	51769	323
324	210123_nj3_3_BS20.tif:0324-0291-0363:324	51201	51201	324
325	210123_nj3_3_BS20.tif:0325-0286-0415:325	49700	49700	325
326	210123_nj3_3_BS20.tif:0326-0294-0367:326	45607	45607	326
327	210123_nj3_3_BS20.tif:0327-0292-0387:327	47205	47205	327
328	210123_nj3_3_BS20.tif:0328-0283-0406:328	57810	57810	328
329	210123_nj3_3_BS20.tif:0329-0275-0395:329	51494	51494	329
330	210123_nj3_3_BS20.tif:0330-0270-0385:330	57756	57756	330
331	210123_nj3_3_BS20.tif:0331-0269-0441:331	45850	45850	331
332	210123_nj3_3_BS20.tif:0332-0282-0436:332	62779	62779	332
333	210123_nj3_3_BS20.tif:0333-0278-0423:333	46027	46027	333
334	210123_nj3_3_BS20.tif:0334-0272-0431:334	48483	48483	334
335	210123_nj3_3_BS20.tif:0335-0271-0412:335	47411	47411	335
336	210123_nj3_3_BS20.tif:0336-0278-0406:336	45605	45605	336
337	210123_nj3_3_BS20.tif:0337-0269-0390:337	40546	40546	337
338	210123_nj3_3_BS20.tif:0338-0223-0317:338	54904	54904	338
339	210123_nj3_3_BS20.tif:0339-0084-0334:339	49021	49021	339
340	210123_nj3_3_BS20.tif:0001-0270-0080:1	177626	177626	1
341	210123_nj3_3_BS20.tif:0002-0270-0080:2	163046	163046	2
342	210123_nj3_3_BS20.tif:0003-0280-0088:3	201736	201736	3
343	210123_nj3_3_BS20.tif:0004-0277-0081:4	291079	291079	4
344	210123_nj3_3_BS20.tif:0005-0263-0098:5	219270	219270	5
345	210123_nj3_3_BS20.tif:0006-0263-0111:6	253314	253314	6
346	210123_nj3_3_BS20.tif:0007-0267-0110:7	259266	259266	7
347	210123_nj3_3_BS20.tif:0008-0267-0113:8	255844	255844	8
348	210123_nj3_3_BS20.tif:0009-0269-0110:9	255971	255971	9
349	210123_nj3_3_BS20.tif:0010-0255-0106:10	227475	227475	10
350	210123_nj3_3_BS20.tif:0011-0256-0114:11	220900	220900	11
351	210123_nj3_3_BS20.tif:0012-0277-0111:12	230834	230834	12
352	210123_nj3_3_BS20.tif:0013-0272-0113:13	214210	214210	13
353	210123_nj3_3_BS20.tif:0014-0243-0122:14	222720	222720	14
354	210123_nj3_3_BS20.tif:0015-0271-0100:15	241233	241233	15
355	210123_nj3_3_BS20.tif:0016-0286-0110:16	247954	247954	16
356	210123_nj3_3_BS20.tif:0017-0284-0110:17	228122	228122	17
357	210123_nj3_3_BS20.tif:0018-0264-0114:18	229372	229372	18
358	210123_nj3_3_BS20.tif:0019-0262-0108:19	240162	240162	19
359	210123_nj3_3_BS20.tif:0020-0255-0116:20	248217	248217	20
360	210123_nj3_3_BS20.tif:0021-0251-0107:21	285394	285394	21
361	210123_nj3_3_BS20.tif:0022-0245-0108:22	241444	241444	22
362	210123_nj3_3_BS20.tif:0023-0240-0113:23	267683	267683	23
363	210123_nj3_3_BS20.tif:0024-0231-0128:24	255028	255028	24
364	210123_nj3_3_BS20.tif:0025-0222-0134:25	224144	224144	25
365	210123_nj3_3_BS20.tif:0026-0228-0133:26	269213	269213	26
366	210123_nj3_3_BS20.tif:0027-0231-0136:27	261255	261255	27
367	210123_nj3_3_BS20.tif:0028-0228-0135:28	268607	268607	28
368	210123_nj3_3_BS20.tif:0029-0228-0124:29	259868	259868	29
369	210123_nj3_3_BS20.tif:0030-0213-0136:30	237426	237426	30
370	210123_nj3_3_BS20.tif:0031-0197-0133:31	260140	260140	31
371	210123_nj3_3_BS20.tif:0032-0214-0134:32	270693	270693	32
372	210123_nj3_3_BS20.tif:0033-0213-0135:33	263042	263042	33
373	210123_nj3_3_BS20.tif:0034-0217-0139:34	271047	271047	34
374	210123_nj3_3_BS20.tif:0035-0212-0143:35	239359	239359	35
375	210123_nj3_3_BS20.tif:0036-0268-0137:36	246104	246104	36
376	210123_nj3_3_BS20.tif:0037-0233-0154:37	231633	231633	37
377	210123_nj3_3_BS20.tif:0038-0251-0148:38	264312	264312	38
378	210123_nj3_3_BS20.tif:0039-0253-0130:39	304858	304858	39
379	210123_nj3_3_BS20.tif:0040-0248-0121:40	306486	306486	40
380	210123_nj3_3_BS20.tif:0041-0250-0118:41	293892	293892	41
381	210123_nj3_3_BS20.tif:0042-0229-0093:42	234353	234353	42
382	210123_nj3_3_BS20.tif:0043-0249-0102:43	206296	206296	43
383	210123_nj3_3_BS20.tif:0044-0289-0115:44	239070	239070	44
384	210123_nj3_3_BS20.tif:0045-0298-0118:45	228160	228160	45
385	210123_nj3_3_BS20.tif:0046-0285-0119:46	230568	230568	46
386	210123_nj3_3_BS20.tif:0047-0286-0116:47	221202	221202	47
387	210123_nj3_3_BS20.tif:0048-0285-0119:48	204305	204305	48
388	210123_nj3_3_BS20.tif:0049-0281-0110:49	222338	222338	49
389	210123_nj3_3_BS20.tif:0050-0293-0107:50	215369	215369	50
390	210123_nj3_3_BS20.tif:0051-0268-0118:51	236915	236915	51
391	210123_nj3_3_BS20.tif:0052-0277-0120:52	215215	215215	52
392	210123_nj3_3_BS20.tif:0053-0285-0114:53	214268	214268	53
393	210123_nj3_3_BS20.tif:0054-0295-0131:54	211038	211038	54
394	210123_nj3_3_BS20.tif:0055-0294-0121:55	197982	197982	55
395	210123_nj3_3_BS20.tif:0056-0274-0106:56	174700	174700	56
396	210123_nj3_3_BS20.tif:0057-0247-0131:57	198317	198317	57
397	210123_nj3_3_BS20.tif:0058-0249-0130:58	227107	227107	58
398	210123_nj3_3_BS20.tif:0059-0246-0138:59	186637	186637	59
399	210123_nj3_3_BS20.tif:0060-0253-0130:60	222775	222775	60
400	210123_nj3_3_BS20.tif:0061-0264-0128:61	246001	246001	61
401	210123_nj3_3_BS20.tif:0062-0275-0132:62	203507	203507	62
402	210123_nj3_3_BS20.tif:0063-0284-0146:63	133584	133584	63
403	210123_nj3_3_BS20.tif:0064-0292-0148:64	166061	166061	64
404	210123_nj3_3_BS20.tif:0065-0293-0143:65	157813	157813	65
405	210123_nj3_3_BS20.tif:0066-0289-0137:66	147924	147924	66
406	210123_nj3_3_BS20.tif:0067-0283-0128:67	149228	149228	67
407	210123_nj3_3_BS20.tif:0068-0272-0124:68	152012	152012	68
408	210123_nj3_3_BS20.tif:0069-0267-0120:69	154060	154060	69
409	210123_nj3_3_BS20.tif:0070-0257-0124:70	156672	156672	70
410	210123_nj3_3_BS20.tif:0071-0249-0126:71	155721	155721	71
411	210123_nj3_3_BS20.tif:0072-0253-0124:72	149998	149998	72
412	210123_nj3_3_BS20.tif:0073-0249-0124:73	139846	139846	73
413	210123_nj3_3_BS20.tif:0074-0250-0126:74	142898	142898	74
414	210123_nj3_3_BS20.tif:0075-0234-0133:75	129486	129486	75
415	210123_nj3_3_BS20.tif:0076-0241-0118:76	129234	129234	76
416	210123_nj3_3_BS20.tif:0077-0215-0124:77	135208	135208	77
417	210123_nj3_3_BS20.tif:0078-0227-0105:78	132860	132860	78
418	210123_nj3_3_BS20.tif:0079-0228-0123:79	143435	143435	79
419	210123_nj3_3_BS20.tif:0080-0218-0124:80	146211	146211	80
420	210123_nj3_3_BS20.tif:0081-0204-0129:81	141700	141700	81
421	210123_nj3_3_BS20.tif:0082-0226-0119:82	144119	144119	82
422	210123_nj3_3_BS20.tif:0083-0279-0101:83	122524	122524	83
423	210123_nj3_3_BS20.tif:0084-0283-0112:84	160260	160260	84
424	210123_nj3_3_BS20.tif:0085-0262-0101:85	144440	144440	85
425	210123_nj3_3_BS20.tif:0086-0259-0109:86	129026	129026	86
426	210123_nj3_3_BS20.tif:0087-0254-0111:87	151683	151683	87
427	210123_nj3_3_BS20.tif:0088-0269-0119:88	144109	144109	88
428	210123_nj3_3_BS20.tif:0089-0262-0126:89	159927	159927	89
429	210123_nj3_3_BS20.tif:0090-0217-0102:90	125937	125937	90
430	210123_nj3_3_BS20.tif:0091-0219-0133:91	120725	120725	91
431	210123_nj3_3_BS20.tif:0092-0211-0133:92	133453	133453	92
432	210123_nj3_3_BS20.tif:0093-0217-0141:93	130005	130005	93
433	210123_nj3_3_BS20.tif:0094-0216-0147:94	134503	134503	94
434	210123_nj3_3_BS20.tif:0095-0219-0153:95	125346	125346	95
435	210123_nj3_3_BS20.tif:0096-0234-0139:96	129874	129874	96
436	210123_nj3_3_BS20.tif:0097-0203-0146:97	122330	122330	97
437	210123_nj3_3_BS20.tif:0098-0223-0134:98	104175	104175	98
438	210123_nj3_3_BS20.tif:0099-0231-0117:99	137108	137108	99
439	210123_nj3_3_BS20.tif:0100-0228-0125:100	135726	135726	100
440	210123_nj3_3_BS20.tif:0101-0243-0124:101	133889	133889	101
441	210123_nj3_3_BS20.tif:0102-0245-0127:102	140754	140754	102
442	210123_nj3_3_BS20.tif:0103-0242-0132:103	168353	168353	103
443	210123_nj3_3_BS20.tif:0104-0221-0122:104	162960	162960	104
444	210123_nj3_3_BS20.tif:0105-0221-0121:105	152348	152348	105
445	210123_nj3_3_BS20.tif:0106-0224-0121:106	162674	162674	106
446	210123_nj3_3_BS20.tif:0107-0223-0126:107	178119	178119	107
447	210123_nj3_3_BS20.tif:0108-0223-0131:108	185939	185939	108
448	210123_nj3_3_BS20.tif:0109-0230-0130:109	189064	189064	109
449	210123_nj3_3_BS20.tif:0110-0232-0136:110	205702	205702	110
450	210123_nj3_3_BS20.tif:0111-0233-0141:111	199711	199711	111
451	210123_nj3_3_BS20.tif:0112-0216-0134:112	171836	171836	112
452	210123_nj3_3_BS20.tif:0113-0232-0104:113	191368	191368	113
453	210123_nj3_3_BS20.tif:0114-0246-0126:114	194707	194707	114
454	210123_nj3_3_BS20.tif:0115-0248-0138:115	175370	175370	115
455	210123_nj3_3_BS20.tif:0116-0246-0122:116	188090	188090	116
456	210123_nj3_3_BS20.tif:0117-0242-0121:117	186348	186348	117
457	210123_nj3_3_BS20.tif:0118-0241-0122:118	189167	189167	118
458	210123_nj3_3_BS20.tif:0119-0238-0121:119	191869	191869	119
459	210123_nj3_3_BS20.tif:0120-0240-0119:120	171885	171885	120
460	210123_nj3_3_BS20.tif:0121-0247-0114:121	192017	192017	121
461	210123_nj3_3_BS20.tif:0122-0250-0110:122	182241	182241	122
462	210123_nj3_3_BS20.tif:0123-0250-0112:123	207886	207886	123
463	210123_nj3_3_BS20.tif:0124-0253-0114:124	202782	202782	124
464	210123_nj3_3_BS20.tif:0125-0254-0113:125	193003	193003	125
465	210123_nj3_3_BS20.tif:0126-0271-0105:126	188257	188257	126
466	210123_nj3_3_BS20.tif:0127-0261-0101:127	182084	182084	127
467	210123_nj3_3_BS20.tif:0128-0265-0112:128	186132	186132	128
468	210123_nj3_3_BS20.tif:0129-0254-0110:129	205147	205147	129
469	210123_nj3_3_BS20.tif:0130-0226-0120:130	169143	169143	130
470	210123_nj3_3_BS20.tif:0131-0206-0122:131	182183	182183	131
471	210123_nj3_3_BS20.tif:0132-0200-0135:132	182794	182794	132
472	210123_nj3_3_BS20.tif:0133-0231-0150:133	187852	187852	133
473	210123_nj3_3_BS20.tif:0134-0224-0152:134	172743	172743	134
474	210123_nj3_3_BS20.tif:0135-0224-0151:135	179720	179720	135
475	210123_nj3_3_BS20.tif:0136-0205-0156:136	173930	173930	136
476	210123_nj3_3_BS20.tif:0137-0206-0145:137	163751	163751	137
477	210123_nj3_3_BS20.tif:0138-0217-0153:138	152483	152483	138
478	210123_nj3_3_BS20.tif:0139-0217-0155:139	171027	171027	139
479	210123_nj3_3_BS20.tif:0140-0186-0176:140	174982	174982	140
480	210123_nj3_3_BS20.tif:0141-0221-0164:141	179540	179540	141
481	210123_nj3_3_BS20.tif:0142-0209-0168:142	160918	160918	142
482	210123_nj3_3_BS20.tif:0143-0194-0166:143	144459	144459	143
483	210123_nj3_3_BS20.tif:0144-0218-0149:144	165052	165052	144
484	210123_nj3_3_BS20.tif:0145-0211-0131:145	178070	178070	145
485	210123_nj3_3_BS20.tif:0146-0207-0112:146	183933	183933	146
486	210123_nj3_3_BS20.tif:0147-0216-0135:147	166610	166610	147
487	210123_nj3_3_BS20.tif:0148-0236-0109:148	184623	184623	148
488	210123_nj3_3_BS20.tif:0149-0232-0115:149	158492	158492	149
489	210123_nj3_3_BS20.tif:0150-0236-0110:150	178931	178931	150
490	210123_nj3_3_BS20.tif:0151-0242-0110:151	166172	166172	151
491	210123_nj3_3_BS20.tif:0152-0242-0113:152	165118	165118	152
492	210123_nj3_3_BS20.tif:0153-0244-0109:153	181513	181513	153
493	210123_nj3_3_BS20.tif:0154-0243-0112:154	191067	191067	154
494	210123_nj3_3_BS20.tif:0155-0245-0103:155	151802	151802	155
495	210123_nj3_3_BS20.tif:0156-0242-0113:156	168327	168327	156
496	210123_nj3_3_BS20.tif:0157-0242-0118:157	188096	188096	157
497	210123_nj3_3_BS20.tif:0158-0240-0124:158	201130	201130	158
498	210123_nj3_3_BS20.tif:0159-0246-0108:159	171711	171711	159
499	210123_nj3_3_BS20.tif:0160-0238-0100:160	189258	189258	160
500	210123_nj3_3_BS20.tif:0161-0218-0125:161	167113	167113	161
501	210123_nj3_3_BS20.tif:0162-0222-0120:162	189693	189693	162
502	210123_nj3_3_BS20.tif:0163-0224-0115:163	182741	182741	163
503	210123_nj3_3_BS20.tif:0164-0228-0119:164	185826	185826	164
504	210123_nj3_3_BS20.tif:0165-0228-0117:165	188847	188847	165
505	210123_nj3_3_BS20.tif:0166-0222-0120:166	186760	186760	166
506	210123_nj3_3_BS20.tif:0167-0214-0126:167	189432	189432	167
507	210123_nj3_3_BS20.tif:0168-0220-0126:168	198821	198821	168
508	210123_nj3_3_BS20.tif:0169-0216-0127:169	226539	226539	169
509	210123_nj3_3_BS20.tif:0170-0223-0130:170	152626	152626	170
510	210123_nj3_3_BS20.tif:0171-0259-0133:171	215845	215845	171
511	210123_nj3_3_BS20.tif:0172-0246-0122:172	192286	192286	172
512	210123_nj3_3_BS20.tif:0173-0240-0122:173	193323	193323	173
513	210123_nj3_3_BS20.tif:0174-0256-0121:174	198296	198296	174
514	210123_nj3_3_BS20.tif:0175-0262-0104:175	154458	154458	175
515	210123_nj3_3_BS20.tif:0176-0266-0098:176	190403	190403	176
516	210123_nj3_3_BS20.tif:0177-0264-0105:177	182039	182039	177
517	210123_nj3_3_BS20.tif:0178-0271-0106:178	193764	193764	178
518	210123_nj3_3_BS20.tif:0179-0278-0120:179	214857	214857	179
519	210123_nj3_3_BS20.tif:0180-0280-0119:180	201956	201956	180
520	210123_nj3_3_BS20.tif:0181-0289-0108:181	198958	198958	181
521	210123_nj3_3_BS20.tif:0182-0293-0103:182	192077	192077	182
522	210123_nj3_3_BS20.tif:0183-0274-0113:183	180022	180022	183
523	210123_nj3_3_BS20.tif:0184-0270-0109:184	212809	212809	184
524	210123_nj3_3_BS20.tif:0185-0287-0137:185	197368	197368	185
525	210123_nj3_3_BS20.tif:0186-0292-0128:186	180895	180895	186
526	210123_nj3_3_BS20.tif:0187-0295-0124:187	161488	161488	187
527	210123_nj3_3_BS20.tif:0188-0297-0117:188	177213	177213	188
528	210123_nj3_3_BS20.tif:0189-0286-0100:189	170609	170609	189
529	210123_nj3_3_BS20.tif:0190-0282-0125:190	171430	171430	190
530	210123_nj3_3_BS20.tif:0191-0283-0134:191	213069	213069	191
531	210123_nj3_3_BS20.tif:0192-0277-0102:192	211761	211761	192
532	210123_nj3_3_BS20.tif:0193-0278-0098:193	156358	156358	193
533	210123_nj3_3_BS20.tif:0194-0282-0106:194	205709	205709	194
534	210123_nj3_3_BS20.tif:0195-0267-0107:195	212080	212080	195
535	210123_nj3_3_BS20.tif:0196-0255-0106:196	214203	214203	196
536	210123_nj3_3_BS20.tif:0197-0254-0104:197	222489	222489	197
537	210123_nj3_3_BS20.tif:0198-0269-0114:198	226675	226675	198
538	210123_nj3_3_BS20.tif:0199-0258-0107:199	242735	242735	199
539	210123_nj3_3_BS20.tif:0200-0257-0106:200	240307	240307	200
540	210123_nj3_3_BS20.tif:0201-0263-0106:201	211868	211868	201
541	210123_nj3_3_BS20.tif:0202-0259-0119:202	253966	253966	202
542	210123_nj3_3_BS20.tif:0203-0249-0113:203	231865	231865	203
543	210123_nj3_3_BS20.tif:0204-0250-0107:204	234265	234265	204
544	210123_nj3_3_BS20.tif:0205-0255-0102:205	229703	229703	205
545	210123_nj3_3_BS20.tif:0206-0247-0105:206	244946	244946	206
546	210123_nj3_3_BS20.tif:0207-0238-0110:207	268257	268257	207
547	210123_nj3_3_BS20.tif:0208-0224-0112:208	216909	216909	208
548	210123_nj3_3_BS20.tif:0209-0222-0118:209	196763	196763	209
549	210123_nj3_3_BS20.tif:0210-0219-0116:210	196134	196134	210
550	210123_nj3_3_BS20.tif:0211-0220-0116:211	188662	188662	211
551	210123_nj3_3_BS20.tif:0212-0222-0120:212	200671	200671	212
552	210123_nj3_3_BS20.tif:0213-0219-0124:213	186234	186234	213
553	210123_nj3_3_BS20.tif:0214-0214-0126:214	203178	203178	214
554	210123_nj3_3_BS20.tif:0215-0220-0124:215	236101	236101	215
555	210123_nj3_3_BS20.tif:0216-0208-0130:216	231094	231094	216
556	210123_nj3_3_BS20.tif:0217-0209-0137:217	203302	203302	217
557	210123_nj3_3_BS20.tif:0218-0208-0142:218	221785	221785	218
558	210123_nj3_3_BS20.tif:0219-0207-0142:219	214720	214720	219
559	210123_nj3_3_BS20.tif:0220-0212-0128:220	199526	199526	220
560	210123_nj3_3_BS20.tif:0221-0224-0117:221	224876	224876	221
561	210123_nj3_3_BS20.tif:0222-0218-0120:222	223799	223799	222
562	210123_nj3_3_BS20.tif:0223-0224-0118:223	223016	223016	223
563	210123_nj3_3_BS20.tif:0224-0227-0117:224	225686	225686	224
564	210123_nj3_3_BS20.tif:0225-0238-0115:225	230493	230493	225
565	210123_nj3_3_BS20.tif:0226-0235-0114:226	212976	212976	226
566	210123_nj3_3_BS20.tif:0227-0234-0111:227	240090	240090	227
567	210123_nj3_3_BS20.tif:0228-0238-0111:228	217353	217353	228
568	210123_nj3_3_BS20.tif:0229-0248-0111:229	226650	226650	229
569	210123_nj3_3_BS20.tif:0230-0254-0110:230	200986	200986	230
570	210123_nj3_3_BS20.tif:0231-0265-0108:231	191913	191913	231
571	210123_nj3_3_BS20.tif:0232-0270-0109:232	188723	188723	232
572	210123_nj3_3_BS20.tif:0233-0255-0117:233	220252	220252	233
573	210123_nj3_3_BS20.tif:0234-0270-0104:234	194338	194338	234
574	210123_nj3_3_BS20.tif:0235-0282-0114:235	302291	302291	235
575	210123_nj3_3_BS20.tif:0236-0287-0115:236	219880	219880	236
576	210123_nj3_3_BS20.tif:0237-0279-0116:237	246170	246170	237
577	210123_nj3_3_BS20.tif:0238-0275-0110:238	276780	276780	238
578	210123_nj3_3_BS20.tif:0239-0275-0110:239	321392	321392	239
579	210123_nj3_3_BS20.tif:0240-0274-0107:240	256199	256199	240
580	210123_nj3_3_BS20.tif:0241-0270-0110:241	253696	253696	241
581	210123_nj3_3_BS20.tif:0242-0281-0113:242	311884	311884	242
582	210123_nj3_3_BS20.tif:0243-0287-0112:243	304417	304417	243
583	210123_nj3_3_BS20.tif:0244-0273-0113:244	298304	298304	244
584	210123_nj3_3_BS20.tif:0245-0267-0112:245	314288	314288	245
585	210123_nj3_3_BS20.tif:0246-0268-0112:246	295564	295564	246
586	210123_nj3_3_BS20.tif:0247-0264-0106:247	297813	297813	247
587	210123_nj3_3_BS20.tif:0248-0280-0109:248	283139	283139	248
588	210123_nj3_3_BS20.tif:0249-0276-0106:249	266063	266063	249
589	210123_nj3_3_BS20.tif:0250-0265-0110:250	270576	270576	250
590	210123_nj3_3_BS20.tif:0251-0264-0109:251	299281	299281	251
591	210123_nj3_3_BS20.tif:0252-0266-0108:252	310524	310524	252
592	210123_nj3_3_BS20.tif:0253-0266-0110:253	293825	293825	253
593	210123_nj3_3_BS20.tif:0254-0260-0104:254	275869	275869	254
594	210123_nj3_3_BS20.tif:0255-0253-0107:255	280639	280639	255
595	210123_nj3_3_BS20.tif:0256-0250-0110:256	282758	282758	256
596	210123_nj3_3_BS20.tif:0257-0245-0109:257	280055	280055	257
597	210123_nj3_3_BS20.tif:0258-0239-0113:258	283580	283580	258
598	210123_nj3_3_BS20.tif:0259-0239-0112:259	293935	293935	259
599	210123_nj3_3_BS20.tif:0260-0239-0117:260	288746	288746	260
600	210123_nj3_3_BS20.tif:0261-0236-0105:261	262116	262116	261
601	210123_nj3_3_BS20.tif:0262-0236-0110:262	296251	296251	262
602	210123_nj3_3_BS20.tif:0263-0238-0110:263	302197	302197	263
603	210123_nj3_3_BS20.tif:0264-0248-0106:264	252562	252562	264
604	210123_nj3_3_BS20.tif:0265-0272-0103:265	273998	273998	265
605	210123_nj3_3_BS20.tif:0266-0286-0108:266	250762	250762	266
606	210123_nj3_3_BS20.tif:0267-0292-0109:267	242680	242680	267
607	210123_nj3_3_BS20.tif:0268-0287-0116:268	251817	251817	268
608	210123_nj3_3_BS20.tif:0269-0281-0112:269	277765	277765	269
609	210123_nj3_3_BS20.tif:0270-0278-0116:270	286033	286033	270
610	210123_nj3_3_BS20.tif:0271-0274-0108:271	278839	278839	271
611	210123_nj3_3_BS20.tif:0272-0267-0103:272	233329	233329	272
612	210123_nj3_3_BS20.tif:0273-0267-0114:273	273426	273426	273
613	210123_nj3_3_BS20.tif:0274-0267-0108:274	275127	275127	274
614	210123_nj3_3_BS20.tif:0275-0273-0114:275	279757	279757	275
615	210123_nj3_3_BS20.tif:0276-0275-0109:276	279637	279637	276
616	210123_nj3_3_BS20.tif:0277-0286-0110:277	286855	286855	277
617	210123_nj3_3_BS20.tif:0278-0284-0113:278	281990	281990	278
618	210123_nj3_3_BS20.tif:0279-0268-0106:279	270948	270948	279
619	210123_nj3_3_BS20.tif:0280-0262-0122:280	279810	279810	280
620	210123_nj3_3_BS20.tif:0281-0287-0114:281	291458	291458	281
621	210123_nj3_3_BS20.tif:0282-0290-0115:282	261148	261148	282
622	210123_nj3_3_BS20.tif:0283-0291-0119:283	284224	284224	283
623	210123_nj3_3_BS20.tif:0284-0286-0121:284	312409	312409	284
624	210123_nj3_3_BS20.tif:0285-0285-0118:285	259112	259112	285
625	210123_nj3_3_BS20.tif:0286-0304-0134:286	234178	234178	286
626	210123_nj3_3_BS20.tif:0287-0308-0160:287	200875	200875	287
627	210123_nj3_3_BS20.tif:0288-0282-0139:288	260099	260099	288
628	210123_nj3_3_BS20.tif:0289-0281-0133:289	209059	209059	289
629	210123_nj3_3_BS20.tif:0290-0286-0134:290	165465	165465	290
630	210123_nj3_3_BS20.tif:0291-0299-0141:291	233126	233126	291
631	210123_nj3_3_BS20.tif:0292-0295-0145:292	218971	218971	292
632	210123_nj3_3_BS20.tif:0293-0282-0144:293	222782	222782	293
633	210123_nj3_3_BS20.tif:0294-0285-0145:294	232753	232753	294
634	210123_nj3_3_BS20.tif:0295-0289-0146:295	232697	232697	295
635	210123_nj3_3_BS20.tif:0296-0287-0146:296	252128	252128	296
636	210123_nj3_3_BS20.tif:0297-0292-0138:297	217110	217110	297
637	210123_nj3_3_BS20.tif:0298-0290-0139:298	225034	225034	298
638	210123_nj3_3_BS20.tif:0299-0297-0146:299	262170	262170	299
639	210123_nj3_3_BS20.tif:0300-0304-0149:300	273942	273942	300
640	210123_nj3_3_BS20.tif:0301-0306-0149:301	281850	281850	301
641	210123_nj3_3_BS20.tif:0302-0305-0144:302	277334	277334	302
642	210123_nj3_3_BS20.tif:0303-0304-0146:303	275079	275079	303
643	210123_nj3_3_BS20.tif:0304-0297-0141:304	276645	276645	304
644	210123_nj3_3_BS20.tif:0305-0302-0145:305	266749	266749	305
645	210123_nj3_3_BS20.tif:0306-0305-0152:306	238326	238326	306
646	210123_nj3_3_BS20.tif:0307-0308-0147:307	284359	284359	307
647	210123_nj3_3_BS20.tif:0308-0311-0144:308	268255	268255	308
648	210123_nj3_3_BS20.tif:0309-0316-0142:309	255497	255497	309
649	210123_nj3_3_BS20.tif:0310-0302-0145:310	257623	257623	310
650	210123_nj3_3_BS20.tif:0311-0300-0144:311	260776	260776	311
651	210123_nj3_3_BS20.tif:0312-0299-0140:312	274254	274254	312
652	210123_nj3_3_BS20.tif:0313-0300-0134:313	260928	260928	313
653	210123_nj3_3_BS20.tif:0314-0294-0126:314	243250	243250	314
654	210123_nj3_3_BS20.tif:0315-0300-0126:315	261208	261208	315
655	210123_nj3_3_BS20.tif:0316-0302-0137:316	239559	239559	316
656	210123_nj3_3_BS20.tif:0317-0305-0141:317	224401	224401	317
657	210123_nj3_3_BS20.tif:0318-0302-0140:318	239800	239800	318
658	210123_nj3_3_BS20.tif:0319-0301-0138:319	246312	246312	319
659	210123_nj3_3_BS20.tif:0320-0300-0133:320	239812	239812	320
660	210123_nj3_3_BS20.tif:0321-0290-0132:321	261236	261236	321
661	210123_nj3_3_BS20.tif:0322-0281-0154:322	264590	264590	322
662	210123_nj3_3_BS20.tif:0323-0294-0146:323	270745	270745	323
663	210123_nj3_3_BS20.tif:0324-0301-0119:324	267962	267962	324
664	210123_nj3_3_BS20.tif:0325-0296-0170:325	282968	282968	325
665	210123_nj3_3_BS20.tif:0326-0304-0122:326	249025	249025	326
666	210123_nj3_3_BS20.tif:0327-0302-0142:327	211158	211158	327
667	210123_nj3_3_BS20.tif:0328-0293-0162:328	232972	232972	328
668	210123_nj3_3_BS20.tif:0329-0285-0151:329	230191	230191	329
669	210123_nj3_3_BS20.tif:0330-0280-0140:330	186957	186957	330
670	210123_nj3_3_BS20.tif:0331-0279-0196:331	217759	217759	331
671	210123_nj3_3_BS20.tif:0332-0292-0191:332	187966	187966	332
672	210123_nj3_3_BS20.tif:0333-0288-0178:333	174525	174525	333
673	210123_nj3_3_BS20.tif:0334-0282-0187:334	167616	167616	334
674	210123_nj3_3_BS20.tif:0335-0281-0167:335	170167	170167	335
675	210123_nj3_3_BS20.tif:0336-0288-0161:336	167763	167763	336
676	210123_nj3_3_BS20.tif:0337-0279-0145:337	166586	166586	337
677	210123_nj3_3_BS20.tif:0338-0233-0072:338	136268	136268	338
678	210123_nj3_3_BS20.tif:0339-0094-0089:339	120056	120056	339
