# Supplementary material for: Molecular encoding and synaptic decoding of context during salt chemotaxis in C. elegans
Source: Nat Commun. 2022 May 27;13:2928. doi: 10.1038/s41467-022-30279-7 (PMC9142520; doi:10.1038/s41467-022-30279-7)
Supplement: Supplementary file 7 — Source Data [file 41467_2022_30279_MOESM7_ESM.zip › Source Data/Imaging/Fig.5/5D/210123_nj3_4_BS20_Results.csv]

	Label	IntDen	RawIntDen	Slice	stimulus
1	210123_nj3_4_BS20.tif:0001-0303-0408:1	131522	131522	1	181
2	210123_nj3_4_BS20.tif:0002-0289-0409:2	126850	126850	2
3	210123_nj3_4_BS20.tif:0003-0301-0419:3	133313	133313	3
4	210123_nj3_4_BS20.tif:0004-0303-0423:4	136861	136861	4
5	210123_nj3_4_BS20.tif:0005-0305-0392:5	139659	139659	5
6	210123_nj3_4_BS20.tif:0006-0318-0383:6	142676	142676	6
7	210123_nj3_4_BS20.tif:0007-0289-0393:7	137307	137307	7
8	210123_nj3_4_BS20.tif:0008-0271-0406:8	137782	137782	8
9	210123_nj3_4_BS20.tif:0009-0280-0406:9	122863	122863	9
10	210123_nj3_4_BS20.tif:0010-0279-0426:10	97772	97772	10
11	210123_nj3_4_BS20.tif:0011-0278-0435:11	69311	69311	11
12	210123_nj3_4_BS20.tif:0012-0278-0435:12	67649	67649	12
13	210123_nj3_4_BS20.tif:0013-0267-0439:13	79045	79045	13
14	210123_nj3_4_BS20.tif:0014-0250-0453:14	124213	124213	14
15	210123_nj3_4_BS20.tif:0015-0243-0450:15	99467	99467	15
16	210123_nj3_4_BS20.tif:0016-0240-0448:16	80921	80921	16
17	210123_nj3_4_BS20.tif:0017-0277-0438:17	138253	138253	17
18	210123_nj3_4_BS20.tif:0018-0287-0433:18	110794	110794	18
19	210123_nj3_4_BS20.tif:0019-0296-0465:19	108460	108460	19
20	210123_nj3_4_BS20.tif:0020-0271-0456:20	57974	57974	20
21	210123_nj3_4_BS20.tif:0021-0236-0466:21	91117	91117	21
22	210123_nj3_4_BS20.tif:0022-0223-0464:22	99530	99530	22
23	210123_nj3_4_BS20.tif:0023-0206-0463:23	75800	75800	23
24	210123_nj3_4_BS20.tif:0024-0212-0441:24	96700	96700	24
25	210123_nj3_4_BS20.tif:0025-0230-0427:25	77103	77103	25
26	210123_nj3_4_BS20.tif:0026-0207-0437:26	136801	136801	26
27	210123_nj3_4_BS20.tif:0027-0213-0415:27	120577	120577	27
28	210123_nj3_4_BS20.tif:0028-0208-0430:28	102289	102289	28
29	210123_nj3_4_BS20.tif:0029-0202-0419:29	112899	112899	29
30	210123_nj3_4_BS20.tif:0030-0198-0422:30	97148	97148	30
31	210123_nj3_4_BS20.tif:0031-0223-0434:31	110315	110315	31
32	210123_nj3_4_BS20.tif:0032-0216-0429:32	103083	103083	32
33	210123_nj3_4_BS20.tif:0033-0219-0438:33	115027	115027	33
34	210123_nj3_4_BS20.tif:0034-0225-0441:34	101497	101497	34
35	210123_nj3_4_BS20.tif:0035-0232-0438:35	112896	112896	35
36	210123_nj3_4_BS20.tif:0036-0224-0447:36	112385	112385	36
37	210123_nj3_4_BS20.tif:0037-0195-0437:37	112579	112579	37
38	210123_nj3_4_BS20.tif:0038-0215-0435:38	111762	111762	38
39	210123_nj3_4_BS20.tif:0039-0197-0428:39	120210	120210	39
40	210123_nj3_4_BS20.tif:0040-0215-0421:40	114368	114368	40
41	210123_nj3_4_BS20.tif:0041-0210-0423:41	128679	128679	41
42	210123_nj3_4_BS20.tif:0042-0207-0416:42	139762	139762	42
43	210123_nj3_4_BS20.tif:0043-0195-0413:43	143569	143569	43
44	210123_nj3_4_BS20.tif:0044-0204-0389:44	111738	111738	44
45	210123_nj3_4_BS20.tif:0045-0193-0401:45	100621	100621	45
46	210123_nj3_4_BS20.tif:0046-0200-0423:46	110809	110809	46
47	210123_nj3_4_BS20.tif:0047-0203-0435:47	62785	62785	47
48	210123_nj3_4_BS20.tif:0048-0249-0458:48	107516	107516	48
49	210123_nj3_4_BS20.tif:0049-0255-0448:49	135430	135430	49
50	210123_nj3_4_BS20.tif:0050-0244-0451:50	103452	103452	50
51	210123_nj3_4_BS20.tif:0051-0246-0451:51	119270	119270	51
52	210123_nj3_4_BS20.tif:0052-0246-0442:52	126596	126596	52
53	210123_nj3_4_BS20.tif:0053-0242-0447:53	116776	116776	53
54	210123_nj3_4_BS20.tif:0054-0202-0451:54	162050	162050	54
55	210123_nj3_4_BS20.tif:0055-0131-0457:55	196501	196501	55
56	210123_nj3_4_BS20.tif:0056-0083-0465:56	134107	134107	56
57	210123_nj3_4_BS20.tif:0057-0183-0444:57	64373	64373	57
58	210123_nj3_4_BS20.tif:0058-0225-0416:58	44990	44990	58
59	210123_nj3_4_BS20.tif:0059-0303-0462:59	84398	84398	59
60	210123_nj3_4_BS20.tif:0060-0294-0450:60	71642	71642	60
61	210123_nj3_4_BS20.tif:0061-0285-0438:61	65756	65756	61
62	210123_nj3_4_BS20.tif:0062-0207-0469:62	100058	100058	62
63	210123_nj3_4_BS20.tif:0063-0230-0470:63	108232	108232	63
64	210123_nj3_4_BS20.tif:0064-0250-0469:64	126395	126395	64
65	210123_nj3_4_BS20.tif:0065-0245-0471:65	62558	62558	65
66	210123_nj3_4_BS20.tif:0066-0221-0465:66	102755	102755	66
67	210123_nj3_4_BS20.tif:0067-0217-0458:67	148205	148205	67
68	210123_nj3_4_BS20.tif:0068-0200-0446:68	134423	134423	68
69	210123_nj3_4_BS20.tif:0069-0191-0448:69	125410	125410	69
70	210123_nj3_4_BS20.tif:0070-0197-0432:70	93880	93880	70
71	210123_nj3_4_BS20.tif:0071-0203-0433:71	103805	103805	71
72	210123_nj3_4_BS20.tif:0072-0190-0432:72	241233	241233	72
73	210123_nj3_4_BS20.tif:0073-0209-0449:73	66226	66226	73
74	210123_nj3_4_BS20.tif:0074-0216-0448:74	66955	66955	74
75	210123_nj3_4_BS20.tif:0075-0218-0443:75	72388	72388	75
76	210123_nj3_4_BS20.tif:0076-0222-0452:76	65472	65472	76
77	210123_nj3_4_BS20.tif:0077-0232-0452:77	58193	58193	77
78	210123_nj3_4_BS20.tif:0078-0240-0458:78	90561	90561	78
79	210123_nj3_4_BS20.tif:0079-0265-0448:79	123829	123829	79
80	210123_nj3_4_BS20.tif:0080-0272-0456:80	160302	160302	80
81	210123_nj3_4_BS20.tif:0081-0222-0463:81	129897	129897	81
82	210123_nj3_4_BS20.tif:0082-0172-0437:82	108931	108931	82
83	210123_nj3_4_BS20.tif:0083-0203-0412:83	156477	156477	83
84	210123_nj3_4_BS20.tif:0084-0203-0412:84	90246	90246	84
85	210123_nj3_4_BS20.tif:0085-0230-0421:85	116191	116191	85
86	210123_nj3_4_BS20.tif:0086-0225-0417:86	127891	127891	86
87	210123_nj3_4_BS20.tif:0087-0222-0433:87	109994	109994	87
88	210123_nj3_4_BS20.tif:0088-0232-0426:88	112198	112198	88
89	210123_nj3_4_BS20.tif:0089-0251-0443:89	89761	89761	89
90	210123_nj3_4_BS20.tif:0090-0235-0447:90	79590	79590	90
91	210123_nj3_4_BS20.tif:0091-0219-0438:91	111259	111259	91
92	210123_nj3_4_BS20.tif:0092-0226-0418:92	97043	97043	92
93	210123_nj3_4_BS20.tif:0093-0213-0409:93	98868	98868	93
94	210123_nj3_4_BS20.tif:0094-0218-0421:94	109754	109754	94
95	210123_nj3_4_BS20.tif:0095-0225-0421:95	106705	106705	95
96	210123_nj3_4_BS20.tif:0096-0211-0433:96	101685	101685	96
97	210123_nj3_4_BS20.tif:0097-0168-0401:97	110103	110103	97
98	210123_nj3_4_BS20.tif:0098-0192-0400:98	118989	118989	98
99	210123_nj3_4_BS20.tif:0099-0185-0396:99	104918	104918	99
100	210123_nj3_4_BS20.tif:0100-0186-0373:100	107392	107392	100
101	210123_nj3_4_BS20.tif:0101-0199-0350:101	93783	93783	101
102	210123_nj3_4_BS20.tif:0102-0209-0364:102	108258	108258	102
103	210123_nj3_4_BS20.tif:0103-0220-0380:103	90640	90640	103
104	210123_nj3_4_BS20.tif:0104-0223-0378:104	105956	105956	104
105	210123_nj3_4_BS20.tif:0105-0213-0328:105	98487	98487	105
106	210123_nj3_4_BS20.tif:0106-0204-0350:106	95638	95638	106
107	210123_nj3_4_BS20.tif:0107-0194-0387:107	80575	80575	107
108	210123_nj3_4_BS20.tif:0108-0184-0396:108	90463	90463	108
109	210123_nj3_4_BS20.tif:0109-0188-0398:109	92161	92161	109
110	210123_nj3_4_BS20.tif:0110-0190-0419:110	88854	88854	110
111	210123_nj3_4_BS20.tif:0111-0192-0426:111	93162	93162	111
112	210123_nj3_4_BS20.tif:0112-0200-0432:112	100231	100231	112
113	210123_nj3_4_BS20.tif:0113-0193-0415:113	101584	101584	113
114	210123_nj3_4_BS20.tif:0114-0189-0361:114	97277	97277	114
115	210123_nj3_4_BS20.tif:0115-0198-0355:115	108547	108547	115
116	210123_nj3_4_BS20.tif:0116-0211-0355:116	103677	103677	116
117	210123_nj3_4_BS20.tif:0117-0221-0363:117	84962	84962	117
118	210123_nj3_4_BS20.tif:0118-0221-0360:118	83559	83559	118
119	210123_nj3_4_BS20.tif:0119-0223-0343:119	71893	71893	119
120	210123_nj3_4_BS20.tif:0120-0230-0331:120	78530	78530	120
121	210123_nj3_4_BS20.tif:0121-0246-0342:121	78809	78809	121
122	210123_nj3_4_BS20.tif:0122-0257-0333:122	103067	103067	122
123	210123_nj3_4_BS20.tif:0123-0228-0342:123	110318	110318	123
124	210123_nj3_4_BS20.tif:0124-0226-0345:124	132175	132175	124
125	210123_nj3_4_BS20.tif:0125-0227-0353:125	146905	146905	125
126	210123_nj3_4_BS20.tif:0126-0218-0353:126	139354	139354	126
127	210123_nj3_4_BS20.tif:0127-0205-0356:127	129122	129122	127
128	210123_nj3_4_BS20.tif:0128-0192-0364:128	130900	130900	128
129	210123_nj3_4_BS20.tif:0129-0209-0346:129	87626	87626	129
130	210123_nj3_4_BS20.tif:0130-0256-0335:130	99998	99998	130
131	210123_nj3_4_BS20.tif:0131-0252-0335:131	126800	126800	131
132	210123_nj3_4_BS20.tif:0132-0239-0343:132	128647	128647	132
133	210123_nj3_4_BS20.tif:0133-0225-0345:133	118330	118330	133
134	210123_nj3_4_BS20.tif:0134-0213-0351:134	135485	135485	134
135	210123_nj3_4_BS20.tif:0135-0225-0346:135	110121	110121	135
136	210123_nj3_4_BS20.tif:0136-0197-0363:136	145697	145697	136
137	210123_nj3_4_BS20.tif:0137-0189-0374:137	99687	99687	137
138	210123_nj3_4_BS20.tif:0138-0199-0370:138	116142	116142	138
139	210123_nj3_4_BS20.tif:0139-0195-0361:139	94565	94565	139
140	210123_nj3_4_BS20.tif:0140-0217-0341:140	95466	95466	140
141	210123_nj3_4_BS20.tif:0141-0275-0345:141	105320	105320	141
142	210123_nj3_4_BS20.tif:0142-0282-0345:142	139141	139141	142
143	210123_nj3_4_BS20.tif:0143-0277-0350:143	120688	120688	143
144	210123_nj3_4_BS20.tif:0144-0291-0356:144	205500	205500	144
145	210123_nj3_4_BS20.tif:0145-0290-0369:145	88003	88003	145
146	210123_nj3_4_BS20.tif:0146-0300-0373:146	163849	163849	146
147	210123_nj3_4_BS20.tif:0147-0281-0356:147	117123	117123	147
148	210123_nj3_4_BS20.tif:0148-0278-0356:148	111657	111657	148
149	210123_nj3_4_BS20.tif:0149-0276-0350:149	112832	112832	149
150	210123_nj3_4_BS20.tif:0150-0278-0349:150	133347	133347	150
151	210123_nj3_4_BS20.tif:0151-0273-0354:151	120967	120967	151
152	210123_nj3_4_BS20.tif:0152-0275-0341:152	111355	111355	152
153	210123_nj3_4_BS20.tif:0153-0248-0339:153	99073	99073	153
154	210123_nj3_4_BS20.tif:0154-0228-0341:154	91550	91550	154
155	210123_nj3_4_BS20.tif:0155-0204-0348:155	101175	101175	155
156	210123_nj3_4_BS20.tif:0156-0216-0343:156	108080	108080	156
157	210123_nj3_4_BS20.tif:0157-0223-0343:157	102438	102438	157
158	210123_nj3_4_BS20.tif:0158-0227-0347:158	105008	105008	158
159	210123_nj3_4_BS20.tif:0159-0230-0345:159	104079	104079	159
160	210123_nj3_4_BS20.tif:0160-0241-0346:160	101619	101619	160
161	210123_nj3_4_BS20.tif:0161-0251-0345:161	99368	99368	161
162	210123_nj3_4_BS20.tif:0162-0287-0352:162	98566	98566	162
163	210123_nj3_4_BS20.tif:0163-0262-0334:163	124006	124006	163
164	210123_nj3_4_BS20.tif:0164-0217-0343:164	111077	111077	164
165	210123_nj3_4_BS20.tif:0165-0181-0355:165	90364	90364	165
166	210123_nj3_4_BS20.tif:0166-0202-0362:166	103551	103551	166
167	210123_nj3_4_BS20.tif:0167-0207-0364:167	83065	83065	167
168	210123_nj3_4_BS20.tif:0168-0200-0368:168	91594	91594	168
169	210123_nj3_4_BS20.tif:0169-0204-0360:169	93468	93468	169
170	210123_nj3_4_BS20.tif:0170-0237-0340:170	92741	92741	170
171	210123_nj3_4_BS20.tif:0171-0251-0343:171	110735	110735	171
172	210123_nj3_4_BS20.tif:0172-0240-0347:172	100535	100535	172
173	210123_nj3_4_BS20.tif:0173-0260-0348:173	108270	108270	173
174	210123_nj3_4_BS20.tif:0174-0299-0350:174	144443	144443	174
175	210123_nj3_4_BS20.tif:0175-0297-0347:175	171193	171193	175
176	210123_nj3_4_BS20.tif:0176-0244-0342:176	147235	147235	176
177	210123_nj3_4_BS20.tif:0177-0205-0346:177	103012	103012	177
178	210123_nj3_4_BS20.tif:0178-0199-0360:178	78218	78218	178
179	210123_nj3_4_BS20.tif:0179-0217-0363:179	90728	90728	179
180	210123_nj3_4_BS20.tif:0180-0212-0373:180	92902	92902	180
181	210123_nj3_4_BS20.tif:0181-0222-0370:181	129466	129466	181
182	210123_nj3_4_BS20.tif:0182-0209-0368:182	89413	89413	182
183	210123_nj3_4_BS20.tif:0183-0207-0371:183	104681	104681	183
184	210123_nj3_4_BS20.tif:0184-0206-0375:184	111062	111062	184
185	210123_nj3_4_BS20.tif:0185-0197-0375:185	98089	98089	185
186	210123_nj3_4_BS20.tif:0186-0216-0349:186	88253	88253	186
187	210123_nj3_4_BS20.tif:0187-0224-0350:187	98538	98538	187
188	210123_nj3_4_BS20.tif:0188-0229-0353:188	96927	96927	188
189	210123_nj3_4_BS20.tif:0189-0253-0344:189	119075	119075	189
190	210123_nj3_4_BS20.tif:0190-0259-0343:190	105624	105624	190
191	210123_nj3_4_BS20.tif:0191-0264-0346:191	84541	84541	191
192	210123_nj3_4_BS20.tif:0192-0251-0341:192	105825	105825	192
193	210123_nj3_4_BS20.tif:0193-0227-0349:193	129732	129732	193
194	210123_nj3_4_BS20.tif:0194-0213-0351:194	73030	73030	194
195	210123_nj3_4_BS20.tif:0195-0228-0355:195	71794	71794	195
196	210123_nj3_4_BS20.tif:0196-0216-0356:196	72396	72396	196
197	210123_nj3_4_BS20.tif:0197-0217-0356:197	98220	98220	197
198	210123_nj3_4_BS20.tif:0198-0215-0355:198	115014	115014	198
199	210123_nj3_4_BS20.tif:0199-0204-0374:199	95131	95131	199
200	210123_nj3_4_BS20.tif:0200-0205-0378:200	105990	105990	200
201	210123_nj3_4_BS20.tif:0201-0209-0377:201	98942	98942	201
202	210123_nj3_4_BS20.tif:0202-0208-0385:202	102262	102262	202
203	210123_nj3_4_BS20.tif:0203-0208-0385:203	144895	144895	203
204	210123_nj3_4_BS20.tif:0204-0206-0346:204	101287	101287	204
205	210123_nj3_4_BS20.tif:0205-0269-0330:205	141285	141285	205
206	210123_nj3_4_BS20.tif:0206-0265-0344:206	110796	110796	206
207	210123_nj3_4_BS20.tif:0207-0242-0346:207	124900	124900	207
208	210123_nj3_4_BS20.tif:0208-0234-0345:208	120277	120277	208
209	210123_nj3_4_BS20.tif:0209-0226-0345:209	116847	116847	209
210	210123_nj3_4_BS20.tif:0210-0202-0349:210	87324	87324	210
211	210123_nj3_4_BS20.tif:0211-0207-0357:211	83261	83261	211
212	210123_nj3_4_BS20.tif:0212-0208-0360:212	104622	104622	212
213	210123_nj3_4_BS20.tif:0213-0199-0367:213	93761	93761	213
214	210123_nj3_4_BS20.tif:0214-0196-0374:214	98817	98817	214
215	210123_nj3_4_BS20.tif:0215-0189-0381:215	90417	90417	215
216	210123_nj3_4_BS20.tif:0216-0190-0394:216	103393	103393	216
217	210123_nj3_4_BS20.tif:0217-0191-0400:217	79360	79360	217
218	210123_nj3_4_BS20.tif:0218-0199-0392:218	108254	108254	218
219	210123_nj3_4_BS20.tif:0219-0194-0395:219	104455	104455	219
220	210123_nj3_4_BS20.tif:0220-0197-0396:220	108568	108568	220
221	210123_nj3_4_BS20.tif:0221-0196-0399:221	122982	122982	221
222	210123_nj3_4_BS20.tif:0222-0202-0393:222	140653	140653	222
223	210123_nj3_4_BS20.tif:0223-0185-0391:223	120622	120622	223
224	210123_nj3_4_BS20.tif:0224-0193-0389:224	128913	128913	224
225	210123_nj3_4_BS20.tif:0225-0191-0380:225	127881	127881	225
226	210123_nj3_4_BS20.tif:0226-0191-0376:226	113586	113586	226
227	210123_nj3_4_BS20.tif:0227-0198-0367:227	145334	145334	227
228	210123_nj3_4_BS20.tif:0228-0209-0349:228	129842	129842	228
229	210123_nj3_4_BS20.tif:0229-0212-0385:229	97664	97664	229
230	210123_nj3_4_BS20.tif:0230-0185-0335:230	92456	92456	230
231	210123_nj3_4_BS20.tif:0231-0220-0354:231	117703	117703	231
232	210123_nj3_4_BS20.tif:0232-0226-0353:232	101343	101343	232
233	210123_nj3_4_BS20.tif:0233-0217-0350:233	101014	101014	233
234	210123_nj3_4_BS20.tif:0234-0205-0363:234	105870	105870	234
235	210123_nj3_4_BS20.tif:0235-0191-0380:235	117546	117546	235
236	210123_nj3_4_BS20.tif:0236-0188-0405:236	92582	92582	236
237	210123_nj3_4_BS20.tif:0237-0189-0415:237	82668	82668	237
238	210123_nj3_4_BS20.tif:0238-0198-0422:238	88969	88969	238
239	210123_nj3_4_BS20.tif:0239-0202-0406:239	76468	76468	239
240	210123_nj3_4_BS20.tif:0240-0204-0403:240	71329	71329	240
241	210123_nj3_4_BS20.tif:0241-0203-0415:241	88924	88924	241
242	210123_nj3_4_BS20.tif:0242-0205-0436:242	96675	96675	242
243	210123_nj3_4_BS20.tif:0243-0193-0439:243	100095	100095	243
244	210123_nj3_4_BS20.tif:0244-0204-0447:244	82794	82794	244
245	210123_nj3_4_BS20.tif:0245-0209-0433:245	93904	93904	245
246	210123_nj3_4_BS20.tif:0246-0202-0435:246	94416	94416	246
247	210123_nj3_4_BS20.tif:0247-0203-0435:247	104387	104387	247
248	210123_nj3_4_BS20.tif:0248-0227-0436:248	123763	123763	248
249	210123_nj3_4_BS20.tif:0249-0230-0437:249	122095	122095	249
250	210123_nj3_4_BS20.tif:0250-0227-0444:250	116345	116345	250
251	210123_nj3_4_BS20.tif:0251-0214-0446:251	123970	123970	251
252	210123_nj3_4_BS20.tif:0252-0206-0447:252	107578	107578	252
253	210123_nj3_4_BS20.tif:0253-0202-0444:253	127365	127365	253
254	210123_nj3_4_BS20.tif:0254-0212-0442:254	122518	122518	254
255	210123_nj3_4_BS20.tif:0255-0217-0436:255	124231	124231	255
256	210123_nj3_4_BS20.tif:0256-0202-0432:256	113020	113020	256
257	210123_nj3_4_BS20.tif:0257-0187-0427:257	107029	107029	257
258	210123_nj3_4_BS20.tif:0258-0195-0413:258	130548	130548	258
259	210123_nj3_4_BS20.tif:0259-0191-0397:259	106214	106214	259
260	210123_nj3_4_BS20.tif:0260-0186-0412:260	78994	78994	260
261	210123_nj3_4_BS20.tif:0261-0207-0442:261	77248	77248	261
262	210123_nj3_4_BS20.tif:0262-0225-0458:262	89224	89224	262
263	210123_nj3_4_BS20.tif:0263-0226-0457:263	86008	86008	263
264	210123_nj3_4_BS20.tif:0264-0236-0456:264	87170	87170	264
265	210123_nj3_4_BS20.tif:0265-0233-0457:265	106971	106971	265
266	210123_nj3_4_BS20.tif:0266-0231-0450:266	147788	147788	266
267	210123_nj3_4_BS20.tif:0267-0204-0436:267	82109	82109	267
268	210123_nj3_4_BS20.tif:0268-0196-0434:268	76011	76011	268
269	210123_nj3_4_BS20.tif:0269-0208-0430:269	98625	98625	269
270	210123_nj3_4_BS20.tif:0270-0219-0427:270	101946	101946	270
271	210123_nj3_4_BS20.tif:0271-0195-0420:271	106808	106808	271
272	210123_nj3_4_BS20.tif:0272-0176-0409:272	83616	83616	272
273	210123_nj3_4_BS20.tif:0273-0196-0399:273	132877	132877	273
274	210123_nj3_4_BS20.tif:0274-0192-0397:274	140237	140237	274
275	210123_nj3_4_BS20.tif:0275-0198-0394:275	108743	108743	275
276	210123_nj3_4_BS20.tif:0276-0199-0374:276	94316	94316	276
277	210123_nj3_4_BS20.tif:0277-0191-0363:277	77546	77546	277
278	210123_nj3_4_BS20.tif:0278-0188-0373:278	76490	76490	278
279	210123_nj3_4_BS20.tif:0279-0190-0385:279	93949	93949	279
280	210123_nj3_4_BS20.tif:0280-0193-0391:280	77731	77731	280
281	210123_nj3_4_BS20.tif:0281-0191-0387:281	77061	77061	281
282	210123_nj3_4_BS20.tif:0282-0192-0392:282	83433	83433	282
283	210123_nj3_4_BS20.tif:0283-0193-0397:283	73553	73553	283
284	210123_nj3_4_BS20.tif:0284-0194-0402:284	79925	79925	284
285	210123_nj3_4_BS20.tif:0285-0198-0406:285	73734	73734	285
286	210123_nj3_4_BS20.tif:0286-0194-0423:286	99166	99166	286
287	210123_nj3_4_BS20.tif:0287-0188-0405:287	81341	81341	287
288	210123_nj3_4_BS20.tif:0288-0188-0395:288	76400	76400	288
289	210123_nj3_4_BS20.tif:0289-0196-0397:289	101840	101840	289
290	210123_nj3_4_BS20.tif:0290-0188-0379:290	75774	75774	290
291	210123_nj3_4_BS20.tif:0291-0200-0344:291	90403	90403	291
292	210123_nj3_4_BS20.tif:0292-0193-0383:292	74882	74882	292
293	210123_nj3_4_BS20.tif:0293-0201-0379:293	85422	85422	293
294	210123_nj3_4_BS20.tif:0294-0197-0391:294	103555	103555	294
295	210123_nj3_4_BS20.tif:0295-0202-0386:295	94230	94230	295
296	210123_nj3_4_BS20.tif:0296-0195-0390:296	93270	93270	296
297	210123_nj3_4_BS20.tif:0297-0188-0393:297	105405	105405	297
298	210123_nj3_4_BS20.tif:0298-0192-0409:298	79021	79021	298
299	210123_nj3_4_BS20.tif:0299-0200-0421:299	79563	79563	299
300	210123_nj3_4_BS20.tif:0300-0203-0417:300	69756	69756	300
301	210123_nj3_4_BS20.tif:0301-0198-0419:301	106704	106704	301
302	210123_nj3_4_BS20.tif:0302-0192-0403:302	102731	102731	302
303	210123_nj3_4_BS20.tif:0303-0189-0381:303	84683	84683	303
304	210123_nj3_4_BS20.tif:0304-0190-0360:304	73797	73797	304
305	210123_nj3_4_BS20.tif:0305-0194-0367:305	68688	68688	305
306	210123_nj3_4_BS20.tif:0306-0192-0376:306	75364	75364	306
307	210123_nj3_4_BS20.tif:0307-0190-0385:307	75041	75041	307
308	210123_nj3_4_BS20.tif:0308-0188-0394:308	66674	66674	308
309	210123_nj3_4_BS20.tif:0309-0193-0397:309	81013	81013	309
310	210123_nj3_4_BS20.tif:0310-0188-0397:310	79641	79641	310
311	210123_nj3_4_BS20.tif:0311-0190-0397:311	82314	82314	311
312	210123_nj3_4_BS20.tif:0312-0190-0411:312	82157	82157	312
313	210123_nj3_4_BS20.tif:0313-0193-0423:313	71156	71156	313
314	210123_nj3_4_BS20.tif:0314-0202-0435:314	72294	72294	314
315	210123_nj3_4_BS20.tif:0315-0206-0443:315	63037	63037	315
316	210123_nj3_4_BS20.tif:0316-0205-0439:316	69469	69469	316
317	210123_nj3_4_BS20.tif:0317-0204-0435:317	57898	57898	317
318	210123_nj3_4_BS20.tif:0318-0209-0444:318	77961	77961	318
319	210123_nj3_4_BS20.tif:0319-0212-0444:319	89544	89544	319
320	210123_nj3_4_BS20.tif:0320-0213-0451:320	83534	83534	320
321	210123_nj3_4_BS20.tif:0321-0217-0447:321	86232	86232	321
322	210123_nj3_4_BS20.tif:0322-0209-0442:322	88122	88122	322
323	210123_nj3_4_BS20.tif:0323-0201-0438:323	82371	82371	323
324	210123_nj3_4_BS20.tif:0324-0200-0436:324	105954	105954	324
325	210123_nj3_4_BS20.tif:0325-0192-0423:325	91982	91982	325
326	210123_nj3_4_BS20.tif:0326-0187-0418:326	93795	93795	326
327	210123_nj3_4_BS20.tif:0327-0194-0435:327	73604	73604	327
328	210123_nj3_4_BS20.tif:0328-0210-0443:328	75340	75340	328
329	210123_nj3_4_BS20.tif:0329-0220-0449:329	70501	70501	329
330	210123_nj3_4_BS20.tif:0330-0239-0453:330	67889	67889	330
331	210123_nj3_4_BS20.tif:0331-0212-0448:331	73582	73582	331
332	210123_nj3_4_BS20.tif:0332-0209-0449:332	74442	74442	332
333	210123_nj3_4_BS20.tif:0333-0218-0449:333	62774	62774	333
334	210123_nj3_4_BS20.tif:0334-0241-0452:334	55371	55371	334
335	210123_nj3_4_BS20.tif:0335-0219-0442:335	62006	62006	335
336	210123_nj3_4_BS20.tif:0336-0197-0432:336	74873	74873	336
337	210123_nj3_4_BS20.tif:0337-0192-0427:337	62639	62639	337
338	210123_nj3_4_BS20.tif:0338-0204-0426:338	77539	77539	338
339	210123_nj3_4_BS20.tif:0339-0204-0423:339	84576	84576	339
340	210123_nj3_4_BS20.tif:0340-0194-0420:340	80574	80574	340
341	210123_nj3_4_BS20.tif:0341-0193-0408:341	81505	81505	341
342	210123_nj3_4_BS20.tif:0342-0200-0415:342	82936	82936	342
343	210123_nj3_4_BS20.tif:0343-0207-0422:343	93518	93518	343
344	210123_nj3_4_BS20.tif:0344-0208-0436:344	68315	68315	344
345	210123_nj3_4_BS20.tif:0345-0227-0450:345	68618	68618	345
346	210123_nj3_4_BS20.tif:0346-0236-0451:346	77318	77318	346
347	210123_nj3_4_BS20.tif:0347-0213-0440:347	60375	60375	347
348	210123_nj3_4_BS20.tif:0348-0212-0444:348	60683	60683	348
349	210123_nj3_4_BS20.tif:0349-0200-0434:349	69697	69697	349
350	210123_nj3_4_BS20.tif:0350-0201-0432:350	63764	63764	350
351	210123_nj3_4_BS20.tif:0351-0218-0432:351	69848	69848	351
352	210123_nj3_4_BS20.tif:0352-0224-0438:352	74915	74915	352
353	210123_nj3_4_BS20.tif:0353-0214-0446:353	74653	74653	353
354	210123_nj3_4_BS20.tif:0354-0204-0454:354	61753	61753	354
355	210123_nj3_4_BS20.tif:0355-0197-0447:355	75169	75169	355
356	210123_nj3_4_BS20.tif:0356-0183-0446:356	75063	75063	356
357	210123_nj3_4_BS20.tif:0357-0193-0416:357	79150	79150	357
358	210123_nj3_4_BS20.tif:0358-0190-0403:358	74941	74941	358
359	210123_nj3_4_BS20.tif:0359-0191-0411:359	68904	68904	359
360	210123_nj3_4_BS20.tif:0360-0192-0419:360	67731	67731	360
361	210123_nj3_4_BS20.tif:0361-0206-0439:361	57532	57532	361
362	210123_nj3_4_BS20.tif:0362-0225-0446:362	64740	64740	362
363	210123_nj3_4_BS20.tif:0363-0235-0449:363	57918	57918	363
364	210123_nj3_4_BS20.tif:0364-0227-0439:364	62374	62374	364
365	210123_nj3_4_BS20.tif:0365-0238-0446:365	66110	66110	365
366	210123_nj3_4_BS20.tif:0366-0254-0458:366	50026	50026	366
367	210123_nj3_4_BS20.tif:0367-0248-0455:367	66693	66693	367
368	210123_nj3_4_BS20.tif:0368-0252-0455:368	72781	72781	368
369	210123_nj3_4_BS20.tif:0369-0256-0455:369	52255	52255	369
370	210123_nj3_4_BS20.tif:0370-0260-0455:370	42273	42273	370
371	210123_nj3_4_BS20.tif:0371-0272-0449:371	56957	56957	371
372	210123_nj3_4_BS20.tif:0372-0265-0454:372	60960	60960	372
373	210123_nj3_4_BS20.tif:0373-0258-0459:373	39928	39928	373
374	210123_nj3_4_BS20.tif:0374-0266-0452:374	55417	55417	374
375	210123_nj3_4_BS20.tif:0375-0279-0451:375	58441	58441	375
376	210123_nj3_4_BS20.tif:0376-0271-0449:376	69552	69552	376
377	210123_nj3_4_BS20.tif:0377-0263-0447:377	56322	56322	377
378	210123_nj3_4_BS20.tif:0378-0254-0457:378	59756	59756	378
379	210123_nj3_4_BS20.tif:0379-0245-0456:379	61976	61976	379
380	210123_nj3_4_BS20.tif:0380-0236-0455:380	46609	46609	380
381	210123_nj3_4_BS20.tif:0381-0242-0454:381	52867	52867	381
382	210123_nj3_4_BS20.tif:0382-0220-0452:382	66846	66846	382
383	210123_nj3_4_BS20.tif:0383-0220-0441:383	69780	69780	383
384	210123_nj3_4_BS20.tif:0384-0210-0452:384	74446	74446	384
385	210123_nj3_4_BS20.tif:0385-0200-0447:385	64600	64600	385
386	210123_nj3_4_BS20.tif:0386-0217-0447:386	65352	65352	386
387	210123_nj3_4_BS20.tif:0387-0197-0440:387	53164	53164	387
388	210123_nj3_4_BS20.tif:0388-0208-0442:388	46921	46921	388
389	210123_nj3_4_BS20.tif:0389-0208-0442:389	45423	45423	389
390	210123_nj3_4_BS20.tif:0390-0215-0451:390	72768	72768	390
391	210123_nj3_4_BS20.tif:0391-0222-0460:391	63795	63795	391
392	210123_nj3_4_BS20.tif:0392-0231-0455:392	91826	91826	392
393	210123_nj3_4_BS20.tif:0393-0240-0450:393	89718	89718	393
394	210123_nj3_4_BS20.tif:0394-0176-0412:394	46644	46644	394
395	210123_nj3_4_BS20.tif:0395-0230-0446:395	67640	67640	395
396	210123_nj3_4_BS20.tif:0396-0274-0467:396	79221	79221	396
397	210123_nj3_4_BS20.tif:0397-0230-0435:397	63512	63512	397
398	210123_nj3_4_BS20.tif:0398-0221-0427:398	77110	77110	398
399	210123_nj3_4_BS20.tif:0001-0313-0163:1	345487	345487	1
400	210123_nj3_4_BS20.tif:0002-0299-0164:2	286315	286315	2
401	210123_nj3_4_BS20.tif:0003-0311-0174:3	363988	363988	3
402	210123_nj3_4_BS20.tif:0004-0313-0178:4	354997	354997	4
403	210123_nj3_4_BS20.tif:0005-0315-0147:5	367759	367759	5
404	210123_nj3_4_BS20.tif:0006-0328-0138:6	392803	392803	6
405	210123_nj3_4_BS20.tif:0007-0299-0149:7	354822	354822	7
406	210123_nj3_4_BS20.tif:0008-0281-0161:8	343817	343817	8
407	210123_nj3_4_BS20.tif:0009-0290-0161:9	387839	387839	9
408	210123_nj3_4_BS20.tif:0010-0289-0181:10	369553	369553	10
409	210123_nj3_4_BS20.tif:0011-0288-0190:11	321499	321499	11
410	210123_nj3_4_BS20.tif:0012-0288-0190:12	307025	307025	12
411	210123_nj3_4_BS20.tif:0013-0277-0194:13	322598	322598	13
412	210123_nj3_4_BS20.tif:0014-0260-0209:14	462965	462965	14
413	210123_nj3_4_BS20.tif:0015-0253-0205:15	357334	357334	15
414	210123_nj3_4_BS20.tif:0016-0250-0204:16	383104	383104	16
415	210123_nj3_4_BS20.tif:0017-0287-0193:17	370332	370332	17
416	210123_nj3_4_BS20.tif:0018-0297-0188:18	346731	346731	18
417	210123_nj3_4_BS20.tif:0019-0306-0220:19	275545	275545	19
418	210123_nj3_4_BS20.tif:0020-0281-0211:20	84804	84804	20
419	210123_nj3_4_BS20.tif:0021-0246-0221:21	273374	273374	21
420	210123_nj3_4_BS20.tif:0022-0233-0219:22	270604	270604	22
421	210123_nj3_4_BS20.tif:0023-0216-0218:23	253362	253362	23
422	210123_nj3_4_BS20.tif:0024-0222-0196:24	269929	269929	24
423	210123_nj3_4_BS20.tif:0025-0240-0182:25	266600	266600	25
424	210123_nj3_4_BS20.tif:0026-0217-0192:26	329373	329373	26
425	210123_nj3_4_BS20.tif:0027-0223-0171:27	335292	335292	27
426	210123_nj3_4_BS20.tif:0028-0218-0186:28	314031	314031	28
427	210123_nj3_4_BS20.tif:0029-0212-0175:29	338152	338152	29
428	210123_nj3_4_BS20.tif:0030-0208-0177:30	275517	275517	30
429	210123_nj3_4_BS20.tif:0031-0233-0189:31	236063	236063	31
430	210123_nj3_4_BS20.tif:0032-0226-0184:32	291808	291808	32
431	210123_nj3_4_BS20.tif:0033-0229-0193:33	269377	269377	33
432	210123_nj3_4_BS20.tif:0034-0235-0196:34	262745	262745	34
433	210123_nj3_4_BS20.tif:0035-0242-0193:35	253999	253999	35
434	210123_nj3_4_BS20.tif:0036-0234-0203:36	348513	348513	36
435	210123_nj3_4_BS20.tif:0037-0205-0192:37	341702	341702	37
436	210123_nj3_4_BS20.tif:0038-0225-0190:38	354055	354055	38
437	210123_nj3_4_BS20.tif:0039-0207-0184:39	303282	303282	39
438	210123_nj3_4_BS20.tif:0040-0225-0177:40	320285	320285	40
439	210123_nj3_4_BS20.tif:0041-0220-0179:41	354820	354820	41
440	210123_nj3_4_BS20.tif:0042-0217-0172:42	379331	379331	42
441	210123_nj3_4_BS20.tif:0043-0205-0169:43	366961	366961	43
442	210123_nj3_4_BS20.tif:0044-0214-0145:44	330420	330420	44
443	210123_nj3_4_BS20.tif:0045-0203-0156:45	290312	290312	45
444	210123_nj3_4_BS20.tif:0046-0210-0178:46	313369	313369	46
445	210123_nj3_4_BS20.tif:0047-0213-0190:47	262759	262759	47
446	210123_nj3_4_BS20.tif:0048-0259-0213:48	346195	346195	48
447	210123_nj3_4_BS20.tif:0049-0265-0204:49	278865	278865	49
448	210123_nj3_4_BS20.tif:0050-0254-0207:50	375565	375565	50
449	210123_nj3_4_BS20.tif:0051-0256-0207:51	417354	417354	51
450	210123_nj3_4_BS20.tif:0052-0256-0197:52	415220	415220	52
451	210123_nj3_4_BS20.tif:0053-0252-0203:53	497960	497960	53
452	210123_nj3_4_BS20.tif:0054-0212-0206:54	467160	467160	54
453	210123_nj3_4_BS20.tif:0055-0141-0213:55	387968	387968	55
454	210123_nj3_4_BS20.tif:0056-0093-0220:56	350421	350421	56
455	210123_nj3_4_BS20.tif:0057-0193-0199:57	37992	37992	57
456	210123_nj3_4_BS20.tif:0058-0235-0171:58	29431	29431	58
457	210123_nj3_4_BS20.tif:0059-0313-0217:59	79854	79854	59
458	210123_nj3_4_BS20.tif:0060-0304-0205:60	43018	43018	60
459	210123_nj3_4_BS20.tif:0061-0295-0193:61	39080	39080	61
460	210123_nj3_4_BS20.tif:0062-0217-0224:62	330745	330745	62
461	210123_nj3_4_BS20.tif:0063-0240-0225:63	315588	315588	63
462	210123_nj3_4_BS20.tif:0064-0260-0225:64	271846	271846	64
463	210123_nj3_4_BS20.tif:0065-0255-0226:65	251694	251694	65
464	210123_nj3_4_BS20.tif:0066-0231-0220:66	337890	337890	66
465	210123_nj3_4_BS20.tif:0067-0227-0214:67	418147	418147	67
466	210123_nj3_4_BS20.tif:0068-0210-0202:68	426164	426164	68
467	210123_nj3_4_BS20.tif:0069-0201-0203:69	362094	362094	69
468	210123_nj3_4_BS20.tif:0070-0207-0188:70	321735	321735	70
469	210123_nj3_4_BS20.tif:0071-0213-0188:71	297167	297167	71
470	210123_nj3_4_BS20.tif:0072-0200-0188:72	296757	296757	72
471	210123_nj3_4_BS20.tif:0073-0219-0204:73	291136	291136	73
472	210123_nj3_4_BS20.tif:0074-0226-0203:74	277020	277020	74
473	210123_nj3_4_BS20.tif:0075-0228-0199:75	286005	286005	75
474	210123_nj3_4_BS20.tif:0076-0232-0207:76	260885	260885	76
475	210123_nj3_4_BS20.tif:0077-0242-0208:77	245253	245253	77
476	210123_nj3_4_BS20.tif:0078-0250-0214:78	292747	292747	78
477	210123_nj3_4_BS20.tif:0079-0275-0204:79	251367	251367	79
478	210123_nj3_4_BS20.tif:0080-0282-0211:80	337181	337181	80
479	210123_nj3_4_BS20.tif:0081-0232-0218:81	334252	334252	81
480	210123_nj3_4_BS20.tif:0082-0182-0193:82	317307	317307	82
481	210123_nj3_4_BS20.tif:0083-0213-0167:83	288325	288325	83
482	210123_nj3_4_BS20.tif:0084-0213-0167:84	226620	226620	84
483	210123_nj3_4_BS20.tif:0085-0240-0177:85	349730	349730	85
484	210123_nj3_4_BS20.tif:0086-0235-0172:86	340438	340438	86
485	210123_nj3_4_BS20.tif:0087-0232-0189:87	331596	331596	87
486	210123_nj3_4_BS20.tif:0088-0242-0181:88	327991	327991	88
487	210123_nj3_4_BS20.tif:0089-0261-0198:89	261764	261764	89
488	210123_nj3_4_BS20.tif:0090-0245-0202:90	254923	254923	90
489	210123_nj3_4_BS20.tif:0091-0229-0193:91	260402	260402	91
490	210123_nj3_4_BS20.tif:0092-0236-0174:92	285012	285012	92
491	210123_nj3_4_BS20.tif:0093-0223-0164:93	295652	295652	93
492	210123_nj3_4_BS20.tif:0094-0228-0177:94	289818	289818	94
493	210123_nj3_4_BS20.tif:0095-0235-0176:95	272083	272083	95
494	210123_nj3_4_BS20.tif:0096-0221-0188:96	282246	282246	96
495	210123_nj3_4_BS20.tif:0097-0178-0157:97	308715	308715	97
496	210123_nj3_4_BS20.tif:0098-0202-0155:98	281518	281518	98
497	210123_nj3_4_BS20.tif:0099-0195-0152:99	316746	316746	99
498	210123_nj3_4_BS20.tif:0100-0196-0128:100	341454	341454	100
499	210123_nj3_4_BS20.tif:0101-0209-0105:101	338313	338313	101
500	210123_nj3_4_BS20.tif:0102-0219-0119:102	315420	315420	102
501	210123_nj3_4_BS20.tif:0103-0230-0136:103	278721	278721	103
502	210123_nj3_4_BS20.tif:0104-0233-0134:104	276046	276046	104
503	210123_nj3_4_BS20.tif:0105-0223-0083:105	296748	296748	105
504	210123_nj3_4_BS20.tif:0106-0214-0106:106	234212	234212	106
505	210123_nj3_4_BS20.tif:0107-0204-0142:107	181094	181094	107
506	210123_nj3_4_BS20.tif:0108-0194-0151:108	224430	224430	108
507	210123_nj3_4_BS20.tif:0109-0198-0153:109	231302	231302	109
508	210123_nj3_4_BS20.tif:0110-0200-0174:110	248878	248878	110
509	210123_nj3_4_BS20.tif:0111-0202-0182:111	250954	250954	111
510	210123_nj3_4_BS20.tif:0112-0210-0187:112	270063	270063	112
511	210123_nj3_4_BS20.tif:0113-0203-0170:113	281376	281376	113
512	210123_nj3_4_BS20.tif:0114-0199-0116:114	262536	262536	114
513	210123_nj3_4_BS20.tif:0115-0208-0111:115	267680	267680	115
514	210123_nj3_4_BS20.tif:0116-0221-0111:116	261080	261080	116
515	210123_nj3_4_BS20.tif:0117-0231-0118:117	277107	277107	117
516	210123_nj3_4_BS20.tif:0118-0231-0115:118	288792	288792	118
517	210123_nj3_4_BS20.tif:0119-0233-0098:119	263494	263494	119
518	210123_nj3_4_BS20.tif:0120-0240-0087:120	255869	255869	120
519	210123_nj3_4_BS20.tif:0121-0256-0097:121	265571	265571	121
520	210123_nj3_4_BS20.tif:0122-0267-0089:122	247724	247724	122
521	210123_nj3_4_BS20.tif:0123-0238-0097:123	247374	247374	123
522	210123_nj3_4_BS20.tif:0124-0236-0101:124	250677	250677	124
523	210123_nj3_4_BS20.tif:0125-0237-0108:125	226283	226283	125
524	210123_nj3_4_BS20.tif:0126-0228-0109:126	237428	237428	126
525	210123_nj3_4_BS20.tif:0127-0215-0112:127	230989	230989	127
526	210123_nj3_4_BS20.tif:0128-0202-0119:128	290136	290136	128
527	210123_nj3_4_BS20.tif:0129-0219-0101:129	305926	305926	129
528	210123_nj3_4_BS20.tif:0130-0266-0090:130	291194	291194	130
529	210123_nj3_4_BS20.tif:0131-0262-0090:131	237305	237305	131
530	210123_nj3_4_BS20.tif:0132-0249-0099:132	248248	248248	132
531	210123_nj3_4_BS20.tif:0133-0235-0101:133	249925	249925	133
532	210123_nj3_4_BS20.tif:0134-0223-0107:134	253132	253132	134
533	210123_nj3_4_BS20.tif:0135-0235-0102:135	265857	265857	135
534	210123_nj3_4_BS20.tif:0136-0207-0119:136	273123	273123	136
535	210123_nj3_4_BS20.tif:0137-0199-0130:137	240066	240066	137
536	210123_nj3_4_BS20.tif:0138-0209-0126:138	264745	264745	138
537	210123_nj3_4_BS20.tif:0139-0205-0116:139	272980	272980	139
538	210123_nj3_4_BS20.tif:0140-0227-0097:140	261336	261336	140
539	210123_nj3_4_BS20.tif:0141-0285-0100:141	248558	248558	141
540	210123_nj3_4_BS20.tif:0142-0292-0100:142	285656	285656	142
541	210123_nj3_4_BS20.tif:0143-0287-0105:143	291372	291372	143
542	210123_nj3_4_BS20.tif:0144-0301-0111:144	279884	279884	144
543	210123_nj3_4_BS20.tif:0145-0300-0124:145	225122	225122	145
544	210123_nj3_4_BS20.tif:0146-0310-0129:146	278057	278057	146
545	210123_nj3_4_BS20.tif:0147-0291-0111:147	302767	302767	147
546	210123_nj3_4_BS20.tif:0148-0288-0111:148	283396	283396	148
547	210123_nj3_4_BS20.tif:0149-0286-0105:149	299044	299044	149
548	210123_nj3_4_BS20.tif:0150-0288-0105:150	257520	257520	150
549	210123_nj3_4_BS20.tif:0151-0283-0110:151	293173	293173	151
550	210123_nj3_4_BS20.tif:0152-0285-0096:152	301873	301873	152
551	210123_nj3_4_BS20.tif:0153-0258-0095:153	304543	304543	153
552	210123_nj3_4_BS20.tif:0154-0238-0097:154	281678	281678	154
553	210123_nj3_4_BS20.tif:0155-0214-0104:155	269959	269959	155
554	210123_nj3_4_BS20.tif:0156-0226-0099:156	267335	267335	156
555	210123_nj3_4_BS20.tif:0157-0233-0098:157	306180	306180	157
556	210123_nj3_4_BS20.tif:0158-0237-0102:158	322727	322727	158
557	210123_nj3_4_BS20.tif:0159-0240-0101:159	330522	330522	159
558	210123_nj3_4_BS20.tif:0160-0251-0102:160	344578	344578	160
559	210123_nj3_4_BS20.tif:0161-0261-0101:161	340635	340635	161
560	210123_nj3_4_BS20.tif:0162-0297-0108:162	326818	326818	162
561	210123_nj3_4_BS20.tif:0163-0272-0089:163	310817	310817	163
562	210123_nj3_4_BS20.tif:0164-0227-0098:164	275143	275143	164
563	210123_nj3_4_BS20.tif:0165-0191-0110:165	284294	284294	165
564	210123_nj3_4_BS20.tif:0166-0212-0117:166	309994	309994	166
565	210123_nj3_4_BS20.tif:0167-0217-0119:167	259163	259163	167
566	210123_nj3_4_BS20.tif:0168-0210-0124:168	236238	236238	168
567	210123_nj3_4_BS20.tif:0169-0214-0116:169	304042	304042	169
568	210123_nj3_4_BS20.tif:0170-0247-0096:170	289613	289613	170
569	210123_nj3_4_BS20.tif:0171-0261-0099:171	296617	296617	171
570	210123_nj3_4_BS20.tif:0172-0250-0103:172	341528	341528	172
571	210123_nj3_4_BS20.tif:0173-0270-0103:173	338056	338056	173
572	210123_nj3_4_BS20.tif:0174-0309-0105:174	318650	318650	174
573	210123_nj3_4_BS20.tif:0175-0307-0102:175	285485	285485	175
574	210123_nj3_4_BS20.tif:0176-0254-0097:176	300442	300442	176
575	210123_nj3_4_BS20.tif:0177-0215-0102:177	300663	300663	177
576	210123_nj3_4_BS20.tif:0178-0209-0115:178	216091	216091	178
577	210123_nj3_4_BS20.tif:0179-0227-0118:179	221643	221643	179
578	210123_nj3_4_BS20.tif:0180-0222-0128:180	205738	205738	180
579	210123_nj3_4_BS20.tif:0181-0232-0126:181	267413	267413	181
580	210123_nj3_4_BS20.tif:0182-0219-0123:182	227161	227161	182
581	210123_nj3_4_BS20.tif:0183-0217-0127:183	193115	193115	183
582	210123_nj3_4_BS20.tif:0184-0216-0131:184	209986	209986	184
583	210123_nj3_4_BS20.tif:0185-0207-0130:185	308519	308519	185
584	210123_nj3_4_BS20.tif:0186-0226-0105:186	285248	285248	186
585	210123_nj3_4_BS20.tif:0187-0234-0106:187	281033	281033	187
586	210123_nj3_4_BS20.tif:0188-0239-0109:188	371226	371226	188
587	210123_nj3_4_BS20.tif:0189-0263-0099:189	382383	382383	189
588	210123_nj3_4_BS20.tif:0190-0269-0098:190	306635	306635	190
589	210123_nj3_4_BS20.tif:0191-0274-0102:191	323698	323698	191
590	210123_nj3_4_BS20.tif:0192-0261-0097:192	280818	280818	192
591	210123_nj3_4_BS20.tif:0193-0237-0104:193	276417	276417	193
592	210123_nj3_4_BS20.tif:0194-0223-0106:194	212632	212632	194
593	210123_nj3_4_BS20.tif:0195-0238-0110:195	211073	211073	195
594	210123_nj3_4_BS20.tif:0196-0226-0111:196	210661	210661	196
595	210123_nj3_4_BS20.tif:0197-0227-0112:197	248216	248216	197
596	210123_nj3_4_BS20.tif:0198-0225-0110:198	290739	290739	198
597	210123_nj3_4_BS20.tif:0199-0214-0129:199	210785	210785	199
598	210123_nj3_4_BS20.tif:0200-0215-0134:200	209837	209837	200
599	210123_nj3_4_BS20.tif:0201-0219-0132:201	222299	222299	201
600	210123_nj3_4_BS20.tif:0202-0218-0141:202	213179	213179	202
601	210123_nj3_4_BS20.tif:0203-0218-0140:203	304791	304791	203
602	210123_nj3_4_BS20.tif:0204-0216-0101:204	368891	368891	204
603	210123_nj3_4_BS20.tif:0205-0279-0085:205	387611	387611	205
604	210123_nj3_4_BS20.tif:0206-0275-0099:206	326087	326087	206
605	210123_nj3_4_BS20.tif:0207-0252-0102:207	303082	303082	207
606	210123_nj3_4_BS20.tif:0208-0244-0100:208	281213	281213	208
607	210123_nj3_4_BS20.tif:0209-0236-0100:209	286789	286789	209
608	210123_nj3_4_BS20.tif:0210-0212-0104:210	299121	299121	210
609	210123_nj3_4_BS20.tif:0211-0217-0112:211	293401	293401	211
610	210123_nj3_4_BS20.tif:0212-0218-0115:212	300160	300160	212
611	210123_nj3_4_BS20.tif:0213-0209-0122:213	313554	313554	213
612	210123_nj3_4_BS20.tif:0214-0206-0129:214	298151	298151	214
613	210123_nj3_4_BS20.tif:0215-0199-0136:215	306988	306988	215
614	210123_nj3_4_BS20.tif:0216-0200-0149:216	321986	321986	216
615	210123_nj3_4_BS20.tif:0217-0201-0155:217	281478	281478	217
616	210123_nj3_4_BS20.tif:0218-0209-0147:218	328058	328058	218
617	210123_nj3_4_BS20.tif:0219-0204-0150:219	354352	354352	219
618	210123_nj3_4_BS20.tif:0220-0207-0151:220	345420	345420	220
619	210123_nj3_4_BS20.tif:0221-0206-0154:221	388636	388636	221
620	210123_nj3_4_BS20.tif:0222-0212-0148:222	395028	395028	222
621	210123_nj3_4_BS20.tif:0223-0195-0146:223	355076	355076	223
622	210123_nj3_4_BS20.tif:0224-0203-0144:224	399171	399171	224
623	210123_nj3_4_BS20.tif:0225-0201-0136:225	383019	383019	225
624	210123_nj3_4_BS20.tif:0226-0201-0132:226	374450	374450	226
625	210123_nj3_4_BS20.tif:0227-0208-0122:227	395949	395949	227
626	210123_nj3_4_BS20.tif:0228-0219-0104:228	376301	376301	228
627	210123_nj3_4_BS20.tif:0229-0222-0140:229	283918	283918	229
628	210123_nj3_4_BS20.tif:0230-0195-0090:230	364332	364332	230
629	210123_nj3_4_BS20.tif:0231-0230-0109:231	351807	351807	231
630	210123_nj3_4_BS20.tif:0232-0236-0108:232	313509	313509	232
631	210123_nj3_4_BS20.tif:0233-0227-0105:233	293649	293649	233
632	210123_nj3_4_BS20.tif:0234-0215-0118:234	329831	329831	234
633	210123_nj3_4_BS20.tif:0235-0201-0135:235	303815	303815	235
634	210123_nj3_4_BS20.tif:0236-0198-0160:236	313488	313488	236
635	210123_nj3_4_BS20.tif:0237-0199-0170:237	321599	321599	237
636	210123_nj3_4_BS20.tif:0238-0208-0178:238	265159	265159	238
637	210123_nj3_4_BS20.tif:0239-0212-0161:239	249769	249769	239
638	210123_nj3_4_BS20.tif:0240-0214-0158:240	308144	308144	240
639	210123_nj3_4_BS20.tif:0241-0213-0170:241	295421	295421	241
640	210123_nj3_4_BS20.tif:0242-0215-0192:242	296804	296804	242
641	210123_nj3_4_BS20.tif:0243-0203-0194:243	285542	285542	243
642	210123_nj3_4_BS20.tif:0244-0214-0202:244	242205	242205	244
643	210123_nj3_4_BS20.tif:0245-0219-0189:245	270077	270077	245
644	210123_nj3_4_BS20.tif:0246-0212-0190:246	271789	271789	246
645	210123_nj3_4_BS20.tif:0247-0213-0190:247	318886	318886	247
646	210123_nj3_4_BS20.tif:0248-0237-0191:248	336517	336517	248
647	210123_nj3_4_BS20.tif:0249-0240-0192:249	351539	351539	249
648	210123_nj3_4_BS20.tif:0250-0237-0199:250	280807	280807	250
649	210123_nj3_4_BS20.tif:0251-0224-0202:251	335452	335452	251
650	210123_nj3_4_BS20.tif:0252-0216-0202:252	349526	349526	252
651	210123_nj3_4_BS20.tif:0253-0212-0200:253	342240	342240	253
652	210123_nj3_4_BS20.tif:0254-0222-0198:254	297396	297396	254
653	210123_nj3_4_BS20.tif:0255-0227-0192:255	314675	314675	255
654	210123_nj3_4_BS20.tif:0256-0212-0187:256	326691	326691	256
655	210123_nj3_4_BS20.tif:0257-0197-0182:257	230910	230910	257
656	210123_nj3_4_BS20.tif:0258-0205-0169:258	325369	325369	258
657	210123_nj3_4_BS20.tif:0259-0201-0152:259	300217	300217	259
658	210123_nj3_4_BS20.tif:0260-0196-0167:260	244019	244019	260
659	210123_nj3_4_BS20.tif:0261-0217-0197:261	257573	257573	261
660	210123_nj3_4_BS20.tif:0262-0235-0213:262	251636	251636	262
661	210123_nj3_4_BS20.tif:0263-0236-0212:263	244512	244512	263
662	210123_nj3_4_BS20.tif:0264-0246-0212:264	272084	272084	264
663	210123_nj3_4_BS20.tif:0265-0243-0212:265	242457	242457	265
664	210123_nj3_4_BS20.tif:0266-0241-0205:266	227906	227906	266
665	210123_nj3_4_BS20.tif:0267-0214-0191:267	222450	222450	267
666	210123_nj3_4_BS20.tif:0268-0206-0189:268	237746	237746	268
667	210123_nj3_4_BS20.tif:0269-0218-0185:269	270219	270219	269
668	210123_nj3_4_BS20.tif:0270-0229-0182:270	284617	284617	270
669	210123_nj3_4_BS20.tif:0271-0205-0176:271	268375	268375	271
670	210123_nj3_4_BS20.tif:0272-0186-0164:272	236988	236988	272
671	210123_nj3_4_BS20.tif:0273-0206-0155:273	269001	269001	273
672	210123_nj3_4_BS20.tif:0274-0202-0153:274	312084	312084	274
673	210123_nj3_4_BS20.tif:0275-0208-0150:275	280498	280498	275
674	210123_nj3_4_BS20.tif:0276-0209-0129:276	229700	229700	276
675	210123_nj3_4_BS20.tif:0277-0201-0118:277	211461	211461	277
676	210123_nj3_4_BS20.tif:0278-0198-0128:278	247583	247583	278
677	210123_nj3_4_BS20.tif:0279-0200-0140:279	232890	232890	279
678	210123_nj3_4_BS20.tif:0280-0203-0146:280	244458	244458	280
679	210123_nj3_4_BS20.tif:0281-0201-0142:281	244746	244746	281
680	210123_nj3_4_BS20.tif:0282-0202-0147:282	223891	223891	282
681	210123_nj3_4_BS20.tif:0283-0203-0152:283	211982	211982	283
682	210123_nj3_4_BS20.tif:0284-0204-0157:284	212887	212887	284
683	210123_nj3_4_BS20.tif:0285-0208-0161:285	199792	199792	285
684	210123_nj3_4_BS20.tif:0286-0204-0178:286	228115	228115	286
685	210123_nj3_4_BS20.tif:0287-0198-0160:287	209529	209529	287
686	210123_nj3_4_BS20.tif:0288-0198-0150:288	233882	233882	288
687	210123_nj3_4_BS20.tif:0289-0206-0153:289	245750	245750	289
688	210123_nj3_4_BS20.tif:0290-0198-0135:290	246591	246591	290
689	210123_nj3_4_BS20.tif:0291-0210-0100:291	255111	255111	291
690	210123_nj3_4_BS20.tif:0292-0203-0138:292	219619	219619	292
691	210123_nj3_4_BS20.tif:0293-0211-0134:293	207643	207643	293
692	210123_nj3_4_BS20.tif:0294-0207-0146:294	163735	163735	294
693	210123_nj3_4_BS20.tif:0295-0212-0142:295	213430	213430	295
694	210123_nj3_4_BS20.tif:0296-0205-0145:296	215546	215546	296
695	210123_nj3_4_BS20.tif:0297-0198-0148:297	201180	201180	297
696	210123_nj3_4_BS20.tif:0298-0202-0164:298	209646	209646	298
697	210123_nj3_4_BS20.tif:0299-0210-0176:299	213815	213815	299
698	210123_nj3_4_BS20.tif:0300-0213-0172:300	215914	215914	300
699	210123_nj3_4_BS20.tif:0301-0208-0175:301	258383	258383	301
700	210123_nj3_4_BS20.tif:0302-0202-0158:302	248923	248923	302
701	210123_nj3_4_BS20.tif:0303-0199-0137:303	277003	277003	303
702	210123_nj3_4_BS20.tif:0304-0200-0115:304	259654	259654	304
703	210123_nj3_4_BS20.tif:0305-0204-0122:305	211679	211679	305
704	210123_nj3_4_BS20.tif:0306-0202-0131:306	210674	210674	306
705	210123_nj3_4_BS20.tif:0307-0200-0140:307	200170	200170	307
706	210123_nj3_4_BS20.tif:0308-0198-0149:308	156332	156332	308
707	210123_nj3_4_BS20.tif:0309-0203-0152:309	203224	203224	309
708	210123_nj3_4_BS20.tif:0310-0198-0152:310	212321	212321	310
709	210123_nj3_4_BS20.tif:0311-0200-0152:311	212140	212140	311
710	210123_nj3_4_BS20.tif:0312-0200-0167:312	241291	241291	312
711	210123_nj3_4_BS20.tif:0313-0203-0179:313	240031	240031	313
712	210123_nj3_4_BS20.tif:0314-0212-0190:314	255670	255670	314
713	210123_nj3_4_BS20.tif:0315-0216-0198:315	242835	242835	315
714	210123_nj3_4_BS20.tif:0316-0215-0194:316	214967	214967	316
715	210123_nj3_4_BS20.tif:0317-0214-0190:317	222938	222938	317
716	210123_nj3_4_BS20.tif:0318-0219-0199:318	223410	223410	318
717	210123_nj3_4_BS20.tif:0319-0222-0199:319	277355	277355	319
718	210123_nj3_4_BS20.tif:0320-0223-0206:320	285613	285613	320
719	210123_nj3_4_BS20.tif:0321-0227-0202:321	305235	305235	321
720	210123_nj3_4_BS20.tif:0322-0219-0197:322	274348	274348	322
721	210123_nj3_4_BS20.tif:0323-0211-0193:323	281398	281398	323
722	210123_nj3_4_BS20.tif:0324-0210-0191:324	277795	277795	324
723	210123_nj3_4_BS20.tif:0325-0202-0178:325	284120	284120	325
724	210123_nj3_4_BS20.tif:0326-0197-0173:326	246342	246342	326
725	210123_nj3_4_BS20.tif:0327-0204-0190:327	229100	229100	327
726	210123_nj3_4_BS20.tif:0328-0220-0198:328	213202	213202	328
727	210123_nj3_4_BS20.tif:0329-0230-0204:329	230279	230279	329
728	210123_nj3_4_BS20.tif:0330-0249-0208:330	212711	212711	330
729	210123_nj3_4_BS20.tif:0331-0222-0203:331	200649	200649	331
730	210123_nj3_4_BS20.tif:0332-0219-0204:332	204922	204922	332
731	210123_nj3_4_BS20.tif:0333-0228-0204:333	205746	205746	333
732	210123_nj3_4_BS20.tif:0334-0251-0207:334	233782	233782	334
733	210123_nj3_4_BS20.tif:0335-0229-0197:335	197530	197530	335
734	210123_nj3_4_BS20.tif:0336-0207-0187:336	169430	169430	336
735	210123_nj3_4_BS20.tif:0337-0202-0182:337	196696	196696	337
736	210123_nj3_4_BS20.tif:0338-0214-0181:338	205943	205943	338
737	210123_nj3_4_BS20.tif:0339-0214-0178:339	182375	182375	339
738	210123_nj3_4_BS20.tif:0340-0204-0175:340	182161	182161	340
739	210123_nj3_4_BS20.tif:0341-0203-0163:341	189991	189991	341
740	210123_nj3_4_BS20.tif:0342-0210-0170:342	202132	202132	342
741	210123_nj3_4_BS20.tif:0343-0217-0177:343	198380	198380	343
742	210123_nj3_4_BS20.tif:0344-0218-0191:344	207227	207227	344
743	210123_nj3_4_BS20.tif:0345-0237-0205:345	229694	229694	345
744	210123_nj3_4_BS20.tif:0346-0246-0206:346	214396	214396	346
745	210123_nj3_4_BS20.tif:0347-0223-0195:347	179948	179948	347
746	210123_nj3_4_BS20.tif:0348-0222-0199:348	191764	191764	348
747	210123_nj3_4_BS20.tif:0349-0210-0189:349	188465	188465	349
748	210123_nj3_4_BS20.tif:0350-0211-0187:350	180616	180616	350
749	210123_nj3_4_BS20.tif:0351-0228-0187:351	191858	191858	351
750	210123_nj3_4_BS20.tif:0352-0234-0193:352	206263	206263	352
751	210123_nj3_4_BS20.tif:0353-0224-0201:353	214192	214192	353
752	210123_nj3_4_BS20.tif:0354-0214-0209:354	171479	171479	354
753	210123_nj3_4_BS20.tif:0355-0207-0202:355	242568	242568	355
754	210123_nj3_4_BS20.tif:0356-0193-0201:356	227201	227201	356
755	210123_nj3_4_BS20.tif:0357-0203-0172:357	228366	228366	357
756	210123_nj3_4_BS20.tif:0358-0200-0158:358	199906	199906	358
757	210123_nj3_4_BS20.tif:0359-0201-0166:359	176311	176311	359
758	210123_nj3_4_BS20.tif:0360-0202-0174:360	162105	162105	360
759	210123_nj3_4_BS20.tif:0361-0216-0194:361	185567	185567	361
760	210123_nj3_4_BS20.tif:0362-0235-0201:362	190872	190872	362
761	210123_nj3_4_BS20.tif:0363-0245-0204:363	201765	201765	363
762	210123_nj3_4_BS20.tif:0364-0237-0194:364	168786	168786	364
763	210123_nj3_4_BS20.tif:0365-0248-0201:365	188915	188915	365
764	210123_nj3_4_BS20.tif:0366-0264-0213:366	218125	218125	366
765	210123_nj3_4_BS20.tif:0367-0258-0210:367	216957	216957	367
766	210123_nj3_4_BS20.tif:0368-0262-0210:368	214382	214382	368
767	210123_nj3_4_BS20.tif:0369-0266-0210:369	203334	203334	369
768	210123_nj3_4_BS20.tif:0370-0270-0210:370	171999	171999	370
769	210123_nj3_4_BS20.tif:0371-0282-0204:371	216475	216475	371
770	210123_nj3_4_BS20.tif:0372-0275-0209:372	214594	214594	372
771	210123_nj3_4_BS20.tif:0373-0268-0214:373	177870	177870	373
772	210123_nj3_4_BS20.tif:0374-0276-0207:374	193148	193148	374
773	210123_nj3_4_BS20.tif:0375-0289-0206:375	194732	194732	375
774	210123_nj3_4_BS20.tif:0376-0281-0204:376	199764	199764	376
775	210123_nj3_4_BS20.tif:0377-0273-0202:377	182221	182221	377
776	210123_nj3_4_BS20.tif:0378-0264-0212:378	188326	188326	378
777	210123_nj3_4_BS20.tif:0379-0255-0211:379	196452	196452	379
778	210123_nj3_4_BS20.tif:0380-0246-0210:380	179336	179336	380
779	210123_nj3_4_BS20.tif:0381-0252-0209:381	193663	193663	381
780	210123_nj3_4_BS20.tif:0382-0230-0207:382	180464	180464	382
781	210123_nj3_4_BS20.tif:0383-0230-0196:383	172522	172522	383
782	210123_nj3_4_BS20.tif:0384-0220-0207:384	182649	182649	384
783	210123_nj3_4_BS20.tif:0385-0210-0202:385	193419	193419	385
784	210123_nj3_4_BS20.tif:0386-0227-0202:386	198880	198880	386
785	210123_nj3_4_BS20.tif:0387-0207-0195:387	170426	170426	387
786	210123_nj3_4_BS20.tif:0388-0218-0197:388	167074	167074	388
787	210123_nj3_4_BS20.tif:0389-0218-0197:389	159978	159978	389
788	210123_nj3_4_BS20.tif:0390-0225-0206:390	153205	153205	390
789	210123_nj3_4_BS20.tif:0391-0232-0215:391	165706	165706	391
790	210123_nj3_4_BS20.tif:0392-0241-0210:392	176870	176870	392
791	210123_nj3_4_BS20.tif:0393-0250-0205:393	160981	160981	393
792	210123_nj3_4_BS20.tif:0394-0186-0167:394	154986	154986	394
793	210123_nj3_4_BS20.tif:0395-0240-0201:395	160460	160460	395
794	210123_nj3_4_BS20.tif:0396-0284-0222:396	158189	158189	396
795	210123_nj3_4_BS20.tif:0397-0240-0190:397	191041	191041	397
796	210123_nj3_4_BS20.tif:0398-0231-0182:398	157856	157856	398
