# Supplementary material for: Molecular encoding and synaptic decoding of context during salt chemotaxis in C. elegans
Source: Nat Commun. 2022 May 27;13:2928. doi: 10.1038/s41467-022-30279-7 (PMC9142520; doi:10.1038/s41467-022-30279-7)
Supplement: Supplementary file 7 — Source Data [file 41467_2022_30279_MOESM7_ESM.zip › Source Data/Imaging/Fig.5/5D/210123_nj3_5_BS20_Results.csv]

	Label	IntDen	RawIntDen	Slice	stimulus
1	210123_nj3_5_BS20.tif:0001-0200-0345:1	39737	39737	1	218
2	210123_nj3_5_BS20.tif:0002-0227-0342:2	45520	45520	2
3	210123_nj3_5_BS20.tif:0003-0224-0393:3	52645	52645	3
4	210123_nj3_5_BS20.tif:0004-0282-0347:4	41692	41692	4
5	210123_nj3_5_BS20.tif:0005-0285-0365:5	43057	43057	5
6	210123_nj3_5_BS20.tif:0006-0278-0366:6	41361	41361	6
7	210123_nj3_5_BS20.tif:0007-0286-0359:7	45141	45141	7
8	210123_nj3_5_BS20.tif:0008-0282-0370:8	42603	42603	8
9	210123_nj3_5_BS20.tif:0009-0272-0375:9	40072	40072	9
10	210123_nj3_5_BS20.tif:0010-0286-0386:10	40898	40898	10
11	210123_nj3_5_BS20.tif:0011-0300-0397:11	41383	41383	11
12	210123_nj3_5_BS20.tif:0012-0285-0395:12	34232	34232	12
13	210123_nj3_5_BS20.tif:0013-0291-0384:13	40909	40909	13
14	210123_nj3_5_BS20.tif:0014-0282-0388:14	49938	49938	14
15	210123_nj3_5_BS20.tif:0015-0285-0379:15	41172	41172	15
16	210123_nj3_5_BS20.tif:0016-0286-0368:16	44466	44466	16
17	210123_nj3_5_BS20.tif:0017-0305-0385:17	40029	40029	17
18	210123_nj3_5_BS20.tif:0018-0316-0389:18	33355	33355	18
19	210123_nj3_5_BS20.tif:0019-0317-0396:19	43841	43841	19
20	210123_nj3_5_BS20.tif:0020-0310-0389:20	36264	36264	20
21	210123_nj3_5_BS20.tif:0021-0308-0381:21	36053	36053	21
22	210123_nj3_5_BS20.tif:0022-0326-0378:22	37132	37132	22
23	210123_nj3_5_BS20.tif:0023-0332-0366:23	48219	48219	23
24	210123_nj3_5_BS20.tif:0024-0330-0338:24	44139	44139	24
25	210123_nj3_5_BS20.tif:0025-0341-0337:25	36921	36921	25
26	210123_nj3_5_BS20.tif:0026-0354-0337:26	40456	40456	26
27	210123_nj3_5_BS20.tif:0027-0371-0328:27	44113	44113	27
28	210123_nj3_5_BS20.tif:0028-0395-0310:28	38453	38453	28
29	210123_nj3_5_BS20.tif:0029-0419-0292:29	37336	37336	29
30	210123_nj3_5_BS20.tif:0030-0457-0309:30	29845	29845	30
31	210123_nj3_5_BS20.tif:0031-0492-0326:31	46278	46278	31
32	210123_nj3_5_BS20.tif:0032-0489-0333:32	35263	35263	32
33	210123_nj3_5_BS20.tif:0033-0466-0308:33	41227	41227	33
34	210123_nj3_5_BS20.tif:0034-0443-0283:34	28141	28141	34
35	210123_nj3_5_BS20.tif:0035-0423-0345:35	34278	34278	35
36	210123_nj3_5_BS20.tif:0036-0427-0379:36	35081	35081	36
37	210123_nj3_5_BS20.tif:0037-0323-0414:37	34688	34688	37
38	210123_nj3_5_BS20.tif:0038-0316-0448:38	33397	33397	38
39	210123_nj3_5_BS20.tif:0039-0318-0458:39	30415	30415	39
40	210123_nj3_5_BS20.tif:0040-0331-0427:40	33788	33788	40
41	210123_nj3_5_BS20.tif:0041-0344-0396:41	32543	32543	41
42	210123_nj3_5_BS20.tif:0042-0370-0365:42	38948	38948	42
43	210123_nj3_5_BS20.tif:0043-0400-0366:43	35313	35313	43
44	210123_nj3_5_BS20.tif:0044-0415-0377:44	42693	42693	44
45	210123_nj3_5_BS20.tif:0045-0420-0388:45	46631	46631	45
46	210123_nj3_5_BS20.tif:0046-0345-0373:46	47959	47959	46
47	210123_nj3_5_BS20.tif:0047-0278-0357:47	43212	43212	47
48	210123_nj3_5_BS20.tif:0048-0294-0355:48	38587	38587	48
49	210123_nj3_5_BS20.tif:0049-0302-0365:49	43415	43415	49
50	210123_nj3_5_BS20.tif:0050-0290-0370:50	44289	44289	50
51	210123_nj3_5_BS20.tif:0051-0290-0362:51	54538	54538	51
52	210123_nj3_5_BS20.tif:0052-0282-0356:52	51320	51320	52
53	210123_nj3_5_BS20.tif:0053-0283-0350:53	49778	49778	53
54	210123_nj3_5_BS20.tif:0054-0227-0387:54	38025	38025	54
55	210123_nj3_5_BS20.tif:0055-0228-0394:55	38262	38262	55
56	210123_nj3_5_BS20.tif:0056-0241-0401:56	38231	38231	56
57	210123_nj3_5_BS20.tif:0057-0237-0375:57	38017	38017	57
58	210123_nj3_5_BS20.tif:0058-0284-0404:58	45975	45975	58
59	210123_nj3_5_BS20.tif:0059-0306-0438:59	36655	36655	59
60	210123_nj3_5_BS20.tif:0060-0312-0434:60	35646	35646	60
61	210123_nj3_5_BS20.tif:0061-0285-0424:61	30724	30724	61
62	210123_nj3_5_BS20.tif:0062-0293-0415:62	35496	35496	62
63	210123_nj3_5_BS20.tif:0063-0304-0422:63	42679	42679	63
64	210123_nj3_5_BS20.tif:0064-0274-0445:64	37151	37151	64
65	210123_nj3_5_BS20.tif:0065-0299-0418:65	34633	34633	65
66	210123_nj3_5_BS20.tif:0066-0298-0399:66	40556	40556	66
67	210123_nj3_5_BS20.tif:0067-0288-0398:67	35669	35669	67
68	210123_nj3_5_BS20.tif:0068-0287-0400:68	37583	37583	68
69	210123_nj3_5_BS20.tif:0069-0291-0399:69	38542	38542	69
70	210123_nj3_5_BS20.tif:0070-0289-0398:70	39677	39677	70
71	210123_nj3_5_BS20.tif:0071-0290-0399:71	38771	38771	71
72	210123_nj3_5_BS20.tif:0072-0296-0392:72	39385	39385	72
73	210123_nj3_5_BS20.tif:0073-0292-0399:73	40290	40290	73
74	210123_nj3_5_BS20.tif:0074-0279-0405:74	39476	39476	74
75	210123_nj3_5_BS20.tif:0075-0281-0409:75	34369	34369	75
76	210123_nj3_5_BS20.tif:0076-0286-0397:76	32099	32099	76
77	210123_nj3_5_BS20.tif:0077-0296-0382:77	37958	37958	77
78	210123_nj3_5_BS20.tif:0078-0295-0390:78	37953	37953	78
79	210123_nj3_5_BS20.tif:0079-0286-0410:79	32334	32334	79
80	210123_nj3_5_BS20.tif:0080-0281-0408:80	32570	32570	80
81	210123_nj3_5_BS20.tif:0081-0276-0412:81	36158	36158	81
82	210123_nj3_5_BS20.tif:0082-0268-0470:82	29432	29432	82
83	210123_nj3_5_BS20.tif:0083-0240-0469:83	38214	38214	83
84	210123_nj3_5_BS20.tif:0084-0246-0458:84	33689	33689	84
85	210123_nj3_5_BS20.tif:0085-0255-0464:85	49233	49233	85
86	210123_nj3_5_BS20.tif:0086-0257-0455:86	42247	42247	86
87	210123_nj3_5_BS20.tif:0087-0254-0461:87	33687	33687	87
88	210123_nj3_5_BS20.tif:0088-0242-0459:88	29090	29090	88
89	210123_nj3_5_BS20.tif:0089-0237-0462:89	33928	33928	89
90	210123_nj3_5_BS20.tif:0090-0235-0456:90	34894	34894	90
91	210123_nj3_5_BS20.tif:0091-0242-0465:91	28824	28824	91
92	210123_nj3_5_BS20.tif:0092-0278-0447:92	24749	24749	92
93	210123_nj3_5_BS20.tif:0093-0260-0447:93	88688	88688	93
94	210123_nj3_5_BS20.tif:0094-0256-0446:94	34974	34974	94
95	210123_nj3_5_BS20.tif:0095-0265-0446:95	31326	31326	95
96	210123_nj3_5_BS20.tif:0096-0259-0443:96	39523	39523	96
97	210123_nj3_5_BS20.tif:0097-0253-0440:97	30196	30196	97
98	210123_nj3_5_BS20.tif:0098-0264-0440:98	34321	34321	98
99	210123_nj3_5_BS20.tif:0099-0267-0442:99	30573	30573	99
100	210123_nj3_5_BS20.tif:0100-0263-0425:100	73025	73025	100
101	210123_nj3_5_BS20.tif:0101-0253-0434:101	28953	28953	101
102	210123_nj3_5_BS20.tif:0102-0252-0424:102	31951	31951	102
103	210123_nj3_5_BS20.tif:0103-0237-0407:103	37511	37511	103
104	210123_nj3_5_BS20.tif:0104-0239-0411:104	38873	38873	104
105	210123_nj3_5_BS20.tif:0105-0238-0412:105	35395	35395	105
106	210123_nj3_5_BS20.tif:0106-0247-0406:106	32050	32050	106
107	210123_nj3_5_BS20.tif:0107-0255-0415:107	40696	40696	107
108	210123_nj3_5_BS20.tif:0108-0262-0404:108	48956	48956	108
109	210123_nj3_5_BS20.tif:0109-0277-0411:109	32253	32253	109
110	210123_nj3_5_BS20.tif:0110-0294-0428:110	33198	33198	110
111	210123_nj3_5_BS20.tif:0111-0289-0422:111	35306	35306	111
112	210123_nj3_5_BS20.tif:0112-0284-0416:112	36577	36577	112
113	210123_nj3_5_BS20.tif:0113-0270-0405:113	36366	36366	113
114	210123_nj3_5_BS20.tif:0114-0283-0410:114	33215	33215	114
115	210123_nj3_5_BS20.tif:0115-0281-0411:115	35496	35496	115
116	210123_nj3_5_BS20.tif:0116-0275-0402:116	25687	25687	116
117	210123_nj3_5_BS20.tif:0117-0277-0403:117	33954	33954	117
118	210123_nj3_5_BS20.tif:0118-0279-0404:118	41798	41798	118
119	210123_nj3_5_BS20.tif:0119-0275-0398:119	28818	28818	119
120	210123_nj3_5_BS20.tif:0120-0271-0386:120	38145	38145	120
121	210123_nj3_5_BS20.tif:0121-0273-0384:121	39061	39061	121
122	210123_nj3_5_BS20.tif:0122-0275-0392:122	36717	36717	122
123	210123_nj3_5_BS20.tif:0123-0277-0400:123	32444	32444	123
124	210123_nj3_5_BS20.tif:0124-0293-0405:124	36664	36664	124
125	210123_nj3_5_BS20.tif:0125-0280-0427:125	35529	35529	125
126	210123_nj3_5_BS20.tif:0126-0281-0433:126	30030	30030	126
127	210123_nj3_5_BS20.tif:0127-0289-0437:127	30624	30624	127
128	210123_nj3_5_BS20.tif:0128-0297-0427:128	37382	37382	128
129	210123_nj3_5_BS20.tif:0129-0290-0420:129	33733	33733	129
130	210123_nj3_5_BS20.tif:0130-0293-0408:130	32752	32752	130
131	210123_nj3_5_BS20.tif:0131-0291-0398:131	43649	43649	131
132	210123_nj3_5_BS20.tif:0132-0289-0393:132	32991	32991	132
133	210123_nj3_5_BS20.tif:0133-0278-0372:133	38696	38696	133
134	210123_nj3_5_BS20.tif:0134-0279-0357:134	32877	32877	134
135	210123_nj3_5_BS20.tif:0135-0277-0370:135	39509	39509	135
136	210123_nj3_5_BS20.tif:0136-0278-0376:136	49066	49066	136
137	210123_nj3_5_BS20.tif:0137-0288-0382:137	37764	37764	137
138	210123_nj3_5_BS20.tif:0138-0293-0386:138	38456	38456	138
139	210123_nj3_5_BS20.tif:0139-0295-0396:139	29175	29175	139
140	210123_nj3_5_BS20.tif:0140-0289-0407:140	37527	37527	140
141	210123_nj3_5_BS20.tif:0141-0279-0410:141	43766	43766	141
142	210123_nj3_5_BS20.tif:0142-0276-0433:142	39989	39989	142
143	210123_nj3_5_BS20.tif:0143-0283-0433:143	52866	52866	143
144	210123_nj3_5_BS20.tif:0144-0290-0433:144	39669	39669	144
145	210123_nj3_5_BS20.tif:0145-0299-0428:145	43016	43016	145
146	210123_nj3_5_BS20.tif:0146-0302-0428:146	38399	38399	146
147	210123_nj3_5_BS20.tif:0147-0297-0419:147	33755	33755	147
148	210123_nj3_5_BS20.tif:0148-0292-0410:148	37519	37519	148
149	210123_nj3_5_BS20.tif:0149-0290-0397:149	36745	36745	149
150	210123_nj3_5_BS20.tif:0150-0284-0389:150	38628	38628	150
151	210123_nj3_5_BS20.tif:0151-0273-0361:151	29234	29234	151
152	210123_nj3_5_BS20.tif:0152-0277-0375:152	33130	33130	152
153	210123_nj3_5_BS20.tif:0153-0267-0366:153	34458	34458	153
154	210123_nj3_5_BS20.tif:0154-0285-0381:154	49264	49264	154
155	210123_nj3_5_BS20.tif:0155-0288-0392:155	36976	36976	155
156	210123_nj3_5_BS20.tif:0156-0285-0377:156	35676	35676	156
157	210123_nj3_5_BS20.tif:0157-0295-0384:157	39714	39714	157
158	210123_nj3_5_BS20.tif:0158-0317-0387:158	34537	34537	158
159	210123_nj3_5_BS20.tif:0159-0301-0392:159	35248	35248	159
160	210123_nj3_5_BS20.tif:0160-0307-0395:160	31348	31348	160
161	210123_nj3_5_BS20.tif:0161-0314-0402:161	32735	32735	161
162	210123_nj3_5_BS20.tif:0162-0314-0408:162	49978	49978	162
163	210123_nj3_5_BS20.tif:0163-0309-0428:163	31975	31975	163
164	210123_nj3_5_BS20.tif:0164-0300-0433:164	32036	32036	164
165	210123_nj3_5_BS20.tif:0165-0298-0449:165	35278	35278	165
166	210123_nj3_5_BS20.tif:0166-0293-0453:166	37110	37110	166
167	210123_nj3_5_BS20.tif:0167-0288-0457:167	37168	37168	167
168	210123_nj3_5_BS20.tif:0168-0272-0466:168	31806	31806	168
169	210123_nj3_5_BS20.tif:0169-0269-0462:169	34688	34688	169
170	210123_nj3_5_BS20.tif:0170-0272-0465:170	33667	33667	170
171	210123_nj3_5_BS20.tif:0171-0278-0460:171	31873	31873	171
172	210123_nj3_5_BS20.tif:0172-0243-0459:172	38466	38466	172
173	210123_nj3_5_BS20.tif:0173-0245-0461:173	36388	36388	173
174	210123_nj3_5_BS20.tif:0174-0238-0462:174	37731	37731	174
175	210123_nj3_5_BS20.tif:0175-0262-0465:175	53235	53235	175
176	210123_nj3_5_BS20.tif:0176-0299-0457:176	31181	31181	176
177	210123_nj3_5_BS20.tif:0177-0274-0449:177	29890	29890	177
178	210123_nj3_5_BS20.tif:0178-0264-0452:178	28133	28133	178
179	210123_nj3_5_BS20.tif:0179-0267-0455:179	32088	32088	179
180	210123_nj3_5_BS20.tif:0180-0286-0454:180	33453	33453	180
181	210123_nj3_5_BS20.tif:0181-0288-0452:181	30873	30873	181
182	210123_nj3_5_BS20.tif:0182-0291-0449:182	29763	29763	182
183	210123_nj3_5_BS20.tif:0183-0271-0431:183	31458	31458	183
184	210123_nj3_5_BS20.tif:0184-0259-0440:184	20802	20802	184
185	210123_nj3_5_BS20.tif:0185-0250-0437:185	24435	24435	185
186	210123_nj3_5_BS20.tif:0186-0269-0431:186	30308	30308	186
187	210123_nj3_5_BS20.tif:0187-0258-0448:187	30345	30345	187
188	210123_nj3_5_BS20.tif:0188-0257-0451:188	29191	29191	188
189	210123_nj3_5_BS20.tif:0189-0259-0444:189	24601	24601	189
190	210123_nj3_5_BS20.tif:0190-0261-0454:190	27503	27503	190
191	210123_nj3_5_BS20.tif:0191-0259-0440:191	29753	29753	191
192	210123_nj3_5_BS20.tif:0192-0239-0437:192	30113	30113	192
193	210123_nj3_5_BS20.tif:0193-0238-0433:193	30927	30927	193
194	210123_nj3_5_BS20.tif:0194-0228-0433:194	36216	36216	194
195	210123_nj3_5_BS20.tif:0195-0212-0444:195	27447	27447	195
196	210123_nj3_5_BS20.tif:0196-0219-0439:196	32691	32691	196
197	210123_nj3_5_BS20.tif:0197-0248-0436:197	27970	27970	197
198	210123_nj3_5_BS20.tif:0198-0242-0468:198	36179	36179	198
199	210123_nj3_5_BS20.tif:0199-0218-0460:199	37697	37697	199
200	210123_nj3_5_BS20.tif:0200-0211-0450:200	24493	24493	200
201	210123_nj3_5_BS20.tif:0201-0215-0448:201	30040	30040	201
202	210123_nj3_5_BS20.tif:0202-0214-0446:202	32879	32879	202
203	210123_nj3_5_BS20.tif:0203-0213-0446:203	29673	29673	203
204	210123_nj3_5_BS20.tif:0204-0214-0441:204	31530	31530	204
205	210123_nj3_5_BS20.tif:0205-0216-0446:205	32913	32913	205
206	210123_nj3_5_BS20.tif:0206-0218-0451:206	27598	27598	206
207	210123_nj3_5_BS20.tif:0207-0231-0454:207	37114	37114	207
208	210123_nj3_5_BS20.tif:0208-0242-0457:208	43331	43331	208
209	210123_nj3_5_BS20.tif:0209-0233-0468:209	31768	31768	209
210	210123_nj3_5_BS20.tif:0210-0229-0467:210	27584	27584	210
211	210123_nj3_5_BS20.tif:0211-0230-0459:211	37303	37303	211
212	210123_nj3_5_BS20.tif:0212-0237-0446:212	54237	54237	212
213	210123_nj3_5_BS20.tif:0213-0244-0448:213	37029	37029	213
214	210123_nj3_5_BS20.tif:0214-0257-0467:214	32339	32339	214
215	210123_nj3_5_BS20.tif:0215-0256-0445:215	28297	28297	215
216	210123_nj3_5_BS20.tif:0216-0258-0450:216	29085	29085	216
217	210123_nj3_5_BS20.tif:0217-0265-0440:217	34165	34165	217
218	210123_nj3_5_BS20.tif:0218-0265-0450:218	24846	24846	218
219	210123_nj3_5_BS20.tif:0219-0264-0446:219	26223	26223	219
220	210123_nj3_5_BS20.tif:0220-0269-0455:220	28150	28150	220
221	210123_nj3_5_BS20.tif:0221-0271-0455:221	28774	28774	221
222	210123_nj3_5_BS20.tif:0222-0269-0438:222	27832	27832	222
223	210123_nj3_5_BS20.tif:0223-0268-0438:223	27911	27911	223
224	210123_nj3_5_BS20.tif:0224-0282-0437:224	29743	29743	224
225	210123_nj3_5_BS20.tif:0225-0279-0432:225	26565	26565	225
226	210123_nj3_5_BS20.tif:0226-0275-0446:226	32553	32553	226
227	210123_nj3_5_BS20.tif:0227-0250-0449:227	46631	46631	227
228	210123_nj3_5_BS20.tif:0228-0254-0440:228	59889	59889	228
229	210123_nj3_5_BS20.tif:0229-0257-0452:229	44610	44610	229
230	210123_nj3_5_BS20.tif:0230-0258-0449:230	42043	42043	230
231	210123_nj3_5_BS20.tif:0231-0259-0446:231	42646	42646	231
232	210123_nj3_5_BS20.tif:0232-0244-0443:232	35519	35519	232
233	210123_nj3_5_BS20.tif:0233-0260-0436:233	36160	36160	233
234	210123_nj3_5_BS20.tif:0234-0247-0459:234	27992	27992	234
235	210123_nj3_5_BS20.tif:0235-0251-0441:235	28731	28731	235
236	210123_nj3_5_BS20.tif:0236-0248-0450:236	29671	29671	236
237	210123_nj3_5_BS20.tif:0237-0245-0452:237	26522	26522	237
238	210123_nj3_5_BS20.tif:0238-0250-0455:238	30157	30157	238
239	210123_nj3_5_BS20.tif:0239-0251-0443:239	32266	32266	239
240	210123_nj3_5_BS20.tif:0240-0252-0438:240	26556	26556	240
241	210123_nj3_5_BS20.tif:0241-0241-0450:241	27295	27295	241
242	210123_nj3_5_BS20.tif:0242-0233-0435:242	31984	31984	242
243	210123_nj3_5_BS20.tif:0243-0241-0444:243	32390	32390	243
244	210123_nj3_5_BS20.tif:0244-0259-0436:244	23531	23531	244
245	210123_nj3_5_BS20.tif:0245-0279-0431:245	24160	24160	245
246	210123_nj3_5_BS20.tif:0246-0278-0434:246	35349	35349	246
247	210123_nj3_5_BS20.tif:0247-0270-0431:247	27376	27376	247
248	210123_nj3_5_BS20.tif:0248-0264-0432:248	26185	26185	248
249	210123_nj3_5_BS20.tif:0249-0261-0426:249	27592	27592	249
250	210123_nj3_5_BS20.tif:0250-0255-0424:250	27928	27928	250
251	210123_nj3_5_BS20.tif:0251-0264-0433:251	27219	27219	251
252	210123_nj3_5_BS20.tif:0252-0286-0430:252	31743	31743	252
253	210123_nj3_5_BS20.tif:0253-0290-0424:253	27726	27726	253
254	210123_nj3_5_BS20.tif:0254-0280-0424:254	22969	22969	254
255	210123_nj3_5_BS20.tif:0255-0274-0423:255	26294	26294	255
256	210123_nj3_5_BS20.tif:0256-0275-0423:256	22281	22281	256
257	210123_nj3_5_BS20.tif:0257-0276-0423:257	24524	24524	257
258	210123_nj3_5_BS20.tif:0258-0280-0415:258	28474	28474	258
259	210123_nj3_5_BS20.tif:0259-0284-0407:259	26301	26301	259
260	210123_nj3_5_BS20.tif:0260-0291-0409:260	27990	27990	260
261	210123_nj3_5_BS20.tif:0261-0284-0409:261	25766	25766	261
262	210123_nj3_5_BS20.tif:0262-0286-0412:262	32878	32878	262
263	210123_nj3_5_BS20.tif:0263-0280-0412:263	28012	28012	263
264	210123_nj3_5_BS20.tif:0264-0277-0414:264	23894	23894	264
265	210123_nj3_5_BS20.tif:0265-0274-0416:265	28710	28710	265
266	210123_nj3_5_BS20.tif:0266-0275-0419:266	34672	34672	266
267	210123_nj3_5_BS20.tif:0267-0282-0426:267	24546	24546	267
268	210123_nj3_5_BS20.tif:0268-0276-0402:268	26453	26453	268
269	210123_nj3_5_BS20.tif:0269-0280-0396:269	35906	35906	269
270	210123_nj3_5_BS20.tif:0270-0278-0400:270	36214	36214	270
271	210123_nj3_5_BS20.tif:0271-0288-0397:271	40202	40202	271
272	210123_nj3_5_BS20.tif:0272-0298-0403:272	29745	29745	272
273	210123_nj3_5_BS20.tif:0273-0280-0401:273	28923	28923	273
274	210123_nj3_5_BS20.tif:0274-0286-0403:274	28792	28792	274
275	210123_nj3_5_BS20.tif:0275-0286-0411:275	31186	31186	275
276	210123_nj3_5_BS20.tif:0276-0275-0405:276	35447	35447	276
277	210123_nj3_5_BS20.tif:0277-0271-0416:277	36253	36253	277
278	210123_nj3_5_BS20.tif:0278-0274-0424:278	32742	32742	278
279	210123_nj3_5_BS20.tif:0279-0277-0410:279	35369	35369	279
280	210123_nj3_5_BS20.tif:0280-0261-0379:280	31717	31717	280
281	210123_nj3_5_BS20.tif:0281-0258-0369:281	28125	28125	281
282	210123_nj3_5_BS20.tif:0282-0269-0391:282	24148	24148	282
283	210123_nj3_5_BS20.tif:0283-0268-0388:283	27385	27385	283
284	210123_nj3_5_BS20.tif:0284-0260-0385:284	35936	35936	284
285	210123_nj3_5_BS20.tif:0285-0259-0385:285	38308	38308	285
286	210123_nj3_5_BS20.tif:0286-0258-0385:286	33892	33892	286
287	210123_nj3_5_BS20.tif:0287-0257-0385:287	28980	28980	287
288	210123_nj3_5_BS20.tif:0288-0266-0387:288	41967	41967	288
289	210123_nj3_5_BS20.tif:0289-0274-0387:289	33653	33653	289
290	210123_nj3_5_BS20.tif:0290-0260-0372:290	40080	40080	290
291	210123_nj3_5_BS20.tif:0291-0260-0386:291	31963	31963	291
292	210123_nj3_5_BS20.tif:0292-0258-0392:292	42499	42499	292
293	210123_nj3_5_BS20.tif:0293-0256-0384:293	36197	36197	293
294	210123_nj3_5_BS20.tif:0294-0310-0419:294	62063	62063	294
295	210123_nj3_5_BS20.tif:0295-0328-0433:295	36395	36395	295
296	210123_nj3_5_BS20.tif:0296-0277-0424:296	25291	25291	296
297	210123_nj3_5_BS20.tif:0297-0275-0430:297	26239	26239	297
298	210123_nj3_5_BS20.tif:0298-0273-0432:298	31490	31490	298
299	210123_nj3_5_BS20.tif:0299-0269-0435:299	31042	31042	299
300	210123_nj3_5_BS20.tif:0300-0272-0434:300	32922	32922	300
301	210123_nj3_5_BS20.tif:0301-0275-0433:301	31430	31430	301
302	210123_nj3_5_BS20.tif:0302-0268-0435:302	35000	35000	302
303	210123_nj3_5_BS20.tif:0303-0267-0435:303	35472	35472	303
304	210123_nj3_5_BS20.tif:0304-0265-0435:304	23266	23266	304
305	210123_nj3_5_BS20.tif:0305-0266-0431:305	25765	25765	305
306	210123_nj3_5_BS20.tif:0306-0281-0424:306	25695	25695	306
307	210123_nj3_5_BS20.tif:0307-0263-0443:307	28065	28065	307
308	210123_nj3_5_BS20.tif:0308-0247-0435:308	29891	29891	308
309	210123_nj3_5_BS20.tif:0309-0249-0436:309	38165	38165	309
310	210123_nj3_5_BS20.tif:0310-0261-0436:310	26819	26819	310
311	210123_nj3_5_BS20.tif:0311-0266-0431:311	32738	32738	311
312	210123_nj3_5_BS20.tif:0312-0266-0431:312	37186	37186	312
313	210123_nj3_5_BS20.tif:0313-0273-0428:313	28742	28742	313
314	210123_nj3_5_BS20.tif:0314-0276-0427:314	36924	36924	314
315	210123_nj3_5_BS20.tif:0315-0261-0430:315	51780	51780	315
316	210123_nj3_5_BS20.tif:0316-0270-0426:316	40184	40184	316
317	210123_nj3_5_BS20.tif:0317-0270-0431:317	25617	25617	317
318	210123_nj3_5_BS20.tif:0318-0263-0433:318	28058	28058	318
319	210123_nj3_5_BS20.tif:0319-0281-0429:319	33904	33904	319
320	210123_nj3_5_BS20.tif:0320-0296-0424:320	26885	26885	320
321	210123_nj3_5_BS20.tif:0321-0278-0422:321	35500	35500	321
322	210123_nj3_5_BS20.tif:0322-0283-0420:322	26736	26736	322
323	210123_nj3_5_BS20.tif:0323-0283-0415:323	29459	29459	323
324	210123_nj3_5_BS20.tif:0324-0280-0414:324	28890	28890	324
325	210123_nj3_5_BS20.tif:0325-0283-0413:325	31681	31681	325
326	210123_nj3_5_BS20.tif:0326-0286-0412:326	31110	31110	326
327	210123_nj3_5_BS20.tif:0327-0281-0416:327	29851	29851	327
328	210123_nj3_5_BS20.tif:0328-0276-0420:328	29972	29972	328
329	210123_nj3_5_BS20.tif:0329-0225-0385:329	41737	41737	329
330	210123_nj3_5_BS20.tif:0330-0260-0429:330	40767	40767	330
331	210123_nj3_5_BS20.tif:0331-0295-0426:331	24498	24498	331
332	210123_nj3_5_BS20.tif:0332-0309-0415:332	25078	25078	332
333	210123_nj3_5_BS20.tif:0333-0285-0399:333	31752	31752	333
334	210123_nj3_5_BS20.tif:0334-0285-0397:334	24846	24846	334
335	210123_nj3_5_BS20.tif:0335-0287-0405:335	27416	27416	335
336	210123_nj3_5_BS20.tif:0336-0270-0401:336	31537	31537	336
337	210123_nj3_5_BS20.tif:0337-0295-0407:337	23584	23584	337
338	210123_nj3_5_BS20.tif:0338-0284-0404:338	26696	26696	338
339	210123_nj3_5_BS20.tif:0339-0276-0396:339	22809	22809	339
340	210123_nj3_5_BS20.tif:0340-0297-0398:340	27896	27896	340
341	210123_nj3_5_BS20.tif:0341-0295-0411:341	32967	32967	341
342	210123_nj3_5_BS20.tif:0342-0280-0407:342	32623	32623	342
343	210123_nj3_5_BS20.tif:0343-0278-0400:343	31132	31132	343
344	210123_nj3_5_BS20.tif:0344-0284-0414:344	27367	27367	344
345	210123_nj3_5_BS20.tif:0345-0283-0417:345	28710	28710	345
346	210123_nj3_5_BS20.tif:0346-0280-0412:346	28634	28634	346
347	210123_nj3_5_BS20.tif:0347-0282-0417:347	27086	27086	347
348	210123_nj3_5_BS20.tif:0348-0278-0429:348	19933	19933	348
349	210123_nj3_5_BS20.tif:0349-0281-0418:349	24160	24160	349
350	210123_nj3_5_BS20.tif:0350-0264-0392:350	30330	30330	350
351	210123_nj3_5_BS20.tif:0351-0278-0421:351	30114	30114	351
352	210123_nj3_5_BS20.tif:0352-0282-0427:352	34027	34027	352
353	210123_nj3_5_BS20.tif:0353-0285-0429:353	29010	29010	353
354	210123_nj3_5_BS20.tif:0354-0290-0423:354	25977	25977	354
355	210123_nj3_5_BS20.tif:0355-0276-0420:355	32525	32525	355
356	210123_nj3_5_BS20.tif:0356-0267-0374:356	40771	40771	356
357	210123_nj3_5_BS20.tif:0357-0286-0412:357	31700	31700	357
358	210123_nj3_5_BS20.tif:0358-0282-0444:358	26060	26060	358
359	210123_nj3_5_BS20.tif:0359-0274-0426:359	30612	30612	359
360	210123_nj3_5_BS20.tif:0360-0268-0421:360	35087	35087	360
361	210123_nj3_5_BS20.tif:0361-0261-0417:361	26037	26037	361
362	210123_nj3_5_BS20.tif:0362-0265-0423:362	26808	26808	362
363	210123_nj3_5_BS20.tif:0363-0275-0437:363	30945	30945	363
364	210123_nj3_5_BS20.tif:0364-0274-0432:364	30980	30980	364
365	210123_nj3_5_BS20.tif:0365-0271-0425:365	32914	32914	365
366	210123_nj3_5_BS20.tif:0366-0268-0424:366	30061	30061	366
367	210123_nj3_5_BS20.tif:0367-0265-0424:367	38982	38982	367
368	210123_nj3_5_BS20.tif:0368-0269-0430:368	27567	27567	368
369	210123_nj3_5_BS20.tif:0369-0271-0427:369	27014	27014	369
370	210123_nj3_5_BS20.tif:0370-0271-0422:370	34772	34772	370
371	210123_nj3_5_BS20.tif:0371-0269-0440:371	29065	29065	371
372	210123_nj3_5_BS20.tif:0372-0267-0434:372	31256	31256	372
373	210123_nj3_5_BS20.tif:0373-0259-0434:373	28591	28591	373
374	210123_nj3_5_BS20.tif:0374-0268-0437:374	27578	27578	374
375	210123_nj3_5_BS20.tif:0375-0272-0430:375	29630	29630	375
376	210123_nj3_5_BS20.tif:0376-0281-0433:376	37514	37514	376
377	210123_nj3_5_BS20.tif:0377-0262-0434:377	26897	26897	377
378	210123_nj3_5_BS20.tif:0378-0254-0425:378	24018	24018	378
379	210123_nj3_5_BS20.tif:0379-0265-0423:379	25923	25923	379
380	210123_nj3_5_BS20.tif:0380-0267-0431:380	27229	27229	380
381	210123_nj3_5_BS20.tif:0381-0259-0446:381	29467	29467	381
382	210123_nj3_5_BS20.tif:0382-0256-0441:382	25323	25323	382
383	210123_nj3_5_BS20.tif:0383-0271-0430:383	29365	29365	383
384	210123_nj3_5_BS20.tif:0384-0270-0438:384	30194	30194	384
385	210123_nj3_5_BS20.tif:0385-0258-0434:385	26353	26353	385
386	210123_nj3_5_BS20.tif:0386-0246-0430:386	22664	22664	386
387	210123_nj3_5_BS20.tif:0387-0230-0442:387	30641	30641	387
388	210123_nj3_5_BS20.tif:0388-0266-0431:388	28434	28434	388
389	210123_nj3_5_BS20.tif:0389-0280-0433:389	27884	27884	389
390	210123_nj3_5_BS20.tif:0390-0277-0435:390	27138	27138	390
391	210123_nj3_5_BS20.tif:0391-0265-0430:391	23414	23414	391
392	210123_nj3_5_BS20.tif:0392-0262-0430:392	30930	30930	392
393	210123_nj3_5_BS20.tif:0393-0280-0427:393	70156	70156	393
394	210123_nj3_5_BS20.tif:0394-0269-0426:394	94257	94257	394
395	210123_nj3_5_BS20.tif:0395-0266-0426:395	88236	88236	395
396	210123_nj3_5_BS20.tif:0396-0268-0425:396	96532	96532	396
397	210123_nj3_5_BS20.tif:0397-0270-0424:397	63858	63858	397
398	210123_nj3_5_BS20.tif:0398-0280-0420:398	71742	71742	398
399	210123_nj3_5_BS20.tif:0399-0288-0422:399	64742	64742	399
400	210123_nj3_5_BS20.tif:0400-0274-0417:400	81887	81887	400
401	210123_nj3_5_BS20.tif:0401-0280-0416:401	129747	129747	401
402	210123_nj3_5_BS20.tif:0402-0275-0415:402	118493	118493	402
403	210123_nj3_5_BS20.tif:0403-0278-0416:403	122421	122421	403
404	210123_nj3_5_BS20.tif:0404-0291-0421:404	78186	78186	404
405	210123_nj3_5_BS20.tif:0405-0304-0413:405	38234	38234	405
406	210123_nj3_5_BS20.tif:0406-0276-0410:406	42821	42821	406
407	210123_nj3_5_BS20.tif:0407-0270-0411:407	40930	40930	407
408	210123_nj3_5_BS20.tif:0408-0270-0427:408	37046	37046	408
409	210123_nj3_5_BS20.tif:0409-0266-0435:409	34291	34291	409
410	210123_nj3_5_BS20.tif:0410-0252-0437:410	27294	27294	410
411	210123_nj3_5_BS20.tif:0411-0248-0424:411	25945	25945	411
412	210123_nj3_5_BS20.tif:0412-0253-0404:412	24013	24013	412
413	210123_nj3_5_BS20.tif:0413-0261-0427:413	19315	19315	413
414	210123_nj3_5_BS20.tif:0414-0258-0430:414	22182	22182	414
415	210123_nj3_5_BS20.tif:0415-0250-0425:415	28645	28645	415
416	210123_nj3_5_BS20.tif:0416-0246-0427:416	22476	22476	416
417	210123_nj3_5_BS20.tif:0417-0238-0424:417	36798	36798	417
418	210123_nj3_5_BS20.tif:0418-0239-0423:418	43708	43708	418
419	210123_nj3_5_BS20.tif:0419-0241-0432:419	28267	28267	419
420	210123_nj3_5_BS20.tif:0420-0246-0424:420	25682	25682	420
421	210123_nj3_5_BS20.tif:0421-0247-0431:421	24531	24531	421
422	210123_nj3_5_BS20.tif:0422-0243-0434:422	28709	28709	422
423	210123_nj3_5_BS20.tif:0423-0240-0431:423	25654	25654	423
424	210123_nj3_5_BS20.tif:0424-0242-0430:424	29034	29034	424
425	210123_nj3_5_BS20.tif:0425-0235-0457:425	32560	32560	425
426	210123_nj3_5_BS20.tif:0426-0247-0444:426	31191	31191	426
427	210123_nj3_5_BS20.tif:0427-0268-0444:427	31414	31414	427
428	210123_nj3_5_BS20.tif:0428-0277-0427:428	27759	27759	428
429	210123_nj3_5_BS20.tif:0429-0283-0434:429	36150	36150	429
430	210123_nj3_5_BS20.tif:0430-0276-0434:430	32785	32785	430
431	210123_nj3_5_BS20.tif:0431-0271-0427:431	34609	34609	431
432	210123_nj3_5_BS20.tif:0432-0263-0423:432	29174	29174	432
433	210123_nj3_5_BS20.tif:0433-0254-0391:433	36075	36075	433
434	210123_nj3_5_BS20.tif:0434-0262-0427:434	38141	38141	434
435	210123_nj3_5_BS20.tif:0435-0256-0431:435	30723	30723	435
436	210123_nj3_5_BS20.tif:0436-0251-0429:436	43121	43121	436
437	210123_nj3_5_BS20.tif:0437-0246-0428:437	27956	27956	437
438	210123_nj3_5_BS20.tif:0438-0247-0423:438	30319	30319	438
439	210123_nj3_5_BS20.tif:0439-0255-0431:439	29858	29858	439
440	210123_nj3_5_BS20.tif:0440-0262-0417:440	40034	40034	440
441	210123_nj3_5_BS20.tif:0441-0267-0415:441	35406	35406	441
442	210123_nj3_5_BS20.tif:0442-0281-0414:442	35808	35808	442
443	210123_nj3_5_BS20.tif:0443-0301-0413:443	33924	33924	443
444	210123_nj3_5_BS20.tif:0444-0297-0408:444	33500	33500	444
445	210123_nj3_5_BS20.tif:0445-0286-0401:445	38925	38925	445
446	210123_nj3_5_BS20.tif:0446-0281-0390:446	31873	31873	446
447	210123_nj3_5_BS20.tif:0447-0275-0391:447	36132	36132	447
448	210123_nj3_5_BS20.tif:0448-0280-0384:448	32887	32887	448
449	210123_nj3_5_BS20.tif:0449-0279-0382:449	40147	40147	449
450	210123_nj3_5_BS20.tif:0450-0278-0380:450	35005	35005	450
451	210123_nj3_5_BS20.tif:0451-0277-0378:451	38043	38043	451
452	210123_nj3_5_BS20.tif:0452-0276-0376:452	31268	31268	452
453	210123_nj3_5_BS20.tif:0001-0210-0100:1	59149	59149	1
454	210123_nj3_5_BS20.tif:0002-0237-0097:2	88928	88928	2
455	210123_nj3_5_BS20.tif:0003-0234-0148:3	94511	94511	3
456	210123_nj3_5_BS20.tif:0004-0292-0102:4	72648	72648	4
457	210123_nj3_5_BS20.tif:0005-0295-0120:5	63626	63626	5
458	210123_nj3_5_BS20.tif:0006-0288-0121:6	63324	63324	6
459	210123_nj3_5_BS20.tif:0007-0296-0114:7	74935	74935	7
460	210123_nj3_5_BS20.tif:0008-0292-0125:8	72967	72967	8
461	210123_nj3_5_BS20.tif:0009-0282-0130:9	77942	77942	9
462	210123_nj3_5_BS20.tif:0010-0296-0141:10	65878	65878	10
463	210123_nj3_5_BS20.tif:0011-0310-0152:11	69034	69034	11
464	210123_nj3_5_BS20.tif:0012-0295-0150:12	66197	66197	12
465	210123_nj3_5_BS20.tif:0013-0301-0139:13	72864	72864	13
466	210123_nj3_5_BS20.tif:0014-0292-0143:14	79894	79894	14
467	210123_nj3_5_BS20.tif:0015-0295-0134:15	69315	69315	15
468	210123_nj3_5_BS20.tif:0016-0296-0123:16	74397	74397	16
469	210123_nj3_5_BS20.tif:0017-0315-0140:17	72479	72479	17
470	210123_nj3_5_BS20.tif:0018-0326-0144:18	70475	70475	18
471	210123_nj3_5_BS20.tif:0019-0327-0151:19	82245	82245	19
472	210123_nj3_5_BS20.tif:0020-0320-0144:20	67880	67880	20
473	210123_nj3_5_BS20.tif:0021-0318-0136:21	66650	66650	21
474	210123_nj3_5_BS20.tif:0022-0336-0133:22	64606	64606	22
475	210123_nj3_5_BS20.tif:0023-0342-0121:23	64897	64897	23
476	210123_nj3_5_BS20.tif:0024-0340-0093:24	71053	71053	24
477	210123_nj3_5_BS20.tif:0025-0351-0092:25	80772	80772	25
478	210123_nj3_5_BS20.tif:0026-0364-0092:26	74579	74579	26
479	210123_nj3_5_BS20.tif:0027-0381-0083:27	65764	65764	27
480	210123_nj3_5_BS20.tif:0028-0405-0065:28	62704	62704	28
481	210123_nj3_5_BS20.tif:0029-0429-0047:29	50345	50345	29
482	210123_nj3_5_BS20.tif:0030-0467-0064:30	59606	59606	30
483	210123_nj3_5_BS20.tif:0031-0502-0081:31	25523	25523	31
484	210123_nj3_5_BS20.tif:0032-0499-0088:32	60016	60016	32
485	210123_nj3_5_BS20.tif:0033-0476-0063:33	48399	48399	33
486	210123_nj3_5_BS20.tif:0034-0453-0038:34	20917	20917	34
487	210123_nj3_5_BS20.tif:0035-0433-0100:35	61794	61794	35
488	210123_nj3_5_BS20.tif:0036-0437-0134:36	59535	59535	36
489	210123_nj3_5_BS20.tif:0037-0333-0169:37	58324	58324	37
490	210123_nj3_5_BS20.tif:0038-0326-0203:38	63429	63429	38
491	210123_nj3_5_BS20.tif:0039-0328-0213:39	62385	62385	39
492	210123_nj3_5_BS20.tif:0040-0341-0182:40	58264	58264	40
493	210123_nj3_5_BS20.tif:0041-0354-0151:41	53921	53921	41
494	210123_nj3_5_BS20.tif:0042-0380-0120:42	57310	57310	42
495	210123_nj3_5_BS20.tif:0043-0410-0121:43	69756	69756	43
496	210123_nj3_5_BS20.tif:0044-0425-0132:44	62954	62954	44
497	210123_nj3_5_BS20.tif:0045-0430-0143:45	75616	75616	45
498	210123_nj3_5_BS20.tif:0046-0355-0128:46	40698	40698	46
499	210123_nj3_5_BS20.tif:0047-0288-0112:47	58810	58810	47
500	210123_nj3_5_BS20.tif:0048-0304-0110:48	56940	56940	48
501	210123_nj3_5_BS20.tif:0049-0312-0120:49	71114	71114	49
502	210123_nj3_5_BS20.tif:0050-0300-0125:50	69178	69178	50
503	210123_nj3_5_BS20.tif:0051-0300-0117:51	59426	59426	51
504	210123_nj3_5_BS20.tif:0052-0292-0111:52	59232	59232	52
505	210123_nj3_5_BS20.tif:0053-0293-0105:53	61119	61119	53
506	210123_nj3_5_BS20.tif:0054-0237-0142:54	55461	55461	54
507	210123_nj3_5_BS20.tif:0055-0238-0149:55	55216	55216	55
508	210123_nj3_5_BS20.tif:0056-0251-0156:56	54832	54832	56
509	210123_nj3_5_BS20.tif:0057-0247-0130:57	61652	61652	57
510	210123_nj3_5_BS20.tif:0058-0294-0159:58	63320	63320	58
511	210123_nj3_5_BS20.tif:0059-0316-0193:59	58840	58840	59
512	210123_nj3_5_BS20.tif:0060-0322-0189:60	60601	60601	60
513	210123_nj3_5_BS20.tif:0061-0295-0179:61	52434	52434	61
514	210123_nj3_5_BS20.tif:0062-0303-0170:62	63191	63191	62
515	210123_nj3_5_BS20.tif:0063-0314-0177:63	60888	60888	63
516	210123_nj3_5_BS20.tif:0064-0284-0200:64	62513	62513	64
517	210123_nj3_5_BS20.tif:0065-0309-0173:65	59601	59601	65
518	210123_nj3_5_BS20.tif:0066-0308-0154:66	55848	55848	66
519	210123_nj3_5_BS20.tif:0067-0298-0153:67	74560	74560	67
520	210123_nj3_5_BS20.tif:0068-0297-0155:68	79416	79416	68
521	210123_nj3_5_BS20.tif:0069-0301-0154:69	78832	78832	69
522	210123_nj3_5_BS20.tif:0070-0299-0153:70	79612	79612	70
523	210123_nj3_5_BS20.tif:0071-0300-0154:71	76561	76561	71
524	210123_nj3_5_BS20.tif:0072-0306-0147:72	78747	78747	72
525	210123_nj3_5_BS20.tif:0073-0302-0154:73	81577	81577	73
526	210123_nj3_5_BS20.tif:0074-0289-0161:74	76749	76749	74
527	210123_nj3_5_BS20.tif:0075-0291-0164:75	77495	77495	75
528	210123_nj3_5_BS20.tif:0076-0296-0152:76	68007	68007	76
529	210123_nj3_5_BS20.tif:0077-0306-0137:77	75726	75726	77
530	210123_nj3_5_BS20.tif:0078-0305-0145:78	73542	73542	78
531	210123_nj3_5_BS20.tif:0079-0296-0165:79	83047	83047	79
532	210123_nj3_5_BS20.tif:0080-0291-0163:80	77351	77351	80
533	210123_nj3_5_BS20.tif:0081-0286-0167:81	84805	84805	81
534	210123_nj3_5_BS20.tif:0082-0278-0225:82	71463	71463	82
535	210123_nj3_5_BS20.tif:0083-0250-0224:83	66166	66166	83
536	210123_nj3_5_BS20.tif:0084-0256-0213:84	79751	79751	84
537	210123_nj3_5_BS20.tif:0085-0265-0219:85	82196	82196	85
538	210123_nj3_5_BS20.tif:0086-0267-0211:86	78667	78667	86
539	210123_nj3_5_BS20.tif:0087-0264-0216:87	82119	82119	87
540	210123_nj3_5_BS20.tif:0088-0252-0214:88	67979	67979	88
541	210123_nj3_5_BS20.tif:0089-0247-0217:89	62499	62499	89
542	210123_nj3_5_BS20.tif:0090-0245-0211:90	72236	72236	90
543	210123_nj3_5_BS20.tif:0091-0252-0220:91	62357	62357	91
544	210123_nj3_5_BS20.tif:0092-0288-0202:92	60370	60370	92
545	210123_nj3_5_BS20.tif:0093-0270-0202:93	61800	61800	93
546	210123_nj3_5_BS20.tif:0094-0266-0201:94	63236	63236	94
547	210123_nj3_5_BS20.tif:0095-0275-0201:95	60129	60129	95
548	210123_nj3_5_BS20.tif:0096-0269-0198:96	85086	85086	96
549	210123_nj3_5_BS20.tif:0097-0263-0195:97	68759	68759	97
550	210123_nj3_5_BS20.tif:0098-0274-0195:98	68717	68717	98
551	210123_nj3_5_BS20.tif:0099-0277-0197:99	55355	55355	99
552	210123_nj3_5_BS20.tif:0100-0273-0180:100	62988	62988	100
553	210123_nj3_5_BS20.tif:0101-0263-0189:101	63591	63591	101
554	210123_nj3_5_BS20.tif:0102-0262-0179:102	73065	73065	102
555	210123_nj3_5_BS20.tif:0103-0247-0162:103	78716	78716	103
556	210123_nj3_5_BS20.tif:0104-0249-0166:104	82196	82196	104
557	210123_nj3_5_BS20.tif:0105-0248-0167:105	90319	90319	105
558	210123_nj3_5_BS20.tif:0106-0257-0161:106	78730	78730	106
559	210123_nj3_5_BS20.tif:0107-0265-0170:107	75961	75961	107
560	210123_nj3_5_BS20.tif:0108-0272-0159:108	100442	100442	108
561	210123_nj3_5_BS20.tif:0109-0287-0166:109	53446	53446	109
562	210123_nj3_5_BS20.tif:0110-0304-0183:110	74555	74555	110
563	210123_nj3_5_BS20.tif:0111-0299-0177:111	74710	74710	111
564	210123_nj3_5_BS20.tif:0112-0294-0171:112	60527	60527	112
565	210123_nj3_5_BS20.tif:0113-0280-0160:113	76244	76244	113
566	210123_nj3_5_BS20.tif:0114-0293-0165:114	74075	74075	114
567	210123_nj3_5_BS20.tif:0115-0291-0166:115	57069	57069	115
568	210123_nj3_5_BS20.tif:0116-0285-0157:116	50580	50580	116
569	210123_nj3_5_BS20.tif:0117-0287-0158:117	61731	61731	117
570	210123_nj3_5_BS20.tif:0118-0289-0159:118	63216	63216	118
571	210123_nj3_5_BS20.tif:0119-0285-0153:119	55393	55393	119
572	210123_nj3_5_BS20.tif:0120-0281-0141:120	64850	64850	120
573	210123_nj3_5_BS20.tif:0121-0283-0139:121	65851	65851	121
574	210123_nj3_5_BS20.tif:0122-0285-0147:122	57967	57967	122
575	210123_nj3_5_BS20.tif:0123-0287-0155:123	47489	47489	123
576	210123_nj3_5_BS20.tif:0124-0303-0160:124	45470	45470	124
577	210123_nj3_5_BS20.tif:0125-0290-0182:125	45408	45408	125
578	210123_nj3_5_BS20.tif:0126-0291-0188:126	62334	62334	126
579	210123_nj3_5_BS20.tif:0127-0299-0192:127	57137	57137	127
580	210123_nj3_5_BS20.tif:0128-0307-0182:128	55023	55023	128
581	210123_nj3_5_BS20.tif:0129-0300-0175:129	48449	48449	129
582	210123_nj3_5_BS20.tif:0130-0303-0163:130	51545	51545	130
583	210123_nj3_5_BS20.tif:0131-0301-0153:131	54551	54551	131
584	210123_nj3_5_BS20.tif:0132-0299-0148:132	46441	46441	132
585	210123_nj3_5_BS20.tif:0133-0288-0127:133	51973	51973	133
586	210123_nj3_5_BS20.tif:0134-0289-0112:134	50703	50703	134
587	210123_nj3_5_BS20.tif:0135-0287-0125:135	49447	49447	135
588	210123_nj3_5_BS20.tif:0136-0288-0131:136	46457	46457	136
589	210123_nj3_5_BS20.tif:0137-0298-0137:137	46839	46839	137
590	210123_nj3_5_BS20.tif:0138-0303-0141:138	44167	44167	138
591	210123_nj3_5_BS20.tif:0139-0305-0151:139	41757	41757	139
592	210123_nj3_5_BS20.tif:0140-0299-0162:140	42748	42748	140
593	210123_nj3_5_BS20.tif:0141-0289-0165:141	54550	54550	141
594	210123_nj3_5_BS20.tif:0142-0286-0188:142	50559	50559	142
595	210123_nj3_5_BS20.tif:0143-0293-0188:143	50510	50510	143
596	210123_nj3_5_BS20.tif:0144-0300-0188:144	56189	56189	144
597	210123_nj3_5_BS20.tif:0145-0309-0183:145	53421	53421	145
598	210123_nj3_5_BS20.tif:0146-0312-0183:146	52728	52728	146
599	210123_nj3_5_BS20.tif:0147-0307-0174:147	40051	40051	147
600	210123_nj3_5_BS20.tif:0148-0302-0165:148	40793	40793	148
601	210123_nj3_5_BS20.tif:0149-0300-0152:149	44094	44094	149
602	210123_nj3_5_BS20.tif:0150-0294-0144:150	45648	45648	150
603	210123_nj3_5_BS20.tif:0151-0283-0116:151	40353	40353	151
604	210123_nj3_5_BS20.tif:0152-0287-0130:152	47027	47027	152
605	210123_nj3_5_BS20.tif:0153-0277-0121:153	40285	40285	153
606	210123_nj3_5_BS20.tif:0154-0295-0136:154	45465	45465	154
607	210123_nj3_5_BS20.tif:0155-0298-0147:155	39889	39889	155
608	210123_nj3_5_BS20.tif:0156-0295-0132:156	40697	40697	156
609	210123_nj3_5_BS20.tif:0157-0305-0139:157	44960	44960	157
610	210123_nj3_5_BS20.tif:0158-0327-0142:158	42647	42647	158
611	210123_nj3_5_BS20.tif:0159-0311-0147:159	39439	39439	159
612	210123_nj3_5_BS20.tif:0160-0317-0150:160	38322	38322	160
613	210123_nj3_5_BS20.tif:0161-0324-0157:161	42061	42061	161
614	210123_nj3_5_BS20.tif:0162-0324-0163:162	59047	59047	162
615	210123_nj3_5_BS20.tif:0163-0319-0183:163	51099	51099	163
616	210123_nj3_5_BS20.tif:0164-0310-0188:164	47195	47195	164
617	210123_nj3_5_BS20.tif:0165-0308-0204:165	51525	51525	165
618	210123_nj3_5_BS20.tif:0166-0303-0208:166	43120	43120	166
619	210123_nj3_5_BS20.tif:0167-0298-0212:167	49177	49177	167
620	210123_nj3_5_BS20.tif:0168-0282-0221:168	43729	43729	168
621	210123_nj3_5_BS20.tif:0169-0279-0217:169	43630	43630	169
622	210123_nj3_5_BS20.tif:0170-0282-0220:170	47490	47490	170
623	210123_nj3_5_BS20.tif:0171-0288-0215:171	46425	46425	171
624	210123_nj3_5_BS20.tif:0172-0253-0214:172	46536	46536	172
625	210123_nj3_5_BS20.tif:0173-0255-0216:173	50987	50987	173
626	210123_nj3_5_BS20.tif:0174-0248-0217:174	53185	53185	174
627	210123_nj3_5_BS20.tif:0175-0272-0220:175	37681	37681	175
628	210123_nj3_5_BS20.tif:0176-0309-0212:176	39742	39742	176
629	210123_nj3_5_BS20.tif:0177-0284-0204:177	43938	43938	177
630	210123_nj3_5_BS20.tif:0178-0274-0207:178	45583	45583	178
631	210123_nj3_5_BS20.tif:0179-0277-0210:179	48710	48710	179
632	210123_nj3_5_BS20.tif:0180-0296-0209:180	44324	44324	180
633	210123_nj3_5_BS20.tif:0181-0298-0207:181	45723	45723	181
634	210123_nj3_5_BS20.tif:0182-0301-0204:182	42703	42703	182
635	210123_nj3_5_BS20.tif:0183-0281-0186:183	45014	45014	183
636	210123_nj3_5_BS20.tif:0184-0269-0195:184	36622	36622	184
637	210123_nj3_5_BS20.tif:0185-0260-0192:185	42043	42043	185
638	210123_nj3_5_BS20.tif:0186-0279-0186:186	40707	40707	186
639	210123_nj3_5_BS20.tif:0187-0268-0203:187	44699	44699	187
640	210123_nj3_5_BS20.tif:0188-0267-0206:188	43997	43997	188
641	210123_nj3_5_BS20.tif:0189-0269-0199:189	49328	49328	189
642	210123_nj3_5_BS20.tif:0190-0271-0209:190	40878	40878	190
643	210123_nj3_5_BS20.tif:0191-0269-0195:191	40897	40897	191
644	210123_nj3_5_BS20.tif:0192-0249-0192:192	45852	45852	192
645	210123_nj3_5_BS20.tif:0193-0248-0188:193	46808	46808	193
646	210123_nj3_5_BS20.tif:0194-0238-0188:194	49024	49024	194
647	210123_nj3_5_BS20.tif:0195-0222-0199:195	45750	45750	195
648	210123_nj3_5_BS20.tif:0196-0229-0194:196	46713	46713	196
649	210123_nj3_5_BS20.tif:0197-0258-0191:197	52151	52151	197
650	210123_nj3_5_BS20.tif:0198-0252-0223:198	49375	49375	198
651	210123_nj3_5_BS20.tif:0199-0228-0215:199	50131	50131	199
652	210123_nj3_5_BS20.tif:0200-0221-0205:200	44430	44430	200
653	210123_nj3_5_BS20.tif:0201-0225-0203:201	45682	45682	201
654	210123_nj3_5_BS20.tif:0202-0224-0202:202	52009	52009	202
655	210123_nj3_5_BS20.tif:0203-0223-0201:203	51602	51602	203
656	210123_nj3_5_BS20.tif:0204-0224-0196:204	54899	54899	204
657	210123_nj3_5_BS20.tif:0205-0226-0201:205	57013	57013	205
658	210123_nj3_5_BS20.tif:0206-0228-0206:206	46554	46554	206
659	210123_nj3_5_BS20.tif:0207-0241-0209:207	49006	49006	207
660	210123_nj3_5_BS20.tif:0208-0252-0212:208	51587	51587	208
661	210123_nj3_5_BS20.tif:0209-0243-0223:209	47457	47457	209
662	210123_nj3_5_BS20.tif:0210-0239-0222:210	47207	47207	210
663	210123_nj3_5_BS20.tif:0211-0240-0214:211	59780	59780	211
664	210123_nj3_5_BS20.tif:0212-0247-0201:212	61451	61451	212
665	210123_nj3_5_BS20.tif:0213-0254-0203:213	47807	47807	213
666	210123_nj3_5_BS20.tif:0214-0267-0222:214	38385	38385	214
667	210123_nj3_5_BS20.tif:0215-0266-0200:215	47755	47755	215
668	210123_nj3_5_BS20.tif:0216-0268-0205:216	47656	47656	216
669	210123_nj3_5_BS20.tif:0217-0275-0195:217	44214	44214	217
670	210123_nj3_5_BS20.tif:0218-0275-0205:218	38743	38743	218
671	210123_nj3_5_BS20.tif:0219-0274-0201:219	44363	44363	219
672	210123_nj3_5_BS20.tif:0220-0279-0210:220	48782	48782	220
673	210123_nj3_5_BS20.tif:0221-0281-0210:221	48577	48577	221
674	210123_nj3_5_BS20.tif:0222-0279-0193:222	32822	32822	222
675	210123_nj3_5_BS20.tif:0223-0278-0193:223	44082	44082	223
676	210123_nj3_5_BS20.tif:0224-0292-0192:224	44100	44100	224
677	210123_nj3_5_BS20.tif:0225-0289-0187:225	41696	41696	225
678	210123_nj3_5_BS20.tif:0226-0285-0201:226	39904	39904	226
679	210123_nj3_5_BS20.tif:0227-0260-0204:227	52185	52185	227
680	210123_nj3_5_BS20.tif:0228-0264-0195:228	49632	49632	228
681	210123_nj3_5_BS20.tif:0229-0267-0207:229	50438	50438	229
682	210123_nj3_5_BS20.tif:0230-0268-0204:230	46413	46413	230
683	210123_nj3_5_BS20.tif:0231-0269-0201:231	43211	43211	231
684	210123_nj3_5_BS20.tif:0232-0254-0198:232	54802	54802	232
685	210123_nj3_5_BS20.tif:0233-0270-0191:233	48969	48969	233
686	210123_nj3_5_BS20.tif:0234-0257-0214:234	46954	46954	234
687	210123_nj3_5_BS20.tif:0235-0261-0196:235	41436	41436	235
688	210123_nj3_5_BS20.tif:0236-0258-0205:236	50189	50189	236
689	210123_nj3_5_BS20.tif:0237-0255-0207:237	38679	38679	237
690	210123_nj3_5_BS20.tif:0238-0260-0210:238	50337	50337	238
691	210123_nj3_5_BS20.tif:0239-0261-0198:239	59670	59670	239
692	210123_nj3_5_BS20.tif:0240-0262-0193:240	59645	59645	240
693	210123_nj3_5_BS20.tif:0241-0251-0205:241	51448	51448	241
694	210123_nj3_5_BS20.tif:0242-0243-0190:242	52949	52949	242
695	210123_nj3_5_BS20.tif:0243-0251-0199:243	49277	49277	243
696	210123_nj3_5_BS20.tif:0244-0269-0191:244	48971	48971	244
697	210123_nj3_5_BS20.tif:0245-0289-0186:245	47181	47181	245
698	210123_nj3_5_BS20.tif:0246-0288-0189:246	39953	39953	246
699	210123_nj3_5_BS20.tif:0247-0280-0186:247	41081	41081	247
700	210123_nj3_5_BS20.tif:0248-0274-0187:248	55675	55675	248
701	210123_nj3_5_BS20.tif:0249-0271-0181:249	51272	51272	249
702	210123_nj3_5_BS20.tif:0250-0265-0179:250	43214	43214	250
703	210123_nj3_5_BS20.tif:0251-0274-0188:251	45461	45461	251
704	210123_nj3_5_BS20.tif:0252-0296-0185:252	42820	42820	252
705	210123_nj3_5_BS20.tif:0253-0300-0179:253	42042	42042	253
706	210123_nj3_5_BS20.tif:0254-0290-0179:254	42313	42313	254
707	210123_nj3_5_BS20.tif:0255-0284-0178:255	36854	36854	255
708	210123_nj3_5_BS20.tif:0256-0285-0178:256	45156	45156	256
709	210123_nj3_5_BS20.tif:0257-0286-0178:257	36937	36937	257
710	210123_nj3_5_BS20.tif:0258-0290-0170:258	39986	39986	258
711	210123_nj3_5_BS20.tif:0259-0294-0162:259	51705	51705	259
712	210123_nj3_5_BS20.tif:0260-0301-0164:260	46963	46963	260
713	210123_nj3_5_BS20.tif:0261-0294-0164:261	43029	43029	261
714	210123_nj3_5_BS20.tif:0262-0296-0167:262	43539	43539	262
715	210123_nj3_5_BS20.tif:0263-0290-0167:263	46922	46922	263
716	210123_nj3_5_BS20.tif:0264-0287-0169:264	43469	43469	264
717	210123_nj3_5_BS20.tif:0265-0284-0171:265	40380	40380	265
718	210123_nj3_5_BS20.tif:0266-0285-0174:266	44964	44964	266
719	210123_nj3_5_BS20.tif:0267-0292-0181:267	47477	47477	267
720	210123_nj3_5_BS20.tif:0268-0286-0157:268	49001	49001	268
721	210123_nj3_5_BS20.tif:0269-0290-0151:269	61493	61493	269
722	210123_nj3_5_BS20.tif:0270-0288-0155:270	56599	56599	270
723	210123_nj3_5_BS20.tif:0271-0298-0152:271	53298	53298	271
724	210123_nj3_5_BS20.tif:0272-0308-0158:272	57545	57545	272
725	210123_nj3_5_BS20.tif:0273-0290-0156:273	68041	68041	273
726	210123_nj3_5_BS20.tif:0274-0296-0158:274	55372	55372	274
727	210123_nj3_5_BS20.tif:0275-0296-0166:275	71515	71515	275
728	210123_nj3_5_BS20.tif:0276-0285-0160:276	55847	55847	276
729	210123_nj3_5_BS20.tif:0277-0281-0171:277	59696	59696	277
730	210123_nj3_5_BS20.tif:0278-0284-0180:278	72134	72134	278
731	210123_nj3_5_BS20.tif:0279-0287-0165:279	55189	55189	279
732	210123_nj3_5_BS20.tif:0280-0271-0134:280	46529	46529	280
733	210123_nj3_5_BS20.tif:0281-0268-0124:281	48571	48571	281
734	210123_nj3_5_BS20.tif:0282-0279-0146:282	43275	43275	282
735	210123_nj3_5_BS20.tif:0283-0278-0143:283	43837	43837	283
736	210123_nj3_5_BS20.tif:0284-0270-0140:284	50153	50153	284
737	210123_nj3_5_BS20.tif:0285-0269-0140:285	54554	54554	285
738	210123_nj3_5_BS20.tif:0286-0268-0140:286	56574	56574	286
739	210123_nj3_5_BS20.tif:0287-0267-0140:287	54103	54103	287
740	210123_nj3_5_BS20.tif:0288-0276-0142:288	56918	56918	288
741	210123_nj3_5_BS20.tif:0289-0284-0142:289	62524	62524	289
742	210123_nj3_5_BS20.tif:0290-0270-0127:290	58421	58421	290
743	210123_nj3_5_BS20.tif:0291-0270-0141:291	49425	49425	291
744	210123_nj3_5_BS20.tif:0292-0268-0147:292	63061	63061	292
745	210123_nj3_5_BS20.tif:0293-0266-0139:293	50795	50795	293
746	210123_nj3_5_BS20.tif:0294-0320-0174:294	54632	54632	294
747	210123_nj3_5_BS20.tif:0295-0338-0188:295	69905	69905	295
748	210123_nj3_5_BS20.tif:0296-0287-0179:296	55340	55340	296
749	210123_nj3_5_BS20.tif:0297-0285-0185:297	67060	67060	297
750	210123_nj3_5_BS20.tif:0298-0283-0187:298	62034	62034	298
751	210123_nj3_5_BS20.tif:0299-0279-0190:299	53573	53573	299
752	210123_nj3_5_BS20.tif:0300-0282-0189:300	55347	55347	300
753	210123_nj3_5_BS20.tif:0301-0285-0188:301	55622	55622	301
754	210123_nj3_5_BS20.tif:0302-0278-0190:302	63527	63527	302
755	210123_nj3_5_BS20.tif:0303-0277-0190:303	53506	53506	303
756	210123_nj3_5_BS20.tif:0304-0275-0190:304	57759	57759	304
757	210123_nj3_5_BS20.tif:0305-0276-0186:305	57846	57846	305
758	210123_nj3_5_BS20.tif:0306-0291-0179:306	52980	52980	306
759	210123_nj3_5_BS20.tif:0307-0273-0198:307	51896	51896	307
760	210123_nj3_5_BS20.tif:0308-0257-0190:308	55062	55062	308
761	210123_nj3_5_BS20.tif:0309-0259-0191:309	62159	62159	309
762	210123_nj3_5_BS20.tif:0310-0271-0191:310	50182	50182	310
763	210123_nj3_5_BS20.tif:0311-0276-0186:311	63087	63087	311
764	210123_nj3_5_BS20.tif:0312-0276-0187:312	66599	66599	312
765	210123_nj3_5_BS20.tif:0313-0283-0183:313	60274	60274	313
766	210123_nj3_5_BS20.tif:0314-0286-0182:314	64907	64907	314
767	210123_nj3_5_BS20.tif:0315-0271-0185:315	83980	83980	315
768	210123_nj3_5_BS20.tif:0316-0280-0181:316	60879	60879	316
769	210123_nj3_5_BS20.tif:0317-0280-0186:317	59742	59742	317
770	210123_nj3_5_BS20.tif:0318-0273-0188:318	62006	62006	318
771	210123_nj3_5_BS20.tif:0319-0291-0184:319	57091	57091	319
772	210123_nj3_5_BS20.tif:0320-0306-0180:320	53419	53419	320
773	210123_nj3_5_BS20.tif:0321-0288-0177:321	59122	59122	321
774	210123_nj3_5_BS20.tif:0322-0293-0175:322	50970	50970	322
775	210123_nj3_5_BS20.tif:0323-0293-0170:323	49406	49406	323
776	210123_nj3_5_BS20.tif:0324-0290-0169:324	42536	42536	324
777	210123_nj3_5_BS20.tif:0325-0293-0168:325	48174	48174	325
778	210123_nj3_5_BS20.tif:0326-0296-0167:326	54327	54327	326
779	210123_nj3_5_BS20.tif:0327-0291-0171:327	50303	50303	327
780	210123_nj3_5_BS20.tif:0328-0286-0175:328	42338	42338	328
781	210123_nj3_5_BS20.tif:0329-0235-0140:329	81771	81771	329
782	210123_nj3_5_BS20.tif:0330-0270-0184:330	43308	43308	330
783	210123_nj3_5_BS20.tif:0331-0305-0181:331	42341	42341	331
784	210123_nj3_5_BS20.tif:0332-0319-0170:332	48218	48218	332
785	210123_nj3_5_BS20.tif:0333-0295-0154:333	54541	54541	333
786	210123_nj3_5_BS20.tif:0334-0295-0152:334	57635	57635	334
787	210123_nj3_5_BS20.tif:0335-0297-0160:335	55951	55951	335
788	210123_nj3_5_BS20.tif:0336-0280-0157:336	69415	69415	336
789	210123_nj3_5_BS20.tif:0337-0305-0162:337	65388	65388	337
790	210123_nj3_5_BS20.tif:0338-0294-0159:338	51882	51882	338
791	210123_nj3_5_BS20.tif:0339-0286-0151:339	54485	54485	339
792	210123_nj3_5_BS20.tif:0340-0307-0153:340	49407	49407	340
793	210123_nj3_5_BS20.tif:0341-0305-0166:341	57113	57113	341
794	210123_nj3_5_BS20.tif:0342-0290-0162:342	58431	58431	342
795	210123_nj3_5_BS20.tif:0343-0288-0155:343	61573	61573	343
796	210123_nj3_5_BS20.tif:0344-0294-0169:344	72541	72541	344
797	210123_nj3_5_BS20.tif:0345-0293-0172:345	63254	63254	345
798	210123_nj3_5_BS20.tif:0346-0290-0168:346	57331	57331	346
799	210123_nj3_5_BS20.tif:0347-0292-0172:347	68264	68264	347
800	210123_nj3_5_BS20.tif:0348-0288-0184:348	60225	60225	348
801	210123_nj3_5_BS20.tif:0349-0291-0173:349	68923	68923	349
802	210123_nj3_5_BS20.tif:0350-0274-0147:350	69239	69239	350
803	210123_nj3_5_BS20.tif:0351-0288-0176:351	71409	71409	351
804	210123_nj3_5_BS20.tif:0352-0292-0182:352	60783	60783	352
805	210123_nj3_5_BS20.tif:0353-0295-0184:353	55969	55969	353
806	210123_nj3_5_BS20.tif:0354-0300-0178:354	65295	65295	354
807	210123_nj3_5_BS20.tif:0355-0286-0175:355	72955	72955	355
808	210123_nj3_5_BS20.tif:0356-0277-0129:356	80162	80162	356
809	210123_nj3_5_BS20.tif:0357-0296-0167:357	64660	64660	357
810	210123_nj3_5_BS20.tif:0358-0292-0199:358	67136	67136	358
811	210123_nj3_5_BS20.tif:0359-0284-0181:359	59398	59398	359
812	210123_nj3_5_BS20.tif:0360-0278-0177:360	58248	58248	360
813	210123_nj3_5_BS20.tif:0361-0271-0172:361	64766	64766	361
814	210123_nj3_5_BS20.tif:0362-0275-0178:362	59190	59190	362
815	210123_nj3_5_BS20.tif:0363-0285-0192:363	58678	58678	363
816	210123_nj3_5_BS20.tif:0364-0284-0187:364	61616	61616	364
817	210123_nj3_5_BS20.tif:0365-0281-0180:365	62354	62354	365
818	210123_nj3_5_BS20.tif:0366-0278-0180:366	60019	60019	366
819	210123_nj3_5_BS20.tif:0367-0275-0179:367	53239	53239	367
820	210123_nj3_5_BS20.tif:0368-0279-0185:368	59930	59930	368
821	210123_nj3_5_BS20.tif:0369-0281-0182:369	61681	61681	369
822	210123_nj3_5_BS20.tif:0370-0281-0178:370	70206	70206	370
823	210123_nj3_5_BS20.tif:0371-0279-0195:371	62234	62234	371
824	210123_nj3_5_BS20.tif:0372-0277-0189:372	52214	52214	372
825	210123_nj3_5_BS20.tif:0373-0269-0189:373	53677	53677	373
826	210123_nj3_5_BS20.tif:0374-0278-0192:374	48359	48359	374
827	210123_nj3_5_BS20.tif:0375-0282-0185:375	60588	60588	375
828	210123_nj3_5_BS20.tif:0376-0291-0189:376	85178	85178	376
829	210123_nj3_5_BS20.tif:0377-0272-0189:377	53683	53683	377
830	210123_nj3_5_BS20.tif:0378-0264-0180:378	54198	54198	378
831	210123_nj3_5_BS20.tif:0379-0275-0178:379	59559	59559	379
832	210123_nj3_5_BS20.tif:0380-0277-0186:380	57010	57010	380
833	210123_nj3_5_BS20.tif:0381-0269-0201:381	59641	59641	381
834	210123_nj3_5_BS20.tif:0382-0266-0196:382	63387	63387	382
835	210123_nj3_5_BS20.tif:0383-0281-0185:383	63026	63026	383
836	210123_nj3_5_BS20.tif:0384-0280-0193:384	63528	63528	384
837	210123_nj3_5_BS20.tif:0385-0268-0189:385	63462	63462	385
838	210123_nj3_5_BS20.tif:0386-0256-0185:386	50006	50006	386
839	210123_nj3_5_BS20.tif:0387-0240-0197:387	66526	66526	387
840	210123_nj3_5_BS20.tif:0388-0276-0186:388	51853	51853	388
841	210123_nj3_5_BS20.tif:0389-0290-0188:389	61988	61988	389
842	210123_nj3_5_BS20.tif:0390-0287-0190:390	61159	61159	390
843	210123_nj3_5_BS20.tif:0391-0275-0185:391	69564	69564	391
844	210123_nj3_5_BS20.tif:0392-0272-0185:392	76264	76264	392
845	210123_nj3_5_BS20.tif:0393-0290-0182:393	59300	59300	393
846	210123_nj3_5_BS20.tif:0394-0279-0181:394	67790	67790	394
847	210123_nj3_5_BS20.tif:0395-0276-0182:395	72269	72269	395
848	210123_nj3_5_BS20.tif:0396-0278-0180:396	83746	83746	396
849	210123_nj3_5_BS20.tif:0397-0280-0179:397	60251	60251	397
850	210123_nj3_5_BS20.tif:0398-0290-0175:398	67255	67255	398
851	210123_nj3_5_BS20.tif:0399-0298-0178:399	79659	79659	399
852	210123_nj3_5_BS20.tif:0400-0284-0173:400	81374	81374	400
853	210123_nj3_5_BS20.tif:0401-0290-0171:401	89354	89354	401
854	210123_nj3_5_BS20.tif:0402-0285-0170:402	98660	98660	402
855	210123_nj3_5_BS20.tif:0403-0288-0171:403	90511	90511	403
856	210123_nj3_5_BS20.tif:0404-0301-0176:404	58792	58792	404
857	210123_nj3_5_BS20.tif:0405-0314-0168:405	56708	56708	405
858	210123_nj3_5_BS20.tif:0406-0286-0165:406	53870	53870	406
859	210123_nj3_5_BS20.tif:0407-0280-0166:407	42194	42194	407
860	210123_nj3_5_BS20.tif:0408-0280-0182:408	54560	54560	408
861	210123_nj3_5_BS20.tif:0409-0276-0190:409	56770	56770	409
862	210123_nj3_5_BS20.tif:0410-0262-0192:410	48461	48461	410
863	210123_nj3_5_BS20.tif:0411-0258-0179:411	49618	49618	411
864	210123_nj3_5_BS20.tif:0412-0263-0159:412	39663	39663	412
865	210123_nj3_5_BS20.tif:0413-0271-0182:413	41736	41736	413
866	210123_nj3_5_BS20.tif:0414-0268-0185:414	43480	43480	414
867	210123_nj3_5_BS20.tif:0415-0260-0180:415	50081	50081	415
868	210123_nj3_5_BS20.tif:0416-0256-0182:416	46048	46048	416
869	210123_nj3_5_BS20.tif:0417-0248-0179:417	61407	61407	417
870	210123_nj3_5_BS20.tif:0418-0249-0178:418	62115	62115	418
871	210123_nj3_5_BS20.tif:0419-0251-0187:419	57653	57653	419
872	210123_nj3_5_BS20.tif:0420-0256-0179:420	57619	57619	420
873	210123_nj3_5_BS20.tif:0421-0257-0186:421	53093	53093	421
874	210123_nj3_5_BS20.tif:0422-0253-0189:422	56852	56852	422
875	210123_nj3_5_BS20.tif:0423-0250-0186:423	62579	62579	423
876	210123_nj3_5_BS20.tif:0424-0252-0185:424	63626	63626	424
877	210123_nj3_5_BS20.tif:0425-0245-0212:425	60167	60167	425
878	210123_nj3_5_BS20.tif:0426-0257-0199:426	60680	60680	426
879	210123_nj3_5_BS20.tif:0427-0278-0199:427	45737	45737	427
880	210123_nj3_5_BS20.tif:0428-0287-0182:428	64900	64900	428
881	210123_nj3_5_BS20.tif:0429-0293-0189:429	67818	67818	429
882	210123_nj3_5_BS20.tif:0430-0286-0189:430	60236	60236	430
883	210123_nj3_5_BS20.tif:0431-0281-0182:431	72885	72885	431
884	210123_nj3_5_BS20.tif:0432-0273-0178:432	60421	60421	432
885	210123_nj3_5_BS20.tif:0433-0264-0146:433	50755	50755	433
886	210123_nj3_5_BS20.tif:0434-0272-0182:434	73985	73985	434
887	210123_nj3_5_BS20.tif:0435-0266-0186:435	68958	68958	435
888	210123_nj3_5_BS20.tif:0436-0261-0184:436	64609	64609	436
889	210123_nj3_5_BS20.tif:0437-0256-0184:437	60779	60779	437
890	210123_nj3_5_BS20.tif:0438-0257-0178:438	62743	62743	438
891	210123_nj3_5_BS20.tif:0439-0265-0186:439	71382	71382	439
892	210123_nj3_5_BS20.tif:0440-0272-0172:440	73586	73586	440
893	210123_nj3_5_BS20.tif:0441-0277-0170:441	65060	65060	441
894	210123_nj3_5_BS20.tif:0442-0291-0169:442	73804	73804	442
895	210123_nj3_5_BS20.tif:0443-0311-0168:443	61377	61377	443
896	210123_nj3_5_BS20.tif:0444-0307-0163:444	57117	57117	444
897	210123_nj3_5_BS20.tif:0445-0296-0156:445	65942	65942	445
898	210123_nj3_5_BS20.tif:0446-0291-0145:446	63645	63645	446
899	210123_nj3_5_BS20.tif:0447-0285-0146:447	68482	68482	447
900	210123_nj3_5_BS20.tif:0448-0290-0139:448	59392	59392	448
901	210123_nj3_5_BS20.tif:0449-0289-0137:449	60217	60217	449
902	210123_nj3_5_BS20.tif:0450-0288-0135:450	67040	67040	450
903	210123_nj3_5_BS20.tif:0451-0287-0133:451	63470	63470	451
904	210123_nj3_5_BS20.tif:0452-0286-0131:452	51636	51636	452
