# Supplementary material for: Molecular encoding and synaptic decoding of context during salt chemotaxis in C. elegans
Source: Nat Commun. 2022 May 27;13:2928. doi: 10.1038/s41467-022-30279-7 (PMC9142520; doi:10.1038/s41467-022-30279-7)
Supplement: Supplementary file 7 — Source Data [file 41467_2022_30279_MOESM7_ESM.zip › Source Data/Imaging/Fig.5/5D/210123_nj3_6_BS20_Results.csv]

	Label	IntDen	RawIntDen	Slice	stimulus
1	210123_nj3_6_BS20.tif:0001-0312-0462:1	64439	64439	1	202
2	210123_nj3_6_BS20.tif:0002-0315-0460:2	69052	69052	2
3	210123_nj3_6_BS20.tif:0003-0309-0463:3	66474	66474	3
4	210123_nj3_6_BS20.tif:0004-0299-0456:4	68060	68060	4
5	210123_nj3_6_BS20.tif:0005-0296-0465:5	102654	102654	5
6	210123_nj3_6_BS20.tif:0006-0275-0465:6	79122	79122	6
7	210123_nj3_6_BS20.tif:0007-0269-0465:7	77265	77265	7
8	210123_nj3_6_BS20.tif:0008-0304-0460:8	75284	75284	8
9	210123_nj3_6_BS20.tif:0009-0301-0447:9	78187	78187	9
10	210123_nj3_6_BS20.tif:0010-0286-0431:10	51266	51266	10
11	210123_nj3_6_BS20.tif:0011-0275-0423:11	93963	93963	11
12	210123_nj3_6_BS20.tif:0012-0278-0417:12	73418	73418	12
13	210123_nj3_6_BS20.tif:0013-0269-0427:13	73743	73743	13
14	210123_nj3_6_BS20.tif:0014-0253-0458:14	67298	67298	14
15	210123_nj3_6_BS20.tif:0015-0261-0442:15	88336	88336	15
16	210123_nj3_6_BS20.tif:0016-0251-0427:16	65902	65902	16
17	210123_nj3_6_BS20.tif:0017-0239-0436:17	65143	65143	17
18	210123_nj3_6_BS20.tif:0018-0248-0435:18	55047	55047	18
19	210123_nj3_6_BS20.tif:0019-0235-0437:19	54006	54006	19
20	210123_nj3_6_BS20.tif:0020-0239-0438:20	50927	50927	20
21	210123_nj3_6_BS20.tif:0021-0229-0444:21	70758	70758	21
22	210123_nj3_6_BS20.tif:0022-0229-0462:22	66023	66023	22
23	210123_nj3_6_BS20.tif:0023-0242-0449:23	68115	68115	23
24	210123_nj3_6_BS20.tif:0024-0245-0449:24	64993	64993	24
25	210123_nj3_6_BS20.tif:0025-0249-0457:25	58935	58935	25
26	210123_nj3_6_BS20.tif:0026-0264-0445:26	60290	60290	26
27	210123_nj3_6_BS20.tif:0027-0265-0454:27	60847	60847	27
28	210123_nj3_6_BS20.tif:0028-0215-0438:28	68252	68252	28
29	210123_nj3_6_BS20.tif:0029-0216-0449:29	60877	60877	29
30	210123_nj3_6_BS20.tif:0030-0221-0442:30	59929	59929	30
31	210123_nj3_6_BS20.tif:0031-0233-0455:31	61182	61182	31
32	210123_nj3_6_BS20.tif:0032-0228-0448:32	53066	53066	32
33	210123_nj3_6_BS20.tif:0033-0233-0460:33	67459	67459	33
34	210123_nj3_6_BS20.tif:0034-0234-0461:34	40740	40740	34
35	210123_nj3_6_BS20.tif:0035-0224-0455:35	44897	44897	35
36	210123_nj3_6_BS20.tif:0036-0214-0449:36	34987	34987	36
37	210123_nj3_6_BS20.tif:0037-0204-0443:37	28969	28969	37
38	210123_nj3_6_BS20.tif:0038-0219-0454:38	45250	45250	38
39	210123_nj3_6_BS20.tif:0039-0209-0457:39	40671	40671	39
40	210123_nj3_6_BS20.tif:0040-0232-0456:40	43354	43354	40
41	210123_nj3_6_BS20.tif:0041-0255-0455:41	44660	44660	41
42	210123_nj3_6_BS20.tif:0042-0282-0450:42	41709	41709	42
43	210123_nj3_6_BS20.tif:0043-0309-0445:43	54974	54974	43
44	210123_nj3_6_BS20.tif:0044-0292-0459:44	46329	46329	44
45	210123_nj3_6_BS20.tif:0045-0333-0468:45	48246	48246	45
46	210123_nj3_6_BS20.tif:0046-0301-0471:46	46998	46998	46
47	210123_nj3_6_BS20.tif:0047-0278-0450:47	37386	37386	47
48	210123_nj3_6_BS20.tif:0048-0229-0416:48	70207	70207	48
49	210123_nj3_6_BS20.tif:0049-0215-0419:49	63374	63374	49
50	210123_nj3_6_BS20.tif:0050-0199-0412:50	59799	59799	50
51	210123_nj3_6_BS20.tif:0051-0214-0417:51	61141	61141	51
52	210123_nj3_6_BS20.tif:0052-0214-0423:52	64356	64356	52
53	210123_nj3_6_BS20.tif:0053-0201-0443:53	63296	63296	53
54	210123_nj3_6_BS20.tif:0054-0208-0441:54	60033	60033	54
55	210123_nj3_6_BS20.tif:0055-0228-0463:55	31098	31098	55
56	210123_nj3_6_BS20.tif:0056-0255-0468:56	41750	41750	56
57	210123_nj3_6_BS20.tif:0057-0275-0466:57	72846	72846	57
58	210123_nj3_6_BS20.tif:0058-0295-0464:58	31234	31234	58
59	210123_nj3_6_BS20.tif:0059-0315-0462:59	30304	30304	59
60	210123_nj3_6_BS20.tif:0060-0272-0450:60	47721	47721	60
61	210123_nj3_6_BS20.tif:0061-0271-0454:61	45790	45790	61
62	210123_nj3_6_BS20.tif:0062-0277-0447:62	54373	54373	62
63	210123_nj3_6_BS20.tif:0063-0271-0441:63	57647	57647	63
64	210123_nj3_6_BS20.tif:0064-0266-0444:64	53779	53779	64
65	210123_nj3_6_BS20.tif:0065-0256-0459:65	57134	57134	65
66	210123_nj3_6_BS20.tif:0066-0260-0456:66	43273	43273	66
67	210123_nj3_6_BS20.tif:0067-0262-0453:67	60743	60743	67
68	210123_nj3_6_BS20.tif:0068-0258-0454:68	62767	62767	68
69	210123_nj3_6_BS20.tif:0069-0287-0446:69	57661	57661	69
70	210123_nj3_6_BS20.tif:0070-0289-0430:70	58319	58319	70
71	210123_nj3_6_BS20.tif:0071-0284-0430:71	45951	45951	71
72	210123_nj3_6_BS20.tif:0072-0282-0427:72	35761	35761	72
73	210123_nj3_6_BS20.tif:0073-0288-0427:73	46650	46650	73
74	210123_nj3_6_BS20.tif:0074-0271-0444:74	42484	42484	74
75	210123_nj3_6_BS20.tif:0075-0266-0446:75	55682	55682	75
76	210123_nj3_6_BS20.tif:0076-0260-0440:76	51545	51545	76
77	210123_nj3_6_BS20.tif:0077-0272-0435:77	50012	50012	77
78	210123_nj3_6_BS20.tif:0078-0307-0403:78	41501	41501	78
79	210123_nj3_6_BS20.tif:0079-0298-0411:79	51765	51765	79
80	210123_nj3_6_BS20.tif:0080-0292-0411:80	48519	48519	80
81	210123_nj3_6_BS20.tif:0081-0294-0406:81	54038	54038	81
82	210123_nj3_6_BS20.tif:0082-0286-0407:82	46965	46965	82
83	210123_nj3_6_BS20.tif:0083-0291-0395:83	46889	46889	83
84	210123_nj3_6_BS20.tif:0084-0293-0392:84	40511	40511	84
85	210123_nj3_6_BS20.tif:0085-0289-0408:85	47123	47123	85
86	210123_nj3_6_BS20.tif:0086-0285-0401:86	49339	49339	86
87	210123_nj3_6_BS20.tif:0087-0300-0405:87	42453	42453	87
88	210123_nj3_6_BS20.tif:0088-0324-0403:88	52362	52362	88
89	210123_nj3_6_BS20.tif:0089-0292-0402:89	54632	54632	89
90	210123_nj3_6_BS20.tif:0090-0299-0403:90	49531	49531	90
91	210123_nj3_6_BS20.tif:0091-0303-0410:91	54529	54529	91
92	210123_nj3_6_BS20.tif:0092-0295-0433:92	49514	49514	92
93	210123_nj3_6_BS20.tif:0093-0288-0444:93	58319	58319	93
94	210123_nj3_6_BS20.tif:0094-0282-0438:94	51480	51480	94
95	210123_nj3_6_BS20.tif:0095-0289-0437:95	48175	48175	95
96	210123_nj3_6_BS20.tif:0096-0282-0438:96	45273	45273	96
97	210123_nj3_6_BS20.tif:0097-0277-0437:97	51802	51802	97
98	210123_nj3_6_BS20.tif:0098-0276-0444:98	43687	43687	98
99	210123_nj3_6_BS20.tif:0099-0275-0450:99	48162	48162	99
100	210123_nj3_6_BS20.tif:0100-0280-0444:100	50281	50281	100
101	210123_nj3_6_BS20.tif:0101-0278-0438:101	52693	52693	101
102	210123_nj3_6_BS20.tif:0102-0311-0413:102	52859	52859	102
103	210123_nj3_6_BS20.tif:0103-0297-0406:103	48107	48107	103
104	210123_nj3_6_BS20.tif:0104-0296-0402:104	51478	51478	104
105	210123_nj3_6_BS20.tif:0105-0302-0395:105	55678	55678	105
106	210123_nj3_6_BS20.tif:0106-0302-0402:106	53512	53512	106
107	210123_nj3_6_BS20.tif:0107-0299-0393:107	44303	44303	107
108	210123_nj3_6_BS20.tif:0108-0294-0393:108	73473	73473	108
109	210123_nj3_6_BS20.tif:0109-0304-0403:109	63611	63611	109
110	210123_nj3_6_BS20.tif:0110-0305-0416:110	64545	64545	110
111	210123_nj3_6_BS20.tif:0111-0299-0425:111	53770	53770	111
112	210123_nj3_6_BS20.tif:0112-0292-0443:112	55191	55191	112
113	210123_nj3_6_BS20.tif:0113-0287-0443:113	52605	52605	113
114	210123_nj3_6_BS20.tif:0114-0273-0457:114	56837	56837	114
115	210123_nj3_6_BS20.tif:0115-0268-0451:115	63759	63759	115
116	210123_nj3_6_BS20.tif:0116-0279-0439:116	55991	55991	116
117	210123_nj3_6_BS20.tif:0117-0273-0436:117	63827	63827	117
118	210123_nj3_6_BS20.tif:0118-0277-0435:118	68452	68452	118
119	210123_nj3_6_BS20.tif:0119-0260-0438:119	66765	66765	119
120	210123_nj3_6_BS20.tif:0120-0269-0441:120	71157	71157	120
121	210123_nj3_6_BS20.tif:0121-0276-0432:121	69036	69036	121
122	210123_nj3_6_BS20.tif:0122-0285-0433:122	57388	57388	122
123	210123_nj3_6_BS20.tif:0123-0288-0434:123	57008	57008	123
124	210123_nj3_6_BS20.tif:0124-0288-0421:124	68436	68436	124
125	210123_nj3_6_BS20.tif:0125-0301-0408:125	51136	51136	125
126	210123_nj3_6_BS20.tif:0126-0302-0398:126	57450	57450	126
127	210123_nj3_6_BS20.tif:0127-0289-0405:127	62504	62504	127
128	210123_nj3_6_BS20.tif:0128-0291-0401:128	53175	53175	128
129	210123_nj3_6_BS20.tif:0129-0290-0386:129	46873	46873	129
130	210123_nj3_6_BS20.tif:0130-0285-0378:130	43464	43464	130
131	210123_nj3_6_BS20.tif:0131-0280-0370:131	55731	55731	131
132	210123_nj3_6_BS20.tif:0132-0276-0385:132	45284	45284	132
133	210123_nj3_6_BS20.tif:0133-0303-0373:133	56634	56634	133
134	210123_nj3_6_BS20.tif:0134-0300-0386:134	46969	46969	134
135	210123_nj3_6_BS20.tif:0135-0294-0409:135	49274	49274	135
136	210123_nj3_6_BS20.tif:0136-0293-0396:136	51757	51757	136
137	210123_nj3_6_BS20.tif:0137-0299-0398:137	56783	56783	137
138	210123_nj3_6_BS20.tif:0138-0300-0417:138	52059	52059	138
139	210123_nj3_6_BS20.tif:0139-0295-0415:139	49245	49245	139
140	210123_nj3_6_BS20.tif:0140-0297-0426:140	47270	47270	140
141	210123_nj3_6_BS20.tif:0141-0288-0436:141	61904	61904	141
142	210123_nj3_6_BS20.tif:0142-0295-0417:142	56338	56338	142
143	210123_nj3_6_BS20.tif:0143-0294-0387:143	57257	57257	143
144	210123_nj3_6_BS20.tif:0144-0294-0387:144	61086	61086	144
145	210123_nj3_6_BS20.tif:0145-0290-0381:145	52227	52227	145
146	210123_nj3_6_BS20.tif:0146-0291-0380:146	59435	59435	146
147	210123_nj3_6_BS20.tif:0147-0286-0374:147	55285	55285	147
148	210123_nj3_6_BS20.tif:0148-0299-0400:148	62514	62514	148
149	210123_nj3_6_BS20.tif:0149-0299-0410:149	62847	62847	149
150	210123_nj3_6_BS20.tif:0150-0294-0403:150	63324	63324	150
151	210123_nj3_6_BS20.tif:0151-0295-0399:151	62733	62733	151
152	210123_nj3_6_BS20.tif:0152-0293-0398:152	65130	65130	152
153	210123_nj3_6_BS20.tif:0153-0294-0403:153	61738	61738	153
154	210123_nj3_6_BS20.tif:0154-0298-0416:154	58742	58742	154
155	210123_nj3_6_BS20.tif:0155-0292-0391:155	61167	61167	155
156	210123_nj3_6_BS20.tif:0156-0282-0384:156	57929	57929	156
157	210123_nj3_6_BS20.tif:0157-0272-0373:157	49646	49646	157
158	210123_nj3_6_BS20.tif:0158-0320-0410:158	70915	70915	158
159	210123_nj3_6_BS20.tif:0159-0303-0431:159	70078	70078	159
160	210123_nj3_6_BS20.tif:0160-0288-0417:160	79579	79579	160
161	210123_nj3_6_BS20.tif:0161-0299-0419:161	126546	126546	161
162	210123_nj3_6_BS20.tif:0162-0288-0432:162	53083	53083	162
163	210123_nj3_6_BS20.tif:0163-0286-0437:163	70755	70755	163
164	210123_nj3_6_BS20.tif:0164-0281-0440:164	51682	51682	164
165	210123_nj3_6_BS20.tif:0165-0284-0433:165	71649	71649	165
166	210123_nj3_6_BS20.tif:0166-0275-0436:166	78690	78690	166
167	210123_nj3_6_BS20.tif:0167-0277-0434:167	95205	95205	167
168	210123_nj3_6_BS20.tif:0168-0270-0443:168	72743	72743	168
169	210123_nj3_6_BS20.tif:0169-0274-0438:169	88372	88372	169
170	210123_nj3_6_BS20.tif:0170-0271-0444:170	66518	66518	170
171	210123_nj3_6_BS20.tif:0171-0280-0440:171	61732	61732	171
172	210123_nj3_6_BS20.tif:0172-0287-0432:172	71248	71248	172
173	210123_nj3_6_BS20.tif:0173-0292-0421:173	59531	59531	173
174	210123_nj3_6_BS20.tif:0174-0293-0416:174	57848	57848	174
175	210123_nj3_6_BS20.tif:0175-0299-0396:175	57485	57485	175
176	210123_nj3_6_BS20.tif:0176-0296-0376:176	51703	51703	176
177	210123_nj3_6_BS20.tif:0177-0294-0409:177	58418	58418	177
178	210123_nj3_6_BS20.tif:0178-0275-0469:178	42891	42891	178
179	210123_nj3_6_BS20.tif:0179-0267-0454:179	58497	58497	179
180	210123_nj3_6_BS20.tif:0180-0269-0444:180	56972	56972	180
181	210123_nj3_6_BS20.tif:0181-0270-0436:181	50658	50658	181
182	210123_nj3_6_BS20.tif:0182-0271-0431:182	62562	62562	182
183	210123_nj3_6_BS20.tif:0183-0276-0434:183	62197	62197	183
184	210123_nj3_6_BS20.tif:0184-0296-0426:184	68603	68603	184
185	210123_nj3_6_BS20.tif:0185-0299-0410:185	61378	61378	185
186	210123_nj3_6_BS20.tif:0186-0292-0410:186	59320	59320	186
187	210123_nj3_6_BS20.tif:0187-0290-0397:187	50492	50492	187
188	210123_nj3_6_BS20.tif:0188-0299-0385:188	56591	56591	188
189	210123_nj3_6_BS20.tif:0189-0301-0400:189	60189	60189	189
190	210123_nj3_6_BS20.tif:0190-0302-0414:190	53053	53053	190
191	210123_nj3_6_BS20.tif:0191-0295-0398:191	51879	51879	191
192	210123_nj3_6_BS20.tif:0192-0295-0390:192	55449	55449	192
193	210123_nj3_6_BS20.tif:0193-0292-0406:193	69476	69476	193
194	210123_nj3_6_BS20.tif:0194-0300-0407:194	50559	50559	194
195	210123_nj3_6_BS20.tif:0195-0290-0394:195	54106	54106	195
196	210123_nj3_6_BS20.tif:0196-0293-0385:196	54556	54556	196
197	210123_nj3_6_BS20.tif:0197-0291-0391:197	58099	58099	197
198	210123_nj3_6_BS20.tif:0198-0249-0374:198	86714	86714	198
199	210123_nj3_6_BS20.tif:0199-0256-0379:199	78108	78108	199
200	210123_nj3_6_BS20.tif:0200-0274-0383:200	63839	63839	200
201	210123_nj3_6_BS20.tif:0201-0279-0377:201	62332	62332	201
202	210123_nj3_6_BS20.tif:0202-0308-0358:202	63201	63201	202
203	210123_nj3_6_BS20.tif:0203-0315-0403:203	56221	56221	203
204	210123_nj3_6_BS20.tif:0204-0295-0400:204	66448	66448	204
205	210123_nj3_6_BS20.tif:0205-0298-0405:205	54186	54186	205
206	210123_nj3_6_BS20.tif:0206-0300-0409:206	55452	55452	206
207	210123_nj3_6_BS20.tif:0207-0292-0422:207	53243	53243	207
208	210123_nj3_6_BS20.tif:0208-0294-0419:208	54006	54006	208
209	210123_nj3_6_BS20.tif:0209-0289-0419:209	44368	44368	209
210	210123_nj3_6_BS20.tif:0210-0293-0435:210	58465	58465	210
211	210123_nj3_6_BS20.tif:0211-0296-0430:211	61668	61668	211
212	210123_nj3_6_BS20.tif:0212-0285-0429:212	51876	51876	212
213	210123_nj3_6_BS20.tif:0213-0290-0434:213	53559	53559	213
214	210123_nj3_6_BS20.tif:0214-0299-0442:214	70888	70888	214
215	210123_nj3_6_BS20.tif:0215-0268-0449:215	80612	80612	215
216	210123_nj3_6_BS20.tif:0216-0263-0449:216	76584	76584	216
217	210123_nj3_6_BS20.tif:0217-0284-0443:217	67920	67920	217
218	210123_nj3_6_BS20.tif:0218-0275-0440:218	54626	54626	218
219	210123_nj3_6_BS20.tif:0219-0284-0443:219	61027	61027	219
220	210123_nj3_6_BS20.tif:0220-0289-0432:220	48628	48628	220
221	210123_nj3_6_BS20.tif:0221-0296-0416:221	72849	72849	221
222	210123_nj3_6_BS20.tif:0222-0300-0407:222	72085	72085	222
223	210123_nj3_6_BS20.tif:0223-0292-0414:223	69506	69506	223
224	210123_nj3_6_BS20.tif:0224-0293-0425:224	48694	48694	224
225	210123_nj3_6_BS20.tif:0225-0261-0469:225	91067	91067	225
226	210123_nj3_6_BS20.tif:0226-0243-0448:226	71815	71815	226
227	210123_nj3_6_BS20.tif:0227-0267-0443:227	30753	30753	227
228	210123_nj3_6_BS20.tif:0228-0274-0438:228	74543	74543	228
229	210123_nj3_6_BS20.tif:0229-0280-0439:229	93820	93820	229
230	210123_nj3_6_BS20.tif:0230-0280-0434:230	99896	99896	230
231	210123_nj3_6_BS20.tif:0231-0273-0440:231	82481	82481	231
232	210123_nj3_6_BS20.tif:0232-0273-0435:232	73103	73103	232
233	210123_nj3_6_BS20.tif:0233-0273-0434:233	63802	63802	233
234	210123_nj3_6_BS20.tif:0234-0280-0435:234	64853	64853	234
235	210123_nj3_6_BS20.tif:0235-0297-0424:235	61716	61716	235
236	210123_nj3_6_BS20.tif:0236-0290-0413:236	61885	61885	236
237	210123_nj3_6_BS20.tif:0237-0301-0418:237	61881	61881	237
238	210123_nj3_6_BS20.tif:0238-0292-0441:238	53241	53241	238
239	210123_nj3_6_BS20.tif:0239-0270-0443:239	67961	67961	239
240	210123_nj3_6_BS20.tif:0240-0260-0434:240	63228	63228	240
241	210123_nj3_6_BS20.tif:0241-0331-0357:241	46437	46437	241
242	210123_nj3_6_BS20.tif:0242-0268-0408:242	45811	45811	242
243	210123_nj3_6_BS20.tif:0243-0279-0389:243	55789	55789	243
244	210123_nj3_6_BS20.tif:0244-0283-0385:244	54389	54389	244
245	210123_nj3_6_BS20.tif:0245-0311-0397:245	68168	68168	245
246	210123_nj3_6_BS20.tif:0246-0297-0405:246	78748	78748	246
247	210123_nj3_6_BS20.tif:0247-0294-0404:247	55229	55229	247
248	210123_nj3_6_BS20.tif:0248-0299-0400:248	54360	54360	248
249	210123_nj3_6_BS20.tif:0249-0295-0394:249	83708	83708	249
250	210123_nj3_6_BS20.tif:0250-0292-0399:250	53431	53431	250
251	210123_nj3_6_BS20.tif:0251-0295-0431:251	59592	59592	251
252	210123_nj3_6_BS20.tif:0252-0302-0414:252	56486	56486	252
253	210123_nj3_6_BS20.tif:0253-0289-0389:253	52408	52408	253
254	210123_nj3_6_BS20.tif:0254-0290-0395:254	52285	52285	254
255	210123_nj3_6_BS20.tif:0255-0289-0402:255	49348	49348	255
256	210123_nj3_6_BS20.tif:0256-0292-0393:256	50169	50169	256
257	210123_nj3_6_BS20.tif:0257-0294-0385:257	52699	52699	257
258	210123_nj3_6_BS20.tif:0258-0291-0383:258	53431	53431	258
259	210123_nj3_6_BS20.tif:0259-0281-0379:259	54215	54215	259
260	210123_nj3_6_BS20.tif:0260-0278-0365:260	46338	46338	260
261	210123_nj3_6_BS20.tif:0261-0283-0354:261	51891	51891	261
262	210123_nj3_6_BS20.tif:0262-0301-0430:262	68459	68459	262
263	210123_nj3_6_BS20.tif:0263-0295-0407:263	50552	50552	263
264	210123_nj3_6_BS20.tif:0264-0294-0399:264	54788	54788	264
265	210123_nj3_6_BS20.tif:0265-0299-0407:265	68269	68269	265
266	210123_nj3_6_BS20.tif:0266-0287-0409:266	64823	64823	266
267	210123_nj3_6_BS20.tif:0267-0289-0413:267	80936	80936	267
268	210123_nj3_6_BS20.tif:0268-0288-0419:268	76718	76718	268
269	210123_nj3_6_BS20.tif:0269-0288-0418:269	56734	56734	269
270	210123_nj3_6_BS20.tif:0270-0287-0443:270	74639	74639	270
271	210123_nj3_6_BS20.tif:0271-0296-0428:271	70209	70209	271
272	210123_nj3_6_BS20.tif:0272-0294-0397:272	44042	44042	272
273	210123_nj3_6_BS20.tif:0273-0286-0385:273	74452	74452	273
274	210123_nj3_6_BS20.tif:0274-0279-0398:274	60092	60092	274
275	210123_nj3_6_BS20.tif:0275-0285-0402:275	58570	58570	275
276	210123_nj3_6_BS20.tif:0276-0288-0460:276	65500	65500	276
277	210123_nj3_6_BS20.tif:0277-0280-0435:277	58981	58981	277
278	210123_nj3_6_BS20.tif:0278-0282-0442:278	87700	87700	278
279	210123_nj3_6_BS20.tif:0279-0278-0436:279	177533	177533	279
280	210123_nj3_6_BS20.tif:0280-0274-0439:280	153013	153013	280
281	210123_nj3_6_BS20.tif:0281-0270-0437:281	74769	74769	281
282	210123_nj3_6_BS20.tif:0282-0298-0437:282	82857	82857	282
283	210123_nj3_6_BS20.tif:0283-0280-0439:283	91880	91880	283
284	210123_nj3_6_BS20.tif:0284-0275-0442:284	71286	71286	284
285	210123_nj3_6_BS20.tif:0285-0281-0436:285	73542	73542	285
286	210123_nj3_6_BS20.tif:0286-0284-0429:286	64366	64366	286
287	210123_nj3_6_BS20.tif:0287-0298-0428:287	53193	53193	287
288	210123_nj3_6_BS20.tif:0288-0286-0412:288	62308	62308	288
289	210123_nj3_6_BS20.tif:0289-0289-0413:289	77350	77350	289
290	210123_nj3_6_BS20.tif:0290-0295-0395:290	57881	57881	290
291	210123_nj3_6_BS20.tif:0291-0296-0394:291	58363	58363	291
292	210123_nj3_6_BS20.tif:0292-0292-0378:292	53454	53454	292
293	210123_nj3_6_BS20.tif:0293-0297-0365:293	70672	70672	293
294	210123_nj3_6_BS20.tif:0294-0304-0398:294	62576	62576	294
295	210123_nj3_6_BS20.tif:0295-0293-0407:295	66397	66397	295
296	210123_nj3_6_BS20.tif:0296-0294-0402:296	58135	58135	296
297	210123_nj3_6_BS20.tif:0297-0295-0398:297	54471	54471	297
298	210123_nj3_6_BS20.tif:0298-0290-0407:298	73266	73266	298
299	210123_nj3_6_BS20.tif:0299-0295-0419:299	60701	60701	299
300	210123_nj3_6_BS20.tif:0300-0293-0426:300	52539	52539	300
301	210123_nj3_6_BS20.tif:0301-0293-0423:301	62223	62223	301
302	210123_nj3_6_BS20.tif:0302-0292-0433:302	54090	54090	302
303	210123_nj3_6_BS20.tif:0303-0292-0424:303	54443	54443	303
304	210123_nj3_6_BS20.tif:0304-0294-0403:304	62924	62924	304
305	210123_nj3_6_BS20.tif:0305-0288-0407:305	57860	57860	305
306	210123_nj3_6_BS20.tif:0306-0293-0429:306	67920	67920	306
307	210123_nj3_6_BS20.tif:0307-0287-0438:307	65920	65920	307
308	210123_nj3_6_BS20.tif:0308-0280-0438:308	65386	65386	308
309	210123_nj3_6_BS20.tif:0309-0275-0439:309	81025	81025	309
310	210123_nj3_6_BS20.tif:0310-0272-0431:310	100150	100150	310
311	210123_nj3_6_BS20.tif:0311-0275-0427:311	75402	75402	311
312	210123_nj3_6_BS20.tif:0312-0268-0439:312	69862	69862	312
313	210123_nj3_6_BS20.tif:0313-0266-0438:313	80868	80868	313
314	210123_nj3_6_BS20.tif:0314-0278-0433:314	79769	79769	314
315	210123_nj3_6_BS20.tif:0315-0290-0431:315	82292	82292	315
316	210123_nj3_6_BS20.tif:0316-0273-0435:316	67819	67819	316
317	210123_nj3_6_BS20.tif:0317-0249-0417:317	73228	73228	317
318	210123_nj3_6_BS20.tif:0318-0262-0421:318	60748	60748	318
319	210123_nj3_6_BS20.tif:0319-0294-0413:319	71701	71701	319
320	210123_nj3_6_BS20.tif:0320-0297-0396:320	53063	53063	320
321	210123_nj3_6_BS20.tif:0321-0295-0423:321	56169	56169	321
322	210123_nj3_6_BS20.tif:0322-0285-0423:322	59494	59494	322
323	210123_nj3_6_BS20.tif:0323-0290-0432:323	59746	59746	323
324	210123_nj3_6_BS20.tif:0324-0257-0468:324	74088	74088	324
325	210123_nj3_6_BS20.tif:0325-0248-0454:325	90114	90114	325
326	210123_nj3_6_BS20.tif:0326-0255-0448:326	86911	86911	326
327	210123_nj3_6_BS20.tif:0327-0261-0449:327	79988	79988	327
328	210123_nj3_6_BS20.tif:0328-0287-0435:328	68526	68526	328
329	210123_nj3_6_BS20.tif:0329-0280-0427:329	72763	72763	329
330	210123_nj3_6_BS20.tif:0330-0255-0422:330	71210	71210	330
331	210123_nj3_6_BS20.tif:0331-0253-0423:331	80782	80782	331
332	210123_nj3_6_BS20.tif:0332-0255-0423:332	78872	78872	332
333	210123_nj3_6_BS20.tif:0333-0261-0432:333	91689	91689	333
334	210123_nj3_6_BS20.tif:0334-0271-0441:334	61748	61748	334
335	210123_nj3_6_BS20.tif:0335-0274-0428:335	85699	85699	335
336	210123_nj3_6_BS20.tif:0336-0266-0433:336	105867	105867	336
337	210123_nj3_6_BS20.tif:0337-0270-0424:337	83755	83755	337
338	210123_nj3_6_BS20.tif:0338-0253-0402:338	89042	89042	338
339	210123_nj3_6_BS20.tif:0339-0272-0428:339	79146	79146	339
340	210123_nj3_6_BS20.tif:0340-0277-0461:340	78292	78292	340
341	210123_nj3_6_BS20.tif:0341-0264-0470:341	69455	69455	341
342	210123_nj3_6_BS20.tif:0342-0251-0438:342	73691	73691	342
343	210123_nj3_6_BS20.tif:0343-0248-0429:343	72481	72481	343
344	210123_nj3_6_BS20.tif:0344-0250-0427:344	80736	80736	344
345	210123_nj3_6_BS20.tif:0345-0248-0424:345	88015	88015	345
346	210123_nj3_6_BS20.tif:0346-0243-0420:346	82139	82139	346
347	210123_nj3_6_BS20.tif:0347-0262-0420:347	81236	81236	347
348	210123_nj3_6_BS20.tif:0348-0275-0432:348	93281	93281	348
349	210123_nj3_6_BS20.tif:0349-0315-0408:349	53756	53756	349
350	210123_nj3_6_BS20.tif:0350-0292-0408:350	51925	51925	350
351	210123_nj3_6_BS20.tif:0351-0273-0409:351	61209	61209	351
352	210123_nj3_6_BS20.tif:0352-0296-0398:352	47073	47073	352
353	210123_nj3_6_BS20.tif:0353-0302-0389:353	60047	60047	353
354	210123_nj3_6_BS20.tif:0354-0296-0401:354	68742	68742	354
355	210123_nj3_6_BS20.tif:0355-0342-0384:355	58519	58519	355
356	210123_nj3_6_BS20.tif:0356-0349-0389:356	55957	55957	356
357	210123_nj3_6_BS20.tif:0357-0330-0388:357	63453	63453	357
358	210123_nj3_6_BS20.tif:0358-0305-0395:358	60459	60459	358
359	210123_nj3_6_BS20.tif:0359-0313-0397:359	49417	49417	359
360	210123_nj3_6_BS20.tif:0360-0318-0436:360	41711	41711	360
361	210123_nj3_6_BS20.tif:0361-0294-0452:361	81201	81201	361
362	210123_nj3_6_BS20.tif:0362-0278-0469:362	76721	76721	362
363	210123_nj3_6_BS20.tif:0363-0265-0460:363	82457	82457	363
364	210123_nj3_6_BS20.tif:0364-0261-0466:364	85126	85126	364
365	210123_nj3_6_BS20.tif:0365-0263-0456:365	86119	86119	365
366	210123_nj3_6_BS20.tif:0366-0260-0458:366	88198	88198	366
367	210123_nj3_6_BS20.tif:0367-0264-0466:367	84979	84979	367
368	210123_nj3_6_BS20.tif:0368-0282-0449:368	80878	80878	368
369	210123_nj3_6_BS20.tif:0369-0274-0436:369	73570	73570	369
370	210123_nj3_6_BS20.tif:0370-0269-0416:370	104340	104340	370
371	210123_nj3_6_BS20.tif:0371-0254-0415:371	110964	110964	371
372	210123_nj3_6_BS20.tif:0372-0249-0409:372	106928	106928	372
373	210123_nj3_6_BS20.tif:0373-0261-0409:373	97493	97493	373
374	210123_nj3_6_BS20.tif:0374-0280-0427:374	72046	72046	374
375	210123_nj3_6_BS20.tif:0375-0259-0443:375	82420	82420	375
376	210123_nj3_6_BS20.tif:0376-0234-0425:376	96448	96448	376
377	210123_nj3_6_BS20.tif:0377-0279-0412:377	71248	71248	377
378	210123_nj3_6_BS20.tif:0378-0261-0418:378	91174	91174	378
379	210123_nj3_6_BS20.tif:0379-0264-0424:379	92088	92088	379
380	210123_nj3_6_BS20.tif:0380-0258-0421:380	91914	91914	380
381	210123_nj3_6_BS20.tif:0381-0252-0414:381	81029	81029	381
382	210123_nj3_6_BS20.tif:0382-0257-0413:382	100881	100881	382
383	210123_nj3_6_BS20.tif:0383-0254-0412:383	81693	81693	383
384	210123_nj3_6_BS20.tif:0384-0272-0413:384	93678	93678	384
385	210123_nj3_6_BS20.tif:0385-0279-0434:385	66526	66526	385
386	210123_nj3_6_BS20.tif:0386-0253-0459:386	74905	74905	386
387	210123_nj3_6_BS20.tif:0387-0253-0432:387	71316	71316	387
388	210123_nj3_6_BS20.tif:0388-0242-0427:388	96857	96857	388
389	210123_nj3_6_BS20.tif:0389-0249-0424:389	89887	89887	389
390	210123_nj3_6_BS20.tif:0390-0250-0439:390	92498	92498	390
391	210123_nj3_6_BS20.tif:0391-0245-0450:391	92695	92695	391
392	210123_nj3_6_BS20.tif:0392-0240-0440:392	115774	115774	392
393	210123_nj3_6_BS20.tif:0393-0229-0437:393	103237	103237	393
394	210123_nj3_6_BS20.tif:0394-0215-0449:394	82506	82506	394
395	210123_nj3_6_BS20.tif:0395-0209-0450:395	84058	84058	395
396	210123_nj3_6_BS20.tif:0396-0211-0442:396	87019	87019	396
397	210123_nj3_6_BS20.tif:0397-0251-0439:397	59119	59119	397
398	210123_nj3_6_BS20.tif:0398-0253-0422:398	61959	61959	398
399	210123_nj3_6_BS20.tif:0399-0246-0403:399	59507	59507	399
400	210123_nj3_6_BS20.tif:0400-0249-0411:400	66450	66450	400
401	210123_nj3_6_BS20.tif:0401-0257-0424:401	59788	59788	401
402	210123_nj3_6_BS20.tif:0402-0246-0423:402	61938	61938	402
403	210123_nj3_6_BS20.tif:0403-0231-0414:403	55685	55685	403
404	210123_nj3_6_BS20.tif:0404-0223-0404:404	58292	58292	404
405	210123_nj3_6_BS20.tif:0405-0200-0398:405	64683	64683	405
406	210123_nj3_6_BS20.tif:0406-0231-0429:406	66704	66704	406
407	210123_nj3_6_BS20.tif:0407-0262-0445:407	81489	81489	407
408	210123_nj3_6_BS20.tif:0408-0266-0448:408	60873	60873	408
409	210123_nj3_6_BS20.tif:0409-0269-0443:409	51084	51084	409
410	210123_nj3_6_BS20.tif:0410-0293-0433:410	50384	50384	410
411	210123_nj3_6_BS20.tif:0411-0313-0429:411	49698	49698	411
412	210123_nj3_6_BS20.tif:0412-0314-0437:412	60580	60580	412
413	210123_nj3_6_BS20.tif:0413-0318-0442:413	72882	72882	413
414	210123_nj3_6_BS20.tif:0414-0314-0399:414	63237	63237	414
415	210123_nj3_6_BS20.tif:0415-0312-0408:415	80114	80114	415
416	210123_nj3_6_BS20.tif:0416-0289-0408:416	61283	61283	416
417	210123_nj3_6_BS20.tif:0417-0282-0406:417	70069	70069	417
418	210123_nj3_6_BS20.tif:0418-0303-0407:418	57283	57283	418
419	210123_nj3_6_BS20.tif:0419-0309-0401:419	58719	58719	419
420	210123_nj3_6_BS20.tif:0420-0307-0391:420	56981	56981	420
421	210123_nj3_6_BS20.tif:0421-0314-0389:421	59104	59104	421
422	210123_nj3_6_BS20.tif:0422-0305-0388:422	60195	60195	422
423	210123_nj3_6_BS20.tif:0423-0304-0390:423	56554	56554	423
424	210123_nj3_6_BS20.tif:0424-0303-0393:424	61356	61356	424
425	210123_nj3_6_BS20.tif:0425-0308-0399:425	66613	66613	425
426	210123_nj3_6_BS20.tif:0426-0302-0395:426	61341	61341	426
427	210123_nj3_6_BS20.tif:0427-0309-0398:427	63803	63803	427
428	210123_nj3_6_BS20.tif:0428-0309-0395:428	61049	61049	428
429	210123_nj3_6_BS20.tif:0429-0314-0407:429	60681	60681	429
430	210123_nj3_6_BS20.tif:0430-0306-0420:430	63457	63457	430
431	210123_nj3_6_BS20.tif:0431-0305-0410:431	69394	69394	431
432	210123_nj3_6_BS20.tif:0432-0307-0427:432	53135	53135	432
433	210123_nj3_6_BS20.tif:0433-0303-0445:433	59345	59345	433
434	210123_nj3_6_BS20.tif:0434-0299-0450:434	46684	46684	434
435	210123_nj3_6_BS20.tif:0435-0295-0447:435	60119	60119	435
436	210123_nj3_6_BS20.tif:0436-0288-0452:436	56693	56693	436
437	210123_nj3_6_BS20.tif:0437-0278-0450:437	54859	54859	437
438	210123_nj3_6_BS20.tif:0438-0294-0406:438	53823	53823	438
439	210123_nj3_6_BS20.tif:0439-0273-0415:439	56390	56390	439
440	210123_nj3_6_BS20.tif:0440-0251-0408:440	69615	69615	440
441	210123_nj3_6_BS20.tif:0441-0240-0410:441	30724	30724	441
442	210123_nj3_6_BS20.tif:0442-0269-0396:442	58250	58250	442
443	210123_nj3_6_BS20.tif:0443-0263-0371:443	78966	78966	443
444	210123_nj3_6_BS20.tif:0444-0255-0383:444	55501	55501	444
445	210123_nj3_6_BS20.tif:0445-0259-0385:445	50515	50515	445
446	210123_nj3_6_BS20.tif:0446-0271-0386:446	52419	52419	446
447	210123_nj3_6_BS20.tif:0447-0290-0389:447	55724	55724	447
448	210123_nj3_6_BS20.tif:0448-0294-0399:448	66516	66516	448
449	210123_nj3_6_BS20.tif:0449-0279-0398:449	52432	52432	449
450	210123_nj3_6_BS20.tif:0450-0277-0422:450	67757	67757	450
451	210123_nj3_6_BS20.tif:0451-0286-0436:451	51446	51446	451
452	210123_nj3_6_BS20.tif:0452-0278-0439:452	65252	65252	452
453	210123_nj3_6_BS20.tif:0453-0264-0438:453	82502	82502	453
454	210123_nj3_6_BS20.tif:0454-0271-0441:454	60022	60022	454
455	210123_nj3_6_BS20.tif:0455-0254-0441:455	81305	81305	455
456	210123_nj3_6_BS20.tif:0456-0250-0449:456	81863	81863	456
457	210123_nj3_6_BS20.tif:0457-0256-0431:457	68537	68537	457
458	210123_nj3_6_BS20.tif:0458-0246-0373:458	45953	45953	458
459	210123_nj3_6_BS20.tif:0459-0221-0320:459	36943	36943	459
460	210123_nj3_6_BS20.tif:0001-0322-0217:1	182385	182385	1
461	210123_nj3_6_BS20.tif:0002-0325-0215:2	208500	208500	2
462	210123_nj3_6_BS20.tif:0003-0319-0218:3	192700	192700	3
463	210123_nj3_6_BS20.tif:0004-0309-0212:4	183644	183644	4
464	210123_nj3_6_BS20.tif:0005-0306-0220:5	179697	179697	5
465	210123_nj3_6_BS20.tif:0006-0285-0220:6	171455	171455	6
466	210123_nj3_6_BS20.tif:0007-0279-0220:7	182684	182684	7
467	210123_nj3_6_BS20.tif:0008-0314-0215:8	166617	166617	8
468	210123_nj3_6_BS20.tif:0009-0311-0202:9	186465	186465	9
469	210123_nj3_6_BS20.tif:0010-0296-0187:10	137364	137364	10
470	210123_nj3_6_BS20.tif:0011-0285-0178:11	197687	197687	11
471	210123_nj3_6_BS20.tif:0012-0288-0172:12	166534	166534	12
472	210123_nj3_6_BS20.tif:0013-0279-0182:13	171085	171085	13
473	210123_nj3_6_BS20.tif:0014-0263-0213:14	162251	162251	14
474	210123_nj3_6_BS20.tif:0015-0271-0197:15	172992	172992	15
475	210123_nj3_6_BS20.tif:0016-0261-0182:16	153356	153356	16
476	210123_nj3_6_BS20.tif:0017-0249-0191:17	143630	143630	17
477	210123_nj3_6_BS20.tif:0018-0258-0191:18	121404	121404	18
478	210123_nj3_6_BS20.tif:0019-0245-0193:19	132440	132440	19
479	210123_nj3_6_BS20.tif:0020-0249-0193:20	143802	143802	20
480	210123_nj3_6_BS20.tif:0021-0239-0199:21	150569	150569	21
481	210123_nj3_6_BS20.tif:0022-0239-0217:22	143167	143167	22
482	210123_nj3_6_BS20.tif:0023-0252-0204:23	141502	141502	23
483	210123_nj3_6_BS20.tif:0024-0255-0204:24	153669	153669	24
484	210123_nj3_6_BS20.tif:0025-0259-0212:25	142438	142438	25
485	210123_nj3_6_BS20.tif:0026-0274-0200:26	138399	138399	26
486	210123_nj3_6_BS20.tif:0027-0275-0209:27	147043	147043	27
487	210123_nj3_6_BS20.tif:0028-0225-0193:28	136563	136563	28
488	210123_nj3_6_BS20.tif:0029-0226-0204:29	112826	112826	29
489	210123_nj3_6_BS20.tif:0030-0231-0197:30	147592	147592	30
490	210123_nj3_6_BS20.tif:0031-0243-0210:31	129029	129029	31
491	210123_nj3_6_BS20.tif:0032-0238-0203:32	133076	133076	32
492	210123_nj3_6_BS20.tif:0033-0243-0215:33	148031	148031	33
493	210123_nj3_6_BS20.tif:0034-0244-0216:34	53668	53668	34
494	210123_nj3_6_BS20.tif:0035-0234-0210:35	51461	51461	35
495	210123_nj3_6_BS20.tif:0036-0224-0204:36	92816	92816	36
496	210123_nj3_6_BS20.tif:0037-0214-0198:37	49851	49851	37
497	210123_nj3_6_BS20.tif:0038-0229-0209:38	32973	32973	38
498	210123_nj3_6_BS20.tif:0039-0219-0212:39	32689	32689	39
499	210123_nj3_6_BS20.tif:0040-0242-0211:40	31832	31832	40
500	210123_nj3_6_BS20.tif:0041-0265-0210:41	26007	26007	41
501	210123_nj3_6_BS20.tif:0042-0292-0205:42	79506	79506	42
502	210123_nj3_6_BS20.tif:0043-0319-0200:43	48236	48236	43
503	210123_nj3_6_BS20.tif:0044-0302-0214:44	39934	39934	44
504	210123_nj3_6_BS20.tif:0045-0343-0223:45	101019	101019	45
505	210123_nj3_6_BS20.tif:0046-0311-0226:46	136147	136147	46
506	210123_nj3_6_BS20.tif:0047-0288-0205:47	54296	54296	47
507	210123_nj3_6_BS20.tif:0048-0239-0171:48	139507	139507	48
508	210123_nj3_6_BS20.tif:0049-0225-0174:49	126031	126031	49
509	210123_nj3_6_BS20.tif:0050-0209-0167:50	137636	137636	50
510	210123_nj3_6_BS20.tif:0051-0224-0172:51	124520	124520	51
511	210123_nj3_6_BS20.tif:0052-0224-0178:52	125347	125347	52
512	210123_nj3_6_BS20.tif:0053-0211-0198:53	121693	121693	53
513	210123_nj3_6_BS20.tif:0054-0218-0196:54	126798	126798	54
514	210123_nj3_6_BS20.tif:0055-0238-0218:55	52016	52016	55
515	210123_nj3_6_BS20.tif:0056-0265-0223:56	84048	84048	56
516	210123_nj3_6_BS20.tif:0057-0285-0221:57	134559	134559	57
517	210123_nj3_6_BS20.tif:0058-0305-0219:58	49733	49733	58
518	210123_nj3_6_BS20.tif:0059-0325-0217:59	33738	33738	59
519	210123_nj3_6_BS20.tif:0060-0282-0205:60	118242	118242	60
520	210123_nj3_6_BS20.tif:0061-0281-0209:61	139208	139208	61
521	210123_nj3_6_BS20.tif:0062-0287-0202:62	128051	128051	62
522	210123_nj3_6_BS20.tif:0063-0281-0196:63	126382	126382	63
523	210123_nj3_6_BS20.tif:0064-0276-0199:64	117528	117528	64
524	210123_nj3_6_BS20.tif:0065-0266-0214:65	99763	99763	65
525	210123_nj3_6_BS20.tif:0066-0270-0211:66	107191	107191	66
526	210123_nj3_6_BS20.tif:0067-0272-0208:67	98124	98124	67
527	210123_nj3_6_BS20.tif:0068-0268-0209:68	102724	102724	68
528	210123_nj3_6_BS20.tif:0069-0297-0201:69	107684	107684	69
529	210123_nj3_6_BS20.tif:0070-0299-0185:70	108991	108991	70
530	210123_nj3_6_BS20.tif:0071-0294-0185:71	110867	110867	71
531	210123_nj3_6_BS20.tif:0072-0292-0182:72	103147	103147	72
532	210123_nj3_6_BS20.tif:0073-0298-0182:73	104081	104081	73
533	210123_nj3_6_BS20.tif:0074-0281-0199:74	101244	101244	74
534	210123_nj3_6_BS20.tif:0075-0276-0201:75	109609	109609	75
535	210123_nj3_6_BS20.tif:0076-0270-0195:76	110342	110342	76
536	210123_nj3_6_BS20.tif:0077-0282-0190:77	88505	88505	77
537	210123_nj3_6_BS20.tif:0078-0317-0158:78	116535	116535	78
538	210123_nj3_6_BS20.tif:0079-0308-0166:79	120401	120401	79
539	210123_nj3_6_BS20.tif:0080-0302-0166:80	124461	124461	80
540	210123_nj3_6_BS20.tif:0081-0304-0161:81	124940	124940	81
541	210123_nj3_6_BS20.tif:0082-0296-0162:82	131715	131715	82
542	210123_nj3_6_BS20.tif:0083-0301-0150:83	119750	119750	83
543	210123_nj3_6_BS20.tif:0084-0303-0148:84	107732	107732	84
544	210123_nj3_6_BS20.tif:0085-0299-0163:85	123508	123508	85
545	210123_nj3_6_BS20.tif:0086-0295-0157:86	126073	126073	86
546	210123_nj3_6_BS20.tif:0087-0310-0161:87	115782	115782	87
547	210123_nj3_6_BS20.tif:0088-0334-0158:88	137372	137372	88
548	210123_nj3_6_BS20.tif:0089-0302-0157:89	139916	139916	89
549	210123_nj3_6_BS20.tif:0090-0309-0158:90	150934	150934	90
550	210123_nj3_6_BS20.tif:0091-0313-0165:91	150381	150381	91
551	210123_nj3_6_BS20.tif:0092-0305-0189:92	130658	130658	92
552	210123_nj3_6_BS20.tif:0093-0298-0199:93	138351	138351	93
553	210123_nj3_6_BS20.tif:0094-0292-0194:94	157054	157054	94
554	210123_nj3_6_BS20.tif:0095-0299-0193:95	137844	137844	95
555	210123_nj3_6_BS20.tif:0096-0292-0193:96	134942	134942	96
556	210123_nj3_6_BS20.tif:0097-0287-0192:97	153071	153071	97
557	210123_nj3_6_BS20.tif:0098-0286-0199:98	142216	142216	98
558	210123_nj3_6_BS20.tif:0099-0285-0206:99	144440	144440	99
559	210123_nj3_6_BS20.tif:0100-0290-0200:100	146386	146386	100
560	210123_nj3_6_BS20.tif:0101-0288-0194:101	149032	149032	101
561	210123_nj3_6_BS20.tif:0102-0321-0168:102	144388	144388	102
562	210123_nj3_6_BS20.tif:0103-0307-0161:103	142827	142827	103
563	210123_nj3_6_BS20.tif:0104-0306-0158:104	154400	154400	104
564	210123_nj3_6_BS20.tif:0105-0312-0151:105	167336	167336	105
565	210123_nj3_6_BS20.tif:0106-0312-0157:106	156143	156143	106
566	210123_nj3_6_BS20.tif:0107-0309-0148:107	177800	177800	107
567	210123_nj3_6_BS20.tif:0108-0304-0149:108	194614	194614	108
568	210123_nj3_6_BS20.tif:0109-0314-0158:109	208930	208930	109
569	210123_nj3_6_BS20.tif:0110-0315-0171:110	202032	202032	110
570	210123_nj3_6_BS20.tif:0111-0309-0181:111	196011	196011	111
571	210123_nj3_6_BS20.tif:0112-0302-0199:112	174755	174755	112
572	210123_nj3_6_BS20.tif:0113-0297-0198:113	167834	167834	113
573	210123_nj3_6_BS20.tif:0114-0283-0213:114	168609	168609	114
574	210123_nj3_6_BS20.tif:0115-0278-0206:115	161224	161224	115
575	210123_nj3_6_BS20.tif:0116-0289-0194:116	190066	190066	116
576	210123_nj3_6_BS20.tif:0117-0283-0191:117	180021	180021	117
577	210123_nj3_6_BS20.tif:0118-0287-0190:118	195317	195317	118
578	210123_nj3_6_BS20.tif:0119-0270-0194:119	176808	176808	119
579	210123_nj3_6_BS20.tif:0120-0279-0197:120	166235	166235	120
580	210123_nj3_6_BS20.tif:0121-0286-0188:121	177884	177884	121
581	210123_nj3_6_BS20.tif:0122-0295-0189:122	175594	175594	122
582	210123_nj3_6_BS20.tif:0123-0298-0190:123	170028	170028	123
583	210123_nj3_6_BS20.tif:0124-0298-0176:124	183001	183001	124
584	210123_nj3_6_BS20.tif:0125-0311-0163:125	176424	176424	125
585	210123_nj3_6_BS20.tif:0126-0312-0153:126	188590	188590	126
586	210123_nj3_6_BS20.tif:0127-0299-0161:127	193004	193004	127
587	210123_nj3_6_BS20.tif:0128-0301-0157:128	172173	172173	128
588	210123_nj3_6_BS20.tif:0129-0300-0141:129	168551	168551	129
589	210123_nj3_6_BS20.tif:0130-0295-0133:130	143422	143422	130
590	210123_nj3_6_BS20.tif:0131-0290-0125:131	160323	160323	131
591	210123_nj3_6_BS20.tif:0132-0286-0140:132	161770	161770	132
592	210123_nj3_6_BS20.tif:0133-0313-0129:133	167538	167538	133
593	210123_nj3_6_BS20.tif:0134-0310-0141:134	162034	162034	134
594	210123_nj3_6_BS20.tif:0135-0304-0165:135	159023	159023	135
595	210123_nj3_6_BS20.tif:0136-0303-0151:136	174510	174510	136
596	210123_nj3_6_BS20.tif:0137-0309-0154:137	172273	172273	137
597	210123_nj3_6_BS20.tif:0138-0310-0172:138	173672	173672	138
598	210123_nj3_6_BS20.tif:0139-0305-0171:139	183217	183217	139
599	210123_nj3_6_BS20.tif:0140-0307-0181:140	168199	168199	140
600	210123_nj3_6_BS20.tif:0141-0298-0192:141	165812	165812	141
601	210123_nj3_6_BS20.tif:0142-0305-0172:142	165996	165996	142
602	210123_nj3_6_BS20.tif:0143-0304-0143:143	202839	202839	143
603	210123_nj3_6_BS20.tif:0144-0304-0142:144	188183	188183	144
604	210123_nj3_6_BS20.tif:0145-0300-0136:145	196485	196485	145
605	210123_nj3_6_BS20.tif:0146-0301-0135:146	185711	185711	146
606	210123_nj3_6_BS20.tif:0147-0296-0130:147	192688	192688	147
607	210123_nj3_6_BS20.tif:0148-0309-0155:148	184662	184662	148
608	210123_nj3_6_BS20.tif:0149-0309-0165:149	197193	197193	149
609	210123_nj3_6_BS20.tif:0150-0304-0159:150	211175	211175	150
610	210123_nj3_6_BS20.tif:0151-0305-0154:151	229567	229567	151
611	210123_nj3_6_BS20.tif:0152-0303-0153:152	228320	228320	152
612	210123_nj3_6_BS20.tif:0153-0304-0158:153	225079	225079	153
613	210123_nj3_6_BS20.tif:0154-0308-0171:154	196922	196922	154
614	210123_nj3_6_BS20.tif:0155-0302-0146:155	193939	193939	155
615	210123_nj3_6_BS20.tif:0156-0292-0140:156	190687	190687	156
616	210123_nj3_6_BS20.tif:0157-0282-0128:157	182609	182609	157
617	210123_nj3_6_BS20.tif:0158-0330-0165:158	169005	169005	158
618	210123_nj3_6_BS20.tif:0159-0313-0186:159	187848	187848	159
619	210123_nj3_6_BS20.tif:0160-0298-0173:160	196495	196495	160
620	210123_nj3_6_BS20.tif:0161-0309-0174:161	191507	191507	161
621	210123_nj3_6_BS20.tif:0162-0298-0187:162	181759	181759	162
622	210123_nj3_6_BS20.tif:0163-0296-0193:163	200167	200167	163
623	210123_nj3_6_BS20.tif:0164-0291-0195:164	177531	177531	164
624	210123_nj3_6_BS20.tif:0165-0294-0189:165	218496	218496	165
625	210123_nj3_6_BS20.tif:0166-0285-0192:166	219941	219941	166
626	210123_nj3_6_BS20.tif:0167-0287-0189:167	207556	207556	167
627	210123_nj3_6_BS20.tif:0168-0280-0199:168	190117	190117	168
628	210123_nj3_6_BS20.tif:0169-0284-0193:169	235322	235322	169
629	210123_nj3_6_BS20.tif:0170-0281-0200:170	217837	217837	170
630	210123_nj3_6_BS20.tif:0171-0290-0195:171	211024	211024	171
631	210123_nj3_6_BS20.tif:0172-0297-0187:172	235691	235691	172
632	210123_nj3_6_BS20.tif:0173-0302-0177:173	225533	225533	173
633	210123_nj3_6_BS20.tif:0174-0303-0172:174	227482	227482	174
634	210123_nj3_6_BS20.tif:0175-0309-0152:175	237102	237102	175
635	210123_nj3_6_BS20.tif:0176-0306-0131:176	240569	240569	176
636	210123_nj3_6_BS20.tif:0177-0304-0165:177	192171	192171	177
637	210123_nj3_6_BS20.tif:0178-0285-0224:178	133017	133017	178
638	210123_nj3_6_BS20.tif:0179-0277-0209:179	215350	215350	179
639	210123_nj3_6_BS20.tif:0180-0279-0200:180	223463	223463	180
640	210123_nj3_6_BS20.tif:0181-0280-0192:181	216054	216054	181
641	210123_nj3_6_BS20.tif:0182-0281-0186:182	214919	214919	182
642	210123_nj3_6_BS20.tif:0183-0286-0189:183	220229	220229	183
643	210123_nj3_6_BS20.tif:0184-0306-0182:184	234365	234365	184
644	210123_nj3_6_BS20.tif:0185-0309-0166:185	232987	232987	185
645	210123_nj3_6_BS20.tif:0186-0302-0165:186	243814	243814	186
646	210123_nj3_6_BS20.tif:0187-0300-0153:187	232222	232222	187
647	210123_nj3_6_BS20.tif:0188-0309-0140:188	244653	244653	188
648	210123_nj3_6_BS20.tif:0189-0311-0156:189	235206	235206	189
649	210123_nj3_6_BS20.tif:0190-0312-0169:190	246801	246801	190
650	210123_nj3_6_BS20.tif:0191-0305-0153:191	239498	239498	191
651	210123_nj3_6_BS20.tif:0192-0305-0145:192	233761	233761	192
652	210123_nj3_6_BS20.tif:0193-0302-0161:193	249757	249757	193
653	210123_nj3_6_BS20.tif:0194-0310-0163:194	217928	217928	194
654	210123_nj3_6_BS20.tif:0195-0300-0149:195	231960	231960	195
655	210123_nj3_6_BS20.tif:0196-0303-0141:196	240042	240042	196
656	210123_nj3_6_BS20.tif:0197-0301-0147:197	233592	233592	197
657	210123_nj3_6_BS20.tif:0198-0259-0129:198	217108	217108	198
658	210123_nj3_6_BS20.tif:0199-0266-0134:199	180759	180759	199
659	210123_nj3_6_BS20.tif:0200-0284-0139:200	225454	225454	200
660	210123_nj3_6_BS20.tif:0201-0289-0132:201	187363	187363	201
661	210123_nj3_6_BS20.tif:0202-0318-0113:202	189322	189322	202
662	210123_nj3_6_BS20.tif:0203-0325-0158:203	187969	187969	203
663	210123_nj3_6_BS20.tif:0204-0305-0155:204	217648	217648	204
664	210123_nj3_6_BS20.tif:0205-0308-0161:205	209232	209232	205
665	210123_nj3_6_BS20.tif:0206-0310-0165:206	205042	205042	206
666	210123_nj3_6_BS20.tif:0207-0302-0178:207	181107	181107	207
667	210123_nj3_6_BS20.tif:0208-0304-0174:208	183059	183059	208
668	210123_nj3_6_BS20.tif:0209-0299-0175:209	190376	190376	209
669	210123_nj3_6_BS20.tif:0210-0303-0191:210	194307	194307	210
670	210123_nj3_6_BS20.tif:0211-0306-0185:211	176676	176676	211
671	210123_nj3_6_BS20.tif:0212-0295-0184:212	188875	188875	212
672	210123_nj3_6_BS20.tif:0213-0300-0190:213	190409	190409	213
673	210123_nj3_6_BS20.tif:0214-0309-0197:214	196079	196079	214
674	210123_nj3_6_BS20.tif:0215-0278-0204:215	175765	175765	215
675	210123_nj3_6_BS20.tif:0216-0273-0205:216	194330	194330	216
676	210123_nj3_6_BS20.tif:0217-0294-0198:217	203189	203189	217
677	210123_nj3_6_BS20.tif:0218-0285-0195:218	196160	196160	218
678	210123_nj3_6_BS20.tif:0219-0294-0198:219	191989	191989	219
679	210123_nj3_6_BS20.tif:0220-0299-0187:220	192596	192596	220
680	210123_nj3_6_BS20.tif:0221-0306-0171:221	296204	296204	221
681	210123_nj3_6_BS20.tif:0222-0310-0163:222	291304	291304	222
682	210123_nj3_6_BS20.tif:0223-0302-0169:223	253115	253115	223
683	210123_nj3_6_BS20.tif:0224-0303-0180:224	228104	228104	224
684	210123_nj3_6_BS20.tif:0225-0271-0225:225	155556	155556	225
685	210123_nj3_6_BS20.tif:0226-0253-0203:226	225786	225786	226
686	210123_nj3_6_BS20.tif:0227-0277-0198:227	138931	138931	227
687	210123_nj3_6_BS20.tif:0228-0284-0193:228	214373	214373	228
688	210123_nj3_6_BS20.tif:0229-0290-0194:229	221090	221090	229
689	210123_nj3_6_BS20.tif:0230-0290-0190:230	219352	219352	230
690	210123_nj3_6_BS20.tif:0231-0283-0195:231	205009	205009	231
691	210123_nj3_6_BS20.tif:0232-0283-0191:232	214903	214903	232
692	210123_nj3_6_BS20.tif:0233-0283-0190:233	202358	202358	233
693	210123_nj3_6_BS20.tif:0234-0290-0190:234	211514	211514	234
694	210123_nj3_6_BS20.tif:0235-0307-0180:235	217911	217911	235
695	210123_nj3_6_BS20.tif:0236-0300-0168:236	234952	234952	236
696	210123_nj3_6_BS20.tif:0237-0311-0174:237	226352	226352	237
697	210123_nj3_6_BS20.tif:0238-0302-0197:238	205443	205443	238
698	210123_nj3_6_BS20.tif:0239-0280-0199:239	201298	201298	239
699	210123_nj3_6_BS20.tif:0240-0270-0189:240	189433	189433	240
700	210123_nj3_6_BS20.tif:0241-0341-0112:241	205840	205840	241
701	210123_nj3_6_BS20.tif:0242-0278-0163:242	201497	201497	242
702	210123_nj3_6_BS20.tif:0243-0289-0144:243	210937	210937	243
703	210123_nj3_6_BS20.tif:0244-0293-0141:244	219210	219210	244
704	210123_nj3_6_BS20.tif:0245-0321-0153:245	230769	230769	245
705	210123_nj3_6_BS20.tif:0246-0307-0160:246	218733	218733	246
706	210123_nj3_6_BS20.tif:0247-0304-0160:247	229603	229603	247
707	210123_nj3_6_BS20.tif:0248-0309-0156:248	244901	244901	248
708	210123_nj3_6_BS20.tif:0249-0305-0149:249	255987	255987	249
709	210123_nj3_6_BS20.tif:0250-0302-0154:250	221298	221298	250
710	210123_nj3_6_BS20.tif:0251-0305-0186:251	232798	232798	251
711	210123_nj3_6_BS20.tif:0252-0312-0169:252	214602	214602	252
712	210123_nj3_6_BS20.tif:0253-0299-0145:253	236136	236136	253
713	210123_nj3_6_BS20.tif:0254-0300-0151:254	243388	243388	254
714	210123_nj3_6_BS20.tif:0255-0299-0158:255	241046	241046	255
715	210123_nj3_6_BS20.tif:0256-0302-0148:256	248460	248460	256
716	210123_nj3_6_BS20.tif:0257-0304-0140:257	241240	241240	257
717	210123_nj3_6_BS20.tif:0258-0301-0138:258	251509	251509	258
718	210123_nj3_6_BS20.tif:0259-0291-0134:259	248666	248666	259
719	210123_nj3_6_BS20.tif:0260-0288-0120:260	247561	247561	260
720	210123_nj3_6_BS20.tif:0261-0293-0109:261	247890	247890	261
721	210123_nj3_6_BS20.tif:0262-0311-0185:262	258479	258479	262
722	210123_nj3_6_BS20.tif:0263-0305-0162:263	278133	278133	263
723	210123_nj3_6_BS20.tif:0264-0304-0155:264	261720	261720	264
724	210123_nj3_6_BS20.tif:0265-0309-0163:265	280369	280369	265
725	210123_nj3_6_BS20.tif:0266-0297-0165:266	266639	266639	266
726	210123_nj3_6_BS20.tif:0267-0299-0168:267	280212	280212	267
727	210123_nj3_6_BS20.tif:0268-0298-0175:268	276017	276017	268
728	210123_nj3_6_BS20.tif:0269-0298-0173:269	244240	244240	269
729	210123_nj3_6_BS20.tif:0270-0297-0198:270	260794	260794	270
730	210123_nj3_6_BS20.tif:0271-0306-0184:271	229636	229636	271
731	210123_nj3_6_BS20.tif:0272-0304-0153:272	230643	230643	272
732	210123_nj3_6_BS20.tif:0273-0296-0140:273	246859	246859	273
733	210123_nj3_6_BS20.tif:0274-0289-0153:274	244536	244536	274
734	210123_nj3_6_BS20.tif:0275-0295-0157:275	240038	240038	275
735	210123_nj3_6_BS20.tif:0276-0298-0215:276	237320	237320	276
736	210123_nj3_6_BS20.tif:0277-0290-0190:277	233121	233121	277
737	210123_nj3_6_BS20.tif:0278-0292-0198:278	258362	258362	278
738	210123_nj3_6_BS20.tif:0279-0288-0192:279	281794	281794	279
739	210123_nj3_6_BS20.tif:0280-0284-0195:280	294473	294473	280
740	210123_nj3_6_BS20.tif:0281-0280-0193:281	269065	269065	281
741	210123_nj3_6_BS20.tif:0282-0308-0193:282	271729	271729	282
742	210123_nj3_6_BS20.tif:0283-0290-0194:283	272734	272734	283
743	210123_nj3_6_BS20.tif:0284-0285-0198:284	277654	277654	284
744	210123_nj3_6_BS20.tif:0285-0291-0191:285	270114	270114	285
745	210123_nj3_6_BS20.tif:0286-0294-0185:286	260111	260111	286
746	210123_nj3_6_BS20.tif:0287-0308-0184:287	266914	266914	287
747	210123_nj3_6_BS20.tif:0288-0296-0167:288	264031	264031	288
748	210123_nj3_6_BS20.tif:0289-0299-0169:289	289857	289857	289
749	210123_nj3_6_BS20.tif:0290-0305-0150:290	282244	282244	290
750	210123_nj3_6_BS20.tif:0291-0306-0149:291	275705	275705	291
751	210123_nj3_6_BS20.tif:0292-0302-0133:292	272763	272763	292
752	210123_nj3_6_BS20.tif:0293-0307-0121:293	287300	287300	293
753	210123_nj3_6_BS20.tif:0294-0314-0153:294	284718	284718	294
754	210123_nj3_6_BS20.tif:0295-0303-0162:295	296571	296571	295
755	210123_nj3_6_BS20.tif:0296-0304-0158:296	290594	290594	296
756	210123_nj3_6_BS20.tif:0297-0305-0154:297	290791	290791	297
757	210123_nj3_6_BS20.tif:0298-0300-0163:298	308177	308177	298
758	210123_nj3_6_BS20.tif:0299-0305-0174:299	298313	298313	299
759	210123_nj3_6_BS20.tif:0300-0303-0181:300	284728	284728	300
760	210123_nj3_6_BS20.tif:0301-0303-0178:301	282312	282312	301
761	210123_nj3_6_BS20.tif:0302-0302-0188:302	273292	273292	302
762	210123_nj3_6_BS20.tif:0303-0302-0180:303	269761	269761	303
763	210123_nj3_6_BS20.tif:0304-0304-0159:304	264678	264678	304
764	210123_nj3_6_BS20.tif:0305-0298-0162:305	283925	283925	305
765	210123_nj3_6_BS20.tif:0306-0303-0185:306	258997	258997	306
766	210123_nj3_6_BS20.tif:0307-0297-0193:307	276794	276794	307
767	210123_nj3_6_BS20.tif:0308-0290-0194:308	271220	271220	308
768	210123_nj3_6_BS20.tif:0309-0285-0194:309	270129	270129	309
769	210123_nj3_6_BS20.tif:0310-0282-0186:310	269591	269591	310
770	210123_nj3_6_BS20.tif:0311-0285-0182:311	260375	260375	311
771	210123_nj3_6_BS20.tif:0312-0278-0195:312	274277	274277	312
772	210123_nj3_6_BS20.tif:0313-0276-0194:313	277908	277908	313
773	210123_nj3_6_BS20.tif:0314-0288-0188:314	249428	249428	314
774	210123_nj3_6_BS20.tif:0315-0300-0186:315	252085	252085	315
775	210123_nj3_6_BS20.tif:0316-0283-0190:316	256097	256097	316
776	210123_nj3_6_BS20.tif:0317-0259-0172:317	265014	265014	317
777	210123_nj3_6_BS20.tif:0318-0272-0177:318	262430	262430	318
778	210123_nj3_6_BS20.tif:0319-0304-0168:319	257038	257038	319
779	210123_nj3_6_BS20.tif:0320-0307-0152:320	257929	257929	320
780	210123_nj3_6_BS20.tif:0321-0305-0179:321	257196	257196	321
781	210123_nj3_6_BS20.tif:0322-0295-0178:322	269122	269122	322
782	210123_nj3_6_BS20.tif:0323-0300-0188:323	268829	268829	323
783	210123_nj3_6_BS20.tif:0324-0267-0223:324	212166	212166	324
784	210123_nj3_6_BS20.tif:0325-0258-0209:325	233953	233953	325
785	210123_nj3_6_BS20.tif:0326-0265-0203:326	235047	235047	326
786	210123_nj3_6_BS20.tif:0327-0271-0205:327	237880	237880	327
787	210123_nj3_6_BS20.tif:0328-0297-0190:328	255403	255403	328
788	210123_nj3_6_BS20.tif:0329-0290-0183:329	256148	256148	329
789	210123_nj3_6_BS20.tif:0330-0265-0178:330	255090	255090	330
790	210123_nj3_6_BS20.tif:0331-0263-0179:331	262288	262288	331
791	210123_nj3_6_BS20.tif:0332-0265-0178:332	258759	258759	332
792	210123_nj3_6_BS20.tif:0333-0271-0187:333	240746	240746	333
793	210123_nj3_6_BS20.tif:0334-0281-0197:334	248364	248364	334
794	210123_nj3_6_BS20.tif:0335-0284-0183:335	265841	265841	335
795	210123_nj3_6_BS20.tif:0336-0276-0188:336	248458	248458	336
796	210123_nj3_6_BS20.tif:0337-0280-0180:337	241091	241091	337
797	210123_nj3_6_BS20.tif:0338-0263-0158:338	262220	262220	338
798	210123_nj3_6_BS20.tif:0339-0282-0183:339	264096	264096	339
799	210123_nj3_6_BS20.tif:0340-0287-0216:340	279933	279933	340
800	210123_nj3_6_BS20.tif:0341-0274-0226:341	200088	200088	341
801	210123_nj3_6_BS20.tif:0342-0261-0193:342	261837	261837	342
802	210123_nj3_6_BS20.tif:0343-0258-0184:343	257106	257106	343
803	210123_nj3_6_BS20.tif:0344-0260-0182:344	268836	268836	344
804	210123_nj3_6_BS20.tif:0345-0258-0179:345	264449	264449	345
805	210123_nj3_6_BS20.tif:0346-0253-0175:346	259691	259691	346
806	210123_nj3_6_BS20.tif:0347-0272-0175:347	240516	240516	347
807	210123_nj3_6_BS20.tif:0348-0285-0187:348	230973	230973	348
808	210123_nj3_6_BS20.tif:0349-0325-0164:349	251205	251205	349
809	210123_nj3_6_BS20.tif:0350-0302-0163:350	258020	258020	350
810	210123_nj3_6_BS20.tif:0351-0283-0165:351	217179	217179	351
811	210123_nj3_6_BS20.tif:0352-0306-0154:352	253887	253887	352
812	210123_nj3_6_BS20.tif:0353-0312-0145:353	275677	275677	353
813	210123_nj3_6_BS20.tif:0354-0306-0156:354	238278	238278	354
814	210123_nj3_6_BS20.tif:0355-0352-0139:355	260067	260067	355
815	210123_nj3_6_BS20.tif:0356-0359-0144:356	277883	277883	356
816	210123_nj3_6_BS20.tif:0357-0340-0143:357	250181	250181	357
817	210123_nj3_6_BS20.tif:0358-0315-0150:358	280059	280059	358
818	210123_nj3_6_BS20.tif:0359-0323-0153:359	257321	257321	359
819	210123_nj3_6_BS20.tif:0360-0328-0191:360	194012	194012	360
820	210123_nj3_6_BS20.tif:0361-0304-0207:361	259903	259903	361
821	210123_nj3_6_BS20.tif:0362-0288-0224:362	215132	215132	362
822	210123_nj3_6_BS20.tif:0363-0275-0215:363	229903	229903	363
823	210123_nj3_6_BS20.tif:0364-0271-0221:364	224717	224717	364
824	210123_nj3_6_BS20.tif:0365-0273-0211:365	238428	238428	365
825	210123_nj3_6_BS20.tif:0366-0270-0213:366	231834	231834	366
826	210123_nj3_6_BS20.tif:0367-0274-0222:367	232719	232719	367
827	210123_nj3_6_BS20.tif:0368-0292-0205:368	233446	233446	368
828	210123_nj3_6_BS20.tif:0369-0284-0192:369	253374	253374	369
829	210123_nj3_6_BS20.tif:0370-0279-0172:370	303623	303623	370
830	210123_nj3_6_BS20.tif:0371-0264-0170:371	270927	270927	371
831	210123_nj3_6_BS20.tif:0372-0259-0165:372	263949	263949	372
832	210123_nj3_6_BS20.tif:0373-0271-0164:373	210555	210555	373
833	210123_nj3_6_BS20.tif:0374-0290-0182:374	268322	268322	374
834	210123_nj3_6_BS20.tif:0375-0269-0198:375	184155	184155	375
835	210123_nj3_6_BS20.tif:0376-0244-0180:376	211694	211694	376
836	210123_nj3_6_BS20.tif:0377-0289-0167:377	252016	252016	377
837	210123_nj3_6_BS20.tif:0378-0271-0173:378	265630	265630	378
838	210123_nj3_6_BS20.tif:0379-0274-0180:379	249697	249697	379
839	210123_nj3_6_BS20.tif:0380-0268-0177:380	250498	250498	380
840	210123_nj3_6_BS20.tif:0381-0262-0169:381	260173	260173	381
841	210123_nj3_6_BS20.tif:0382-0267-0168:382	238003	238003	382
842	210123_nj3_6_BS20.tif:0383-0264-0167:383	251012	251012	383
843	210123_nj3_6_BS20.tif:0384-0282-0168:384	211820	211820	384
844	210123_nj3_6_BS20.tif:0385-0289-0190:385	247745	247745	385
845	210123_nj3_6_BS20.tif:0386-0263-0214:386	217221	217221	386
846	210123_nj3_6_BS20.tif:0387-0263-0188:387	205290	205290	387
847	210123_nj3_6_BS20.tif:0388-0252-0182:388	210586	210586	388
848	210123_nj3_6_BS20.tif:0389-0259-0180:389	220830	220830	389
849	210123_nj3_6_BS20.tif:0390-0260-0195:390	227523	227523	390
850	210123_nj3_6_BS20.tif:0391-0255-0205:391	209732	209732	391
851	210123_nj3_6_BS20.tif:0392-0250-0195:392	197113	197113	392
852	210123_nj3_6_BS20.tif:0393-0239-0192:393	215366	215366	393
853	210123_nj3_6_BS20.tif:0394-0225-0204:394	230033	230033	394
854	210123_nj3_6_BS20.tif:0395-0219-0206:395	233207	233207	395
855	210123_nj3_6_BS20.tif:0396-0221-0197:396	217616	217616	396
856	210123_nj3_6_BS20.tif:0397-0261-0194:397	166463	166463	397
857	210123_nj3_6_BS20.tif:0398-0263-0178:398	229275	229275	398
858	210123_nj3_6_BS20.tif:0399-0256-0158:399	235691	235691	399
859	210123_nj3_6_BS20.tif:0400-0259-0167:400	246368	246368	400
860	210123_nj3_6_BS20.tif:0401-0267-0179:401	258286	258286	401
861	210123_nj3_6_BS20.tif:0402-0256-0179:402	257059	257059	402
862	210123_nj3_6_BS20.tif:0403-0241-0170:403	239142	239142	403
863	210123_nj3_6_BS20.tif:0404-0233-0159:404	223415	223415	404
864	210123_nj3_6_BS20.tif:0405-0210-0153:405	220144	220144	405
865	210123_nj3_6_BS20.tif:0406-0241-0184:406	186452	186452	406
866	210123_nj3_6_BS20.tif:0407-0272-0200:407	208741	208741	407
867	210123_nj3_6_BS20.tif:0408-0276-0204:408	203782	203782	408
868	210123_nj3_6_BS20.tif:0409-0279-0198:409	214360	214360	409
869	210123_nj3_6_BS20.tif:0410-0303-0188:410	232854	232854	410
870	210123_nj3_6_BS20.tif:0411-0323-0184:411	268123	268123	411
871	210123_nj3_6_BS20.tif:0412-0324-0192:412	281933	281933	412
872	210123_nj3_6_BS20.tif:0413-0328-0197:413	270755	270755	413
873	210123_nj3_6_BS20.tif:0414-0324-0154:414	253809	253809	414
874	210123_nj3_6_BS20.tif:0415-0322-0164:415	267509	267509	415
875	210123_nj3_6_BS20.tif:0416-0299-0163:416	254811	254811	416
876	210123_nj3_6_BS20.tif:0417-0292-0162:417	264088	264088	417
877	210123_nj3_6_BS20.tif:0418-0313-0163:418	252656	252656	418
878	210123_nj3_6_BS20.tif:0419-0319-0157:419	263583	263583	419
879	210123_nj3_6_BS20.tif:0420-0317-0146:420	262250	262250	420
880	210123_nj3_6_BS20.tif:0421-0324-0144:421	258393	258393	421
881	210123_nj3_6_BS20.tif:0422-0315-0144:422	281116	281116	422
882	210123_nj3_6_BS20.tif:0423-0314-0146:423	276873	276873	423
883	210123_nj3_6_BS20.tif:0424-0313-0148:424	264405	264405	424
884	210123_nj3_6_BS20.tif:0425-0318-0154:425	274403	274403	425
885	210123_nj3_6_BS20.tif:0426-0312-0150:426	277346	277346	426
886	210123_nj3_6_BS20.tif:0427-0319-0154:427	248139	248139	427
887	210123_nj3_6_BS20.tif:0428-0319-0151:428	247327	247327	428
888	210123_nj3_6_BS20.tif:0429-0324-0163:429	233020	233020	429
889	210123_nj3_6_BS20.tif:0430-0316-0176:430	251016	251016	430
890	210123_nj3_6_BS20.tif:0431-0315-0166:431	264213	264213	431
891	210123_nj3_6_BS20.tif:0432-0317-0182:432	247031	247031	432
892	210123_nj3_6_BS20.tif:0433-0313-0201:433	239657	239657	433
893	210123_nj3_6_BS20.tif:0434-0309-0206:434	240652	240652	434
894	210123_nj3_6_BS20.tif:0435-0305-0202:435	238084	238084	435
895	210123_nj3_6_BS20.tif:0436-0298-0208:436	242539	242539	436
896	210123_nj3_6_BS20.tif:0437-0288-0206:437	231254	231254	437
897	210123_nj3_6_BS20.tif:0438-0304-0161:438	218632	218632	438
898	210123_nj3_6_BS20.tif:0439-0283-0171:439	224704	224704	439
899	210123_nj3_6_BS20.tif:0440-0261-0163:440	209082	209082	440
900	210123_nj3_6_BS20.tif:0441-0250-0165:441	114946	114946	441
901	210123_nj3_6_BS20.tif:0442-0279-0151:442	204831	204831	442
902	210123_nj3_6_BS20.tif:0443-0273-0126:443	207427	207427	443
903	210123_nj3_6_BS20.tif:0444-0265-0139:444	191189	191189	444
904	210123_nj3_6_BS20.tif:0445-0269-0141:445	206041	206041	445
905	210123_nj3_6_BS20.tif:0446-0281-0141:446	197590	197590	446
906	210123_nj3_6_BS20.tif:0447-0300-0145:447	192410	192410	447
907	210123_nj3_6_BS20.tif:0448-0304-0155:448	190262	190262	448
908	210123_nj3_6_BS20.tif:0449-0289-0154:449	189738	189738	449
909	210123_nj3_6_BS20.tif:0450-0287-0178:450	180026	180026	450
910	210123_nj3_6_BS20.tif:0451-0296-0191:451	164266	164266	451
911	210123_nj3_6_BS20.tif:0452-0288-0194:452	170594	170594	452
912	210123_nj3_6_BS20.tif:0453-0274-0193:453	165219	165219	453
913	210123_nj3_6_BS20.tif:0454-0281-0196:454	174428	174428	454
914	210123_nj3_6_BS20.tif:0455-0264-0197:455	169528	169528	455
915	210123_nj3_6_BS20.tif:0456-0260-0205:456	168430	168430	456
916	210123_nj3_6_BS20.tif:0457-0266-0186:457	151471	151471	457
917	210123_nj3_6_BS20.tif:0458-0256-0128:458	124147	124147	458
918	210123_nj3_6_BS20.tif:0459-0231-0075:459	130007	130007	459
