# Supplementary material for: Molecular encoding and synaptic decoding of context during salt chemotaxis in C. elegans
Source: Nat Commun. 2022 May 27;13:2928. doi: 10.1038/s41467-022-30279-7 (PMC9142520; doi:10.1038/s41467-022-30279-7)
Supplement: Supplementary file 7 — Source Data [file 41467_2022_30279_MOESM7_ESM.zip › Source Data/Imaging/Fig.5/5D/210123_nj3_8_BS20_Results.csv]

	Label	IntDen	RawIntDen	Slice	stimulus
1	210123_nj3_8_BS20.tif:0001-0217-0468:1	96538	96538	1	131
2	210123_nj3_8_BS20.tif:0002-0218-0475:2	55759	55759	2
3	210123_nj3_8_BS20.tif:0003-0243-0452:3	47342	47342	3
4	210123_nj3_8_BS20.tif:0004-0225-0467:4	112122	112122	4
5	210123_nj3_8_BS20.tif:0005-0223-0436:5	103843	103843	5
6	210123_nj3_8_BS20.tif:0006-0223-0389:6	110221	110221	6
7	210123_nj3_8_BS20.tif:0007-0205-0382:7	111752	111752	7
8	210123_nj3_8_BS20.tif:0008-0206-0391:8	122977	122977	8
9	210123_nj3_8_BS20.tif:0009-0217-0399:9	89576	89576	9
10	210123_nj3_8_BS20.tif:0010-0184-0447:10	114907	114907	10
11	210123_nj3_8_BS20.tif:0011-0149-0424:11	89178	89178	11
12	210123_nj3_8_BS20.tif:0012-0178-0399:12	122750	122750	12
13	210123_nj3_8_BS20.tif:0013-0180-0403:13	114628	114628	13
14	210123_nj3_8_BS20.tif:0014-0181-0395:14	112503	112503	14
15	210123_nj3_8_BS20.tif:0015-0180-0391:15	111993	111993	15
16	210123_nj3_8_BS20.tif:0016-0190-0402:16	121888	121888	16
17	210123_nj3_8_BS20.tif:0017-0197-0408:17	130929	130929	17
18	210123_nj3_8_BS20.tif:0018-0196-0401:18	156614	156614	18
19	210123_nj3_8_BS20.tif:0019-0210-0400:19	124761	124761	19
20	210123_nj3_8_BS20.tif:0020-0192-0384:20	124750	124750	20
21	210123_nj3_8_BS20.tif:0021-0177-0383:21	126251	126251	21
22	210123_nj3_8_BS20.tif:0022-0178-0389:22	115756	115756	22
23	210123_nj3_8_BS20.tif:0023-0183-0394:23	116231	116231	23
24	210123_nj3_8_BS20.tif:0024-0194-0398:24	113020	113020	24
25	210123_nj3_8_BS20.tif:0025-0190-0396:25	107678	107678	25
26	210123_nj3_8_BS20.tif:0026-0197-0392:26	151684	151684	26
27	210123_nj3_8_BS20.tif:0027-0187-0394:27	123409	123409	27
28	210123_nj3_8_BS20.tif:0028-0177-0394:28	133034	133034	28
29	210123_nj3_8_BS20.tif:0029-0184-0398:29	125150	125150	29
30	210123_nj3_8_BS20.tif:0030-0179-0417:30	119166	119166	30
31	210123_nj3_8_BS20.tif:0031-0186-0428:31	123449	123449	31
32	210123_nj3_8_BS20.tif:0032-0188-0436:32	140510	140510	32
33	210123_nj3_8_BS20.tif:0033-0192-0438:33	127195	127195	33
34	210123_nj3_8_BS20.tif:0034-0190-0414:34	133013	133013	34
35	210123_nj3_8_BS20.tif:0035-0192-0395:35	126367	126367	35
36	210123_nj3_8_BS20.tif:0036-0196-0400:36	130849	130849	36
37	210123_nj3_8_BS20.tif:0037-0218-0395:37	148990	148990	37
38	210123_nj3_8_BS20.tif:0038-0220-0405:38	141630	141630	38
39	210123_nj3_8_BS20.tif:0039-0213-0400:39	136198	136198	39
40	210123_nj3_8_BS20.tif:0040-0218-0388:40	128208	128208	40
41	210123_nj3_8_BS20.tif:0041-0217-0333:41	104568	104568	41
42	210123_nj3_8_BS20.tif:0042-0202-0366:42	109098	109098	42
43	210123_nj3_8_BS20.tif:0043-0205-0374:43	116061	116061	43
44	210123_nj3_8_BS20.tif:0044-0214-0363:44	101398	101398	44
45	210123_nj3_8_BS20.tif:0045-0221-0352:45	93083	93083	45
46	210123_nj3_8_BS20.tif:0046-0228-0344:46	101876	101876	46
47	210123_nj3_8_BS20.tif:0047-0229-0342:47	78049	78049	47
48	210123_nj3_8_BS20.tif:0048-0221-0345:48	90444	90444	48
49	210123_nj3_8_BS20.tif:0049-0204-0350:49	104334	104334	49
50	210123_nj3_8_BS20.tif:0050-0199-0350:50	94417	94417	50
51	210123_nj3_8_BS20.tif:0051-0210-0355:51	94732	94732	51
52	210123_nj3_8_BS20.tif:0052-0218-0344:52	93737	93737	52
53	210123_nj3_8_BS20.tif:0053-0227-0344:53	100830	100830	53
54	210123_nj3_8_BS20.tif:0054-0222-0342:54	89706	89706	54
55	210123_nj3_8_BS20.tif:0055-0228-0345:55	95305	95305	55
56	210123_nj3_8_BS20.tif:0056-0228-0344:56	87446	87446	56
57	210123_nj3_8_BS20.tif:0057-0233-0345:57	88387	88387	57
58	210123_nj3_8_BS20.tif:0058-0228-0344:58	109044	109044	58
59	210123_nj3_8_BS20.tif:0059-0224-0345:59	91407	91407	59
60	210123_nj3_8_BS20.tif:0060-0215-0346:60	108685	108685	60
61	210123_nj3_8_BS20.tif:0061-0206-0351:61	121760	121760	61
62	210123_nj3_8_BS20.tif:0062-0204-0360:62	115720	115720	62
63	210123_nj3_8_BS20.tif:0063-0210-0366:63	112517	112517	63
64	210123_nj3_8_BS20.tif:0064-0229-0373:64	146146	146146	64
65	210123_nj3_8_BS20.tif:0065-0228-0364:65	116589	116589	65
66	210123_nj3_8_BS20.tif:0066-0238-0368:66	73280	73280	66
67	210123_nj3_8_BS20.tif:0067-0235-0364:67	79467	79467	67
68	210123_nj3_8_BS20.tif:0068-0226-0364:68	116387	116387	68
69	210123_nj3_8_BS20.tif:0069-0238-0359:69	112730	112730	69
70	210123_nj3_8_BS20.tif:0070-0230-0360:70	116634	116634	70
71	210123_nj3_8_BS20.tif:0071-0221-0356:71	101294	101294	71
72	210123_nj3_8_BS20.tif:0072-0251-0355:72	128552	128552	72
73	210123_nj3_8_BS20.tif:0073-0251-0358:73	126379	126379	73
74	210123_nj3_8_BS20.tif:0074-0247-0356:74	119115	119115	74
75	210123_nj3_8_BS20.tif:0075-0247-0363:75	105203	105203	75
76	210123_nj3_8_BS20.tif:0076-0241-0355:76	132386	132386	76
77	210123_nj3_8_BS20.tif:0077-0231-0352:77	106251	106251	77
78	210123_nj3_8_BS20.tif:0078-0237-0356:78	105415	105415	78
79	210123_nj3_8_BS20.tif:0079-0226-0357:79	122183	122183	79
80	210123_nj3_8_BS20.tif:0080-0233-0355:80	126404	126404	80
81	210123_nj3_8_BS20.tif:0081-0232-0357:81	163785	163785	81
82	210123_nj3_8_BS20.tif:0082-0226-0360:82	146677	146677	82
83	210123_nj3_8_BS20.tif:0083-0219-0360:83	98574	98574	83
84	210123_nj3_8_BS20.tif:0084-0215-0359:84	121863	121863	84
85	210123_nj3_8_BS20.tif:0085-0208-0362:85	89607	89607	85
86	210123_nj3_8_BS20.tif:0086-0214-0369:86	165993	165993	86
87	210123_nj3_8_BS20.tif:0087-0212-0373:87	151316	151316	87
88	210123_nj3_8_BS20.tif:0088-0208-0375:88	111559	111559	88
89	210123_nj3_8_BS20.tif:0089-0212-0380:89	156269	156269	89
90	210123_nj3_8_BS20.tif:0090-0205-0385:90	159335	159335	90
91	210123_nj3_8_BS20.tif:0091-0188-0397:91	153922	153922	91
92	210123_nj3_8_BS20.tif:0092-0194-0395:92	146607	146607	92
93	210123_nj3_8_BS20.tif:0093-0197-0396:93	134766	134766	93
94	210123_nj3_8_BS20.tif:0094-0209-0390:94	150804	150804	94
95	210123_nj3_8_BS20.tif:0095-0211-0392:95	161008	161008	95
96	210123_nj3_8_BS20.tif:0096-0211-0399:96	151611	151611	96
97	210123_nj3_8_BS20.tif:0097-0201-0400:97	118868	118868	97
98	210123_nj3_8_BS20.tif:0098-0200-0394:98	143773	143773	98
99	210123_nj3_8_BS20.tif:0099-0212-0398:99	162086	162086	99
100	210123_nj3_8_BS20.tif:0100-0208-0399:100	128242	128242	100
101	210123_nj3_8_BS20.tif:0101-0208-0388:101	142583	142583	101
102	210123_nj3_8_BS20.tif:0102-0204-0391:102	120060	120060	102
103	210123_nj3_8_BS20.tif:0103-0212-0390:103	150585	150585	103
104	210123_nj3_8_BS20.tif:0104-0197-0379:104	144263	144263	104
105	210123_nj3_8_BS20.tif:0105-0209-0380:105	131983	131983	105
106	210123_nj3_8_BS20.tif:0106-0206-0386:106	137350	137350	106
107	210123_nj3_8_BS20.tif:0107-0205-0382:107	149615	149615	107
108	210123_nj3_8_BS20.tif:0108-0203-0386:108	144116	144116	108
109	210123_nj3_8_BS20.tif:0109-0202-0385:109	135087	135087	109
110	210123_nj3_8_BS20.tif:0110-0202-0380:110	127414	127414	110
111	210123_nj3_8_BS20.tif:0111-0206-0383:111	134844	134844	111
112	210123_nj3_8_BS20.tif:0112-0206-0383:112	144444	144444	112
113	210123_nj3_8_BS20.tif:0113-0203-0381:113	121857	121857	113
114	210123_nj3_8_BS20.tif:0114-0202-0386:114	142510	142510	114
115	210123_nj3_8_BS20.tif:0115-0205-0393:115	149334	149334	115
116	210123_nj3_8_BS20.tif:0116-0206-0401:116	183874	183874	116
117	210123_nj3_8_BS20.tif:0117-0210-0408:117	152735	152735	117
118	210123_nj3_8_BS20.tif:0118-0197-0409:118	160428	160428	118
119	210123_nj3_8_BS20.tif:0119-0201-0418:119	167249	167249	119
120	210123_nj3_8_BS20.tif:0120-0199-0419:120	160036	160036	120
121	210123_nj3_8_BS20.tif:0121-0203-0423:121	126513	126513	121
122	210123_nj3_8_BS20.tif:0122-0201-0412:122	132013	132013	122
123	210123_nj3_8_BS20.tif:0123-0203-0396:123	141564	141564	123
124	210123_nj3_8_BS20.tif:0124-0208-0399:124	173165	173165	124
125	210123_nj3_8_BS20.tif:0125-0212-0398:125	149058	149058	125
126	210123_nj3_8_BS20.tif:0126-0203-0397:126	117923	117923	126
127	210123_nj3_8_BS20.tif:0127-0207-0394:127	90805	90805	127
128	210123_nj3_8_BS20.tif:0128-0210-0391:128	114863	114863	128
129	210123_nj3_8_BS20.tif:0129-0208-0388:129	152005	152005	129
130	210123_nj3_8_BS20.tif:0130-0212-0381:130	150613	150613	130
131	210123_nj3_8_BS20.tif:0131-0213-0375:131	129387	129387	131
132	210123_nj3_8_BS20.tif:0132-0215-0374:132	106713	106713	132
133	210123_nj3_8_BS20.tif:0133-0214-0367:133	75733	75733	133
134	210123_nj3_8_BS20.tif:0134-0216-0384:134	131431	131431	134
135	210123_nj3_8_BS20.tif:0135-0212-0403:135	113221	113221	135
136	210123_nj3_8_BS20.tif:0136-0219-0392:136	123258	123258	136
137	210123_nj3_8_BS20.tif:0137-0229-0400:137	112508	112508	137
138	210123_nj3_8_BS20.tif:0138-0229-0403:138	139053	139053	138
139	210123_nj3_8_BS20.tif:0139-0210-0396:139	82976	82976	139
140	210123_nj3_8_BS20.tif:0140-0211-0403:140	146870	146870	140
141	210123_nj3_8_BS20.tif:0141-0213-0397:141	107151	107151	141
142	210123_nj3_8_BS20.tif:0142-0223-0393:142	153883	153883	142
143	210123_nj3_8_BS20.tif:0143-0228-0391:143	130168	130168	143
144	210123_nj3_8_BS20.tif:0144-0233-0391:144	126000	126000	144
145	210123_nj3_8_BS20.tif:0145-0238-0365:145	92591	92591	145
146	210123_nj3_8_BS20.tif:0146-0229-0365:146	156544	156544	146
147	210123_nj3_8_BS20.tif:0147-0228-0379:147	73036	73036	147
148	210123_nj3_8_BS20.tif:0148-0225-0381:148	104002	104002	148
149	210123_nj3_8_BS20.tif:0149-0216-0385:149	96288	96288	149
150	210123_nj3_8_BS20.tif:0150-0211-0383:150	122682	122682	150
151	210123_nj3_8_BS20.tif:0151-0206-0373:151	125041	125041	151
152	210123_nj3_8_BS20.tif:0152-0195-0370:152	130562	130562	152
153	210123_nj3_8_BS20.tif:0153-0179-0386:153	81303	81303	153
154	210123_nj3_8_BS20.tif:0154-0198-0389:154	121000	121000	154
155	210123_nj3_8_BS20.tif:0155-0202-0386:155	123960	123960	155
156	210123_nj3_8_BS20.tif:0156-0198-0383:156	119957	119957	156
157	210123_nj3_8_BS20.tif:0157-0203-0394:157	121631	121631	157
158	210123_nj3_8_BS20.tif:0158-0196-0400:158	113449	113449	158
159	210123_nj3_8_BS20.tif:0159-0203-0399:159	148387	148387	159
160	210123_nj3_8_BS20.tif:0160-0198-0399:160	142853	142853	160
161	210123_nj3_8_BS20.tif:0161-0204-0397:161	95376	95376	161
162	210123_nj3_8_BS20.tif:0162-0199-0402:162	138876	138876	162
163	210123_nj3_8_BS20.tif:0163-0198-0407:163	119746	119746	163
164	210123_nj3_8_BS20.tif:0164-0198-0408:164	127531	127531	164
165	210123_nj3_8_BS20.tif:0165-0200-0407:165	160094	160094	165
166	210123_nj3_8_BS20.tif:0166-0199-0422:166	109107	109107	166
167	210123_nj3_8_BS20.tif:0167-0203-0426:167	106373	106373	167
168	210123_nj3_8_BS20.tif:0168-0211-0428:168	113214	113214	168
169	210123_nj3_8_BS20.tif:0169-0206-0431:169	108603	108603	169
170	210123_nj3_8_BS20.tif:0170-0200-0431:170	55884	55884	170
171	210123_nj3_8_BS20.tif:0171-0214-0437:171	51546	51546	171
172	210123_nj3_8_BS20.tif:0172-0214-0437:172	106001	106001	172
173	210123_nj3_8_BS20.tif:0173-0210-0439:173	80206	80206	173
174	210123_nj3_8_BS20.tif:0174-0214-0436:174	91076	91076	174
175	210123_nj3_8_BS20.tif:0175-0215-0436:175	114580	114580	175
176	210123_nj3_8_BS20.tif:0176-0218-0427:176	74722	74722	176
177	210123_nj3_8_BS20.tif:0177-0225-0429:177	100385	100385	177
178	210123_nj3_8_BS20.tif:0178-0223-0431:178	108719	108719	178
179	210123_nj3_8_BS20.tif:0179-0219-0433:179	106300	106300	179
180	210123_nj3_8_BS20.tif:0180-0212-0431:180	51154	51154	180
181	210123_nj3_8_BS20.tif:0181-0215-0427:181	70186	70186	181
182	210123_nj3_8_BS20.tif:0182-0221-0432:182	89518	89518	182
183	210123_nj3_8_BS20.tif:0183-0218-0432:183	84008	84008	183
184	210123_nj3_8_BS20.tif:0184-0211-0434:184	56776	56776	184
185	210123_nj3_8_BS20.tif:0185-0215-0432:185	69151	69151	185
186	210123_nj3_8_BS20.tif:0186-0220-0433:186	97669	97669	186
187	210123_nj3_8_BS20.tif:0187-0220-0429:187	98155	98155	187
188	210123_nj3_8_BS20.tif:0188-0212-0430:188	95143	95143	188
189	210123_nj3_8_BS20.tif:0189-0208-0429:189	108129	108129	189
190	210123_nj3_8_BS20.tif:0190-0214-0432:190	114269	114269	190
191	210123_nj3_8_BS20.tif:0191-0220-0435:191	103852	103852	191
192	210123_nj3_8_BS20.tif:0192-0213-0432:192	64840	64840	192
193	210123_nj3_8_BS20.tif:0193-0209-0436:193	108120	108120	193
194	210123_nj3_8_BS20.tif:0194-0200-0435:194	67869	67869	194
195	210123_nj3_8_BS20.tif:0195-0213-0433:195	96236	96236	195
196	210123_nj3_8_BS20.tif:0196-0209-0434:196	96622	96622	196
197	210123_nj3_8_BS20.tif:0197-0204-0431:197	117405	117405	197
198	210123_nj3_8_BS20.tif:0198-0211-0438:198	88381	88381	198
199	210123_nj3_8_BS20.tif:0199-0208-0432:199	79976	79976	199
200	210123_nj3_8_BS20.tif:0200-0207-0432:200	99651	99651	200
201	210123_nj3_8_BS20.tif:0201-0211-0440:201	75201	75201	201
202	210123_nj3_8_BS20.tif:0202-0218-0444:202	95473	95473	202
203	210123_nj3_8_BS20.tif:0203-0219-0438:203	95056	95056	203
204	210123_nj3_8_BS20.tif:0204-0219-0443:204	104309	104309	204
205	210123_nj3_8_BS20.tif:0205-0228-0449:205	130585	130585	205
206	210123_nj3_8_BS20.tif:0206-0221-0447:206	122570	122570	206
207	210123_nj3_8_BS20.tif:0207-0216-0439:207	112158	112158	207
208	210123_nj3_8_BS20.tif:0208-0217-0435:208	90472	90472	208
209	210123_nj3_8_BS20.tif:0209-0235-0430:209	95004	95004	209
210	210123_nj3_8_BS20.tif:0210-0222-0429:210	106069	106069	210
211	210123_nj3_8_BS20.tif:0211-0220-0443:211	103240	103240	211
212	210123_nj3_8_BS20.tif:0212-0242-0449:212	107384	107384	212
213	210123_nj3_8_BS20.tif:0213-0231-0441:213	101832	101832	213
214	210123_nj3_8_BS20.tif:0214-0228-0433:214	109595	109595	214
215	210123_nj3_8_BS20.tif:0215-0229-0432:215	96018	96018	215
216	210123_nj3_8_BS20.tif:0216-0231-0428:216	86097	86097	216
217	210123_nj3_8_BS20.tif:0217-0231-0429:217	91136	91136	217
218	210123_nj3_8_BS20.tif:0218-0230-0435:218	110105	110105	218
219	210123_nj3_8_BS20.tif:0219-0225-0429:219	107425	107425	219
220	210123_nj3_8_BS20.tif:0220-0220-0434:220	134189	134189	220
221	210123_nj3_8_BS20.tif:0221-0218-0430:221	97050	97050	221
222	210123_nj3_8_BS20.tif:0222-0221-0434:222	100527	100527	222
223	210123_nj3_8_BS20.tif:0223-0236-0436:223	113431	113431	223
224	210123_nj3_8_BS20.tif:0224-0234-0433:224	107084	107084	224
225	210123_nj3_8_BS20.tif:0225-0225-0431:225	109332	109332	225
226	210123_nj3_8_BS20.tif:0226-0215-0430:226	122681	122681	226
227	210123_nj3_8_BS20.tif:0227-0208-0427:227	138895	138895	227
228	210123_nj3_8_BS20.tif:0228-0200-0417:228	124966	124966	228
229	210123_nj3_8_BS20.tif:0229-0203-0404:229	130842	130842	229
230	210123_nj3_8_BS20.tif:0230-0205-0408:230	182337	182337	230
231	210123_nj3_8_BS20.tif:0231-0201-0411:231	173162	173162	231
232	210123_nj3_8_BS20.tif:0232-0195-0413:232	123203	123203	232
233	210123_nj3_8_BS20.tif:0233-0203-0413:233	150675	150675	233
234	210123_nj3_8_BS20.tif:0234-0210-0408:234	154129	154129	234
235	210123_nj3_8_BS20.tif:0235-0201-0416:235	130137	130137	235
236	210123_nj3_8_BS20.tif:0236-0199-0434:236	98335	98335	236
237	210123_nj3_8_BS20.tif:0237-0227-0451:237	99571	99571	237
238	210123_nj3_8_BS20.tif:0238-0234-0444:238	115537	115537	238
239	210123_nj3_8_BS20.tif:0239-0240-0448:239	91447	91447	239
240	210123_nj3_8_BS20.tif:0240-0216-0433:240	114819	114819	240
241	210123_nj3_8_BS20.tif:0241-0218-0437:241	111929	111929	241
242	210123_nj3_8_BS20.tif:0242-0218-0435:242	107031	107031	242
243	210123_nj3_8_BS20.tif:0243-0213-0431:243	84326	84326	243
244	210123_nj3_8_BS20.tif:0244-0217-0430:244	107273	107273	244
245	210123_nj3_8_BS20.tif:0245-0217-0432:245	93751	93751	245
246	210123_nj3_8_BS20.tif:0246-0220-0432:246	111551	111551	246
247	210123_nj3_8_BS20.tif:0247-0223-0437:247	105675	105675	247
248	210123_nj3_8_BS20.tif:0248-0221-0437:248	86441	86441	248
249	210123_nj3_8_BS20.tif:0249-0219-0429:249	78909	78909	249
250	210123_nj3_8_BS20.tif:0250-0222-0427:250	132693	132693	250
251	210123_nj3_8_BS20.tif:0251-0226-0431:251	126020	126020	251
252	210123_nj3_8_BS20.tif:0252-0223-0434:252	108605	108605	252
253	210123_nj3_8_BS20.tif:0253-0234-0433:253	103019	103019	253
254	210123_nj3_8_BS20.tif:0254-0236-0426:254	72103	72103	254
255	210123_nj3_8_BS20.tif:0255-0230-0434:255	93416	93416	255
256	210123_nj3_8_BS20.tif:0256-0222-0433:256	62976	62976	256
257	210123_nj3_8_BS20.tif:0257-0218-0436:257	80227	80227	257
258	210123_nj3_8_BS20.tif:0258-0204-0429:258	114314	114314	258
259	210123_nj3_8_BS20.tif:0259-0195-0425:259	97983	97983	259
260	210123_nj3_8_BS20.tif:0260-0197-0431:260	141230	141230	260
261	210123_nj3_8_BS20.tif:0261-0217-0431:261	122097	122097	261
262	210123_nj3_8_BS20.tif:0262-0208-0434:262	139267	139267	262
263	210123_nj3_8_BS20.tif:0263-0195-0429:263	91392	91392	263
264	210123_nj3_8_BS20.tif:0264-0207-0430:264	143615	143615	264
265	210123_nj3_8_BS20.tif:0265-0203-0429:265	141717	141717	265
266	210123_nj3_8_BS20.tif:0266-0206-0430:266	137206	137206	266
267	210123_nj3_8_BS20.tif:0267-0206-0428:267	139565	139565	267
268	210123_nj3_8_BS20.tif:0268-0209-0431:268	123174	123174	268
269	210123_nj3_8_BS20.tif:0269-0215-0433:269	98174	98174	269
270	210123_nj3_8_BS20.tif:0270-0218-0434:270	104566	104566	270
271	210123_nj3_8_BS20.tif:0271-0224-0447:271	137315	137315	271
272	210123_nj3_8_BS20.tif:0272-0228-0446:272	104930	104930	272
273	210123_nj3_8_BS20.tif:0273-0226-0444:273	101443	101443	273
274	210123_nj3_8_BS20.tif:0274-0226-0444:274	137209	137209	274
275	210123_nj3_8_BS20.tif:0275-0222-0434:275	137243	137243	275
276	210123_nj3_8_BS20.tif:0276-0218-0434:276	125222	125222	276
277	210123_nj3_8_BS20.tif:0277-0214-0430:277	146893	146893	277
278	210123_nj3_8_BS20.tif:0278-0225-0418:278	162100	162100	278
279	210123_nj3_8_BS20.tif:0279-0212-0423:279	120930	120930	279
280	210123_nj3_8_BS20.tif:0280-0216-0423:280	103255	103255	280
281	210123_nj3_8_BS20.tif:0281-0220-0429:281	129965	129965	281
282	210123_nj3_8_BS20.tif:0282-0222-0430:282	118149	118149	282
283	210123_nj3_8_BS20.tif:0283-0211-0435:283	103588	103588	283
284	210123_nj3_8_BS20.tif:0284-0202-0448:284	150205	150205	284
285	210123_nj3_8_BS20.tif:0285-0218-0452:285	119940	119940	285
286	210123_nj3_8_BS20.tif:0286-0231-0453:286	99979	99979	286
287	210123_nj3_8_BS20.tif:0287-0235-0450:287	111129	111129	287
288	210123_nj3_8_BS20.tif:0288-0231-0451:288	115732	115732	288
289	210123_nj3_8_BS20.tif:0289-0215-0440:289	125325	125325	289
290	210123_nj3_8_BS20.tif:0290-0223-0441:290	110317	110317	290
291	210123_nj3_8_BS20.tif:0291-0227-0445:291	100397	100397	291
292	210123_nj3_8_BS20.tif:0292-0225-0433:292	98718	98718	292
293	210123_nj3_8_BS20.tif:0293-0224-0435:293	101319	101319	293
294	210123_nj3_8_BS20.tif:0294-0218-0430:294	86794	86794	294
295	210123_nj3_8_BS20.tif:0295-0216-0433:295	119812	119812	295
296	210123_nj3_8_BS20.tif:0296-0204-0427:296	127086	127086	296
297	210123_nj3_8_BS20.tif:0297-0210-0432:297	129588	129588	297
298	210123_nj3_8_BS20.tif:0298-0210-0435:298	103938	103938	298
299	210123_nj3_8_BS20.tif:0299-0214-0436:299	100385	100385	299
300	210123_nj3_8_BS20.tif:0300-0213-0436:300	116612	116612	300
301	210123_nj3_8_BS20.tif:0301-0212-0438:301	120142	120142	301
302	210123_nj3_8_BS20.tif:0302-0219-0435:302	148364	148364	302
303	210123_nj3_8_BS20.tif:0303-0212-0438:303	108554	108554	303
304	210123_nj3_8_BS20.tif:0304-0216-0433:304	134144	134144	304
305	210123_nj3_8_BS20.tif:0305-0215-0434:305	117752	117752	305
306	210123_nj3_8_BS20.tif:0306-0213-0435:306	107269	107269	306
307	210123_nj3_8_BS20.tif:0307-0214-0433:307	85228	85228	307
308	210123_nj3_8_BS20.tif:0308-0216-0434:308	122137	122137	308
309	210123_nj3_8_BS20.tif:0309-0219-0432:309	112135	112135	309
310	210123_nj3_8_BS20.tif:0310-0227-0435:310	132290	132290	310
311	210123_nj3_8_BS20.tif:0311-0227-0446:311	72616	72616	311
312	210123_nj3_8_BS20.tif:0312-0233-0441:312	111880	111880	312
313	210123_nj3_8_BS20.tif:0313-0215-0430:313	122438	122438	313
314	210123_nj3_8_BS20.tif:0314-0201-0423:314	123492	123492	314
315	210123_nj3_8_BS20.tif:0315-0179-0402:315	145797	145797	315
316	210123_nj3_8_BS20.tif:0316-0200-0398:316	75314	75314	316
317	210123_nj3_8_BS20.tif:0317-0202-0401:317	157262	157262	317
318	210123_nj3_8_BS20.tif:0318-0194-0399:318	129892	129892	318
319	210123_nj3_8_BS20.tif:0319-0205-0398:319	145542	145542	319
320	210123_nj3_8_BS20.tif:0320-0200-0397:320	144944	144944	320
321	210123_nj3_8_BS20.tif:0321-0200-0401:321	121700	121700	321
322	210123_nj3_8_BS20.tif:0322-0201-0390:322	135072	135072	322
323	210123_nj3_8_BS20.tif:0323-0202-0383:323	144192	144192	323
324	210123_nj3_8_BS20.tif:0324-0209-0385:324	135985	135985	324
325	210123_nj3_8_BS20.tif:0325-0202-0388:325	145126	145126	325
326	210123_nj3_8_BS20.tif:0326-0200-0390:326	151017	151017	326
327	210123_nj3_8_BS20.tif:0327-0209-0388:327	137042	137042	327
328	210123_nj3_8_BS20.tif:0328-0207-0392:328	131468	131468	328
329	210123_nj3_8_BS20.tif:0329-0203-0393:329	119975	119975	329
330	210123_nj3_8_BS20.tif:0330-0190-0390:330	95044	95044	330
331	210123_nj3_8_BS20.tif:0331-0207-0395:331	113746	113746	331
332	210123_nj3_8_BS20.tif:0332-0208-0402:332	129176	129176	332
333	210123_nj3_8_BS20.tif:0333-0200-0402:333	128664	128664	333
334	210123_nj3_8_BS20.tif:0334-0198-0400:334	128603	128603	334
335	210123_nj3_8_BS20.tif:0335-0195-0402:335	135158	135158	335
336	210123_nj3_8_BS20.tif:0336-0196-0404:336	130839	130839	336
337	210123_nj3_8_BS20.tif:0337-0196-0409:337	150449	150449	337
338	210123_nj3_8_BS20.tif:0338-0200-0415:338	137062	137062	338
339	210123_nj3_8_BS20.tif:0339-0192-0420:339	81084	81084	339
340	210123_nj3_8_BS20.tif:0340-0202-0426:340	123176	123176	340
341	210123_nj3_8_BS20.tif:0341-0202-0426:341	124188	124188	341
342	210123_nj3_8_BS20.tif:0342-0205-0420:342	133524	133524	342
343	210123_nj3_8_BS20.tif:0343-0198-0413:343	125302	125302	343
344	210123_nj3_8_BS20.tif:0344-0203-0405:344	137366	137366	344
345	210123_nj3_8_BS20.tif:0345-0205-0394:345	147265	147265	345
346	210123_nj3_8_BS20.tif:0346-0203-0383:346	115561	115561	346
347	210123_nj3_8_BS20.tif:0347-0206-0382:347	147094	147094	347
348	210123_nj3_8_BS20.tif:0348-0204-0383:348	76020	76020	348
349	210123_nj3_8_BS20.tif:0349-0210-0382:349	117067	117067	349
350	210123_nj3_8_BS20.tif:0350-0202-0385:350	81216	81216	350
351	210123_nj3_8_BS20.tif:0351-0199-0389:351	116802	116802	351
352	210123_nj3_8_BS20.tif:0352-0206-0385:352	141591	141591	352
353	210123_nj3_8_BS20.tif:0353-0196-0382:353	119921	119921	353
354	210123_nj3_8_BS20.tif:0354-0200-0383:354	103211	103211	354
355	210123_nj3_8_BS20.tif:0355-0196-0393:355	112165	112165	355
356	210123_nj3_8_BS20.tif:0356-0230-0406:356	140831	140831	356
357	210123_nj3_8_BS20.tif:0357-0235-0400:357	145286	145286	357
358	210123_nj3_8_BS20.tif:0358-0226-0397:358	147150	147150	358
359	210123_nj3_8_BS20.tif:0359-0217-0400:359	138845	138845	359
360	210123_nj3_8_BS20.tif:0360-0212-0402:360	162862	162862	360
361	210123_nj3_8_BS20.tif:0361-0195-0404:361	134377	134377	361
362	210123_nj3_8_BS20.tif:0362-0193-0399:362	131510	131510	362
363	210123_nj3_8_BS20.tif:0363-0193-0399:363	92463	92463	363
364	210123_nj3_8_BS20.tif:0364-0209-0396:364	138795	138795	364
365	210123_nj3_8_BS20.tif:0365-0204-0395:365	149535	149535	365
366	210123_nj3_8_BS20.tif:0366-0207-0393:366	125807	125807	366
367	210123_nj3_8_BS20.tif:0367-0201-0393:367	125105	125105	367
368	210123_nj3_8_BS20.tif:0368-0202-0392:368	129538	129538	368
369	210123_nj3_8_BS20.tif:0369-0198-0391:369	119809	119809	369
370	210123_nj3_8_BS20.tif:0370-0198-0395:370	130686	130686	370
371	210123_nj3_8_BS20.tif:0371-0194-0398:371	116551	116551	371
372	210123_nj3_8_BS20.tif:0372-0192-0403:372	67323	67323	372
373	210123_nj3_8_BS20.tif:0373-0195-0404:373	124631	124631	373
374	210123_nj3_8_BS20.tif:0374-0197-0416:374	143463	143463	374
375	210123_nj3_8_BS20.tif:0375-0202-0411:375	127602	127602	375
376	210123_nj3_8_BS20.tif:0376-0202-0402:376	133945	133945	376
377	210123_nj3_8_BS20.tif:0377-0212-0397:377	143041	143041	377
378	210123_nj3_8_BS20.tif:0378-0214-0393:378	126478	126478	378
379	210123_nj3_8_BS20.tif:0379-0216-0397:379	163969	163969	379
380	210123_nj3_8_BS20.tif:0380-0197-0383:380	137147	137147	380
381	210123_nj3_8_BS20.tif:0381-0191-0398:381	123268	123268	381
382	210123_nj3_8_BS20.tif:0382-0198-0415:382	119423	119423	382
383	210123_nj3_8_BS20.tif:0383-0197-0420:383	89630	89630	383
384	210123_nj3_8_BS20.tif:0384-0201-0421:384	121481	121481	384
385	210123_nj3_8_BS20.tif:0385-0197-0415:385	149735	149735	385
386	210123_nj3_8_BS20.tif:0386-0202-0396:386	144605	144605	386
387	210123_nj3_8_BS20.tif:0387-0201-0399:387	152349	152349	387
388	210123_nj3_8_BS20.tif:0388-0202-0399:388	149764	149764	388
389	210123_nj3_8_BS20.tif:0389-0213-0412:389	126616	126616	389
390	210123_nj3_8_BS20.tif:0390-0214-0415:390	125391	125391	390
391	210123_nj3_8_BS20.tif:0391-0207-0419:391	123869	123869	391
392	210123_nj3_8_BS20.tif:0392-0214-0429:392	132702	132702	392
393	210123_nj3_8_BS20.tif:0393-0203-0421:393	136153	136153	393
394	210123_nj3_8_BS20.tif:0394-0190-0392:394	79257	79257	394
395	210123_nj3_8_BS20.tif:0395-0192-0386:395	134393	134393	395
396	210123_nj3_8_BS20.tif:0396-0202-0392:396	82663	82663	396
397	210123_nj3_8_BS20.tif:0397-0236-0401:397	100616	100616	397
398	210123_nj3_8_BS20.tif:0398-0228-0395:398	109472	109472	398
399	210123_nj3_8_BS20.tif:0399-0231-0388:399	191283	191283	399
400	210123_nj3_8_BS20.tif:0400-0219-0387:400	96276	96276	400
401	210123_nj3_8_BS20.tif:0401-0209-0377:401	95947	95947	401
402	210123_nj3_8_BS20.tif:0402-0203-0355:402	100342	100342	402
403	210123_nj3_8_BS20.tif:0403-0211-0352:403	74702	74702	403
404	210123_nj3_8_BS20.tif:0404-0239-0344:404	84688	84688	404
405	210123_nj3_8_BS20.tif:0405-0244-0352:405	84404	84404	405
406	210123_nj3_8_BS20.tif:0406-0242-0351:406	97180	97180	406
407	210123_nj3_8_BS20.tif:0407-0237-0353:407	107684	107684	407
408	210123_nj3_8_BS20.tif:0408-0228-0352:408	86568	86568	408
409	210123_nj3_8_BS20.tif:0409-0227-0351:409	77935	77935	409
410	210123_nj3_8_BS20.tif:0410-0232-0356:410	127981	127981	410
411	210123_nj3_8_BS20.tif:0411-0245-0376:411	100963	100963	411
412	210123_nj3_8_BS20.tif:0412-0244-0378:412	103062	103062	412
413	210123_nj3_8_BS20.tif:0413-0249-0374:413	99217	99217	413
414	210123_nj3_8_BS20.tif:0414-0236-0382:414	123365	123365	414
415	210123_nj3_8_BS20.tif:0415-0209-0382:415	124924	124924	415
416	210123_nj3_8_BS20.tif:0416-0216-0387:416	105150	105150	416
417	210123_nj3_8_BS20.tif:0417-0214-0386:417	128028	128028	417
418	210123_nj3_8_BS20.tif:0418-0215-0389:418	131520	131520	418
419	210123_nj3_8_BS20.tif:0419-0208-0382:419	121006	121006	419
420	210123_nj3_8_BS20.tif:0420-0212-0397:420	140118	140118	420
421	210123_nj3_8_BS20.tif:0421-0213-0399:421	106168	106168	421
422	210123_nj3_8_BS20.tif:0422-0207-0411:422	128061	128061	422
423	210123_nj3_8_BS20.tif:0423-0212-0400:423	146101	146101	423
424	210123_nj3_8_BS20.tif:0424-0213-0392:424	139347	139347	424
425	210123_nj3_8_BS20.tif:0425-0212-0385:425	144042	144042	425
426	210123_nj3_8_BS20.tif:0426-0220-0380:426	133828	133828	426
427	210123_nj3_8_BS20.tif:0427-0234-0378:427	117792	117792	427
428	210123_nj3_8_BS20.tif:0428-0241-0355:428	123074	123074	428
429	210123_nj3_8_BS20.tif:0429-0210-0386:429	104732	104732	429
430	210123_nj3_8_BS20.tif:0430-0215-0370:430	121859	121859	430
431	210123_nj3_8_BS20.tif:0431-0224-0369:431	107094	107094	431
432	210123_nj3_8_BS20.tif:0432-0248-0340:432	147636	147636	432
433	210123_nj3_8_BS20.tif:0433-0198-0410:433	123569	123569	433
434	210123_nj3_8_BS20.tif:0434-0202-0383:434	84103	84103	434
435	210123_nj3_8_BS20.tif:0435-0208-0372:435	83635	83635	435
436	210123_nj3_8_BS20.tif:0436-0179-0386:436	144643	144643	436
437	210123_nj3_8_BS20.tif:0437-0193-0379:437	103514	103514	437
438	210123_nj3_8_BS20.tif:0438-0192-0398:438	141257	141257	438
439	210123_nj3_8_BS20.tif:0439-0194-0405:439	73882	73882	439
440	210123_nj3_8_BS20.tif:0440-0192-0412:440	118297	118297	440
441	210123_nj3_8_BS20.tif:0441-0200-0417:441	138357	138357	441
442	210123_nj3_8_BS20.tif:0442-0197-0429:442	112612	112612	442
443	210123_nj3_8_BS20.tif:0443-0200-0429:443	132662	132662	443
444	210123_nj3_8_BS20.tif:0444-0208-0429:444	123248	123248	444
445	210123_nj3_8_BS20.tif:0445-0209-0436:445	137946	137946	445
446	210123_nj3_8_BS20.tif:0446-0216-0435:446	119799	119799	446
447	210123_nj3_8_BS20.tif:0447-0212-0436:447	117042	117042	447
448	210123_nj3_8_BS20.tif:0448-0218-0434:448	111980	111980	448
449	210123_nj3_8_BS20.tif:0449-0220-0437:449	131882	131882	449
450	210123_nj3_8_BS20.tif:0450-0214-0438:450	118716	118716	450
451	210123_nj3_8_BS20.tif:0451-0224-0443:451	108259	108259	451
452	210123_nj3_8_BS20.tif:0452-0223-0442:452	160583	160583	452
453	210123_nj3_8_BS20.tif:0453-0212-0443:453	116586	116586	453
454	210123_nj3_8_BS20.tif:0454-0227-0433:454	84005	84005	454
455	210123_nj3_8_BS20.tif:0455-0233-0434:455	124340	124340	455
456	210123_nj3_8_BS20.tif:0456-0242-0426:456	108958	108958	456
457	210123_nj3_8_BS20.tif:0457-0246-0443:457	87041	87041	457
458	210123_nj3_8_BS20.tif:0458-0252-0440:458	134091	134091	458
459	210123_nj3_8_BS20.tif:0459-0242-0454:459	129280	129280	459
460	210123_nj3_8_BS20.tif:0460-0239-0469:460	103512	103512	460
461	210123_nj3_8_BS20.tif:0461-0255-0461:461	90449	90449	461
462	210123_nj3_8_BS20.tif:0462-0279-0461:462	89255	89255	462
463	210123_nj3_8_BS20.tif:0463-0261-0450:463	70259	70259	463
464	210123_nj3_8_BS20.tif:0464-0266-0449:464	100688	100688	464
465	210123_nj3_8_BS20.tif:0465-0262-0450:465	129168	129168	465
466	210123_nj3_8_BS20.tif:0466-0250-0452:466	85729	85729	466
467	210123_nj3_8_BS20.tif:0467-0270-0447:467	123123	123123	467
468	210123_nj3_8_BS20.tif:0468-0270-0445:468	88495	88495	468
469	210123_nj3_8_BS20.tif:0469-0267-0447:469	104022	104022	469
470	210123_nj3_8_BS20.tif:0470-0264-0453:470	103401	103401	470
471	210123_nj3_8_BS20.tif:0471-0259-0443:471	94907	94907	471
472	210123_nj3_8_BS20.tif:0472-0258-0446:472	85378	85378	472
473	210123_nj3_8_BS20.tif:0473-0257-0445:473	90819	90819	473
474	210123_nj3_8_BS20.tif:0474-0255-0443:474	121863	121863	474
475	210123_nj3_8_BS20.tif:0475-0256-0444:475	97816	97816	475
476	210123_nj3_8_BS20.tif:0476-0251-0451:476	108079	108079	476
477	210123_nj3_8_BS20.tif:0477-0243-0455:477	89018	89018	477
478	210123_nj3_8_BS20.tif:0478-0253-0455:478	115167	115167	478
479	210123_nj3_8_BS20.tif:0479-0257-0452:479	82147	82147	479
480	210123_nj3_8_BS20.tif:0480-0264-0451:480	80375	80375	480
481	210123_nj3_8_BS20.tif:0481-0247-0451:481	78500	78500	481
482	210123_nj3_8_BS20.tif:0482-0238-0453:482	94399	94399	482
483	210123_nj3_8_BS20.tif:0483-0235-0448:483	119921	119921	483
484	210123_nj3_8_BS20.tif:0484-0230-0449:484	126114	126114	484
485	210123_nj3_8_BS20.tif:0485-0216-0447:485	110761	110761	485
486	210123_nj3_8_BS20.tif:0486-0211-0442:486	118171	118171	486
487	210123_nj3_8_BS20.tif:0487-0220-0436:487	107891	107891	487
488	210123_nj3_8_BS20.tif:0488-0212-0444:488	122832	122832	488
489	210123_nj3_8_BS20.tif:0489-0219-0440:489	138364	138364	489
490	210123_nj3_8_BS20.tif:0490-0216-0439:490	144611	144611	490
491	210123_nj3_8_BS20.tif:0491-0218-0435:491	154093	154093	491
492	210123_nj3_8_BS20.tif:0492-0214-0432:492	134705	134705	492
493	210123_nj3_8_BS20.tif:0493-0217-0437:493	157129	157129	493
494	210123_nj3_8_BS20.tif:0494-0219-0446:494	136580	136580	494
495	210123_nj3_8_BS20.tif:0495-0220-0437:495	176608	176608	495
496	210123_nj3_8_BS20.tif:0496-0219-0442:496	149144	149144	496
497	210123_nj3_8_BS20.tif:0497-0220-0444:497	146099	146099	497
498	210123_nj3_8_BS20.tif:0498-0220-0446:498	125962	125962	498
499	210123_nj3_8_BS20.tif:0499-0224-0446:499	74258	74258	499
500	210123_nj3_8_BS20.tif:0500-0234-0445:500	106268	106268	500
501	210123_nj3_8_BS20.tif:0501-0223-0444:501	108699	108699	501
502	210123_nj3_8_BS20.tif:0502-0234-0450:502	133244	133244	502
503	210123_nj3_8_BS20.tif:0503-0236-0451:503	101083	101083	503
504	210123_nj3_8_BS20.tif:0504-0239-0452:504	110669	110669	504
505	210123_nj3_8_BS20.tif:0505-0235-0455:505	101163	101163	505
506	210123_nj3_8_BS20.tif:0506-0233-0416:506	113927	113927	506
507	210123_nj3_8_BS20.tif:0507-0233-0422:507	157350	157350	507
508	210123_nj3_8_BS20.tif:0508-0239-0416:508	120802	120802	508
509	210123_nj3_8_BS20.tif:0509-0202-0394:509	176580	176580	509
510	210123_nj3_8_BS20.tif:0510-0191-0396:510	148299	148299	510
511	210123_nj3_8_BS20.tif:0511-0198-0410:511	152804	152804	511
512	210123_nj3_8_BS20.tif:0512-0203-0415:512	147922	147922	512
513	210123_nj3_8_BS20.tif:0513-0199-0409:513	145184	145184	513
514	210123_nj3_8_BS20.tif:0514-0198-0392:514	167160	167160	514
515	210123_nj3_8_BS20.tif:0515-0200-0388:515	142477	142477	515
516	210123_nj3_8_BS20.tif:0516-0199-0394:516	142058	142058	516
517	210123_nj3_8_BS20.tif:0517-0196-0395:517	159979	159979	517
518	210123_nj3_8_BS20.tif:0518-0201-0392:518	130440	130440	518
519	210123_nj3_8_BS20.tif:0519-0201-0393:519	114667	114667	519
520	210123_nj3_8_BS20.tif:0520-0206-0397:520	124997	124997	520
521	210123_nj3_8_BS20.tif:0521-0200-0397:521	146034	146034	521
522	210123_nj3_8_BS20.tif:0522-0203-0397:522	134146	134146	522
523	210123_nj3_8_BS20.tif:0523-0206-0398:523	115603	115603	523
524	210123_nj3_8_BS20.tif:0524-0204-0397:524	141557	141557	524
525	210123_nj3_8_BS20.tif:0525-0201-0396:525	143471	143471	525
526	210123_nj3_8_BS20.tif:0526-0203-0396:526	179452	179452	526
527	210123_nj3_8_BS20.tif:0527-0196-0404:527	140976	140976	527
528	210123_nj3_8_BS20.tif:0528-0200-0411:528	155409	155409	528
529	210123_nj3_8_BS20.tif:0529-0200-0414:529	141102	141102	529
530	210123_nj3_8_BS20.tif:0530-0199-0410:530	130125	130125	530
531	210123_nj3_8_BS20.tif:0531-0198-0394:531	88030	88030	531
532	210123_nj3_8_BS20.tif:0532-0199-0399:532	141179	141179	532
533	210123_nj3_8_BS20.tif:0533-0201-0411:533	138255	138255	533
534	210123_nj3_8_BS20.tif:0534-0209-0424:534	136580	136580	534
535	210123_nj3_8_BS20.tif:0535-0210-0420:535	146700	146700	535
536	210123_nj3_8_BS20.tif:0536-0203-0415:536	131235	131235	536
537	210123_nj3_8_BS20.tif:0537-0202-0421:537	129992	129992	537
538	210123_nj3_8_BS20.tif:0538-0196-0420:538	123239	123239	538
539	210123_nj3_8_BS20.tif:0539-0194-0405:539	143751	143751	539
540	210123_nj3_8_BS20.tif:0540-0205-0389:540	115326	115326	540
541	210123_nj3_8_BS20.tif:0541-0199-0389:541	143776	143776	541
542	210123_nj3_8_BS20.tif:0542-0201-0393:542	155008	155008	542
543	210123_nj3_8_BS20.tif:0543-0203-0398:543	82521	82521	543
544	210123_nj3_8_BS20.tif:0544-0212-0404:544	91708	91708	544
545	210123_nj3_8_BS20.tif:0545-0224-0406:545	156255	156255	545
546	210123_nj3_8_BS20.tif:0546-0210-0411:546	121723	121723	546
547	210123_nj3_8_BS20.tif:0547-0213-0402:547	110962	110962	547
548	210123_nj3_8_BS20.tif:0548-0199-0404:548	144060	144060	548
549	210123_nj3_8_BS20.tif:0549-0192-0426:549	139176	139176	549
550	210123_nj3_8_BS20.tif:0550-0196-0424:550	136147	136147	550
551	210123_nj3_8_BS20.tif:0551-0201-0421:551	117711	117711	551
552	210123_nj3_8_BS20.tif:0552-0204-0422:552	132798	132798	552
553	210123_nj3_8_BS20.tif:0553-0202-0425:553	129675	129675	553
554	210123_nj3_8_BS20.tif:0554-0205-0425:554	126383	126383	554
555	210123_nj3_8_BS20.tif:0555-0197-0380:555	101678	101678	555
556	210123_nj3_8_BS20.tif:0556-0220-0406:556	110994	110994	556
557	210123_nj3_8_BS20.tif:0557-0233-0402:557	133723	133723	557
558	210123_nj3_8_BS20.tif:0558-0220-0399:558	126247	126247	558
559	210123_nj3_8_BS20.tif:0559-0219-0382:559	150793	150793	559
560	210123_nj3_8_BS20.tif:0560-0219-0377:560	133130	133130	560
561	210123_nj3_8_BS20.tif:0561-0251-0326:561	72791	72791	561
562	210123_nj3_8_BS20.tif:0562-0236-0362:562	78876	78876	562
563	210123_nj3_8_BS20.tif:0563-0235-0365:563	83333	83333	563
564	210123_nj3_8_BS20.tif:0564-0237-0368:564	89936	89936	564
565	210123_nj3_8_BS20.tif:0565-0235-0370:565	97509	97509	565
566	210123_nj3_8_BS20.tif:0566-0232-0364:566	108006	108006	566
567	210123_nj3_8_BS20.tif:0567-0237-0361:567	94967	94967	567
568	210123_nj3_8_BS20.tif:0568-0250-0350:568	82574	82574	568
569	210123_nj3_8_BS20.tif:0569-0240-0381:569	79008	79008	569
570	210123_nj3_8_BS20.tif:0570-0211-0381:570	109488	109488	570
571	210123_nj3_8_BS20.tif:0571-0187-0387:571	106332	106332	571
572	210123_nj3_8_BS20.tif:0572-0186-0386:572	114478	114478	572
573	210123_nj3_8_BS20.tif:0573-0192-0392:573	105471	105471	573
574	210123_nj3_8_BS20.tif:0574-0198-0400:574	95702	95702	574
575	210123_nj3_8_BS20.tif:0575-0202-0406:575	107881	107881	575
576	210123_nj3_8_BS20.tif:0576-0196-0412:576	105197	105197	576
577	210123_nj3_8_BS20.tif:0577-0197-0420:577	92793	92793	577
578	210123_nj3_8_BS20.tif:0578-0203-0425:578	105600	105600	578
579	210123_nj3_8_BS20.tif:0579-0203-0418:579	112556	112556	579
580	210123_nj3_8_BS20.tif:0580-0196-0418:580	105407	105407	580
581	210123_nj3_8_BS20.tif:0581-0202-0407:581	113088	113088	581
582	210123_nj3_8_BS20.tif:0582-0206-0394:582	117961	117961	582
583	210123_nj3_8_BS20.tif:0583-0195-0384:583	98832	98832	583
584	210123_nj3_8_BS20.tif:0584-0204-0397:584	117483	117483	584
585	210123_nj3_8_BS20.tif:0585-0205-0397:585	114289	114289	585
586	210123_nj3_8_BS20.tif:0586-0215-0392:586	131016	131016	586
587	210123_nj3_8_BS20.tif:0587-0200-0383:587	110244	110244	587
588	210123_nj3_8_BS20.tif:0588-0199-0391:588	113116	113116	588
589	210123_nj3_8_BS20.tif:0589-0194-0396:589	109386	109386	589
590	210123_nj3_8_BS20.tif:0590-0200-0396:590	108714	108714	590
591	210123_nj3_8_BS20.tif:0591-0203-0388:591	109505	109505	591
592	210123_nj3_8_BS20.tif:0592-0204-0388:592	123771	123771	592
593	210123_nj3_8_BS20.tif:0593-0207-0386:593	118047	118047	593
594	210123_nj3_8_BS20.tif:0594-0205-0381:594	119358	119358	594
595	210123_nj3_8_BS20.tif:0595-0203-0380:595	121548	121548	595
596	210123_nj3_8_BS20.tif:0596-0200-0384:596	115442	115442	596
597	210123_nj3_8_BS20.tif:0597-0200-0388:597	121523	121523	597
598	210123_nj3_8_BS20.tif:0598-0204-0396:598	84851	84851	598
599	210123_nj3_8_BS20.tif:0599-0197-0388:599	106911	106911	599
600	210123_nj3_8_BS20.tif:0600-0204-0389:600	108272	108272	600
601	210123_nj3_8_BS20.tif:0601-0204-0392:601	115096	115096	601
602	210123_nj3_8_BS20.tif:0602-0203-0393:602	138573	138573	602
603	210123_nj3_8_BS20.tif:0603-0200-0390:603	129650	129650	603
604	210123_nj3_8_BS20.tif:0604-0196-0389:604	119433	119433	604
605	210123_nj3_8_BS20.tif:0605-0211-0393:605	131304	131304	605
606	210123_nj3_8_BS20.tif:0606-0207-0394:606	114160	114160	606
607	210123_nj3_8_BS20.tif:0607-0209-0394:607	110703	110703	607
608	210123_nj3_8_BS20.tif:0608-0206-0391:608	94184	94184	608
609	210123_nj3_8_BS20.tif:0609-0201-0389:609	103187	103187	609
610	210123_nj3_8_BS20.tif:0610-0199-0387:610	103104	103104	610
611	210123_nj3_8_BS20.tif:0611-0199-0385:611	116073	116073	611
612	210123_nj3_8_BS20.tif:0612-0214-0386:612	93813	93813	612
613	210123_nj3_8_BS20.tif:0613-0211-0392:613	102074	102074	613
614	210123_nj3_8_BS20.tif:0614-0199-0395:614	99208	99208	614
615	210123_nj3_8_BS20.tif:0615-0193-0393:615	110178	110178	615
616	210123_nj3_8_BS20.tif:0616-0191-0389:616	108726	108726	616
617	210123_nj3_8_BS20.tif:0617-0201-0395:617	112186	112186	617
618	210123_nj3_8_BS20.tif:0618-0197-0398:618	117284	117284	618
619	210123_nj3_8_BS20.tif:0619-0201-0403:619	110037	110037	619
620	210123_nj3_8_BS20.tif:0620-0200-0408:620	123418	123418	620
621	210123_nj3_8_BS20.tif:0621-0203-0407:621	113624	113624	621
622	210123_nj3_8_BS20.tif:0622-0208-0406:622	113032	113032	622
623	210123_nj3_8_BS20.tif:0623-0205-0411:623	116494	116494	623
624	210123_nj3_8_BS20.tif:0624-0195-0414:624	114127	114127	624
625	210123_nj3_8_BS20.tif:0625-0204-0405:625	127065	127065	625
626	210123_nj3_8_BS20.tif:0626-0211-0399:626	132184	132184	626
627	210123_nj3_8_BS20.tif:0627-0207-0396:627	119180	119180	627
628	210123_nj3_8_BS20.tif:0628-0197-0390:628	120712	120712	628
629	210123_nj3_8_BS20.tif:0629-0198-0382:629	106813	106813	629
630	210123_nj3_8_BS20.tif:0630-0201-0406:630	94417	94417	630
631	210123_nj3_8_BS20.tif:0631-0204-0425:631	106457	106457	631
632	210123_nj3_8_BS20.tif:0632-0205-0423:632	87220	87220	632
633	210123_nj3_8_BS20.tif:0633-0209-0421:633	92914	92914	633
634	210123_nj3_8_BS20.tif:0634-0209-0421:634	92529	92529	634
635	210123_nj3_8_BS20.tif:0635-0208-0423:635	107756	107756	635
636	210123_nj3_8_BS20.tif:0636-0205-0427:636	100856	100856	636
637	210123_nj3_8_BS20.tif:0637-0202-0429:637	80603	80603	637
638	210123_nj3_8_BS20.tif:0638-0198-0429:638	99717	99717	638
639	210123_nj3_8_BS20.tif:0639-0205-0424:639	93393	93393	639
640	210123_nj3_8_BS20.tif:0640-0207-0428:640	91489	91489	640
641	210123_nj3_8_BS20.tif:0641-0205-0425:641	111577	111577	641
642	210123_nj3_8_BS20.tif:0642-0199-0422:642	87939	87939	642
643	210123_nj3_8_BS20.tif:0643-0208-0428:643	84958	84958	643
644	210123_nj3_8_BS20.tif:0644-0205-0428:644	96704	96704	644
645	210123_nj3_8_BS20.tif:0645-0207-0425:645	114540	114540	645
646	210123_nj3_8_BS20.tif:0646-0210-0427:646	90058	90058	646
647	210123_nj3_8_BS20.tif:0647-0211-0433:647	82489	82489	647
648	210123_nj3_8_BS20.tif:0648-0211-0432:648	98670	98670	648
649	210123_nj3_8_BS20.tif:0649-0209-0436:649	76052	76052	649
650	210123_nj3_8_BS20.tif:0650-0222-0441:650	100560	100560	650
651	210123_nj3_8_BS20.tif:0651-0220-0441:651	72197	72197	651
652	210123_nj3_8_BS20.tif:0652-0209-0439:652	82311	82311	652
653	210123_nj3_8_BS20.tif:0653-0221-0438:653	86875	86875	653
654	210123_nj3_8_BS20.tif:0654-0221-0438:654	80684	80684	654
655	210123_nj3_8_BS20.tif:0655-0222-0434:655	86652	86652	655
656	210123_nj3_8_BS20.tif:0656-0224-0429:656	93310	93310	656
657	210123_nj3_8_BS20.tif:0657-0217-0433:657	96484	96484	657
658	210123_nj3_8_BS20.tif:0658-0220-0439:658	95090	95090	658
659	210123_nj3_8_BS20.tif:0659-0219-0437:659	87608	87608	659
660	210123_nj3_8_BS20.tif:0660-0216-0433:660	90157	90157	660
661	210123_nj3_8_BS20.tif:0661-0210-0431:661	92644	92644	661
662	210123_nj3_8_BS20.tif:0662-0209-0435:662	94264	94264	662
663	210123_nj3_8_BS20.tif:0663-0221-0439:663	79249	79249	663
664	210123_nj3_8_BS20.tif:0664-0230-0432:664	97677	97677	664
665	210123_nj3_8_BS20.tif:0665-0232-0432:665	79964	79964	665
666	210123_nj3_8_BS20.tif:0666-0213-0418:666	79273	79273	666
667	210123_nj3_8_BS20.tif:0667-0214-0450:667	72767	72767	667
668	210123_nj3_8_BS20.tif:0668-0234-0451:668	83342	83342	668
669	210123_nj3_8_BS20.tif:0669-0238-0448:669	102541	102541	669
670	210123_nj3_8_BS20.tif:0670-0233-0445:670	74868	74868	670
671	210123_nj3_8_BS20.tif:0671-0224-0441:671	65141	65141	671
672	210123_nj3_8_BS20.tif:0672-0225-0429:672	86487	86487	672
673	210123_nj3_8_BS20.tif:0673-0227-0430:673	77830	77830	673
674	210123_nj3_8_BS20.tif:0674-0228-0442:674	91231	91231	674
675	210123_nj3_8_BS20.tif:0675-0220-0442:675	92151	92151	675
676	210123_nj3_8_BS20.tif:0676-0216-0436:676	86931	86931	676
677	210123_nj3_8_BS20.tif:0677-0217-0437:677	101721	101721	677
678	210123_nj3_8_BS20.tif:0678-0216-0431:678	107488	107488	678
679	210123_nj3_8_BS20.tif:0679-0216-0427:679	114944	114944	679
680	210123_nj3_8_BS20.tif:0680-0213-0435:680	92625	92625	680
681	210123_nj3_8_BS20.tif:0681-0214-0430:681	107181	107181	681
682	210123_nj3_8_BS20.tif:0682-0209-0426:682	117730	117730	682
683	210123_nj3_8_BS20.tif:0683-0215-0419:683	102431	102431	683
684	210123_nj3_8_BS20.tif:0684-0199-0425:684	109639	109639	684
685	210123_nj3_8_BS20.tif:0685-0224-0435:685	82228	82228	685
686	210123_nj3_8_BS20.tif:0686-0221-0433:686	95077	95077	686
687	210123_nj3_8_BS20.tif:0687-0215-0429:687	99338	99338	687
688	210123_nj3_8_BS20.tif:0688-0207-0433:688	102157	102157	688
689	210123_nj3_8_BS20.tif:0689-0201-0433:689	98992	98992	689
690	210123_nj3_8_BS20.tif:0690-0197-0430:690	101521	101521	690
691	210123_nj3_8_BS20.tif:0691-0206-0425:691	89121	89121	691
692	210123_nj3_8_BS20.tif:0692-0258-0427:692	82209	82209	692
693	210123_nj3_8_BS20.tif:0693-0242-0412:693	108361	108361	693
694	210123_nj3_8_BS20.tif:0694-0233-0433:694	90195	90195	694
695	210123_nj3_8_BS20.tif:0695-0255-0443:695	63455	63455	695
696	210123_nj3_8_BS20.tif:0696-0249-0441:696	67071	67071	696
697	210123_nj3_8_BS20.tif:0697-0241-0447:697	76066	76066	697
698	210123_nj3_8_BS20.tif:0698-0240-0443:698	65341	65341	698
699	210123_nj3_8_BS20.tif:0699-0239-0443:699	73010	73010	699
700	210123_nj3_8_BS20.tif:0700-0239-0445:700	75399	75399	700
701	210123_nj3_8_BS20.tif:0701-0240-0444:701	63759	63759	701
702	210123_nj3_8_BS20.tif:0702-0240-0444:702	79862	79862	702
703	210123_nj3_8_BS20.tif:0703-0236-0443:703	80970	80970	703
704	210123_nj3_8_BS20.tif:0704-0237-0440:704	80413	80413	704
705	210123_nj3_8_BS20.tif:0705-0236-0439:705	80498	80498	705
706	210123_nj3_8_BS20.tif:0706-0234-0434:706	80673	80673	706
707	210123_nj3_8_BS20.tif:0707-0232-0433:707	81069	81069	707
708	210123_nj3_8_BS20.tif:0708-0229-0431:708	88946	88946	708
709	210123_nj3_8_BS20.tif:0709-0228-0424:709	94067	94067	709
710	210123_nj3_8_BS20.tif:0710-0221-0418:710	106048	106048	710
711	210123_nj3_8_BS20.tif:0711-0213-0412:711	106962	106962	711
712	210123_nj3_8_BS20.tif:0712-0214-0409:712	115621	115621	712
713	210123_nj3_8_BS20.tif:0713-0210-0404:713	100415	100415	713
714	210123_nj3_8_BS20.tif:0714-0210-0401:714	109664	109664	714
715	210123_nj3_8_BS20.tif:0715-0213-0397:715	107898	107898	715
716	210123_nj3_8_BS20.tif:0716-0214-0396:716	116908	116908	716
717	210123_nj3_8_BS20.tif:0717-0215-0393:717	112269	112269	717
718	210123_nj3_8_BS20.tif:0718-0218-0387:718	110412	110412	718
719	210123_nj3_8_BS20.tif:0719-0217-0383:719	111984	111984	719
720	210123_nj3_8_BS20.tif:0720-0224-0389:720	102032	102032	720
721	210123_nj3_8_BS20.tif:0721-0228-0386:721	99432	99432	721
722	210123_nj3_8_BS20.tif:0001-0227-0223:1	232320	232320	1
723	210123_nj3_8_BS20.tif:0002-0228-0230:2	149093	149093	2
724	210123_nj3_8_BS20.tif:0003-0253-0207:3	92815	92815	3
725	210123_nj3_8_BS20.tif:0004-0235-0222:4	242570	242570	4
726	210123_nj3_8_BS20.tif:0005-0233-0191:5	213630	213630	5
727	210123_nj3_8_BS20.tif:0006-0233-0144:6	239881	239881	6
728	210123_nj3_8_BS20.tif:0007-0215-0137:7	238335	238335	7
729	210123_nj3_8_BS20.tif:0008-0216-0146:8	224989	224989	8
730	210123_nj3_8_BS20.tif:0009-0227-0154:9	163781	163781	9
731	210123_nj3_8_BS20.tif:0010-0194-0202:10	224949	224949	10
732	210123_nj3_8_BS20.tif:0011-0159-0179:11	220837	220837	11
733	210123_nj3_8_BS20.tif:0012-0188-0154:12	230462	230462	12
734	210123_nj3_8_BS20.tif:0013-0190-0158:13	221440	221440	13
735	210123_nj3_8_BS20.tif:0014-0191-0150:14	229262	229262	14
736	210123_nj3_8_BS20.tif:0015-0190-0147:15	221610	221610	15
737	210123_nj3_8_BS20.tif:0016-0200-0157:16	224272	224272	16
738	210123_nj3_8_BS20.tif:0017-0207-0164:17	266703	266703	17
739	210123_nj3_8_BS20.tif:0018-0206-0157:18	304841	304841	18
740	210123_nj3_8_BS20.tif:0019-0220-0155:19	266714	266714	19
741	210123_nj3_8_BS20.tif:0020-0202-0140:20	247252	247252	20
742	210123_nj3_8_BS20.tif:0021-0187-0139:21	254678	254678	21
743	210123_nj3_8_BS20.tif:0022-0188-0144:22	275010	275010	22
744	210123_nj3_8_BS20.tif:0023-0193-0150:23	245147	245147	23
745	210123_nj3_8_BS20.tif:0024-0204-0153:24	266985	266985	24
746	210123_nj3_8_BS20.tif:0025-0200-0151:25	243397	243397	25
747	210123_nj3_8_BS20.tif:0026-0207-0148:26	254863	254863	26
748	210123_nj3_8_BS20.tif:0027-0197-0150:27	241324	241324	27
749	210123_nj3_8_BS20.tif:0028-0187-0149:28	238505	238505	28
750	210123_nj3_8_BS20.tif:0029-0194-0154:29	267081	267081	29
751	210123_nj3_8_BS20.tif:0030-0189-0173:30	269825	269825	30
752	210123_nj3_8_BS20.tif:0031-0196-0184:31	248133	248133	31
753	210123_nj3_8_BS20.tif:0032-0198-0191:32	245284	245284	32
754	210123_nj3_8_BS20.tif:0033-0202-0193:33	240389	240389	33
755	210123_nj3_8_BS20.tif:0034-0200-0170:34	237628	237628	34
756	210123_nj3_8_BS20.tif:0035-0202-0151:35	247889	247889	35
757	210123_nj3_8_BS20.tif:0036-0206-0156:36	251045	251045	36
758	210123_nj3_8_BS20.tif:0037-0228-0151:37	252650	252650	37
759	210123_nj3_8_BS20.tif:0038-0230-0160:38	256141	256141	38
760	210123_nj3_8_BS20.tif:0039-0223-0156:39	253765	253765	39
761	210123_nj3_8_BS20.tif:0040-0228-0143:40	239909	239909	40
762	210123_nj3_8_BS20.tif:0041-0227-0088:41	223479	223479	41
763	210123_nj3_8_BS20.tif:0042-0212-0121:42	246975	246975	42
764	210123_nj3_8_BS20.tif:0043-0215-0130:43	241346	241346	43
765	210123_nj3_8_BS20.tif:0044-0224-0119:44	226756	226756	44
766	210123_nj3_8_BS20.tif:0045-0231-0108:45	223373	223373	45
767	210123_nj3_8_BS20.tif:0046-0238-0099:46	238919	238919	46
768	210123_nj3_8_BS20.tif:0047-0239-0098:47	214016	214016	47
769	210123_nj3_8_BS20.tif:0048-0231-0100:48	230290	230290	48
770	210123_nj3_8_BS20.tif:0049-0214-0106:49	215873	215873	49
771	210123_nj3_8_BS20.tif:0050-0209-0106:50	201059	201059	50
772	210123_nj3_8_BS20.tif:0051-0220-0111:51	216132	216132	51
773	210123_nj3_8_BS20.tif:0052-0228-0099:52	226081	226081	52
774	210123_nj3_8_BS20.tif:0053-0237-0100:53	228566	228566	53
775	210123_nj3_8_BS20.tif:0054-0232-0097:54	224417	224417	54
776	210123_nj3_8_BS20.tif:0055-0238-0100:55	233423	233423	55
777	210123_nj3_8_BS20.tif:0056-0238-0099:56	239213	239213	56
778	210123_nj3_8_BS20.tif:0057-0243-0100:57	242773	242773	57
779	210123_nj3_8_BS20.tif:0058-0238-0099:58	255077	255077	58
780	210123_nj3_8_BS20.tif:0059-0234-0101:59	234312	234312	59
781	210123_nj3_8_BS20.tif:0060-0225-0102:60	233586	233586	60
782	210123_nj3_8_BS20.tif:0061-0216-0107:61	243383	243383	61
783	210123_nj3_8_BS20.tif:0062-0214-0115:62	240632	240632	62
784	210123_nj3_8_BS20.tif:0063-0220-0121:63	218860	218860	63
785	210123_nj3_8_BS20.tif:0064-0239-0128:64	240755	240755	64
786	210123_nj3_8_BS20.tif:0065-0238-0120:65	239665	239665	65
787	210123_nj3_8_BS20.tif:0066-0248-0124:66	265714	265714	66
788	210123_nj3_8_BS20.tif:0067-0245-0120:67	255252	255252	67
789	210123_nj3_8_BS20.tif:0068-0236-0119:68	257348	257348	68
790	210123_nj3_8_BS20.tif:0069-0248-0114:69	244012	244012	69
791	210123_nj3_8_BS20.tif:0070-0240-0116:70	257624	257624	70
792	210123_nj3_8_BS20.tif:0071-0231-0111:71	272233	272233	71
793	210123_nj3_8_BS20.tif:0072-0261-0111:72	292788	292788	72
794	210123_nj3_8_BS20.tif:0073-0261-0114:73	306031	306031	73
795	210123_nj3_8_BS20.tif:0074-0257-0112:74	288523	288523	74
796	210123_nj3_8_BS20.tif:0075-0257-0118:75	267877	267877	75
797	210123_nj3_8_BS20.tif:0076-0251-0110:76	276684	276684	76
798	210123_nj3_8_BS20.tif:0077-0241-0108:77	277225	277225	77
799	210123_nj3_8_BS20.tif:0078-0247-0112:78	288377	288377	78
800	210123_nj3_8_BS20.tif:0079-0236-0113:79	281983	281983	79
801	210123_nj3_8_BS20.tif:0080-0243-0111:80	298301	298301	80
802	210123_nj3_8_BS20.tif:0081-0242-0112:81	293458	293458	81
803	210123_nj3_8_BS20.tif:0082-0236-0116:82	289947	289947	82
804	210123_nj3_8_BS20.tif:0083-0229-0116:83	309589	309589	83
805	210123_nj3_8_BS20.tif:0084-0225-0114:84	312802	312802	84
806	210123_nj3_8_BS20.tif:0085-0218-0117:85	304264	304264	85
807	210123_nj3_8_BS20.tif:0086-0224-0124:86	289119	289119	86
808	210123_nj3_8_BS20.tif:0087-0222-0129:87	302162	302162	87
809	210123_nj3_8_BS20.tif:0088-0218-0130:88	321639	321639	88
810	210123_nj3_8_BS20.tif:0089-0222-0135:89	296717	296717	89
811	210123_nj3_8_BS20.tif:0090-0215-0140:90	311520	311520	90
812	210123_nj3_8_BS20.tif:0091-0198-0152:91	299787	299787	91
813	210123_nj3_8_BS20.tif:0092-0204-0150:92	244362	244362	92
814	210123_nj3_8_BS20.tif:0093-0207-0151:93	298573	298573	93
815	210123_nj3_8_BS20.tif:0094-0219-0145:94	306398	306398	94
816	210123_nj3_8_BS20.tif:0095-0221-0148:95	293325	293325	95
817	210123_nj3_8_BS20.tif:0096-0221-0154:96	301911	301911	96
818	210123_nj3_8_BS20.tif:0097-0211-0155:97	307060	307060	97
819	210123_nj3_8_BS20.tif:0098-0210-0150:98	282649	282649	98
820	210123_nj3_8_BS20.tif:0099-0222-0154:99	286570	286570	99
821	210123_nj3_8_BS20.tif:0100-0218-0155:100	300663	300663	100
822	210123_nj3_8_BS20.tif:0101-0218-0143:101	300925	300925	101
823	210123_nj3_8_BS20.tif:0102-0214-0146:102	302317	302317	102
824	210123_nj3_8_BS20.tif:0103-0222-0145:103	284047	284047	103
825	210123_nj3_8_BS20.tif:0104-0207-0134:104	289212	289212	104
826	210123_nj3_8_BS20.tif:0105-0219-0136:105	320353	320353	105
827	210123_nj3_8_BS20.tif:0106-0216-0141:106	322925	322925	106
828	210123_nj3_8_BS20.tif:0107-0215-0137:107	317891	317891	107
829	210123_nj3_8_BS20.tif:0108-0213-0142:108	319291	319291	108
830	210123_nj3_8_BS20.tif:0109-0212-0141:109	324295	324295	109
831	210123_nj3_8_BS20.tif:0110-0212-0136:110	332802	332802	110
832	210123_nj3_8_BS20.tif:0111-0216-0138:111	307367	307367	111
833	210123_nj3_8_BS20.tif:0112-0216-0139:112	312369	312369	112
834	210123_nj3_8_BS20.tif:0113-0213-0136:113	328701	328701	113
835	210123_nj3_8_BS20.tif:0114-0212-0142:114	315061	315061	114
836	210123_nj3_8_BS20.tif:0115-0215-0148:115	310215	310215	115
837	210123_nj3_8_BS20.tif:0116-0216-0156:116	302966	302966	116
838	210123_nj3_8_BS20.tif:0117-0220-0164:117	304702	304702	117
839	210123_nj3_8_BS20.tif:0118-0207-0165:118	342559	342559	118
840	210123_nj3_8_BS20.tif:0119-0211-0174:119	343581	343581	119
841	210123_nj3_8_BS20.tif:0120-0209-0175:120	339075	339075	120
842	210123_nj3_8_BS20.tif:0121-0213-0178:121	340778	340778	121
843	210123_nj3_8_BS20.tif:0122-0211-0168:122	356404	356404	122
844	210123_nj3_8_BS20.tif:0123-0213-0152:123	334922	334922	123
845	210123_nj3_8_BS20.tif:0124-0218-0154:124	331575	331575	124
846	210123_nj3_8_BS20.tif:0125-0222-0153:125	330454	330454	125
847	210123_nj3_8_BS20.tif:0126-0213-0153:126	347003	347003	126
848	210123_nj3_8_BS20.tif:0127-0217-0149:127	312645	312645	127
849	210123_nj3_8_BS20.tif:0128-0220-0147:128	349282	349282	128
850	210123_nj3_8_BS20.tif:0129-0218-0143:129	332341	332341	129
851	210123_nj3_8_BS20.tif:0130-0222-0137:130	336789	336789	130
852	210123_nj3_8_BS20.tif:0131-0223-0130:131	357073	357073	131
853	210123_nj3_8_BS20.tif:0132-0225-0129:132	327310	327310	132
854	210123_nj3_8_BS20.tif:0133-0224-0122:133	271559	271559	133
855	210123_nj3_8_BS20.tif:0134-0226-0139:134	349546	349546	134
856	210123_nj3_8_BS20.tif:0135-0222-0159:135	321546	321546	135
857	210123_nj3_8_BS20.tif:0136-0229-0147:136	323421	323421	136
858	210123_nj3_8_BS20.tif:0137-0239-0155:137	333431	333431	137
859	210123_nj3_8_BS20.tif:0138-0239-0159:138	249057	249057	138
860	210123_nj3_8_BS20.tif:0139-0220-0152:139	281799	281799	139
861	210123_nj3_8_BS20.tif:0140-0221-0158:140	287786	287786	140
862	210123_nj3_8_BS20.tif:0141-0223-0153:141	289711	289711	141
863	210123_nj3_8_BS20.tif:0142-0233-0149:142	239639	239639	142
864	210123_nj3_8_BS20.tif:0143-0238-0147:143	257818	257818	143
865	210123_nj3_8_BS20.tif:0144-0243-0147:144	287132	287132	144
866	210123_nj3_8_BS20.tif:0145-0248-0121:145	273233	273233	145
867	210123_nj3_8_BS20.tif:0146-0239-0121:146	258780	258780	146
868	210123_nj3_8_BS20.tif:0147-0238-0135:147	267890	267890	147
869	210123_nj3_8_BS20.tif:0148-0235-0137:148	283809	283809	148
870	210123_nj3_8_BS20.tif:0149-0226-0140:149	279165	279165	149
871	210123_nj3_8_BS20.tif:0150-0221-0139:150	281509	281509	150
872	210123_nj3_8_BS20.tif:0151-0216-0128:151	245054	245054	151
873	210123_nj3_8_BS20.tif:0152-0205-0125:152	241472	241472	152
874	210123_nj3_8_BS20.tif:0153-0189-0142:153	257980	257980	153
875	210123_nj3_8_BS20.tif:0154-0208-0144:154	271245	271245	154
876	210123_nj3_8_BS20.tif:0155-0212-0141:155	259836	259836	155
877	210123_nj3_8_BS20.tif:0156-0208-0139:156	260517	260517	156
878	210123_nj3_8_BS20.tif:0157-0213-0149:157	271864	271864	157
879	210123_nj3_8_BS20.tif:0158-0206-0155:158	255766	255766	158
880	210123_nj3_8_BS20.tif:0159-0213-0155:159	274863	274863	159
881	210123_nj3_8_BS20.tif:0160-0208-0154:160	267874	267874	160
882	210123_nj3_8_BS20.tif:0161-0214-0153:161	269717	269717	161
883	210123_nj3_8_BS20.tif:0162-0209-0157:162	262264	262264	162
884	210123_nj3_8_BS20.tif:0163-0208-0162:163	269591	269591	163
885	210123_nj3_8_BS20.tif:0164-0208-0163:164	274970	274970	164
886	210123_nj3_8_BS20.tif:0165-0210-0163:165	278854	278854	165
887	210123_nj3_8_BS20.tif:0166-0209-0178:166	276192	276192	166
888	210123_nj3_8_BS20.tif:0167-0213-0182:167	287958	287958	167
889	210123_nj3_8_BS20.tif:0168-0221-0183:168	279034	279034	168
890	210123_nj3_8_BS20.tif:0169-0216-0186:169	256296	256296	169
891	210123_nj3_8_BS20.tif:0170-0210-0186:170	241660	241660	170
892	210123_nj3_8_BS20.tif:0171-0224-0192:171	231762	231762	171
893	210123_nj3_8_BS20.tif:0172-0224-0192:172	244237	244237	172
894	210123_nj3_8_BS20.tif:0173-0220-0194:173	264299	264299	173
895	210123_nj3_8_BS20.tif:0174-0224-0192:174	265591	265591	174
896	210123_nj3_8_BS20.tif:0175-0225-0191:175	276317	276317	175
897	210123_nj3_8_BS20.tif:0176-0228-0183:176	264795	264795	176
898	210123_nj3_8_BS20.tif:0177-0235-0185:177	289292	289292	177
899	210123_nj3_8_BS20.tif:0178-0233-0187:178	295097	295097	178
900	210123_nj3_8_BS20.tif:0179-0229-0189:179	282979	282979	179
901	210123_nj3_8_BS20.tif:0180-0222-0187:180	253506	253506	180
902	210123_nj3_8_BS20.tif:0181-0225-0183:181	283350	283350	181
903	210123_nj3_8_BS20.tif:0182-0231-0187:182	312979	312979	182
904	210123_nj3_8_BS20.tif:0183-0228-0188:183	317533	317533	183
905	210123_nj3_8_BS20.tif:0184-0221-0189:184	313200	313200	184
906	210123_nj3_8_BS20.tif:0185-0225-0187:185	310044	310044	185
907	210123_nj3_8_BS20.tif:0186-0230-0188:186	312058	312058	186
908	210123_nj3_8_BS20.tif:0187-0230-0185:187	320601	320601	187
909	210123_nj3_8_BS20.tif:0188-0222-0186:188	320919	320919	188
910	210123_nj3_8_BS20.tif:0189-0218-0184:189	313309	313309	189
911	210123_nj3_8_BS20.tif:0190-0224-0188:190	316477	316477	190
912	210123_nj3_8_BS20.tif:0191-0230-0190:191	344735	344735	191
913	210123_nj3_8_BS20.tif:0192-0223-0188:192	317723	317723	192
914	210123_nj3_8_BS20.tif:0193-0219-0192:193	348472	348472	193
915	210123_nj3_8_BS20.tif:0194-0210-0191:194	324408	324408	194
916	210123_nj3_8_BS20.tif:0195-0223-0188:195	352916	352916	195
917	210123_nj3_8_BS20.tif:0196-0219-0190:196	343355	343355	196
918	210123_nj3_8_BS20.tif:0197-0214-0187:197	329472	329472	197
919	210123_nj3_8_BS20.tif:0198-0221-0193:198	335485	335485	198
920	210123_nj3_8_BS20.tif:0199-0218-0188:199	339239	339239	199
921	210123_nj3_8_BS20.tif:0200-0217-0188:200	347966	347966	200
922	210123_nj3_8_BS20.tif:0201-0221-0196:201	309614	309614	201
923	210123_nj3_8_BS20.tif:0202-0228-0200:202	313248	313248	202
924	210123_nj3_8_BS20.tif:0203-0229-0193:203	287058	287058	203
925	210123_nj3_8_BS20.tif:0204-0229-0199:204	260425	260425	204
926	210123_nj3_8_BS20.tif:0205-0238-0205:205	292228	292228	205
927	210123_nj3_8_BS20.tif:0206-0231-0202:206	278796	278796	206
928	210123_nj3_8_BS20.tif:0207-0226-0194:207	278912	278912	207
929	210123_nj3_8_BS20.tif:0208-0227-0191:208	320234	320234	208
930	210123_nj3_8_BS20.tif:0209-0245-0186:209	311173	311173	209
931	210123_nj3_8_BS20.tif:0210-0232-0184:210	311635	311635	210
932	210123_nj3_8_BS20.tif:0211-0230-0198:211	314015	314015	211
933	210123_nj3_8_BS20.tif:0212-0252-0204:212	332389	332389	212
934	210123_nj3_8_BS20.tif:0213-0241-0197:213	291718	291718	213
935	210123_nj3_8_BS20.tif:0214-0238-0188:214	323061	323061	214
936	210123_nj3_8_BS20.tif:0215-0239-0188:215	368456	368456	215
937	210123_nj3_8_BS20.tif:0216-0241-0183:216	348621	348621	216
938	210123_nj3_8_BS20.tif:0217-0241-0185:217	350293	350293	217
939	210123_nj3_8_BS20.tif:0218-0240-0190:218	344502	344502	218
940	210123_nj3_8_BS20.tif:0219-0235-0185:219	355689	355689	219
941	210123_nj3_8_BS20.tif:0220-0230-0190:220	350237	350237	220
942	210123_nj3_8_BS20.tif:0221-0228-0186:221	360541	360541	221
943	210123_nj3_8_BS20.tif:0222-0231-0189:222	375220	375220	222
944	210123_nj3_8_BS20.tif:0223-0246-0191:223	339584	339584	223
945	210123_nj3_8_BS20.tif:0224-0244-0189:224	367839	367839	224
946	210123_nj3_8_BS20.tif:0225-0235-0186:225	343173	343173	225
947	210123_nj3_8_BS20.tif:0226-0225-0185:226	349086	349086	226
948	210123_nj3_8_BS20.tif:0227-0218-0182:227	341963	341963	227
949	210123_nj3_8_BS20.tif:0228-0210-0172:228	353543	353543	228
950	210123_nj3_8_BS20.tif:0229-0213-0160:229	366730	366730	229
951	210123_nj3_8_BS20.tif:0230-0215-0163:230	374654	374654	230
952	210123_nj3_8_BS20.tif:0231-0211-0167:231	367054	367054	231
953	210123_nj3_8_BS20.tif:0232-0205-0169:232	372495	372495	232
954	210123_nj3_8_BS20.tif:0233-0213-0169:233	370608	370608	233
955	210123_nj3_8_BS20.tif:0234-0220-0163:234	359365	359365	234
956	210123_nj3_8_BS20.tif:0235-0211-0172:235	371451	371451	235
957	210123_nj3_8_BS20.tif:0236-0209-0189:236	363802	363802	236
958	210123_nj3_8_BS20.tif:0237-0237-0206:237	362911	362911	237
959	210123_nj3_8_BS20.tif:0238-0244-0200:238	342060	342060	238
960	210123_nj3_8_BS20.tif:0239-0250-0204:239	367080	367080	239
961	210123_nj3_8_BS20.tif:0240-0226-0188:240	345631	345631	240
962	210123_nj3_8_BS20.tif:0241-0228-0193:241	360585	360585	241
963	210123_nj3_8_BS20.tif:0242-0228-0190:242	366335	366335	242
964	210123_nj3_8_BS20.tif:0243-0223-0186:243	360494	360494	243
965	210123_nj3_8_BS20.tif:0244-0227-0185:244	368665	368665	244
966	210123_nj3_8_BS20.tif:0245-0227-0188:245	357922	357922	245
967	210123_nj3_8_BS20.tif:0246-0230-0187:246	375559	375559	246
968	210123_nj3_8_BS20.tif:0247-0233-0193:247	343952	343952	247
969	210123_nj3_8_BS20.tif:0248-0231-0193:248	345965	345965	248
970	210123_nj3_8_BS20.tif:0249-0229-0184:249	343701	343701	249
971	210123_nj3_8_BS20.tif:0250-0232-0183:250	357295	357295	250
972	210123_nj3_8_BS20.tif:0251-0236-0187:251	375451	375451	251
973	210123_nj3_8_BS20.tif:0252-0233-0189:252	366082	366082	252
974	210123_nj3_8_BS20.tif:0253-0244-0189:253	302938	302938	253
975	210123_nj3_8_BS20.tif:0254-0246-0181:254	344700	344700	254
976	210123_nj3_8_BS20.tif:0255-0240-0189:255	384097	384097	255
977	210123_nj3_8_BS20.tif:0256-0232-0189:256	351335	351335	256
978	210123_nj3_8_BS20.tif:0257-0228-0192:257	342417	342417	257
979	210123_nj3_8_BS20.tif:0258-0214-0184:258	351350	351350	258
980	210123_nj3_8_BS20.tif:0259-0205-0181:259	369849	369849	259
981	210123_nj3_8_BS20.tif:0260-0207-0187:260	353756	353756	260
982	210123_nj3_8_BS20.tif:0261-0227-0187:261	357004	357004	261
983	210123_nj3_8_BS20.tif:0262-0218-0190:262	342753	342753	262
984	210123_nj3_8_BS20.tif:0263-0205-0185:263	365808	365808	263
985	210123_nj3_8_BS20.tif:0264-0217-0185:264	330641	330641	264
986	210123_nj3_8_BS20.tif:0265-0213-0184:265	341091	341091	265
987	210123_nj3_8_BS20.tif:0266-0216-0186:266	336560	336560	266
988	210123_nj3_8_BS20.tif:0267-0216-0184:267	316923	316923	267
989	210123_nj3_8_BS20.tif:0268-0219-0186:268	339238	339238	268
990	210123_nj3_8_BS20.tif:0269-0225-0189:269	354340	354340	269
991	210123_nj3_8_BS20.tif:0270-0228-0189:270	348075	348075	270
992	210123_nj3_8_BS20.tif:0271-0234-0203:271	307217	307217	271
993	210123_nj3_8_BS20.tif:0272-0238-0201:272	353622	353622	272
994	210123_nj3_8_BS20.tif:0273-0236-0199:273	365941	365941	273
995	210123_nj3_8_BS20.tif:0274-0236-0200:274	349178	349178	274
996	210123_nj3_8_BS20.tif:0275-0232-0190:275	323719	323719	275
997	210123_nj3_8_BS20.tif:0276-0228-0190:276	347969	347969	276
998	210123_nj3_8_BS20.tif:0277-0224-0185:277	312426	312426	277
999	210123_nj3_8_BS20.tif:0278-0235-0173:278	352055	352055	278
1000	210123_nj3_8_BS20.tif:0279-0222-0179:279	333934	333934	279
1001	210123_nj3_8_BS20.tif:0280-0226-0179:280	364012	364012	280
1002	210123_nj3_8_BS20.tif:0281-0230-0184:281	355580	355580	281
1003	210123_nj3_8_BS20.tif:0282-0232-0186:282	366211	366211	282
1004	210123_nj3_8_BS20.tif:0283-0221-0190:283	341483	341483	283
1005	210123_nj3_8_BS20.tif:0284-0212-0204:284	308851	308851	284
1006	210123_nj3_8_BS20.tif:0285-0228-0207:285	298217	298217	285
1007	210123_nj3_8_BS20.tif:0286-0241-0208:286	328636	328636	286
1008	210123_nj3_8_BS20.tif:0287-0245-0205:287	332313	332313	287
1009	210123_nj3_8_BS20.tif:0288-0241-0206:288	346260	346260	288
1010	210123_nj3_8_BS20.tif:0289-0225-0196:289	317305	317305	289
1011	210123_nj3_8_BS20.tif:0290-0233-0196:290	325890	325890	290
1012	210123_nj3_8_BS20.tif:0291-0237-0200:291	356416	356416	291
1013	210123_nj3_8_BS20.tif:0292-0235-0189:292	361673	361673	292
1014	210123_nj3_8_BS20.tif:0293-0234-0190:293	361971	361971	293
1015	210123_nj3_8_BS20.tif:0294-0228-0185:294	362794	362794	294
1016	210123_nj3_8_BS20.tif:0295-0226-0189:295	375491	375491	295
1017	210123_nj3_8_BS20.tif:0296-0214-0183:296	359618	359618	296
1018	210123_nj3_8_BS20.tif:0297-0220-0188:297	338216	338216	297
1019	210123_nj3_8_BS20.tif:0298-0220-0191:298	344597	344597	298
1020	210123_nj3_8_BS20.tif:0299-0224-0192:299	380280	380280	299
1021	210123_nj3_8_BS20.tif:0300-0223-0191:300	355030	355030	300
1022	210123_nj3_8_BS20.tif:0301-0222-0194:301	347564	347564	301
1023	210123_nj3_8_BS20.tif:0302-0229-0191:302	347536	347536	302
1024	210123_nj3_8_BS20.tif:0303-0222-0194:303	349101	349101	303
1025	210123_nj3_8_BS20.tif:0304-0226-0189:304	356196	356196	304
1026	210123_nj3_8_BS20.tif:0305-0225-0189:305	357454	357454	305
1027	210123_nj3_8_BS20.tif:0306-0223-0190:306	359892	359892	306
1028	210123_nj3_8_BS20.tif:0307-0224-0188:307	353540	353540	307
1029	210123_nj3_8_BS20.tif:0308-0226-0189:308	351738	351738	308
1030	210123_nj3_8_BS20.tif:0309-0229-0187:309	351008	351008	309
1031	210123_nj3_8_BS20.tif:0310-0237-0190:310	338944	338944	310
1032	210123_nj3_8_BS20.tif:0311-0237-0201:311	341161	341161	311
1033	210123_nj3_8_BS20.tif:0312-0243-0197:312	322794	322794	312
1034	210123_nj3_8_BS20.tif:0313-0225-0186:313	321384	321384	313
1035	210123_nj3_8_BS20.tif:0314-0211-0178:314	307308	307308	314
1036	210123_nj3_8_BS20.tif:0315-0189-0157:315	311891	311891	315
1037	210123_nj3_8_BS20.tif:0316-0210-0154:316	320190	320190	316
1038	210123_nj3_8_BS20.tif:0317-0212-0157:317	338134	338134	317
1039	210123_nj3_8_BS20.tif:0318-0204-0155:318	320995	320995	318
1040	210123_nj3_8_BS20.tif:0319-0215-0153:319	365112	365112	319
1041	210123_nj3_8_BS20.tif:0320-0210-0152:320	337257	337257	320
1042	210123_nj3_8_BS20.tif:0321-0210-0156:321	334941	334941	321
1043	210123_nj3_8_BS20.tif:0322-0211-0145:322	359102	359102	322
1044	210123_nj3_8_BS20.tif:0323-0212-0138:323	333610	333610	323
1045	210123_nj3_8_BS20.tif:0324-0219-0141:324	328485	328485	324
1046	210123_nj3_8_BS20.tif:0325-0212-0144:325	325855	325855	325
1047	210123_nj3_8_BS20.tif:0326-0210-0145:326	325973	325973	326
1048	210123_nj3_8_BS20.tif:0327-0219-0144:327	337550	337550	327
1049	210123_nj3_8_BS20.tif:0328-0217-0147:328	350530	350530	328
1050	210123_nj3_8_BS20.tif:0329-0213-0149:329	339205	339205	329
1051	210123_nj3_8_BS20.tif:0330-0200-0145:330	355505	355505	330
1052	210123_nj3_8_BS20.tif:0331-0217-0150:331	322782	322782	331
1053	210123_nj3_8_BS20.tif:0332-0218-0157:332	337057	337057	332
1054	210123_nj3_8_BS20.tif:0333-0210-0158:333	333276	333276	333
1055	210123_nj3_8_BS20.tif:0334-0208-0156:334	356549	356549	334
1056	210123_nj3_8_BS20.tif:0335-0205-0158:335	361338	361338	335
1057	210123_nj3_8_BS20.tif:0336-0206-0159:336	357844	357844	336
1058	210123_nj3_8_BS20.tif:0337-0206-0164:337	353954	353954	337
1059	210123_nj3_8_BS20.tif:0338-0210-0171:338	374176	374176	338
1060	210123_nj3_8_BS20.tif:0339-0202-0176:339	372904	372904	339
1061	210123_nj3_8_BS20.tif:0340-0212-0182:340	336280	336280	340
1062	210123_nj3_8_BS20.tif:0341-0212-0181:341	337684	337684	341
1063	210123_nj3_8_BS20.tif:0342-0215-0176:342	330576	330576	342
1064	210123_nj3_8_BS20.tif:0343-0208-0168:343	328018	328018	343
1065	210123_nj3_8_BS20.tif:0344-0213-0161:344	321643	321643	344
1066	210123_nj3_8_BS20.tif:0345-0215-0149:345	305333	305333	345
1067	210123_nj3_8_BS20.tif:0346-0213-0138:346	332298	332298	346
1068	210123_nj3_8_BS20.tif:0347-0216-0138:347	311779	311779	347
1069	210123_nj3_8_BS20.tif:0348-0214-0139:348	310056	310056	348
1070	210123_nj3_8_BS20.tif:0349-0220-0138:349	335060	335060	349
1071	210123_nj3_8_BS20.tif:0350-0212-0140:350	332404	332404	350
1072	210123_nj3_8_BS20.tif:0351-0209-0144:351	331219	331219	351
1073	210123_nj3_8_BS20.tif:0352-0216-0140:352	322387	322387	352
1074	210123_nj3_8_BS20.tif:0353-0206-0138:353	340410	340410	353
1075	210123_nj3_8_BS20.tif:0354-0210-0139:354	364061	364061	354
1076	210123_nj3_8_BS20.tif:0355-0206-0149:355	355339	355339	355
1077	210123_nj3_8_BS20.tif:0356-0240-0161:356	363825	363825	356
1078	210123_nj3_8_BS20.tif:0357-0245-0156:357	375213	375213	357
1079	210123_nj3_8_BS20.tif:0358-0236-0153:358	335767	335767	358
1080	210123_nj3_8_BS20.tif:0359-0227-0156:359	346602	346602	359
1081	210123_nj3_8_BS20.tif:0360-0222-0158:360	313480	313480	360
1082	210123_nj3_8_BS20.tif:0361-0205-0160:361	361542	361542	361
1083	210123_nj3_8_BS20.tif:0362-0203-0154:362	359603	359603	362
1084	210123_nj3_8_BS20.tif:0363-0203-0155:363	341486	341486	363
1085	210123_nj3_8_BS20.tif:0364-0219-0151:364	394481	394481	364
1086	210123_nj3_8_BS20.tif:0365-0214-0150:365	399689	399689	365
1087	210123_nj3_8_BS20.tif:0366-0217-0148:366	362695	362695	366
1088	210123_nj3_8_BS20.tif:0367-0211-0148:367	371881	371881	367
1089	210123_nj3_8_BS20.tif:0368-0212-0147:368	365687	365687	368
1090	210123_nj3_8_BS20.tif:0369-0208-0147:369	363530	363530	369
1091	210123_nj3_8_BS20.tif:0370-0208-0150:370	384646	384646	370
1092	210123_nj3_8_BS20.tif:0371-0204-0154:371	355107	355107	371
1093	210123_nj3_8_BS20.tif:0372-0202-0158:372	325852	325852	372
1094	210123_nj3_8_BS20.tif:0373-0205-0159:373	343165	343165	373
1095	210123_nj3_8_BS20.tif:0374-0207-0172:374	359470	359470	374
1096	210123_nj3_8_BS20.tif:0375-0212-0167:375	361458	361458	375
1097	210123_nj3_8_BS20.tif:0376-0212-0158:376	366290	366290	376
1098	210123_nj3_8_BS20.tif:0377-0222-0153:377	364700	364700	377
1099	210123_nj3_8_BS20.tif:0378-0224-0149:378	375386	375386	378
1100	210123_nj3_8_BS20.tif:0379-0226-0152:379	326058	326058	379
1101	210123_nj3_8_BS20.tif:0380-0207-0139:380	336725	336725	380
1102	210123_nj3_8_BS20.tif:0381-0201-0154:381	343342	343342	381
1103	210123_nj3_8_BS20.tif:0382-0208-0171:382	386727	386727	382
1104	210123_nj3_8_BS20.tif:0383-0207-0175:383	381664	381664	383
1105	210123_nj3_8_BS20.tif:0384-0211-0177:384	382431	382431	384
1106	210123_nj3_8_BS20.tif:0385-0207-0170:385	367866	367866	385
1107	210123_nj3_8_BS20.tif:0386-0212-0152:386	366229	366229	386
1108	210123_nj3_8_BS20.tif:0387-0211-0155:387	355144	355144	387
1109	210123_nj3_8_BS20.tif:0388-0212-0155:388	342314	342314	388
1110	210123_nj3_8_BS20.tif:0389-0223-0168:389	378153	378153	389
1111	210123_nj3_8_BS20.tif:0390-0224-0171:390	378738	378738	390
1112	210123_nj3_8_BS20.tif:0391-0217-0175:391	356494	356494	391
1113	210123_nj3_8_BS20.tif:0392-0224-0184:392	343233	343233	392
1114	210123_nj3_8_BS20.tif:0393-0213-0176:393	352484	352484	393
1115	210123_nj3_8_BS20.tif:0394-0200-0147:394	315241	315241	394
1116	210123_nj3_8_BS20.tif:0395-0202-0141:395	359581	359581	395
1117	210123_nj3_8_BS20.tif:0396-0212-0147:396	295849	295849	396
1118	210123_nj3_8_BS20.tif:0397-0246-0156:397	343216	343216	397
1119	210123_nj3_8_BS20.tif:0398-0238-0150:398	355248	355248	398
1120	210123_nj3_8_BS20.tif:0399-0241-0144:399	328928	328928	399
1121	210123_nj3_8_BS20.tif:0400-0229-0142:400	336886	336886	400
1122	210123_nj3_8_BS20.tif:0401-0219-0132:401	344120	344120	401
1123	210123_nj3_8_BS20.tif:0402-0213-0110:402	355805	355805	402
1124	210123_nj3_8_BS20.tif:0403-0221-0108:403	352448	352448	403
1125	210123_nj3_8_BS20.tif:0404-0249-0100:404	358338	358338	404
1126	210123_nj3_8_BS20.tif:0405-0254-0107:405	364962	364962	405
1127	210123_nj3_8_BS20.tif:0406-0252-0107:406	366989	366989	406
1128	210123_nj3_8_BS20.tif:0407-0247-0108:407	363408	363408	407
1129	210123_nj3_8_BS20.tif:0408-0238-0107:408	368078	368078	408
1130	210123_nj3_8_BS20.tif:0409-0237-0107:409	349875	349875	409
1131	210123_nj3_8_BS20.tif:0410-0242-0111:410	353460	353460	410
1132	210123_nj3_8_BS20.tif:0411-0255-0132:411	357327	357327	411
1133	210123_nj3_8_BS20.tif:0412-0254-0133:412	334983	334983	412
1134	210123_nj3_8_BS20.tif:0413-0259-0129:413	355661	355661	413
1135	210123_nj3_8_BS20.tif:0414-0246-0138:414	352591	352591	414
1136	210123_nj3_8_BS20.tif:0415-0219-0138:415	328091	328091	415
1137	210123_nj3_8_BS20.tif:0416-0226-0143:416	323853	323853	416
1138	210123_nj3_8_BS20.tif:0417-0224-0141:417	334933	334933	417
1139	210123_nj3_8_BS20.tif:0418-0225-0144:418	336743	336743	418
1140	210123_nj3_8_BS20.tif:0419-0218-0137:419	328438	328438	419
1141	210123_nj3_8_BS20.tif:0420-0222-0152:420	317273	317273	420
1142	210123_nj3_8_BS20.tif:0421-0223-0155:421	315236	315236	421
1143	210123_nj3_8_BS20.tif:0422-0217-0166:422	281890	281890	422
1144	210123_nj3_8_BS20.tif:0423-0222-0156:423	295660	295660	423
1145	210123_nj3_8_BS20.tif:0424-0223-0148:424	300817	300817	424
1146	210123_nj3_8_BS20.tif:0425-0222-0140:425	290593	290593	425
1147	210123_nj3_8_BS20.tif:0426-0230-0136:426	283284	283284	426
1148	210123_nj3_8_BS20.tif:0427-0244-0134:427	255507	255507	427
1149	210123_nj3_8_BS20.tif:0428-0251-0110:428	234030	234030	428
1150	210123_nj3_8_BS20.tif:0429-0220-0141:429	253215	253215	429
1151	210123_nj3_8_BS20.tif:0430-0225-0125:430	246998	246998	430
1152	210123_nj3_8_BS20.tif:0431-0234-0125:431	253670	253670	431
1153	210123_nj3_8_BS20.tif:0432-0258-0095:432	258747	258747	432
1154	210123_nj3_8_BS20.tif:0433-0208-0165:433	243825	243825	433
1155	210123_nj3_8_BS20.tif:0434-0212-0138:434	178325	178325	434
1156	210123_nj3_8_BS20.tif:0435-0218-0127:435	187630	187630	435
1157	210123_nj3_8_BS20.tif:0436-0189-0141:436	228910	228910	436
1158	210123_nj3_8_BS20.tif:0437-0203-0135:437	227619	227619	437
1159	210123_nj3_8_BS20.tif:0438-0202-0154:438	225649	225649	438
1160	210123_nj3_8_BS20.tif:0439-0204-0160:439	238342	238342	439
1161	210123_nj3_8_BS20.tif:0440-0202-0167:440	249587	249587	440
1162	210123_nj3_8_BS20.tif:0441-0210-0172:441	241570	241570	441
1163	210123_nj3_8_BS20.tif:0442-0207-0185:442	246170	246170	442
1164	210123_nj3_8_BS20.tif:0443-0210-0184:443	257437	257437	443
1165	210123_nj3_8_BS20.tif:0444-0218-0185:444	268268	268268	444
1166	210123_nj3_8_BS20.tif:0445-0219-0191:445	255413	255413	445
1167	210123_nj3_8_BS20.tif:0446-0226-0191:446	273148	273148	446
1168	210123_nj3_8_BS20.tif:0447-0222-0192:447	273593	273593	447
1169	210123_nj3_8_BS20.tif:0448-0228-0189:448	278832	278832	448
1170	210123_nj3_8_BS20.tif:0449-0230-0192:449	281113	281113	449
1171	210123_nj3_8_BS20.tif:0450-0224-0193:450	293225	293225	450
1172	210123_nj3_8_BS20.tif:0451-0234-0199:451	287345	287345	451
1173	210123_nj3_8_BS20.tif:0452-0233-0198:452	272165	272165	452
1174	210123_nj3_8_BS20.tif:0453-0222-0198:453	278343	278343	453
1175	210123_nj3_8_BS20.tif:0454-0237-0188:454	274847	274847	454
1176	210123_nj3_8_BS20.tif:0455-0243-0189:455	266161	266161	455
1177	210123_nj3_8_BS20.tif:0456-0252-0181:456	259432	259432	456
1178	210123_nj3_8_BS20.tif:0457-0256-0199:457	267685	267685	457
1179	210123_nj3_8_BS20.tif:0458-0262-0196:458	255027	255027	458
1180	210123_nj3_8_BS20.tif:0459-0252-0209:459	257232	257232	459
1181	210123_nj3_8_BS20.tif:0460-0249-0224:460	230494	230494	460
1182	210123_nj3_8_BS20.tif:0461-0265-0217:461	245093	245093	461
1183	210123_nj3_8_BS20.tif:0462-0289-0217:462	262684	262684	462
1184	210123_nj3_8_BS20.tif:0463-0271-0205:463	244450	244450	463
1185	210123_nj3_8_BS20.tif:0464-0276-0205:464	251566	251566	464
1186	210123_nj3_8_BS20.tif:0465-0272-0206:465	247209	247209	465
1187	210123_nj3_8_BS20.tif:0466-0260-0207:466	246876	246876	466
1188	210123_nj3_8_BS20.tif:0467-0280-0202:467	246181	246181	467
1189	210123_nj3_8_BS20.tif:0468-0280-0201:468	273322	273322	468
1190	210123_nj3_8_BS20.tif:0469-0277-0203:469	299587	299587	469
1191	210123_nj3_8_BS20.tif:0470-0274-0208:470	278939	278939	470
1192	210123_nj3_8_BS20.tif:0471-0269-0198:471	275969	275969	471
1193	210123_nj3_8_BS20.tif:0472-0268-0201:472	276127	276127	472
1194	210123_nj3_8_BS20.tif:0473-0267-0201:473	279085	279085	473
1195	210123_nj3_8_BS20.tif:0474-0265-0198:474	277744	277744	474
1196	210123_nj3_8_BS20.tif:0475-0266-0200:475	275392	275392	475
1197	210123_nj3_8_BS20.tif:0476-0261-0207:476	267977	267977	476
1198	210123_nj3_8_BS20.tif:0477-0253-0210:477	264819	264819	477
1199	210123_nj3_8_BS20.tif:0478-0263-0210:478	256063	256063	478
1200	210123_nj3_8_BS20.tif:0479-0267-0207:479	250499	250499	479
1201	210123_nj3_8_BS20.tif:0480-0274-0206:480	250539	250539	480
1202	210123_nj3_8_BS20.tif:0481-0257-0206:481	247667	247667	481
1203	210123_nj3_8_BS20.tif:0482-0248-0208:482	258415	258415	482
1204	210123_nj3_8_BS20.tif:0483-0245-0204:483	251061	251061	483
1205	210123_nj3_8_BS20.tif:0484-0240-0205:484	245335	245335	484
1206	210123_nj3_8_BS20.tif:0485-0226-0202:485	259251	259251	485
1207	210123_nj3_8_BS20.tif:0486-0221-0198:486	264142	264142	486
1208	210123_nj3_8_BS20.tif:0487-0230-0191:487	271331	271331	487
1209	210123_nj3_8_BS20.tif:0488-0222-0200:488	263426	263426	488
1210	210123_nj3_8_BS20.tif:0489-0229-0196:489	257895	257895	489
1211	210123_nj3_8_BS20.tif:0490-0226-0195:490	258964	258964	490
1212	210123_nj3_8_BS20.tif:0491-0228-0191:491	256039	256039	491
1213	210123_nj3_8_BS20.tif:0492-0224-0188:492	281119	281119	492
1214	210123_nj3_8_BS20.tif:0493-0227-0193:493	264596	264596	493
1215	210123_nj3_8_BS20.tif:0494-0229-0202:494	269387	269387	494
1216	210123_nj3_8_BS20.tif:0495-0230-0193:495	266973	266973	495
1217	210123_nj3_8_BS20.tif:0496-0229-0197:496	290443	290443	496
1218	210123_nj3_8_BS20.tif:0497-0230-0199:497	274391	274391	497
1219	210123_nj3_8_BS20.tif:0498-0230-0202:498	282661	282661	498
1220	210123_nj3_8_BS20.tif:0499-0234-0201:499	242693	242693	499
1221	210123_nj3_8_BS20.tif:0500-0244-0200:500	264834	264834	500
1222	210123_nj3_8_BS20.tif:0501-0233-0200:501	256544	256544	501
1223	210123_nj3_8_BS20.tif:0502-0244-0205:502	259225	259225	502
1224	210123_nj3_8_BS20.tif:0503-0246-0207:503	251370	251370	503
1225	210123_nj3_8_BS20.tif:0504-0249-0208:504	253477	253477	504
1226	210123_nj3_8_BS20.tif:0505-0245-0211:505	263578	263578	505
1227	210123_nj3_8_BS20.tif:0506-0243-0171:506	230986	230986	506
1228	210123_nj3_8_BS20.tif:0507-0243-0178:507	228957	228957	507
1229	210123_nj3_8_BS20.tif:0508-0249-0171:508	278322	278322	508
1230	210123_nj3_8_BS20.tif:0509-0212-0150:509	257677	257677	509
1231	210123_nj3_8_BS20.tif:0510-0201-0152:510	253711	253711	510
1232	210123_nj3_8_BS20.tif:0511-0208-0166:511	242327	242327	511
1233	210123_nj3_8_BS20.tif:0512-0213-0171:512	253259	253259	512
1234	210123_nj3_8_BS20.tif:0513-0209-0164:513	258213	258213	513
1235	210123_nj3_8_BS20.tif:0514-0208-0148:514	235443	235443	514
1236	210123_nj3_8_BS20.tif:0515-0210-0144:515	235671	235671	515
1237	210123_nj3_8_BS20.tif:0516-0209-0150:516	253656	253656	516
1238	210123_nj3_8_BS20.tif:0517-0206-0151:517	251433	251433	517
1239	210123_nj3_8_BS20.tif:0518-0211-0147:518	255345	255345	518
1240	210123_nj3_8_BS20.tif:0519-0211-0148:519	246948	246948	519
1241	210123_nj3_8_BS20.tif:0520-0216-0153:520	248240	248240	520
1242	210123_nj3_8_BS20.tif:0521-0210-0153:521	247840	247840	521
1243	210123_nj3_8_BS20.tif:0522-0213-0153:522	250751	250751	522
1244	210123_nj3_8_BS20.tif:0523-0216-0153:523	260206	260206	523
1245	210123_nj3_8_BS20.tif:0524-0214-0153:524	265091	265091	524
1246	210123_nj3_8_BS20.tif:0525-0211-0152:525	261282	261282	525
1247	210123_nj3_8_BS20.tif:0526-0213-0152:526	272180	272180	526
1248	210123_nj3_8_BS20.tif:0527-0206-0159:527	275795	275795	527
1249	210123_nj3_8_BS20.tif:0528-0210-0166:528	272929	272929	528
1250	210123_nj3_8_BS20.tif:0529-0210-0170:529	277952	277952	529
1251	210123_nj3_8_BS20.tif:0530-0209-0165:530	282802	282802	530
1252	210123_nj3_8_BS20.tif:0531-0208-0150:531	270017	270017	531
1253	210123_nj3_8_BS20.tif:0532-0209-0155:532	265788	265788	532
1254	210123_nj3_8_BS20.tif:0533-0211-0166:533	268972	268972	533
1255	210123_nj3_8_BS20.tif:0534-0219-0179:534	256272	256272	534
1256	210123_nj3_8_BS20.tif:0535-0220-0175:535	271168	271168	535
1257	210123_nj3_8_BS20.tif:0536-0213-0170:536	257624	257624	536
1258	210123_nj3_8_BS20.tif:0537-0212-0176:537	262642	262642	537
1259	210123_nj3_8_BS20.tif:0538-0206-0175:538	277284	277284	538
1260	210123_nj3_8_BS20.tif:0539-0204-0161:539	267540	267540	539
1261	210123_nj3_8_BS20.tif:0540-0215-0144:540	266494	266494	540
1262	210123_nj3_8_BS20.tif:0541-0209-0145:541	248170	248170	541
1263	210123_nj3_8_BS20.tif:0542-0211-0149:542	245217	245217	542
1264	210123_nj3_8_BS20.tif:0543-0213-0153:543	234050	234050	543
1265	210123_nj3_8_BS20.tif:0544-0222-0159:544	282002	282002	544
1266	210123_nj3_8_BS20.tif:0545-0234-0162:545	271589	271589	545
1267	210123_nj3_8_BS20.tif:0546-0220-0166:546	276626	276626	546
1268	210123_nj3_8_BS20.tif:0547-0223-0158:547	269562	269562	547
1269	210123_nj3_8_BS20.tif:0548-0209-0160:548	240366	240366	548
1270	210123_nj3_8_BS20.tif:0549-0202-0181:549	254770	254770	549
1271	210123_nj3_8_BS20.tif:0550-0206-0180:550	257707	257707	550
1272	210123_nj3_8_BS20.tif:0551-0211-0176:551	257421	257421	551
1273	210123_nj3_8_BS20.tif:0552-0214-0177:552	260423	260423	552
1274	210123_nj3_8_BS20.tif:0553-0212-0180:553	262811	262811	553
1275	210123_nj3_8_BS20.tif:0554-0215-0181:554	253773	253773	554
1276	210123_nj3_8_BS20.tif:0555-0207-0136:555	238800	238800	555
1277	210123_nj3_8_BS20.tif:0556-0230-0161:556	269789	269789	556
1278	210123_nj3_8_BS20.tif:0557-0243-0157:557	273054	273054	557
1279	210123_nj3_8_BS20.tif:0558-0230-0155:558	259037	259037	558
1280	210123_nj3_8_BS20.tif:0559-0229-0137:559	244664	244664	559
1281	210123_nj3_8_BS20.tif:0560-0229-0132:560	247908	247908	560
1282	210123_nj3_8_BS20.tif:0561-0261-0081:561	146487	146487	561
1283	210123_nj3_8_BS20.tif:0562-0246-0117:562	234995	234995	562
1284	210123_nj3_8_BS20.tif:0563-0245-0121:563	242112	242112	563
1285	210123_nj3_8_BS20.tif:0564-0247-0124:564	251772	251772	564
1286	210123_nj3_8_BS20.tif:0565-0245-0125:565	260071	260071	565
1287	210123_nj3_8_BS20.tif:0566-0242-0119:566	255892	255892	566
1288	210123_nj3_8_BS20.tif:0567-0247-0117:567	249606	249606	567
1289	210123_nj3_8_BS20.tif:0568-0260-0105:568	250371	250371	568
1290	210123_nj3_8_BS20.tif:0569-0250-0136:569	226336	226336	569
1291	210123_nj3_8_BS20.tif:0570-0221-0136:570	225398	225398	570
1292	210123_nj3_8_BS20.tif:0571-0197-0142:571	260350	260350	571
1293	210123_nj3_8_BS20.tif:0572-0196-0142:572	252888	252888	572
1294	210123_nj3_8_BS20.tif:0573-0202-0148:573	259395	259395	573
1295	210123_nj3_8_BS20.tif:0574-0208-0156:574	251987	251987	574
1296	210123_nj3_8_BS20.tif:0575-0212-0161:575	238605	238605	575
1297	210123_nj3_8_BS20.tif:0576-0206-0168:576	251930	251930	576
1298	210123_nj3_8_BS20.tif:0577-0207-0176:577	250608	250608	577
1299	210123_nj3_8_BS20.tif:0578-0213-0181:578	253958	253958	578
1300	210123_nj3_8_BS20.tif:0579-0213-0174:579	249867	249867	579
1301	210123_nj3_8_BS20.tif:0580-0206-0173:580	265407	265407	580
1302	210123_nj3_8_BS20.tif:0581-0212-0162:581	261201	261201	581
1303	210123_nj3_8_BS20.tif:0582-0216-0150:582	277106	277106	582
1304	210123_nj3_8_BS20.tif:0583-0205-0140:583	246380	246380	583
1305	210123_nj3_8_BS20.tif:0584-0214-0152:584	245413	245413	584
1306	210123_nj3_8_BS20.tif:0585-0215-0153:585	264418	264418	585
1307	210123_nj3_8_BS20.tif:0586-0225-0147:586	266298	266298	586
1308	210123_nj3_8_BS20.tif:0587-0210-0138:587	258627	258627	587
1309	210123_nj3_8_BS20.tif:0588-0209-0146:588	275920	275920	588
1310	210123_nj3_8_BS20.tif:0589-0204-0151:589	258185	258185	589
1311	210123_nj3_8_BS20.tif:0590-0210-0151:590	244753	244753	590
1312	210123_nj3_8_BS20.tif:0591-0213-0143:591	248426	248426	591
1313	210123_nj3_8_BS20.tif:0592-0214-0143:592	243498	243498	592
1314	210123_nj3_8_BS20.tif:0593-0217-0141:593	251775	251775	593
1315	210123_nj3_8_BS20.tif:0594-0215-0136:594	270723	270723	594
1316	210123_nj3_8_BS20.tif:0595-0213-0136:595	265755	265755	595
1317	210123_nj3_8_BS20.tif:0596-0210-0139:596	266440	266440	596
1318	210123_nj3_8_BS20.tif:0597-0210-0144:597	262704	262704	597
1319	210123_nj3_8_BS20.tif:0598-0214-0151:598	210006	210006	598
1320	210123_nj3_8_BS20.tif:0599-0207-0144:599	226690	226690	599
1321	210123_nj3_8_BS20.tif:0600-0214-0144:600	260069	260069	600
1322	210123_nj3_8_BS20.tif:0601-0214-0147:601	271810	271810	601
1323	210123_nj3_8_BS20.tif:0602-0213-0148:602	287358	287358	602
1324	210123_nj3_8_BS20.tif:0603-0210-0145:603	291835	291835	603
1325	210123_nj3_8_BS20.tif:0604-0206-0144:604	303173	303173	604
1326	210123_nj3_8_BS20.tif:0605-0221-0148:605	307057	307057	605
1327	210123_nj3_8_BS20.tif:0606-0217-0149:606	275073	275073	606
1328	210123_nj3_8_BS20.tif:0607-0219-0150:607	301550	301550	607
1329	210123_nj3_8_BS20.tif:0608-0216-0147:608	281291	281291	608
1330	210123_nj3_8_BS20.tif:0609-0211-0144:609	294859	294859	609
1331	210123_nj3_8_BS20.tif:0610-0209-0143:610	296719	296719	610
1332	210123_nj3_8_BS20.tif:0611-0209-0141:611	281828	281828	611
1333	210123_nj3_8_BS20.tif:0612-0224-0141:612	293198	293198	612
1334	210123_nj3_8_BS20.tif:0613-0221-0147:613	291812	291812	613
1335	210123_nj3_8_BS20.tif:0614-0209-0150:614	285033	285033	614
1336	210123_nj3_8_BS20.tif:0615-0203-0148:615	310235	310235	615
1337	210123_nj3_8_BS20.tif:0616-0201-0145:616	314336	314336	616
1338	210123_nj3_8_BS20.tif:0617-0211-0150:617	287907	287907	617
1339	210123_nj3_8_BS20.tif:0618-0207-0154:618	313079	313079	618
1340	210123_nj3_8_BS20.tif:0619-0211-0158:619	321993	321993	619
1341	210123_nj3_8_BS20.tif:0620-0210-0164:620	286617	286617	620
1342	210123_nj3_8_BS20.tif:0621-0213-0163:621	310496	310496	621
1343	210123_nj3_8_BS20.tif:0622-0218-0161:622	308798	308798	622
1344	210123_nj3_8_BS20.tif:0623-0215-0166:623	306509	306509	623
1345	210123_nj3_8_BS20.tif:0624-0205-0169:624	299018	299018	624
1346	210123_nj3_8_BS20.tif:0625-0214-0160:625	315668	315668	625
1347	210123_nj3_8_BS20.tif:0626-0221-0154:626	300615	300615	626
1348	210123_nj3_8_BS20.tif:0627-0217-0151:627	327232	327232	627
1349	210123_nj3_8_BS20.tif:0628-0207-0146:628	295611	295611	628
1350	210123_nj3_8_BS20.tif:0629-0208-0138:629	316130	316130	629
1351	210123_nj3_8_BS20.tif:0630-0211-0162:630	298533	298533	630
1352	210123_nj3_8_BS20.tif:0631-0214-0181:631	313451	313451	631
1353	210123_nj3_8_BS20.tif:0632-0215-0178:632	274556	274556	632
1354	210123_nj3_8_BS20.tif:0633-0219-0176:633	294936	294936	633
1355	210123_nj3_8_BS20.tif:0634-0219-0177:634	298068	298068	634
1356	210123_nj3_8_BS20.tif:0635-0218-0179:635	284689	284689	635
1357	210123_nj3_8_BS20.tif:0636-0215-0183:636	281596	281596	636
1358	210123_nj3_8_BS20.tif:0637-0212-0185:637	276201	276201	637
1359	210123_nj3_8_BS20.tif:0638-0208-0185:638	268401	268401	638
1360	210123_nj3_8_BS20.tif:0639-0215-0180:639	297748	297748	639
1361	210123_nj3_8_BS20.tif:0640-0217-0184:640	303893	303893	640
1362	210123_nj3_8_BS20.tif:0641-0215-0180:641	287291	287291	641
1363	210123_nj3_8_BS20.tif:0642-0209-0177:642	281617	281617	642
1364	210123_nj3_8_BS20.tif:0643-0218-0184:643	290296	290296	643
1365	210123_nj3_8_BS20.tif:0644-0215-0184:644	269220	269220	644
1366	210123_nj3_8_BS20.tif:0645-0217-0180:645	281651	281651	645
1367	210123_nj3_8_BS20.tif:0646-0220-0182:646	273375	273375	646
1368	210123_nj3_8_BS20.tif:0647-0221-0189:647	278633	278633	647
1369	210123_nj3_8_BS20.tif:0648-0221-0187:648	282698	282698	648
1370	210123_nj3_8_BS20.tif:0649-0219-0191:649	281693	281693	649
1371	210123_nj3_8_BS20.tif:0650-0232-0197:650	303851	303851	650
1372	210123_nj3_8_BS20.tif:0651-0230-0197:651	282807	282807	651
1373	210123_nj3_8_BS20.tif:0652-0219-0194:652	276844	276844	652
1374	210123_nj3_8_BS20.tif:0653-0231-0194:653	317805	317805	653
1375	210123_nj3_8_BS20.tif:0654-0231-0193:654	290561	290561	654
1376	210123_nj3_8_BS20.tif:0655-0232-0190:655	285701	285701	655
1377	210123_nj3_8_BS20.tif:0656-0234-0184:656	320451	320451	656
1378	210123_nj3_8_BS20.tif:0657-0227-0188:657	305972	305972	657
1379	210123_nj3_8_BS20.tif:0658-0230-0194:658	321416	321416	658
1380	210123_nj3_8_BS20.tif:0659-0229-0192:659	335058	335058	659
1381	210123_nj3_8_BS20.tif:0660-0226-0188:660	322611	322611	660
1382	210123_nj3_8_BS20.tif:0661-0220-0187:661	321138	321138	661
1383	210123_nj3_8_BS20.tif:0662-0219-0190:662	304578	304578	662
1384	210123_nj3_8_BS20.tif:0663-0231-0195:663	292478	292478	663
1385	210123_nj3_8_BS20.tif:0664-0240-0188:664	324211	324211	664
1386	210123_nj3_8_BS20.tif:0665-0242-0187:665	319367	319367	665
1387	210123_nj3_8_BS20.tif:0666-0223-0173:666	312322	312322	666
1388	210123_nj3_8_BS20.tif:0667-0224-0205:667	273294	273294	667
1389	210123_nj3_8_BS20.tif:0668-0244-0207:668	287472	287472	668
1390	210123_nj3_8_BS20.tif:0669-0248-0203:669	299428	299428	669
1391	210123_nj3_8_BS20.tif:0670-0243-0200:670	274179	274179	670
1392	210123_nj3_8_BS20.tif:0671-0234-0196:671	273575	273575	671
1393	210123_nj3_8_BS20.tif:0672-0235-0185:672	326535	326535	672
1394	210123_nj3_8_BS20.tif:0673-0237-0185:673	329251	329251	673
1395	210123_nj3_8_BS20.tif:0674-0238-0198:674	321704	321704	674
1396	210123_nj3_8_BS20.tif:0675-0230-0197:675	299466	299466	675
1397	210123_nj3_8_BS20.tif:0676-0226-0192:676	318684	318684	676
1398	210123_nj3_8_BS20.tif:0677-0227-0192:677	317374	317374	677
1399	210123_nj3_8_BS20.tif:0678-0226-0187:678	309399	309399	678
1400	210123_nj3_8_BS20.tif:0679-0226-0182:679	323065	323065	679
1401	210123_nj3_8_BS20.tif:0680-0223-0190:680	332008	332008	680
1402	210123_nj3_8_BS20.tif:0681-0224-0186:681	339686	339686	681
1403	210123_nj3_8_BS20.tif:0682-0219-0181:682	319479	319479	682
1404	210123_nj3_8_BS20.tif:0683-0225-0175:683	328998	328998	683
1405	210123_nj3_8_BS20.tif:0684-0209-0181:684	322473	322473	684
1406	210123_nj3_8_BS20.tif:0685-0234-0190:685	323782	323782	685
1407	210123_nj3_8_BS20.tif:0686-0231-0189:686	307010	307010	686
1408	210123_nj3_8_BS20.tif:0687-0225-0184:687	298585	298585	687
1409	210123_nj3_8_BS20.tif:0688-0217-0188:688	288084	288084	688
1410	210123_nj3_8_BS20.tif:0689-0211-0189:689	298841	298841	689
1411	210123_nj3_8_BS20.tif:0690-0207-0186:690	282318	282318	690
1412	210123_nj3_8_BS20.tif:0691-0216-0181:691	273703	273703	691
1413	210123_nj3_8_BS20.tif:0692-0268-0183:692	306887	306887	692
1414	210123_nj3_8_BS20.tif:0693-0252-0167:693	312449	312449	693
1415	210123_nj3_8_BS20.tif:0694-0243-0188:694	321349	321349	694
1416	210123_nj3_8_BS20.tif:0695-0265-0198:695	286878	286878	695
1417	210123_nj3_8_BS20.tif:0696-0259-0197:696	286469	286469	696
1418	210123_nj3_8_BS20.tif:0697-0251-0202:697	271323	271323	697
1419	210123_nj3_8_BS20.tif:0698-0250-0199:698	267022	267022	698
1420	210123_nj3_8_BS20.tif:0699-0249-0199:699	270244	270244	699
1421	210123_nj3_8_BS20.tif:0700-0249-0201:700	279873	279873	700
1422	210123_nj3_8_BS20.tif:0701-0250-0200:701	271390	271390	701
1423	210123_nj3_8_BS20.tif:0702-0250-0200:702	272526	272526	702
1424	210123_nj3_8_BS20.tif:0703-0246-0199:703	279521	279521	703
1425	210123_nj3_8_BS20.tif:0704-0247-0196:704	277032	277032	704
1426	210123_nj3_8_BS20.tif:0705-0246-0194:705	272915	272915	705
1427	210123_nj3_8_BS20.tif:0706-0244-0189:706	260042	260042	706
1428	210123_nj3_8_BS20.tif:0707-0242-0188:707	267287	267287	707
1429	210123_nj3_8_BS20.tif:0708-0239-0186:708	258827	258827	708
1430	210123_nj3_8_BS20.tif:0709-0238-0179:709	244937	244937	709
1431	210123_nj3_8_BS20.tif:0710-0231-0174:710	245756	245756	710
1432	210123_nj3_8_BS20.tif:0711-0223-0168:711	254293	254293	711
1433	210123_nj3_8_BS20.tif:0712-0224-0165:712	263902	263902	712
1434	210123_nj3_8_BS20.tif:0713-0220-0160:713	252795	252795	713
1435	210123_nj3_8_BS20.tif:0714-0220-0157:714	256369	256369	714
1436	210123_nj3_8_BS20.tif:0715-0223-0152:715	265227	265227	715
1437	210123_nj3_8_BS20.tif:0716-0224-0151:716	269057	269057	716
1438	210123_nj3_8_BS20.tif:0717-0225-0148:717	267002	267002	717
1439	210123_nj3_8_BS20.tif:0718-0228-0143:718	246568	246568	718
1440	210123_nj3_8_BS20.tif:0719-0227-0139:719	244896	244896	719
1441	210123_nj3_8_BS20.tif:0720-0234-0144:720	258281	258281	720
1442	210123_nj3_8_BS20.tif:0721-0238-0142:721	264595	264595	721
